# Supplementary material for: Finite-Temperature Evolution of Frenkel Defects in Hybrid Perovskites: Healing and Lead-Methylammonium Antisite Pairs
Source: ACS Appl Mater Interfaces. 2026 Apr 9;18(15):22071–80. doi: 10.1021/acsami.6c02743 (PMC13107386; doi:10.1021/acsami.6c02743)
Supplement: Supplementary file 2 [file am6c02743_si_002.zip]

Archive with 1,194 entries (1,088 files):
- supporting/
- supporting/.DS_Store
- __MACOSX/supporting/._.DS_Store
- supporting/fig1-3/
- supporting/fig4/
- supporting/fig1-3/iodine/
- supporting/fig1-3/lead/
- supporting/fig1-3/molecule/
- supporting/fig4/PB_MA/
- supporting/fig4/PB/
- supporting/fig4/MA/
- supporting/fig4/multiplot.gnu
- supporting/fig4/I/
- supporting/fig1-3/iodine/dissociation/
- supporting/fig1-3/iodine/READ
- supporting/fig1-3/iodine/healing/
- supporting/fig1-3/lead/dlpoly2lammps.nonbonding
- supporting/fig1-3/lead/dlpoly2lammps.check
- supporting/fig1-3/lead/out
- supporting/fig1-3/lead/input
- supporting/fig1-3/lead/dlpoly2lammps.data
- supporting/fig1-3/lead/plumed.dat
- supporting/fig1-3/lead/fes.dat
- supporting/fig1-3/lead/memo
- supporting/fig1-3/lead/log.vmd
- supporting/fig1-3/lead/dlpoly2lammps.names
- supporting/fig1-3/lead/COLVAR
- supporting/fig1-3/lead/save.vmd
- supporting/fig1-3/lead/log.lammps
- supporting/fig1-3/lead/dlpoly2lammps.xyz
- supporting/fig1-3/lead/HILLS
- supporting/fig1-3/molecule/dissociation/
- supporting/fig1-3/molecule/healing/
- supporting/fig4/PB_MA/prepare_run_300K.sh
- supporting/fig4/PB_MA/cryst.xyz
- supporting/fig4/PB_MA/basin.pdf
- supporting/fig4/PB_MA/unit.CG.xyz
- supporting/fig4/PB_MA/D2.1.xyz
- supporting/fig4/PB_MA/ene_
- supporting/fig4/PB_MA/5.1/
- supporting/fig4/PB_MA/D4.1.xyz
- supporting/fig4/PB_MA/plot.gnu
- supporting/fig4/PB_MA/prepare/
- supporting/fig4/PB_MA/1.1/
- supporting/fig4/PB_MA/ene300
- supporting/fig4/PB_MA/D3.1.xyz
- supporting/fig4/PB_MA/genera_MA_Pb_antisites.sh
- supporting/fig4/PB_MA/4_300/
- supporting/fig4/PB_MA/5_300/
- supporting/fig4/PB_MA/ene300__
- supporting/fig4/PB_MA/D5.xyz
- supporting/fig4/PB_MA/prepare_run_0K.sh
- supporting/fig4/PB_MA/basin300.pdf
- supporting/fig4/PB_MA/unit.xyz
- supporting/fig4/PB_MA/D4.xyz
- supporting/fig4/PB_MA/D1.1.xyz
- supporting/fig4/PB_MA/D0.xyz
- supporting/fig4/PB_MA/0/
- supporting/fig4/PB_MA/D5.1.xyz
- supporting/fig4/PB_MA/cryst.CG.xyz
- supporting/fig4/PB_MA/2_300/
- supporting/fig4/PB_MA/3_300/
- supporting/fig4/PB_MA/D1.xyz
- supporting/fig4/PB_MA/ene300_
- supporting/fig4/PB_MA/D3.xyz
- supporting/fig4/PB_MA/2.1/
- supporting/fig4/PB_MA/1/
- supporting/fig4/PB_MA/analysis_300.sh
- supporting/fig4/PB_MA/1_300/
- supporting/fig4/PB_MA/0_300/
- supporting/fig4/PB_MA/D2.xyz
- supporting/fig4/PB_MA/5.1_300/
- supporting/fig4/PB_MA/ene
- supporting/fig4/PB_MA/3.1_300/
- supporting/fig4/PB_MA/fit.log
- __MACOSX/supporting/fig4/PB_MA/._fit.log
- supporting/fig4/PB_MA/1.1_300/
- supporting/fig4/PB_MA/3.1/
- supporting/fig4/PB_MA/analysis.sh
- supporting/fig4/PB_MA/ene__
- supporting/fig4/PB_MA/plot.pdf
- supporting/fig4/PB_MA/range
- supporting/fig4/PB_MA/molecules.CG.xyz
- supporting/fig4/PB_MA/4.1_300/
- supporting/fig4/PB_MA/4.1/
- supporting/fig4/PB_MA/4/
- supporting/fig4/PB_MA/3/
- supporting/fig4/PB_MA/2/
- supporting/fig4/PB_MA/5/
- supporting/fig4/PB_MA/2.1_300/
- supporting/fig4/PB/ene300.bu
- supporting/fig4/PB/cryst.xyz
- supporting/fig4/PB/basin.pdf
- supporting/fig4/PB/unit.CG.xyz
- supporting/fig4/PB/D2.1.xyz
- supporting/fig4/PB/ene_
- supporting/fig4/PB/5.1/
- supporting/fig4/PB/D4.1.xyz
- supporting/fig4/PB/plot.gnu
- __MACOSX/supporting/fig4/PB/._plot.gnu
- supporting/fig4/PB/prepare/
- supporting/fig4/PB/1.1/
- supporting/fig4/PB/ene300
- __MACOSX/supporting/fig4/PB/._ene300
- supporting/fig4/PB/D3.1.xyz
- supporting/fig4/PB/4_300/
- supporting/fig4/PB/5_300/
- supporting/fig4/PB/ene300__
- supporting/fig4/PB/D5.xyz
- supporting/fig4/PB/basin300.pdf
- supporting/fig4/PB/unit.xyz
- supporting/fig4/PB/D4.xyz
- supporting/fig4/PB/D1.1.xyz
- supporting/fig4/PB/D0.xyz
- supporting/fig4/PB/0/
- supporting/fig4/PB/D5.1.xyz
- supporting/fig4/PB/cryst.CG.xyz
- supporting/fig4/PB/2_300/
- supporting/fig4/PB/3_300/
- supporting/fig4/PB/D1.xyz
- supporting/fig4/PB/ene300_
- supporting/fig4/PB/D3.xyz
- supporting/fig4/PB/2.1/
- supporting/fig4/PB/1/
- supporting/fig4/PB/analysis_300.sh
- supporting/fig4/PB/1_300/
- supporting/fig4/PB/0_300/
- supporting/fig4/PB/D2.xyz
- supporting/fig4/PB/5.1_300/
- supporting/fig4/PB/ene
- supporting/fig4/PB/3.1_300/
- supporting/fig4/PB/fit.log
- __MACOSX/supporting/fig4/PB/._fit.log
- supporting/fig4/PB/1.1_300/
- supporting/fig4/PB/3.1/
- supporting/fig4/PB/analysis.sh
- supporting/fig4/PB/ene__
- supporting/fig4/PB/plot.pdf
- supporting/fig4/PB/range
- supporting/fig4/PB/molecules.CG.xyz
- supporting/fig4/PB/4.1_300/
- supporting/fig4/PB/4.1/
- supporting/fig4/PB/4/
- supporting/fig4/PB/3/
- supporting/fig4/PB/genera_Pb_frenkel_pairs.sh
- supporting/fig4/PB/2/
- supporting/fig4/PB/5/
- supporting/fig4/PB/2.1_300/
- supporting/fig4/MA/ene300.bu
- supporting/fig4/MA/cryst.xyz
- supporting/fig4/MA/basin.pdf
- supporting/fig4/MA/unit.CG.xyz
- supporting/fig4/MA/D2.1.xyz
- supporting/fig4/MA/ene_
- supporting/fig4/MA/5.1/
- supporting/fig4/MA/D4.1.xyz
- supporting/fig4/MA/plot.gnu
- supporting/fig4/MA/prepare/
- supporting/fig4/MA/1.1/
- supporting/fig4/MA/ene300
- supporting/fig4/MA/D3.1.xyz
- supporting/fig4/MA/4_300/
- supporting/fig4/MA/5_300/
- supporting/fig4/MA/ene300__
- supporting/fig4/MA/D5.xyz
- supporting/fig4/MA/basin300.pdf
- supporting/fig4/MA/unit.xyz
- supporting/fig4/MA/D4.xyz
- supporting/fig4/MA/D1.1.xyz
- supporting/fig4/MA/D0.xyz
- supporting/fig4/MA/0/
- supporting/fig4/MA/D5.1.xyz
- supporting/fig4/MA/cryst.CG.xyz
- supporting/fig4/MA/2_300/
- supporting/fig4/MA/3_300/
- supporting/fig4/MA/D1.xyz
- supporting/fig4/MA/ene300_
- supporting/fig4/MA/D3.xyz
- supporting/fig4/MA/2.1/
- supporting/fig4/MA/1/
- supporting/fig4/MA/analysis_300.sh
- supporting/fig4/MA/1_300/
- supporting/fig4/MA/0_300/
- supporting/fig4/MA/D2.xyz
- supporting/fig4/MA/genera_MA_frenkel_pairs.sh
- supporting/fig4/MA/5.1_300/
- supporting/fig4/MA/ene
- supporting/fig4/MA/3.1_300/
- supporting/fig4/MA/fit.log
- __MACOSX/supporting/fig4/MA/._fit.log
- supporting/fig4/MA/1.1_300/
- supporting/fig4/MA/3.1/
- supporting/fig4/MA/analysis.sh
- supporting/fig4/MA/ene__
- supporting/fig4/MA/plot.pdf
- supporting/fig4/MA/range
- supporting/fig4/MA/molecules.CG.xyz
- supporting/fig4/MA/4.1_300/
- supporting/fig4/MA/4.1/
- supporting/fig4/MA/4/
- supporting/fig4/MA/3/
- supporting/fig4/MA/ene.bu
- supporting/fig4/MA/2/
- supporting/fig4/MA/5/
- supporting/fig4/MA/2.1_300/
- supporting/fig4/I/ene300.bu
- supporting/fig4/I/cryst.xyz
- supporting/fig4/I/basin.pdf
- supporting/fig4/I/unit.CG.xyz
- supporting/fig4/I/D2.1.xyz
- supporting/fig4/I/genera_I_frenkel_pairs.sh
- supporting/fig4/I/ene_
- supporting/fig4/I/5.1/
- supporting/fig4/I/D4.1.xyz
- supporting/fig4/I/plot.gnu
- supporting/fig4/I/prepare/
- supporting/fig4/I/1.1/
- supporting/fig4/I/ene300
- supporting/fig4/I/D3.1.xyz
- supporting/fig4/I/4_300/
- supporting/fig4/I/5_300/
- supporting/fig4/I/ene300__
- supporting/fig4/I/D5.xyz
- supporting/fig4/I/basin300.pdf
- supporting/fig4/I/unit.xyz
- supporting/fig4/I/D4.xyz
- supporting/fig4/I/D1.1.xyz
- supporting/fig4/I/D0.xyz
- supporting/fig4/I/0/
- supporting/fig4/I/D5.1.xyz
- supporting/fig4/I/cryst.CG.xyz
- supporting/fig4/I/2_300/
- supporting/fig4/I/3_300/
- supporting/fig4/I/D1.xyz
- supporting/fig4/I/ene300_
- supporting/fig4/I/D3.xyz
- supporting/fig4/I/2.1/
- supporting/fig4/I/1/
- supporting/fig4/I/analysis_300.sh
- supporting/fig4/I/1_300/
- supporting/fig4/I/0_300/
- supporting/fig4/I/D2.xyz
- supporting/fig4/I/5.1_300/
- supporting/fig4/I/ene
- supporting/fig4/I/3.1_300/
- supporting/fig4/I/fit.log
- __MACOSX/supporting/fig4/I/._fit.log
- supporting/fig4/I/1.1_300/
- supporting/fig4/I/3.1/
- supporting/fig4/I/analysis.sh
- supporting/fig4/I/ene__
- supporting/fig4/I/plot.pdf
- supporting/fig4/I/range
- supporting/fig4/I/molecules.CG.xyz
- supporting/fig4/I/4.1_300/
- supporting/fig4/I/4.1/
- supporting/fig4/I/4/
- supporting/fig4/I/3/
- supporting/fig4/I/2/
- supporting/fig4/I/5/
- supporting/fig4/I/2.1_300/
- supporting/fig1-3/iodine/dissociation/SUPPORTING_RECOMBINATION.tgz
- supporting/fig1-3/iodine/healing/dlpoly2lammps.nonbonding
- supporting/fig1-3/iodine/healing/dlpoly2lammps.check
- supporting/fig1-3/iodine/healing/out
- supporting/fig1-3/iodine/healing/input
- supporting/fig1-3/iodine/healing/dlpoly2lammps.data
- supporting/fig1-3/iodine/healing/plumed.dat
- supporting/fig1-3/iodine/healing/fes.dat
- supporting/fig1-3/iodine/healing/memo
- supporting/fig1-3/iodine/healing/log.vmd
- supporting/fig1-3/iodine/healing/dlpoly2lammps.names
- supporting/fig1-3/iodine/healing/COLVAR
- supporting/fig1-3/iodine/healing/save.vmd
- supporting/fig1-3/iodine/healing/log.lammps
- supporting/fig1-3/iodine/healing/dlpoly2lammps.xyz
- supporting/fig1-3/iodine/healing/HILLS
- supporting/fig1-3/molecule/dissociation/dlpoly2lammps.nonbonding
- supporting/fig1-3/molecule/dissociation/dlpoly2lammps.check
- supporting/fig1-3/molecule/dissociation/out
- supporting/fig1-3/molecule/dissociation/input
- supporting/fig1-3/molecule/dissociation/dlpoly2lammps.data
- supporting/fig1-3/molecule/dissociation/plumed.dat
- supporting/fig1-3/molecule/dissociation/fes.dat
- supporting/fig1-3/molecule/dissociation/memo
- supporting/fig1-3/molecule/dissociation/log.vmd
- supporting/fig1-3/molecule/dissociation/dlpoly2lammps.names
- supporting/fig1-3/molecule/dissociation/COLVAR
- supporting/fig1-3/molecule/dissociation/save.vmd
- supporting/fig1-3/molecule/dissociation/log.lammps
- supporting/fig1-3/molecule/dissociation/dlpoly2lammps.xyz
- supporting/fig1-3/molecule/dissociation/HILLS
- supporting/fig1-3/molecule/healing/dlpoly2lammps.nonbonding
- supporting/fig1-3/molecule/healing/dlpoly2lammps.check
- supporting/fig1-3/molecule/healing/out
- supporting/fig1-3/molecule/healing/input
- supporting/fig1-3/molecule/healing/dlpoly2lammps.data
- supporting/fig1-3/molecule/healing/plumed.dat
- supporting/fig1-3/molecule/healing/memo
- supporting/fig1-3/molecule/healing/log.vmd
[truncated: 894 more entries]
