# Supplementary material for: Finite-Temperature Evolution of Frenkel Defects in Hybrid Perovskites: Healing and Lead-Methylammonium Antisite Pairs
Source: ACS Appl Mater Interfaces. 2026 Apr 9;18(15):22071–80. doi: 10.1021/acsami.6c02743 (PMC13107386; doi:10.1021/acsami.6c02743)
Supplement: Supplementary file 2 [file am6c02743_si_002.zip › supporting/fig4/multiplot.gnu]

# ============================
# DEFINIZIONI E PARAMETRI
#questo va nella cartella madre, prima dell'ingresso nelle varie cartelle con i difetti...
# ===========================
# f(x)  = E*(1  - a  /(x + a )); E=5.  ; a=1 ;=
fP(x) = EP*(1- aP / (x + aP)); EP = 5.; aP = 1; 
fA(x) = EA*(1- aA / (x + aA)); EA = 5.; aA = 1; 
fM(x) = EM*(1- aM / (x + aM)); EM = 5.; aM = 1; 
fI(x) = EI*(1- aI / (x + aI)); EI = 5.; aI = 1; 

# File di input
fileA = "PB_MA/ene300"
fileP = "PB/ene300"
fileI = "I/ene300"
fileM = "MA/ene300"

# Fit dei dati
# Nota: Assicurati che i file esistano, altrimenti commenta queste righe
fit [0:] fP(x) fileP u 1:2 via EP,aP
fit [0:] fA(x) fileA u 1:2 via EA,aA
fit [0:] fM(x) fileM u 1:2 via EM,aM
fit [0:] fI(x) fileI u 1:2 via EI,aI

# Impostazioni generali
set samples 1000
set key spacing 1.5
set border 31 lw 1.5

# Range degli assi
xmin = -0.2
xmax = 7
ymin = -0.5
ymax = 7

# ============================
# MACRO PER IL PLOT (Per evitare di riscrivere il codice due volte)
# ============================
# Definiamo i margini fissi per allineare i due grafici
set lmargin at screen 0.15
set rmargin at screen 0.95

# Blocco di comandi per disegnare i grafici
do_plots = "\
    set multiplot layout 2,1 rowsfirst upwards; \
    \
    set origin 0.0, 0.0; \
    set size 1.0, 0.5; \
    set tmargin at screen 0.5; \
    set bmargin at screen 0.15; \
    set xlabel 'Distance (nm)'; \
    set ylabel 'E (eV)'; \
    set format x '%g'; \
    set xrange [xmin:xmax]; \
    set yrange [ymin:ymax]; \
    set key top left; \
    plot fileI u 1:2 w p pt 8 ps 1.8 lw 2 lc rgb '#E41A1C' t 'I_{I}-V_{I}', \
         (x > 0.0) ? fI(x) : 0/0 w l lw 2.5 dt 1 lc rgb '#E41A1C' notitle, \
         fileM u 1:2 w p pt 4 ps 1.8 lw 2 lc rgb '#377EB8' t 'I_{MA}-V_{MA}', \
         (x > 0.0) ? fM(x) : 0/0 w l lw 2.5 dt 1 lc rgb '#377EB8' notitle; \
    \
    set origin 0.0, 0.5; \
    set size 1.0, 0.5; \
    set tmargin at screen 0.95; \
    set bmargin at screen 0.6; \
    set format x ''; \
    unset xlabel; \
    set ylabel 'E (eV)'; \
    set xrange [xmin:xmax]; \
    set yrange [ymin:ymax]; \
    set key at 0.5, 6.5; \
    plot fileP u 1:2 w p pt 6 ps 1.8 lw 2 lc rgb '#000000' t 'I_{Pb}-V_{Pb}', \
         (x > 0.0) ? fP(x) : 0/0 w l lw 2.5 dt 1 lc rgb '#000000' notitle, \
         fileA u 1:2 w p pt 10 ps 1.8 lw 2 lc rgb '#FF7F00' t 'Pb_{MA}-MA_{Pb}', \
         (x > 0.0) ? fA(x) : 0/0 w l lw 2.5 dt 1 lc rgb '#FF7F00' notitle; \
    unset multiplot;"

# ============================
# OUTPUT PDF
# ============================
set term pdfcairo lw 1.5 font 'Helvetica, 18' size 6,5
set mxtics 5
set mytics 5
set tics scale default
set out 'plot.pdf'

# Esegue la macro definita sopra
@do_plots

# ============================
# OUTPUT QT
# ============================
set term qt enhanced font 'Helvetica, 20' size 800,800
set mxtics 5
set mytics 5
set tics scale default

# Esegue di nuovo la macro
@do_plots

# Comandi di sistema (funzionano solo su Linux/Mac con ImageMagick installato)
!cp plot.pdf multi.pdf
!convert -quality 100 -density 700x700 multi.pdf multi.jpg
!rm plot.pdf
