# Supplementary material for: Finite-Temperature Evolution of Frenkel Defects in Hybrid Perovskites: Healing and Lead-Methylammonium Antisite Pairs
Source: ACS Appl Mater Interfaces. 2026 Apr 9;18(15):22071–80. doi: 10.1021/acsami.6c02743 (PMC13107386; doi:10.1021/acsami.6c02743)
Supplement: Supplementary file 2 [file am6c02743_si_002.zip › supporting/fig1-3/lead/dlpoly2lammps.check]

 Masses
 
           1 Pb         207.19999999999999     
           2 I          126.90000000000001     
           3 H          1.0080000000000000     
           4 N          14.010000000000000     
           5 C          12.010000000000000     
           6 H3         1.0080000000000000     
 LJ
           1           3 Pb      H          1.4000000000000000E-002   2.2645400000000002     
           2           3 I       H          5.7400000000000000E-002   2.7500000000000000     
           3           3 H       H          1.5699999999999999E-002   1.0690999999999999     
           3           4 H       N          5.1700000000000003E-002   2.1595000000000000     
           4           4 N       N         0.17000000000000001        3.2500000000000000     
           3           5 H       C          4.1399999999999999E-002   2.2343999999999999     
           4           5 N       C         0.13639999999999999        3.3248000000000002     
           5           5 C       C         0.10940000000000000        3.3997000000000002     
           1           6 Pb      H3         1.4000000000000000E-002   2.7099899999999999     
           2           6 I       H3         5.7400000000000000E-002   3.1000000000000001     
           3           6 H       H3         1.5699999999999999E-002   1.5145000000000000     
           4           6 N       H3         5.1700000000000003E-002   2.6050000000000000     
           5           6 C       H3         4.1399999999999999E-002   2.6798000000000002     
           6           6 H3      H3         1.5699999999999999E-002   1.9600000000000000     
 BUCK
           1           1 Pb      Pb         70359906.629702002       0.13125800000000001        0.0000000000000000     
           1           2 Pb      I          103496.13301000001       0.32173700000000000        0.0000000000000000     
           2           2 I       I          22793.338582000000       0.48221700000000001        696.94954199999995     
           1           4 Pb      N          32690390.937995002       0.15094700000000000        0.0000000000000000     
           2           4 I       N          112936.71421300001       0.34242600000000001        0.0000000000000000     
           1           5 Pb      C          32690390.937995002       0.15094700000000000        0.0000000000000000     
           2           5 I       C          112936.71421300001       0.34242600000000001        0.0000000000000000     
