# Supplementary material for: Finite-Temperature Evolution of Frenkel Defects in Hybrid Perovskites: Healing and Lead-Methylammonium Antisite Pairs
Source: ACS Appl Mater Interfaces. 2026 Apr 9;18(15):22071–80. doi: 10.1021/acsami.6c02743 (PMC13107386; doi:10.1021/acsami.6c02743)
Supplement: Supplementary file 2 [file am6c02743_si_002.zip › supporting/fig1-3/lead/out]

LAMMPS (22 Dec 2022)
Reading data file ...
  orthogonal box = (0 0 0) to (36.3576 34.1482 49.2956)
  2 by 1 by 3 MPI processor grid
  reading atoms ...
  3072 atoms
  scanning bonds ...
  4 = max bonds/atom
  scanning angles ...
  6 = max angles/atom
  scanning dihedrals ...
  9 = max dihedrals/atom
  reading bonds ...
  1792 bonds
  reading angles ...
  3072 angles
  reading dihedrals ...
  2304 dihedrals
Finding 1-2 1-3 1-4 neighbors ...
  special bond factors lj:    0        0        0.5     
  special bond factors coul:  0        0        0.8333333333333334
     4 = max # of 1-2 neighbors
     3 = max # of 1-3 neighbors
     6 = max # of 1-4 neighbors
     7 = max # of special neighbors
  special bonds CPU = 0.000 seconds
  read_data CPU = 0.026 seconds
0 atoms in group frozen
3072 atoms in group free
PPPM initialization ...
  using 12-bit tables for long-range coulomb (../kspace.cpp:342)
  G vector (1/distance) = 0.27218941
  grid = 24 24 32
  stencil order = 5
  estimated absolute RMS force accuracy = 0.035722058
  estimated relative force accuracy = 0.00010757592
  using double precision KISS FFT
  3d grid and FFT values/proc = 10013 3456
Generated 0 of 15 mixed pair_coeff terms from geometric mixing rule
Neighbor list info ...
  update: every = 1 steps, delay = 0 steps, check = yes
  max neighbors/atom: 2000, page size: 100000
  master list distance cutoff = 12
  ghost atom cutoff = 12
  binsize = 6, bins = 7 6 9
  3 neighbor lists, perpetual/occasional/extra = 3 0 0
  (1) pair lj/charmm/coul/long, perpetual, skip from (3)
      attributes: half, newton on
      pair build: skip
      stencil: none
      bin: none
  (2) pair buck/coul/long, perpetual, skip from (3)
      attributes: half, newton on
      pair build: skip
      stencil: none
      bin: none
  (3) neighbor class addition, perpetual
      attributes: half, newton on
      pair build: half/bin/newton
      stencil: half/bin/3d
      bin: standard
Setting up Verlet run ...
  Unit style    : real
  Current step  : 0
  Time step     : 1
Per MPI rank memory allocation (min/avg/max) = 13.7 | 13.86 | 14.15 Mbytes
   Step          Temp          TotEng         PotEng    
         0  0.0000000000 -183096.8439473126 -183096.8439473126
       100  0.2388789182 -183098.5839447856 -183100.7706585664
       200  0.2699117514 -183097.7281820645 -183100.1989724998
       300  0.1543549848 -183095.8534017945 -183097.2663777695
       400  0.3506549503 -183095.3446408528 -183098.5545599942
       500  0.4165627779 -183093.0767917171 -183096.8900355717
       600  0.4056482092 -183090.3806688850 -183094.0940000396
       700  0.6457767173 -183089.8476674110 -183095.7591511768
       800  0.7401399056 -183084.9176518434 -183091.6929426193
       900  0.9088405900 -183083.9684950978 -183092.2880833544
      1000  1.1036440999 -183078.9785376932 -183089.0813704603
      1100  1.3426275336 -183074.6868579416 -183086.9773612313
      1200  1.5760565757 -183066.7123881326 -183081.1397166679
      1300  2.1259808815 -183061.8470044456 -183081.3083772865
      1400  2.3616087498 -183053.9974004203 -183075.6157267104
      1500  2.3042842999 -183047.8406244962 -183068.9341988934
      1600  2.9389042937 -183040.3839481922 -183067.2868769534
      1700  4.0744977663 -183034.4871568030 -183071.7853850511
      1800  2.4784822933 -183033.2504110531 -183055.9386056690
      1900  3.9339529851 -183032.7502988474 -183068.7619706584
      2000  4.7851311771 -183025.3802358685 -183069.1836504428
      2100  3.1995012823 -183025.8420546779 -183055.1305059060
      2200  4.0816979015 -183021.2228831436 -183058.5870219160
      2300  5.1714357809 -183014.7308121475 -183062.0704852032
      2400  4.4974401235 -183012.2571640795 -183053.4270352825
      2500  3.9550461168 -183017.0676550051 -183053.2724147710
      2600  5.5218469907 -183008.4883873595 -183059.0357483400
      2700  4.4876413425 -183011.8282442610 -183052.9084167600
      2800  4.6809110343 -183004.0416768140 -183046.8910531488
      2900  5.9571376642 -182999.2541764317 -183053.7862176913
      3000  4.8013987285 -183002.7036845894 -183046.6560134299
      3100  5.2767685599 -183000.6531394463 -183048.9570358889
      3200  5.7917647556 -182989.8400397972 -183042.8582462612
      3300  5.5265938117 -182988.3935345488 -183038.9843482500
      3400  7.0765405019 -182985.8585496224 -183050.6376802003
      3500  5.7817685263 -182986.9992077675 -183039.9259080719
      3600  6.0318942565 -182983.7289673010 -183038.9453354646
      3700  7.4691085185 -182977.0420231029 -183045.4147478679
      3800  7.3901687229 -182970.5456283929 -183038.1957329269
      3900  6.5943570791 -182976.4999207194 -183036.8651116193
      4000  6.9299226004 -182977.1686141437 -183040.6055945305
      4100  7.3100051523 -182973.4922447864 -183040.4085265715
      4200  7.5363952406 -182963.9384609108 -183032.9271328822
      4300  6.4979962088 -182962.8385223404 -183022.3216193136
      4400  9.5373579996 -182958.6910430091 -183045.9966634688
      4500  6.7928059876 -182961.3385571786 -183023.5203628142
      4600  6.3258649563 -182956.0680164299 -183013.9754122702
      4700  9.1561044684 -182950.0281166730 -183033.8437165108
      4800  8.2253077501 -182947.4269131391 -183022.7219368373
      4900  8.7375312588 -182947.4486713528 -183027.4326237084
      5000  7.9840442203 -182951.6019219456 -183024.6884029671
      5100  8.3047744831 -182943.2125751695 -183019.2350427183
      5200  10.1695682336 -182933.5728525933 -183026.6657683128
      5300  9.1981555525 -182934.8688031659 -183019.0693414734
      5400  9.2584203574 -182931.1932782271 -183015.9454846361
      5500  10.1791959191 -182930.9296788356 -183024.1107270399
      5600  9.8385421710 -182930.0649552372 -183020.1276359815
      5700  8.4245693063 -182924.9093655703 -183002.0284430363
      5800  10.7877803746 -182923.5522181991 -183022.3042896877
      5900  11.7499269680 -182916.5635546914 -183024.1231811979
      6000  7.6169789851 -182920.4971644341 -182990.2235054552
      6100  10.5484129336 -182914.3047091108 -183010.8655948485
      6200  12.2374654575 -182907.7237178043 -183019.7463046329
      6300  8.1412889071 -182907.8501469023 -182982.3760564264
      6400  10.0523518755 -182905.2188778634 -182997.2387871094
      6500  13.1770944525 -182898.5479276153 -183019.1719418425
      6600  9.2690215117 -182907.6772069507 -182992.5264570437
      6700  11.4923770263 -182898.1851761642 -183003.3871730779
      6800  9.7326952235 -182893.2587607975 -182982.3525114222
      6900  12.6712950655 -182882.5892756575 -182998.5831680719
      7000  11.2976510374 -182890.2621037735 -182993.6815658095
      7100  9.5118889926 -182891.2685717544 -182978.3410472012
      7200  11.9088042602 -182887.7756985669 -182996.7896985565
      7300  13.2461368269 -182880.1465285859 -183001.4025613799
      7400  12.3298385417 -182870.9159373764 -182983.7841136681
      7500  10.5326047716 -182880.8466007597 -182977.2627775125
      7600  11.4289843996 -182875.4867557558 -182980.1084522759
      7700  14.6927090660 -182856.1488048126 -182990.6468577635
      7800  8.7448975733 -182876.4381792526 -182956.4895633491
      7900  12.8982938683 -182861.6255956577 -182979.6974504726
      8000  14.3126084714 -182858.2461518626 -182989.2647382515
      8100  9.2524261434 -182871.1049421626 -182955.8022771316
      8200  12.7749406507 -182851.9822279857 -182968.9248991005
      8300  16.6845335747 -182840.4156140694 -182993.1469633469
      8400  11.5439566012 -182858.9699672183 -182964.6441270504
      8500  12.0171872419 -182855.7209034747 -182965.7270486128
      8600  15.5318721329 -182844.3260694885 -182986.5058779350
      8700  14.5962142842 -182835.6554312929 -182969.2701644821
      8800  13.0213788109 -182828.7583842051 -182947.9569669127
      8900  15.8250964516 -182834.0331714707 -182978.8971751705
      9000  14.8468320486 -182845.0188998895 -182980.9278050515
      9100  13.4941573111 -182839.7547321522 -182963.2811612410
      9200  14.9209656401 -182829.5749227944 -182966.1624518699
      9300  16.4036181406 -182823.3011104254 -182973.4609408113
      9400  14.7795249579 -182827.8032316553 -182963.0960031552
      9500  13.9177949571 -182817.8770436996 -182945.2814804641
      9600  16.1848094065 -182813.2823059771 -182961.4391464054
      9700  15.2462849230 -182822.5439288159 -182962.1094526190
      9800  15.4836194128 -182808.5002705863 -182950.2383703674
      9900  15.9673681118 -182794.3953119370 -182940.5616800408
     10000  16.4446651995 -182814.0145407998 -182964.5501187401
     10100  15.9673072042 -182816.1700796080 -182962.3358901597
     10200  15.2054588035 -182804.5248197086 -182943.7166184509
     10300  15.2744527465 -182805.7973992997 -182945.6207732648
     10400  18.6831104997 -182783.8043697361 -182954.8308274156
     10500  17.9030276161 -182783.3403684739 -182947.2258946539
     10600  14.7199560339 -182807.7823337397 -182942.5298072788
     10700  18.2948318815 -182792.2075766813 -182959.6797056183
     10800  19.8511605678 -182780.4656198090 -182962.1844868470
     10900  13.5389321014 -182790.2847495569 -182914.2210501056
     11000  18.6378672022 -182768.4631810678 -182939.0754785410
     11100  18.8336790006 -182774.5649632139 -182946.9697351385
     11200  15.5338151193 -182783.9390178425 -182926.1366125177
     11300  16.5908009757 -182767.5838124483 -182919.4571271726
     11400  19.6711109761 -182766.6157290578 -182946.6864099503
     11500  16.8678674982 -182778.5625064750 -182932.9721068936
     11600  16.8496723254 -182760.8984920063 -182915.1415325817
     11700  16.4195261224 -182754.6678477465 -182904.9733008746
     11800  20.1156171027 -182737.4760613105 -182921.6157813629
     11900  18.9344749122 -182748.6532480312 -182921.9807125512
     12000  15.6696812278 -182768.4228785213 -182911.8642007466
     12100  18.3275775869 -182762.2380498249 -182930.0099351643
     12200  19.2559115157 -182746.4682754448 -182922.7381923829
     12300  20.6868648115 -182733.2624348757 -182922.6313951065
     12400  19.7024360435 -182738.1582237925 -182918.5156564715
     12500  17.4200782101 -182746.1490690290 -182905.6136436687
     12600  21.4359958916 -182725.7575077033 -182921.9840645309
     12700  19.0576705999 -182729.4168453152 -182903.8720514966
     12800  20.3905740675 -182731.9242964727 -182918.5809911847
     12900  20.0319481837 -182729.4075668476 -182912.7813759539
     13000  18.3828873370 -182731.5021011466 -182899.7802956804
     13100  18.8851697219 -182730.8139544419 -182903.6900759137
     13200  23.1834035808 -182703.2582072208 -182915.4806522710
     13300  20.6278909407 -182716.2400718192 -182905.0691812470
     13400  17.2916398946 -182725.5735392972 -182883.8623809057
     13500  24.0354108430 -182705.7651591774 -182925.7869363555
     13600  20.9364540597 -182719.1018483145 -182910.7555654114
     13700  19.1854801505 -182721.7335094122 -182897.3586928674
     13800  20.6668669457 -182697.0179199587 -182886.2038183730
     13900  24.9557386090 -182677.4881073709 -182905.9346271917
     14000  24.8927498336 -182685.9126049260 -182913.7825212349
     14100  17.3966655921 -182711.6104883670 -182870.8607423172
     14200  22.5891466779 -182698.8527847588 -182905.6353619105
     14300  24.0571170346 -182683.3582180701 -182903.5786951945
     14400  19.3558386030 -182681.9123541260 -182859.0970103823
     14500  24.0603503460 -182675.6645448515 -182895.9146199271
     14600  23.2944994421 -182685.7806322328 -182899.0200563142
     14700  20.5537996998 -182686.1828214819 -182874.3336946767
     14800  21.9948667876 -182672.6316065326 -182873.9741053574
     14900  24.1726210551 -182656.9210527437 -182878.1988614877
     15000  23.7437377557 -182661.8875007250 -182879.2392827263
     15100  21.4618330803 -182686.2143170424 -182882.6773892431
     15200  21.9548107640 -182676.6211183468 -182877.5969416209
     15300  25.1861940797 -182652.4549495995 -182883.0110743928
     15400  26.0103457079 -182647.7304094616 -182885.8308740237
     15500  23.6420293707 -182662.1654849691 -182878.5862215317
     15600  25.0123707819 -182664.5715222217 -182893.5364567850
     15700  23.5815403348 -182658.5158825073 -182874.3828983423
     15800  23.2557643694 -182634.1456638052 -182847.0305044105
     15900  27.4112223782 -182628.1124383807 -182879.0366227711
     16000  26.2272466197 -182639.7561304895 -182879.8421206748
     16100  21.0332521873 -182650.7852859145 -182843.3250996213
     16200  26.9151844981 -182638.1144270623 -182884.4978471346
     16300  26.0264144507 -182633.3222563273 -182871.5698152482
     16400  25.1655061418 -182620.1838120324 -182850.5505580418
     16500  25.5530842460 -182627.7625967900 -182861.6772589905
     16600  25.4584630300 -182629.8743922142 -182862.9228854013
     16700  24.6827486207 -182625.2111506407 -182851.1587016366
     16800  24.2485369303 -182621.7316071832 -182843.7043549849
     16900  27.0044588487 -182604.8327526733 -182852.0333961920
     17000  27.6668415898 -182602.3130156177 -182855.5771555672
     17100  25.4578605053 -182617.6002560616 -182850.6432336967
     17200  28.6453053701 -182605.7045865030 -182867.9256501039
     17300  25.5781494591 -182610.5857650394 -182844.7298758960
     17400  29.3489415838 -182594.5285344461 -182863.1907315576
     17500  25.7711394325 -182602.7154867017 -182838.6262408334
     17600  27.0466944905 -182601.8357067566 -182849.4229781983
     17700  29.5660782094 -182589.6813966152 -182860.3312770895
     17800  23.8077125654 -182599.0623899350 -182816.9998016732
     17900  28.1574719098 -182587.2554633261 -182845.0108664231
     18000  31.0388590399 -182579.4983410882 -182863.6301569391
     18100  25.9164278965 -182591.4948803387 -182828.7356149009
     18200  27.4668879915 -182583.3693833709 -182834.8031345523
     18300  29.3004963948 -182566.1764672311 -182834.3951938048
     18400  31.0140682872 -182556.4346211790 -182840.3395008016
     18500  28.5709121326 -182571.1041680400 -182832.6442309114
     18600  28.3600814188 -182572.1500287691 -182831.7601330202
     18700  30.7278716867 -182578.8831910742 -182860.1682076511
     18800  27.5744850862 -182584.1412044438 -182836.5599067100
     18900  27.8244028527 -182555.9387467031 -182810.6452131148
     19000  33.0444238176 -182558.7581466143 -182861.2490381434
     19100  28.0880762359 -182575.5846942277 -182832.7048446302
     19200  28.1376793937 -182554.0274354233 -182811.6016564886
     19300  28.6111839413 -182550.9956733818 -182812.9043871143
     19400  30.9682512545 -182539.9389635466 -182823.4244309521
     19500  33.0134841499 -182523.5215859589 -182825.7292536768
     19600  28.8172446308 -182547.2306880672 -182811.0256952943
     19700  30.2892197082 -182544.0235245616 -182821.2930912465
     19800  32.6270250842 -182532.5496916822 -182831.2196869630
     19900  27.6676585114 -182542.5086295081 -182795.7802476132
     20000  31.6823298263 -182524.0247916895 -182814.0469826584
     20100  31.4138511573 -182516.6490318678 -182804.2135509346
     20200  31.0639703728 -182519.7464663606 -182804.1081530513
     20300  32.0026069001 -182523.9501062993 -182816.9041352733
     20400  31.1017117610 -182524.8450922720 -182809.5522661845
     20500  34.1469876439 -182510.4351976321 -182823.0190330311
     20600  30.3911552709 -182515.5067955494 -182793.7094872730
     20700  32.3465154851 -182514.4900986773 -182810.5922901079
     20800  34.7645750749 -182504.3138647457 -182822.5511372756
     20900  29.2570142754 -182513.4286618287 -182781.2493501394
     21000  32.1201067541 -182506.3687672713 -182800.3983978586
     21100  36.0926382321 -182487.5443667877 -182817.9388193200
     21200  31.4333908380 -182497.9867989707 -182785.7301855963
     21300  29.9765975217 -182510.5620160255 -182784.9698180619
     21400  34.9460831152 -182495.5606220138 -182815.4594314268
     21500  30.9977755432 -182490.3255586830 -182774.0812934250
     21600  32.6090185234 -182482.9827900304 -182781.4879520357
     21700  36.5797439059 -182473.0292033320 -182807.8826541617
     21800  32.7074682629 -182486.5597266537 -182785.9661042361
     21900  32.0991356776 -182490.2436909628 -182784.0813508974
     22000  34.3747847145 -182472.6531851359 -182787.3222903327
     22100  35.6962181171 -182476.3482775481 -182803.1138735245
     22200  29.2937773486 -182485.0690762219 -182753.2262961924
     22300  34.3099586660 -182463.5221775534 -182777.5978607151
     22400  36.1948944417 -182462.2812359717 -182793.6117487662
     22500  32.8488077846 -182467.9444560827 -182768.6446652099
     22600  34.4457656850 -182456.0743142969 -182771.3931840998
     22700  34.8167456569 -182465.6578366439 -182784.3726822114
     22800  34.9080537761 -182460.5635955087 -182780.1142817780
     22900  32.0535044685 -182451.1148766431 -182744.5348254017
     23000  37.6024482491 -182446.8550563932 -182791.0704119802
     23100  37.0535351641 -182453.6934295579 -182792.8839976241
     23200  31.8333703497 -182457.0390871376 -182748.4439132776
     23300  35.1982483490 -182446.5481936118 -182768.7553406371
     23400  38.3172829078 -182431.4774908114 -182782.2364912327
     23500  35.9683678417 -182432.7136314137 -182761.9705043843
     23600  36.1442998909 -182437.8196973688 -182768.6870642214
     23700  35.1710910467 -182431.5182147754 -182753.4767620177
     23800  36.3089254998 -182419.4911663962 -182751.8655272123
     23900  36.2571533506 -182422.8027330079 -182754.7031680670
     24000  36.5373247743 -182424.0732710900 -182758.5384143194
     24100  36.7378396784 -182430.1263603855 -182766.4270306146
     24200  35.7890194896 -182425.6546744846 -182753.2697805048
     24300  37.0639796187 -182405.8977222675 -182745.1838995777
     24400  37.4713492994 -182404.9948350847 -182748.0101020162
     24500  36.3983642524 -182406.7514744770 -182739.9445636864
     24600  36.9313518805 -182393.8199929359 -182731.8920869560
     24700  37.3051759274 -182395.4452331679 -182736.9393378079
     24800  40.0414582465 -182393.8840012971 -182760.4262194331
     24900  36.4268998796 -182400.8203156884 -182734.2746219593
     25000  36.2894209758 -182400.9665536325 -182733.1623687161
     25100  38.9550171438 -182384.3314925464 -182740.9283553152
     25200  39.6244363484 -182380.5021825635 -182743.2269540272
     25300  36.1879472769 -182396.0881645402 -182727.3550825178
     25400  38.8552655814 -182386.4598217459 -182742.1435519637
     25500  39.9516922379 -182374.0203891369 -182739.7408831562
     25600  37.4705681023 -182380.4302446439 -182723.4383604444
     25700  38.9159184738 -182371.9718770719 -182728.2108279699
     25800  41.1031149424 -182362.7916603381 -182739.0523557037
     25900  39.1393783595 -182367.5217000771 -182725.8062178895
     26000  38.6496499933 -182359.6807490647 -182713.4822602755
     26100  43.4225701294 -182358.2440084148 -182755.7371535041
     26200  38.9850691960 -182365.4767003838 -182722.3486616725
     26300  39.6800290339 -182354.2819721605 -182717.5156428282
     26400  40.4798620922 -182347.0190869945 -182717.5744835976
     26500  40.5868574921 -182337.3540361074 -182708.8888758411
     26600  40.7743034855 -182336.5623307107 -182709.8130637514
     26700  41.0761459773 -182352.1478683254 -182728.1616879597
     26800  40.5128050177 -182345.6991870518 -182716.5561454242
     26900  39.7461999057 -182339.2366070530 -182703.0760103588
     27000  41.3134586809 -182336.6044921748 -182714.7906883548
     27100  43.5806817173 -182324.2519874298 -182723.1924966940
     27200  41.4378932905 -182332.8687303983 -182712.1940094144
     27300  39.3545658092 -182338.1001236551 -182698.3544819418
     27400  42.5968678059 -182320.6220514004 -182710.5566615509
     27500  42.2102452824 -182319.0045548730 -182705.3999962835
     27600  39.9599401134 -182331.2996208375 -182697.0956164672
     27700  42.7128422176 -182319.4229917522 -182710.4192395145
     27800  42.9197389644 -182310.5174231737 -182703.4076177558
     27900  42.9787935564 -182312.0543758807 -182705.4851601941
     28000  42.1193084723 -182306.5503096159 -182692.1133093133
     28100  44.7739801962 -182295.3593298638 -182705.2233741459
     28200  43.8139128718 -182305.6849268066 -182706.7604498398
     28300  41.4363188228 -182309.1469013471 -182688.4577675798
     28400  43.3591841098 -182300.7839407249 -182697.6968459020
     28500  42.9891224839 -182293.0984436466 -182686.6237796605
     28600  43.8328709865 -182281.8481457108 -182683.0972126087
     28700  45.1720542040 -182281.8170150191 -182695.3250557042
     28800  44.2666749556 -182290.8128503312 -182696.0329881154
     28900  43.3686108215 -182292.8401702938 -182689.8393682276
     29000  43.6636888609 -182290.8540878631 -182690.5544501363
     29100  43.4583754525 -182279.5740274082 -182677.3949368481
     29200  45.1939083296 -182269.5977996536 -182683.3058944830
     29300  44.6944987544 -182279.9811542815 -182689.1176200676
     29400  43.2929134658 -182287.1921936378 -182683.4984528562
     29500  44.5284898509 -182277.4097002570 -182685.0265093080
     29600  43.2441769095 -182268.0501944827 -182663.9103159672
     29700  44.9995960077 -182255.5319084992 -182667.4612551859
     29800  45.9609976267 -182252.8815706943 -182673.6116528537
     29900  44.8824159248 -182258.8894958035 -182669.7461680826
     30000  45.4529766370 -182256.2793502869 -182672.3589739314
     30100  45.4211415148 -182248.2133289046 -182664.0015316863
     30200  47.4874444108 -182235.0442026397 -182669.7474819448
     30300  46.6413045903 -182243.9361386356 -182670.8937967716
     30400  45.9304030398 -182252.7346909105 -182673.1847081514
     30500  46.5424050123 -182241.9324563090 -182667.9847810156
     30600  46.6301974342 -182238.1719966204 -182665.0279790978
     30700  46.9968055341 -182237.8096834906 -182668.0216213202
     30800  46.7491883688 -182229.4242478229 -182657.3694813673
     30900  48.4684219158 -182214.6747131116 -182658.3579268743
     31000  45.9426877558 -182218.2599895568 -182638.8224619185
     31100  49.7271119656 -182213.2839576743 -182668.4893053207
     31200  48.1175514857 -182225.8761297923 -182666.3474518964
     31300  46.8827546306 -182227.3064362627 -182656.4743444048
     31400  47.3784782139 -182215.8863957614 -182649.5921911275
     31500  48.1531668675 -182201.2955871294 -182642.0929348485
     31600  49.1396251950 -182202.9603914410 -182652.7878454372
     31700  47.6189850402 -182212.1169147126 -182648.0243258401
     31800  48.6018160884 -182204.7970546224 -182649.7013676672
     31900  48.0395451693 -182202.4291071074 -182642.1863541136
     32000  47.6059904830 -182195.8438546527 -182631.6323127240
     32100  49.9891945436 -182187.6138543540 -182645.2183236527
     32200  49.3845530461 -182192.9624441667 -182645.0319842848
     32300  49.2072336338 -182195.5300721727 -182645.9764183929
     32400  48.7012240829 -182195.5754815944 -182641.3897821474
     32500  51.4240324170 -182172.8061342928 -182643.5452065704
     32600  49.0374500148 -182176.8046641087 -182625.6967995923
     32700  49.3322584130 -182181.4038487745 -182632.9946802832
     32800  50.0077012397 -182174.5757808446 -182632.3496616912
     32900  50.8209202756 -182162.0981580247 -182627.3163009514
     33000  49.4653923387 -182164.5254701918 -182617.3350186642
     33100  51.1057802146 -182159.9208449015 -182627.7466149843
     33200  51.4286806905 -182143.4762790575 -182614.2579019451
     33300  50.9225591302 -182146.7647275527 -182612.9132794319
     33400  51.0871415602 -182160.4854051748 -182628.1405557545
     33500  50.9618805478 -182165.4185597874 -182631.9270625840
     33600  51.2574804867 -182161.0891245258 -182630.3035691637
     33700  52.3196764439 -182145.2117448499 -182624.1496031526
     33800  52.7424454381 -182140.4707948196 -182623.2787091010
     33900  52.2066907743 -182145.0275608956 -182622.9311407335
     34000  51.3391131421 -182150.4608007339 -182620.4225162235
     34100  50.9917499273 -182132.3944568581 -182599.1763859752
     34200  52.9984856112 -182124.7871743807 -182609.9388977315
     34300  51.8577538830 -182134.2243351856 -182608.9337231104
     34400  50.7449500325 -182146.1113599186 -182610.6340660999
     34500  50.8711904029 -182140.5846494618 -182606.2629685348
     34600  52.4731886969 -182123.6173607511 -182603.9604806045
     34700  53.6007653032 -182116.7787087358 -182607.4437411393
     34800  52.1886540699 -182125.6843410817 -182603.4228117074
     34900  52.9743299414 -182124.4279355716 -182609.3585362861
     35000  52.2392608865 -182109.6136784322 -182587.8154072810
     35100  53.7341568132 -182100.9710013719 -182592.8571086838
     35200  52.9648337757 -182105.6867211527 -182590.5303933241
     35300  52.0237828748 -182117.0004386384 -182593.2296671880
     35400  53.4463276303 -182113.8698222556 -182603.1211217516
     35500  54.4708670350 -182093.5969524412 -182592.2269549722
     35600  53.6982584995 -182093.4964128446 -182585.0539045634
     35700  55.6950794899 -182089.6679029948 -182599.5044291725
     35800  53.5098836864 -182094.9393493754 -182584.7724453094
     35900  54.4565161911 -182091.9996728687 -182590.4983068036
     36000  56.8199974134 -182079.0314342985 -182599.1655352635
     36100  54.1607388101 -182076.1217206902 -182571.9127884662
     36200  54.5119912539 -182061.1839898997 -182560.1904463131
     36300  56.1439606160 -182051.5735514347 -182565.5191658129
     36400  55.4142315406 -182058.0152927930 -182565.2809178389
     36500  57.1039394013 -182070.1989885934 -182592.9323137281
     36600  53.5926130204 -182080.3441020326 -182570.9345078874
     36700  57.0936626501 -182066.1781600622 -182588.8174111216
     36800  55.1500579193 -182060.3407266149 -182565.1880884569
     36900  56.4105612902 -182046.2160094096 -182562.6021043990
     37000  58.1622616401 -182045.4159640016 -182577.8372425205
     37100  53.8463826667 -182057.6998372682 -182550.6132676365
     37200  56.1222516428 -182040.0224826577 -182553.7693716267
     37300  56.9825766940 -182041.0035304480 -182562.6258931483
     37400  57.1298535993 -182056.7865396324 -182579.7570850896
     37500  56.1200516257 -182065.5710127527 -182579.2977626165
     37600  55.8403785887 -182054.2287648694 -182565.3953688287
     37700  55.7308672654 -182036.8605461673 -182547.0246760631
     37800  58.5289170410 -182023.3610269524 -182559.1386938199
     37900  57.4882017885 -182024.7883560847 -182551.0392451127
     38000  57.4709579151 -182034.1713337281 -182560.2643711719
     38100  56.3947155068 -182048.1810869925 -182564.4221286087
     38200  56.3827665361 -182039.4484453741 -182555.5801053037
     38300  57.6153504984 -182024.0901633918 -182551.5049803135
     38400  57.5477617022 -182018.4251613922 -182545.2212659003
     38500  59.1263153562 -182014.1732390644 -182555.4195305313
     38600  59.2886559335 -182009.1006075868 -182551.8329756831
     38700  58.8601909370 -181999.7326637746 -182538.5428343010
     38800  59.2401531371 -181995.4411394833 -182537.7295096997
     38900  60.1808474789 -182010.4226927109 -182561.3222425823
     39000  58.7773693104 -182017.9789018799 -182556.0309176332
     39100  59.5125974753 -182007.4750306022 -182552.2573747247
     39200  59.6653264895 -181999.1648931812 -182545.3453290340
     39300  59.0202545793 -181983.7087497079 -182523.9841536464
     39400  59.7719802340 -181974.3683123373 -182521.5250637839
     39500  62.0258169140 -181969.0957309850 -182536.8842559030
     39600  60.2104507230 -181982.0696717071 -182533.2402116780
     39700  57.8839130435 -181996.8322795558 -182526.7055361871
     39800  59.7944076574 -181992.8596727107 -182540.2217263085
     39900  59.9526907805 -181981.7138535957 -182530.5248416120
     40000  60.2950177165 -181969.5182166282 -182521.4628885796
     40100  61.5181393675 -181964.3564690291 -182527.4976793348
     40200  59.9876790842 -181968.9742761423 -182518.1055494581
     40300  61.1763883886 -181967.3090156444 -182527.3218143652
     40400  61.7008201913 -181954.3955418940 -182519.2090248216
     40500  63.0771767920 -181935.8089942511 -182513.2217386307
     40600  62.3338240895 -181942.3945050838 -182513.0025485271
     40700  60.5538204531 -181952.2976067416 -182506.6113764557
     40800  60.9027756133 -181951.8913599947 -182509.3994888568
     40900  63.2848341518 -181949.1927677909 -182528.5064216935
     41000  60.5669639458 -181943.2550828203 -182497.6891689557
     41100  63.6213336852 -181932.7871416674 -182515.1811350670
     41200  62.8538376473 -181942.0353980979 -182517.4036808348
     41300  62.2016380661 -181942.5530188605 -182511.9510225011
     41400  64.7358113130 -181931.1315795607 -182523.7275765749
     41500  62.2872592316 -181937.7772334072 -182507.9590189901
     41600  63.8906724526 -181925.6775646514 -182510.5371033520
     41700  62.4885208558 -181914.5928791992 -182486.6170273084
     41800  63.7098679582 -181904.7816064136 -182487.9860485389
     41900  65.6020840077 -181900.7491141585 -182501.2750300354
     42000  62.3729409096 -181923.1849749842 -182494.1510964450
     42100  64.3076579303 -181917.4220241588 -182506.0986761368
     42200  64.5848509494 -181910.8241932120 -182502.0382888428
     42300  64.8703599187 -181902.8919450612 -182496.7196091157
     42400  65.8359536780 -181889.0120613393 -182491.6788360022
     42500  65.2292563495 -181884.6426114594 -182481.7556377257
     42600  66.1137850500 -181881.0028359581 -182486.2128977995
     42700  64.2707775469 -181898.8526039347 -182487.1916503880
     42800  63.0280248993 -181905.2896309695 -182482.2524355974
     42900  66.5877657013 -181895.2893320436 -182504.8382448381
     43000  63.9985552647 -181899.7411047492 -182485.5882100116
     43100  64.9332845497 -181878.9098699621 -182473.3135503463
     43200  67.3718325033 -181865.5548541403 -182482.2811674925
     43300  65.4786395293 -181870.5503922484 -182469.9462890169
     43400  67.4514943471 -181867.5209821894 -182484.9765254499
     43500  64.3926523781 -181886.7223041782 -182476.1770010830
     43600  64.4310431161 -181886.5880301333 -182476.3941584508
     43700  67.1776015104 -181874.4316037637 -182489.3799134645
     43800  65.5670635200 -181878.1243531804 -182478.3296891426
     43900  65.8792491256 -181870.5852333498 -182473.6483374697
     44000  65.9226343574 -181855.6569393723 -182459.1171948395
     44100  66.9192339438 -181844.8194448290 -182457.4026403431
     44200  68.9283240409 -181848.1933008970 -182479.1678431026
     44300  65.4593304078 -181861.7674931864 -182460.9866329498
     44400  66.9898832087 -181854.9803738812 -182468.2102975468
     44500  68.9429294450 -181839.6523275456 -182470.7605686083
     44600  66.5285101039 -181836.0038869968 -182445.0103700428
     44700  68.8788653214 -181810.2003140539 -182440.7221077945
     44800  66.9915868770 -181813.6749574898 -182426.9204766505
     44900  67.1624628764 -181822.7282753727 -182437.5380049937
     45000  68.2550994790 -181834.9793859465 -182459.7911849598
     45100  67.4491557866 -181847.5108205598 -182464.9449564796
     45200  67.5301272853 -181846.0686219022 -182464.2439764000
     45300  69.6566903892 -181820.0535376596 -182457.6955947010
     45400  68.9962868788 -181806.3350524783 -182437.9317311008
     45500  71.0281745806 -181802.6289406097 -182452.8256567389
     45600  68.7283037020 -181819.2710358566 -182448.4145783458
     45700  68.0110050078 -181827.5736972589 -182450.1510389662
     45800  69.2483062741 -181816.3763415230 -182450.2800227421
     45900  67.8560578923 -181803.7062627121 -182424.8652080403
     46000  69.4484513621 -181800.1032983537 -182435.8391212513
     46100  70.0011927614 -181801.2139749087 -182442.0096299759
     46200  67.8733864381 -181806.9029847329 -182428.2205567419
     46300  71.6062060009 -181794.4642309328 -182449.9522857954
     46400  72.4504067185 -181781.0195832672 -182444.2355086198
     46500  68.4408284821 -181782.3852724294 -182408.8972473042
     46600  72.9442095398 -181754.6257345999 -182422.3619643912
     46700  73.6312951274 -181761.8217867469 -182435.8476444976
     46800  70.3021092151 -181782.2583965069 -182425.8086611523
     46900  70.3752002805 -181786.9535903146 -182431.1729355184
     47000  70.8426822260 -181778.9398551091 -182427.4385616728
     47100  70.9512946212 -181764.2187001024 -182413.7116518810
     47200  72.9264093592 -181752.2417265069 -182419.8150122405
     47300  69.5874149052 -181758.8029824695 -182395.8108870435
     47400  69.9644815140 -181772.1148539523 -182412.5744517765
     47500  71.5165882109 -181787.2468701476 -182441.9145576961
     47600  68.4929012225 -181793.6946391940 -182420.6832914575
     47700  71.0125892627 -181767.3487025769 -182417.4027496515
     47800  73.6944787462 -181756.1127559598 -182430.7170008324
     47900  72.1667417845 -181756.1016231701 -182416.7208605238
     48000  73.1817915405 -181740.9743366095 -182410.8854081107
     48100  72.6779381535 -181724.4224217696 -182389.7211852745
     48200  74.1996129279 -181715.2583523754 -182394.4866297267
     48300  75.8932439170 -181728.2897824974 -182423.0216725201
     48400  69.6634891512 -181737.2716039522 -182374.9758973214
     48500  75.1182417397 -181724.1189087983 -182411.7563764503
     48600  73.3891155481 -181733.0527531186 -182404.8616826136
     48700  72.0766543362 -181724.4934772981 -182384.2880480540
     48800  77.2797225562 -181706.0208122251 -182413.4446215248
     48900  73.8244894521 -181720.5328068047 -182396.3271784765
     49000  72.0571247795 -181721.7109095670 -182381.3267054391
     49100  76.4625758746 -181702.2731527321 -182402.2167460173
     49200  74.8738728698 -181704.3492367019 -182389.7497351840
     49300  73.5636104684 -181711.7412637636 -182385.1475315664
     49400  73.7292894047 -181709.6109043383 -182384.5338083348
     49500  75.4714047993 -181699.5083477652 -182390.3786939616
     49600  74.0714569554 -181716.3994548609 -182394.4545837682
     49700  73.8751505111 -181730.9393806235 -182407.1975070569
     49800  72.8401557392 -181709.2416202211 -182376.0253344812
     49900  75.7726609758 -181688.4068402655 -182382.0349058849
     50000  77.3041278745 -181684.5702190883 -182392.2174363234
     50100  75.0756853499 -181693.5325155526 -182380.7804191332
     50200  75.7632286754 -181681.8561818577 -182375.3979035615
     50300  77.6148626332 -181660.1940829769 -182370.6857872186
     50400  78.5167865927 -181653.6758063949 -182372.4237835891
     50500  75.0465346928 -181681.2973453008 -182368.2784017936
     50600  75.9134592026 -181690.3926467370 -182385.3095888517
     50700  75.1115068264 -181683.7884045788 -182371.3642203793
     50800  77.6176237960 -181658.2911284737 -182368.8081085866
     50900  77.3048876959 -181658.3615269100 -182366.0156996011
     51000  75.7071997905 -181670.1527232537 -182363.1815527536
     51100  77.5302830551 -181660.2184392834 -182369.9358963441
     51200  76.4237881583 -181641.7601371098 -182341.3486650159
     51300  79.1735601770 -181619.6175204046 -182344.3776474291
     51400  78.1994710791 -181619.5130180888 -182335.3562676005
     51500  79.7738856574 -181635.1589403774 -182365.4144874698
     51600  76.8730452293 -181655.5100766085 -182359.2111341402
     51700  78.6821708486 -181643.3089991253 -182363.5709149886
     51800  78.7488948448 -181630.0807039484 -182350.9534157878
     51900  79.4949252207 -181626.5408136535 -182354.2427380328
     52000  75.5032868815 -181641.2302901711 -182332.3924871050
     52100  79.1207181536 -181649.4756471337 -182373.7520547009
     52200  77.2907872567 -181659.9009033555 -182367.4259996723
     52300  78.7514237594 -181637.3585520497 -182358.2544137443
     52400  77.8320503500 -181623.5886412260 -182336.0684965232
     52500  79.2576616344 -181611.2021502373 -182336.7321476937
     52600  80.5942045184 -181593.9887989532 -182331.7536004045
     52700  80.0883460072 -181591.6574733289 -182324.7916117404
     52800  79.0740660162 -181602.5792447938 -182326.4285955384
     52900  79.4827704541 -181601.7393753401 -182329.3300341629
     53000  81.5885728432 -181591.2078973591 -182338.0752137385
     53100  81.4923336543 -181597.9534127376 -182343.9397490695
     53200  80.3605552582 -181612.6641323804 -182348.2900926941
     53300  79.5009949033 -181609.1469178819 -182336.9044045465
     53400  81.4285900360 -181596.0015647397 -182341.4043876769
     53500  79.7271710740 -181589.5420511003 -182319.3699697353
     53600  81.6036297589 -181585.2355729703 -182332.2407213747
     53700  81.1377478996 -181585.3400356417 -182328.0804699825
     53800  81.4845016527 -181571.7853302943 -182317.6999719539
     53900  83.2481217788 -181544.4797762386 -182306.5387158654
     54000  83.8868058606 -181550.3787254117 -182318.2842223383
     54100  81.9933439547 -181565.4332028398 -182316.0058213618
     54200  80.0074775406 -181566.8945311916 -182299.2883941881
     54300  84.9460968412 -181548.3267035644 -182325.9290218032
     54400  81.3125877644 -181556.9327464551 -182301.2736767491
     54500  83.8538253738 -181561.9283687937 -182329.5319601133
     54600  81.7005481602 -181572.1138287904 -182320.0061747984
     54700  81.6394558889 -181567.4689519112 -182314.8020551339
     54800  82.2331726981 -181559.3535610969 -182312.1215881639
     54900  81.5432077284 -181550.3795279099 -182296.8315689589
     55000  83.2781083843 -181525.2228186602 -182287.5562577026
     55100  84.4340504823 -181519.7668267443 -182292.6818379670
     55200  81.5445577851 -181537.7332333018 -182284.1976328610
     55300  85.0182231534 -181538.5490472288 -182316.8116146094
     55400  82.7225626425 -181545.8493386413 -182303.0972743731
     55500  83.5767858526 -181534.5323481168 -182299.5999009135
     55600  85.0283431176 -181503.4179448940 -182281.7731511121
     55700  85.6149024103 -181506.9670563404 -182290.6916660125
     55800  83.9816837327 -181523.9411969313 -182292.7152123195
     55900  84.1674596816 -181522.9288617682 -182293.4034827629
     56000  85.8910076386 -181510.3596321583 -182296.6117277729
     56100  82.7623927906 -181522.3631352739 -182279.9756788765
     56200  82.7636336146 -181535.0644570862 -182292.6883592759
     56300  83.9664166702 -181520.9297990442 -182289.5640587093
     56400  85.2952709578 -181499.6041246976 -182280.4028064260
     56500  88.8188765601 -181482.7744585202 -182295.8284643515
     56600  84.4166351148 -181495.0533784450 -182267.8089682149
     56700  86.4765663966 -181490.7832151705 -182282.3955552762
     56800  85.9640915064 -181500.2384316839 -182287.1595419688
     56900  81.6833064506 -181518.7781854140 -182266.5126996449
     57000  87.6994892949 -181497.7164504870 -182300.5235095513
     57100  84.6988408026 -181503.6019171794 -182278.9408369107
     57200  87.2997119858 -181489.3789413648 -182288.5264118916
     57300  87.2803854348 -181471.1842905240 -182270.1548444948
     57400  88.2657770006 -181460.9952838364 -182268.9861788755
     57500  89.5208369836 -181465.0262296155 -182284.5060286607
     57600  85.1272237966 -181501.4523018969 -182280.7126685408
     57700  86.6647228153 -181492.5703987106 -182285.9051354042
     57800  87.5084980034 -181470.7360287841 -182271.7947406424
     57900  85.4505536320 -181462.6675668223 -182244.8877166578
     58000  91.0260205345 -181441.6558235983 -182274.9141747152
     58100  87.1811626873 -181451.9333847380 -182249.9956469646
     58200  88.9826466626 -181451.6519794902 -182266.2051479210
     58300  88.1088004618 -181456.8597536666 -182263.4136748483
     58400  86.9522284573 -181453.4390120306 -182249.4055948252
     58500  88.8718492215 -181435.5498486736 -182249.0887698324
     58600  89.2156260662 -181430.6084664013 -182247.2943440573
     58700  88.9012323020 -181429.8481945142 -182243.6560903793
     58800  92.7977672421 -181420.5174786254 -182269.9945189860
     58900  87.9027042233 -181438.1174653317 -182242.7847676011
     59000  87.7946577697 -181442.2853987473 -182245.9636364691
     59100  90.2380720002 -181424.6842550047 -182250.7296719227
     59200  90.4893147980 -181412.0438247658 -182240.3891352546
     59300  90.2949009017 -181411.5203126181 -182238.0859451457
     59400  89.4281849946 -181420.1645123002 -182238.7961687692
     59500  87.7605953351 -181434.2717002781 -182237.6381281686
     59600  89.5279045619 -181421.1509170390 -182240.6954131745
     59700  89.3742655310 -181409.2655049901 -182227.4035790410
     59800  89.5541931155 -181416.9721360249 -182236.7572793586
     59900  87.9979948821 -181421.6217902631 -182227.1613896708
     60000  91.0696300452 -181392.9634983751 -182226.6210539037
     60100  92.2945825244 -181385.5989828012 -182230.4698362086
     60200  90.6391928721 -181402.8002778594 -182232.5175823800
     60300  88.3378879134 -181415.0204460245 -182223.6714492391
     60400  89.6167561742 -181406.7556841119 -182227.1135339186
     60500  91.2480396864 -181375.9267235129 -182211.2174529684
     60600  92.1879600306 -181361.0139695136 -182204.9087933988
     60700  93.2506306280 -181366.5590637177 -182220.1816461552
     60800  90.9817982139 -181382.7593103236 -182215.6128473249
     60900  93.7662288367 -181384.9002412033 -182243.2426445306
     61000  89.2218231701 -181393.6731652411 -182210.4157716051
     61100  92.6121802202 -181371.2238824430 -182219.0020466473
     61200  94.1260781792 -181370.5341442558 -182232.1706328128
     61300  90.0117123214 -181376.8573718504 -182200.8306769526
     61400  92.9452680785 -181360.5088515691 -182211.3361245662
     61500  92.8104517644 -181353.1660614072 -182202.7592167436
     61600  91.0487076207 -181348.4007417728 -182181.8667720114
     61700  96.1911151326 -181318.2765898459 -182198.8165664017
     61800  94.6060291024 -181331.1373467061 -182197.1673384891
     61900  93.6945097034 -181349.3005731494 -182206.9864546778
     62000  94.7446276278 -181356.8926372482 -182224.1913693112
     62100  91.5132209634 -181371.8385397429 -182209.5567565516
     62200  93.6489143217 -181349.0456739837 -182206.3141723021
     62300  92.0134940391 -181320.7683321584 -182163.0660825516
     62400  97.5231990483 -181302.6207265001 -182195.3546893537
     62500  94.9402878554 -181330.0352753189 -182199.1250943438
     62600  91.8063097943 -181343.1836176963 -182183.5847894942
     62700  95.8413381096 -181317.6378273480 -182194.9759213681
     62800  93.8950585346 -181321.6887124994 -182181.2104315979
     62900  94.9706594885 -181318.1687768002 -182187.5366198097
     63000  97.1627996953 -181310.3355247931 -182199.7703675839
     63100  93.1617512538 -181333.1051877150 -182185.9141623473
     63200  93.8756070583 -181326.3294328107 -182185.6730917789
     63300  97.6313440230 -181308.8160047204 -182202.5399339904
     63400  93.6664559502 -181309.2579582831 -182166.6870338558
     63500  97.3245997593 -181284.8895335764 -182175.8055051011
     63600  98.3441356639 -181271.9776883129 -182172.2265604935
     63700  94.1132485611 -181278.8779639896 -182140.3970093542
     63800  100.3388340626 -181257.1889732310 -182175.6974495216
     63900  97.3933762863 -181264.1441134905 -182155.6896699971
     64000  97.5174383402 -181292.1826918022 -182184.8639207447
     64100  96.2434714232 -181306.9110269721 -182187.9302765552
     64200  94.5323629159 -181291.3207790109 -182156.6764255386
     64300  96.2336015493 -181262.9514591730 -182143.8803592627
     64400  98.9050239884 -181256.4512015114 -182161.8344833666
     64500  96.5909040041 -181276.1867818564 -182160.3864527931
     64600  96.4572720388 -181288.3721873267 -182171.3485822116
     64700  96.3266449117 -181270.6330598503 -182152.4136851746
     64800  99.1073384918 -181244.8788798077 -182152.1141623162
     64900  95.9505903865 -181255.2297417533 -182133.5679385086
     65000  96.5914381769 -181257.2033060651 -182141.4078668560
     65100  100.0261950169 -181231.1355061762 -182146.7820634885
     65200  101.4902442217 -181221.6336679934 -182150.6822307892
     65300  98.7298566765 -181237.9252227992 -182141.7050112284
     65400  99.3704418647 -181243.7327131287 -182153.3764617145
     65500  96.7390472216 -181253.4342822476 -182138.9900662211
     65600  99.2376619471 -181241.6083461820 -182150.0366184184
     65700  99.8720234260 -181216.6675549543 -182130.9028150919
     65800  100.3753018319 -181216.5046360630 -182135.3469407815
     65900  97.9816004364 -181229.1135486294 -182126.0437488070
     66000  101.7228262913 -181228.8226028123 -182160.0002376108
     66100  98.6459969042 -181245.4119843947 -182148.4241147941
     66200  98.3179044184 -181258.0659450018 -182158.0746945866
     66300  101.3031088045 -181226.1919791744 -182153.5274916990
     66400  101.2680490241 -181215.6898390297 -182142.7044119518
     66500  99.1574640594 -181216.1760213556 -182123.8701567018
     66600  102.0767762742 -181204.8075704375 -182139.2252873287
     66700  100.1709862524 -181201.9136050566 -182118.8855911357
     66800  98.7841242809 -181191.4302156007 -182095.7067733528
     66900  102.6089041582 -181170.6675624837 -182109.9564140308
     67000  102.0183418403 -181183.5047748875 -182117.3875790165
     67100  100.0164799926 -181212.0633441102 -182127.6209694329
     67200  99.7233349618 -181215.5992783478 -182128.4734342228
     67300  99.8371215212 -181209.1115014853 -182123.0272672241
     67400  101.4313923670 -181196.9211615105 -182125.4309904460
     67500  98.6804738995 -181191.3297403925 -182094.6574755400
     67600  103.1691608802 -181169.7577811113 -182114.1752606005
     67700  101.8614469046 -181170.0047671511 -182102.4513444228
     67800  101.7251297145 -181185.2181886516 -182116.4169091418
     67900  100.2277220848 -181206.6902791338 -182124.1816288620
     68000  102.2566293394 -181201.4807333208 -182137.5448373399
     68100  102.2422132408 -181169.2602041784 -182105.1923422561
     68200  104.7914991302 -181148.7531066497 -182108.0215802527
     68300  102.1821305737 -181153.5140311628 -182088.8961684398
     68400  104.6586072486 -181143.0743644178 -182101.1263367446
     68500  106.5634506816 -181125.1965897502 -182100.6856277512
     68600  101.2574158125 -181152.5565805349 -182079.4738163184
     68700  99.6093085996 -181166.9272191416 -182078.7575699817
     68800  104.4716509881 -181145.8335916022 -182102.1741536700
     68900  101.5458981723 -181143.5869843655 -182073.1450071905
     69000  103.1186074804 -181136.3520620849 -182080.3067723315
     69100  103.5647440939 -181127.1387528454 -182075.1774278393
     69200  104.6754762916 -181121.5852520997 -182079.7916447871
     69300  105.3229427633 -181106.7476751397 -182070.8810197195
     69400  105.1836592114 -181092.4621008904 -182055.3204344116
     69500  105.5852015165 -181082.0951241750 -182048.6292031268
     69600  106.4070703087 -181102.2551317772 -182076.3126532630
     69700  106.1293955720 -181126.9395846009 -182098.4552527589
     69800  103.5474491356 -181125.0883536368 -182072.9687094118
     69900  107.5655665894 -181111.7789966208 -182096.4414714484
     70000  101.9955134736 -181123.9858998055 -182057.6597315214
     70100  108.9427453983 -181095.0965833298 -182092.3658461588
     70200  107.0175150052 -181078.3231187984 -182057.9686923409
     70300  104.1926128762 -181092.1643230987 -182045.9505514097
     70400  106.8202269662 -181099.7308657534 -182077.5704512380
     70500  105.8260924036 -181084.3469368308 -182053.0861472624
     70600  108.7077288275 -181054.2693691671 -182049.3872744047
     70700  108.5100325728 -181053.8499403654 -182047.1581207111
     70800  104.7140079035 -181086.1182426855 -182044.6773563556
     70900  107.8605767873 -181097.8528234338 -182085.2158415744
     71000  103.9837740907 -181102.5504295870 -182054.4249335249
     71100  106.2101534317 -181088.2937442840 -182060.5486753538
     71200  107.6169630182 -181077.2927674935 -182062.4257287075
     71300  106.8030631343 -181071.5772127224 -182049.2596793280
     71400  106.1904407654 -181053.4609926862 -182025.5354726746
     71500  110.2559864107 -181047.1130501385 -182056.4038100535
     71600  109.3616329610 -181066.2680930800 -182067.3718810016
     71700  104.0846074504 -181077.6760569641 -182030.4735962987
     71800  108.1919042529 -181061.0178949439 -182051.4139071234
     71900  106.7975400777 -181057.2080986491 -182034.8400068215
     72000  110.6099058690 -181040.1330079750 -182052.6635705584
     72100  111.1570528397 -181035.9084921337 -182053.4476751094
     72200  110.6016830836 -181042.2347996195 -182054.6900902689
     72300  106.4774719875 -181047.5170810344 -182022.2190642520
     72400  109.6685366747 -181038.7595634977 -182042.6727687804
     72500  107.3556829227 -181034.1879336500 -182016.9291191911
     72600  112.1179019626 -181024.2759833004 -182050.6108441617
     72700  106.7664347320 -181038.3016428695 -182015.6488106023
     72800  111.0213458420 -181025.2826856253 -182041.5795975610
     72900  109.7258300816 -181017.1051148612 -182021.5427878677
     73000  111.1010101694 -180995.3391596683 -182012.3653242477
     73100  112.4433134758 -180977.2715210956 -182006.5852209670
     73200  108.5806655227 -181009.3838655534 -182003.3386247019
     73300  109.5837734737 -181021.4222171346 -182024.5594943403
     73400  106.7607132480 -181011.5710280054 -181988.8658208865
     73500  111.0873088315 -180990.2555844650 -182007.1563260703
     73600  110.6185171829 -180997.2262497145 -182009.8356408487
     73700  109.3242930614 -181028.6972914489 -182029.4592674023
     73800  108.9585452155 -181045.9190654209 -182043.3329608455
     73900  109.5213764796 -181030.1921115795 -182032.7582024786
     74000  110.9746104909 -181008.6276818417 -182024.4967752117
     74100  108.7006625001 -180989.6803520284 -181984.7335716273
     74200  112.9219819886 -180960.9844743558 -181994.6799381814
     74300  110.7996910984 -180965.5222877138 -181979.7901571288
     74400  114.2326696258 -180960.6171705673 -182006.3107577098
     74500  112.4942494723 -180978.5112338889 -182008.2912053187
     74600  111.0429017433 -181015.0644836062 -182031.5587197210
     74700  111.1458349729 -181015.6757868966 -182033.1122807600
     74800  112.1318756768 -180986.0157223007 -182012.4784994873
     74900  109.9170429362 -180970.7644853984 -181976.9525338138
     75000  113.2874258689 -180948.6872686626 -181985.7280304962
     75100  111.3266473383 -180936.5921952649 -181955.6838577558
     75200  115.9370030139 -180923.8715424747 -181985.1667127733
     75300  110.3200623352 -180963.8383454187 -181973.7156606822
     75400  113.6004425109 -180963.9744526428 -182003.8805899969
     75500  112.5008904555 -180968.4133125299 -181998.2540759688
     75600  114.4372524542 -180969.7136814665 -182017.2800336635
     75700  114.0093857691 -180947.0965796776 -181990.7462112874
     75800  111.9746120049 -180910.1629659258 -181935.1861408186
     75900  116.7468105705 -180883.6569810483 -181952.3651845146
     76000  116.7666098802 -180899.4595332303 -181968.3489809170
     76100  113.7138997414 -180933.8017355144 -181974.7464680333
     76200  114.6925412485 -180935.0359387657 -181984.9392218594
     76300  114.5159071988 -180935.4506803979 -181983.7370434482
     76400  114.2211006121 -180927.2420976764 -181972.8297812845
     76500  115.2974166044 -180886.1558394545 -181941.5961924833
     76600  114.0674067881 -180887.5294894643 -181931.7102494081
     76700  117.0851232544 -180898.2319675105 -181970.0371081760
     76800  113.0092881470 -180918.6291749345 -181953.1238452414
     76900  112.3740681036 -180924.0738902483 -181952.7537132968
     77000  116.2451408292 -180925.4408762263 -181989.5567609361
     77100  115.9328817274 -180908.8016795751 -181970.0591233381
     77200  114.6624681094 -180882.4129872047 -181932.0409787481
     77300  118.0467425571 -180861.8287386029 -181942.4366074321
     77400  114.2320048137 -180874.0032524226 -181919.6907538305
     77500  119.6523558608 -180885.4048816024 -181980.7106432551
     77600  116.6071825702 -180918.5215203503 -181985.9515596539
     77700  110.6089828094 -180904.4813119976 -181917.0034248314
     77800  120.8704518028 -180866.2419425992 -181972.6982369258
     77900  118.4901028718 -180868.6195911770 -181953.2860103262
     78000  116.1012106797 -180871.7924630617 -181934.5908014437
     78100  116.4718636358 -180879.2476421222 -181945.4389627445
     78200  116.0714837471 -180891.3191283109 -181953.8453443409
     78300  114.4651128832 -180888.1570847671 -181935.9784732163
     78400  121.1229210501 -180847.2323538121 -181955.9997687113
     78500  114.8257123473 -180858.5211118040 -181909.6434521462
     78600  117.7485154516 -180857.3746073243 -181935.2524850508
     78700  116.4852536532 -180842.8339826290 -181909.1478763763
     78800  117.7131051972 -180812.3940245306 -181889.9477543927
     78900  120.1227121255 -180805.2779684767 -181904.8894032025
     79000  120.1411469770 -180815.0879072786 -181914.8680958825
     79100  117.3290829071 -180862.0066916925 -181936.0450555260
     79200  117.4519747667 -180866.9635389996 -181942.1268632318
     79300  118.0322737475 -180836.9388569401 -181917.4142773070
     79400  121.5751499506 -180812.1730145168 -181925.0801633710
     79500  119.7579934888 -180819.0976724210 -181915.3704480680
     79600  117.5924418434 -180836.3310581885 -181912.7802275447
     79700  119.9175475100 -180819.4057780419 -181917.1391219955
     79800  122.5387274762 -180794.3359531676 -181916.0637558900
     79900  119.6050866946 -180795.7990052862 -181890.6720617933
     80000  118.9751659713 -180788.0555189087 -181877.1622384924
     80100  120.9852148511 -180784.7945460056 -181892.3013890416
     80200  118.0341627034 -180802.7169703757 -181883.2096823728
     80300  119.6316481510 -180832.9560781212 -181928.0722799977
     80400  117.4017561127 -180836.3029030633 -181911.0065223383
     80500  122.3183144400 -180794.9654164114 -181914.6755432868
     80600  120.0084436774 -180782.8849407643 -181881.4503543841
     80700  121.3850946698 -180759.8228848064 -181870.9902547603
     80800  121.7553535467 -180756.8305427486 -181871.3872875142
     80900  121.7543674445 -180771.6596560979 -181886.2073740177
     81000  119.4039896599 -180775.3733308169 -181868.4055314616
     81100  126.5806596496 -180735.3796974480 -181894.1076207768
     81200  122.4043576446 -180746.0029287956 -181866.5007009878
     81300  119.3793542399 -180777.4736934266 -181870.2803797699
     81400  120.7556289972 -180785.2168154103 -181890.6220140051
     81500  122.5917956326 -180764.9074016834 -181887.1209939006
     81600  122.1916976210 -180742.5116696949 -181861.0627376419
     81700  122.7990424876 -180738.8781221434 -181862.9888660939
     81800  123.1205247862 -180738.0904343407 -181865.1440490049
     81900  119.3067515671 -180757.2036681702 -181849.3457447336
     82000  123.6650545030 -180745.7772844772 -181877.8155610143
     82100  123.0555963138 -180709.0761191750 -181835.5353742100
     82200  126.4046959157 -180698.8326199666 -181855.9497593692
     82300  126.5792550806 -180717.2272603394 -181875.9423261490
     82400  125.0480164078 -180735.7370408536 -181880.4350442436
     82500  121.6714659577 -180748.9109647713 -181862.6997968709
     82600  125.7250353058 -180736.1284081788 -181887.0238883701
     82700  124.4391628703 -180714.4028007735 -181853.5273176840
     82800  127.9721504144 -180694.1302700474 -181865.5959939910
     82900  125.6764983771 -180679.2792802946 -181829.7304501566
     83000  124.5596668094 -180662.3813640575 -181802.6089821800
     83100  127.4247582308 -180672.4003198149 -181838.8551786716
     83200  122.5045523574 -180727.5899026216 -181849.0048639942
     83300  126.2186995297 -180724.5526727544 -181879.9671886548
     83400  124.9332237497 -180722.8166745302 -181866.4638581601
     83500  125.7104610804 -180702.5451473135 -181853.3072140594
     83600  127.6909903737 -180677.5400175490 -181846.4319834552
     83700  127.2332451284 -180674.3170716799 -181839.0188066382
     83800  127.4558709260 -180685.1352213264 -181851.8748878993
     83900  126.0271774245 -180732.5359727133 -181886.1972823033
     84000  124.6115247513 -180729.4617782662 -181870.1641074976
     84100  124.3384481323 -180687.0900319236 -181825.2925993074
     84200  128.6407035359 -180658.1949807336 -181835.7806851876
     84300  128.8669373323 -180656.6032075033 -181836.2598714380
     84400  125.9447540523 -180667.8845313034 -181820.7913317674
     84500  124.8536928940 -180687.6424163266 -181830.5615691222
     84600  127.0981543549 -180693.9849888468 -181857.4500937242
     84700  125.9693712099 -180690.1282592023 -181843.2604067925
     84800  129.8145941400 -180657.1969006551 -181845.5284791291
     84900  128.6442590161 -180646.9996062290 -181824.6178577893
     85000  127.4567348799 -180656.0956943752 -181822.8432696408
     85100  127.0655206545 -180642.9312612283 -181806.0976350042
     85200  128.4740457316 -180607.8356209346 -181783.8957285717
     85300  131.2021682918 -180607.7181005150 -181808.7516266629
     85400  128.4026567359 -180634.4407753017 -181809.8473832416
     85500  130.1498835774 -180636.1639907667 -181827.5648314375
     85600  128.4765562149 -180631.0582336795 -181807.1413224505
     85700  132.3379151253 -180620.8036745977 -181832.2339041081
     85800  129.2619205744 -180620.7982144584 -181804.0705817169
     85900  130.9365979699 -180623.3253915763 -181821.9278690279
     86000  127.0707304189 -180635.8943984428 -181799.1084627540
     86100  131.1719208923 -180604.5873945195 -181805.3440339256
     86200  131.2695876930 -180583.6019021597 -181785.2525900682
     86300  131.0557568406 -180580.9235957506 -181780.6168615668
     86400  131.8552958288 -180602.8471339800 -181809.8594337940
     86500  126.6675504623 -180636.3888364904 -181795.9121641988
     86600  131.5360511377 -180618.5313565362 -181822.6212688467
     86700  131.6189497877 -180595.1147451457 -181799.9635173073
     86800  133.5557239681 -180563.2791717227 -181785.8573057815
     86900  134.5346406974 -180573.9703143382 -181805.5095183734
     87000  129.7455698178 -180588.9453357867 -181776.6450609452
     87100  134.3611468095 -180577.7561728675 -181807.7072021138
     87200  128.7818554615 -180574.2786736356 -181753.1564923676
     87300  132.4836668671 -180537.2924478412 -181750.0568986582
     87400  133.4087041552 -180516.1098301712 -181737.3421349140
     87500  136.0182347559 -180516.2923343404 -181761.4124587727
     87600  130.1297169965 -180573.3716190473 -181764.5878534718
     87700  126.5862122207 -180583.4317502571 -181742.2105021982
     87800  135.2478158174 -180560.4910032092 -181798.5586605495
     87900  132.3610078337 -180547.6734728168 -181759.3150945419
     88000  134.4597036725 -180509.9569053668 -181740.8101308061
     88100  131.6831065418 -180509.7958960448 -181715.2319634745
     88200  136.2531358074 -180509.0599878766 -181756.3304124287
     88300  133.4159196307 -180518.5501108129 -181739.8484665070
     88400  130.0834333343 -180536.3266272420 -181727.1191778907
     88500  130.9949007253 -180534.4219556627 -181733.5581404821
     88600  135.6147755209 -180516.3228945892 -181757.7497258845
     88700  135.5125706035 -180522.6006126443 -181763.0918532102
     88800  132.8910407781 -180530.1924408343 -181746.6860199964
     88900  132.5815276359 -180524.4264341775 -181738.0867090930
     89000  135.2252729706 -180502.5107552423 -181740.3720538369
     89100  135.4550489026 -180475.8497105527 -181715.8143935761
     89200  133.4151948324 -180452.0204236857 -181673.3121445269
     89300  141.8446034668 -180423.0260326553 -181721.4811305001
     89400  138.4100582932 -180463.8466842294 -181730.8617231615
     89500  130.5927114689 -180493.8564010403 -181689.3109181927
     89600  136.2670109098 -180489.7711285301 -181737.1685667083
     89700  135.9004603315 -180478.1579690728 -181722.1999784547
     89800  137.2243564383 -180489.2674049030 -181745.4284488263
     89900  132.1525642852 -180515.3145906024 -181725.0481059803
     90000  137.0981253029 -180495.8980772136 -181750.9035927819
     90100  132.8195907285 -180466.0631507189 -181681.9026712929
     90200  138.0727445569 -180441.4201341786 -181705.3473803448
     90300  134.1053366349 -180462.0719698214 -181689.6812954200
     90400  135.6206997962 -180493.0890944662 -181734.5701569785
     90500  134.2336869992 -180511.5292482554 -181740.3135017738
     90600  133.3021746784 -180483.8291659270 -181704.0862926313
     90700  137.3000558356 -180453.4228768226 -181710.2768781504
     90800  133.9394027504 -180450.9444551558 -181677.0348107480
     90900  138.4801212431 -180420.5750225146 -181688.2314224310
     91000  137.6684190125 -180408.2684594132 -181668.4944821877
     91100  143.0245122614 -180404.0256138720 -181713.2816766588
     91200  138.1622372370 -180466.3367832022 -181731.0832514176
     91300  132.8683895419 -180483.6028342153 -181699.8890624290
     91400  139.5085296292 -180446.2530753377 -181723.3235952060
     91500  137.9791092655 -180428.4265588155 -181691.4966611879
     91600  139.4384678231 -180402.9310366709 -181679.3602060257
     91700  140.0273560113 -180381.7040406969 -181663.5239323727
     91800  134.6932148821 -180393.9182029895 -181626.9090058410
     91900  138.0452353028 -180427.7457462088 -181691.4211708009
     92000  135.8933895808 -180444.4079544974 -181688.3852377488
     92100  136.5955753454 -180436.1099146839 -181686.5150539375
     92200  141.9874083778 -180384.9016767065 -181684.6640203687
     92300  138.4601193738 -180378.1944009517 -181645.6677024026
     92400  141.0441575305 -180395.1128862375 -181686.2406478197
     92500  136.4261080020 -180410.9579075082 -181659.8117312329
     92600  140.5583693632 -180402.1259274420 -181688.8067512709
     92700  140.3992993531 -180413.7805193068 -181699.0052055002
     92800  139.6215683283 -180419.9753178965 -181698.0806016647
     92900  140.9799452517 -180403.6950268256 -181694.2349848630
     93000  142.3047007980 -180367.4437739092 -181670.1106338557
     93100  142.3946072780 -180369.3282739259 -181672.8181438732
     93200  143.3308625254 -180382.4154909851 -181694.4759048173
     93300  138.9353149292 -180405.4421871803 -181677.2654608989
     93400  138.1958227238 -180401.9471777183 -181667.0010897520
     93500  141.3742324275 -180367.9689398496 -181662.1182293736
     93600  143.2905469098 -180349.0371358027 -181660.7284977623
     93700  141.8857937700 -180336.4204799602 -181635.2526366276
     93800  144.3734730676 -180311.4508051910 -181633.0553464738
     93900  140.1412376168 -180338.4856250487 -181621.3479966465
     94000  139.3381174637 -180366.7811562270 -181642.2917116015
     94100  140.7425759471 -180395.4959214036 -181683.8629847653
     94200  140.4394449473 -180393.9929154122 -181679.5850970913
     94300  141.3741054908 -180367.8178806734 -181661.9660082104
     94400  142.4887646317 -180366.2722436765 -181670.6240364109
     94500  143.5199716393 -180351.7072392368 -181665.4987706938
     94600  141.5786454705 -180329.6088546844 -181625.6293550354
     94700  148.1603183577 -180305.2252800342 -181661.4948593338
     94800  147.5998889947 -180321.0920952747 -181672.2314662651
     94900  141.8482028498 -180354.4175339456 -181652.9055807853
     95000  144.7762468872 -180362.2489073841 -181687.5404674641
     95100  140.3155797884 -180355.8031435423 -181640.2614551757
     95200  145.2515550155 -180308.0866085935 -181637.7291714416
     95300  144.1602885596 -180309.0183426551 -181628.6713785264
     95400  142.6067246540 -180306.8552581188 -181612.2868648785
     95500  147.4258005956 -180295.9570266088 -181645.5027806141
     95600  141.7288125358 -180316.8410396233 -181614.2361794503
     95700  142.4479861213 -180354.4600234451 -181658.4385269358
     95800  141.6900574176 -180378.3275938155 -181675.3679666681
     95900  142.4503311066 -180353.0391228275 -181657.0390924720
     96000  146.7563955177 -180310.6398803937 -181654.0578550213
     96100  143.2633139833 -180297.2266703347 -181608.6687402422
     96200  143.5421452230 -180275.7132112680 -181589.7077212101
     96300  146.9716389281 -180255.1871980335 -181600.5755254038
     96400  141.6971102546 -180242.8560477481 -181539.9609827486
     96500  152.4109127260 -180206.5119289649 -181601.6917367226
     96600  148.0337092537 -180250.5868347426 -181605.6974257372
     96700  143.4973872109 -180274.1688838878 -181587.7536759592
     96800  146.1028700942 -180253.9645941755 -181591.4001528569
     96900  148.8602488672 -180219.8831561207 -181582.5599466641
     97000  150.1642634971 -180224.0538234848 -181598.6676521848
     97100  144.3643467285 -180261.8614039762 -181583.3824021333
     97200  146.4799708434 -180269.7778155594 -181610.6653800144
     97300  145.0047901006 -180294.5344209167 -181621.9180810361
     97400  143.3505609381 -180276.1123255318 -181588.3530599666
     97500  143.8131835170 -180244.5441610194 -181561.0197738444
     97600  149.4829731000 -180217.6646771721 -181586.0419274785
     97700  148.4219343312 -180202.3133062781 -181560.9777359011
     97800  147.0806495377 -180202.0193474160 -181548.4055652827
     97900  143.8974173057 -180230.6021594326 -181547.8488540588
     98000  145.8631204031 -180272.7937171409 -181608.0345909272
     98100  145.3614074038 -180280.8345016489 -181611.4826606920
     98200  145.0057590025 -180266.4496908828 -181593.8422203964
     98300  146.9506916448 -180233.0740991298 -181578.2706736521
     98400  147.3496849079 -180201.8745261046 -181550.7235119544
     98500  149.6360964108 -180195.6616711591 -181565.4406226135
     98600  149.9827284506 -180200.4507785995 -181573.4028232003
     98700  148.8135870237 -180227.6890508535 -181589.9386957243
     98800  144.9122091642 -180245.5358709321 -181572.0720388956
     98900  147.3494833224 -180203.4337420497 -181552.2808825719
     99000  153.8743845621 -180176.4884931999 -181585.0650211687
     99100  148.6948167114 -180200.4423752883 -181561.6047886837
     99200  148.7517260160 -180206.8835319220 -181568.5668969427
     99300  151.1661196458 -180184.5533675362 -181568.3382552105
     99400  151.5083949621 -180149.5736044986 -181536.4917035779
     99500  154.1853378027 -180161.3071689787 -181572.7301839524
     99600  147.0853085017 -180193.1988961498 -181539.6277624881
     99700  150.0252550012 -180177.8458549404 -181551.1871904631
     99800  150.0270833205 -180167.3564070125 -181540.7144790930
     99900  148.8966239737 -180188.4126411692 -181551.4224118990
    100000  147.2926414072 -180199.9765147868 -181548.3033205714
    100100  155.4517511710 -180144.7806172934 -181567.7964659297
    100200  148.1744341758 -180145.9757129394 -181502.3745093926
    100300  155.6574875780 -180140.5390439354 -181565.4382175624
    100400  149.2546963245 -180183.5350143737 -181549.8226036304
    100500  147.2245692058 -180184.4180175776 -181532.1216858244
    100600  151.8690870207 -180149.3197947873 -181539.5396933765
    100700  153.7939337057 -180121.3004801275 -181529.1405555129
    100800  153.4665138239 -180116.1986357309 -181521.0414873643
    100900  149.4469309253 -180133.9711748432 -181502.0184926437
    101000  149.1918457228 -180157.3447085773 -181523.0569591735
    101100  148.1473046207 -180198.4421916808 -181554.5926423511
    101200  147.8552475963 -180182.1568551117 -181535.6337960190
    101300  151.2970102651 -180138.6090571417 -181523.5921264011
    101400  152.7805112052 -180137.5301554301 -181536.0932926739
    101500  152.8434382760 -180145.5384838189 -181544.6776597267
    101600  151.8327088058 -180125.2236859555 -181515.1105759035
    101700  151.2966283225 -180069.5912606083 -181454.5708335397
    101800  155.8183303524 -180052.1404735079 -181478.5120127753
    101900  153.3168509314 -180083.8321774084 -181487.3050047965
    102000  150.2594060482 -180113.0585575551 -181488.5433276049
    102100  154.1580803986 -180108.5792887683 -181519.7527876204
    102200  154.2190952000 -180109.2761629476 -181521.0081954194
    102300  153.0923243568 -180146.4344442545 -181547.8519401868
    102400  148.6607217029 -180182.5557609223 -181543.4060663025
    102500  152.1883502698 -180142.5094378733 -181535.6518938468
    102600  155.4429330786 -180109.5067265714 -181532.4418537935
    102700  155.0873116378 -180082.5087206090 -181502.1884651000
    102800  157.4860031575 -180054.2279226612 -181495.8654516271
    102900  155.0820602675 -180071.7599404366 -181491.3916135278
    103000  155.1740156374 -180084.5620384351 -181505.0354772049
    103100  152.9863879263 -180094.5154919886 -181494.9632386679
    103200  156.0302370281 -180137.5699439978 -181565.8812913126
    103300  149.5874601246 -180155.1653787747 -181524.4991103738
    103400  152.9803625084 -180104.7360285033 -181505.1286180994
    103500  157.3386620504 -180060.8710326583 -181501.1597911601
    103600  158.3880642194 -180053.8494294493 -181503.7444864124
    103700  155.1600063835 -180075.1690551793 -181495.5142522909
    103800  155.1293635734 -180073.1088269120 -181493.1735176664
    103900  159.4948227469 -180036.3018946942 -181496.3282941056
    104000  158.0349314510 -180016.5190303633 -181463.1814860700
    104100  160.6749089872 -179989.6182819589 -181460.4472706623
    104200  158.9392790387 -180016.6419362760 -181471.5828509920
    104300  157.4684685016 -180072.4540013366 -181513.9310168762
    104400  157.8437983136 -180083.5940095868 -181528.5068196214
    104500  154.3880738973 -180084.4801597646 -181497.7590346656
    104600  157.0545774811 -180050.2726915502 -181487.9609206823
    104700  158.8847727659 -179996.6681162113 -181451.1100768186
    104800  160.9743035332 -179989.5126177561 -181463.0822843922
    104900  158.1273946708 -180003.6287872955 -181451.1376575726
    105000  158.8468578739 -180039.5392864879 -181493.6341716078
    105100  154.4929608352 -180067.9780996583 -181482.2171166861
    105200  158.2492285904 -180062.5907346375 -181511.2148808588
    105300  157.1038811117 -180049.4896889074 -181487.6292468105
    105400  158.4347548043 -180025.6891463042 -181476.0116120405
    105500  157.3910529650 -179965.8530801547 -181406.6214286335
    105600  163.7059445996 -179929.3113141145 -181427.8866079044
    105700  159.0496758362 -179967.2211691105 -181423.1726635809
    105800  158.4844379573 -180003.7299471878 -181454.5072158684
    105900  158.7319041290 -180017.0840187815 -181470.1266095421
    106000  156.6077604107 -180007.0991510169 -181440.6971864532
    106100  165.5076829235 -179943.2798672045 -181458.3483955239
    106200  158.4031144750 -179962.0377688597 -181412.0705968807
    106300  160.3956577830 -179965.8199535600 -181434.0926578448
    106400  158.0521848066 -179971.7177968993 -181418.5381909908
    106500  160.2770634320 -180000.0533755650 -181467.2404591367
    106600  156.2701223876 -180031.8209347767 -181462.3282089039
    106700  162.0168352234 -179988.1246009871 -181471.2376732566
    106800  160.9348133635 -179956.3385664004 -181429.5467373511
    106900  158.5646132679 -179955.6369144886 -181407.1481133877
    107000  164.6879126357 -179932.2418885804 -181439.8061842163
    107100  159.1649351660 -179918.1828284787 -181375.1894146529
    107200  166.7939549470 -179875.2784739370 -181402.1216233933
    107300  162.5652268273 -179876.8839786924 -181365.0170648094
    107400  161.2676310316 -179907.4527902743 -181383.7075966782
    107500  159.3260687906 -179962.6129174609 -181421.0945317371
    107600  157.6878687168 -179968.1510691182 -181411.6364890726
    107700  163.0988717960 -179941.7815691888 -181434.7996774583
    107800  156.0728190909 -179917.4174844763 -181346.1186308755
    107900  165.5282679725 -179867.2190177608 -181382.4759830109
    108000  160.4166582777 -179897.1084644260 -181365.5734086603
    108100  163.6556293027 -179925.7502495960 -181423.8649537537
    108200  160.8478434546 -179943.9964093374 -181416.4084518568
    108300  165.4119193418 -179913.4027621093 -181427.5946641216
    108400  167.2337757867 -179868.4040772749 -181399.2733764569
    108500  166.3113632677 -179882.8282510608 -181405.2537236309
    108600  162.0054624114 -179893.0058397934 -181376.0148045721
    108700  167.3803617507 -179879.9047637710 -181412.1159207866
    108800  162.1777450518 -179913.1894955068 -181397.7755472331
    108900  162.7006822636 -179911.7756248008 -181401.1486791477
    109000  163.4113388621 -179887.7522497039 -181383.6307026392
    109100  163.6040985240 -179863.3163791597 -181360.9593670825
    109200  163.2544705866 -179851.7422209496 -181346.1846910760
    109300  165.2621538343 -179857.2297842079 -181370.0507226311
    109400  159.1011753329 -179905.7957872272 -181362.2187115749
    109500  163.6010266389 -179917.5316995838 -181415.1465672629
    109600  163.3738599824 -179873.7224488503 -181369.2578175843
    109700  164.4979863877 -179837.4863449017 -181343.3120428126
    109800  168.8910843217 -179830.4100997031 -181376.4505133538
    109900  162.7210984711 -179861.9202698444 -181351.4802155363
    110000  166.3261518038 -179878.0960558316 -181400.6569036615
    110100  163.4228608149 -179883.4414399911 -181379.4253656613
    110200  163.9219565740 -179861.6428732323 -181362.1955552521
    110300  169.7395949903 -179821.2096990113 -181375.0174367360
    110400  166.2977802959 -179824.7463733756 -181347.0475065027
    110500  166.7953319206 -179849.3103411470 -181376.1660955123
    110600  159.7998898611 -179902.7091265584 -181365.5281309751
    110700  166.7503303464 -179886.6930993785 -181413.1369062884
    110800  163.0832812036 -179856.8012183996 -181349.6766093309
    110900  164.8291068383 -179837.8598690270 -181346.7166659471
    111000  172.1559702519 -179810.4749020341 -181386.4023024045
    111100  167.7416012409 -179803.7356802802 -181339.2536480319
    111200  170.2430071483 -179764.7282292452 -181323.1442359273
    111300  173.2968766086 -179740.6063712766 -181326.9777056337
    111400  167.6145530680 -179784.1122122886 -181318.4671724687
    111500  170.8765465642 -179818.8796585984 -181383.0951279606
    111600  168.2892344522 -179837.7705074946 -181378.3015467167
    111700  162.6066355128 -179834.2984371479 -181322.8105811747
    111800  169.8878399968 -179774.0810527306 -181329.2458352760
    111900  172.7226000898 -179770.1043683996 -181351.2187366459
    112000  159.0657803804 -179802.4526804182 -181258.5515969754
    112100  169.1741422705 -179783.0511185303 -181331.6826637979
    112200  168.4676493268 -179785.2927236707 -181327.4569847274
    112300  166.2025230330 -179787.6527733060 -181309.0819150026
    112400  173.1506051695 -179743.8881003108 -181328.9204560166
    112500  166.6927983325 -179705.2128631135 -181231.1300180761
    112600  174.0283048181 -179711.3719378054 -181304.4388154835
    112700  172.6154663541 -179735.0955135208 -181315.2291723013
    112800  168.9949759624 -179767.5589724391 -181314.5504171991
    112900  165.2203324747 -179787.4715428706 -181299.9096457379
    113000  171.4486011484 -179757.2294521372 -181326.6815478704
    113100  169.3592764519 -179736.2010189375 -181286.5272950280
    113200  175.8029385965 -179694.2204851648 -181303.5324805278
    113300  174.2568319802 -179643.9291552876 -181239.0879860702
    113400  173.3326011352 -179666.5163446230 -181253.2147037141
    113500  170.2802187872 -179713.6937329544 -181272.4503774963
    113600  173.3501290267 -179730.2000522157 -181317.0588628111
    113700  173.6156062599 -179765.0724338051 -181354.3614409568
    113800  165.4384253659 -179790.6085031402 -181305.0430430905
    113900  166.6519043329 -179757.8611542577 -181283.4039627804
    114000  173.9326824068 -179729.0184946235 -181321.2100382784
    114100  166.7452620747 -179746.9513833072 -181273.3487949152
    114200  172.9668375698 -179737.8414566222 -181321.1915912868
    114300  171.6106082849 -179713.9963590571 -181284.9314790801
    114400  174.6079725385 -179677.6296572472 -181276.0028524599
    114500  168.0972558379 -179689.8707063466 -181228.6443603442
    114600  174.9237471554 -179673.8755788642 -181275.1393962860
    114700  179.5639819843 -179643.4658676145 -181287.2067086351
    114800  170.7389239739 -179693.7772567381 -181256.7329195966
    114900  173.3820523630 -179716.4664377078 -181303.6174766840
    115000  170.9314151405 -179711.0441927660 -181275.7619327884
    115100  174.6653075269 -179685.0352407790 -181283.9332843552
    115200  170.6677659716 -179671.1879598817 -181233.4922375725
    115300  174.8255844758 -179611.3969382609 -181211.7621678720
    115400  178.8846954536 -179612.7128930837 -181250.2354992395
    115500  177.5841409730 -179663.8224966050 -181289.4397390454
    115600  175.5711936553 -179686.5098401837 -181293.7004266742
    115700  174.0326460204 -179694.8176790148 -181287.9242963521
    115800  169.4833325428 -179671.5071781769 -181222.9690721181
    115900  174.0245255100 -179610.9049324699 -181203.9372141054
    116000  176.1361360191 -179595.3716238297 -181207.7337309448
    116100  173.8161242437 -179615.3407709109 -181206.4653332534
    116200  173.6922784598 -179658.7491984160 -181248.7400680734
    116300  174.4512236848 -179706.1466211951 -181303.0849267951
    116400  174.2462099406 -179715.0766392787 -181310.1382351917
    116500  175.7458544591 -179684.8788601707 -181293.6683034779
    116600  173.1525934026 -179652.6398002680 -181237.6903563947
    116700  179.0401910492 -179622.9786397701 -181261.9246631296
    116800  177.2215089726 -179627.3901555075 -181249.6878400793
    116900  174.6288445491 -179618.0899113929 -181216.6541704031
    117000  175.4425612333 -179614.6144194673 -181220.6274960635
    117100  172.2896056746 -179619.5439462887 -181196.6946543599
    117200  178.9402053541 -179615.1231872395 -181253.1539347802
    117300  174.7974385913 -179643.2761821971 -181243.3837624773
    117400  175.3313147118 -179644.7014165004 -181249.6961349115
    117500  180.1983083914 -179578.7671517266 -181228.3146595988
    117600  178.7240990292 -179563.5841266958 -181199.6366223162
    117700  181.0894851339 -179594.5725167576 -181252.2779168308
    117800  173.3681626520 -179636.2114857839 -181223.2353774059
    117900  176.8277860421 -179611.0299537559 -181229.7234719809
    118000  178.9936934267 -179594.9095277785 -181233.4299087550
    118100  176.4838914157 -179619.3472816340 -181234.8927651796
    118200  175.5008756884 -179615.9925072774 -181222.5393983417
    118300  180.8525695667 -179541.4929766651 -181197.0296356052
    118400  178.2549700681 -179544.6385992128 -181176.3966565804
    118500  179.7218916218 -179563.8603535672 -181209.0467100944
    118600  174.3257424857 -179595.2682786272 -181191.0579208395
    118700  175.4811229952 -179595.3215101774 -181201.6875837512
    118800  182.6252334640 -179521.4020674803 -181193.1658116810
    118900  181.9882865069 -179529.9886014637 -181195.9216901216
    119000  180.1937891416 -179566.2287630254 -181215.7349013789
    119100  173.1693049203 -179568.4913915560 -181153.6949260467
    119200  182.3840143332 -179522.9099633740 -181192.4655713296
    119300  178.7827373955 -179536.1024682601 -181172.6917434534
    119400  182.5268007263 -179524.9395320241 -181195.8022162839
    119500  176.3508207967 -179532.4283476045 -181146.7556937004
    119600  179.3853965695 -179503.9349964476 -181146.0410544979
    119700  181.8348566757 -179446.0003865110 -181110.5289681123
    119800  185.9667818053 -179431.0412577153 -181133.3937615338
    119900  185.4389364787 -179492.4846974706 -181190.0052694533
    120000  176.6355164157 -179521.8278102604 -181138.7612793156
    120100  178.9689446523 -179492.2463188283 -181130.5401478500
    120200  178.9314722312 -179475.6343496000 -181113.5851535432
    120300  180.7287168458 -179476.1539458882 -181130.5568486415
    120400  185.7316022287 -179449.4923990258 -181149.6920530866
    120500  181.6096761002 -179442.6385575182 -181105.1058208950
    120600  177.9002911076 -179483.1581620660 -181111.6694642299
    120700  181.1322510334 -179500.7821972387 -181158.8790792493
    120800  180.9780559914 -179515.8936417036 -181172.5790118663
    120900  172.0252822651 -179558.2367496135 -181132.9678233095
    121000  180.6825561574 -179517.6335045928 -181171.6138492804
    121100  183.2915587814 -179471.0778894113 -181148.9412206537
    121200  183.3339548054 -179463.0104608639 -181141.2618881789
    121300  180.9374104699 -179482.0490563118 -181138.3623546206
    121400  185.5883875062 -179473.2618267706 -181172.1504835711
    121500  184.8934155660 -179425.9743234471 -181118.5011600827
    121600  184.4616477748 -179387.4191862277 -181075.9935912885
    121700  187.6228914025 -179362.5228403165 -181080.0354834455
    121800  182.0389462263 -179411.8070952869 -181078.2039264441
    121900  180.9502608390 -179480.2006596814 -181136.6315911388
    122000  183.7218926309 -179469.2223189263 -181151.0249553448
    122100  185.9556528613 -179442.0893244267 -181144.3399531389
    122200  182.7796344458 -179419.9939362763 -181093.1710775119
    122300  188.6627965116 -179375.9214332326 -181102.9534380940
    122400  185.7382919899 -179412.9133398733 -181113.1742324611
    122500  177.9389801441 -179464.8114454400 -181093.6769096620
    122600  182.8964788478 -179431.6440780532 -181105.8908208514
    122700  180.0584069483 -179388.1628447694 -181036.4296853652
    122800  187.6883095672 -179348.2468091183 -181066.3582945535
    122900  185.7977375363 -179345.3437416028 -181046.1488027449
    123000  181.4742754140 -179380.4665437959 -181041.6943401290
    123100  182.3282488944 -179444.1694077122 -181113.2145350685
    123200  182.1504636386 -179442.6138426506 -181110.0315117451
    123300  179.7356576551 -179412.7126159247 -181058.0249876523
    123400  185.0820728362 -179352.3417911379 -181046.5956091907
    123500  184.0611623855 -179342.2261685595 -181027.1345032678
    123600  188.4154011864 -179303.2132352173 -181027.9805665326
    123700  187.4932988322 -179292.7009447484 -181009.0272887204
    123800  188.3185686145 -179306.2694913266 -181030.1504107263
    123900  186.4061586593 -179350.0763871715 -181056.4509764416
    124000  184.3935549722 -179405.6295769096 -181093.5806558477
    124100  180.8798781264 -179403.2398742517 -181059.0265175955
    124200  189.1470449103 -179381.6765296203 -181113.1413770900
    124300  177.2434946959 -179378.2117042495 -181000.7106476202
    124400  189.9730915743 -179327.4231568708 -181066.4496913959
    124500  186.2896899493 -179323.9767734209 -181029.2852002383
    124600  189.4897974709 -179308.5789573173 -181043.1813849181
    124700  190.6494150656 -179289.5284085363 -181034.7460540633
    124800  189.8676371757 -179265.6504165439 -181003.7116143687
    124900  189.8886408344 -179253.5681301022 -180991.8215968402
    125000  189.9689453799 -179258.6443824651 -180997.6329624456
    125100  189.1923369953 -179314.2573481686 -181046.1368024489
    125200  184.5033560213 -179344.8871789517 -181033.8433841225
    125300  191.2741691100 -179299.1802143536 -181050.1169006762
    125400  186.0721262773 -179287.2852841032 -180990.6021183462
    125500  192.2951673298 -179273.9279497841 -181034.2109228952
    125600  183.9565250646 -179302.7254567076 -180986.6759343008
    125700  189.0463899032 -179334.4816907175 -181065.0251354411
    125800  180.1122021145 -179358.4054483015 -181007.1647334882
    125900  194.4758562465 -179295.0659208409 -181075.3110678480
    126000  194.2206538206 -179282.7353795731 -181060.6443863062
    126100  187.8895328890 -179299.3788899011 -181019.3323872402
    126200  190.1192480717 -179261.8990104286 -181002.2634714205
    126300  192.9658940188 -179213.5493660896 -180979.9722166951
    126400  192.6368447274 -179237.6281283825 -181001.0388395099
    126500  188.5482467038 -179282.3898698043 -181008.3732779749
    126600  191.5667225580 -179274.8484088417 -181028.4631492224
    126700  190.1465770855 -179265.6865264746 -181006.3011591073
    126800  190.4125336730 -179266.1455140215 -181009.1947312523
    126900  194.4386077796 -179232.1737981894 -181012.0779702106
    127000  194.6359800682 -179183.4816390270 -180965.1925703326
    127100  188.0872585070 -179203.8935137828 -180925.6570048072
    127200  190.2180733122 -179245.3547767877 -180986.6238907176
    127300  192.5148941375 -179290.0488132977 -181052.3431804737
    127400  186.5176509244 -179285.8685318245 -180993.2637288333
    127500  193.7898490378 -179243.5484009102 -181017.5137915118
    127600  192.0853410984 -179236.4659836122 -180994.8281932033
    127700  193.3729307396 -179227.2058847921 -180997.3547770815
    127800  188.7111150313 -179210.2721347604 -180937.7464506211
    127900  196.3378924930 -179153.2119880656 -180950.5023408651
    128000  194.3309934708 -179138.1070247513 -180917.0260881077
    128100  195.7570285117 -179173.7501210938 -180965.7232057052
    128200  190.6839189723 -179227.0978806391 -180972.6313772626
    128300  185.3160616663 -179238.2329433144 -180934.6287109500
    128400  195.9552946106 -179204.3499249120 -180998.1379508079
    128500  193.2111321203 -179194.3041232811 -180962.9719000611
    128600  194.3463909200 -179164.4784041276 -180943.5384167759
    128700  198.9772068842 -179145.2179759743 -180966.6687912961
    128800  193.9873897851 -179203.5013363401 -180979.2750283081
    128900  190.8440819060 -179225.9986083449 -180972.9982473008
    129000  193.4234886101 -179195.6939118487 -180966.3056143053
    129100  194.3900978871 -179156.5760054148 -180936.0361145973
    129200  196.3913531855 -179151.0261409798 -180948.8058765763
    129300  198.9830248824 -179148.6572040000 -180970.1612776709
    129400  194.7849089169 -179156.8048667421 -180939.8791028062
    129500  187.6495435588 -179149.5789439801 -180867.3355627518
    129600  201.0403048548 -179102.2831119091 -180942.6196656509
    129700  197.7274493454 -179113.0244291785 -180923.0348794278
    129800  190.1740279453 -179146.4902129267 -180887.3561325882
    129900  195.3832579583 -179197.6084878434 -180986.1600515185
    130000  190.0987793840 -179245.5895077543 -180985.7665969936
    130100  194.5837543855 -179199.9145777634 -180981.1474316361
    130200  193.8735391870 -179172.4152332976 -180947.1467291877
    130300  198.6193871463 -179134.7046898075 -180952.8799990378
    130400  190.5123225230 -179114.7756635651 -180858.7383546804
    130500  200.3861269525 -179085.5502971665 -180919.8984621267
    130600  195.2988846148 -179129.4193907218 -180917.1985951014
    130700  186.9168142381 -179199.9300833616 -180910.9792483524
    130800  198.2483774047 -179166.4571457902 -180981.2362067415
    130900  198.2909813857 -179154.6199166769 -180969.7889773531
    131000  191.3307874231 -179153.2363723630 -180904.6913465543
    131100  193.8422313153 -179082.8560664184 -180857.3009679323
    131200  202.7372867286 -179055.1898658347 -180911.0607064727
    131300  201.6018852639 -179103.5352260081 -180949.0125248134
    131400  196.3370028685 -179132.7870446901 -180930.0692538066
    131500  203.3724254809 -179156.0592726871 -181017.7442164398
    131600  194.9546651008 -179203.4121413775 -180988.0403370345
    131700  190.5027953701 -179178.6419698819 -180922.5174487956
    131800  194.2650044548 -179120.0193220699 -180898.3343175093
    131900  201.8304183486 -179107.3610277656 -180954.9303338913
    132000  197.7431730597 -179139.0590780212 -180949.2134642150
    132100  197.1907085133 -179162.2506211017 -180967.3477094558
    132200  191.5813617571 -179165.6432163572 -180919.3919649564
    132300  194.0939710451 -179081.5471347438 -180858.2964787779
    132400  199.2551864892 -179030.5104742730 -180854.5059337083
    132500  200.3045498583 -179035.2786941629 -180868.8800968828
    132600  198.9244801882 -179092.1045261380 -180913.0726777176
    132700  200.7975181556 -179123.2487179502 -180961.3627858195
    132800  197.0230891970 -179127.1435941385 -180930.7062839297
    132900  200.2764398513 -179110.6598223742 -180944.0039041876
    133000  196.1982002918 -179102.6825260005 -180898.6941269383
    133100  203.5613803833 -179049.7383115319 -180913.1529612463
    133200  204.6073463821 -179035.8278699650 -180908.8173632064
    133300  197.4726533883 -179079.1095919662 -180886.7876227831
    133400  200.2912930568 -179102.8302484849 -180936.3102975466
    133500  197.4805931917 -179080.5331220323 -180888.2838343473
    133600  203.8004958974 -179045.4694182266 -180911.0729475366
    133700  203.9129908301 -179038.1967031425 -180904.8300186779
    133800  203.8726113161 -179034.4848976920 -180900.7485764240
    133900  199.2851368222 -179055.0378514045 -180879.3074782146
    134000  196.9484552238 -179105.5689518116 -180908.4484371622
    134100  204.0569161907 -179099.5592872611 -180967.5101052864
    134200  200.9034009383 -179054.6919004278 -180893.7752264543
    134300  199.6383312835 -179005.7028200594 -180833.2056128668
    134400  204.6625309462 -178988.9929557373 -180862.4876122119
    134500  199.5361618259 -179009.8787944022 -180836.4463210811
    134600  199.4567808978 -179049.3810965887 -180875.2219648815
    134700  201.7074991200 -179059.0163632493 -180905.4604584392
    134800  201.1260232290 -179000.2586887412 -180841.3799142806
    134900  205.2403562545 -178961.6572084083 -180840.4413168535
    135000  203.1972377459 -178981.0459595152 -180841.1272228881
    135100  200.2534175857 -179006.8080379704 -180839.9413724066
    135200  204.8046715767 -178994.5506897355 -180869.3465111595
    135300  206.9345017071 -178953.2630190108 -180847.5554495609
    135400  204.8534976818 -178958.4099882377 -180833.6527671316
    135500  200.3767070736 -178989.1575682084 -180823.4195029592
    135600  198.7494493000 -178985.5342081611 -180804.9001151471
    135700  207.7442189944 -178930.2893599086 -180831.9939972946
    135800  204.5523026452 -178911.6429001303 -180784.1285192790
    135900  205.4554266138 -178901.6788298110 -180782.4317068774
    136000  197.5126287362 -178974.4051672201 -180782.4491350770
    136100  200.7453538893 -178970.8728270771 -180808.5093797229
    136200  204.1617189769 -178920.9351946279 -180789.8453844495
    136300  203.9679924270 -178919.0729208697 -180786.2097247445
    136400  204.2814568208 -178924.7975834030 -180794.8038615494
    136500  203.9534705888 -178900.7697631960 -180767.7736331818
    136600  210.6080207208 -178854.1341292015 -180782.0542013657
    136700  210.2960100220 -178810.9445054470 -180736.0084105626
    136800  207.7315610196 -178852.5218758672 -180754.1106412951
    136900  203.4923819485 -178917.4869689904 -180780.2700023636
    137000  207.9926535092 -178923.6089706268 -180827.5877943710
    137100  201.6649801231 -178929.4612385761 -180775.5161119913
    137200  206.2400035833 -178891.5303068065 -180779.4652545390
    137300  214.4831356958 -178842.8146630173 -180806.2077998668
    137400  206.2072688750 -178840.5815305081 -180728.2168225057
    137500  206.5369717348 -178867.3630276730 -180758.0164419580
    137600  207.6549290320 -178900.5700644595 -180801.4573354880
    137700  202.5650686842 -178941.3288642020 -180795.6232092090
    137800  204.8920209177 -178936.9102716752 -180812.5056948771
    137900  210.3849115603 -178869.9125958601 -180795.7903116727
    138000  211.0526190964 -178856.0867461019 -180788.0767018796
    138100  205.5999486711 -178859.2353940800 -180741.3112358380
    138200  210.8275422862 -178849.1863924959 -180779.1159799238
    138300  209.1109773610 -178874.0481137345 -180788.2641496880
    138400  204.3106608894 -178891.4813575370 -180761.7549717030
    138500  210.5813899522 -178883.8441084544 -180811.5204007617
    138600  204.8224568216 -178899.4735984152 -180774.4322271748
    138700  210.1306053794 -178844.0184849855 -180767.5682648109
    138800  209.6486407846 -178792.7486544218 -180711.8864977355
    138900  208.2990922083 -178798.6205406963 -180705.4045250275
    139000  206.8701691063 -178789.3266613278 -180683.0301868973
    139100  217.6830272994 -178751.8013241940 -180744.4864852990
    139200  208.7766223039 -178822.3989859926 -180733.5543131302
    139300  208.0250768130 -178857.8404288607 -180762.1160577224
    139400  208.0235428794 -178873.4312109626 -180777.6927980923
    139500  211.2665929080 -178842.4218395018 -180776.3705260295
    139600  211.7202162253 -178786.8991571840 -180725.0003422519
    139700  210.0298205382 -178784.0024875909 -180706.6296761612
    139800  212.1404933370 -178792.6277034287 -180734.5761336145
    139900  209.4986933540 -178807.6778406205 -180725.4430550083
    140000  204.6391237469 -178851.8255182041 -180725.1059035925
    140100  206.6510299453 -178862.0414840657 -180753.7389949276
    140200  217.0191140541 -178819.7652164117 -180806.3728707469
    140300  209.2233232298 -178803.8508613806 -180719.0953190192
    140400  211.3863385712 -178734.1150190077 -180669.1598654386
    140500  213.0434422470 -178716.6941291866 -180666.9082147916
    140600  209.6244411027 -178726.6402175855 -180645.5565353731
    140700  211.7370530599 -178737.6174796791 -180675.8727902697
    140800  208.8883555525 -178806.1732983096 -180718.3514391645
    140900  211.3753847073 -178818.4195666797 -180753.3641406988
    141000  208.9960962312 -178811.1294255261 -180724.2938318442
    141100  215.7329853083 -178755.9584872435 -180730.7928320149
    141200  212.6741478764 -178693.2417064613 -180640.0752464097
    141300  213.6854053484 -178710.3029603976 -180666.3936196704
    141400  211.2550843497 -178728.6708419564 -180662.5141783623
    141500  209.6534238101 -178700.5316450985 -180619.7132725507
    141600  219.5171952962 -178646.0123602220 -180655.4876192760
    141700  214.7157537047 -178680.3969140701 -180645.9194519128
    141800  210.5127548908 -178730.1677974574 -180657.2157997677
    141900  212.6317362048 -178728.9038546600 -180675.3491552970
    142000  214.4828135531 -178699.8527237058 -180663.2429116394
    142100  218.3855755129 -178654.7964338878 -180653.9127688762
    142200  212.2916327295 -178664.3188399519 -180607.6508103630
    142300  214.7751646455 -178639.7017837628 -180605.7681733780
    142400  215.8396274436 -178614.3845794303 -180590.1951335248
    142500  216.3507965251 -178638.6032802984 -180619.0931107519
    142600  211.0163450021 -178651.8031287190 -180583.4610289828
    142700  220.2212703936 -178654.6158242272 -180670.5362343635
    142800  208.8244458173 -178707.3498204850 -180618.9429273002
    142900  213.5163379107 -178709.5606469625 -180664.1036514709
    143000  215.3291385667 -178704.0441033183 -180675.1816076922
    143100  215.2877605851 -178669.4538678335 -180640.2125953640
    143200  221.8344955008 -178638.1555815036 -180668.8435634270
    143300  210.1637334896 -178698.8863202385 -180622.7393570269
    143400  213.3151028308 -178689.7086903151 -180642.4095752854
    143500  213.5343891015 -178681.1792990369 -180635.8875453673
    143600  215.6890145263 -178661.9814162240 -180636.4132494821
    143700  222.9847971490 -178587.5273988948 -180628.7453199397
    143800  214.6110418396 -178598.0374516893 -180562.6014500337
    143900  214.8447780690 -178630.2487749530 -180596.9524105570
    144000  211.3632697026 -178713.5034022316 -180648.3370746783
    144100  206.8945163613 -178706.0737957445 -180600.0001977334
    144200  217.6944138851 -178630.7962665751 -180623.5856612560
    144300  217.7051693158 -178623.3536498668 -180616.2415004884
    144400  214.4435824174 -178641.9647019405 -180604.9957654038
    144500  213.1031853909 -178648.4485378772 -180599.2095162636
    144600  218.2896990509 -178601.3106506683 -180599.5493260365
    144700  215.1767138992 -178592.4436216792 -180562.1858203331
    144800  219.7498480371 -178589.2658908927 -180600.8708688793
    144900  215.8826312375 -178562.3798651503 -180538.5840788836
    145000  219.7548965840 -178515.8429548742 -180527.4941476006
    145100  223.8224639563 -178545.4747725476 -180594.3607522257
    145200  217.7446548225 -178595.1368619979 -180588.3861656192
    145300  216.2287517396 -178582.6867316330 -180562.0593558624
    145400  218.7209483717 -178534.2021659203 -180536.3885267509
    145500  219.3079851228 -178489.6845236382 -180497.2446586094
    145600  216.1380184561 -178469.9061288910 -180448.4481745042
    145700  223.3370164825 -178488.5689863261 -180533.0111469827
    145800  218.1335941382 -178545.2100158261 -180542.0196962606
    145900  221.6208369845 -178573.5619334641 -180602.2940708729
    146000  212.1420718781 -178592.5735261583 -180534.5364064162
    146100  220.8755395180 -178546.6903692720 -180568.6000032427
    146200  227.4744123495 -178530.5701272734 -180612.8862896473
    146300  216.6103588413 -178545.2128515426 -180528.0787330017
    146400  219.4338881560 -178523.6400319622 -180532.3526918182
    146500  225.5165620414 -178508.7820837661 -180573.1759519443
    146600  218.6402232192 -178543.9006678794 -180545.3480652015
    146700  217.5228000846 -178556.7815124495 -180547.9999427884
    146800  220.1971407560 -178538.3967048621 -180554.0962306629
    146900  221.2818771332 -178496.4498061898 -180522.0790821845
    147000  225.2033572698 -178463.7459424432 -180525.2727129498
    147100  221.4165069316 -178488.7534307249 -180515.6151170041
    147200  215.4689238868 -178559.6244783726 -180532.0415870248
    147300  216.9758737508 -178551.1012637493 -180537.3130934215
    147400  218.3803753643 -178525.6805586921 -180524.7492911683
    147500  222.5866690679 -178509.5836154455 -180547.1570450977
    147600  221.4272660001 -178509.8865333595 -180536.8467088795
    147700  217.2440052671 -178524.4894884457 -180513.1558121612
    147800  229.1295340787 -178530.1090953887 -180627.5763540625
    147900  212.2550301355 -178585.3602052463 -180528.3571130351
    148000  224.1558448600 -178553.7622893831 -180605.7000604116
    148100  221.4780952168 -178509.4074592116 -180536.8329288201
    148200  226.6212350247 -178476.4735023921 -180550.9796218058
    148300  218.8174966729 -178501.6625475001 -180504.7327180122
    148400  223.1150898341 -178475.2386064930 -180517.6492355931
    148500  221.7112787940 -178466.6260747959 -180496.1861226487
    148600  219.3900153617 -178461.0796261875 -180469.3906715156
    148700  226.6646951247 -178402.4841130364 -180477.3880691456
    148800  223.7101707593 -178345.5435661119 -180393.4016062664
    148900  225.3860821353 -178351.9632828297 -180415.1627291183
    149000  222.0785948299 -178451.8971097482 -180484.8195934467
    149100  223.2716725315 -178474.9467688961 -180518.7907666034
    149200  224.5453223997 -178451.4443447286 -180506.9474195092
    149300  223.8098226956 -178398.4404207872 -180447.2106815101
    149400  234.0418570956 -178353.1361447741 -180495.5711407301
    149500  226.8425772824 -178405.6924330581 -180482.2247344749
    149600  224.5019134311 -178421.3799266576 -180476.4856328020
    149700  227.1306051875 -178422.8442514802 -180502.0131798298
    149800  222.2492112574 -178463.5609594148 -180498.0452774361
    149900  223.9698006474 -178506.2915921785 -180556.5263018970
    150000  227.2139556305 -178480.6995893878 -180560.6315133319
    150100  225.8815102434 -178427.9437370241 -180495.6783657371
    150200  228.2189487242 -178391.3006388319 -180480.4323375578
    150300  219.9123840122 -178392.1932400815 -180405.2860833819
    150400  230.8400407421 -178378.2413007789 -180491.3666531887
    150500  225.6502858286 -178383.8443379971 -180449.4623227711
    150600  222.9392049004 -178427.5354179932 -180468.3359845095
    150700  222.6171846714 -178453.5533643053 -180491.4061358559
    150800  223.1341411695 -178422.9843483837 -180465.5693746976
    150900  228.0444204565 -178348.5746876493 -180436.1087428036
    151000  226.5326594080 -178345.9442963199 -180419.6395885445
    151100  230.6661975935 -178365.0948428818 -180476.6288233465
    151200  227.3042780621 -178405.9616179437 -180486.7203595385
    151300  228.0027107333 -178415.9541703574 -180503.1064118827
    151400  225.1899497545 -178424.1620810853 -180485.5661182896
    151500  225.9059129230 -178401.6758658717 -180469.6338783646
    151600  228.5707713043 -178357.0663858691 -180449.4186922981
    151700  229.4310789099 -178391.0515511364 -180491.2791715992
    151800  228.3394879529 -178438.3782362515 -180528.6133592330
    151900  227.3671416220 -178431.1523129260 -180512.4865118019
    152000  228.1588257749 -178385.9446795265 -180474.5260087065
    152100  231.3336935717 -178333.5439616742 -180451.1882454884
    152200  227.5201828155 -178326.2518444536 -180408.9869927697
    152300  222.5155202738 -178345.7704975268 -180382.6926263030
    152400  230.5685981320 -178297.9461347613 -180408.5866831511
    152500  231.9639373005 -178255.5043674143 -180378.9179449665
    152600  231.7957936560 -178294.0496367417 -180415.9240159954
    152700  225.5438742031 -178341.3254256578 -180405.9693112125
    152800  229.9606137678 -178348.0595171107 -180453.1345354928
    152900  228.4193439681 -178327.8032427979 -180418.7693731461
    153000  235.7032591285 -178246.5760908863 -180404.2196734675
    153100  232.6340609333 -178233.5020965777 -180363.0500312078
    153200  232.7300744689 -178266.7765737033 -180397.2034227350
    153300  233.1182470068 -178292.8877421096 -180426.8679488181
    153400  226.6115250724 -178306.8332090222 -180381.2504428754
    153500  233.4035369926 -178269.5501428134 -180406.1419133555
    153600  232.1631799331 -178282.0315988116 -180407.2690569038
    153700  229.1972437651 -178347.1400390306 -180445.2271167554
    153800  224.5400322778 -178344.9034110811 -180400.3580597278
    153900  228.1001129803 -178310.1326382715 -180398.1765065568
    154000  232.9868983904 -178279.7870829889 -180412.5649155755
    154100  233.4855129911 -178269.5120379557 -180406.8542223350
    154200  234.0860547282 -178257.8854542271 -180400.7250383025
    154300  237.1501784080 -178274.7565048452 -180445.6452844147
    154400  230.6648556105 -178333.1310379513 -180444.6527338125
    154500  226.9134494554 -178362.9272035824 -180440.1082736666
    154600  233.0545259175 -178325.0428265033 -180458.4397260483
    154700  236.5963701925 -178269.1726084474 -180434.9917901401
    154800  228.1647529128 -178265.7713521881 -180354.4069387886
    154900  234.9502753899 -178258.7881125800 -180409.5388310688
    155000  230.9229532957 -178295.1639682449 -180409.0483077804
    155100  230.2594371544 -178314.4328830391 -180422.2433509215
    155200  235.9241080713 -178305.7432276639 -180465.4084764117
    155300  231.0031564241 -178317.4921851381 -180432.1107095378
    155400  231.8448462077 -178326.7634456177 -180449.0868552487
    155500  236.4969075075 -178275.4353831866 -180440.3440767303
    155600  235.2336695646 -178235.5741256810 -180388.9190536204
    155700  232.6994575625 -178217.2402025483 -180347.3867823468
    155800  236.3413819615 -178202.3545478474 -180365.8395500203
    155900  234.5444291006 -178235.1642335903 -180382.1998076857
    156000  229.1481136756 -178282.4375103111 -180380.0748478722
    156100  231.2268528252 -178297.9724331985 -180414.6386895902
    156200  229.3617633372 -178266.0535020471 -180365.6466030665
    156300  237.1541887626 -178188.9676133106 -180359.8931039374
    156400  238.0855451673 -178182.4832405120 -180361.9344306867
    156500  234.6313639839 -178205.1223623691 -180352.9537442685
    156600  231.7320913596 -178229.3368812033 -180350.6281253248
    156700  235.1641656433 -178232.0390745160 -180384.7477588567
    156800  236.7042635553 -178206.1808075169 -180372.9876523532
    156900  235.7137102784 -178150.1441879102 -180307.8834410251
    157000  236.7068236983 -178123.5887668710 -180290.4190474290
    157100  237.2677308588 -178120.7948636399 -180292.7597262986
    157200  234.8394214689 -178189.7401217711 -180339.4760759667
    157300  235.7440058225 -178250.1618856167 -180408.1784661925
    157400  232.6444557048 -178260.0410136458 -180389.6841027175
    157500  235.6395047187 -178218.6097427723 -180375.6697131724
    157600  235.9629535084 -178147.5661848342 -180307.5870273410
    157700  237.1563617844 -178117.5400061898 -180288.4853888051
    157800  238.7608126584 -178116.1853893893 -180301.8180238685
    157900  241.8884340580 -178153.8079398129 -180368.0710322104
    158000  234.5163089924 -178216.4794145627 -180363.2575752850
    158100  232.9825756719 -178198.1481981880 -180330.8864603165
    158200  233.7435094179 -178158.2799076088 -180297.9838087359
    158300  235.9601775665 -178109.1428478894 -180269.1382792360
    158400  237.4071102564 -178090.0926627760 -180263.3334138705
    158500  240.7600385706 -178089.5131333377 -180293.4468170922
    158600  241.6036628455 -178135.7282338758 -180347.3845113247
    158700  237.4455518754 -178162.8656422455 -180336.4582905216
    158800  230.9567847218 -178150.1674453797 -180264.3614800790
    158900  238.0246384546 -178090.7239817814 -180269.6176277865
    159000  246.4959126433 -178055.2207358076 -180311.6609989328
    159100  241.8720310186 -178077.6192284215 -180291.7321662865
    159200  241.8642546263 -178084.5305689608 -180298.5723212037
    159300  240.4859307807 -178071.0662993485 -180272.4907818471
    159400  239.5606915991 -178083.3749394028 -180276.3297198275
    159500  235.3017646823 -178127.1307318454 -180281.0990071003
    159600  236.8788603138 -178125.6687029093 -180294.0738182861
    159700  242.3485393183 -178056.6577690155 -180275.1326960981
    159800  240.9834395846 -178036.3382906667 -180242.3170024196
    159900  236.9614835021 -178045.9717035155 -180215.1331571486
    160000  237.6977314621 -178020.6383086856 -180196.5394259623
    160100  244.4467782930 -178006.8247346957 -180244.5070833264
    160200  233.0295037279 -178113.7961346991 -180246.9639794279
    160300  238.3672027701 -178113.3717765356 -180295.4012794642
    160400  232.6032097244 -178067.7388848727 -180197.0044054489
    160500  243.4021205308 -177996.8197280826 -180224.9392088728
    160600  241.0547156939 -177995.9827596396 -180202.6139377198
    160700  240.1289072481 -178018.6249917289 -180216.7812566526
    160800  237.7457774279 -178039.3848438642 -180215.7257771624
    160900  246.7232179216 -178027.0344648225 -180285.5554958459
    161000  241.5130464610 -178039.6814256240 -180250.5081945581
    161100  239.5021300526 -178009.2761257993 -180201.6948298656
    161200  240.0178935789 -177964.0920564884 -180161.2320947726
    161300  243.1130709597 -177959.9158852629 -180185.3893867214
    161400  240.1885217233 -178031.2363768758 -180229.9383567387
    161500  236.1202419171 -178076.9209709209 -180238.3816421639
    161600  237.2274499065 -178034.8612762529 -180206.4574043482
    161700  247.4717329414 -177987.9449007743 -180253.3178889363
    161800  245.9644827358 -177995.6501435012 -180247.2256612949
    161900  233.8607762755 -178039.5525237465 -180180.3298936224
    162000  244.6942957813 -177996.1761505671 -180236.1242910339
    162100  244.9189914911 -177933.5466118910 -180175.5516320885
    162200  246.8629457836 -177931.9934535205 -180191.7935628472
    162300  245.3574123814 -177920.4108161885 -180166.4291708810
    162400  243.2266932775 -177908.7496720746 -180135.2632799187
    162500  241.2817926065 -177928.8329949192 -180137.5428504219
    162600  244.7515976458 -177944.3622605467 -180184.8349461582
    162700  244.6285300963 -177947.6471011373 -180186.9932180735
    162800  239.0845024184 -177924.7137865621 -180113.3094990060
    162900  253.2286241141 -177861.6420635947 -180179.7140230824
    163000  240.9447964166 -177902.1477727200 -180107.7727422981
    163100  241.9261224454 -177936.1885463591 -180150.7966408043
    163200  243.0037365575 -177939.0511747785 -180163.5238217212
    163300  245.9991411182 -177921.3757062851 -180173.2684892567
    163400  249.9909559895 -177915.7039269338 -180204.1380533372
    163500  243.7391019116 -177952.9886027147 -180184.1928338663
    163600  241.3538331409 -178020.2573526008 -180229.6266720298
    163700  235.6681728276 -178031.4924465399 -180188.8148467491
    163800  241.6163517484 -177974.3724966473 -180186.1449291726
    163900  248.3435268162 -177924.1194734952 -180197.4729217754
    164000  248.5790501470 -177886.2678893237 -180161.7773341099
    164100  251.9383705221 -177872.1565934358 -180178.4174842399
    164200  240.8248243653 -177925.2454211133 -180129.7721584154
    164300  243.3231114544 -177946.1908094436 -180173.5870358024
    164400  247.4769199485 -177916.9923189406 -180182.4127893159
    164500  246.3957654315 -177869.6286294464 -180125.1521382183
    164600  249.4312323367 -177824.0900351764 -180107.4004133891
    164700  244.1021354314 -177820.6673405894 -180055.1948051452
    164800  249.6986486814 -177831.1332545770 -180116.8915801037
    164900  244.7522714411 -177886.9475752044 -180127.4264287840
    165000  244.3019541062 -177991.3473289066 -180227.7039471322
    165100  237.7245729863 -177988.9617701619 -180165.1085965671
    165200  248.1435670133 -177901.0380987909 -180172.5611015049
    165300  246.4369139516 -177871.4721010512 -180127.3722861609
    165400  248.2499528173 -177840.9952870235 -180113.4921525859
    165500  251.1993606595 -177796.7614558736 -180096.2574003913
    165600  254.9601813000 -177782.6432823593 -180116.5660334908
    165700  248.8753726822 -177879.2231041032 -180157.4451054275
    165800  246.8830451709 -177893.7451453866 -180153.7292458640
    165900  249.4315024255 -177868.9761770878 -180152.2890277114
    166000  247.7606427342 -177851.0033276101 -180119.0210155633
    166100  253.2505139049 -177826.4107850624 -180144.6831251765
    166200  249.1135678283 -177845.3768684939 -180125.7793243024
    166300  248.7050822615 -177856.5547669057 -180133.2179181965
    166400  249.6406961587 -177875.1237294764 -180160.3515536890
    166500  245.8216597707 -177909.2810454011 -180159.5491521081
    166600  243.6844500937 -177930.3161144369 -180161.0200591498
    166700  254.2269467965 -177870.5959601275 -180197.8066330006
    166800  246.2914603888 -177835.7304240797 -180090.2991174334
    166900  254.5561587530 -177758.0341524908 -180088.2584538888
    167000  255.5372070135 -177736.6597215214 -180075.8646050775
    167100  250.4717865186 -177769.6404017614 -180062.4760833628
    167200  253.0223100595 -177770.1972680811 -180086.3806147540
    167300  254.3404440905 -177785.3451900064 -180113.5948247882
    167400  251.8408287945 -177880.7280320874 -180186.0960193164
    167500  245.7823365892 -177896.7066280197 -180146.6147676626
    167600  251.8364687797 -177818.3690244678 -180123.6970998266
    167700  252.6050074610 -177770.3217526070 -180082.6850830567
    167800  255.2073498097 -177772.1521650533 -180108.3375134463
    167900  255.1581761312 -177823.0666177620 -180158.8018269753
    168000  250.1907721859 -177879.9911431537 -180170.2544005394
    168100  251.1346156039 -177887.8616694619 -180186.7649333592
    168200  252.8658919427 -177863.0169427549 -180177.7684274019
    168300  252.5871320902 -177826.0579454171 -180138.2576435128
    168400  250.1996284904 -177811.9864763421 -180102.3308049383
    168500  251.3016141313 -177804.3399038775 -180104.7718835943
    168600  257.1281348833 -177784.9682725100 -180138.7366174338
    168700  250.9027686863 -177789.4028250304 -180086.1837465568
    168800  259.0939952036 -177751.5379092972 -180123.3018726102
    168900  251.4962226400 -177757.4268072564 -180059.6402464297
    169000  249.2681313448 -177829.0605632923 -180110.8779039890
    169100  247.4883559858 -177848.1083696008 -180113.6335262356
    169200  251.0826003824 -177794.7702226867 -180093.1973357276
    169300  255.7781634155 -177775.8874302747 -180117.2980450387
    169400  254.9346597832 -177770.0321261835 -180103.7212516231
    169500  253.4894757088 -177716.1636899977 -180036.6235026339
    169600  265.5910301842 -177632.8455180747 -180064.0837792130
    169700  252.6490763501 -177676.6231654405 -179989.3899054823
    169800  256.5599923653 -177718.3228838196 -180066.8904136917
    169900  250.5880607064 -177759.6525191525 -180053.5525825366
    170000  262.8017422055 -177760.9681269311 -180166.6730571788
    170100  246.4777317077 -177845.0421342872 -180101.3159678980
    170200  247.9889976460 -177828.3214246394 -180098.4294889073
    170300  253.1031369133 -177754.7015599916 -180071.6248011524
    170400  257.1390293599 -177745.4234356338 -180099.2915093338
    170500  252.9474534651 -177760.1381126373 -180075.6362169797
    170600  257.4525204644 -177725.7318859976 -180082.4696784806
    170700  256.0142319950 -177691.5409589100 -180035.1125614241
    170800  254.8098992323 -177620.2708035292 -179952.8178624443
    170900  263.8923998088 -177583.2173927170 -179998.9062764635
    171000  262.8755869559 -177634.5816312255 -180040.9625413154
    171100  259.7526349577 -177668.0715977755 -180045.8647939636
    171200  255.8851404459 -177682.4291394339 -180024.8190291723
    171300  255.9239464695 -177674.2663441156 -180017.0114668198
    171400  259.2680530449 -177629.3411585487 -180002.6984591189
    171500  261.5844944371 -177565.9138608374 -179960.4760226505
    171600  261.9573201287 -177618.9014718698 -180016.8765052898
    171700  249.8124993518 -177669.2563127181 -179956.0568349849
    171800  262.7677153901 -177625.4239117054 -180030.8173581827
    171900  260.6633577180 -177628.7335371078 -180014.8635510668
    172000  255.4280852341 -177703.5881788630 -180041.7941542671
    172100  256.3909299346 -177725.2117171255 -180072.2316380673
    172200  253.2125224003 -177694.1932655477 -180012.1178288578
    172300  261.1828528612 -177653.4320003003 -180044.3175079509
    172400  259.2459652705 -177638.2133330596 -180011.3684406480
    172500  262.3882764200 -177649.2895749424 -180051.2096114133
    172600  254.1704784945 -177722.7594155801 -180049.4531737959
    172700  258.1866549560 -177699.5467183556 -180063.0048276485
    172800  264.0119768014 -177603.1588755360 -180019.9423751638
    172900  254.5634872120 -177602.2443911103 -179932.5357777181
    173000  260.8447423172 -177603.5548530055 -179991.3452738584
    173100  257.4280625105 -177623.7382020496 -179980.2521047669
    173200  259.5379807822 -177662.7132943526 -180038.5415316942
    173300  252.3705321337 -177719.5928506723 -180029.8097781108
    173400  256.3697306504 -177686.2657988308 -180033.0916600910
    173500  256.2749385364 -177619.8464580667 -179965.8045859011
    173600  263.9100596764 -177571.3694626931 -179987.2200060628
    173700  257.2395867964 -177585.5856630894 -179940.3742463675
    173800  255.6834533568 -177566.2772740392 -179906.8209065174
    173900  265.9977985048 -177499.7148704211 -179934.6767162893
    174000  266.8188814969 -177540.7811364668 -179983.2592316024
    174100  264.3541908760 -177562.7494644568 -179982.6656148789
    174200  264.4437775214 -177546.6337392259 -179967.3699718616
    174300  259.5691336245 -177559.3963720099 -179935.5097845777
    174400  254.9794348918 -177625.2199804179 -179959.3189802314
    174500  259.0262549128 -177621.4397405715 -179992.5836046793
    174600  266.9645508401 -177535.5188748302 -179979.3304369900
    174700  264.7883285842 -177498.6463773451 -179922.5366537234
    174800  257.3859059204 -177536.7572176770 -179892.8852161166
    174900  261.4706630896 -177570.1436368037 -179963.6637787591
    175000  258.4635529811 -177664.7138975494 -180030.7067500999
    175100  255.3355079579 -177702.4758592621 -180039.8343760156
    175200  265.6948046936 -177635.6087091407 -180067.7969291593
    175300  265.3393985865 -177591.9769997241 -180020.9118081903
    175400  259.0041755809 -177584.2946566644 -179955.2364050742
    175500  257.7290612189 -177561.6315250242 -179920.9007902849
    175600  274.1978432949 -177453.4613608743 -179963.4869715954
    175700  263.9763724847 -177485.0451575498 -179901.5027328534
    175800  261.3725209952 -177522.0953756537 -179914.7171182368
    175900  264.4559329226 -177548.5924969438 -179969.4400009446
    176000  261.3154959606 -177595.0334965402 -179987.1332280973
    176100  256.7868258307 -177633.6028565289 -179984.2468352914
    176200  262.5303468918 -177562.1191793566 -179965.3397385392
    176300  266.0752058972 -177496.1806925209 -179931.8511308972
    176400  267.4963850688 -177459.1202351317 -179907.8002438064
    176500  261.7125162430 -177465.6873256458 -179861.4214077319
    176600  262.8466365287 -177516.4878089247 -179922.6037048454
    176700  264.8021399272 -177570.0866301073 -179994.1033364540
    176800  263.0688898672 -177565.9533350008 -179974.1037530203
    176900  268.5126312084 -177483.5422626817 -179941.5250572809
    177000  262.3654080056 -177444.8414747709 -179846.5521722292
    177100  265.6512710782 -177407.6804786992 -179839.4701890571
    177200  267.9315201837 -177408.2164433640 -179860.8797083237
    177300  260.4893016245 -177496.5695576161 -179881.1062503175
    177400  266.5242661991 -177535.5711038851 -179975.3522706496
    177500  267.7937370786 -177505.7849075192 -179957.1868966112
    177600  265.6481695962 -177449.3979259328 -179881.1592451147
    177700  267.6470963151 -177408.7095330285 -179858.7691626498
    177800  269.1224751207 -177391.1647829969 -179854.7301300335
    177900  270.5614041637 -177400.6436513813 -179877.3810522412
    178000  272.9624410365 -177445.4390212192 -179944.1556760751
    178100  266.4388588629 -177523.7769344768 -179962.7762767070
    178200  265.5262688993 -177537.4548587787 -179968.1002907327
    178300  264.5394185072 -177505.3659811741 -179926.9777178651
    178400  269.0072438123 -177468.9672972964 -179931.4778091392
    178500  269.5680625224 -177457.0137479583 -179924.6580322206
    178600  265.6393781659 -177493.0737756486 -179924.7546174822
    178700  272.1150752701 -177551.6458288175 -180042.6056401115
    178800  254.1096825326 -177617.9534290173 -179944.0906568839
    178900  268.2616039933 -177539.6618535035 -179995.3467279905
    179000  269.1125167636 -177490.3227934357 -179953.7969809977
    179100  264.8025855244 -177476.8450270695 -179900.8658124430
    179200  270.9374284122 -177414.8618475097 -179895.0413997832
    179300  270.2637644757 -177413.5729171028 -179887.5857041187
    179400  266.0651743412 -177483.0059832017 -179918.5845920348
    179500  267.2913370612 -177557.1029408278 -180003.9059261672
    179600  259.4321978992 -177542.0193044008 -179916.8791980733
    179700  270.5683393984 -177443.1217044926 -179919.9225909597
    179800  269.1709551701 -177397.2872000120 -179861.2963367018
    179900  270.5671774341 -177343.2266362672 -179820.0168860347
    180000  275.1635861697 -177317.1675428440 -179836.0336291869
    180100  271.8260092105 -177358.5436615498 -179846.8573425750
    180200  270.1367936791 -177408.4248402266 -179881.2753279792
    180300  264.9211710550 -177456.6533046537 -179881.7596299980
    180400  269.6763160654 -177526.2790029122 -179994.9142474314
    180500  257.6745345092 -177586.4949058504 -179945.2650299209
    180600  261.0029441972 -177517.2941231721 -179906.5327347386
    180700  270.7059676854 -177463.0319973156 -179941.0927424344
    180800  269.3291965592 -177435.6420674438 -179901.0997565165
    180900  276.5991305838 -177385.9047275182 -179917.9118845618
    181000  272.6547152783 -177376.3078283604 -179872.2075408036
    181100  271.7529809027 -177405.0579002098 -179892.7030751649
    181200  266.8558178746 -177455.5147331087 -179898.3309463445
    181300  275.4735458501 -177417.7975886875 -179939.5010669174
    181400  278.0792027863 -177376.7977949922 -179922.3536331239
    181500  281.2758568769 -177336.7322907416 -179911.5505167154
    181600  273.6966962455 -177385.0715548967 -179890.5096316180
    181700  267.8350180841 -177443.6490988420 -179895.4289770521
    181800  269.5764704172 -177426.4270976084 -179894.1483483086
    181900  279.7744287574 -177366.7201904999 -179927.7942418760
    182000  272.3854773621 -177350.0424893560 -179843.4775796967
    182100  281.0025816495 -177294.7490523622 -179867.0656984136
    182200  274.6847288593 -177289.3661003485 -179803.8486944703
    182300  274.7815706185 -177345.7625860363 -179861.1316761749
    182400  267.8973278537 -177410.0516524564 -179862.4019185130
    182500  268.7979957486 -177382.2541217052 -179842.8491626149
    182600  274.6422734647 -177330.2218542439 -179844.3158088113
    182700  275.6140370681 -177322.9561836148 -179845.9457279607
    182800  269.6112704402 -177340.1328942309 -179808.1727066966
    182900  274.6457769493 -177329.4621830263 -179843.5882087285
    183000  278.0204824599 -177275.1628500930 -179820.1811583837
    183100  275.6824465760 -177276.4970967433 -179800.1128663529
    183200  276.5843885868 -177319.4704713247 -179851.3426791302
    183300  269.2888910948 -177349.7886070387 -179814.8773371630
    183400  283.8955492602 -177312.3876963128 -179911.1867636215
    183500  280.7280273517 -177360.9617129358 -179930.7650703680
    183600  267.5488273537 -177417.1507691611 -179866.3108380602
    183700  276.5509568902 -177366.1486932793 -179897.7148650717
    183800  271.2423328877 -177333.9438296336 -179816.9144981064
    183900  280.5406004732 -177302.8648916989 -179870.9525308039
    184000  270.6332103290 -177380.3447715701 -179857.7394909257
    184100  264.9604389240 -177428.0004680189 -179853.4662540931
    184200  276.3013910038 -177373.8520612011 -179903.1336899828
    184300  275.5212729812 -177297.5761062548 -179819.7164818719
    184400  280.8335038541 -177260.3924959033 -179831.1613923752
    184500  279.1254213623 -177257.4310590474 -179812.5640528153
    184600  274.9180988184 -177291.4194948626 -179808.0383733809
    184700  273.9147398431 -177381.6641827509 -179889.0982453182
    184800  271.7487355897 -177443.3056140703 -179930.9119271429
    184900  270.9050116063 -177386.3774985971 -179866.2603052359
    185000  273.1349837472 -177314.4602948699 -179814.7564173745
    185100  275.9861714100 -177228.2836936435 -179754.6797809351
    185200  283.5639711892 -177206.1220303056 -179801.8858095161
    185300  279.3581116363 -177256.4692214562 -179813.7322777363
    185400  280.5390428619 -177314.6692383876 -179882.7426190127
    185500  274.3361150170 -177341.8624685803 -179853.1538280016
    185600  274.3578672824 -177306.3226517052 -179817.8131328354
    185700  283.3310749006 -177259.9177819844 -179853.5496128106
    185800  273.1825547579 -177260.4397668935 -179761.1713576485
    185900  280.2497342267 -177221.6763402384 -179787.1013700415
    186000  282.4790374463 -177162.1669973858 -179747.9992197040
    186100  290.0402971806 -177086.9662663547 -179742.0147719018
    186200  284.9610437177 -177131.0297670272 -179739.5824426945
    186300  274.4328036648 -177234.8881345659 -179747.0645884115
    186400  285.9299732109 -177189.5807181961 -179807.0030400057
    186500  284.8900835080 -177181.0431208487 -179788.9462219557
    186600  271.4774952403 -177247.1913429761 -179732.3147035372
    186700  274.4581869666 -177219.4172969141 -179731.8261112217
    186800  281.1892774127 -177155.1810341305 -179729.2067058311
    186900  279.5071348336 -177130.0298063963 -179688.6570311084
    187000  290.1158071268 -177089.4807261977 -179745.2204549022
    187100  279.3521204630 -177150.2810317218 -179707.4892443967
    187200  276.5781444133 -177206.1228292171 -179737.9378774353
    187300  278.3670568614 -177201.6180578004 -179749.8089316130
    187400  278.5786281708 -177183.2809890666 -179733.4086009611
    187500  284.0584260215 -177134.0246413843 -179734.3146935870
    187600  286.3874049246 -177094.3098998173 -179715.9195824853
    187700  280.2215706097 -177126.6231818378 -179691.7903999855
    187800  284.3795768223 -177220.2814254005 -179823.5113137631
    187900  274.4540866596 -177245.6543109214 -179758.0255907415
    188000  285.7843586743 -177185.2573758721 -179801.3467323610
    188100  281.7302448385 -177133.6097555910 -179712.5874797108
    188200  282.8310781726 -177095.7424292781 -179684.7972562250
    188300  289.8104884503 -177101.8633474861 -179754.8081683663
    188400  284.9001785630 -177160.7470521975 -179768.7425641205
    188500  283.7739154805 -177204.7052766912 -179802.3909001501
    188600  274.3834956053 -177230.9468040537 -179742.6718885860
    188700  290.8757691147 -177140.3244463556 -179803.0209185184
    188800  283.4591710104 -177090.4003015573 -179685.2047328400
    188900  285.8689036069 -177089.5161507603 -179706.3794372823
    189000  278.4662116689 -177118.9450470640 -179668.0435906936
    189100  286.6003471697 -177130.0477001319 -179753.6066705202
    189200  279.7876564887 -177233.3640334825 -179794.5591724062
    189300  284.5340825455 -177238.2392484270 -179842.8834926343
    189400  283.6473772970 -177200.9998850016 -179797.5271693673
    189500  284.9702936749 -177116.6399915352 -179725.2773419374
    189600  288.6606926443 -177074.6831030492 -179717.1026153222
    189700  287.0805374444 -177107.7664001435 -179735.7210647981
    189800  281.2243393647 -177142.2692019976 -179716.6158331792
    189900  282.5929040293 -177094.5954483410 -179681.4700130646
    190000  286.1475118192 -177008.7165251024 -179628.1302100516
    190100  294.1236220815 -177009.1076626141 -179701.5352005965
    190200  279.8483625515 -177064.6988648376 -179626.4497111680
    190300  284.1278557486 -177077.5374858474 -179678.4631024695
    190400  280.1776715803 -177050.7951736397 -179615.5605371018
    190500  291.3770144347 -176959.0725904299 -179626.3574961686
    190600  294.9958725731 -177007.4733496954 -179707.8855276972
    190700  290.1089323515 -177070.0167129482 -179725.6935094938
    190800  285.4858639200 -177093.7164885626 -179707.0734038735
    190900  278.2336589558 -177110.1875792505 -179657.1573196087
    191000  290.7964649840 -177079.1133518155 -179741.0838686003
    191100  282.4224179765 -177045.7549046678 -179631.0688285281
    191200  292.0953595871 -177015.5903906793 -179689.4510765487
    191300  294.1400447128 -177019.7331834467 -179712.3110553071
    191400  278.6501616236 -177105.5015674738 -179656.2840014357
    191500  287.1558826880 -177116.0600074783 -179744.7043875904
    191600  283.8238910031 -177141.5982993345 -179739.7414021085
    191700  288.8997247069 -177167.2738495635 -179811.8814775114
    191800  277.9493459217 -177176.0570052825 -179720.4241248891
    191900  287.1271755621 -177091.2803627743 -179719.6619559141
    192000  290.6181337071 -177049.0626673938 -179709.4007276032
    192100  288.8495481876 -177041.7339245872 -179685.8822332824
    192200  285.4576273270 -177087.0427044776 -179700.1411401057
    192300  289.1896370880 -177164.6834752546 -179811.9449807560
    192400  279.4682463289 -177187.0407191995 -179745.3119559075
    192500  287.6941667221 -177115.1453797239 -179748.7172483065
    192600  288.6612317069 -177078.3366299540 -179720.7610768428
    192700  286.3144924116 -177059.2144222008 -179680.1566587916
    192800  288.0333603296 -177017.2790142405 -179653.9558840570
    192900  295.1712168537 -176989.0524876925 -179691.0697791034
    193000  285.8389981279 -177096.2672052771 -179712.8567350210
    193100  284.3318077439 -177128.3607042895 -179731.1533112771
    193200  286.2864117314 -177081.6326303564 -179702.3178145002
    193300  290.3646937701 -177009.6375774111 -179667.6556312890
    193400  292.2523409029 -176992.1872356769 -179667.4849391329
    193500  294.8598386199 -176986.1441587224 -179685.3110727126
    193600  286.9798563764 -177033.1507532148 -179660.1837765600
    193700  286.3068992912 -177118.1656040147 -179739.0383326678
    193800  286.2035724901 -177141.4586131915 -179761.3854813156
    193900  289.1024734327 -177099.3246789068 -179745.7882824093
    194000  294.4337060152 -177001.1120721004 -179696.3781393930
    194100  291.0094827027 -176977.1274622673 -179641.0479576625
    194200  289.3841247807 -176958.5122429881 -179607.5541019874
    194300  294.8657518444 -176895.3784872595 -179594.5995313070
    194400  293.3555842532 -176841.5157763213 -179526.9126440555
    194500  298.4238009195 -176848.9849722979 -179580.7766383284
    194600  288.0967208264 -176966.2643204757 -179603.5211965671
    194700  293.7834685694 -176943.5691742589 -179632.8829239759
    194800  297.8228744731 -176955.8990648139 -179682.1898094940
    194900  286.9407193842 -177019.3654639604 -179646.0402246307
    195000  285.7310911673 -177006.4341095614 -179622.0358516870
    195100  295.5583141690 -176938.1458246303 -179643.7066310583
    195200  293.8951245799 -176939.6249685257 -179629.9608249177
    195300  295.9679912535 -176933.1770321600 -179642.4880503399
    195400  293.8989460251 -176926.3196297787 -179616.6904679383
    195500  293.6524059973 -176959.5669655810 -179647.6809596446
    195600  281.0955332073 -177057.1150030476 -179630.2825339492
    195700  290.8559670682 -177026.0606617892 -179688.5758646784
    195800  294.9114577782 -176956.6956032074 -179656.3350424651
    195900  296.3826844060 -176910.9643381673 -179624.0714855240
    196000  296.5433080017 -176897.3329107371 -179611.9104173576
    196100  293.8211494862 -176880.8313193538 -179570.4900027321
    196200  296.6577333615 -176841.9853470999 -179557.6103112060
    196300  303.4682354697 -176783.3277834633 -179561.2965446914
    196400  292.9536174700 -176873.0794960492 -179554.7967326511
    196500  292.6859805986 -176927.1305572857 -179606.3978278578
    196600  289.9990892276 -176916.6975140684 -179571.3687992256
    196700  296.3041145715 -176839.2430788030 -179551.6309925785
    196800  295.0519552188 -176821.6602294944 -179522.5857918298
    196900  302.8642450149 -176831.5339007094 -179603.9736924459
    197000  295.5366732831 -176874.3080744203 -179579.6707787141
    197100  294.6325362030 -176897.9157853331 -179595.0019576183
    197200  294.9299782657 -176920.4166411454 -179620.2256181988
    197300  285.8795157368 -176977.6682120943 -179594.6286427721
    197400  287.7464022327 -176922.6996195688 -179556.7496555501
    197500  296.7442634697 -176830.5182688527 -179546.9353354250
    197600  304.6617025477 -176834.3584863716 -179623.2523259855
    197700  295.6156504379 -176897.6898412688 -179603.7755077817
    197800  299.0558160138 -176924.2140088277 -179661.7911837962
    197900  288.7993352340 -176959.3200106821 -179603.0086666022
    198000  291.3169581924 -176884.7750398784 -179551.5101867112
    198100  296.4848354382 -176798.9194777040 -179512.9617225218
    198200  302.2508728506 -176756.7354872078 -179523.5604286493
    198300  292.9437893803 -176806.8653017403 -179488.4925713447
    198400  299.0080951348 -176868.7040420324 -179605.8443768452
    198500  294.4724489148 -176894.9014907836 -179590.5222132011
    198600  296.8992040371 -176860.2003926436 -179578.0357956529
    198700  296.3398882823 -176843.4360082139 -179556.1513969584
    198800  299.6449798364 -176813.8566018462 -179556.8270223120
    198900  298.8321555481 -176790.2684553409 -179525.7982272724
    199000  297.3459208333 -176754.9433850722 -179476.8680638613
    199100  305.2576804688 -176727.7030365451 -179522.0524983748
    199200  298.7949419886 -176821.4427530499 -179556.6318695404
    199300  296.4908541231 -176869.5217798262 -179583.6191200925
    199400  297.0845414073 -176896.3868096717 -179615.9188035092
    199500  289.4637265436 -176909.6897985778 -179559.4603375010
    199600  305.3534732111 -176787.1038285105 -179582.3301835847
    199700  299.5839598820 -176793.2640632329 -179535.6759029074
    199800  296.8555578992 -176786.5333519606 -179503.9692152711
    199900  299.2640551371 -176725.2039924367 -179464.6874024303
    200000  306.4544186171 -176668.0622263009 -179473.3667101155
Loop time of 358.868 on 6 procs for 200000 steps with 3072 atoms

Performance: 48.151 ns/day, 0.498 hours/ns, 557.308 timesteps/s, 1.712 Matom-step/s
96.2% CPU use with 6 MPI tasks x no OpenMP threads

MPI task timing breakdown:
Section |  min time  |  avg time  |  max time  |%varavg| %total
---------------------------------------------------------------
Pair    | 168.3      | 190.51     | 204.51     | 112.6 | 53.09
Bond    | 5.2671     | 7.0155     | 7.9955     |  46.3 |  1.95
Kspace  | 93.259     | 108.08     | 132.03     | 161.2 | 30.12
Neigh   | 13.341     | 13.354     | 13.38      |   0.4 |  3.72
Comm    | 8.3512     | 8.4549     | 8.5677     |   2.5 |  2.36
Output  | 0.15302    | 0.15547    | 0.16134    |   0.7 |  0.04
Modify  | 30.102     | 30.191     | 30.307     |   1.5 |  8.41
Other   |            | 1.116      |            |       |  0.31

Nlocal:            512 ave         546 max         453 min
Histogram: 2 0 0 0 0 0 0 0 1 3
Nghost:           4193 ave        4241 max        4117 min
Histogram: 2 0 0 0 0 0 0 1 0 3
Neighs:              0 ave           0 max           0 min
Histogram: 6 0 0 0 0 0 0 0 0 0

Total # of neighbors = 0
Ave neighs/atom = 0
Ave special neighs/atom = 4.6666667
Neighbor list builds = 5493
Dangerous builds = 0
PPPM initialization ...
  using 12-bit tables for long-range coulomb (../kspace.cpp:342)
  G vector (1/distance) = 0.27096042
  grid = 24 24 32
  stencil order = 5
  estimated absolute RMS force accuracy = 0.037159008
  estimated relative force accuracy = 0.00011190325
  using double precision KISS FFT
  3d grid and FFT values/proc = 10013 3456
Generated 0 of 15 mixed pair_coeff terms from geometric mixing rule
Neighbor list info ...
  update: every = 1 steps, delay = 0 steps, check = yes
  max neighbors/atom: 2000, page size: 100000
  master list distance cutoff = 12
  ghost atom cutoff = 12
  binsize = 6, bins = 7 6 9
  3 neighbor lists, perpetual/occasional/extra = 3 0 0
  (1) pair lj/charmm/coul/long, perpetual, skip from (3)
      attributes: half, newton on
      pair build: skip
      stencil: none
      bin: none
  (2) pair buck/coul/long, perpetual, skip from (3)
      attributes: half, newton on
      pair build: skip
      stencil: none
      bin: none
  (3) neighbor class addition, perpetual
      attributes: half, newton on
      pair build: half/bin/newton
      stencil: half/bin/3d
      bin: standard
Setting up Verlet run ...
  Unit style    : real
  Current step  : 200000
  Time step     : 1
Per MPI rank memory allocation (min/avg/max) = 13.7 | 13.73 | 13.77 Mbytes
   Step          Temp          TotEng         PotEng    
    200000  306.4544186171 -176668.8121930243 -179474.1166768388
    200100  299.5159281059 -176737.5222948949 -179479.3113670876
    200200  296.7378652736 -176783.8004047080 -179500.1589017602
    200300  302.7323319614 -176768.3524391018 -179539.5846898208
    200400  299.2544400416 -176756.7931272844 -179496.1885200428
    200500  303.8065190371 -176730.6084979598 -179511.6739298532
    200600  304.6796363947 -176716.1252887271 -179505.1832959898
    200700  299.9428113561 -176775.4002599212 -179521.0970502703
    200800  297.9085319258 -176850.6641534385 -179577.7390122361
    200900  294.7614845956 -176862.1345821672 -179560.4011567634
    201000  299.8022100742 -176796.2307581488 -179540.6404748498
    201100  298.1436407692 -176766.6862841974 -179495.9133452559
    201200  302.2606404739 -176768.2049635018 -179535.1193184278
    201300  299.5495754175 -176766.3981439771 -179508.4952259370
    201400  302.8121672584 -176756.6957262908 -179528.6587947202
    201500  302.8401529340 -176800.2933735085 -179572.5126247064
    201600  292.5988297664 -176859.4507573226 -179537.9202432796
    201700  301.2780240821 -176810.5326202922 -179568.4520382808
    201800  295.9750877948 -176789.0927418562 -179498.4687222552
    201900  308.9508536813 -176721.2097899942 -179549.3668093044
    202000  305.1731590687 -176660.7427080058 -179454.3184552201
    202100  308.7877856863 -176658.3586529343 -179485.0229367842
    202200  303.8368553729 -176779.9124419899 -179561.2555747538
    202300  296.9007170468 -176832.0039454561 -179549.8531986591
    202400  298.2433739570 -176836.6616119536 -179566.8016373614
    202500  298.9030939188 -176831.1229858345 -179567.3021324115
    202600  299.5189809967 -176806.8113533937 -179548.6283719547
    202700  302.6626997865 -176759.9064065928 -179530.5012396711
    202800  308.6870865352 -176692.8322170338 -179518.5746940414
    202900  301.5702400139 -176756.0744009621 -179516.6687833622
    203000  297.7628156251 -176807.2642549221 -179533.0052168437
    203100  296.0956088781 -176799.0482386256 -179509.5274771761
    203200  303.8011585391 -176773.7588398090 -179554.7752013404
    203300  301.3739908352 -176820.6864487219 -179579.4843528615
    203400  298.3619883119 -176920.0602392745 -179651.2860685131
    203500  292.8511496033 -176936.4425479347 -179617.2217867516
    203600  303.3851248941 -176861.7422434894 -179638.9502048845
    203700  297.5791061879 -176824.3732686934 -179548.4325419960
    203800  299.8037599897 -176753.4883256747 -179497.9122304072
    203900  303.9698847879 -176733.0150136487 -179515.5759066784
    204000  294.4819770528 -176793.0487728680 -179488.7567165054
    204100  297.8165255047 -176817.9587345596 -179544.1913603525
    204200  303.0548950267 -176821.1530641368 -179595.3380789816
    204300  297.9367230824 -176828.9263225263 -179556.2592450790
    204400  297.6848824097 -176804.5636481419 -179529.5912041359
    204500  306.0685165717 -176746.1856570844 -179547.9575674643
    204600  305.5004883120 -176736.6581596650 -179533.2303009207
    204700  295.3607458265 -176826.5336867981 -179530.2859392503
    204800  291.8396223672 -176865.2673996188 -179536.7870496731
    204900  297.5329526181 -176803.7590146839 -179527.3957950856
    205000  310.0538446136 -176752.1654014034 -179590.4192743404
    205100  304.5276030319 -176780.0211559868 -179567.6874395591
    205200  290.5040700293 -176854.6526903529 -179513.9466039377
    205300  302.6347045784 -176823.1205983532 -179593.4591614020
    205400  298.9806493780 -176802.7064457626 -179539.5955402608
    205500  294.8081981949 -176759.7936690449 -179458.4878630904
    205600  300.5070232130 -176702.8369080024 -179453.6985318662
    205700  308.4845015368 -176718.1384019912 -179542.0264022152
    205800  298.5551887406 -176809.7666711773 -179542.7610702128
    205900  298.4875694143 -176846.1216463558 -179578.4970535024
    206000  298.8252418714 -176870.1506244102 -179605.6171080775
    206100  299.6004226938 -176835.2816629884 -179577.8442043553
    206200  306.6945717289 -176752.4852438061 -179559.9881054558
    206300  297.6946464890 -176763.3385186506 -179488.4554556876
    206400  307.0150154156 -176804.7249534875 -179615.1611783281
    206500  297.0943144894 -176876.7350096517 -179596.3564669441
    206600  298.4277388364 -176847.8880357894 -179579.7157497783
    206700  300.4221273836 -176797.6162147257 -179547.7006964225
    206800  300.2540764066 -176788.8668597142 -179537.4129913969
    206900  290.3644137425 -176860.1594252902 -179518.1749157762
    207000  293.9489200271 -176894.6304538254 -179585.4587573808
    207100  303.5901519973 -176822.0815679972 -179601.1663613679
    207200  295.8114188310 -176814.1260073102 -179522.0037509400
    207300  299.3188349392 -176809.8854662490 -179549.8703342572
    207400  303.1292497534 -176816.7830848126 -179591.6487478567
    207500  295.3571950812 -176903.6774177851 -179607.3971664752
    207600  293.9752524653 -176915.7970065828 -179606.8663590598
    207700  301.7937771065 -176865.4786020037 -179628.1192580749
    207800  301.4473941020 -176841.2104025852 -179600.6802451956
    207900  303.1770421169 -176820.8830197382 -179596.1861773118
    208000  301.6662928674 -176832.5940298085 -179594.0676865287
    208100  295.7085045069 -176881.6467479440 -179588.5824068877
    208200  294.2049970412 -176890.2179848929 -179583.3904347623
    208300  301.8164028723 -176805.4937202511 -179568.3414941134
    208400  302.5677720905 -176781.3880113789 -179551.1138699049
    208500  307.4092732189 -176775.5090169146 -179589.5543043627
    208600  291.6636780900 -176847.6613223110 -179517.5703665472
    208700  298.9028241184 -176902.3925236499 -179638.5692004560
    208800  301.7966184420 -176854.0493861880 -179616.7160520368
    208900  310.3801263665 -176756.7442467175 -179597.9849248981
    209000  292.4027411167 -176800.0141059974 -179476.6885831876
    209100  303.0686505926 -176792.3456946177 -179566.6566288430
    209200  298.2512648232 -176818.2395169807 -179548.4517759113
    209300  301.7888337305 -176871.5408513304 -179634.1362554036
    209400  289.2456275970 -176988.7712445985 -179636.5452910070
    209500  295.8775327129 -176950.2002250419 -179658.6831796201
    209600  303.2766615539 -176857.8586549543 -179634.0737355940
    209700  296.1920810786 -176830.9664088374 -179542.3287604383
    209800  311.8674628558 -176775.2135967967 -179630.0694538383
    209900  298.3328318185 -176802.5617822647 -179533.5207109895
    210000  295.5717267088 -176862.6119678118 -179568.2955535368
    210100  293.6807467586 -176927.7984145453 -179616.1718418550
    210200  301.5953636626 -176892.6376122891 -179653.4619782692
    210300  303.0462530607 -176795.9746095416 -179570.0805152442
    210400  305.7849444451 -176769.0238359156 -179568.1999078606
    210500  300.5898322957 -176800.9654496618 -179552.5851134717
    210600  295.8354651343 -176826.4802019302 -179534.5780670475
    210700  300.5060583768 -176835.9471731060 -179586.7999647940
    210800  300.0846717437 -176820.9631663073 -179567.9585562435
    210900  301.6021646085 -176775.2879343185 -179536.1745566175
    211000  314.4687675275 -176730.2924365238 -179608.9608125436
    211100  303.8913770019 -176792.8156119104 -179574.6578393551
    211200  296.0190913502 -176850.0495569693 -179559.8283488915
    211300  293.2943812010 -176880.0427025157 -179564.8793133684
    211400  297.4706412009 -176828.3823821104 -179551.4487595834
    211500  307.1440573073 -176734.7237748666 -179546.3412579152
    211600  305.5621014554 -176773.8332638612 -179570.9694160004
    211700  298.9179691973 -176839.9241325194 -179576.2394484021
    211800  299.3914392656 -176873.6741247495 -179614.3236176745
    211900  300.9883435767 -176869.3845385689 -179624.6522016098
    212000  310.1745834605 -176763.5544769943 -179602.9136015053
    212100  309.2446923848 -176765.6877537447 -179596.5345924291
    212200  302.2681106636 -176848.0200093071 -179615.0027468553
    212300  296.1604672924 -176879.3612505217 -179590.4342073851
    212400  297.0822048033 -176855.0712587085 -179574.5818631144
    212500  300.2917810649 -176803.5777776951 -179552.4690603715
    212600  309.4883737084 -176787.9400948518 -179621.0176088601
    212700  291.7929743487 -176895.2292825645 -179566.3219135011
    212800  299.6703301138 -176892.1494061227 -179635.3518847425
    212900  299.5073446178 -176841.6113953998 -179583.3218937615
    213000  308.5319461583 -176778.1381391905 -179602.4604506899
    213100  303.3676033387 -176797.7880212684 -179574.8355891600
    213200  298.0711858551 -176815.7420789467 -179544.3058828186
    213300  299.1875990772 -176824.2757029694 -179563.0592290169
    213400  298.1648928828 -176791.4228666057 -179520.8444709498
    213500  299.3743460354 -176757.9490372748 -179498.4420576139
    213600  314.2458472627 -176734.0276548445 -179610.6554036771
    213700  300.4973860932 -176846.7864797584 -179597.5598847758
    213800  290.2536773734 -176890.9240883988 -179547.9258906692
    213900  303.5050297254 -176853.9403618743 -179632.2459402081
    214000  296.5096696161 -176870.5525972056 -179584.8221757680
    214100  295.6946204540 -176874.4241964327 -179581.2327598167
    214200  306.4555076685 -176804.6297552235 -179609.9442082882
    214300  303.0408929379 -176807.3804183188 -179581.4372570952
    214400  296.9261971037 -176887.1646464806 -179605.2471458483
    214500  301.0326378355 -176939.2539289428 -179694.9270646255
    214600  291.3202742185 -176927.2008914096 -179593.9663933699
    214700  298.2534530318 -176825.9393247810 -179556.1716147216
    214800  300.8011378820 -176806.9229450681 -179560.4769145124
    214900  300.5083479544 -176824.7383489736 -179575.6120996096
    215000  296.3981530669 -176881.0222626617 -179594.2710111874
    215100  293.3674287619 -176900.6628557991 -179586.1681489676
    215200  303.6088918450 -176819.4153756673 -179598.6717148718
    215300  303.4227344363 -176755.7284138183 -179533.2806555073
    215400  294.3626445772 -176766.3628753278 -179460.9784414089
    215500  306.7059448764 -176775.7697151671 -179583.3766873782
    215600  293.5221849603 -176902.2965007801 -179589.2184426597
    215700  302.2861452545 -176907.2457187453 -179674.3935461585
    215800  305.1765213816 -176873.5425800464 -179667.1491061001
    215900  292.1820516011 -176843.6774495906 -179518.3317200217
    216000  306.5726511180 -176736.8491733829 -179543.2359655108
    216100  299.1472200375 -176739.3133254704 -179477.7272190569
    216200  306.2985362364 -176777.0902011124 -179580.9677270665
    216300  294.0427496874 -176867.9341498855 -179559.6213765005
    216400  301.9336563390 -176856.4089754160 -179620.3300954460
    216500  299.2104044323 -176819.9491423851 -179558.9414301964
    216600  302.8518883835 -176761.4154593368 -179533.7421376328
    216700  299.3406333172 -176736.1496404165 -179476.3340522525
    216800  303.2050288123 -176737.7506559036 -179513.3100055798
    216900  297.6749154732 -176744.3455546519 -179469.2818726355
    217000  301.9800064599 -176763.4259565285 -179527.7713687017
    217100  292.0482591030 -176841.4977442512 -179514.9272691023
    217200  301.7717161188 -176802.6575180839 -179565.0962263809
    217300  306.4733187933 -176810.7921672146 -179616.2696645213
    217400  300.6689266128 -176827.9717436055 -179580.3154421461
    217500  298.6962007010 -176802.0180568586 -179536.3032889208
    217600  298.4358222964 -176737.8939769395 -179469.7956874677
    217700  308.1576507926 -176673.7487732108 -179494.6447596071
    217800  300.2756842307 -176728.8568966683 -179477.6008278345
    217900  299.4159464882 -176768.2437179970 -179509.1175516959
    218000  296.3272769142 -176789.1678232495 -179501.7677666777
    218100  301.3275961658 -176776.2194709154 -179534.5926751122
    218200  300.0687822136 -176725.9128864575 -179472.7628225600
    218300  308.2686599200 -176650.0944063661 -179472.0065778260
    218400  301.0958553907 -176709.3942721901 -179465.6461056512
    218500  297.8058886869 -176784.8665660780 -179511.0018217214
    218600  302.4559859183 -176795.8674739996 -179564.5700343415
    218700  297.2211380143 -176828.3365054834 -179549.1189139041
    218800  302.5232928920 -176778.1574818373 -179547.4761747708
    218900  312.9564717024 -176702.0514403165 -179566.8761580263
    219000  300.4521531039 -176762.5883252012 -179512.9476643736
    219100  297.8793394319 -176787.7912788229 -179514.5989075564
    219200  304.2591435051 -176805.2597953841 -179590.4685822836
    219300  298.7113623663 -176896.5980972539 -179631.0221202257
    219400  291.7430224649 -176953.9241762837 -179624.5595442956
    219500  299.0903666696 -176894.1602290564 -179632.0536830656
    219600  301.3285180421 -176838.7239824728 -179597.1056255873
    219700  298.6725599309 -176805.1320182979 -179539.2008411515
    219800  308.5237661881 -176741.1179527889 -179565.3653842879
    219900  298.2747560296 -176756.6926425588 -179487.1199415828
    220000  303.5458208083 -176841.0196659439 -179619.6986486105
    220100  299.6200239518 -176890.2446643208 -179632.9866369302
    220200  297.2688977285 -176880.0652250962 -179601.2848291720
    220300  300.2816416797 -176867.4168562338 -179616.2153222915
    220400  299.7706289174 -176820.7985970481 -179564.9192177025
    220500  308.3663889505 -176770.5444200692 -179593.3512096863
    220600  298.2288377804 -176806.5968244080 -179536.6037846712
    220700  296.1431202718 -176840.7677599984 -179551.6819210617
    220800  292.8295575184 -176926.6097775558 -179607.1913609663
    220900  294.7710577730 -176906.6140205325 -179604.9682286423
    221000  305.0592676791 -176814.2597601534 -179606.7929378811
    221100  297.5320137969 -176817.3777342541 -179541.0059206232
    221200  303.2332651967 -176791.8684751245 -179567.6863025743
    221300  303.1392042588 -176758.7752861343 -179533.7320733941
    221400  299.5595183714 -176842.2214298862 -179584.4095303183
    221500  294.5975437688 -176911.3535364271 -179608.1193856019
    221600  297.3624879089 -176880.2633476451 -179602.3396825648
    221700  299.0083414110 -176801.8333251575 -179538.9759143995
    221800  306.0320360905 -176789.9292191855 -179591.3671847719
    221900  298.7709441206 -176814.7141876497 -179549.6836260320
    222000  302.2165443698 -176793.4959000171 -179560.0065962229
    222100  300.5282506526 -176768.1651482386 -179519.2210895210
    222200  303.0397551669 -176765.2311846899 -179539.2776082334
    222300  297.8563359662 -176916.4328806497 -179643.0299341018
    222400  293.4767958304 -176922.8591144640 -179609.3655611772
    222500  299.6410679596 -176827.0070307982 -179569.9416416789
    222600  308.1403131510 -176765.3254087312 -179586.0626851826
    222700  298.1182002269 -176795.0106344375 -179524.0048110502
    222800  303.9511840589 -176815.8427731708 -179598.2324784619
    222900  295.2993198870 -176862.2110563886 -179565.4010116346
    223000  292.7914337857 -176899.3766736217 -179579.6092698035
    223100  298.9026398461 -176844.3707425512 -179580.5457325160
    223200  307.9081749310 -176760.5314586997 -179579.1437261778
    223300  305.5157269390 -176817.7287981014 -179614.4404347794
    223400  302.5955532655 -176869.9958739788 -179639.9760432608
    223500  293.6050911334 -176874.0161795214 -179561.6970501192
    223600  304.5455525357 -176813.3734450300 -179601.2040395749
    223700  302.2755050941 -176788.1339190974 -179555.1843457621
    223800  297.9627460705 -176831.2940619460 -179558.8652006927
    223900  295.7168727583 -176900.3270792453 -179607.3393417281
    224000  295.2051573466 -176909.6886666047 -179612.0166515844
    224100  302.1106966194 -176828.2861683646 -179593.8279271005
    224200  307.1907748370 -176788.7249284527 -179600.7700669294
    224300  304.1832798299 -176830.1039480279 -179614.6182737115
    224400  297.2383871390 -176859.0894945053 -179580.0298025804
    224500  297.1314782871 -176858.0360503502 -179577.9977075605
    224600  293.4624841034 -176854.5827940613 -179540.9582302573
    224700  312.4547517094 -176756.4405571434 -179616.6724960890
    224800  302.3379815524 -176774.9065718608 -179542.5289122525
    224900  302.1268214304 -176805.1056498471 -179570.7950161944
    225000  303.3555274637 -176827.4238280026 -179604.3608525176
    225100  299.9751692327 -176877.6740437437 -179623.6670402848
    225200  295.5849879051 -176868.9088125209 -179574.7137921342
    225300  300.7117054958 -176790.8849197244 -179543.6202190543
    225400  302.0402362062 -176771.0469336603 -179535.9436930068
    225500  301.3171078502 -176836.1368002836 -179594.4139937291
    225600  297.8199709676 -176887.1665059502 -179613.4306717445
    225700  295.7907561225 -176865.1253377313 -179572.8139335291
    225800  302.0141144998 -176794.0411673311 -179558.6988068095
    225900  301.2760117924 -176767.0389179243 -179524.9399152762
    226000  302.0592537323 -176781.3782680020 -179546.4491150691
    226100  299.4697446264 -176812.5256807463 -179553.8919862422
    226200  290.1160586470 -176865.6409510021 -179521.3829821389
    226300  293.9887711944 -176963.6094939515 -179654.8025977894
    226400  293.0133740329 -176965.7133202957 -179647.9775725179
    226500  294.8365386947 -176877.3588853527 -179576.3125102509
    226600  302.7038391236 -176845.3783023386 -179616.3497276921
    226700  289.2058465027 -176821.6230667259 -179469.0329543058
    226800  309.0751411856 -176748.3827896489 -179577.6775451831
    226900  307.7381862854 -176817.0869330846 -179634.1431129992
    227000  300.1753196814 -176855.3991333247 -179603.2243206159
    227100  306.1691295086 -176835.6834484207 -179638.3763764327
    227200  289.8772973773 -176860.6835449428 -179514.2399392619
    227300  303.0589799875 -176783.0077150129 -179557.2301238651
    227400  302.2607083159 -176742.0467213417 -179508.9616972984
    227500  302.5019924474 -176767.9314211358 -179537.0551283576
    227600  304.5465563223 -176774.7731554828 -179562.6129387583
    227700  299.8106290064 -176880.2757907352 -179624.7625749117
    227800  292.2121664346 -176928.3159709134 -179603.2459145685
    227900  299.0928559591 -176871.3878344048 -179609.3040755390
    228000  300.3520168645 -176820.3279840338 -179569.7706692949
    228100  303.6590478340 -176791.2977583162 -179571.0132288383
    228200  301.3344347556 -176781.4977149342 -179539.9335200444
    228300  302.7977638594 -176788.2835607424 -179560.1147794828
    228400  296.2417993212 -176804.3313205812 -179516.1487963392
    228500  295.3809389037 -176809.8137918888 -179513.7508931363
    228600  302.5912601415 -176774.0170627369 -179543.9579324711
    228700  304.2402993743 -176763.8812414064 -179548.9175278577
    228800  296.5498807427 -176839.8046659004 -179554.4423398367
    228900  296.7880800504 -176861.7636305836 -179578.5817970996
    229000  304.3521611030 -176773.0341929854 -179559.0944692698
    229100  297.9481939894 -176780.1024363101 -179507.5403643213
    229200  301.4101421034 -176818.0297846589 -179577.1586199534
    229300  296.1287857238 -176858.3308299440 -179569.1137715844
    229400  299.5963994669 -176838.0361446725 -179580.5618571480
    229500  301.4057859926 -176764.0206427930 -179523.1096019551
    229600  306.9023696900 -176708.3548778539 -179517.7599361001
    229700  302.1620501318 -176762.6700659400 -179528.6819182033
    229800  296.8590053212 -176848.3935774874 -179565.8609987317
    229900  299.8542266403 -176827.7648281480 -179572.6507080152
    230000  299.3390796505 -176777.0997416400 -179517.2699311051
    230100  302.0183864260 -176752.4551774884 -179517.1519224682
    230200  299.9373252313 -176859.9240739695 -179605.5706439610
    230300  299.9321145061 -176894.0592734891 -179639.6581441498
    230400  296.9751589184 -176895.8070805653 -179614.3377796976
    230500  297.8825072499 -176834.9060107217 -179561.7426378752
    230600  303.1677425655 -176768.0797419745 -179543.2977708248
    230700  300.1567474361 -176783.3205835144 -179530.9757592152
    230800  296.7623856493 -176831.8202699000 -179548.4032281300
    230900  296.5306680759 -176833.9770921124 -179548.4388919967
    231000  306.7211562198 -176821.0081932518 -179628.7544111301
    231100  297.7229138184 -176830.9125721682 -179556.2882702514
    231200  299.2704876223 -176803.3115065791 -179542.8537999769
    231300  301.2147847484 -176780.8458675302 -179538.1863883783
    231400  296.4945391413 -176798.6981589072 -179512.8292320797
    231500  296.4798703540 -176833.0473558494 -179547.0441499508
    231600  300.9217862272 -176824.5872578367 -179579.2456503968
    231700  296.4960798188 -176767.9331855972 -179482.0783622360
    231800  309.5815382037 -176707.8920035778 -179541.8223516803
    231900  299.3838548799 -176782.5793750268 -179523.1594399721
    232000  299.4964848407 -176813.1273930508 -179554.7384802777
    232100  297.9255047499 -176831.9152263007 -179559.1454554789
    232200  300.1533958127 -176832.5075350764 -179580.1320297901
    232300  303.2457833832 -176751.1234444843 -179527.0558642602
    232400  300.9556397925 -176678.8967884769 -179433.8650788648
    232500  309.5849517404 -176688.4174583885 -179522.3790542373
    232600  306.8605217977 -176750.3446753308 -179559.3666551388
    232700  301.1552327030 -176797.1837512931 -179553.9791286884
    232800  296.1523752858 -176841.8718511106 -179552.8707331979
    232900  296.6092016016 -176847.2040970052 -179562.3847980975
    233000  301.0167607809 -176761.3279502032 -179516.8557462542
    233100  307.8346533483 -176740.0839717292 -179558.0232176653
    233200  298.9263543496 -176790.8790410793 -179527.2711152134
    233300  299.5803236291 -176820.2418203736 -179562.6203735424
    233400  301.4803865066 -176836.1453013172 -179595.9171586318
    233500  290.5790881099 -176873.2048458689 -179533.1854800392
    233600  301.9209457391 -176831.4845138493 -179595.2892801876
    233700  301.4464180861 -176761.9858028441 -179521.4467109392
    233800  305.5709826562 -176747.5597794298 -179544.7772306825
    233900  298.2361329125 -176824.2352956327 -179554.3090360293
    234000  300.2334450571 -176893.3228179375 -179641.6800888511
    234100  291.2579478469 -176903.2878680268 -179569.4828301640
    234200  306.9164698926 -176848.6796407651 -179658.2137732202
    234300  300.2790194165 -176853.7238604414 -179602.4983221246
    234400  296.7670524739 -176878.2301658945 -179594.8558445526
    234500  290.8449635811 -176946.2417229222 -179608.6561991461
    234600  293.6263204699 -176934.2975384615 -179622.1727438423
    234700  298.6937467517 -176844.3667509431 -179578.6295193875
    234800  300.2309963372 -176815.1876653603 -179563.5225205257
    234900  297.3543336275 -176834.1734228991 -179556.1751129752
    235000  295.7039481089 -176906.5617560989 -179613.4557054664
    235100  297.9180185741 -176921.1635115032 -179648.3252117208
    235200  298.7643128099 -176800.6819511528 -179535.5906860685
    235300  306.1982721293 -176769.8714258985 -179572.8311274324
    235400  300.3769367908 -176834.7334911837 -179584.4042951369
    235500  295.5209621534 -176883.4466506031 -179588.6655341526
    235600  298.2631883711 -176880.3582412497 -179610.6796491450
    235700  296.0047629071 -176794.8153410869 -179504.4629694720
    235800  303.9880450296 -176730.0830228993 -179512.8101560106
    235900  301.7501097408 -176763.9436237848 -179526.1845458356
    236000  297.9728651542 -176827.6786993635 -179555.3424688865
    236100  306.2925328433 -176820.6132431378 -179624.4358136258
    236200  302.1733553336 -176797.5874697722 -179563.7028106183
    236300  296.5196481676 -176771.1469399532 -179485.5078628510
    236400  304.7213041987 -176711.6949811699 -179501.1344183302
    236500  304.3565909914 -176695.6482886698 -179481.7491164526
    236600  294.7471001318 -176781.7233217022 -179479.8582199442
    236700  299.1717260088 -176818.2311319160 -179556.8693548213
    236800  295.6633413270 -176847.4951734208 -179554.0174055599
    236900  296.5358108737 -176865.9934420312 -179580.5023194343
    237000  293.3104922565 -176951.7252681390 -179636.7093606842
    237100  294.0386316321 -176987.1986090181 -179678.8481386764
    237200  295.2900695347 -176907.2148046841 -179610.3200815789
    237300  296.5208287114 -176833.1383009518 -179547.5100306278
    237400  308.1502262379 -176801.0946617684 -179621.9226832883
    237500  298.9936367074 -176851.4023260172 -179588.4103074080
    237600  294.7708071445 -176885.8371643663 -179584.1890782063
    237700  308.6221748456 -176840.4011317635 -179665.5494027725
    237800  297.9886547622 -176852.3322679887 -179580.1405766517
    237900  293.8903397524 -176862.6190547100 -179552.9111104673
    238000  305.8545312986 -176802.5280938147 -179602.3411685256
    238100  300.3366426797 -176786.1210318990 -179535.4229808321
    238200  303.2427778401 -176746.7811834803 -179522.6860903117
    238300  303.9092183683 -176687.7785871596 -179469.7841356800
    238400  303.9397729734 -176661.1578300928 -179443.4430775355
    238500  303.6238786270 -176762.5736299612 -179541.9671591827
    238600  296.8412034752 -176817.1099424711 -179534.4144044125
    238700  299.2290052779 -176809.8659971192 -179549.0285583302
    238800  305.6841977952 -176757.3033020738 -179555.5571323694
    238900  300.7497753190 -176725.1944738176 -179478.2782668847
    239000  298.8340486345 -176811.2973707696 -179546.8444721428
    239100  299.9304462426 -176890.7533977556 -179636.3369970189
    239200  287.1621959213 -176917.8163465351 -179546.5185184127
    239300  295.0792668703 -176825.8640552327 -179527.0396302742
    239400  304.4731494463 -176766.8980115803 -179554.0658233461
    239500  306.9058511167 -176780.7088248932 -179590.1457523546
    239600  293.9585521095 -176874.8013205297 -179565.7177968193
    239700  300.4394005887 -176881.4362533390 -179631.6788551242
    239800  296.9278941224 -176835.9735020104 -179554.0715360023
    239900  299.1564739997 -176780.3754319883 -179518.8740369701
    240000  298.7683673159 -176815.0269082919 -179549.9727584297
    240100  295.2313758724 -176839.1623021553 -179541.7302932945
    240200  304.6704331380 -176813.0204659243 -179601.9942259529
    240300  298.0693197909 -176822.1854711085 -179550.7321929027
    240400  292.7139257980 -176901.0145977750 -179580.5376805929
    240500  295.7211423321 -176962.8714309331 -179669.9227773836
    240600  299.9527705617 -176952.0060066379 -179697.7939642289
    240700  306.4798057774 -176843.3915414809 -179648.9284210787
    240800  302.7115915455 -176822.2912092285 -179593.3336007770
    240900  302.9998755605 -176831.2182020370 -179604.8995649651
    241000  296.8322521440 -176844.3721393284 -179561.5946601787
    241100  298.1060137331 -176838.4095349706 -179567.2921555947
    241200  300.4280351000 -176803.1839843013 -179553.3225456343
    241300  299.7153763291 -176769.9656305765 -179513.5804652989
    241400  305.6903588831 -176727.2930295471 -179525.6032588576
    241500  304.1262471239 -176763.5076687191 -179547.4999131532
    241600  294.5436757005 -176855.1524868559 -179551.4252240885
    241700  298.2297492744 -176844.5056902813 -179574.5209944231
    241800  301.7813692422 -176792.0477666276 -179554.5748402693
    241900  298.0380675932 -176773.1015583664 -179501.3621954287
    242000  293.6880978221 -176776.4324830923 -179464.8732025356
    242100  305.5072148906 -176764.4813605078 -179561.1150773191
    242200  298.4744433465 -176846.3333592984 -179578.5886095326
    242300  297.0245627123 -176893.3301550158 -179612.3130998203
    242400  296.4386386947 -176880.7920861766 -179594.4114428784
    242500  296.1404259153 -176837.4342756467 -179548.3237723880
    242600  307.1613158065 -176777.7284387625 -179589.5039072805
    242700  299.2610416804 -176792.4108398562 -179531.8666644632
    242800  293.3158499288 -176798.6332784603 -179483.6664155000
    242900  310.2426170989 -176723.5121705157 -179563.4940795554
    243000  300.5826611726 -176776.2721444544 -179527.8261633183
    243100  294.5291996211 -176893.4600271205 -179589.6002493436
    243200  295.9206335485 -176882.9948318686 -179591.8723344125
    243300  303.0131673210 -176803.0953472260 -179576.8983838291
    243400  305.7967865710 -176771.6463864482 -179570.9308620153
    243500  302.7335560435 -176780.9019147099 -179552.1453707595
    243600  294.3398867203 -176875.8081399026 -179570.2153790218
    243700  297.7669445290 -176907.2996690114 -179633.0784271982
    243800  292.2862429371 -176870.6529894394 -179546.2610344107
    243900  304.8375267760 -176795.6447674388 -179586.1481139354
    244000  300.2080250492 -176805.0698516731 -179553.1944261145
    244100  298.2038558671 -176825.4733173542 -179555.2515914930
    244200  300.2207884175 -176871.0707938393 -179619.3122050173
    244300  296.2750539606 -176939.4646312662 -179651.5865222436
    244400  294.9269086491 -176943.7414920983 -179643.5223696738
    244500  306.2841052160 -176824.9563694646 -179628.7017928814
    244600  301.5881835225 -176826.1680450989 -179586.9266835912
    244700  298.7278793947 -176858.6187287008 -179593.1939496690
    244800  297.9708201890 -176895.4348480515 -179623.0798978255
    244900  293.6823550099 -176973.3598407630 -179661.7479901139
    245000  290.6236156838 -176979.4995010755 -179639.8877436706
    245100  304.3561225355 -176874.9132286478 -179661.0097681535
    245200  300.8954672353 -176855.9660657005 -179610.3835324278
    245300  298.0779304550 -176826.1499642062 -179554.7755086026
    245400  305.6667570955 -176758.6210898431 -179556.7152667929
    245500  300.9955792341 -176786.4968740833 -179541.8307728216
    245600  295.3329535697 -176879.9447517365 -179583.4425919898
    245700  295.2503612840 -176861.5080070699 -179564.2497919515
    245800  303.4766320158 -176803.8111714081 -179581.8567951872
    245900  301.8472551647 -176790.5142825414 -179553.6444803757
    246000  305.0666914788 -176784.3264225618 -179576.9275582544
    246100  299.3095598414 -176833.7306819486 -179573.6306450845
    246200  296.9030013468 -176874.6296324864 -179592.4997963257
    246300  295.7178498848 -176870.1773383875 -179577.1985455526
    246400  304.8185355450 -176784.7871269124 -179575.1166263960
    246500  303.6588625932 -176735.7664881195 -179515.4802629340
    246600  308.7886271931 -176734.8786115818 -179561.5505986426
    246700  297.8177172343 -176874.9314261361 -179601.1749611027
    246800  294.3627222124 -176874.6620752459 -179569.2783520053
    246900  297.7512070634 -176825.2548626867 -179550.8895590486
    247000  303.7721090225 -176767.9297626241 -179548.6802029155
    247100  298.8581001209 -176774.2601702343 -179510.0274405413
    247200  297.3659195657 -176848.6962068348 -179570.8039553733
    247300  298.8761614255 -176914.0024916891 -179649.9350963998
    247400  297.9674318311 -176926.8449965420 -179654.4590290578
    247500  301.2435812214 -176860.2522436650 -179617.8563693755
    247600  305.9960976717 -176764.2535697728 -179565.3625526421
    247700  306.8160163507 -176776.8118138328 -179585.4263877683
    247800  296.6436421440 -176824.2006400766 -179539.6966122247
    247900  303.3164471381 -176855.8734999811 -179632.4527805513
    248000  291.4627692777 -176952.4019666878 -179620.4718780618
    248100  296.1332111593 -176925.6867917000 -179636.5102440765
    248200  296.4893201480 -176888.9762012706 -179603.0594994255
    248300  299.9600531307 -176851.2262429988 -179597.0808657194
    248400  300.1159673011 -176821.6476930660 -179568.9295646523
    248500  300.0700075586 -176785.5844636995 -179532.4456166933
    248600  304.0144094109 -176789.5983571940 -179572.5668316360
    248700  299.7355190487 -176837.8292423424 -179581.6284648840
    248800  298.1192815577 -176859.7141201747 -179588.7181953627
    248900  296.4241599256 -176881.0308086058 -179594.5176256761
    249000  300.8281720354 -176888.2053530040 -179642.0067949184
    249100  297.1062026201 -176905.2030887734 -179624.9333708183
    249200  290.9872257300 -176829.0562298538 -179492.7729834149
    249300  303.1247072776 -176776.6353705928 -179551.4594515062
    249400  294.1528529859 -176809.8945547762 -179502.5896744358
    249500  306.3840556198 -176801.3428152614 -179606.0031914379
    249600  294.3609243155 -176887.5674659438 -179582.1672846329
    249700  294.3306098632 -176922.6649832911 -179616.9873014324
    249800  300.8249569036 -176857.5505816508 -179611.3225920304
    249900  301.0245072685 -176836.3771248878 -179591.9758328101
    250000  299.6150029722 -176819.8996557184 -179562.5956659405
Loop time of 93.8902 on 6 procs for 50000 steps with 3072 atoms

Performance: 46.011 ns/day, 0.522 hours/ns, 532.537 timesteps/s, 1.636 Matom-step/s
96.5% CPU use with 6 MPI tasks x no OpenMP threads

MPI task timing breakdown:
Section |  min time  |  avg time  |  max time  |%varavg| %total
---------------------------------------------------------------
Pair    | 44.198     | 49.041     | 52.061     |  44.1 | 52.23
Bond    | 1.3805     | 1.826      | 2.0848     |  22.8 |  1.94
Kspace  | 24.154     | 27.376     | 32.661     |  64.7 | 29.16
Neigh   | 5.2007     | 5.2064     | 5.2178     |   0.3 |  5.55
Comm    | 2.2254     | 2.2424     | 2.2704     |   0.9 |  2.39
Output  | 0.040707   | 0.041347   | 0.043022   |   0.4 |  0.04
Modify  | 7.8509     | 7.8646     | 7.8762     |   0.3 |  8.38
Other   |            | 0.2928     |            |       |  0.31

Nlocal:            512 ave         543 max         457 min
Histogram: 2 0 0 0 0 0 0 0 1 3
Nghost:        4206.67 ave        4264 max        4123 min
Histogram: 2 0 0 0 0 0 0 2 0 2
Neighs:              0 ave           0 max           0 min
Histogram: 6 0 0 0 0 0 0 0 0 0

Total # of neighbors = 0
Ave neighs/atom = 0
Ave special neighs/atom = 4.6666667
Neighbor list builds = 2101
Dangerous builds = 0
PPPM initialization ...
  using 12-bit tables for long-range coulomb (../kspace.cpp:342)
  G vector (1/distance) = 0.27108152
  grid = 24 24 32
  stencil order = 5
  estimated absolute RMS force accuracy = 0.037015123
  estimated relative force accuracy = 0.00011146994
  using double precision KISS FFT
  3d grid and FFT values/proc = 10013 3456
Generated 0 of 15 mixed pair_coeff terms from geometric mixing rule
Setting up Verlet run ...
  Unit style    : real
  Current step  : 250000
  Time step     : 1
Per MPI rank memory allocation (min/avg/max) = 13.71 | 13.87 | 14.16 Mbytes
   Step          Temp          TotEng         PotEng    
    250000  299.6150029722 -176819.8259579129 -179562.5219681351
    250100  298.9852626706 -176814.9493117373 -179551.8806366283
    250200  313.4543775928 -176761.3956343994 -179630.7782163196
    250300  301.3387622533 -176801.1148345755 -179559.5902538929
    250400  296.2754411296 -176876.4559484612 -179588.5813836095
    250500  299.4202155892 -176881.8423968898 -179622.7553102280
    250600  289.8919923838 -176884.6221177693 -179538.3130311721
    250700  311.2306575469 -176770.7171229090 -179619.7436210648
    250800  300.3322378190 -176789.8762954728 -179539.1379220133
    250900  301.0820572781 -176800.1109507187 -179556.2364753232
    251000  302.2150974797 -176818.6110790113 -179585.1085302870
    251100  297.2232862037 -176930.2133258513 -179651.0153989422
    251200  299.0876734003 -176956.1503468697 -179694.0191465098
    251300  291.6350123771 -176924.1119958331 -179593.7586321935
    251400  303.9633027022 -176834.8499482367 -179617.3505884084
    251500  303.2977600014 -176838.2284085069 -179614.6366257627
    251600  297.1267318436 -176835.4566248749 -179555.3748328206
    251700  300.4668981533 -176757.7263593703 -179508.2206757228
    251800  310.3698413382 -176700.2969224681 -179541.4434508032
    251900  301.4364597551 -176752.3938529431 -179511.7636018024
    252000  304.7654173341 -176762.9540546906 -179552.7973064769
    252100  297.7221905858 -176796.3250308061 -179521.6941083686
    252200  300.1127953208 -176806.8865982515 -179554.1394333154
    252300  298.8588125766 -176836.0024423780 -179571.7762345521
    252400  295.0792869320 -176897.8246388061 -179599.0003974942
    252500  287.6371939780 -176894.1081066540 -179527.1584428821
    252600  304.1897126874 -176787.7817099222 -179572.3549224188
    252700  298.3038924828 -176800.1385102814 -179530.8325263694
    252800  297.6819559659 -176831.9032535145 -179556.9040206439
    252900  300.6877537135 -176893.7457718792 -179646.2618149733
    253000  297.1958054869 -176958.9419749044 -179679.4924876550
    253100  297.8109498311 -176941.8517297613 -179668.0333154611
    253200  298.4952679464 -176897.1623130022 -179629.6081930330
    253300  298.0218928906 -176864.7800073098 -179592.8925800498
    253400  301.7381581364 -176814.3355976781 -179576.4671139334
    253500  300.4629414169 -176813.0455247079 -179563.5036208274
    253600  297.9074943922 -176862.7175424366 -179589.7829035815
    253700  297.5615238472 -176950.6853129839 -179674.5836363505
    253800  292.7404190823 -176956.8789100986 -179636.6445142340
    253900  293.3756899770 -176847.3507092170 -179532.9316261072
    254000  300.1249545571 -176831.6171240903 -179578.9812656261
    254100  299.0078153023 -176843.3551561508 -179580.4929293579
    254200  306.9780238540 -176809.8515150765 -179619.9491166587
    254300  295.2609439388 -176809.1901966255 -179512.0288558450
    254400  309.6953160443 -176752.5093413688 -179587.4812195231
    254500  298.5659580759 -176763.8915545941 -179496.9845368532
    254600  297.6750590708 -176818.6823702753 -179543.6200027603
    254700  298.7638106460 -176837.8800917820 -179572.7842298555
    254800  305.3479372410 -176779.2776775485 -179574.4533559777
    254900  293.7654819720 -176810.3101403626 -179499.4592395496
    255000  304.8615540800 -176865.2138135292 -179655.9371075925
    255100  287.4819432640 -176917.4470839947 -179549.0762446820
    255200  305.8593972021 -176822.2717915637 -179622.1294090844
    255300  305.4275265891 -176790.5331796995 -179586.4374244073
    255400  297.4676349408 -176809.7686563618 -179532.8075143259
    255500  301.7584083361 -176766.2945508893 -179528.6114388430
    255600  303.5997228295 -176725.1190520215 -179504.2914574380
    255700  300.8674079119 -176791.1591740019 -179545.3197837845
    255800  293.0094420070 -176881.8853922612 -179564.1136504520
    255900  297.0827660447 -176875.2948227868 -179594.8105648347
    256000  289.7618705578 -176810.5825136204 -179463.0822830229
    256100  303.5598850501 -176720.8994358691 -179499.7071635572
    256200  303.8908958458 -176739.1879151235 -179521.0257380324
    256300  295.3289290584 -176800.5212376783 -179503.9822372828
    256400  300.0385051701 -176837.9475003399 -179584.5202783374
    256500  297.0822637216 -176895.8380365713 -179615.3491803198
    256600  297.9309874930 -176897.4818295204 -179624.7622480999
    256700  300.3118779523 -176796.4706447564 -179545.5458956992
    256800  303.1909195680 -176734.4652161372 -179509.8954088367
    256900  304.7094668754 -176778.7182780938 -179568.0493555959
    257000  294.5651962883 -176871.7028808298 -179568.1726189796
    257100  297.3632713454 -176875.2885911965 -179597.3720977466
    257200  293.1780882362 -176868.6653241814 -179552.4373813655
    257300  304.2268007733 -176789.6464435588 -179574.5591629028
    257400  301.6691748405 -176755.1471355861 -179516.6471740837
    257500  304.0535351021 -176759.2769144767 -179542.6035481428
    257600  298.8030894305 -176826.6167693906 -179561.8804681152
    257700  297.1304449293 -176848.1691152181 -179568.1213130016
    257800  304.5474843448 -176832.5676725864 -179620.4159510424
    257900  302.6497108769 -176843.8140344554 -179614.2899661761
    258000  290.7943719352 -176911.9773312907 -179573.9286881648
    258100  291.9701890130 -176912.6735561987 -179585.3884221629
    258200  294.6107743289 -176797.2620257457 -179494.1489883631
    258300  305.5652950119 -176761.9639224821 -179559.1293086535
    258400  305.4598488557 -176781.9192933062 -179578.1194182287
    258500  293.3802341034 -176850.0667972835 -179535.6893114139
    258600  297.1286638933 -176862.8007558012 -179582.7366498611
    258700  303.8923983715 -176801.2096688528 -179583.0612459840
    258800  304.5954912166 -176688.4320509224 -179476.7197875318
    258900  313.9127301254 -176669.9373724076 -179543.5157444251
    259000  298.9005961538 -176747.6678545447 -179483.8241364123
    259100  301.8479486364 -176797.1424157320 -179560.2789616529
    259200  298.5834222755 -176831.6098655126 -179564.8627162368
    259300  299.4377907121 -176825.1076335275 -179566.1814307297
    259400  302.3962314461 -176797.2300702650 -179565.3856341249
    259500  303.9404810535 -176774.7756341248 -179557.0673633802
    259600  301.5888643760 -176823.0281093336 -179583.7929804050
    259700  289.9566058146 -176868.1362745514 -179522.4186636719
    259800  299.4256734138 -176811.5939767316 -179552.5568513660
    259900  305.6221006462 -176735.1851741826 -179532.8705629744
    260000  313.5968373503 -176687.0637694601 -179557.7504376399
    260100  300.6694091941 -176757.1563326624 -179509.5044487844
    260200  303.2970213283 -176842.3046873839 -179618.7061427760
    260300  295.8076456279 -176863.0366216140 -179570.8798250876
    260400  299.5549006227 -176810.9775665521 -179553.1233958007
    260500  299.9004196170 -176762.0292580651 -179507.3379915660
    260600  307.4770314938 -176732.2380231649 -179546.9035744465
    260700  306.1353546870 -176722.9957192379 -179525.3794702477
    260800  294.8739850017 -176784.1876984975 -179483.4841094238
    260900  298.0808274263 -176823.7169788083 -179552.3690422757
    261000  299.4986372046 -176867.5765602566 -179609.2073503685
    261100  292.6231227399 -176917.5659222487 -179596.2577877294
    261200  307.4811842961 -176826.5412008561 -179641.2447671713
    261300  304.6452204698 -176783.3726217226 -179572.1155832804
    261400  301.7431114177 -176824.9556690387 -179587.1325279662
    261500  293.7858054419 -176842.4536253634 -179531.7887669695
    261600  299.0285162555 -176814.1781871638 -179551.5054582978
    261700  299.5545250057 -176766.2113946745 -179508.3537854996
    261800  305.5443927886 -176708.6097616861 -179505.5838074908
    261900  304.8182771066 -176754.1623476507 -179544.4894813714
    262000  297.0576276879 -176818.4390296247 -179537.7246534534
    262100  298.1763451988 -176840.8532503442 -179570.3796899641
    262200  299.7306346501 -176815.8973363041 -179559.6518467298
    262300  302.3825753158 -176711.1086342988 -179479.1391890183
    262400  306.8433012076 -176699.6568807498 -179508.5212221113
    262500  308.2412664638 -176761.0588242050 -179582.7202341128
    262600  296.4207327070 -176813.7181797019 -179527.1736237811
    262700  303.0237216663 -176793.6506012156 -179567.5502530096
    262800  298.8051466432 -176775.2059812392 -179510.4885118284
    262900  303.3373181805 -176735.4779280245 -179512.2482635282
    263000  298.2323661818 -176794.8427971794 -179524.8820566681
    263100  298.4038856562 -176884.5372502577 -179616.1466106205
    263200  296.1170302476 -176886.9332247880 -179597.6085560037
    263300  295.6214994858 -176828.3899015028 -179534.5291105963
    263400  303.7608997509 -176785.6214422407 -179566.2692721013
    263500  294.5617602837 -176788.6085972330 -179485.0468819648
    263600  301.5317905247 -176783.9096698728 -179544.1520830470
    263700  297.9625133402 -176793.0793180975 -179520.6483264153
    263800  308.7723651161 -176707.9107982287 -179534.4339211360
    263900  304.7747796644 -176680.6860875070 -179470.6150426982
    264000  299.5572864394 -176740.8449375780 -179483.0126067537
    264100  299.3647441157 -176810.5393128201 -179550.9444365363
    264200  296.8003628576 -176836.1751237363 -179553.1057279005
    264300  290.2761250987 -176820.4094578931 -179477.6167481594
    264400  306.8232124319 -176758.7403339861 -179567.4207813353
    264500  309.3186433165 -176763.3939614425 -179594.9177519588
    264600  294.6289910713 -176834.9047949797 -179531.9585148896
    264700  300.2186686073 -176841.1706925208 -179589.3926988126
    264800  298.3395442911 -176827.3530657869 -179558.3734409407
    264900  304.5928297850 -176766.8917835257 -179555.1551572101
    265000  299.8003816958 -176741.8329954932 -179486.2259750945
    265100  303.0143730993 -176756.1017071029 -179529.9157814823
    265200  290.4921196116 -176844.7419310449 -179503.9264496979
    265300  303.6882175354 -176863.1259365498 -179643.1084284917
    265400  298.7069221991 -176843.1946136148 -179577.5779909957
    265500  309.2307054462 -176743.0145814337 -179573.7333827360
    265600  303.6756314811 -176764.8600886197 -179544.7273669688
    265700  306.4894580150 -176819.0260162579 -179624.6512530918
    265800  294.8216448609 -176858.7550713960 -179557.5723571316
    265900  298.5339819094 -176809.7919517320 -179542.5922219995
    266000  304.6631897663 -176751.6519689487 -179540.5594226626
    266100  305.5186332941 -176787.0808814628 -179583.8191231122
    266200  295.5318280464 -176844.0236833760 -179549.3420340454
    266300  300.2687535550 -176859.6303521338 -179608.3108394260
    266400  298.7013518123 -176879.2023582658 -179613.5347439495
    266500  292.2832805266 -176881.7558548179 -179557.3367816827
    266600  300.3970741443 -176771.6636574282 -179521.5188000773
    266700  303.4902539034 -176734.7229575776 -179512.8932770370
    266800  302.9356689303 -176777.7957734043 -179550.8893844951
    266900  294.0638163619 -176846.3060097857 -179538.1860821646
    267000  296.6267781438 -176849.1634904834 -179564.5050884325
    267100  307.8912806137 -176741.0213018234 -179559.4789175781
    267200  305.9799757393 -176697.7184607559 -179498.6798623647
    267300  297.7983530259 -176775.3705188845 -179501.4367925773
    267400  300.0016989171 -176839.5850587859 -179585.8209098529
    267500  297.8785154263 -176843.5409502969 -179570.3410360275
    267600  300.0332027042 -176808.9725485509 -179555.4967874168
    267700  304.2693189384 -176744.8374125432 -179530.1393460475
    267800  301.7214882765 -176726.0257328644 -179488.0046520948
    267900  293.9756640068 -176825.9896762059 -179517.0627959612
    268000  299.2955132081 -176856.8772753023 -179596.6486546060
    268100  297.4128176714 -176844.0839355883 -179566.6209925596
    268200  302.5849582838 -176773.4166304385 -179543.2998125409
    268300  309.4912023654 -176700.5040746116 -179533.6074823384
    268400  302.7138115766 -176747.4246128553 -179518.4873267184
    268500  303.4238094159 -176777.1694578041 -179554.7315399296
    268600  298.9604625068 -176791.4138237356 -179528.1181262490
    268700  307.2416887071 -176809.7212216946 -179622.2324291824
    268800  295.8590386636 -176913.0375573002 -179621.3512160994
    268900  296.7210449075 -176900.9787776551 -179617.1832999380
    269000  295.3246335520 -176841.6220549071 -179545.0437331554
    269100  304.2838756701 -176788.7180343197 -179574.1532211307
    269200  303.4952280035 -176801.4665922582 -179579.6824449666
    269300  299.8273467565 -176862.8255142029 -179607.4653337947
    269400  295.8215086635 -176952.1621623148 -179660.1322689539
    269500  285.7518081507 -176941.2499281387 -179557.0413149323
    269600  301.2087494440 -176870.9549808995 -179628.2402541636
    269700  299.8425570680 -176835.3367485182 -179580.1158043302
    269800  300.1563014732 -176790.9094682084 -179538.5605615351
    269900  305.3143820991 -176774.8628537093 -179569.7313660996
    270000  297.7384743295 -176877.3701091047 -179602.8882491591
    270100  301.8169494687 -176893.2766854168 -179656.1294628595
    270200  297.8080667207 -176875.8378948568 -179601.9930883693
    270300  301.6793352260 -176840.4118675059 -179602.0049148597
    270400  301.8946588186 -176833.3723692346 -179596.9365033247
    270500  303.0758274793 -176822.5739383537 -179596.9505702855
    270600  299.9828824618 -176837.7974439204 -179583.8610478827
    270700  300.6204753052 -176862.5425747707 -179614.4427467635
    270800  303.1786250238 -176892.8821756484 -179668.1998232581
    270900  297.3162539042 -176959.4300216312 -179681.0831273430
    271000  296.8468457738 -176940.5524586183 -179657.9085705427
    271100  303.9179321505 -176858.1282478119 -179640.2135628835
    271200  303.8644425876 -176828.2618849651 -179609.8575529585
    271300  302.2444468894 -176837.9651092736 -179604.7312270317
    271400  290.1553425407 -176952.8508926542 -179608.9525312119
    271500  296.7486189795 -176909.2054383815 -179625.6623755846
    271600  304.0040210715 -176824.1291976501 -179607.0025765300
    271700  300.3642051891 -176808.6316263057 -179558.1858843149
    271800  303.5959882019 -176797.7389029273 -179576.8771213096
    271900  293.5493433526 -176862.3189912214 -179549.4895428616
    272000  286.1298064339 -176903.4116566935 -179522.6632653478
    272100  303.6929557886 -176813.9373789363 -179593.9632451691
    272200  295.2407521581 -176809.6448183369 -179512.2986406299
    272300  298.1080193875 -176762.7566057433 -179491.6575862629
    272400  298.7313768300 -176709.7994945892 -179444.4067313164
    272500  300.7888557871 -176711.0378483314 -179464.4793866486
    272600  306.2494836852 -176751.2529803939 -179554.6814759756
    272700  301.2418091782 -176785.8621387575 -179543.4500430646
    272800  297.0054497788 -176803.3039479308 -179522.1119316491
    272900  297.3814772290 -176811.2017303917 -179533.4518948324
    273000  303.3148930353 -176762.2857922033 -179538.8508464113
    273100  304.3934957342 -176705.9341618253 -179492.3728181209
    273200  296.7423685128 -176723.2270252489 -179439.6267452570
    273300  306.7222079922 -176756.0161557792 -179563.7720016536
    273400  295.6864828467 -176870.2375048452 -179576.9715760213
    273500  294.8403696214 -176865.7288872914 -179564.7175807515
    273600  301.9109953119 -176783.9001794147 -179547.6138588692
    273700  297.9993101559 -176767.8111864963 -179495.7170353543
    273800  304.0111269754 -176767.2017170599 -179550.1401438645
    273900  295.7320719671 -176846.6401284748 -179553.7915255438
    274000  292.6512779876 -176919.3494387497 -179598.2990392723
    274100  294.7189953910 -176867.6693385922 -179565.5469641346
    274200  303.6836202970 -176810.5442713320 -179590.4846798429
    274300  293.6594584285 -176820.5643035050 -179508.7428560010
    274400  305.3145036894 -176784.7539312491 -179579.6235566853
    274500  293.9390555289 -176775.8241432968 -179466.5621465681
    274600  299.6157760392 -176714.4383748648 -179457.1414617944
    274700  305.1197430997 -176690.4250651695 -179483.5118389895
    274800  305.3559787747 -176780.0169415908 -179575.2662327643
    274900  295.4977908671 -176827.2924362449 -179532.2992082719
    275000  298.2901404339 -176810.3507779255 -179540.9189068276
    275100  304.9576607225 -176741.9283503275 -179533.5314110996
    275200  304.4052718533 -176735.7319924015 -179522.2784480876
    275300  302.4071560395 -176788.0336925595 -179556.2892608869
    275400  297.5014198252 -176826.9846838627 -179550.3328109443
    275500  304.5359089676 -176842.1540838658 -179629.8964005355
    275600  296.1904034825 -176904.5847416752 -179615.9317364480
    275700  291.6558043619 -176889.0205965987 -179558.8575641943
    275800  305.3655242548 -176807.7186568051 -179603.0553279486
    275900  296.2636656209 -176800.0157575497 -179512.0333988943
    276000  301.5618010203 -176793.5351823623 -179554.0523136443
    276100  298.2141954947 -176848.0916674711 -179577.9645912602
    276200  291.2855972806 -176963.0344424001 -179629.4825093246
    276300  292.5861246969 -176959.7531942547 -179638.1063771457
    276400  297.2428721914 -176890.6228689354 -179611.6042334834
    276500  296.8554368978 -176871.7672680877 -179589.2020237425
    276600  297.8299760082 -176822.5486050462 -179548.9043576588
    276700  302.4530083163 -176776.6975428353 -179545.3728460074
    276800  301.4101303744 -176813.2020970962 -179572.3308250233
    276900  292.9594766367 -176873.0396474134 -179554.8105192241
    277000  295.7518665151 -176849.7428454598 -179557.0754431607
    277100  306.0883251414 -176788.5944514434 -179590.5476908106
    277200  301.5119256243 -176788.7194682444 -179548.7800367769
    277300  299.0115399405 -176863.4843643732 -179600.6562331711
    277400  292.5557348275 -176920.9641590010 -179599.0391509714
    277500  302.8834166989 -176855.0568529320 -179627.6721435606
    277600  295.3244165228 -176776.6726440844 -179480.0923356325
    277700  307.8316006778 -176758.7799775922 -179576.6912791757
    277800  298.7550339759 -176827.6102080604 -179562.4340039023
    277900  292.3782999859 -176875.3222491311 -179551.7729905559
    278000  300.0426900760 -176837.9967002693 -179584.6077871785
    278100  300.5448254894 -176764.2407361504 -179515.4484046098
    278200  304.5366875824 -176696.9622211625 -179484.7116653251
    278300  307.8239086254 -176717.1947943672 -179535.0356823825
    278400  304.0599314550 -176772.7863816513 -179556.1715679649
    278500  301.2664636165 -176825.9109358007 -179583.7245285047
    278600  290.7229839984 -176847.2832185442 -179508.5810854145
    278700  302.6111042776 -176796.7102742984 -179566.8327985972
    278800  303.7400469659 -176743.2767170221 -179523.7336590774
    278900  316.1266256424 -176676.5413669939 -179570.3858883744
    279000  293.7649053752 -176807.8390343045 -179496.9828552851
    279100  299.2806904991 -176840.3602887041 -179579.9959799269
    279200  297.0650329743 -176851.5981353512 -179570.9515476728
    279300  303.8637101178 -176811.5897970737 -179593.1787599895
    279400  307.2067153541 -176775.3267271704 -179587.5177862190
    279500  300.0283736973 -176811.5392452728 -179558.0192790826
    279600  297.5504524665 -176880.3602388294 -179604.1572140281
    279700  299.8639681068 -176880.9403594735 -179625.9154133834
    279800  299.5239275097 -176859.4540440065 -179601.3163432827
    279900  307.6183187483 -176792.9557243384 -179608.9146287082
    280000  312.2004984987 -176698.3444719055 -179556.2489597568
    280100  305.2225233993 -176762.6811840111 -179556.7088156477
    280200  298.6673569584 -176823.9573233116 -179557.9785178020
    280300  297.8587603001 -176811.7298256906 -179538.3490716590
    280400  301.0042046617 -176805.4406420316 -179560.8534985182
    280500  298.3710176857 -176879.6385680767 -179610.9470528143
    280600  295.8649444679 -176933.8413756654 -179642.2090965973
    280700  294.7041405671 -176867.0059575712 -179564.7476010507
    280800  306.4950656917 -176809.6033737495 -179615.2799436351
    280900  307.4214243344 -176836.7166717830 -179650.8731913647
    281000  294.9195524447 -176858.3410745503 -179558.0546129326
    281100  297.4131900979 -176814.1912478557 -179536.7317140445
    281200  303.9618320680 -176759.1693356438 -179541.6565135309
    281300  297.8559423128 -176784.4930283310 -179511.0864782528
    281400  297.1738647793 -176878.6298497409 -179598.9795157690
    281500  293.1446250589 -176909.0866938968 -179592.5524268923
    281600  292.6238068769 -176842.0945056136 -179520.7926337301
    281700  300.7439431614 -176781.6351314067 -179534.6655365093
    281800  306.5040893584 -176735.6958157027 -179541.4549888442
    281900  300.8282678653 -176763.5804622695 -179517.3827814172
    282000  293.0509072924 -176850.5540697373 -179533.1619039565
    282100  300.4107417354 -176838.8091026696 -179588.7893593730
    282200  294.4163893561 -176794.3038167933 -179489.4113662174
    282300  303.0198254862 -176738.5901269082 -179512.4541128060
    282400  293.4376881569 -176757.9507751619 -179444.0992275856
    282500  302.4902728189 -176768.9075275731 -179537.9239525233
    282600  293.4035166684 -176827.3662247867 -179513.2018690926
    282700  299.2666168541 -176883.1955492278 -179622.7024093514
    282800  292.8254445458 -176907.5038461454 -179588.0477791271
    282900  297.6740987222 -176794.8907214931 -179519.8195628822
    283000  302.7539057051 -176748.5095088954 -179519.9392471234
    283100  305.1921975116 -176751.8352425197 -179545.5852689286
    283200  298.6732623276 -176814.8944144614 -179548.9696671015
    283300  296.4616176241 -176855.8337406790 -179569.6634480552
    283400  303.0815080632 -176819.4292684568 -179593.8579008381
    283500  300.4767630849 -176725.8980015861 -179476.4826221900
    283600  311.9960773905 -176696.2950398540 -179552.3282430489
    283700  296.1099985369 -176776.0410927463 -179486.6520552070
    283800  301.2955546661 -176805.1900940096 -179563.2699881499
    283900  302.9587833326 -176844.5933410040 -179617.8985428977
    284000  294.2908772755 -176890.4661466740 -179584.4247500198
    284100  302.2492390093 -176831.0666507185 -179597.8766358663
    284200  305.5845475664 -176731.9546587252 -179529.2962840829
    284300  300.7038054956 -176771.5419487619 -179524.2049309555
    284400  298.5297868348 -176818.1021310361 -179550.8639993068
    284500  300.0642219508 -176833.0503069903 -179579.8584981380
    284600  298.7866528358 -176902.1393134724 -179637.2525504969
    284700  290.8591747764 -176910.7971239380 -179573.3416904059
    284800  304.9197039810 -176873.8538366609 -179665.1094388523
    284900  290.9806294595 -176900.6963513071 -179564.3527221613
    285000  302.7466433887 -176849.7485164807 -179621.1117749738
    285100  296.2700320173 -176778.4891856429 -179490.5651054117
    285200  304.6589289530 -176720.5329428902 -179509.4013928307
    285300  301.5387145619 -176768.4934674086 -179528.7992636878
    285400  300.6539900555 -176834.0307297778 -179586.2376980618
    285500  300.0922681088 -176840.8354277206 -179587.9003552967
    285600  295.6403660823 -176835.4839486373 -179541.7958638317
    285700  308.1455558586 -176725.7045644712 -179546.4898330234
    285800  300.4500183890 -176712.6440581781 -179462.9838560257
    285900  305.5552302133 -176741.2882840080 -179538.3615363319
    286000  294.1571637331 -176807.1474752974 -179499.8820558283
    286100  302.0350239541 -176784.7389008219 -179549.5879468599
    286200  302.4840722425 -176769.1168317508 -179538.0764962050
    286300  293.0662145561 -176836.2336601840 -179518.9816181312
    286400  297.2779166823 -176867.3184704311 -179588.6206346201
    286500  302.2319398660 -176833.6264686863 -179600.2780963054
    286600  292.2276729311 -176800.7036280330 -179475.7755192062
    286700  299.2164983126 -176736.3578014035 -179475.4058730074
    286800  306.1699675729 -176708.7685778755 -179511.4691775845
    286900  302.8685444357 -176766.1565267602 -179538.6356756857
    287000  299.7103986229 -176846.0695695385 -179589.6388380021
    287100  296.2108669271 -176850.7225757992 -179562.2568943284
    287200  293.9715204965 -176806.5427825473 -179497.5779723290
    287300  308.1842247656 -176717.2979639483 -179538.4372102912
    287400  301.0652900556 -176735.5086955662 -179491.4807318815
    287500  301.3246135584 -176793.5104825099 -179551.8563837165
    287600  293.0458351280 -176828.1570508238 -179510.7184541070
    287700  298.5591557576 -176777.2540425114 -179510.2847558885
    287800  299.8153711446 -176768.9954661279 -179513.5256601576
    287900  290.7247436653 -176806.9317913236 -179468.2457663040
    288000  298.7175568026 -176805.6632295849 -179540.1439568459
    288100  298.8706476549 -176749.7371891082 -179485.6193203900
    288200  305.0991860567 -176670.4426098350 -179463.3412030922
    288300  295.2060766741 -176703.8702808450 -179406.2066814109
    288400  301.1165807640 -176737.6472344558 -179494.0887893859
    288500  295.4742483421 -176858.0695163513 -179562.8607785117
    288600  297.3461861082 -176849.6981332327 -179571.6252403658
    288700  304.0386781607 -176782.0764348891 -179565.2670671083
    288800  298.6426528404 -176753.0371322664 -179486.8321835891
    288900  300.9084737810 -176696.1979575713 -179450.7344870983
    289000  307.6162027199 -176651.9786529290 -179467.9181870312
    289100  299.1143778116 -176739.2185649988 -179477.3318186270
    289200  296.2661172505 -176823.7503507829 -179535.7904345113
    289300  299.4136454058 -176831.1778093043 -179572.0305787387
    289400  296.9524534760 -176811.7737754566 -179530.0966274332
    289500  298.7813324944 -176743.2438612270 -179478.3083954860
    289600  303.6545082161 -176652.1870349784 -179431.8609495305
    289700  305.0039810943 -176650.1114728731 -179442.1385534626
    289800  307.2890178388 -176713.1417423059 -179526.0862038677
    289900  301.2131769786 -176782.4509523039 -179539.7767555187
    290000  299.7832340774 -176816.9829218998 -179561.2189310422
    290100  300.5280948169 -176832.8258185699 -179583.8803333216
    290200  294.3599997128 -176827.1701081006 -179521.7614629138
    290300  300.3165271245 -176733.2204471598 -179482.3382569397
    290400  299.0303462747 -176727.4463255267 -179464.7903487803
    290500  305.2702006982 -176732.8562337715 -179527.3203066283
    290600  290.7861579552 -176816.7113781682 -179478.5875437142
    290700  298.2003054302 -176840.0092835711 -179569.7550567702
    290800  296.5400506635 -176827.4792151470 -179542.0269038735
    290900  307.8584181429 -176726.6462493215 -179544.8030397947
    291000  300.3173533127 -176696.2060253138 -179445.3313980764
    291100  304.6330527480 -176746.0473424617 -179534.6789198707
    291200  296.2761928456 -176815.1841125421 -179527.3164289493
    291300  295.4926751045 -176796.3036038405 -179501.2635458309
    291400  300.3761021974 -176760.2497119587 -179509.9128759873
    291500  300.7015976036 -176774.7681028043 -179527.4108738052
    291600  292.5499503569 -176847.9334049579 -179525.9554454928
    291700  295.5588530864 -176880.5663184191 -179586.1320581336
    291800  305.5318015400 -176808.0700737889 -179604.9288584524
    291900  304.7333042236 -176761.4658851397 -179551.0151713401
    292000  299.8237832211 -176766.2937993262 -179510.9009980741
    292100  305.9768526383 -176782.1135973852 -179583.0464099166
    292200  303.3125754743 -176820.7935336527 -179597.3373727501
    292300  299.6083326117 -176851.8320762891 -179594.4670255800
    292400  295.5386340583 -176893.4018684758 -179598.7825218384
    292500  295.0659235837 -176923.2740402915 -179624.3274699845
    292600  302.3452010564 -176846.1752606156 -179613.8636888359
    292700  305.3938400257 -176783.9918931388 -179579.5877687650
    292800  299.5191307667 -176799.2815846856 -179541.0999742521
    292900  294.3614812099 -176856.8410216963 -179551.4459382347
    293000  298.1429829445 -176873.8065984816 -179603.0276377682
    293100  303.8627060162 -176759.4652579260 -179541.0450292281
    293200  303.3317450694 -176722.7697331361 -179499.4890520037
    293300  293.5736969532 -176756.0963203135 -179443.4898064613
    293400  303.3707025204 -176798.1603277209 -179575.2362657310
    293500  295.1960335134 -176881.2391756345 -179583.4836404279
    293600  298.0253943809 -176892.7556280736 -179620.9002536923
    293700  300.6100900454 -176820.3545316395 -179572.1596362612
    293800  303.9608378497 -176714.1392093187 -179496.6172860641
    293900  297.7571163466 -176742.6806961055 -179468.3694864460
    294000  298.7745653195 -176791.4260045044 -179526.4285915869
    294100  301.6517688159 -176846.2630539522 -179607.6037565229
    294200  296.8149825319 -176890.5237789178 -179607.5882125706
    294300  303.6381116997 -176855.8615157397 -179635.3853354717
    294400  299.3151208602 -176786.7252063880 -179526.6760754655
    294500  303.9462129413 -176718.1823056544 -179500.5265049992
    294600  302.7580586926 -176715.2341216033 -179486.7018765604
    294700  301.4449663668 -176761.5014102832 -179520.9490292417
    294800  296.8723948513 -176863.9243183441 -179581.5143082530
    294900  291.0887291130 -176877.1234543554 -179541.7693767523
    295000  298.8182789357 -176810.5923008925 -179545.9950453758
    295100  300.1911333879 -176766.3119796124 -179514.2819266430
    295200  303.8726640975 -176765.1381118078 -179546.8090400599
    295300  296.6252815613 -176800.5282033322 -179515.8561014641
    295400  296.3357846793 -176807.2072431653 -179519.8850672506
    295500  305.6966708980 -176728.4222521631 -179526.7902620856
    295600  308.0618953374 -176640.6986574635 -179460.7180919432
    295700  303.4907035352 -176660.5276949384 -179438.7021303576
    295800  298.5118289845 -176736.5365176319 -179469.1339985265
    295900  296.7245452598 -176769.2327550779 -179485.4693198224
    296000  303.2205177406 -176794.2317934147 -179569.9329297892
    296100  295.1168280759 -176849.3720321521 -179550.8914450110
    296200  299.6717378032 -176841.1750925324 -179584.3904572366
    296300  301.7761809326 -176732.8816370428 -179495.3612165478
    296400  300.6498296246 -176671.8947790732 -179424.0636624916
    296500  304.7206797074 -176678.9241542954 -179468.3578748199
    296600  299.2983125057 -176767.1649509820 -179506.9619552453
    296700  294.4015151821 -176808.5300636380 -179503.5014538666
    296800  301.7928006502 -176758.9587369410 -179521.5904544653
    296900  294.3775954739 -176724.2692558770 -179419.0216834783
    297000  300.8155623015 -176674.9782005697 -179428.6642121261
    297100  309.1465386986 -176636.7084514360 -179466.6567846350
    297200  300.5305935344 -176729.2767326099 -179480.3541207904
    297300  297.4695824721 -176801.4797118353 -179524.5363976333
    297400  299.5415699448 -176800.1363353387 -179542.1601346593
    297500  297.0918051561 -176753.2704154721 -179472.8689021570
    297600  303.6783588757 -176659.3424020060 -179439.2346471099
    297700  299.3087425710 -176657.0119684584 -179396.9044502452
    297800  306.3413637634 -176682.1939571738 -179486.4635292081
    297900  300.2890689881 -176757.0242538641 -179505.8907100056
    298000  297.3812812354 -176815.7686413990 -179538.0170117007
    298100  283.3383038411 -176913.7536874798 -179507.4516925164
    298200  297.8933316309 -176839.9558285837 -179566.8915428537
    298300  298.0908742547 -176791.3112874828 -179520.0553202975
    298400  296.5363592354 -176749.7227727940 -179464.2366699376
    298500  300.2534328109 -176686.5431019763 -179435.0833421402
    298600  300.9120786312 -176678.1594862181 -179432.7290147878
    298700  300.5340121949 -176745.1198224481 -179496.2285052783
    298800  300.1312791085 -176844.7932781790 -179592.2153150864
    298900  297.8938580700 -176867.2510353471 -179594.1915686759
    299000  296.2949683742 -176850.3538133664 -179562.6580022330
    299100  294.7518025684 -176725.9390492278 -179424.1169938921
    299200  304.8264354323 -176686.0860896302 -179476.4879052160
    299300  304.2232623695 -176749.6780115030 -179534.5583400591
    299400  295.3225956798 -176818.2044606766 -179521.6074841044
    299500  299.6249500991 -176814.6346257819 -179557.4216926769
    299600  302.2345633758 -176776.3298041501 -179543.0054475557
    299700  302.0841515401 -176710.5111364203 -179475.8098997044
    299800  299.7580169561 -176717.2082581368 -179461.2134280442
    299900  299.6599283590 -176819.4958024705 -179562.6030627237
    300000  292.5435929215 -176866.9920380622 -179544.9558822037
    300100  294.8770699867 -176853.6078509113 -179552.9325019993
    300200  301.8171694458 -176830.2071546956 -179593.0619458238
    300300  302.2861946820 -176735.6330188298 -179502.7812987063
    300400  301.8704117292 -176695.9810550239 -179459.3232296172
    300500  307.9292554038 -176710.4762350549 -179529.2814746081
    300600  298.1514808288 -176820.5327118445 -179549.8315413387
    300700  295.2467959654 -176838.2094623728 -179540.9186100860
    300800  299.2078392614 -176827.4447169861 -179566.4135230499
    300900  298.2980496003 -176828.4169358891 -179559.0574658354
    301000  296.1533175559 -176821.4025529930 -179532.4100606847
    301100  307.6130589079 -176773.2494543108 -179589.1602097452
    301200  295.7090219566 -176795.0244876967 -179501.9648834097
    301300  297.6209057140 -176843.2824250747 -179567.7243340680
    301400  301.3480562193 -176891.1845762299 -179649.7450731404
    301500  285.0819786367 -176940.1692738684 -179549.8289959677
    301600  295.5683530961 -176840.5801079295 -179546.2328113753
    301700  306.0899467974 -176794.9669518279 -179596.9350359435
    301800  302.8112997340 -176797.1323655037 -179569.0874925563
    301900  300.1266365891 -176833.3631280232 -179580.7426669933
    302000  293.3445499729 -176903.9768640906 -179589.2727232761
    302100  299.4414393663 -176852.1822469082 -179593.2894441381
    302200  299.8884499223 -176797.6853956040 -179542.8845577096
    302300  300.4485866347 -176790.1432701375 -179540.4699616093
    302400  303.5768491005 -176777.8448691547 -179556.8078869079
    302500  301.9525990005 -176780.1689404889 -179544.2634629241
    302600  288.8789012996 -176867.9168869657 -179512.3338960343
    302700  304.2358546533 -176854.9983868324 -179639.9939860064
    302800  301.1690179393 -176829.1629242581 -179586.0844926395
    302900  297.9481452938 -176757.0119849487 -179484.4494671970
    303000  309.4983389952 -176704.0561565135 -179537.2248934318
    303100  303.4322659039 -176770.6273460387 -179548.2668394270
    303200  298.5604696122 -176827.8816998057 -179560.9244402975
    303300  297.2086937353 -176835.5660087592 -179556.2345014075
    303400  300.3688390696 -176789.2596729094 -179538.8563497744
    303500  305.8413763139 -176704.8480688942 -179504.5407219853
    303600  309.6970673940 -176699.7695500807 -179534.7574602082
    303700  299.4445017070 -176820.9175323801 -179562.0527624836
    303800  304.5516912273 -176812.7565339294 -179600.6433224728
    303900  297.5125990123 -176785.2960055804 -179508.7464676976
    304000  301.7137972703 -176729.4928135607 -179491.4013287994
    304100  302.8766260422 -176693.4955976583 -179466.0487261562
    304200  296.4320004066 -176690.7445026329 -179404.3030919960
    304300  308.3026083237 -176676.3381348774 -179498.5610723215
    304400  298.8981421664 -176757.8457013734 -179493.9795192738
    304500  303.0313189340 -176816.0867411534 -179590.0559388499
    304600  291.5379302311 -176869.6679488128 -179538.4258886394
    304700  300.8964435426 -176862.8753008417 -179617.3017047525
    304800  296.7316295950 -176807.5367337870 -179523.8381490150
    304900  309.6867348729 -176706.7136731651 -179541.6069986954
    305000  298.5999859076 -176763.9914203883 -179497.3958957214
    305100  302.0188126342 -176811.3552111182 -179576.0558576369
    305200  298.6340921944 -176871.9863731492 -179605.7030597395
    305300  293.3661563025 -176888.1144294890 -179573.6080744774
    305400  307.4612712530 -176775.5202132765 -179590.0414942479
    305500  303.5067944362 -176745.7985616701 -179524.1202942864
    305600  297.6741050520 -176784.4129484081 -179509.3418477410
    305700  291.9941792016 -176820.3931971993 -179493.3276709733
    305800  308.0100687907 -176747.8021491202 -179567.3471598845
    305900  295.9108380014 -176749.4787301630 -179458.2665636060
    306000  298.0766907962 -176843.3807978523 -179571.9949943278
    306100  294.0837465033 -176916.9191738546 -179608.9816880957
    306200  298.6458572997 -176856.8517801376 -179590.6761652978
    306300  304.5705040124 -176803.2958111794 -179591.3548132302
    306400  300.9246608302 -176775.4568856123 -179530.1415924828
    306500  299.2407353136 -176726.0385647249 -179465.3085034761
    306600  304.0825150460 -176665.5589742158 -179449.1508922493
    306700  304.0518950188 -176733.4235704642 -179516.7351906969
    306800  298.4493249063 -176846.7526726596 -179578.7779869925
    306900  299.4133338905 -176893.2187485454 -179634.0686663481
    307000  299.5204365795 -176915.0691095890 -179656.8994526535
    307100  295.1999164646 -176894.8677899353 -179597.1477995264
    307200  301.1019752261 -176786.0790418738 -179542.3868967224
    307300  298.8497742353 -176742.0324006073 -179477.7234551941
    307400  303.6328166236 -176727.9540429374 -179507.4293911844
    307500  301.6607805852 -176776.3374673726 -179537.7606642891
    307600  295.1836601315 -176880.2723463560 -179582.4035443743
    307700  296.8579339293 -176894.5410339892 -179611.9986476393
    307800  302.0593664795 -176855.7227961726 -179620.7946753351
    307900  296.2832980559 -176787.5082005950 -179499.7055585789
    308000  296.9041868727 -176746.0885507509 -179463.9695669753
    308100  301.5631736095 -176753.3142464708 -179513.8439425274
    308200  301.5285001667 -176813.4764133070 -179573.6887063213
    308300  295.8338054507 -176851.1705666474 -179559.2532389084
    308400  298.7821942545 -176833.0352514626 -179568.1076743320
    308500  294.8175430020 -176804.7756483895 -179503.5553854310
    308600  304.6731843472 -176769.5864228497 -179558.5853676336
    308700  296.9747612074 -176784.6000765000 -179503.1271349589
    308800  294.8738378938 -176754.9743459665 -179454.2694102567
    308900  306.3782016913 -176704.9110616937 -179509.5178506131
    309000  296.8571882701 -176729.5977148283 -179447.0485026641
    309100  292.7625945833 -176820.1367063960 -179500.1053065680
    309200  298.1272390428 -176854.9920377950 -179584.0689563404
    309300  303.1380632376 -176864.6480067815 -179639.5943490564
    309400  298.5047669209 -176852.4324465041 -179584.9652807898
    309500  309.1925366914 -176756.0367086393 -179586.4061105774
    309600  299.3698808805 -176741.8137460833 -179482.2658920918
    309700  297.6029627611 -176771.1981626119 -179495.4758206000
    309800  290.4116410989 -176820.6502438024 -179479.0980567042
    309900  306.2128296915 -176784.8730082392 -179587.9659706825
    310000  301.6183666856 -176781.8515940580 -179542.8865312671
    310100  297.1010321534 -176857.2053482994 -179576.8882995420
    310200  297.2034102183 -176883.5580694411 -179604.1781964170
    310300  300.3026574972 -176835.4421861908 -179584.4330324645
    310400  303.9389233594 -176793.7804180325 -179576.0578880511
    310500  301.8588722893 -176801.6384875633 -179564.8750293425
    310600  293.6817468941 -176905.4359530772 -179593.8185356952
    310700  294.3379363679 -176924.8619482759 -179619.2513337376
    310800  301.3593624891 -176861.4368667321 -179620.1008620020
    310900  293.3343431233 -176793.8215945392 -179479.0240195329
    311000  301.1842181913 -176750.0347466681 -179507.0954591847
    311100  302.6844777529 -176762.4578087202 -179533.2519987762
    311200  295.3478441209 -176833.4487589182 -179537.0829082846
    311300  298.1813846026 -176856.0569022783 -179585.6294729416
    311400  302.2681278207 -176851.1249781766 -179618.1078727822
    311500  299.1122054237 -176803.4428754797 -179541.5362429222
    311600  303.8720551106 -176777.9820569167 -179559.6474104609
    311700  295.0871768558 -176808.6740994784 -179509.9220830620
    311800  300.6790850418 -176785.3672940899 -179537.8039835768
    311900  304.5820959807 -176752.8098364025 -179540.9749521154
    312000  295.5459617808 -176785.9255067265 -179491.3732385567
    312100  299.8665386297 -176791.1348516998 -179536.1334363504
    312200  304.4957843944 -176774.9528062720 -179562.3278198837
    312300  300.8757704205 -176841.9982344800 -179596.2353952319
    312400  295.7429371109 -176899.7669258332 -179607.0177831632
    312500  304.1425631612 -176869.7027372707 -179653.8443398140
    312600  299.5352860589 -176807.7805565755 -179549.7468327796
    312700  302.9081468412 -176686.0890717644 -179458.9307437895
    312800  306.8806665701 -176682.8860018694 -179492.0923882870
    312900  302.9584498285 -176753.6179103073 -179526.9200592819
    313000  307.1036684518 -176838.8372004337 -179650.0849611656
    313100  298.3745083196 -176880.3865860628 -179611.7270242988
    313200  303.3815021869 -176855.1882795087 -179632.3630783970
    313300  298.5713988872 -176799.9388370739 -179533.0816248879
    313400  300.2228397443 -176706.0814419761 -179454.3416311388
    313500  302.7172294787 -176707.9640107898 -179479.0580123598
    313600  302.6319242015 -176747.3918857817 -179517.7049970723
    313700  293.9134189869 -176805.8095199906 -179496.3128446219
    313800  297.0212336553 -176787.8445923122 -179506.7970627040
    313900  310.9904619927 -176667.4313694839 -179514.2591012840
    314000  298.4247348157 -176681.1506582672 -179412.9508732468
    314100  302.7911098232 -176711.4817540167 -179483.2520612598
    314200  295.5921787728 -176754.5262343878 -179460.3970396903
    314300  299.7456652383 -176753.7462116423 -179497.6383130895
    314400  301.2959627851 -176734.5727831128 -179492.6564132022
    314500  303.1602436311 -176722.4692535486 -179497.6186366460
    314600  295.7708769840 -176781.6625982335 -179489.1692190525
    314700  293.1216506692 -176815.6898639798 -179498.9452878569
    314800  301.2674147196 -176780.1101889166 -179537.9324880828
    314900  298.0618249430 -176795.7940641326 -179524.2721775820
    315000  296.5665280365 -176834.6887254505 -179549.4787898411
    315100  298.3052234855 -176834.5630796200 -179565.2692797966
    315200  298.0425146332 -176799.0649814337 -179527.3663270003
    315300  308.2188006469 -176721.3056382732 -179542.7613945735
    315400  301.4202234846 -176712.4214884658 -179471.6426094066
    315500  304.2795497932 -176776.8568304993 -179562.2524179408
    315600  289.7598713752 -176873.6467235947 -179526.1281923446
    315700  296.1964279511 -176830.0784835600 -179541.4806267264
    315800  304.3432396501 -176804.1550090658 -179590.1336177670
    315900  294.3738724323 -176851.7063522207 -179546.4246988469
    316000  299.1982885705 -176833.1274630132 -179572.0088414060
    316100  300.3513139832 -176732.2231335379 -179481.6593845760
    316200  301.8008192158 -176697.5268807517 -179460.2320007679
    316300  309.8996898230 -176694.6708771787 -179531.5136067316
    316400  302.2960285729 -176776.9098954697 -179544.1481954482
    316500  299.5401449085 -176799.1496953344 -179541.1604497761
    316600  297.3536628473 -176793.0855703983 -179515.0811201073
    316700  294.1679612645 -176754.7002129349 -179447.5336347988
    316800  308.7813567412 -176688.1931344259 -179514.7985672774
    316900  302.0201357875 -176682.1127565394 -179446.8255152923
    317000  301.3188541004 -176793.3119242674 -179551.6051030062
    317100  295.0753841003 -176819.2395572880 -179520.3795891898
    317200  295.5411230423 -176780.6866428766 -179486.0900805678
    317300  302.7427711709 -176723.9130062091 -179495.2408181580
    317400  301.2293179247 -176762.3100088314 -179519.7835673592
    317500  290.4100835097 -176857.2786488362 -179515.7122034609
    317600  292.7597589305 -176799.8421098567 -179479.7847522709
    317700  306.5970738065 -176731.8315829757 -179538.4419420465
    317800  301.2489402072 -176734.5977701606 -179492.2509523900
    317900  294.5010042512 -176791.1667927783 -179487.0489126773
    318000  294.8126369879 -176865.4814939809 -179564.2163210378
    318100  294.8022622926 -176918.2503972439 -179616.8902536377
    318200  298.1787147377 -176882.1126695539 -179611.6608000931
    318300  302.2904248750 -176783.3404533488 -179550.5274566979
    318400  298.8562882541 -176749.7082990289 -179485.4589833841
    318500  305.6277685033 -176706.4975639247 -179504.2348366634
    318600  299.5591513151 -176735.9383997105 -179478.1231400842
    318700  299.2940481047 -176825.7269075928 -179565.4848752413
    318800  297.7250042067 -176842.9556043392 -179568.3504379784
    318900  299.4430470272 -176835.1781391538 -179576.3000530206
    319000  301.9542524925 -176812.8441790865 -179576.9538376993
    319100  296.5015679208 -176793.3190065396 -179507.5144216350
    319200  297.3847767291 -176772.7330750502 -179495.0134433382
    319300  306.8243464115 -176769.0004927825 -179577.6913206583
    319400  300.5402190843 -176867.3580189412 -179618.5235200571
    319500  292.2813746329 -176910.1787140435 -179585.7421942290
    319600  297.0411207366 -176846.7639097232 -179565.8984278031
    319700  301.5306310305 -176797.0386096869 -179557.2704087727
    319800  300.7772620380 -176780.5222614289 -179533.8576697817
    319900  305.6875921026 -176775.1837055965 -179573.4686076113
    320000  300.6068417824 -176812.7060743368 -179564.4814441388
    320100  294.8949130541 -176888.9715233067 -179588.4595110404
    320200  298.0243792964 -176889.6194023641 -179617.7547358312
    320300  297.1567092543 -176834.8317033961 -179555.0243265880
    320400  303.2923237905 -176731.2333207254 -179507.5917745394
    320500  302.7705463877 -176719.5431244598 -179491.1251926225
    320600  300.0694815542 -176758.0945146077 -179504.9508525210
    320700  295.3314219483 -176810.8286628358 -179514.3124825226
    320800  295.0064968931 -176871.1447814461 -179571.6542151921
    320900  290.9652268721 -176930.5479945214 -179594.0633690491
    321000  295.2158658414 -176847.8217393200 -179550.2477505858
    321100  294.7935765692 -176773.1309116227 -179471.6912583169
    321200  299.3245031227 -176743.1591983663 -179483.1959533096
    321300  302.0439735795 -176753.1952381739 -179518.1262096885
    321400  292.4480717942 -176797.4968500647 -179474.5862873440
    321500  293.9344663880 -176828.6391980963 -179519.3351920619
    321600  296.2261459667 -176775.2005224981 -179486.8747063899
    321700  300.4554514592 -176689.2566044306 -179439.6461369710
    321800  300.9141679073 -176693.7898850833 -179448.3785390275
    321900  300.9344091265 -176741.2268789900 -179496.0008224247
    322000  294.8841166364 -176808.7202888064 -179508.1094454019
    322100  292.3903946945 -176820.9373763066 -179497.4988335125
    322200  304.5512018092 -176742.4501109242 -179530.3324193014
    322300  303.7002329758 -176684.3479656418 -179464.4404477378
    322400  303.7011165848 -176702.3840117560 -179482.4845824693
    322500  302.4567454245 -176769.3486821775 -179538.0581950909
    322600  301.9825154450 -176808.8037449262 -179573.1721245187
    322700  298.7612595228 -176826.0547102116 -179560.9354951304
    322800  297.1712386727 -176814.0396572675 -179534.3652837387
    322900  300.8948744552 -176783.2953075300 -179537.7073479086
    323000  293.2667346634 -176779.1616287215 -179463.7451612983
    323100  305.2587248505 -176692.0929348530 -179486.4519570239
    323200  307.4260247944 -176679.6843470449 -179493.8829795488
    323300  297.8001149703 -176753.6741818912 -179479.7565845427
    323400  304.7569598003 -176770.5531894772 -179560.3190204270
    323500  292.5035415919 -176816.1343435974 -179493.7315551572
    323600  302.2800842791 -176759.9839962827 -179527.0763411168
    323700  306.7211920425 -176745.5497275036 -179553.2962733053
    323800  297.7718728484 -176782.7762617277 -179508.6001340838
    323900  296.7129714468 -176792.9863614180 -179509.1169786954
    324000  301.1370283738 -176796.7956363432 -179553.4243700769
    324100  296.0837967832 -176868.3970136154 -179578.7681234494
    324200  287.5813082587 -176911.1365870112 -179543.6753415839
    324300  303.1256685549 -176842.1667945962 -179616.9996751062
    324400  296.5450719800 -176829.8413322239 -179544.4349864214
    324500  304.5654815640 -176791.5467795385 -179579.5598057568
    324600  300.9400768187 -176792.4778525823 -179547.3036784551
    324700  301.2363845651 -176817.2057665211 -179574.7440135533
    324800  293.4262742420 -176925.7662434436 -179611.8102121187
    324900  292.5131954791 -176972.6459184058 -179650.3315023032
    325000  295.1634004886 -176901.4524668755 -179603.3982067521
    325100  294.5615628443 -176833.1804229423 -179529.6169002996
    325200  302.5762169779 -176800.9588989327 -179570.7620625293
    325300  305.9883992672 -176794.7661066109 -179595.8046177645
    325400  293.8847613708 -176853.7758468124 -179544.0168376871
    325500  292.2810715343 -176882.9533929459 -179558.5140985461
    325600  298.3700475956 -176789.4408335519 -179520.7404380190
    325700  305.3443602861 -176740.6983272548 -179535.8412619973
    325800  297.0726496937 -176792.0996400392 -179511.5227763256
    325900  300.1271841982 -176802.2314652592 -179549.6160170802
    326000  305.0452692035 -176779.9398259934 -179572.3448607277
    326100  305.7169971733 -176710.5199632684 -179509.0740412902
    326200  304.8222771941 -176662.8851912078 -179453.2489419998
    326300  298.3690516110 -176730.5916699761 -179461.8821571321
    326400  299.1824014594 -176803.1166467958 -179541.8525934981
    326500  305.3677134114 -176808.1161004561 -179603.4728112878
    326600  293.9945561661 -176824.2777686582 -179515.5238285177
    326700  299.3110128511 -176818.4368944591 -179558.3501585438
    326800  301.3375976222 -176810.5850512091 -179569.0498094143
    326900  295.8978087412 -176801.8469966160 -179510.5155593287
    327000  310.6936382810 -176729.0542085017 -179573.1647959605
    327100  300.0134853410 -176739.6061470748 -179485.9498918634
    327200  295.6121407644 -176823.5102051938 -179529.5637439176
    327300  296.0938023915 -176838.8906470588 -179549.3533489089
    327400  303.6517674462 -176827.1021127414 -179606.7509381006
    327500  294.4061479781 -176846.5490212841 -179541.5628204411
    327600  304.0053826031 -176790.7743015808 -179573.6601440126
    327700  304.5567123051 -176712.3366090960 -179500.2693609250
    327800  306.3211934164 -176617.8825539121 -179421.9674852252
    327900  313.0801587197 -176577.7790257804 -179443.7359828156
    328000  302.5656342046 -176717.5204706290 -179487.2267588026
    328100  298.2848521968 -176773.4681615778 -179503.9878815992
    328200  294.6070622183 -176822.6066664332 -179519.4596481395
    328300  295.2326815612 -176835.8370779465 -179538.4170214489
    328400  307.7446217594 -176782.4114503560 -179599.5265410351
    328500  306.0960126430 -176768.1783360901 -179570.2019473670
    328600  296.4020029723 -176833.3985364903 -179546.6825273104
    328700  292.0385742024 -176922.9765428831 -179596.3174114983
    328800  296.3475427606 -176888.6165318460 -179601.4019902035
    328900  293.0587618406 -176825.9827961589 -179508.6625314444
    329000  304.6995780518 -176785.3339457185 -179574.5745002595
    329100  301.8025922429 -176789.5062622956 -179552.2276127215
    329200  292.6402840017 -176846.0701923828 -179524.9191532153
    329300  292.0904404447 -176859.0920571289 -179532.9077128362
    329400  300.7019778282 -176763.1716354738 -179515.8178870767
    329500  300.2886889928 -176719.7654160001 -179468.6283936388
    329600  309.6928549988 -176754.9156406978 -179589.8649902747
    329700  299.0066352285 -176827.9133664910 -179565.0403372229
    329800  294.2269826232 -176840.6316166770 -179534.0053240520
    329900  303.3085180375 -176796.1181508216 -179572.6248478675
    330000  305.2392537516 -176757.8848126428 -179552.0655950565
    330100  300.9574355188 -176753.3187595005 -179508.3034880880
    330200  302.5863897652 -176803.9888570589 -179573.8851430387
    330300  292.8073751262 -176877.6296465059 -179558.0081707979
    330400  297.5990102992 -176869.4162758628 -179593.6577527470
    330500  297.4416106984 -176801.6838545632 -179524.4844848514
    330600  305.4294685850 -176719.9107684547 -179515.8327903236
    330700  306.7650598310 -176723.3931545312 -179531.5412690368
    330800  299.5783438399 -176781.3083812548 -179523.6688112999
    330900  295.5901024267 -176826.8738696216 -179532.7256679114
    331000  299.6547804852 -176837.6929648661 -179580.7531011338
    331100  307.1303257464 -176700.2556798302 -179511.7474632409
    331200  300.9040258366 -176707.3489097149 -179461.8447224576
    331300  304.3432145563 -176766.9755955980 -179552.9539745889
    331400  296.6367317685 -176835.7231349039 -179551.1558490075
    331500  296.5702014464 -176830.4708947942 -179545.2945858274
    331600  304.4037344967 -176742.7969360543 -179529.3293186743
    331700  310.4036665109 -176715.8336318172 -179557.2897980719
    331800  305.5634329868 -176744.1093649202 -179541.2577059878
    331900  301.9947647445 -176808.7677747926 -179573.2482853020
    332000  298.0597113557 -176862.0470445828 -179590.5058101114
    332100  297.2925568170 -176868.8287543448 -179590.2649353171
    332200  302.4704619494 -176809.1805996743 -179578.0156745842
    332300  298.2848168805 -176785.3766926470 -179515.8960893805
    332400  301.9220691989 -176789.1883486154 -179553.0033991813
    332500  301.8857540706 -176805.8868952793 -179569.3695147033
    332600  289.3424701678 -176871.9911546442 -179520.6517044992
    332700  295.7589510008 -176887.6298502824 -179595.0272998443
    332800  309.5345877086 -176803.8664695420 -179637.3670296354
    332900  298.0575492967 -176777.4423306010 -179505.8813044949
    333000  304.6905159534 -176702.2838409642 -179491.4414404438
    333100  303.0277308240 -176648.2285743195 -179422.1649262143
    333200  304.8660127127 -176686.3984593335 -179477.1625680221
    333300  300.5428396060 -176794.1760047278 -179545.3654942764
    333400  299.3699814719 -176834.0910353450 -179574.5441021743
    333500  300.9034046821 -176856.2254418027 -179610.7155684549
    333600  295.2660569848 -176881.1290361637 -179584.0145005522
    333700  297.6457905228 -176839.6211348229 -179564.2908410397
    333800  305.2262500049 -176751.4003893299 -179545.4621345666
    333900  295.9894325998 -176714.1522489128 -179423.6595426270
    334000  306.7620461701 -176666.5830382154 -179474.7035654651
    334100  298.0743485900 -176745.4157443000 -179474.0085000618
    334200  301.2207493215 -176763.8802033411 -179521.2753242950
    334300  299.2092045373 -176787.9513677771 -179526.9326716690
    334400  294.5157687971 -176822.7934166560 -179518.8106922070
    334500  299.7609109058 -176857.9373721648 -179601.9690334835
    334600  294.1090627372 -176935.0242109605 -179627.3184717198
    334700  291.0277485586 -176906.0045792869 -179570.0922815627
    334800  298.1635362801 -176826.5230953408 -179555.9322812521
    334900  303.3402032323 -176809.3339520868 -179586.1306975505
    335000  305.2786389117 -176822.8335648809 -179617.3748817155
    335100  293.7266974902 -176895.4006077829 -179584.1946711991
    335200  294.1290428338 -176899.4842592449 -179591.9614191604
    335300  302.6252150340 -176780.3608053651 -179550.6125004827
    335400  298.6333360953 -176717.2442683551 -179450.9540335629
    335500  306.2090486694 -176700.7507675808 -179503.8091182921
    335600  302.8036580793 -176787.7982791150 -179559.6834539431
    335700  300.4053062960 -176835.1790867058 -179585.1095870293
    335800  294.9236553690 -176842.8858843934 -179542.6369812229
    335900  302.6893421812 -176766.6897272487 -179537.5284466110
    336000  305.0422525121 -176723.8115620182 -179516.1889817559
    336100  303.5524352523 -176788.9170424357 -179567.6565741707
    336200  297.1911941804 -176801.4690305407 -179521.9773310795
    336300  307.1145219921 -176781.6912413843 -179593.0383561592
    336400  294.4176922167 -176839.9806791139 -179535.1001550116
    336500  297.2592768674 -176887.3899352860 -179608.5214693484
    336600  288.1071079709 -176985.9906730371 -179623.3426337527
    336700  294.9105519572 -176943.1286591168 -179642.7598064277
    336800  300.3239682831 -176865.4818553332 -179614.6677819824
    336900  303.1747967111 -176841.4169391053 -179616.6995420812
    337000  298.7145940796 -176825.5187719508 -179559.9723782453
    337100  302.0095270771 -176743.1860308925 -179507.8016767927
    337200  306.5255179825 -176725.0573077187 -179531.0126399356
    337300  303.1555827480 -176771.5288949014 -179546.6356119593
    337400  299.9222683085 -176796.9722332060 -179542.4809711079
    337500  298.3558274540 -176818.7537655647 -179549.9231978933
    337600  294.9682058027 -176848.0443009670 -179548.2032154813
    337700  299.3240182433 -176820.0823458794 -179560.1146622045
    337800  303.4435317346 -176740.9036310907 -179518.6462526561
    337900  306.4663143010 -176709.2619607901 -179514.6753384999
    338000  298.1246914669 -176786.2552464721 -179515.3088443356
    338100  295.9494125510 -176843.0247437237 -179552.1656912037
    338200  301.8915667901 -176840.5874397704 -179604.1232692225
    338300  293.1573976695 -176839.1501154747 -179522.7327698118
    338400  301.5193308960 -176764.8998730935 -179525.0282299836
    338500  306.9713794317 -176697.5275390363 -179507.5643171273
    338600  302.9939921898 -176710.8349897916 -179484.4624959457
    338700  303.9590635676 -176775.6323243758 -179558.0941592233
    338800  300.8561524422 -176817.4465814554 -179571.5041579065
    338900  297.5546492069 -176816.1069737596 -179539.9423662038
    339000  295.4819933778 -176793.2888368780 -179498.1509976187
    339100  304.9720212858 -176730.6165372801 -179522.3510556202
    339200  308.8579464988 -176677.1129666265 -179504.4195073020
    339300  302.3921397513 -176760.6731227940 -179528.7912310027
    339400  300.6030856325 -176823.4707579564 -179575.2117437081
    339500  297.1142386628 -176816.9730815327 -179536.7769260561
    339600  305.7974950111 -176748.3564557418 -179547.6474164171
    339700  301.2691366700 -176750.9308117028 -179508.7688737196
    339800  292.7508652056 -176777.9866714744 -179457.8479001294
    339900  306.4238069393 -176748.9335980699 -179553.9578605146
    340000  306.7807394385 -176694.7751605377 -179503.0668072320
    340100  300.2443558890 -176765.1112879842 -179513.5684373914
    340200  292.7278487654 -176852.5959104442 -179532.2464450479
    340300  306.0256299780 -176819.3139267378 -179620.6932503372
    340400  301.4138408264 -176781.3337493318 -179540.4964429874
    340500  296.3346921083 -176753.6077931141 -179466.2756157305
    340600  305.6961349147 -176663.5781233306 -179461.9412268253
    340700  306.5500668250 -176704.2267700750 -179510.4068240570
    340800  298.3328291139 -176816.5999237352 -179547.5588277021
    340900  296.8041201630 -176824.2139627382 -179541.1789615305
    341000  300.2716832024 -176776.1771172853 -179524.8844227683
    341100  307.7072607799 -176691.9290712513 -179508.7021569961
    341200  299.7691281343 -176712.9216775210 -179457.0285599057
    341300  302.4408055375 -176765.8885198444 -179534.4521179536
    341400  300.2558202650 -176796.3793859241 -179544.9414810042
    341500  294.2174609360 -176800.0029086651 -179493.2894538709
    341600  297.2805645170 -176793.1368122088 -179514.4632148557
    341700  300.4808444948 -176798.5850364175 -179549.2070185235
    341800  295.5595498225 -176847.8243302267 -179553.3964479099
    341900  300.4323264287 -176827.0407226715 -179577.2185671172
    342000  303.1076326233 -176731.9772048161 -179506.6449831882
    342100  303.2354027201 -176741.0556911514 -179516.8930856352
    342200  303.7381952653 -176807.8033020416 -179588.2432935052
    342300  295.3006010677 -176837.5976307607 -179540.7993140218
    342400  300.0975491964 -176831.8101885759 -179578.9234595849
    342500  297.8803042398 -176881.0478833931 -179607.8643440431
    342600  289.4655480364 -176893.8008785871 -179543.5880915787
    342700  295.6266872578 -176851.3043909031 -179557.4910892126
    342800  303.1986976652 -176795.4406004575 -179570.9419943845
    342900  302.4352887887 -176766.3582062580 -179534.8713036747
    343000  303.6685994385 -176783.7440338396 -179563.5469403955
    343100  292.5575842845 -176883.8296981181 -179561.9216201428
    343200  297.3455986401 -176875.4574488571 -179597.3791782674
    343300  297.9975323589 -176849.5206455794 -179577.4102203640
    343400  301.2913757884 -176781.2529316652 -179539.2945720764
    343500  308.3428915257 -176672.2772785681 -179494.8689711692
    343600  304.4579860407 -176707.8872281018 -179494.9162330261
    343700  305.4914280199 -176787.0436659971 -179583.5328687256
    343800  292.9977212497 -176853.8786375028 -179535.9996030889
    343900  303.8025044953 -176824.4980409785 -179605.5267234845
    344000  294.8078160007 -176787.1221032431 -179485.8127986573
    344100  305.8337553929 -176677.2031278959 -179476.8260185597
    344200  295.2975480807 -176671.6129424525 -179374.7866784633
    344300  310.5574964252 -176692.0303759642 -179534.8947116633
    344400  302.0387327545 -176776.6934472807 -179541.5764439284
    344500  302.4379397797 -176809.1115080866 -179577.6488728546
    344600  298.9374140154 -176802.4342518862 -179538.9275669500
    344700  309.1568103246 -176749.1268305201 -179579.1691908790
    344800  298.5375606816 -176778.8074808532 -179511.6405114438
    344900  294.2005328503 -176889.9486408220 -179583.0802251860
    345000  293.0631767888 -176907.7872616932 -179590.5074117125
    345100  302.4283475078 -176830.0333886192 -179598.4829450811
    345200  303.7836013930 -176793.1306707418 -179573.9863129701
    345300  298.2685132635 -176801.9790056086 -179532.3491579291
    345400  301.4862311892 -176824.2409687754 -179584.0663287104
    345500  293.7458425955 -176919.3726753707 -179608.3419943763
    345600  294.8350831681 -176887.5126612675 -179586.4529621771
    345700  302.0542761250 -176788.0849515056 -179553.1102332182
    345800  295.3931464245 -176807.7981762426 -179511.8470259611
    345900  299.5291060591 -176807.4164204876 -179549.3261245549
    346000  296.9992542377 -176789.5039430220 -179508.2552123377
    346100  301.5369232898 -176804.5243495681 -179564.8137484216
    346200  292.2142571608 -176866.5389491660 -179541.4880314704
    346300  295.2241258166 -176826.1768779301 -179528.6785015679
    346400  303.5690689536 -176741.1295019495 -179520.0212997113
    346500  306.6075701000 -176790.3277201149 -179597.0341629665
    346600  297.1680235709 -176834.4279204726 -179554.7241156843
    346700  307.1356234393 -176807.8263207985 -179619.3665996486
    346800  295.0837989782 -176852.3724254068 -179553.5894876710
    346900  292.2853720034 -176900.2506504666 -179575.8507228517
    347000  298.6657915630 -176868.5069307227 -179602.5137954784
    347100  305.8916234347 -176793.6749873458 -179593.8276059801
    347200  299.5766879069 -176799.0767776342 -179541.4220491560
    347300  299.0103925933 -176795.4118150893 -179532.5731809926
    347400  303.3874552881 -176778.9165594922 -179556.1458534717
    347500  298.2896691064 -176819.1188033204 -179549.6826176579
    347600  292.5316024612 -176873.9884872186 -179551.8425698752
    347700  297.0316135699 -176853.9752209662 -179573.0227097982
    347800  302.1784047461 -176750.6126791149 -179516.7742426242
    347900  305.5050266095 -176719.3992546384 -179516.0129397764
    348000  298.9324369134 -176764.0689575028 -179500.5167118382
    348100  291.6573300462 -176809.8558364866 -179479.7067702996
    348200  303.5553044198 -176808.1428601207 -179586.9086564088
    348300  305.7137109983 -176831.2533191912 -179629.7773153449
    348400  288.5592871886 -176922.0277020865 -179563.5189419565
    348500  297.5417786328 -176867.1849693272 -179590.9025436651
    348600  303.0624611252 -176796.1941616687 -179570.4484370907
    348700  301.2317573421 -176762.7357882372 -179520.2316773568
    348800  303.9489100689 -176750.8585689722 -179533.2274580055
    348900  297.4491642326 -176822.5972011266 -179545.4669769786
    349000  296.5867470433 -176912.7949514605 -179627.7701020071
    349100  299.5291591275 -176908.1681919961 -179650.0783818553
    349200  295.5342069438 -176842.8775505285 -179548.2176777857
    349300  307.4233478981 -176785.0045315331 -179599.1786595476
    349400  300.1009716536 -176797.2904364393 -179544.4350368537
    349500  301.9362488056 -176796.8344729332 -179560.7793245784
    349600  289.9061702559 -176818.8834561350 -179472.7041547381
    349700  304.0486128824 -176764.3602375841 -179547.6418129184
    349800  298.8692084635 -176752.8271410252 -179488.6960978516
    349900  297.0486683907 -176777.4021260231 -179496.6057358394
    350000  295.8899680953 -176798.7506574540 -179507.3474463641
    350100  304.1506509962 -176805.8418363413 -179590.0574754733
    350200  295.9214405141 -176867.6400173920 -179576.5249069534
    350300  296.1815028651 -176857.0773532694 -179568.3428711887
    350400  303.6275028198 -176769.5561178343 -179548.9828231618
    350500  297.4204681036 -176732.9417170166 -179455.5488065612
    350600  305.3941936158 -176646.9682290517 -179442.5673414658
    350700  307.3650661392 -176625.6359413450 -179439.2765541949
    350800  306.0508087121 -176685.5408775964 -179487.1506890311
    350900  304.9450605000 -176750.0280091758 -179541.5157266583
    351000  294.6786657459 -176837.0239793018 -179534.5324245447
    351100  296.8235788215 -176844.3342997657 -179561.4774244344
    351200  296.7586580084 -176791.6627978427 -179508.2116329963
    351300  299.1874168794 -176729.3476421779 -179468.1295003743
    351400  298.2855917107 -176683.6874280215 -179414.2139176032
    351500  304.7759974602 -176742.9491677667 -179532.8892707435
    351600  297.7941839074 -176846.6842410122 -179572.7123503119
    351700  292.6981814668 -176840.9124528881 -179520.2914110334
    351800  301.2030363821 -176753.0535254389 -179510.2865009472
    351900  308.2731086496 -176728.4739058229 -179550.4268012543
    352000  298.0504089548 -176800.0405428497 -179528.4141535707
    352100  298.9617580699 -176823.9603965268 -179560.6765587128
    352200  291.7733609949 -176828.6995882131 -179499.6126771822
    352300  296.7062584491 -176791.6795138787 -179507.7486799208
    352400  302.3064422124 -176755.2832160910 -179522.6168432308
    352500  303.7826063846 -176759.1702150714 -179540.0167489260
    352600  298.0614913068 -176814.0060246761 -179542.4810839975
    352700  294.0562102645 -176884.3830081356 -179576.1934537843
    352800  286.4992163567 -176970.7468084553 -179593.3800205383
    352900  294.9701862163 -176907.2186034809 -179607.3956468348
    353000  296.5637955438 -176818.8513556358 -179533.6164066025
    353100  302.6935124004 -176772.0389029203 -179542.9157967511
    353200  298.3843708192 -176747.8933216606 -179479.3240418856
    353300  302.6077348832 -176717.6855102750 -179487.7771909096
    353400  295.0274427831 -176803.2909697295 -179503.9921435698
    353500  302.7386561985 -176872.9312955572 -179644.2214387704
    353600  297.5345682863 -176897.0894301577 -179620.7410004955
    353700  301.8578455933 -176873.8420108206 -179637.0691541553
    353800  305.4138367491 -176785.1660894048 -179580.9450163907
    353900  298.2336917981 -176707.6144570411 -179437.6658513115
    354000  301.2358349513 -176700.7682432469 -179458.3014590773
    354100  303.1914159418 -176747.9317067541 -179523.3664432932
    354200  296.7957749214 -176812.8744291407 -179529.7630350270
    354300  299.2099912360 -176822.1809692587 -179561.1694746429
    354400  302.5823278888 -176807.6753935712 -179577.5344968597
    354500  293.4413308158 -176819.6954615162 -179505.8772590864
    354600  298.7325028348 -176770.3832606672 -179505.0008049183
    354700  307.1699261460 -176716.6155599213 -179528.4698480693
    354800  299.5014370732 -176730.6829582643 -179472.3393785628
    354900  304.5309720331 -176752.8209919593 -179540.5181155973
    355000  297.9584024799 -176850.3831063496 -179577.9144835742
    355100  292.2504830684 -176876.4948784134 -179551.7755751271
    355200  295.9588904404 -176798.0834279949 -179507.3111367151
    355300  309.0472985208 -176753.7255103487 -179582.7653922450
    355400  295.1642743540 -176784.0764661171 -179486.0302054158
    355500  294.3044837584 -176762.8827283444 -179456.9658863548
    355600  301.4977569186 -176655.3708846986 -179415.3017519396
    355700  311.4773218897 -176641.4587571586 -179492.7432373987
    355800  302.4702763695 -176730.5528037934 -179499.3861798928
    355900  295.9673790775 -176771.8111220578 -179481.1165363370
    356000  303.6410762332 -176771.3308611493 -179550.8818184213
    356100  296.5016226009 -176831.0148678941 -179545.2107835351
    356200  297.5778681235 -176866.6656555439 -179590.7135955211
    356300  302.7831646578 -176791.5043995763 -179563.2019762376
    356400  305.7607180586 -176774.1498690866 -179573.1041710508
    356500  299.3862819076 -176827.3326913207 -179567.9349734414
    356600  297.4744247278 -176847.6769204158 -179570.7779325498
    356700  301.7716721831 -176822.9404177113 -179585.3787238179
    356800  304.1158781703 -176775.3941532763 -179559.2914796075
    356900  308.0560959248 -176726.3018946839 -179546.2682409484
    357000  297.0957980760 -176768.5410747679 -179488.1761129120
    357100  297.7881793017 -176848.8447003597 -179574.8178430931
    357200  301.4950954424 -176892.9031053144 -179652.8096092223
    357300  292.0825571089 -176899.5128668440 -179573.2563579619
    357400  298.4518408046 -176847.4482454606 -179579.4965904967
    357500  295.8166607711 -176835.0996355231 -179543.0253642267
    357600  297.3476683168 -176801.6512477215 -179523.5919230922
    357700  306.6164714984 -176739.5020563555 -179546.2899832112
    357800  295.5808603533 -176755.7723821988 -179461.5395779233
    357900  306.7021998698 -176710.7729659835 -179518.3456561514
    358000  313.3751261229 -176664.1126211087 -179532.7697297109
    358100  301.1598851051 -176758.4599399381 -179515.2979057374
    358200  297.7716952309 -176822.3477202439 -179548.1699666778
    358300  301.6861695948 -176830.5245208209 -179592.1801304488
    358400  293.7474580259 -176835.2466132325 -179524.2307199975
    358500  301.9205241138 -176733.8139513257 -179497.6148580781
    358600  305.4482758467 -176708.1047795091 -179504.1989643247
    358700  300.0783024813 -176735.5684608567 -179482.5055461334
    358800  303.4903366669 -176766.8301544059 -179545.0012314883
    358900  288.3190696995 -176893.6287212500 -179532.9209939710
    359000  301.2407272280 -176860.3537590279 -179617.9317590898
    359100  304.6369919005 -176814.4496168910 -179603.1172535682
    359200  299.0651417072 -176770.2271323952 -179507.8896753923
    359300  300.2761006750 -176696.2198675525 -179444.9676108788
    359400  302.2452128732 -176689.6249191618 -179456.3980487868
    359500  303.3714634488 -176702.5325864813 -179479.6154900822
    359600  302.6466033744 -176764.4239688560 -179534.8714542886
    359700  300.3236602812 -176812.2180042506 -179561.4011114298
    359800  297.7766869905 -176823.5971704067 -179549.4651117455
    359900  303.0693861660 -176765.2498052374 -179539.5674729517
    360000  305.6311140248 -176672.3917799822 -179470.1596778517
    360100  308.1760339059 -176705.5298987984 -179526.5941654574
    360200  301.7256838997 -176749.0194406962 -179511.0367669451
    360300  294.8379240993 -176769.5699976842 -179468.5363046697
    360400  308.2093167259 -176738.8859983055 -179560.2549381509
    360500  296.6142749612 -176786.6148536341 -179501.8419966038
    360600  301.1520373799 -176841.8159962299 -179598.5821234219
    360700  289.2009012152 -176904.7394960005 -179552.1041140840
    360800  304.0896123694 -176823.2220493664 -179606.8789367783
    360900  296.1597193448 -176787.0635249716 -179498.1296350721
    361000  303.6068092264 -176769.6090542776 -179548.8463290508
    361100  309.1697804920 -176779.7308258444 -179609.8919159932
    361200  297.0528410381 -176869.9727109119 -179589.2145174246
    361300  298.4244213462 -176904.0186226394 -179635.8159680984
    361400  299.1767967245 -176871.2954889199 -179609.9801294999
    361500  303.9907003038 -176847.2408411141 -179629.9922807850
    361600  298.2510209249 -176834.6841331880 -179564.8941594575
    361700  301.2183051248 -176734.9322115624 -179492.3049581746
    361800  302.6606450395 -176705.3646278982 -179475.9406516833
    361900  294.0177007799 -176732.3729743654 -179423.8309015858
    362000  306.8811156662 -176743.5323858733 -179552.7428833476
    362100  297.1079563612 -176856.6225536827 -179576.3688895917
    362200  298.2600773694 -176856.0106944743 -179586.3036240496
    362300  298.7076002021 -176802.8954708138 -179537.2850546808
    362400  303.2487056907 -176757.8726357529 -179533.8318065297
    362500  304.0895016229 -176700.3347236810 -179483.9905973119
    362600  304.5965381559 -176628.8401661590 -179417.1374865208
    362700  307.5999370564 -176570.9745238918 -179386.7651610100
    362800  305.5060178806 -176688.6286886636 -179485.2514479648
    362900  300.7390059038 -176763.3100127320 -179516.2952218439
    363000  300.5845836620 -176818.1546625808 -179569.7262800432
    363100  300.8512482989 -176849.4914638371 -179603.5041474290
    363200  296.3729415509 -176869.2535555005 -179582.2715161025
    363300  301.3712724196 -176824.4471945858 -179583.2202141653
    363400  306.2065338727 -176735.8559419761 -179538.8912720678
    363500  304.4866580016 -176743.8031485635 -179531.0946185581
    363600  298.9708374639 -176768.3333675570 -179505.1326431299
    363700  300.4538405428 -176765.6030189366 -179515.9778050384
    363800  307.9801625251 -176779.3120160758 -179598.5832628619
    363900  295.1716384598 -176914.3047474492 -179616.3258982711
    364000  291.1687083969 -176925.8878785653 -179591.2659367389
    364100  290.3177553116 -176838.1257853712 -179495.7141614235
    364200  299.8169469185 -176772.6328409818 -179517.1774597528
    364300  299.2619133990 -176763.1709026090 -179502.6347069870
    364400  300.1844786947 -176752.7853181063 -179500.6943476252
    364500  306.1941956508 -176706.0667179890 -179508.9891031628
    364600  308.3825576034 -176737.2896096859 -179560.2444082461
    364700  296.1428313551 -176847.0428935350 -179557.9544098345
    364800  299.0770167529 -176848.2486154179 -179586.0198633868
    364900  296.0649885656 -176799.0073269336 -179509.2062650716
    365000  303.1249182626 -176726.4277147221 -179501.2537270056
    365100  301.5881570633 -176724.1857991087 -179484.9441953916
    365200  303.1537390377 -176768.3215132912 -179543.4113529002
    365300  299.2235238199 -176826.2768008135 -179565.3891843867
    365400  298.0163399984 -176815.7597369196 -179543.8214781082
    365500  300.7046041739 -176770.2682169616 -179522.9385103105
    365600  300.7407313943 -176715.5248520489 -179468.5258564178
    365700  305.8697026604 -176664.1661968674 -179464.1181512502
    365800  310.8903302970 -176646.5832762032 -179492.4943956851
    365900  292.0265910602 -176774.6443654808 -179447.8755396013
    366000  302.6207734526 -176813.6419838894 -179583.8530204701
    366100  296.4979393940 -176880.7115859327 -179594.8737852483
    366200  293.0334987607 -176894.5828360364 -179577.0313113790
    366300  302.9024699563 -176826.7930797906 -179599.5827852273
    366400  297.9032415446 -176771.6784670538 -179498.7048973439
    366500  310.7299771153 -176690.2277900864 -179534.6710256935
    366600  300.8539033465 -176718.5522602257 -179472.5892483029
    366700  301.3212216037 -176770.7638113247 -179529.0786623486
    366800  295.0070038693 -176788.0709238342 -179488.5849984753
    366900  301.5050944830 -176732.5869824070 -179492.5850182096
    367000  304.4352693372 -176712.5109070634 -179499.3319617469
    367100  295.3139764000 -176816.5755193138 -179519.8996412715
    367200  301.6883977791 -176845.4663820711 -179607.1423886486
    367300  293.5492447169 -176814.7096886943 -179501.8793374170
    367400  304.0394468513 -176724.0443180031 -179507.2419868683
    367500  297.5590329154 -176719.7693678097 -179443.6448890174
    367600  307.8787896737 -176700.1384139973 -179518.4816868420
    367700  293.6627692788 -176771.7149148069 -179459.9237750505
    367800  295.5987147591 -176821.4725456703 -179527.4031818334
    367900  294.7731616455 -176807.5480260663 -179505.9214931675
    368000  300.5705461375 -176661.1011068789 -179412.5442238921
    368100  307.8725325004 -176660.3961436657 -179478.6821379233
    368200  300.4489693554 -176758.7718075804 -179509.1020025038
    368300  299.7287732769 -176824.4358479033 -179568.1733191931
    368400  294.3632224175 -176854.0019803803 -179548.6228360510
    368500  307.6274230615 -176797.2834982883 -179613.3257441570
    368600  300.9720661714 -176739.1853783367 -179494.3040369082
    368700  310.6696592237 -176635.7774382843 -179479.6685198305
    368800  307.3638793641 -176639.1117064730 -179452.7414555034
    368900  300.4512840011 -176698.0521451032 -179448.4035284496
    369000  291.8540083951 -176762.8424489851 -179434.4937897117
    369100  300.7608095901 -176771.5649045501 -179524.7497060821
    369200  306.2709651327 -176772.3361087993 -179575.9612470043
    369300  288.0305203005 -176877.2240599804 -179513.8749319784
    369400  299.6289391038 -176850.1879191872 -179593.0115017012
    369500  297.5168581184 -176799.2910851637 -179522.7805354264
    369600  298.5816725200 -176784.0783293329 -179517.3151626765
    369700  300.6103421937 -176791.3000054520 -179543.1074182563
    369800  302.1114528066 -176810.6935459494 -179576.2422268741
    369900  300.7514362534 -176826.1335760503 -179579.2325734242
    370000  291.6969691028 -176847.6984743781 -179517.9122667972
    370100  303.6814899978 -176788.0489547355 -179567.9698623433
    370200  301.5897943282 -176775.5654831326 -179536.3388670488
    370300  295.0713464117 -176822.5057896519 -179523.6088602797
    370400  301.2934059927 -176787.6764015782 -179545.7366266168
    370500  301.5329328775 -176730.3556795300 -179490.6085498789
    370600  307.0808220820 -176652.9938860419 -179464.0325095590
    370700  305.2048046991 -176688.6366170990 -179482.5020505552
    370800  299.8107217967 -176803.0990465502 -179547.5866801347
    370900  296.0872721162 -176807.0074366475 -179517.4103599155
    371000  304.7768821515 -176741.1646881754 -179531.1128896761
    371100  300.1136843759 -176694.4134234670 -179441.6743970018
    371200  307.8758885572 -176683.6282185345 -179501.9449343631
    371300  293.4402137446 -176810.4468835832 -179496.6184554078
    371400  297.6621556845 -176783.3122467604 -179508.1317607747
    371500  305.8416814654 -176715.5059784763 -179515.2014249449
    371600  302.6859087380 -176693.0130551282 -179463.8203445189
    371700  297.6460121828 -176747.7662187071 -179472.4379540144
    371800  300.0820207692 -176818.0595346743 -179565.0306574102
    371900  296.7986384532 -176911.8581550606 -179628.7729739106
    372000  295.9275689511 -176891.5959229648 -179600.5369126529
    372100  299.5958845967 -176825.7752450687 -179568.2962443877
    372200  296.8995073179 -176787.1171431745 -179504.9553224372
    372300  298.2753435770 -176751.3342625634 -179481.7669400356
    372400  297.7274814657 -176731.6461900515 -179457.0637006866
    372500  310.3667156512 -176653.2788667159 -179494.3967823003
    372600  303.3835825217 -176651.8895040843 -179429.0833464980
    372700  298.8505789491 -176737.3328321494 -179473.0312531402
    372800  301.6934001827 -176781.2442218247 -179542.9660207437
    372900  296.4774251190 -176803.6934332068 -179517.6678434612
    373000  302.5926906055 -176806.4437676159 -179576.3977319140
    373100  298.7494513185 -176817.0861728428 -179551.8588646606
    373200  303.8916091704 -176816.3878953623 -179598.2322480933
    373300  292.9447212859 -176838.3318485087 -179519.9676488395
    373400  304.4221310534 -176761.3746624419 -179548.0754483871
    373500  301.4090473157 -176752.6742866240 -179511.7931001578
    373600  301.0487063831 -176795.9195382744 -179551.7397665293
    373700  294.1511182587 -176821.4583584551 -179514.1375983045
    373800  294.5190882840 -176775.0381220297 -179471.0857843886
    373900  306.1783348171 -176708.6313987020 -179511.4085927305
    374000  299.7438790010 -176726.8676411731 -179470.7433912832
    374100  298.2624262018 -176754.1532897171 -179484.4677206629
    374200  304.3971472406 -176819.9759614314 -179606.4480438638
    374300  300.4399884190 -176874.3101446387 -179624.5581274626
    374400  293.2540590937 -176860.8494019979 -179545.3169015522
    374500  298.3996198297 -176806.3920010773 -179537.9623117758
    374600  303.8003005969 -176792.6805212463 -179573.6890291173
    374700  297.6641548693 -176813.4844626660 -179538.3222773530
    374800  298.7532170567 -176820.6761975448 -179555.4833611852
    374900  296.6546714909 -176873.4777255739 -179589.0746611098
    375000  293.5420074415 -176912.0242538734 -179599.1276520877
    375100  291.4091795707 -176857.0614632448 -179524.6408108144
    375200  299.4040524860 -176776.2612920337 -179517.0262472316
    375300  300.6848776714 -176757.6384143904 -179510.1281300009
    375400  303.6400338964 -176760.0708901551 -179539.6123058054
    375500  297.7684841341 -176812.9278857563 -179538.7207375930
    375600  292.0528470175 -176867.8418959613 -179541.3134188920
    375700  298.7261240261 -176829.3867593370 -179563.9459115424
    375800  300.9429726657 -176714.2589561907 -179469.1112908423
    375900  300.0196773522 -176696.2364206137 -179442.6368474922
    376000  300.4480617970 -176735.7102776683 -179486.0321647406
    376100  307.9552586855 -176762.7890506395 -179581.8323259924
    376200  294.8373245668 -176853.1701003057 -179552.1309191300
    376300  297.9785257857 -176851.3286480824 -179579.0442354093
    376400  296.2880434627 -176777.4879458860 -179489.7287436446
    376500  302.1595939500 -176759.7210338608 -179525.7104020703
    376600  304.6984087463 -176779.7495867514 -179568.9794373911
    376700  298.1465983813 -176842.4270921264 -179571.6812273661
    376800  293.4447586135 -176848.9810891810 -179535.1942650427
    376900  302.1709850169 -176779.5040679356 -179545.5977107419
    377000  301.3099351320 -176754.9035613645 -179513.1150952629
    377100  296.5064840509 -176771.1518038795 -179485.3922215631
    377200  290.9378372858 -176785.2974521235 -179448.5621005243
    377300  305.3943541721 -176702.5826428347 -179498.1832249922
    377400  313.1756394165 -176642.6192462220 -179509.4502400158
    377500  308.3852132850 -176723.2114809229 -179546.1905897724
    377600  296.3213961764 -176765.6365978662 -179478.1827086229
    377700  305.3652980844 -176739.2614707916 -179534.5960715563
    377800  305.9285352701 -176710.6856887595 -179511.1762008324
    377900  298.2364662244 -176733.7857732116 -179463.8625647677
    378000  299.1780045794 -176801.5838082247 -179540.2795055900
    378100  289.6007534349 -176871.8632836609 -179522.8881760194
    378200  298.7017059564 -176811.7314854309 -179546.0671129741
    378300  294.9704989123 -176768.3332629151 -179468.5131687097
    378400  307.0327776193 -176706.3973581286 -179516.9961793838
    378500  302.1986824563 -176737.3366784452 -179503.6838654861
    378600  291.5618752014 -176798.8533081408 -179467.8304418463
    378700  302.4913035308 -176784.9846071267 -179554.0104672834
    378800  296.9432682880 -176789.3456755531 -179507.5844456968
    378900  303.1114686482 -176754.8173922537 -179529.5202858578
    379000  301.0847286289 -176684.0458953257 -179440.1958736560
    379100  308.5549860683 -176662.7836909891 -179487.3169113844
    379200  304.2877001818 -176752.9657922823 -179538.4359889326
    379300  298.5957748396 -176821.7231033509 -179555.0890302829
    379400  295.0084072040 -176840.2186807963 -179540.7456016580
    379500  303.1019414910 -176790.0259883844 -179564.6416697461
    379600  311.3746561596 -176721.3606362612 -179571.7053074612
    379700  295.8154941904 -176749.1530231849 -179457.0680729304
    379800  295.1769047614 -176801.7342996092 -179503.8036585124
    379900  293.4019543686 -176898.4548827822 -179584.2762256902
    380000  295.4103853887 -176909.5078813414 -179613.7145377052
    380100  300.8596064235 -176828.5522062438 -179582.6414006736
    380200  297.2004524377 -176756.2625434684 -179476.8555947207
    380300  300.7459908905 -176752.4165223423 -179505.4656724958
    380400  297.7426185604 -176786.2986648283 -179511.8547414531
    380500  301.3941520309 -176758.3913199560 -179517.3737810447
    380600  313.1837680885 -176696.1943975648 -179563.0998017724
    380700  296.0411403804 -176774.4580215806 -179484.4386518172
    380800  303.6985304457 -176805.0865962168 -179585.1634932379
    380900  299.7318684852 -176822.4548400857 -179566.2206451212
    381000  296.0019621043 -176785.3419287018 -179494.9639183484
    381100  307.9190109414 -176693.2465093629 -179511.9579704143
    381200  301.6785474297 -176752.4887286556 -179514.0745644690
    381300  299.5856799034 -176779.2352298721 -179521.6628147389
    381400  306.6648865968 -176785.3575556413 -179592.5886775837
    381500  294.7634823090 -176891.8214336513 -179590.1062954519
    381600  301.1007754985 -176900.0377101193 -179656.3345825800
    381700  298.4523746563 -176881.5362798305 -179613.5895117817
    381800  297.4620043656 -176839.4213405755 -179562.4086558732
    381900  310.6762566481 -176722.8290820913 -179566.7805569065
    382000  301.8989409605 -176752.3807928402 -179515.9841259472
    382100  303.6945576258 -176800.4847768078 -179580.5253063659
    382200  294.5663395147 -176870.2225820603 -179566.7027853820
    382300  295.0590179580 -176864.1888856198 -179565.1791007479
    382400  296.0799215964 -176836.8646243842 -179547.2002604962
    382500  305.2873588518 -176802.6774580976 -179597.2985978535
    382600  296.7816798588 -176817.5879199711 -179534.3474987003
    382700  298.9661794760 -176791.0069938925 -179527.7636299288
    382800  308.8451352408 -176747.2480766102 -179574.4373421631
    382900  306.0180977984 -176763.9574913129 -179565.2678648305
    383000  290.6324271298 -176857.9217872710 -179518.3906904388
    383100  298.5006743988 -176843.1426338596 -179575.6380049218
    383200  298.3502864802 -176828.0317245685 -179559.1504344478
    383300  305.2506135601 -176773.8536489142 -179568.1384197831
    383400  297.7778152647 -176741.8692510543 -179467.7475206911
    383500  302.9203437412 -176706.4455716292 -179479.3988949016
    383600  304.3883150064 -176707.9363114957 -179494.3275430583
    383700  295.2756756030 -176785.5303862893 -179488.5039001592
    383800  297.8286737260 -176812.1747289555 -179538.5185603888
    383900  301.7475258632 -176805.6327304565 -179567.8499995169
    384000  297.1583430777 -176794.7641550635 -179514.9717343848
    384100  297.9885858166 -176759.9598397007 -179487.7675172311
    384200  303.9048645553 -176755.9827667155 -179537.9484601367
    384300  298.3749215142 -176798.7211052796 -179530.0653259272
    384400  298.9823768723 -176793.5871007672 -179530.4920088648
    384500  300.3732828755 -176784.3807757822 -179534.0181315476
    384600  302.5634114593 -176790.0564074974 -179559.7423485104
    384700  287.7098428440 -176849.5390213298 -179483.2543901928
    384800  297.4978769326 -176812.7163766636 -179536.0320718672
    384900  303.7004698119 -176769.8892673542 -179549.9839174638
    385000  301.9250585104 -176765.1664869688 -179529.0089018943
    385100  303.3845813774 -176758.9912299166 -179536.1942159230
    385200  306.2085388490 -176739.2009787770 -179542.2546625574
    385300  300.9731741599 -176784.4815964909 -179539.6103976636
    385400  296.1394340467 -176839.1374641477 -179550.0178812564
    385500  301.3346912641 -176797.9781180009 -179556.4162712077
    385600  300.1827848657 -176682.3285708550 -179430.2220949487
    385700  304.5128035791 -176676.4663350601 -179463.9971434409
    385800  296.9332824826 -176754.1795523714 -179472.3269117772
    385900  299.9529168684 -176794.4887485908 -179540.2780454828
    386000  296.3386639504 -176825.9106267070 -179538.6148078351
    386100  301.8950350534 -176763.6152788347 -179527.1828570036
    386200  302.8203866310 -176677.4160778478 -179449.4543869708
    386300  303.1529597987 -176713.5159355476 -179488.5986419506
    386400  300.0419923839 -176785.3057855832 -179531.9104857717
    386500  301.1473239470 -176796.7717211336 -179553.4947012410
    386600  300.5553476120 -176788.7987680788 -179540.1027567606
    386700  304.8770452715 -176785.6022440535 -179576.4673455324
    386800  304.6930807992 -176780.1372681188 -179569.3183463705
    386900  299.0918681710 -176816.9097754761 -179554.8169743313
    387000  294.6263307099 -176816.3560150389 -179513.3853818205
    387100  306.2479524029 -176742.2330102551 -179545.6474883752
    387200  299.6449726993 -176746.7080479127 -179489.6784030446
    387300  295.1496616235 -176751.8905029349 -179453.7104763102
    387400  304.5589233549 -176649.9672650729 -179437.9202570018
    387500  302.8227767004 -176648.0931618900 -179420.1533498694
    387600  303.6757131829 -176704.1904417360 -179484.0584679887
    387700  295.7747157818 -176807.9926731833 -179515.5344346169
    387800  301.1542488415 -176785.6387669115 -179542.4251379720
    387900  300.2877223584 -176753.9470291164 -179502.8011581188
    388000  301.9693507288 -176789.3158882019 -179553.5637570914
    388100  293.6161834335 -176860.6727254624 -179548.4551357259
    388200  295.4169547243 -176823.2104642199 -179527.4772567264
    388300  296.3787465260 -176776.0132505884 -179489.0843503256
    388400  301.3259528096 -176729.8297342391 -179488.1878950419
    388500  304.6607743478 -176745.7882626886 -179534.6736054977
    388600  304.0824263125 -176812.8121168673 -179596.4032226281
    388700  293.4154619079 -176852.1659476955 -179538.1109395324
    388800  299.9785899664 -176840.7303467347 -179586.7546569032
    388900  297.6986032215 -176817.4252222874 -179542.5783795214
    389000  305.3397460966 -176750.5905295809 -179545.6912257204
    389100  300.7315359604 -176692.6940174634 -179445.6108462083
    389200  312.6696389123 -176630.7820618609 -179492.9810928016
    389300  299.5818475355 -176716.6308584642 -179459.0233615756
    389400  298.7827313362 -176794.8120832645 -179529.8894226168
    389500  293.4257113113 -176821.5357948050 -179507.5746103743
    389600  297.2145476006 -176784.8090201835 -179505.5310995109
    389700  309.6315608941 -176704.1850612939 -179538.5733204895
    389800  301.7827620840 -176715.2784456979 -179477.8182695081
    389900  298.3233960104 -176791.7744761473 -179522.6470288464
    390000  298.5693380604 -176875.3675252122 -179608.4914480781
    390100  293.1812935881 -176870.6763499236 -179554.4777491163
    390200  301.9271889360 -176772.8055990105 -179536.6675159963
    390300  299.2718214499 -176742.3776396773 -179481.9321430235
    390400  302.8076922380 -176726.6615984136 -179498.5837022038
    390500  302.2603859292 -176720.0786049127 -179486.9906297198
    390600  293.7701551164 -176823.7184300252 -179512.9103074923
    390700  293.0117462975 -176863.2668743520 -179545.5162261747
    390800  300.8924215128 -176798.8328359572 -179553.2224219347
    390900  304.2596811773 -176747.9818422169 -179533.1955510044
    391000  305.2794315566 -176763.7586961012 -179558.3072688603
    391100  289.8041453116 -176812.2344486798 -179465.1212040397
    391200  299.5408283469 -176764.1096664057 -179506.1266770887
    391300  302.0392295468 -176755.5576749483 -179520.4452192662
    391400  299.6745124702 -176773.8763522449 -179517.1171164386
    391500  296.7176293325 -176824.9474834759 -179541.1207393538
    391600  296.6886178777 -176868.2252682652 -179584.1329513230
    391700  288.4633498843 -176892.3014585333 -179532.9144818287
    391800  302.8012780482 -176767.9303443968 -179539.7937322592
    391900  302.2316800987 -176757.6181248506 -179524.2673745426
    392000  295.4060415244 -176769.4502830664 -179473.6171754027
    392100  301.6701244618 -176748.9859400053 -179510.4946714002
    392200  293.5086282975 -176783.5002421879 -179470.2980854590
    392300  301.9549185762 -176791.3740551553 -179555.4898111433
    392400  301.0612072801 -176778.4219492596 -179534.3566115720
    392500  296.2580528313 -176788.6657383083 -179500.6319997975
    392600  302.2244885701 -176746.8644457048 -179513.4478636571
    392700  300.2533658938 -176729.0827146268 -179477.6223422277
    392800  306.6472032883 -176705.5987733255 -179512.6680210651
    392900  302.6235873427 -176705.3021584135 -179475.5389535346
    393000  303.7130709737 -176755.6675543824 -179535.8775563798
    393100  295.8729324259 -176838.9319001381 -179547.3727433780
    393200  296.3121658900 -176842.2210224227 -179554.6826385129
    393300  296.9689930474 -176778.7841823404 -179497.2584386727
    393400  301.0959972198 -176727.2983067512 -179483.5514385256
    393500  301.1486372908 -176746.6477635592 -179503.3827661054
    393600  298.4037247058 -176759.0438101896 -179490.6516972020
    393700  306.1826826288 -176748.8277793804 -179551.6447735718
    393800  295.7047705011 -176796.6499575000 -179503.5514351019
    393900  295.0961778324 -176879.4395234639 -179580.7699025964
    394000  291.5863005854 -176905.3364449770 -179574.5371702998
    394100  302.1092333587 -176808.4888740959 -179574.0172380443
    394200  297.2004097553 -176768.1923464889 -179488.7850070233
    394300  305.3254904473 -176753.7430498743 -179548.7132488358
    394400  301.0557747501 -176771.5043466652 -179527.3892792303
    394500  299.5349254209 -176793.6675241274 -179535.6304990264
    394600  295.5716951332 -176813.5617339275 -179519.2450306066
    394700  295.9947411712 -176832.9003870859 -179542.4562758221
    394800  299.8975846042 -176794.4957322787 -179539.7785138804
    394900  302.7709366741 -176747.1284421225 -179518.7140829940
    395000  299.0507050562 -176732.0476384809 -179469.5780273973
    395100  310.8284464710 -176632.8507210437 -179478.1953517953
    395200  307.5987217909 -176652.8681601537 -179468.6476726487
    395300  297.8932940862 -176732.9180921172 -179459.8534627001
    395400  301.1575810245 -176743.4683899182 -179500.2852640078
    395500  295.3421445485 -176774.2366377472 -179477.8186128422
    395600  295.5075407281 -176823.2680348563 -179528.3640577710
    395700  288.5913764081 -176865.5484203761 -179507.3334071332
    395800  306.4793020042 -176763.5174928349 -179569.0497608588
    395900  302.0434508881 -176735.0737320623 -179499.9999188245
    396000  298.1727610773 -176720.5977291506 -179450.0913594798
    396100  307.8358812405 -176702.5833488912 -179520.5338350357
    396200  294.7757455204 -176790.7939562065 -179489.1910762741
    396300  300.5863258608 -176817.3769076970 -179568.9644733646
    396400  303.3846260998 -176804.1684970220 -179581.3718924207
    396500  307.3575871437 -176732.8619742108 -179546.4341238301
    396600  303.9433593132 -176685.3626433432 -179467.6807203833
    396700  301.8776072093 -176746.9973701670 -179510.4054126712
    396800  294.8260711532 -176828.7787114566 -179527.6365157718
    396900  302.9917358904 -176814.6609392439 -179588.2677910815
    397000  292.7531337701 -176847.1629123234 -179527.0449075710
    397100  305.1662567921 -176789.4340460297 -179582.9466093371
    397200  302.4373477455 -176760.7281465844 -179529.2600918309
    397300  303.9885696383 -176766.4242866388 -179549.1562220539
    397400  295.8068758460 -176791.8703807830 -179499.7065376204
    397500  296.2134416554 -176812.4544509906 -179524.0123387570
    397600  308.6842689056 -176752.7879665834 -179578.5046508183
    397700  306.2108903299 -176700.9979952433 -179504.0732046391
    397800  293.6545586496 -176780.0659838094 -179468.1996833977
    397900  305.1069661373 -176807.7941267511 -179600.7639393923
    398000  302.1622407955 -176832.1196285979 -179598.1332262101
    398100  303.0853786878 -176836.8334229006 -179611.2974872415
    398200  294.3428824176 -176824.7759283258 -179519.2105902610
    398300  304.8529538571 -176789.6163155675 -179580.2608826088
    398400  297.7872261457 -176813.9993299921 -179539.9637474709
    398500  288.6397967690 -176844.4725944863 -179486.7008245028
    398600  306.9891143839 -176724.2988289898 -179534.4979540336
    398700  301.4066910238 -176731.7385616543 -179490.8358055329
    398800  298.9141679256 -176779.7137118629 -179515.9942306472
    398900  299.9232642842 -176827.0121872407 -179572.5300423715
    399000  291.4242368700 -176879.3339103094 -179547.0510934154
    399100  304.4480422010 -176833.0915671715 -179620.0295455148
    399200  304.9344403587 -176739.6731150890 -179531.0636150796
    399300  301.0910528911 -176697.5135155460 -179453.7213866010
    399400  299.7524376557 -176727.0095600934 -179470.9636567076
    399500  295.8550786361 -176822.7662511142 -179531.0436595537
    399600  297.2023036966 -176821.6224670686 -179542.2324648701
    399700  304.9011358683 -176780.5021288754 -179571.5877573071
    399800  300.1606771919 -176747.9250461862 -179495.6161951380
    399900  300.3419102521 -176747.3077232400 -179496.6578918875
    400000  287.1991711456 -176843.6146153420 -179472.6552609246
    400100  300.1430452679 -176832.7173924708 -179580.2471375972
    400200  297.6010313541 -176762.9821056639 -179487.2420834212
    400300  303.4803072173 -176731.7438023660 -179509.8230691880
    400400  298.0304393813 -176745.7258188376 -179473.9166267318
    400500  310.3134550451 -176734.6898178452 -179575.3201822377
    400600  300.0639317936 -176785.1107418997 -179531.9162769289
    400700  296.9543212173 -176881.6067964264 -179599.9467458331
    400800  293.8400881035 -176873.2049799302 -179563.0370286929
    400900  303.4950599406 -176820.4439033571 -179598.6582176067
    401000  297.3118189932 -176790.5061587754 -179512.1186670121
    401100  300.0238262113 -176713.8499390811 -179460.2883448968
    401200  301.6004830890 -176685.8050055006 -179446.6762350563
    401300  301.1766140119 -176722.7751556978 -179479.7662590417
    401400  298.6962034590 -176764.6324645290 -179498.9177218381
    401500  298.9481955466 -176802.8605100636 -179539.4525199932
    401600  300.6317639139 -176791.1021463915 -179543.1056550712
    401700  303.0845246425 -176667.2487528283 -179441.7049991806
    401800  307.7881761129 -176661.0927697271 -179478.6065599052
    401900  295.9616084912 -176748.7603121312 -179458.0129020727
    402000  298.2266225745 -176793.1357951825 -179523.1224773014
    402100  297.7179070324 -176823.5458570676 -179548.8757226929
    402200  300.8742973824 -176815.6313890012 -179569.8550654625
    402300  306.1653254580 -176760.6549785309 -179563.3130840064
    402400  296.7043929145 -176734.1252068717 -179450.1772956832
    402500  304.8226231054 -176736.4923202877 -179526.8592375756
    402600  287.5018811887 -176819.7421938143 -179451.5538676135
    402700  306.8335697093 -176821.5941475064 -179630.3694060739
    402800  294.2032935812 -176853.0007124021 -179546.1575686838
    402900  296.5908347353 -176869.5264551463 -179584.5390247020
    403000  301.0306784954 -176815.3789616984 -179571.0341614498
    403100  302.7821372808 -176753.6446200718 -179525.3327920545
    403200  298.4162119709 -176764.4762269444 -179496.1984232264
    403300  294.3105366899 -176797.8449310728 -179491.9834980282
    403400  298.6421110697 -176754.1507031293 -179487.9407950469
    403500  308.2392043166 -176672.8854742202 -179494.5280070930
    403600  299.4150179436 -176716.8906130680 -179457.7559468067
    403700  302.4059235152 -176770.1162223569 -179538.3605080730
    403800  297.6649280665 -176808.1146588081 -179532.9595513946
    403900  298.9614082616 -176827.6845988424 -179564.3975588596
    404000  298.6880764359 -176822.4742644219 -179556.6851264115
    404100  300.5550102183 -176777.6945795762 -179528.9954797338
    404200  305.5983467354 -176678.1151244785 -179475.5830683637
    404300  306.7971805284 -176677.5598930092 -179486.0020425525
    404400  302.4846345137 -176794.2943208751 -179563.2591323975
    404500  300.1137181922 -176829.0874389416 -179576.3487220323
    404600  299.1432582619 -176857.1009400103 -179595.4785672347
    404700  297.7029515805 -176870.4126036350 -179595.6055660417
    404800  295.2089809285 -176841.0445408531 -179543.4075271604
    404900  305.9761102726 -176740.1173966608 -179541.0434135257
    405000  302.2551062060 -176753.7828625315 -179520.6465563948
    405100  294.8537598162 -176811.4914963910 -179510.6027646005
    405200  300.0075614267 -176837.5749873484 -179583.8645042255
    405300  303.3810679713 -176814.6014909231 -179591.7723149725
    405400  304.0301362724 -176753.8889125857 -179537.0013517817
    405500  301.9505482059 -176756.7211874888 -179520.7969368119
    405600  297.7312443727 -176768.0292996479 -179493.4812561887
    405700  300.8164967391 -176756.3008563328 -179509.9954217949
    405800  309.1345833655 -176711.7698268172 -179541.6087200882
    405900  300.4861854198 -176740.6498968648 -179491.3207701599
    406000  298.7359636825 -176793.1955133181 -179527.8447384038
    406100  300.4854351333 -176798.2413795140 -179548.9053846358
    406200  294.0018004130 -176833.3450634966 -179524.6574376826
    406300  294.9105702636 -176816.5113973680 -179516.1427122570
    406400  298.6187188273 -176739.2184774068 -179472.7944351542
    406500  304.8048533507 -176681.2907891527 -179471.4950409036
    406600  298.3479185512 -176709.5775556922 -179440.6745893895
    406700  302.6342656523 -176765.2038757188 -179535.5384208084
    406800  298.6431826576 -176778.5802279559 -179512.3801292616
    406900  299.6262160742 -176754.5223780232 -179497.3210337395
    407000  301.9062058591 -176721.1907048394 -179484.8605413196
    407100  300.2687668171 -176763.4034231679 -179512.0840318624
    407200  292.6825655105 -176889.7745123265 -179569.0105209512
    407300  294.7173901926 -176905.9082839042 -179603.7712153519
    407400  300.3411441718 -176840.8651440995 -179590.2082999962
    407500  302.3808176629 -176799.1504306221 -179567.1648956679
    407600  296.9427765160 -176803.4052509195 -179521.6395193489
    407700  298.2994768720 -176758.0960231820 -179488.7496184702
    407800  304.9631966563 -176641.4972285789 -179433.1509656627
    407900  309.0058408284 -176684.7697550648 -179513.4301304397
    408000  297.5956836307 -176768.3874670738 -179492.5984914099
    408100  296.7710929799 -176798.7542163715 -179515.4168820955
    408200  298.2258994309 -176793.4635369179 -179523.4435993317
    408300  308.4595449193 -176740.6260322856 -179564.2855779451
    408400  303.5129530807 -176787.8482554931 -179566.2263647575
    408500  298.8387674173 -176867.7468265012 -179603.3371239313
    408600  295.9249439609 -176883.6840407838 -179592.6010011338
    408700  285.4460433585 -176853.2635568508 -179466.2559520468
    408800  299.7424228949 -176729.8190375834 -179473.6814583994
    408900  299.1621079883 -176712.7566524494 -179451.3068313445
    409000  302.3673398356 -176786.4903893450 -179554.3814774474
    409100  295.5138764981 -176833.7932359657 -179538.9472569474
    409200  300.4435696405 -176797.5631931077 -179547.8439586755
    409300  303.8333237097 -176747.6821910861 -179528.9929947662
    409400  303.5163176249 -176760.9173582590 -179539.3262667890
    409500  296.3343958314 -176872.0635510841 -179584.7286615616
    409600  299.8183355763 -176880.8074738600 -179625.3648044987
    409700  297.1973102422 -176851.2274263554 -179571.7917137372
    409800  299.9909753025 -176761.9415486431 -179508.0792350166
    409900  299.3302607993 -176745.5516757024 -179485.6411368075
    410000  306.7149682352 -176726.1810483277 -179533.8706209768
    410100  301.1487672612 -176778.7769863232 -179535.5131786271
    410200  294.7768563881 -176868.6672234480 -179567.0745124729
    410300  298.3528620676 -176867.6005474953 -179598.7428344763
    410400  298.7006256637 -176830.6775807235 -179565.0033191936
    410500  298.9631417559 -176824.2793449722 -179561.0081735133
    410600  296.7378778953 -176849.1033028498 -179565.4619154415
    410700  294.8090266582 -176872.1493457122 -179570.8511235668
    410800  302.2697033298 -176815.1713305899 -179582.1686475117
    410900  295.5601504950 -176761.3277751922 -179466.9053914729
    411000  307.3722835200 -176726.1154676053 -179539.8221488473
    411100  297.3937383171 -176792.3829790669 -179514.7453823372
    411200  293.5927442755 -176864.8900906977 -179552.4579373234
    411300  298.5755206240 -176869.2941040182 -179602.4746224900
    411400  303.0956444023 -176803.8822028593 -179578.4402402454
    411500  301.8878379810 -176696.8632115708 -179460.3649072520
    411600  303.7653971858 -176674.4388770896 -179455.1278767733
    411700  303.4402703372 -176694.9972960078 -179472.7100625204
    411800  300.1444915440 -176770.2096475805 -179517.7526320164
    411900  298.0877644659 -176824.8899769225 -179553.6055425195
    412000  298.9897865953 -176824.1314533664 -179561.1041905704
    412100  300.8160924350 -176750.1096931925 -179503.8005576271
    412200  304.2878847287 -176683.2002386001 -179468.6721246053
    412300  301.9253871151 -176691.9144224657 -179455.7598454608
    412400  298.0539451435 -176783.1853109871 -179511.5912922185
    412500  292.6520110514 -176834.5679883347 -179513.5242993734
    412600  300.1359307837 -176794.1407199793 -179541.6053386361
    412700  298.0139045869 -176751.1761528064 -179479.2156000735
    412800  310.1839365265 -176678.0932079047 -179517.5379510143
    412900  307.8501576938 -176636.6865599273 -179454.7677336906
    413000  311.8749087750 -176620.1125532689 -179475.0365707591
    413100  297.4871071335 -176731.7328757032 -179454.9499834372
    413200  305.9667173820 -176759.5185538895 -179560.3585875985
    413300  298.0015961162 -176826.2431561215 -179554.1699308152
    413400  299.5193178610 -176802.2892970408 -179544.1093992804
    413500  304.3153557603 -176734.9534300833 -179520.6767877708
    413600  302.0053313436 -176684.1736060243 -179448.7508438969
    413700  307.4993710404 -176611.4027973354 -179426.2728463381
    413800  307.4169665353 -176650.6197554478 -179464.7354680356
    413900  302.9142341520 -176760.8963786133 -179533.7937742931
    414000  293.7685702984 -176816.5730961950 -179505.7504661306
    414100  292.8694644942 -176806.0381157678 -179486.9850103349
    414200  304.7508945099 -176729.4624362031 -179519.1727450738
    414300  305.1137227502 -176726.9514454988 -179519.9831086319
    414400  303.4212359366 -176740.8753215770 -179518.4138458988
    414500  295.6271063031 -176819.1947030200 -179525.3852372978
    414600  303.5659994825 -176849.5526516598 -179628.4163512755
    414700  295.2793627562 -176861.7633168579 -179564.7705831779
    414800  301.1059141893 -176804.7777087690 -179561.1216211526
    414900  307.7331716648 -176715.9051057485 -179532.9153814874
    415000  307.5967634907 -176729.9454044957 -179545.7069905788
    415100  300.4917004105 -176783.8937391998 -179534.6150970930
    415200  298.1478924389 -176808.9499287654 -179538.2159098957
    415300  295.9207739354 -176837.2770934518 -179546.1558811064
    415400  304.0723987751 -176814.7101746985 -179598.2094877042
    415500  299.3561586629 -176760.6131914334 -179500.9397233344
    415600  311.9262114801 -176639.9585262602 -179495.3521721842
    415700  306.1638970235 -176646.3890629633 -179449.0340924530
    415800  306.6303134466 -176694.0683582584 -179500.9829952437
    415900  301.3610878916 -176758.2000463238 -179516.8798360447
    416000  299.7607128534 -176823.3293559163 -179567.3592042507
    416100  293.0635950616 -176857.9189767136 -179540.6429556305
    416200  295.2966686897 -176775.9133584014 -179479.0790444082
    416300  305.8128322821 -176733.3632336811 -179532.7945927733
    416400  292.5436339020 -176754.7261251853 -179432.6903444647
    416500  295.7383586071 -176719.8680150699 -179427.0769604664
    416600  307.5740997187 -176647.8901784942 -179463.4442988751
    416700  306.0259302460 -176671.1091590048 -179472.4912312775
    416800  300.0888534940 -176775.8057693850 -179522.8394393466
    416900  289.6372386306 -176780.2299852614 -179431.5888655694
    417000  300.2581205745 -176706.0058449033 -179454.5889971723
    417100  297.9783360554 -176682.5003835221 -179410.2142340457
    417200  301.3635430765 -176697.3186687951 -179456.0209334443
    417300  291.8376898669 -176772.6188565712 -179444.1208163871
    417400  295.4392868236 -176839.6269636605 -179544.0981857149
    417500  295.0825496086 -176837.7963621259 -179539.0019875754
    417600  301.6109184102 -176705.1691521062 -179466.1359072984
    417700  298.2533033866 -176703.8517313226 -179434.0826514011
    417800  297.6782877193 -176746.2560278142 -179471.2232155664
    417900  302.0805045617 -176769.2703587599 -179534.5357373569
    418000  296.3828133817 -176846.7909490717 -179559.8992770812
    418100  295.8145369890 -176865.7209987862 -179573.6272862456
    418200  302.6636384852 -176749.3517045132 -179519.9551305030
    418300  306.3913025547 -176720.0873403226 -179524.8140554314
    418400  299.7937016126 -176771.7386582094 -179516.0704878769
    418500  301.5165313412 -176828.3625753986 -179588.4653049748
    418600  292.4166350053 -176848.4305284664 -179525.2321912528
    418700  303.5041419506 -176760.8200953220 -179539.1175469051
    418800  306.1343265226 -176697.5897022451 -179499.9640413680
    418900  302.5694573288 -176733.9140730377 -179503.6553583487
    419000  302.6666399968 -176743.0290140373 -179513.6599160671
    419100  298.4574965628 -176795.7459106570 -179527.8460288868
    419200  294.5303964963 -176809.1406879173 -179505.2918664164
    419300  300.8894564733 -176775.0926096496 -179529.4550534552
    419400  295.3118664515 -176751.9139981297 -179455.2188054760
    419500  300.5880053608 -176708.0077098653 -179459.6106497899
    419600  306.2583174464 -176681.4530732349 -179484.9624336646
    419700  294.7179979965 -176815.2682131440 -179513.1367084701
    419800  299.2435363044 -176826.9169662747 -179566.2125454851
    419900  301.9986725219 -176768.5856173831 -179533.1018999512
    420000  303.0341608330 -176727.7428043642 -179501.7380169969
    420100  305.0779962675 -176768.2366942161 -179560.9413147091
    420200  297.4011633242 -176837.0272330882 -179559.4576053762
    420300  300.0706335161 -176818.8815184819 -179565.7484015323
    420400  300.7871729049 -176813.3360292170 -179566.7621623163
    420500  289.6664427624 -176841.4930973108 -179493.1193142174
    420600  301.6777522353 -176720.8006066034 -179482.3791631531
    420700  302.4771075953 -176677.4121108951 -179446.3080204969
    420800  306.9050363741 -176670.7843918524 -179480.2138611053
    420900  293.9338252165 -176739.7479955748 -179430.4381202128
    421000  300.3436024747 -176759.5624809872 -179508.9281403552
    421100  293.6121621614 -176760.6649408854 -179448.4105401518
    421200  305.1484707695 -176671.4824466305 -179464.8321954836
    421300  300.6891944053 -176662.7905776911 -179415.3198089758
    421400  304.3662528244 -176704.7438681347 -179490.9331409907
    421500  296.3234620781 -176814.5295764498 -179527.0945986101
    421600  296.1882635974 -176796.7805838384 -179508.1079899581
    421700  296.3186499072 -176764.4882491679 -179477.0092203898
    421800  298.3332975969 -176720.5699202167 -179451.5331127091
    421900  306.3096185928 -176662.2759900808 -179466.2549646753
    422000  304.5053684615 -176673.2782934530 -179460.7410402641
    422100  296.8472581936 -176791.8898798352 -179509.2497670791
    422200  293.1352292412 -176806.5691098368 -179489.9488328813
    422300  299.8449396903 -176746.7091488096 -179491.5100153073
    422400  296.7896200008 -176709.5599432809 -179426.3922066075
    422500  307.6788924618 -176641.7147295817 -179458.2281298229
    422600  304.9765672705 -176592.3185290824 -179384.0946616741
    422700  295.7668026555 -176695.7014435131 -179403.1707676537
    422800  309.0661407414 -176773.8316429613 -179603.0440078204
    422900  300.7577805797 -176828.7822873268 -179581.9393610925
    423000  307.0625049745 -176827.3457258736 -179638.2166733491
    423100  297.9698369589 -176858.9937596446 -179586.6298088637
    423200  295.1736053755 -176842.0988192356 -179544.1379753373
    423300  301.4241757019 -176746.0580113402 -179505.3153111456
    423400  300.2641183789 -176706.9979661695 -179455.6360227461
    423500  300.7609047140 -176718.5575558734 -179471.7432281759
    423600  297.4988463059 -176815.4006454241 -179538.7252143364
    423700  295.8436841380 -176852.5231012724 -179560.6962037058
    423800  291.2027056845 -176810.6108667094 -179476.3001383540
    423900  299.0400714720 -176742.6690450839 -179480.1020934513
    424000  301.9436655896 -176726.7534304073 -179490.7661757950
    424100  301.8654006028 -176745.1294986856 -179508.4258010885
    424200  301.2858949252 -176749.8362227529 -179507.8276909717
    424300  298.9103424903 -176773.6378791928 -179509.8833796835
    424400  301.8194939420 -176777.3354060891 -179540.2114758129
    424500  301.3627782671 -176774.9310004993 -179533.6262640322
    424600  300.4858700155 -176821.9821986177 -179572.6501846799
    424700  289.3916234042 -176871.1997187736 -179520.3102206799
    424800  298.0819465824 -176781.4850473197 -179510.1473556177
    424900  303.6352982540 -176736.3374063314 -179515.8354715904
    425000  301.6363710775 -176763.9905989239 -179525.1903495551
    425100  290.9730255662 -176831.1488184067 -179494.7355827074
    425200  295.8095756505 -176852.0717387594 -179559.9326097901
    425300  299.3613121936 -176817.5024228997 -179557.8761305693
    425400  306.9204576633 -176691.3607919790 -179500.9314287569
    425500  305.7896133477 -176676.9893312666 -179476.2081426620
    425600  304.9952171107 -176734.0685219509 -179526.0153764411
    425700  299.1743153634 -176813.2610710303 -179551.9229970633
    425800  298.1082151927 -176809.6084912784 -179538.5112642125
    425900  305.8498595350 -176753.7237200763 -179553.4940291467
    426000  296.8881625441 -176758.7397082292 -179476.4740366649
    426100  304.9331310334 -176771.4825252692 -179562.8610396067
    426200  293.3487628738 -176881.2398181077 -179566.5742424729
    426300  296.5607826309 -176883.7607121092 -179598.4981826681
    426400  301.5644245273 -176831.4479532441 -179591.9891002864
    426500  296.6422809645 -176776.9246543474 -179492.4081661666
    426600  304.7394065228 -176710.7840938108 -179500.3892408707
    426700  302.7074546497 -176774.5797375004 -179545.5842596251
    426800  295.8124467222 -176870.6764977101 -179578.5636507258
    426900  299.8522054165 -176829.6946326186 -179574.5620100661
    427000  297.1920007667 -176789.6057930157 -179510.1214770997
    427100  302.8465886992 -176758.8628518591 -179531.1410164871
    427200  308.8313212583 -176720.0879434132 -179547.1507548354
    427300  294.0454227563 -176794.7012304787 -179486.4129265474
    427400  292.9557333105 -176853.5472469754 -179535.2838521243
    427500  294.4494325978 -176847.9841069089 -179543.3941364035
    427600  305.2235292946 -176723.3769275246 -179517.4137671946
    427700  305.0707717123 -176729.7117798176 -179522.3502662437
    427800  294.3765099355 -176803.3805558217 -179498.1230463309
    427900  303.4990467705 -176816.1017113668 -179594.3525213266
    428000  302.0125203626 -176800.6292866655 -179565.2723333040
    428100  296.1635150164 -176812.8443396964 -179523.9451956317
    428200  292.7715807736 -176861.6972790520 -179541.7481394181
    428300  302.0152801659 -176847.4949837295 -179612.1632937940
    428400  299.8178245481 -176822.9247114075 -179567.4773640588
    428500  304.7907729665 -176790.7678928831 -179580.8432518439
    428600  302.1178747055 -176736.5957763164 -179502.2032437386
    428700  307.4470260208 -176702.5556229176 -179516.9465020689
    428800  300.8121932624 -176763.8203042497 -179517.4754753943
    428900  299.0200990859 -176858.6061523220 -179595.8563721154
    429000  291.6282310501 -176867.6235526141 -179537.2081122479
    429100  302.2498532459 -176830.4147629641 -179597.2303708747
    429200  294.6435233149 -176786.1652370336 -179483.3519860846
    429300  303.0028648870 -176687.2446103749 -179460.9533378003
    429400  303.2642692504 -176672.0195057839 -179448.1211464393
    429500  301.8521045188 -176705.5911755723 -179468.7657647227
    429600  299.2369235289 -176733.1035531808 -179472.3385985972
    429700  299.8828630106 -176769.2163420870 -179514.3643612252
    429800  299.7784034497 -176837.2033112523 -179581.3951005018
    429900  292.8925447383 -176919.7424247196 -179600.9005974035
    430000  296.7721416246 -176889.1677428712 -179605.8400079591
    430100  303.1667986619 -176776.6197072876 -179551.8290955802
    430200  301.9628967587 -176745.3546981853 -179509.5434869957
    430300  296.3150700031 -176746.5262871322 -179459.0144876699
    430400  300.8799632065 -176764.1689796244 -179518.4445214228
    430500  294.9226451729 -176822.3465822287 -179522.0884316546
    430600  308.2026398312 -176800.8567798838 -179622.1645989829
    430700  295.6259813258 -176804.8555544137 -179511.0357905739
    430800  300.2268689705 -176817.1075237240 -179565.4045966956
    430900  299.9370753965 -176791.7991885447 -179537.4434715315
    431000  309.1498820720 -176731.7260128195 -179561.7049514852
    431100  302.3742275522 -176764.6041926606 -179532.5583313872
    431200  296.3422765860 -176832.8738995806 -179545.6111510194
    431300  298.4987847288 -176809.4219167336 -179541.8999896283
    431400  300.4807639279 -176791.4256560325 -179542.0469006237
    431500  297.5407728070 -176768.4737585250 -179492.1821254655
    431600  308.9795640597 -176661.3966430925 -179489.8164791487
    431700  306.7113867500 -176660.6121974606 -179468.2689849511
    431800  297.0336828685 -176760.2233862411 -179479.2898175732
    431900  296.1217598225 -176784.4346146065 -179495.1532406712
    432000  301.9796787217 -176796.9473009151 -179561.2897129507
    432100  296.0093832418 -176861.4441834656 -179571.1341067072
    432200  296.7362229787 -176875.6067707784 -179591.9502341520
    432300  301.1418124309 -176779.3416264743 -179536.0141537905
    432400  303.4991814084 -176699.9093919073 -179478.1614343520
    432500  303.4741789192 -176728.6414940568 -179506.6646620238
    432600  302.9821150075 -176806.3660045008 -179579.8847861250
    432700  293.9057644126 -176848.9809590746 -179539.4142132154
    432800  303.5010954133 -176811.2789060663 -179589.5484694407
    432900  301.9450759275 -176770.3141381507 -179534.3397938670
    433000  299.9472202540 -176717.7858551687 -179463.5230048673
    433100  309.2409151531 -176608.1961390917 -179439.0084007414
    433200  297.3036607578 -176660.1543011172 -179381.6921283155
    433300  302.9389592956 -176734.6612358236 -179507.7849671407
    433400  301.0938982292 -176768.6108868096 -179524.8448042822
    433500  300.0266743845 -176792.3929346710 -179538.8574128569
    433600  297.0155908687 -176833.2477361997 -179552.1485521415
    433700  299.9015542028 -176870.1048724844 -179615.4239920604
    433800  297.2548438787 -176863.1962179009 -179584.2871720845
    433900  295.8101879138 -176756.6800975931 -179464.5465733231
    434000  301.4483359468 -176693.2423726579 -179452.7208369797
    434100  302.1864658498 -176705.3648316773 -179471.6001870755
    434200  292.1254359639 -176760.4331134488 -179434.5691205062
    434300  301.9814776831 -176717.5754306627 -179481.9343105129
    434400  308.1912220513 -176627.2593932661 -179448.4626932363
    434500  304.1039987516 -176625.6845905652 -179409.4731718933
    434600  292.0775256816 -176769.4125012617 -179443.1099343530
    434700  294.3773865641 -176773.8563720487 -179468.6068872756
    434800  304.3327209540 -176704.2176139451 -179490.0999337902
    434900  296.9823409285 -176709.6368388174 -179428.2332825566
    435000  299.8729191200 -176775.1961071243 -179520.2530992152
    435100  301.4641612694 -176829.4968190213 -179589.1201494164
    435200  297.3596065060 -176847.3898110833 -179569.4397694455
    435300  299.8435688573 -176822.6137836124 -179567.4021014124
    435400  301.2876722623 -176675.8256827880 -179433.8334208705
    435500  306.9246620401 -176682.6671204651 -179492.2762443926
    435600  297.0984626018 -176778.5705937717 -179498.2300231650
    435700  292.0601145829 -176828.6201668851 -179502.1582176009
    435800  293.7083473415 -176812.1342356585 -179500.7603205716
    435900  304.0418910429 -176743.3239204485 -179526.5439636091
    436000  297.7233318439 -176722.7050052810 -179448.0845299974
    436100  300.0111123887 -176740.3120604675 -179486.6340830907
    436200  298.3875445168 -176849.2649629945 -179580.7247354614
    436300  292.1553882904 -176881.1745892261 -179555.5847819075
    436400  298.6923797649 -176830.9226523036 -179565.1729072586
    436500  304.1863957032 -176759.3516725875 -179543.8945211858
    436600  304.1528917010 -176763.5292113880 -179547.7653620830
    436700  300.1404989587 -176784.6379164679 -179532.1443525076
    436800  299.7039848862 -176794.8071553796 -179538.3177120638
    436900  294.0456808081 -176828.7376094445 -179520.4516677367
    437000  305.0907287447 -176802.9021011661 -179595.7232756172
    437100  306.4729059750 -176761.1943203727 -179566.6680387122
    437200  297.4460248607 -176763.2738935536 -179486.1149313823
    437300  302.6701292783 -176741.0053560055 -179511.6681991550
    437400  303.2210574345 -176735.7662645111 -179511.4723412800
    437500  296.1515930832 -176816.3116495676 -179527.3033713190
    437600  298.0504530475 -176820.1065355538 -179548.4805499020
    437700  302.6244384399 -176732.3038837810 -179502.5484699040
    437800  301.4305459917 -176663.3857827514 -179422.7013966207
    437900  301.3650337718 -176714.5987686093 -179473.3146791840
    438000  295.9351341074 -176761.8095448027 -179470.8197864440
    438100  300.9743648640 -176761.2809405034 -179516.4206414625
    438200  302.2979467957 -176728.6503923235 -179495.9062518438
    438300  306.8283749009 -176639.4323954103 -179448.1601003499
    438400  300.3945448400 -176711.7528840386 -179461.5848732649
    438500  306.2972046525 -176756.7069132428 -179560.5722497880
    438600  302.0347630313 -176790.3908476011 -179555.2375051341
    438700  297.3586904130 -176849.0468849070 -179571.0884572918
    438800  291.5135861386 -176859.9505614830 -179528.4856538400
    438900  303.6633395206 -176811.0957954850 -179590.8505523959
    439000  302.8482494242 -176792.5583578506 -179564.8517248676
    439100  300.8898361877 -176768.3644998228 -179522.7304195592
    439200  302.0284295727 -176715.8421279661 -179480.6308085901
    439300  310.9385744666 -176695.6638211966 -179542.0165710721
    439400  298.3060885123 -176823.7452350699 -179554.4593537604
    439500  299.5439053783 -176866.2551204758 -179608.3002985127
    439600  294.2022133750 -176862.1690835193 -179555.3160515201
    439700  302.5433690386 -176790.5359878560 -179560.0384591938
    439800  300.6057672946 -176746.4210925928 -179498.1866264609
    439900  296.4500945706 -176764.4317271023 -179478.1559516670
    440000  298.5062601783 -176843.0088216185 -179575.5553252841
    440100  295.7088363325 -176920.6301182794 -179627.5688147769
    440200  298.0367370643 -176894.4195616617 -179622.6680189716
    440300  301.3609555040 -176823.9096450157 -179582.5882228518
    440400  296.7654260782 -176792.9932374360 -179509.6040279578
    440500  298.5547328770 -176793.0209752563 -179526.0112012853
    440600  300.5382024227 -176797.7461318457 -179548.8931723045
    440700  300.4718596016 -176789.1055013254 -179539.6452351116
    440800  308.4811570781 -176717.1551634732 -179541.0125482968
    440900  303.5773409526 -176708.7089242288 -179487.6764444295
    441000  293.8223296167 -176787.7899756355 -179477.4594620082
    441100  302.3858845560 -176812.5843615465 -179580.6452092746
    441200  294.6937314527 -176862.3744884027 -179560.0208461451
    441300  296.9747778466 -176909.2062041452 -179627.7334149205
    441400  288.9887841523 -176992.0351709220 -179637.4580550594
    441500  291.4693308066 -176910.6636184749 -179578.7935945283
    441600  294.9747222053 -176840.6611134667 -179540.8796795710
    441700  299.5989183129 -176764.0439139147 -179506.5926840775
    441800  306.7912454781 -176734.5748816770 -179542.9627013682
    441900  300.3279009112 -176794.1796209101 -179543.4015471029
    442000  299.4684325809 -176829.8234479399 -179571.1777428830
    442100  296.1211225100 -176823.6936210020 -179534.4064130649
    442200  298.9043276296 -176717.8621941279 -179454.0526341772
    442300  300.1397171171 -176661.8363785313 -179409.3356575404
    442400  307.2963140680 -176676.2869180737 -179489.2981698118
    442500  295.5167681711 -176775.7390502773 -179480.9195418295
    442600  300.6768918106 -176794.7319640164 -179547.1485765161
    442700  300.2582388463 -176808.3907485552 -179556.9749834931
    442800  299.5784130928 -176801.9280934225 -179544.2891574125
    442900  307.4694269497 -176714.3684663213 -179528.9644050917
    443000  298.0525245176 -176706.4343198522 -179434.8272965779
    443100  295.1040068795 -176742.1767841601 -179443.5788309196
    443200  295.5039447060 -176785.9977814301 -179491.0608861145
    443300  291.1608137456 -176845.7171652132 -179511.0229552151
    443400  298.4565962212 -176862.4641409619 -179594.5560174035
    443500  302.6312572628 -176813.8803949850 -179584.1874010740
    443600  301.4332427451 -176746.1336378294 -179505.4739379609
    443700  304.5205326279 -176693.7423919681 -179481.3439525845
    443800  303.0297962452 -176655.3863728471 -179429.3416317479
    443900  303.7781111439 -176696.9044033552 -179477.7097874714
    444000  301.7809071748 -176816.3095432426 -179578.8323870879
    444100  297.4820483890 -176882.9101423157 -179606.0809419605
    444200  295.8222077298 -176911.8282401237 -179619.8047460628
    444300  296.9002137361 -176859.7908212370 -179577.6354670995
    444400  302.5041894234 -176770.9437726124 -179540.0875911013
    444500  301.6991739255 -176773.0678323527 -179534.8424845042
    444600  301.6585200792 -176775.8595993606 -179537.2621034523
    444700  307.9083299953 -176739.1472614108 -179557.7609483588
    444800  299.9133327656 -176776.1270915582 -179521.5540328954
    444900  298.2513191903 -176856.8576106247 -179587.0703672360
    445000  295.4726041195 -176884.7570145766 -179589.5332254123
    445100  295.9604154544 -176831.3812580522 -179540.6229268542
    445200  304.3967518944 -176761.3511623630 -179547.8196257693
    445300  305.4828142948 -176785.6271606426 -179582.0375127489
    445400  297.5873105407 -176850.9077571930 -179575.0421336960
    445500  296.6578775652 -176881.0495358363 -179596.6758199935
    445600  295.5698097570 -176828.9227055378 -179534.5887433561
    445700  303.9255850117 -176708.1459812483 -179490.3013511295
    445800  304.6402849331 -176736.7795529271 -179525.4773342481
    445900  300.7500554678 -176822.4868572473 -179575.5732148163
    446000  293.8503805860 -176854.8531144427 -179544.7793812871
    446100  304.4115655515 -176803.6184185288 -179590.2224871545
    446200  300.9421062660 -176812.5965561586 -179567.4409597290
    446300  292.5791165552 -176909.3159846053 -179587.6050144929
    446400  290.7051876146 -176958.3472551736 -179619.4822127427
    446500  293.8615862433 -176885.1151832809 -179575.1440274700
    446600  300.6216130697 -176828.1978884792 -179580.1084756445
    446700  305.4118243935 -176786.7289522712 -179582.4894580173
    446800  300.1667839768 -176779.3033312822 -179527.0503821560
    446900  299.9793536582 -176823.3160298982 -179569.3473309531
    447000  295.0354298593 -176918.3794573246 -179619.1537454008
    447100  293.6051337084 -176898.9501900595 -179586.6314503918
    447200  296.9473722835 -176820.7177589471 -179538.9940973438
    447300  303.5421795477 -176795.7443400963 -179574.3899904170
    447400  298.1528536151 -176807.2141429982 -179536.5255390713
    447500  297.8561993388 -176832.3279982455 -179558.9238010008
    447600  295.5528461527 -176859.4255710930 -179564.9363229295
    447700  300.0901016933 -176805.0474470501 -179552.0925431121
    447800  302.8620841516 -176766.7312679418 -179539.1512789896
    447900  307.9049147668 -176805.0449633214 -179623.6273870360
    448000  296.8794230600 -176901.4891105698 -179619.1434371769
    448100  302.1497853309 -176891.2484026747 -179657.1479821213
    448200  293.6914446524 -176875.7055988458 -179564.1769554001
    448300  303.5870977388 -176761.5889356752 -179540.6457701570
    448400  302.6952901343 -176752.6331911982 -179523.5263585252
    448500  300.9563473818 -176792.2614766813 -179547.2362443888
    448600  300.9331004337 -176836.1135043446 -179590.8754679169
    448700  297.3999098509 -176862.7846762028 -179585.2035741119
    448800  298.5376023667 -176799.3827462709 -179532.2161584501
    448900  304.6226853435 -176709.6707447380 -179498.2074182247
    449000  303.9765485298 -176716.0992780492 -179498.7211714234
    449100  301.8329159769 -176782.0933220317 -179545.0922579710
    449200  298.2324290496 -176837.8324335406 -179567.8722685252
    449300  294.4226132039 -176837.8022174662 -179532.9667404138
    449400  300.9285865315 -176819.3069662964 -179574.0276093018
    449500  300.2944849394 -176815.0058287292 -179563.9218628555
    449600  299.3343732570 -176824.2157619413 -179564.3428687624
    449700  305.3903474391 -176812.0037004713 -179607.5676047235
    449800  305.3938837397 -176824.9513294878 -179620.5476052751
    449900  290.7343468855 -176894.5402666806 -179555.9421501884
    450000  294.8049459867 -176883.8293116550 -179582.4937347668
    450100  307.5453068178 -176803.9114203847 -179619.2019686018
    450200  300.6463876292 -176790.0320173483 -179542.1693925081
    450300  309.6699500149 -176822.6813452401 -179657.4210210443
    450400  294.4205405777 -176859.1504042389 -179554.2959542263
    450500  304.4376817640 -176810.0806145879 -179596.9237527902
    450600  298.6334751269 -176786.7032940482 -179520.4143319611
    450700  302.0788775583 -176788.1768035205 -179553.4272884181
    450800  296.8173130707 -176828.6110257718 -179545.6967933337
    450900  302.1191637312 -176841.0911828235 -179606.7104500739
    451000  292.2513038078 -176842.4796625675 -179517.7678723845
    451100  292.7266462125 -176761.8507501206 -179441.4902764740
    451200  310.2467024655 -176699.2542915785 -179539.2735983407
    451300  298.7741060594 -176735.8842532299 -179470.8826362144
    451400  302.7389238660 -176754.1697339732 -179525.4623274325
    451500  292.7093207898 -176834.2976105135 -179513.7785387755
    451600  295.0973191350 -176900.8094959014 -179602.1503225952
    451700  296.5430759491 -176871.4065504089 -179585.9819328039
    451800  303.5183931753 -176820.5863358986 -179599.0142441577
    451900  294.6635452116 -176808.7706938523 -179506.1407247009
    452000  298.7948978424 -176764.5800323999 -179499.7687447728
    452100  299.5205292374 -176713.2641651047 -179455.0953563661
    452200  311.5373740779 -176647.4106335973 -179499.2448356313
    452300  305.0533835447 -176679.0631610863 -179471.5424750491
    452400  297.3611474621 -176772.9325419917 -179494.9966063705
    452500  300.3316214444 -176807.3456465273 -179556.6016307328
    452600  297.3095289333 -176812.1941395021 -179533.7856843754
    452700  299.0279713005 -176756.4469928378 -179493.7692754168
    452800  303.3043535075 -176712.5404805590 -179489.0090552157
    452900  307.2028683315 -176741.0925436581 -179553.2483868010
    453000  295.4192279531 -176850.5751234251 -179554.8627252213
    453100  294.6889577846 -176845.9046605951 -179543.5073198562
    453200  295.5693736597 -176777.0483074274 -179482.7103531816
    453300  307.8802976851 -176751.9430985804 -179570.3001758638
    453400  299.6089897471 -176802.8796652351 -179545.5206299876
    453500  302.4607283841 -176819.1360926027 -179587.8820657973
    453600  295.1280503094 -176811.6943834888 -179513.3165254325
    453700  304.6781660452 -176743.2263441384 -179532.2708917223
    453800  307.2749135244 -176742.7146133528 -179555.5299630663
    453900  309.0879090762 -176810.6358237008 -179640.0474573694
    454000  296.1296262183 -176849.7505748575 -179560.5412104414
    454100  297.4412464323 -176807.4862941979 -179530.2835899700
    454200  306.4260416559 -176745.9914690616 -179551.0361882537
    454300  302.7355645049 -176753.7683229661 -179525.0301646068
    454400  307.3347559688 -176765.7295141012 -179579.0926656000
    454500  301.9692615409 -176781.8734703103 -179546.1205227681
    454600  293.8444644750 -176842.1983718550 -179532.0704822191
    454700  292.8772553363 -176961.2079733928 -179642.2261858556
    454800  289.9869833468 -176942.0643858307 -179596.6248529359
    454900  293.2548665557 -176876.0209372065 -179560.4958283227
    455000  294.8945884788 -176801.8446693161 -179501.3296858662
    455100  300.4783939972 -176752.9044407308 -179503.5039908164
    455200  300.7481652192 -176730.0039401410 -179483.0729942461
    455300  309.7132787915 -176691.4148749861 -179526.5511853432
    455400  300.7802953909 -176797.4881863585 -179550.8513622289
    455500  300.3770200431 -176857.0603309689 -179606.7318970194
    455600  303.4529846733 -176878.1277253869 -179655.9568797922
    455700  294.1070469994 -176907.6702275096 -179599.9460360686
    455800  297.3024218546 -176882.9700431120 -179604.4965293060
    455900  301.8873833477 -176809.3642504522 -179572.8617843894
    456000  298.4243466690 -176792.4971578246 -179524.2938196832
    456100  303.7827445868 -176767.4326949024 -179548.2804938692
    456200  301.2107250195 -176767.4475767410 -179524.7509345567
    456300  297.6342702364 -176803.5388379495 -179528.1030866849
    456400  298.8362933280 -176806.3887512394 -179541.9564006888
    456500  306.0887963420 -176762.0800234936 -179564.0375762633
    456600  305.6405507438 -176724.6948499610 -179522.5491321946
    456700  302.6617667370 -176786.1443438283 -179556.7306357083
    456800  299.1273443297 -176855.2975950840 -179593.5295450961
    456900  295.1849098979 -176835.4018847911 -179537.5445232551
    457000  304.5808754857 -176773.3217897798 -179561.4757329991
    457100  294.6348666066 -176807.4514881759 -179504.5589931342
    457200  304.9219515211 -176802.4600002097 -179593.7361765354
    457300  297.9150143774 -176822.7257857040 -179549.8599853026
    457400  300.0119785091 -176840.4737838851 -179586.8037350327
    457500  294.7510266492 -176873.5563894213 -179571.7272312690
    457600  295.1089382557 -176849.3946252734 -179550.8418141842
    457700  302.4255552505 -176773.6985454966 -179542.1225414466
    457800  302.5501637167 -176762.6224146433 -179532.1870849240
    457900  301.8029469789 -176781.7349596796 -179544.4595573833
    458000  303.2997430627 -176843.0258141274 -179619.4521844603
    458100  293.6979968755 -176917.5795903406 -179606.1109263876
    458200  299.6536067066 -176896.0121205534 -179639.0615119722
    458300  302.0964832874 -176827.2768471279 -179592.6884960615
    458400  302.3930500602 -176767.5547850035 -179535.6812262422
    458500  307.7407999173 -176699.9237302487 -179517.0038355268
    458600  312.3213138715 -176626.4479303719 -179485.4583703208
    458700  302.0985455745 -176711.0354057543 -179476.4659330036
    458800  305.2642772796 -176756.0543806817 -179550.4642301641
    458900  297.8375523518 -176821.3758540803 -179547.8009610553
    459000  298.9490496785 -176830.9318604382 -179567.5316891494
    459100  307.3853806828 -176782.4667115233 -179596.2932850799
    459200  299.1700960667 -176685.4390175164 -179424.0623198215
    459300  303.7154599236 -176634.2086695460 -179414.4405401527
    459400  303.5596532663 -176680.7304726016 -179459.5360785255
    459500  304.3496632538 -176722.8385409387 -179508.8759517430
    459600  295.6213573090 -176741.2585854102 -179447.3964930069
    459700  305.5688275320 -176736.6739137732 -179533.8716368728
    459800  302.1698310156 -176772.0810191342 -179538.1640981341
    459900  299.3442834089 -176774.3592569648 -179514.5770819865
    460000  300.8256507127 -176746.3981124191 -179500.1764739751
    460100  296.3872432577 -176727.1494095062 -179440.2982889005
    460200  310.6799883384 -176665.0275633855 -179509.0131983461
    460300  306.7914047373 -176641.9806953295 -179450.3699728904
    460400  300.7626986296 -176756.1812473868 -179509.3833413137
    460500  301.8138745440 -176806.1791910415 -179569.0038204159
    460600  301.8735691313 -176809.4028816610 -179572.7739593259
    460700  291.8208435415 -176841.1400605016 -179512.4878079147
    460800  297.0939725037 -176828.0157799195 -179547.6341066511
    460900  302.6667306638 -176742.9909866796 -179513.6227186818
    461000  304.2594726974 -176711.3918730670 -179496.6036734154
    461100  299.6112766591 -176744.2138805771 -179486.8757798771
    461200  294.4545740190 -176866.4834077767 -179561.9405021882
    461300  295.8876635674 -176878.0203407093 -179586.5960338146
    461400  297.4788752635 -176821.1571432383 -179544.2988958770
    461500  300.8394920985 -176752.5642931325 -179506.4693596703
    461600  302.2524109405 -176769.4552201316 -179536.2942413523
    461700  297.4693569610 -176836.5271242374 -179559.5817456914
    461800  298.3491223208 -176837.3555722274 -179568.4636253125
    461900  297.6929369992 -176836.3432366339 -179561.4445248853
    462000  299.1294196547 -176837.7799337665 -179576.0308814444
    462100  301.0520802863 -176821.6760794996 -179577.5271926933
    462200  309.2700764770 -176802.4841273440 -179633.5633337258
    462300  299.4395601958 -176871.9146544323 -179613.0046496086
    462400  290.2253516637 -176913.6555843762 -179570.3980911834
    462500  300.4795929104 -176836.5629819193 -179587.1735069375
    462600  298.8377605404 -176801.5413593009 -179537.1224397116
    462700  297.5201091340 -176790.8988268331 -179514.4180371127
    462800  300.8858934464 -176725.2520456802 -179479.5818732958
    462900  304.6148967912 -176745.8631258477 -179534.3285023993
    463000  298.5254356439 -176875.2199617253 -179607.9419989004
    463100  294.6657746226 -176849.3843304544 -179546.7747694822
    463200  304.5542104476 -176754.7062549811 -179542.6161046379
    463300  302.6853675878 -176764.5751353504 -179535.3774710157
    463400  298.9004204582 -176826.3394538054 -179562.4941273436
    463500  297.2775237204 -176881.9189444405 -179603.2175114295
    463600  299.9695210623 -176853.2125990427 -179599.1538918501
    463700  303.1199389863 -176795.9596123286 -179570.7400439807
    463800  303.9112094336 -176799.2603672645 -179581.2841421310
    463900  302.4087368510 -176810.7928978298 -179579.0629370122
    464000  301.9912485001 -176836.6664655533 -179601.1147881231
    464100  286.0598312023 -176910.6756930110 -179529.2867436601
    464200  292.6944504867 -176890.8736908693 -179570.2184953704
    464300  300.6333799379 -176808.4208370628 -179560.4391389358
    464400  303.3771254246 -176795.5819706384 -179572.7167043487
    464500  303.6747817542 -176828.8511759061 -179608.7106757974
    464600  297.2956758084 -176871.6408951598 -179593.1056275903
    464700  298.2755483850 -176855.2743061179 -179585.7088584164
    464800  301.2753148049 -176746.7691169151 -179504.6637339963
    464900  309.5988853315 -176707.9698455668 -179542.0589904506
    465000  304.7421717964 -176793.2928612144 -179582.9233217755
    465100  294.6438817562 -176822.2324562258 -179519.4224864730
    465200  303.3534375981 -176770.2870347547 -179547.2049284984
    465300  299.0090264696 -176757.8122770606 -179494.9611373755
    465400  299.5852210658 -176825.1774880268 -179567.6008726627
    465500  294.2699712694 -176923.6154711448 -179617.3826994954
    465600  298.7546625649 -176913.2473875486 -179648.0677834691
    465700  299.4097539845 -176845.6321885195 -179586.4493356207
    465800  305.1198599962 -176802.3874546774 -179595.4752985759
    465900  299.1453944062 -176834.8437495499 -179573.2409311833
    466000  299.6807317120 -176862.5120244096 -179605.8097199635
    466100  297.3275565484 -176883.5986916395 -179605.3552625219
    466200  303.6369056050 -176887.4941204362 -179667.0068994952
    466300  296.6230678759 -176864.4330998654 -179579.7407337711
    466400  307.3671810103 -176790.9899706098 -179604.6499431328
    466500  301.4826021608 -176782.3647898317 -179542.1569293948
    466600  296.7988630414 -176838.6668069767 -179555.5836817222
    466700  300.7193196290 -176910.7612273054 -179663.5662269257
    466800  295.5619059471 -176921.5722077843 -179627.1658935923
    466900  303.2793435596 -176884.4537587094 -179660.6933906115
    467000  295.4103211343 -176873.8503450776 -179578.0564132516
    467100  300.0223225485 -176799.8996726249 -179546.3243138092
    467200  298.4064327599 -176727.2427856972 -179458.8754624200
    467300  307.2473213028 -176735.4258026649 -179547.9885713150
    467400  303.6778045948 -176821.6472973743 -179601.5344685538
    467500  293.5210731970 -176851.8015353113 -179538.7133000348
    467600  301.8983396333 -176800.4953980152 -179564.0932265314
    467700  300.4728986056 -176791.9985640205 -179542.5478089188
    467800  297.1378194648 -176874.1052411493 -179594.1249459296
    467900  293.6610524556 -176940.6092413924 -179628.8023857207
    468000  300.9120917489 -176909.8444208620 -179664.4140695116
    468100  299.8946910397 -176846.5078593234 -179591.7641530406
    468200  302.9313386763 -176791.1765135336 -179564.2304851865
    468300  307.8048550794 -176713.8849009011 -179531.5513714671
    468400  307.0174363298 -176661.4914105834 -179471.9497966358
    468500  298.2645819061 -176760.0733132809 -179490.4074776901
    468600  300.4060251377 -176800.8231974924 -179550.7602781408
    468700  298.7291626980 -176825.7912343065 -179560.3782027192
    468800  298.2986055281 -176814.3567647538 -179545.0023837009
    468900  307.5947168949 -176739.6130656938 -179555.3559171000
    469000  303.1575616268 -176708.4893764201 -179483.6142082687
    469100  298.8263555014 -176731.2289079085 -179466.7055858199
    469200  303.3637717702 -176775.1904807173 -179552.2029741718
    469300  297.9278790968 -176835.6208751197 -179562.8728392295
    469400  294.1205002752 -176886.6083642526 -179579.0073250093
    469500  294.9962729456 -176869.8373489511 -179570.2531919902
    469600  297.5802844237 -176737.5373275584 -179461.6073865112
    469700  310.0158979563 -176714.2809568793 -179552.1874635473
    469800  300.5307691407 -176763.4792247825 -179514.5582204748
    469900  297.3917238917 -176832.2207096997 -179554.5646727845
    470000  296.6326534119 -176864.9645121430 -179580.3598926939
    470100  298.8851479445 -176872.7267095232 -179608.7415774369
    470200  294.7351120068 -176860.7354903702 -179558.7606485046
    470300  298.7618756129 -176768.3757396438 -179503.2621642933
    470400  307.3815220583 -176751.5025403279 -179565.2937917748
    470500  300.6253118755 -176831.7339684384 -179583.6784147224
    470600  295.1985477062 -176885.0827607272 -179587.3502406119
    470700  293.6020244379 -176875.0763586091 -179562.7291564691
    470800  299.4393975559 -176819.8327705955 -179560.9212769550
    470900  305.2243482106 -176797.9194708005 -179591.9638068835
    471000  298.7336360750 -176800.8943273743 -179535.5222453836
    471100  300.9256101961 -176777.9665036501 -179532.6599010805
    471200  306.0281206934 -176747.5060053479 -179548.9081291239
    471300  300.4762481303 -176739.4275590802 -179490.0074657545
    471400  293.2081593530 -176772.5289757994 -179456.5763060219
    471500  302.2748126218 -176818.5049499380 -179585.5490376650
    471600  292.8624703206 -176877.7691622246 -179558.6520316541
    471700  294.4201096893 -176816.4765393499 -179511.6181449554
    471800  295.3127280785 -176725.2616074642 -179428.5743022027
    471900  304.4646241617 -176740.1964506346 -179527.2862213682
    472000  293.2224389152 -176804.2141817526 -179488.3922280535
    472100  300.2531255735 -176793.0566100701 -179541.5940377620
    472200  300.1560313307 -176735.2175889140 -179482.8662093381
    472300  306.1235731117 -176668.0894561539 -179470.3653578262
    472400  298.8360233976 -176720.9348390272 -179456.5000175154
    472500  305.8953255312 -176783.0747102973 -179583.2612181734
    472600  297.2958557534 -176799.8930151461 -179521.3593948061
    472700  306.9345694848 -176791.9748215550 -179601.6746389016
    472800  298.2043142732 -176829.0206375470 -179558.8031079661
    472900  302.1291015753 -176800.7697021182 -179566.4799410662
    473000  303.4455145447 -176725.6758663727 -179503.4366387156
    473100  304.9114463796 -176675.2933550198 -179466.4733665692
    473200  305.6784484941 -176736.6258616050 -179534.8270624090
    473300  293.1161043685 -176830.5769589210 -179513.7816115867
    473400  303.9350938838 -176788.7360727636 -179570.9784875032
    473500  299.9556801746 -176803.7850388023 -179549.5996311867
    473600  300.0364706914 -176864.2495808579 -179610.8037350998
    473700  293.4328575444 -176889.2581998448 -179575.3624325148
    473800  300.5429327369 -176808.7167427037 -179559.9070847791
    473900  300.9625796763 -176721.4162572805 -179476.4480758335
    474000  309.0698824048 -176722.7238301047 -179551.9704464040
    474100  301.0021508183 -176778.7815128534 -179534.1755683184
    474200  297.9376597658 -176820.3432430313 -179547.6847400467
    474300  302.6938340265 -176818.1555228359 -179589.0353608534
    474400  302.2668494732 -176761.3245099533 -179528.2957024792
    474500  305.2617900545 -176668.8012912821 -179463.1883725374
    474600  304.2564954122 -176667.9698335504 -179453.1543796283
    474700  300.9854813047 -176766.0641167110 -179521.3055783207
    474800  296.2195289123 -176792.3288640333 -179503.9424749609
    474900  302.2246155793 -176773.7124391428 -179540.2970197460
    475000  299.7362055480 -176798.1131992331 -179541.9187060353
    475100  292.8958061772 -176875.5627339885 -179556.7507621050
    475200  294.8484435320 -176902.1680734889 -179601.2306760731
    475300  296.1638146048 -176849.9629268813 -179561.0665252691
    475400  302.5051549466 -176771.4079987696 -179540.5606557238
    475500  304.5675755945 -176770.1415994797 -179558.1737945952
    475600  295.1552997081 -176843.6267010689 -179545.4982858521
    475700  297.3655750092 -176868.7975994110 -179590.9021938555
    475800  300.2812295135 -176829.6363491641 -179578.4310422245
    475900  307.7008694609 -176814.3544577239 -179631.0690369025
    476000  295.8276346516 -176829.9383511225 -179537.9645354715
    476100  303.1972193734 -176784.3352574906 -179559.8231190346
    476200  290.2540171011 -176764.0999101392 -179421.1048222999
    476300  311.9483613435 -176658.5017857378 -179514.0981930098
    476400  301.3032085544 -176686.6002257272 -179444.7501840786
    476500  301.5724280238 -176732.4078287610 -179493.0222403520
    476600  304.1045875565 -176766.2265279347 -179550.0204992231
    476700  304.3475014871 -176803.4670392011 -179589.4846610460
    476800  294.9381093942 -176848.3914811184 -179548.2748910724
    476900  302.3724422241 -176843.0471161805 -179610.9849118926
    477000  302.1196013512 -176855.9538471265 -179621.5771203804
    477100  289.6726973338 -176963.1264266389 -179614.8098983153
    477200  288.5791298795 -176978.9236829097 -179620.5965641150
    477300  287.1720003214 -176911.9054026720 -179540.6973246913
    477400  307.1599663245 -176833.8110093500 -179645.5741246183
    477500  304.1803000755 -176803.5851426537 -179588.0721914638
    477600  303.3872387854 -176801.6357931995 -179578.8631052987
    477700  297.6946643938 -176813.9810572691 -179539.0981582078
    477800  298.5956901112 -176829.3013879400 -179562.6665392625
    477900  298.9231995197 -176872.8408419354 -179609.2040365433
    478000  293.2498845922 -176922.2081022829 -179606.6373881685
    478100  296.8731712648 -176933.1501933809 -179650.7472906317
    478200  297.8737102444 -176826.5883558288 -179553.3444545992
    478300  297.6587321907 -176763.6596648275 -179488.4478399477
    478400  299.4177667356 -176735.8534030826 -179476.7438994493
    478500  311.0121942690 -176728.8170027801 -179575.8436733080
    478600  295.7053466732 -176838.3883621685 -179545.2951140888
    478700  296.3821968244 -176846.7880123404 -179559.8906963427
    478800  300.9684787441 -176821.7675779962 -179576.8533970152
    478900  299.1795724466 -176766.6966038969 -179505.4066536246
    479000  306.5003301672 -176699.8104381407 -179505.5351993922
    479100  304.4442976642 -176686.4265067117 -179473.3302073116
    479200  296.2033530614 -176804.5725374326 -179516.0380735274
    479300  303.0498225967 -176834.9753981472 -179609.1139796241
    479400  297.3058987892 -176865.2179440802 -179586.7762583694
    479500  296.5664169879 -176866.5645379641 -179581.3535858076
    479600  306.4038172054 -176783.7895171862 -179588.6307922543
    479700  310.3729674314 -176738.7766238959 -179579.9517687001
    479800  301.2087036262 -176769.9596491274 -179527.2445029716
    479900  299.5207434976 -176906.5583033379 -179648.3914559522
    480000  299.0330093621 -176932.4381983425 -179669.8065996780
    480100  292.1720479365 -176919.8797415641 -179594.4424377728
    480200  302.8831355979 -176828.6332567779 -179601.2459741897
    480300  306.5221470280 -176781.6117817354 -179587.5362560067
    480400  303.8464732772 -176786.4125660706 -179567.8437417809
    480500  302.6283936083 -176840.8690675351 -179611.1498595373
    480600  290.9010199782 -176931.0641586905 -179593.9917789662
    480700  292.6715073373 -176915.0624504879 -179594.1972318467
    480800  301.7297373991 -176870.6726246368 -179632.7270568937
    480900  300.5912097760 -176846.5991746392 -179598.2314479973
    481000  299.1628776395 -176808.0944803403 -179546.6517046748
    481100  304.4204850803 -176794.1607436108 -179580.8464622069
    481200  298.6568095514 -176845.0384175718 -179578.9630603853
    481300  296.9248630412 -176943.3382429269 -179661.4085301967
    481400  286.1624675064 -176963.3036950174 -179582.8542853394
    481500  296.1836177030 -176872.7088352481 -179583.9937125363
    481600  299.8924070078 -176842.7900605114 -179588.0254460453
    481700  306.6040589555 -176793.3641182168 -179600.0384198143
    481800  301.9193352003 -176766.6684464731 -179530.4584698303
    481900  298.4502172930 -176835.6861064707 -179567.7195897716
    482000  292.6467701033 -176919.8647320904 -179598.7730671356
    482100  299.9541786079 -176856.4116153707 -179602.2124623123
    482200  296.3145643286 -176808.0883186912 -179520.5718902502
    482300  304.2175079132 -176769.0391740678 -179553.8668259417
    482400  302.4923852887 -176768.3503996335 -179537.3861622748
    482500  306.4842936969 -176848.1290591255 -179653.7070214419
    482600  293.7713587873 -176932.2604791376 -179621.4633750895
    482700  295.4940495913 -176891.4926495213 -179596.4651736566
    482800  301.1968878592 -176798.5063382231 -179555.6830297371
    482900  302.6454988456 -176783.7389318790 -179554.1763063807
    483000  300.4455750565 -176800.9247362948 -179551.2238595759
    483100  300.0507308655 -176842.3761995416 -179589.0608923821
    483200  292.7079613794 -176942.1669549172 -179621.6354390443
    483300  297.5974736887 -176927.8268919275 -179652.0543025756
    483400  297.0904935383 -176897.0111179400 -179616.5975979872
    483500  293.8245987750 -176824.9333572911 -179514.6236156932
    483600  302.3886022749 -176790.8679610064 -179558.9536869175
    483700  294.4483211581 -176820.6248305683 -179516.0246858679
    483800  305.8707866607 -176798.9002527771 -179598.8621301725
    483900  299.7387104509 -176791.4123234052 -179535.2407602579
    484000  297.1093247928 -176881.5776026757 -179601.3364653006
    484100  291.9766004141 -176926.0150068830 -179598.7885632465
    484200  298.9813286538 -176868.9525229964 -179605.8478356317
    484300  292.9284179703 -176839.1313157074 -179520.6178743843
    484400  298.5851244186 -176796.0634836176 -179529.3319158753
    484500  298.7746580031 -176782.2813945233 -179517.2848300377
    484600  305.6704546280 -176795.8932588224 -179594.0212832351
    484700  295.4926545483 -176842.4686874532 -179547.4284412699
    484800  290.7686855298 -176855.8280186071 -179517.5442403883
    484900  300.4028446235 -176816.2924238470 -179566.2003898531
    485000  307.1079967389 -176748.4031335153 -179559.6905156803
    485100  302.7054617366 -176704.2592414834 -179475.2455203467
    485200  302.7502227304 -176782.3071687246 -179553.7031927533
    485300  302.6307211480 -176839.5334790235 -179609.8355774814
    485400  296.5320832722 -176866.2730498696 -179580.7478045567
    485500  295.0214012906 -176888.6595361088 -179589.3054057181
    485600  299.7654748872 -176828.3524810765 -179572.4259213898
    485700  303.4838557608 -176736.1359896996 -179514.2477401290
    485800  297.2696038483 -176757.9839071392 -179479.2099750828
    485900  302.5133896149 -176809.8703489127 -179579.0983865777
    486000  294.3179374740 -176885.9802938286 -179580.1866080619
    486100  301.3255732169 -176895.9465411076 -179654.3012270933
    486200  299.9594552649 -176902.2757072687 -179648.1248570852
    486300  300.4919840482 -176884.9910983382 -179635.7150526702
    486400  300.5160410831 -176829.0646115597 -179580.0087856168
    486500  302.3496015164 -176711.7535978463 -179479.4823081748
    486600  307.2978099547 -176717.6502465408 -179530.6751917270
    486700  306.4815948643 -176787.2651489888 -179592.8184060093
    486800  298.6724588579 -176836.2534264547 -179570.3213240786
    486900  298.1370110696 -176837.0699310824 -179566.2363034223
    487000  302.4452120958 -176845.7276801158 -179614.3316161576
    487100  288.2367178930 -176910.6183065750 -179549.1567252875
    487200  293.1944491746 -176950.4002873719 -179634.3221136932
    487300  295.4951620781 -176891.3718846345 -179596.3545925490
    487400  294.5018866650 -176814.1595583295 -179510.0497559037
    487500  307.9915096973 -176759.5694671726 -179578.9445867408
    487600  306.1780081286 -176758.8207749660 -179561.5949784660
    487700  293.4779471677 -176829.9129096557 -179516.4298957888
    487800  292.5913553831 -176881.9839072196 -179560.3849721667
    487900  295.2874495070 -176852.6149907889 -179555.6962837733
    488000  299.7765014384 -176815.4348886797 -179559.6092667888
    488100  301.9891060947 -176784.2967482407 -179548.7254590866
    488200  294.2953654502 -176782.9127515650 -179476.9124399654
    488300  303.7358903443 -176745.2651646883 -179525.6840567488
    488400  303.3958286253 -176782.8069938121 -179560.1129378869
    488500  295.3504511717 -176864.7785961212 -179568.4366106068
    488600  294.7283521128 -176862.1528726050 -179560.1161502126
    488700  303.1506935386 -176808.2927003011 -179583.3546612056
    488800  308.1175914314 -176790.5769746611 -179611.1062549543
    488900  292.4109352954 -176878.5263556408 -179555.2758428968
    489000  298.9234764301 -176915.7109664819 -179652.0766959469
    489100  290.4815771460 -176920.3295235043 -179579.4175357137
    489200  301.8041624567 -176801.3076641572 -179564.0433884267
    489300  306.2712528572 -176764.0424914294 -179567.6702634840
    489400  300.5312283640 -176776.1392172575 -179527.2224167112
    489500  304.7646589516 -176803.7693028426 -179593.6056123446
    489600  296.0079596325 -176881.0324000937 -179590.7092915192
    489700  296.7440756997 -176893.2581160500 -179609.6734637626
    489800  300.1075093398 -176794.5961940508 -179541.8006408869
    489900  300.4032658592 -176750.5422875267 -179500.4541095535
    490000  303.3907907463 -176756.4992349367 -179533.7590619264
    490100  298.6766945452 -176818.6006739260 -179552.7073453183
    490200  298.9692227853 -176847.3502359784 -179584.1347306735
    490300  296.2787616976 -176840.6474381550 -179552.8032700079
    490400  303.0926774062 -176781.0197039411 -179555.5505812438
    490500  310.0462487171 -176721.0605659836 -179559.2449055699
    490600  302.1844152432 -176777.3205145310 -179543.5370985378
    490700  300.6496536895 -176837.4556858316 -179589.6229587280
    490800  293.1281345475 -176871.9362968097 -179555.2510745474
    490900  298.0041264264 -176837.7599003563 -179565.7098376804
    491000  305.9074046855 -176809.4217151991 -179609.7187964709
    491100  299.1016274643 -176811.8902259505 -179549.8867620367
    491200  305.2074633284 -176773.1260022390 -179567.0157729676
    491300  303.3037578360 -176753.7211848492 -179530.1843066885
    491400  292.0211021564 -176831.0193638211 -179504.2002921456
    491500  300.8113313185 -176852.6830146106 -179606.3302954625
    491600  295.4459234627 -176811.3643802673 -179515.8963545645
    491700  309.0068855593 -176696.8925981741 -179525.5625370864
    491800  302.3200467871 -176720.0744696488 -179487.5326339855
    491900  297.3667838187 -176796.0117755951 -179518.1274355634
    492000  300.4636600200 -176796.5605670830 -179547.0252413437
    492100  307.4359377544 -176762.8734320595 -179577.1628084702
    492200  297.9419075462 -176809.4632897540 -179536.8436712395
    492300  291.3432432309 -176919.4675118586 -179586.4432737120
    492400  291.7970844070 -176861.5651084088 -179532.6953630972
    492500  299.1248133587 -176789.3954874678 -179527.6042688005
    492600  309.0888924724 -176755.9298403081 -179585.3504760522
    492700  295.7016017149 -176826.5211847437 -179533.3936550622
    492800  299.4468112208 -176843.9016584862 -179585.0580300360
    492900  297.7038772670 -176828.1960883642 -179553.3975245675
    493000  307.6547464515 -176706.9670826908 -179523.2594487205
    493100  301.8318685102 -176708.7963163684 -179471.7856637266
    493200  299.3065343394 -176756.4306246221 -179496.3028921078
    493300  295.8919002412 -176801.2182539733 -179509.8327298781
    493400  300.4101364439 -176803.9370531013 -179553.9117689252
    493500  302.0215243474 -176794.0629073219 -179558.7883770464
    493600  299.5801260137 -176792.5131989100 -179534.8899430945
    493700  301.1501479467 -176787.4979762766 -179544.2468074688
    493800  294.9908959068 -176846.0644508632 -179546.4310721253
    493900  289.1524150391 -176957.6089427419 -179604.5297150886
    494000  297.5725126595 -176932.9720937618 -179656.9710094598
    494100  292.2380498208 -176883.8956454054 -179559.0625273288
    494200  304.6690894225 -176803.5691070931 -179592.5305666592
    494300  294.6305861381 -176779.1556172402 -179476.2239385002
    494400  306.7571247588 -176714.4186597837 -179522.4941361015
    494500  302.7018060122 -176720.4934056323 -179491.4462197470
    494600  304.8670818180 -176834.1782385957 -179624.9521339468
    494700  292.0433456718 -176866.4935597398 -179539.8781067092
    494800  300.9701247175 -176815.2555048732 -179570.3563912444
    494900  295.3868163471 -176766.2138227959 -179470.2047265575
    495000  301.5579651370 -176705.1646387045 -179465.6466560509
    495100  299.3540192516 -176698.9137505097 -179439.2206980941
    495200  300.2287443108 -176715.6766415973 -179463.9908815611
    495300  299.3872229688 -176755.8039605283 -179496.4148571873
    495400  300.7052589896 -176786.4456368838 -179539.1219244601
    495500  301.7609590296 -176802.3582924686 -179564.6985296432
    495600  301.0248806262 -176863.2154151332 -179618.8175407976
    495700  290.5780990842 -176952.7181354587 -179612.6897160212
    495800  297.7072608901 -176910.4268860822 -179635.6592961998
    495900  295.6773367597 -176826.2942830139 -179532.9446302904
    496000  303.7844984467 -176786.5816934576 -179567.4455473767
    496100  301.0798916655 -176854.6006579564 -179610.7063583967
    496200  299.0761236998 -176876.7210653397 -179614.4841382401
    496300  294.7890244496 -176851.5141576424 -179550.0328339259
    496400  302.5587768524 -176769.9271118888 -179539.5706273968
    496500  305.4852429253 -176726.1022845047 -179522.5348684588
    496600  296.3011328524 -176756.8353684240 -179469.1959873411
    496700  302.5587545264 -176758.7064785680 -179528.3497897019
    496800  299.5995232618 -176791.1550723697 -179533.7093802754
    496900  297.8102488133 -176847.1178095808 -179573.2929781164
    497000  300.3487111527 -176874.4506574941 -179623.8630820455
    497100  298.5039073491 -176880.7225806480 -179613.2475463556
    497200  293.4788742382 -176800.1544741018 -179486.6799467009
    497300  306.5756115261 -176730.2907232254 -179536.7046151292
    497400  294.1033664230 -176785.9467106879 -179478.1888270021
    497500  300.7956848069 -176806.8734677569 -179560.3775193831
    497600  298.4269477263 -176829.3006630433 -179561.1211351567
    497700  292.9156649300 -176876.2333249316 -179557.6031414145
    497800  304.8097431153 -176828.1379685022 -179618.3869814887
    497900  304.2930898968 -176800.0375112739 -179585.5570457398
    498000  301.0915136480 -176778.4647345219 -179534.6768233766
    498100  300.5470126888 -176710.6228718802 -179461.8505621109
    498200  307.7513072576 -176673.9522691179 -179491.1285593004
    498300  296.8019715084 -176759.1023738266 -179476.0477036900
    498400  302.5204987192 -176794.7644798478 -179564.0575947346
    498500  293.1760134805 -176842.8761908466 -179526.6292555773
    498600  296.8173091417 -176835.7620606673 -179552.8477922633
    498700  308.5352983617 -176700.8111068604 -179525.1641046573
    498800  308.0619018233 -176723.8643449372 -179543.8838387894
    498900  298.4788934756 -176792.6781854402 -179524.9741724570
    499000  299.9233043925 -176806.6743787465 -179552.1926010314
    499100  303.6371164306 -176801.6231514596 -179581.1378604304
    499200  298.9531186499 -176813.1065275265 -179549.7436038771
    499300  297.3594695713 -176807.6845162075 -179529.7332210601
    499400  302.6074869923 -176747.6186829692 -179517.7080943937
    499500  302.2290213740 -176698.6896824561 -179465.3145940018
    499600  302.2466500106 -176717.0934347925 -179483.8797200708
    499700  290.8232540960 -176832.3149598311 -179494.5307059594
    499800  298.8146019277 -176795.4278972657 -179530.7969821689
    499900  298.8731709684 -176747.8617778146 -179483.7670076788
    500000  300.0023587060 -176721.6922989725 -179467.9341897914
    500100  295.2860643229 -176745.3602461207 -179448.4288590362
    500200  296.1514209873 -176753.7462540066 -179464.7364003805
    500300  304.1315452933 -176740.5086880533 -179524.5494322885
    500400  295.9904967971 -176789.4231363019 -179498.9401717508
    500500  297.2462351162 -176834.1003117588 -179555.1124607478
    500600  293.2808990643 -176858.4733431466 -179543.1865376079
    500700  301.9187401971 -176756.5635269198 -179520.3481035777
    500800  306.6008595013 -176706.8304124500 -179513.4754260275
    500900  303.5226886305 -176735.8957044209 -179514.3629335675
    501000  296.3251807381 -176804.0337675653 -179516.6145224556
    501100  296.8963126619 -176859.1345427919 -179576.9434779577
    501200  299.8897851074 -176838.2000218427 -179583.4114063236
    501300  298.6074695286 -176818.9639783786 -179552.4369592844
    501400  298.9200458614 -176812.8981665376 -179549.2324923440
    501500  294.5458836837 -176850.3382486385 -179546.6311978992
    501600  298.4758480405 -176880.0255574916 -179612.2936663901
    501700  295.7351100468 -176842.5115403051 -179549.6907481607
    501800  299.6351703105 -176740.9803369784 -179483.8609603805
    501900  305.0559134607 -176724.5900152870 -179517.0924882724
    502000  305.5007292995 -176772.8612151928 -179569.4355624638
    502100  296.1161320452 -176849.2189837612 -179559.8860927715
    502200  296.1086645645 -176839.9611580969 -179550.5599092834
    502300  297.1016524664 -176810.7834426230 -179530.4720722528
    502400  300.6060999545 -176761.7684328845 -179513.5370119441
    502500  306.0503418229 -176749.6239838704 -179551.2295213699
    502600  299.9232796875 -176782.0027873501 -179527.5207834833
    502700  298.0428414098 -176800.8739790029 -179529.1783159047
    502800  302.5998304866 -176815.3138388102 -179585.3331620633
    502900  298.1972754798 -176848.8855292797 -179578.6035661080
    503000  289.2479342040 -176929.0397637860 -179576.8349250315
    503100  298.1233400429 -176923.6854540782 -179652.7266809146
    503200  298.5443027514 -176850.6824099892 -179583.5771579429
    503300  299.4890916816 -176809.3158957514 -179550.8593055001
    503400  305.3130833310 -176756.9715943788 -179551.8282177578
    503500  298.9830614613 -176776.9013245356 -179513.8124994074
    503600  294.2667463317 -176883.8051523585 -179577.5428594113
    503700  296.0947283661 -176888.1510661577 -179598.6222444414
    503800  301.2540623876 -176846.4828816581 -179604.1829526734
    503900  306.9407510837 -176765.3086394733 -179575.0650435947
    504000  304.2490530278 -176743.6272700548 -179528.7436880427
    504100  298.4535828356 -176833.0146098047 -179565.0789015108
    504200  292.2385841937 -176886.6788432423 -179561.8506168518
    504300  301.9260741343 -176844.6602328759 -179608.5119448913
    504400  295.0133259594 -176813.8405415577 -179514.4124890390
    504500  306.7223230751 -176746.0755298080 -179553.8324291585
    504600  296.6879517027 -176752.9136581761 -179468.8152430228
    504700  302.4862221578 -176797.4699536239 -179566.4492985482
    504800  299.0318521793 -176884.9577146778 -179622.3155230838
    504900  291.3343275614 -176883.5823799601 -179550.4765271721
    505000  303.2540806379 -176801.7225764762 -179577.7309498833
    505100  303.1933394122 -176778.2952172308 -179553.7475613475
    505200  299.9362550702 -176797.0024142552 -179542.6391879195
    505300  300.2009487069 -176805.9055385786 -179553.9653357037
    505400  297.3948900484 -176788.7221410629 -179511.0950873600
    505500  299.0971419517 -176774.8185978922 -179512.7740732921
    505600  300.0418475119 -176775.3637791530 -179521.9671531738
    505700  294.4201217453 -176807.7800473740 -179502.9217633414
    505800  302.6860759780 -176834.5455911048 -179605.3544114216
    505900  294.5404136209 -176880.5391608526 -179576.7820367882
    506000  294.9859230852 -176903.4602445769 -179603.7813442936
    506100  301.7180897405 -176799.1884787864 -179561.1362875883
    506200  299.2611301236 -176757.4556062016 -179496.9122404231
    506300  304.6022912934 -176741.1028510566 -179529.4528360289
    506400  305.0823781848 -176774.1261264073 -179566.8708592674
    506500  289.3206228749 -176864.7987024762 -179513.2592607332
    506600  295.1861424735 -176873.8228542451 -179575.9767757896
    506700  298.3205483887 -176823.9145833762 -179554.7610687534
    506800  299.3928097922 -176713.2640024743 -179453.9260412925
    506900  306.5426990729 -176713.1554331371 -179519.2680422182
    507000  297.5436156449 -176771.3187826056 -179495.0531730768
    507100  299.6746941168 -176790.1225386556 -179533.3649656547
    507200  298.6717572846 -176840.3270082528 -179574.3884836272
    507300  299.4621314270 -176958.1798753134 -179699.4764890671
    507400  289.9214941494 -176956.5318342646 -179610.4928088255
    507500  300.3253261017 -176857.3597074336 -179606.5580636461
    507600  304.7769164707 -176786.4777872672 -179576.4263029282
    507700  302.2412248418 -176754.2202177755 -179520.9568406912
    507800  300.0870716111 -176802.4782747801 -179549.4956332644
    507900  301.4225643035 -176881.8553846957 -179641.0979336508
    508000  294.5337485205 -176894.5781275506 -179590.7599907059
    508100  301.7115127919 -176840.3522168964 -179602.2398198653
    508200  304.0438329468 -176818.0037784136 -179601.2415978938
    508300  297.3958733911 -176836.9356799919 -179559.3176278741
    508400  296.0278575999 -176847.5395586762 -179557.3985974418
    508500  297.8289650460 -176838.7171975724 -179565.0636957687
    508600  298.6369830837 -176811.2065237231 -179544.9496737093
    508700  302.8946245144 -176755.7968870277 -179528.5147747577
    508800  300.0724614081 -176698.9253968894 -179445.8090125874
    508900  310.6616868933 -176612.4591637147 -179456.2772660086
    509000  309.2463498190 -176680.8929223264 -179511.7549332749
    509100  296.9218412680 -176784.3143326602 -179502.3569584130
    509200  302.2901700250 -176798.1437472928 -179565.3284177275
    509300  301.2519242396 -176811.0713591659 -179568.7518574302
    509400  300.6782650727 -176830.5869517075 -179583.0161351417
    509500  299.6478719238 -176826.1411647548 -179569.1380595837
    509600  302.0841223495 -176819.1313419710 -179584.4298380423
    509700  297.6110773405 -176887.7633130843 -179612.1152524811
    509800  297.8803883919 -176900.4962719483 -179627.3135029319
    509900  300.2196110234 -176795.2989136751 -179543.5295469080
    510000  296.6769746497 -176758.8312081493 -179474.6323083098
    510100  300.6228924225 -176746.7475169049 -179498.6698153527
    510200  302.9816810398 -176767.2962042864 -179540.8110133407
    510300  294.2577180511 -176872.3158623809 -179565.9709239423
    510400  296.5411350024 -176878.8604786241 -179593.4180934622
    510500  299.4987729589 -176820.1526535128 -179561.7846863285
    510600  295.5001842888 -176788.4554790347 -179493.4841606056
    510700  303.0523655363 -176788.2924753203 -179562.4543350383
    510800  305.3245590314 -176846.0433395918 -179641.0050123085
    510900  297.0087436422 -176884.3203584049 -179603.1584943714
    511000  298.4183190798 -176866.4193826861 -179598.1608675852
    511100  294.1896045564 -176823.4671268814 -179516.4986729035
    511200  300.1882147224 -176756.1323848947 -179504.0756142643
    511300  302.6774595153 -176760.6871146983 -179531.4170593332
    511400  294.7261685092 -176793.1840182660 -179491.1273070179
    511500  298.3143869230 -176849.3644068578 -179580.1544897610
    511600  292.5059411516 -176897.1794341473 -179574.7986114394
    511700  300.0978409899 -176869.5874300798 -179616.7033721868
    511800  303.5881453401 -176813.4195373179 -179592.4859616126
    511900  303.3116838110 -176725.5306121415 -179502.0662888928
    512000  301.0598447504 -176695.5905721447 -179451.5127617680
    512100  303.3937578608 -176732.4968873797 -179509.7838755362
    512200  300.7415606876 -176775.7939947137 -179528.8025904896
    512300  300.8850641649 -176800.3229243307 -179554.6451606474
    512400  300.3969680775 -176822.2503303806 -179572.1045020877
    512500  304.8079382085 -176755.6673125944 -179545.8998033418
    512600  313.2632692501 -176656.9325456146 -179524.5657088348
    512700  302.2016949587 -176715.1521594044 -179481.5269230959
    512800  301.0217174772 -176763.7864178160 -179519.3595877999
    512900  302.2808859875 -176817.6130904705 -179584.7127741984
    513000  299.0965437938 -176850.5705042668 -179588.5205040888
    513100  296.3188696161 -176837.5094609864 -179550.0324434392
    513200  299.4995905947 -176829.1942640535 -179570.8337815632
    513300  307.1973757474 -176852.7204928606 -179664.8260565171
    513400  291.0626104934 -176862.3929354197 -179526.7997662055
    513500  301.1218243128 -176788.9401672991 -179545.4297220301
    513600  302.3284387938 -176762.8529985978 -179530.3879839315
    513700  303.1958611416 -176794.9635767982 -179570.4390049969
    513800  302.0583281714 -176849.3477388501 -179614.4101132697
    513900  297.7550159430 -176860.3249005192 -179585.9944636226
    514000  303.3593318091 -176826.7997088871 -179603.7715586373
    514100  301.2062488076 -176807.4383599641 -179564.7007422326
    514200  300.9349333724 -176802.8083638696 -179557.5871062861
    514300  294.5056192048 -176822.8510676867 -179518.7754331829
    514400  301.0684592831 -176790.8307022842 -179546.8317499222
    514500  299.3467316666 -176751.9350968919 -179492.1753334309
    514600  300.6881058705 -176745.4722727945 -179497.9915395579
    514700  298.5673779868 -176781.6862663327 -179514.7922465525
    514800  300.9615552708 -176839.9284652941 -179594.9509063701
    514900  300.8534492671 -176893.3923303978 -179647.4251618011
    515000  291.6187278360 -176941.5100145284 -179611.0075810977
    515100  293.1718243866 -176912.4821284861 -179596.1968459674
    515200  304.1962264978 -176799.6859411218 -179584.3187814793
    515300  296.7665465094 -176797.2190113848 -179513.8400584095
    515400  306.6692234558 -176779.3731741825 -179586.6439960256
    515500  300.2736413414 -176807.3538524183 -179556.0790828377
    515600  296.1514250126 -176898.4744454854 -179609.4646287072
    515700  294.7721177360 -176938.0392451437 -179636.4031562268
    515800  295.9113797285 -176910.9600695815 -179619.7528620308
    515900  302.3632070781 -176861.5283826352 -179629.3816391959
    516000  300.2177528426 -176787.4839135590 -179535.6975368792
    516100  302.0090301477 -176693.8848992738 -179458.4959962490
    516200  306.2849233342 -176738.0900348077 -179541.8429473346
    516300  300.5273064419 -176798.5948606718 -179549.6421585851
    516400  302.5967057112 -176828.7003537679 -179598.6910726159
    516500  294.4182731299 -176893.3750343209 -179588.4998279375
    516600  289.5759551637 -176892.7252620319 -179543.5231493378
    516700  302.4850194304 -176767.8662474868 -179536.8345825630
    516800  306.2102708901 -176757.1807603114 -179560.2502993133
    516900  294.3633721999 -176809.2329985597 -179503.8552253488
    517000  296.7438545910 -176816.2406429082 -179532.6539665769
    517100  302.9910229392 -176794.5164647394 -179568.1167901732
    517200  303.7503482057 -176782.8704966515 -179563.4217369533
    517300  306.1982716413 -176794.5944172613 -179597.5541143282
    517400  294.1841646453 -176874.9393361616 -179567.9210848699
    517500  299.1916809281 -176875.4927633725 -179614.3136549593
    517600  304.0861894266 -176819.1971477553 -179602.8227013173
    517700  312.1409034976 -176736.8710557101 -179594.2300068888
    517800  304.2183135607 -176741.0961258944 -179525.9311527197
    517900  297.3228344649 -176869.5887951749 -179591.3021397846
    518000  301.6683429221 -176901.0309204810 -179662.5233435405
    518100  297.0030680999 -176877.4319853933 -179596.2181670618
    518200  304.3992615995 -176803.3889115744 -179589.8803489910
    518300  301.0571191510 -176782.8704080454 -179538.7676473473
    518400  305.2770615338 -176778.5597876640 -179573.0866650736
    518500  289.4449323177 -176877.8717466916 -179527.4702419993
    518600  299.0274588037 -176871.5887803571 -179608.9063715054
    518700  297.9632605363 -176799.2024865597 -179526.7783347612
    518800  305.6383406975 -176756.9692851406 -179554.8033364602
    518900  299.1792910959 -176771.2564735371 -179509.9639477623
    519000  301.0763349776 -176780.2901880024 -179536.3633302808
    519100  300.0840268516 -176818.9365703439 -179565.9260568941
    519200  289.4123237454 -176896.5056985780 -179545.8056928089
    519300  292.4720315433 -176891.3021286271 -179568.6108950707
    519400  299.1371311178 -176793.3113343088 -179531.6328732413
    519500  307.0997710217 -176739.8384603552 -179551.0505437490
    519600  299.4116226765 -176769.7775694113 -179510.6118226453
    519700  298.4772983877 -176859.1792134710 -179591.4605989458
    519800  297.1320273167 -176893.4059171521 -179613.3726002168
    519900  301.2917885981 -176876.9907706516 -179635.0361899502
    520000  303.1170152304 -176856.6301322653 -179631.3837996573
    520100  302.8414746200 -176766.8615753601 -179539.0929253610
    520200  300.7142617271 -176714.8758903494 -179467.6345895935
    520300  296.8582703393 -176721.7458298786 -179439.2065230493
    520400  300.7851601078 -176748.6438718556 -179502.0515796743
    520500  296.3633296275 -176828.6057240518 -179541.5356964572
    520600  302.0756872187 -176855.9145290981 -179621.1358094112
    520700  297.6459444816 -176862.1455881048 -179586.8167036703
    520800  300.0941817639 -176811.6595749888 -179558.7420202928
    520900  306.8376906464 -176742.2508061585 -179551.0637880630
    521000  304.1045958503 -176738.6057661743 -179522.3998133841
    521100  302.0594362496 -176814.0744806717 -179579.1469985139
    521200  302.2455840851 -176872.8308668394 -179639.6073945636
    521300  296.0041398065 -176879.7960751296 -179589.4379996092
    521400  300.5181913046 -176835.3392555871 -179586.3031129167
    521500  306.6387288408 -176801.3451171897 -179608.3367892630
    521600  302.0278358906 -176811.7723579344 -179576.5556039521
    521700  298.9458499222 -176832.1992551672 -179568.7697930923
    521800  296.0030155188 -176858.5229403191 -179568.1545729926
    521900  299.8086154861 -176806.8618779117 -179551.3302301869
    522000  299.8084221595 -176728.5538648168 -179473.0204473670
    522100  306.0883649888 -176680.9205682392 -179482.8741723721
    522200  299.3694344539 -176779.1217769192 -179519.5698363092
    522300  301.2497843209 -176857.4338728595 -179615.0947821630
    522400  294.1626222228 -176860.9195476133 -179553.7040955283
    522500  301.7854349244 -176794.4431336318 -179557.0074248039
    522600  298.7740905192 -176755.1591303812 -179490.1573711098
    522700  310.6169054903 -176711.4992329278 -179554.9074032285
    522800  298.3755499354 -176821.4196132638 -179552.7695865211
    522900  302.2604302104 -176849.5468873789 -179616.4593175387
    523000  293.0365916270 -176844.9943321501 -179527.4711197997
    523100  304.9545788836 -176769.0069798968 -179560.5818293067
    523200  307.9331274112 -176749.3680576962 -179568.2087418666
    523300  299.5362893712 -176804.6071180692 -179546.5825786619
    523400  296.1519914750 -176930.1275279071 -179641.1228965641
    523500  293.4304316802 -176917.5853793994 -179603.6674055451
    523600  295.8470305938 -176839.9792252604 -179548.1829613763
    523700  302.1943445309 -176776.5890281321 -179542.8965055105
    523800  305.4614315646 -176769.5766999354 -179565.7913130825
    523900  294.4497352881 -176831.2129987578 -179526.6257990995
    524000  293.5664125272 -176850.1227164065 -179537.4495204259
    524100  289.6395288276 -176866.9282533567 -179518.3080982836
    524200  298.5421986768 -176804.4163401857 -179537.2918272986
    524300  302.2308237916 -176748.6253868779 -179515.2667978763
    524400  299.4658191969 -176753.9205997403 -179495.2509715889
    524500  301.1681532708 -176773.2075623887 -179530.1212155362
    524600  296.0749265069 -176865.8399804661 -179576.1298911905
    524700  292.2888525264 -176891.2535321209 -179566.8854654492
    524800  298.8004681275 -176841.2023188648 -179576.4420220043
    524900  304.8192406237 -176781.4335560638 -179571.7695098853
    525000  300.0418588457 -176763.5335130939 -179510.1369908645
    525100  297.7415032919 -176772.9631525263 -179498.5090199077
    525200  296.5720076256 -176819.0779598831 -179533.9181848025
    525300  300.9783810711 -176850.2331582120 -179605.4096238022
    525400  298.0169726428 -176840.0938648243 -179568.1613972827
    525500  306.1155457870 -176734.5589943630 -179536.7614133615
    525600  303.1273276769 -176717.8344978306 -179492.6825660564
    525700  301.2129633311 -176801.3962900137 -179558.7201374852
    525800  298.8136151185 -176862.3620919064 -179597.7221434908
    525900  292.6492893012 -176846.5969790687 -179525.5283750213
    526000  300.1778983355 -176800.4115403611 -179548.2603328261
    526100  304.0241261220 -176801.4826424038 -179584.5400642763
    526200  303.5916261536 -176801.5430388616 -179580.6413267589
    526300  295.5675187032 -176797.9350199988 -179503.5800853556
    526400  302.2331928963 -176784.4960524119 -179551.1591503553
    526500  305.0910895722 -176809.6881998647 -179602.5126773548
    526600  299.9993301597 -176881.9864571813 -179628.2006244827
    526700  294.1263801667 -176934.9288408936 -179627.3816265748
    526800  289.7359405956 -176917.1546338688 -179569.4170386429
    526900  309.4138058529 -176788.8153444801 -179621.2102592939
    527000  301.7753130574 -176820.6727984806 -179583.1444333972
    527100  300.0101059193 -176876.2058686565 -179622.5186779910
    527200  296.2411099355 -176889.8202688224 -179601.6314338971
    527300  296.2917257944 -176827.9540457596 -179540.2285518312
    527400  301.8897768782 -176750.0277772031 -179513.5472216801
    527500  302.7681576503 -176754.8040501218 -179526.3642516209
    527600  300.3182137362 -176785.8992697585 -179535.0325188960
    527700  297.7200510086 -176815.3718828907 -179540.7213746192
    527800  299.6484752086 -176832.6316580816 -179575.6340754205
    527900  298.9895509710 -176849.7370935255 -179586.7076738087
    528000  301.5360682976 -176820.5902437512 -179580.8718159486
    528100  306.2884769027 -176769.1491605279 -179572.9346026613
    528200  310.0519377647 -176733.5267667202 -179571.7631842328
    528300  296.7561153293 -176820.8962269046 -179537.4217862009
    528400  296.8205616357 -176861.4525812556 -179578.5680864021
    528500  303.3258937538 -176849.5987920702 -179626.2645475997
    528600  290.4489328531 -176852.0860452460 -179510.8752293894
    528700  301.0596215881 -176769.8425447819 -179525.7626915621
    528800  308.6856689625 -176718.0130351392 -179543.7425355903
    528900  303.3514165857 -176773.0638467969 -179549.9632400565
    529000  299.4417000892 -176837.9955901775 -179579.1051740821
    529100  299.5202601554 -176860.4652838428 -179602.2940119093
    529200  295.9945452919 -176855.8510090251 -179565.4051046688
    529300  299.0437000169 -176806.2118485869 -179543.6781129003
    529400  297.1400452050 -176718.7286660365 -179438.7687453932
    529500  301.7521119270 -176684.7613187903 -179447.0205689892
    529600  303.8734162083 -176752.3211072679 -179533.9989203927
    529700  295.2643474143 -176810.7150133296 -179513.5848281941
    529800  295.1617835478 -176813.0655027478 -179514.9964410387
    529900  305.1952092775 -176792.7953210390 -179586.5729173567
    530000  296.7071778651 -176821.9255292903 -179538.0031117280
    530100  300.2710571790 -176855.1049220970 -179603.8064969192
    530200  296.6547428407 -176893.8948750140 -179609.4924636911
    530300  294.4915867531 -176861.1402862224 -179556.9361977068
    530400  302.9640490602 -176777.0893173739 -179550.4427220942
    530500  294.4094324887 -176765.2205929667 -179460.2644587559
    530600  305.9840826262 -176738.4203788389 -179539.4193751685
    530700  297.8842367261 -176816.7529177749 -179543.6053766708
    530800  296.4241608139 -176885.3911686591 -179598.8779938603
    530900  293.7413708456 -176877.9715911188 -179566.8999754236
    531000  298.6656654598 -176789.7608530186 -179523.7665634164
    531100  308.9448274203 -176755.6287489762 -179583.7306034851
    531200  295.4746907584 -176800.7790749456 -179505.5743870144
    531300  301.8997621710 -176784.5233243624 -179548.1341748856
    531400  303.3890548128 -176727.5428986316 -179504.7868347688
    531500  301.2130620198 -176661.8783005339 -179419.2030514083
    531600  305.6448533049 -176623.7157789162 -179421.6094470851
    531700  301.7866269450 -176750.3220048239 -179512.8972078332
    531800  302.3298448392 -176813.7466901063 -179581.2945464751
    531900  297.8871611784 -176854.8217668469 -179581.7009963772
    532000  295.3931191678 -176843.7740422297 -179547.8226424392
    532100  304.3089266569 -176772.2232271993 -179557.8877324385
    532200  309.3180970421 -176769.8288122778 -179601.3476021620
    532300  297.5410257432 -176869.7331443544 -179593.4438266894
    532400  289.8268655796 -176890.5924272099 -179543.6871654406
    532500  300.1394076841 -176860.1821990329 -179607.6786454710
    532600  301.9766794642 -176829.2068122529 -179593.5217688821
    532700  306.2796841448 -176801.5350276729 -179605.2399803055
    532800  300.7927793076 -176817.7674686152 -179571.2449231043
    532900  294.3514554919 -176936.4987375737 -179631.0118780110
    533000  293.3459640165 -176932.5689566491 -179617.8777600854
    533100  296.4414183316 -176839.4619420326 -179553.1067437188
    533200  300.5029440863 -176808.9919932145 -179559.8162764761
    533300  299.8572768130 -176791.7971342503 -179536.7109356040
    533400  303.8847696163 -176758.1251094586 -179539.9068524486
    533500  301.5111213973 -176791.5215106542 -179551.5747172378
    533600  297.9445790874 -176877.2857489179 -179604.6905858718
    533700  293.5766865658 -176852.4504628446 -179539.8713161089
    533800  299.6917076651 -176789.0377241044 -179532.4358942754
    533900  298.5963572875 -176791.3200697422 -179524.6913284410
    534000  302.0988015190 -176804.0273433061 -179569.4602134884
    534100  295.8028585296 -176834.5353684301 -179542.3347504820
    534200  295.0703123959 -176834.4564509502 -179535.5500561271
    534300  304.4994351768 -176784.4328095624 -179571.8412426836
    534400  300.3007617203 -176768.1977618358 -179517.1712540387
    534500  297.8767508687 -176787.2689154251 -179514.0528482754
    534600  301.0138190441 -176803.9433947924 -179559.4442619857
    534700  296.0386695906 -176829.7119120232 -179539.6699244832
    534800  304.9217745203 -176777.1359864871 -179568.4105425361
    534900  306.2715866811 -176729.7881663640 -179533.4189942651
    535000  304.4922561744 -176747.9570806600 -179535.2997967071
    535100  293.4472618357 -176853.8137104254 -179540.0498009525
    535200  297.3120677745 -176847.1952468508 -179568.8100324485
    535300  306.2574210198 -176798.8163381435 -179602.3174926230
    535400  292.3642359559 -176856.1391986488 -179532.4611969908
    535500  292.5036738811 -176907.5667773139 -179585.1651998581
    535600  295.5916451506 -176889.2538754070 -179595.1197958958
    535700  302.3568541607 -176823.9682704561 -179591.7633719812
    535800  294.3495595785 -176791.6671437058 -179486.1629288231
    535900  307.1797368132 -176783.9457766085 -179595.8898722680
    536000  295.3852196608 -176850.1300515063 -179554.1063390934
    536100  298.4215906575 -176851.0085432337 -179582.7799763768
    536200  295.9621420340 -176840.6232997439 -179549.8807737722
    536300  296.3079506961 -176792.9287256579 -179505.3517555782
    536400  301.9606729535 -176780.1396601858 -179544.3080921330
    536500  300.5826753185 -176796.8764519981 -179548.4306003547
    536600  300.4766187839 -176796.8869834307 -179547.4702830931
    536700  298.5936857639 -176788.8824729529 -179522.2292763444
    536800  300.4203585151 -176806.7097107965 -179556.7780001515
    536900  297.5588728973 -176868.2045808456 -179592.0786372375
    537000  294.8040905601 -176932.4042628257 -179631.0608553039
    537100  289.9609288622 -176937.0241164196 -179591.3460790103
    537200  300.4411486812 -176834.7528424252 -179585.0114463677
    537300  301.5636599456 -176773.7152475722 -179534.2493955821
    537400  300.1689459546 -176753.8082913453 -179501.5751331105
    537500  296.7948475169 -176801.0562969960 -179517.9364133585
    537600  298.2066323744 -176866.9255840367 -179596.7292745111
    537700  291.7219124868 -176962.9745709191 -179633.4166967635
    537800  294.2197016924 -176956.7501722196 -179650.0572294617
    537900  294.8245618834 -176864.1343587964 -179562.9783471537
    538000  296.6200715871 -176812.0796883445 -179527.3598940203
    538100  301.0981412498 -176757.7386069859 -179514.0113653555
    538200  304.5555627542 -176713.4539974431 -179501.3762262054
    538300  306.2588667693 -176741.5496141989 -179545.0640031673
    538400  291.1303107095 -176829.6146866626 -179494.6412498072
    538500  299.7622849502 -176818.9413841138 -179562.9856235281
    538600  294.9654674964 -176796.9500017567 -179497.0838496298
    538700  305.9536122827 -176702.1691284171 -179502.8891971608
    538800  311.4318158409 -176679.4370768086 -179530.3049915982
    538900  296.0538577331 -176753.4923618393 -179463.5894075834
    539000  294.7294507615 -176780.7476415837 -179478.7209762953
    539100  297.5288070007 -176822.7518245942 -179546.3506557341
    539200  296.3082492185 -176896.8217072604 -179609.2474698750
    539300  296.6319473923 -176900.7113024994 -179616.1002200991
    539400  300.3500246611 -176848.5462699663 -179597.9707184630
    539500  297.0709295073 -176820.5074325748 -179539.9148221585
    539600  305.5218897465 -176774.0451287325 -179570.8131801672
    539700  303.9187696672 -176780.5437934899 -179562.6367752464
    539800  293.0376620732 -176846.9158322202 -179529.4024188065
    539900  299.9061146190 -176831.7375609760 -179577.0984269108
    540000  310.9567223742 -176750.4637915110 -179596.9826685598
    540100  301.6518861463 -176711.1742105001 -179472.5159871204
    540200  305.4767514882 -176695.0515781155 -179491.4064308799
    540300  306.1182740450 -176776.5874486946 -179578.8148423516
    540400  297.9574766763 -176848.9740165354 -179576.4969188912
    540500  301.0725800932 -176856.5667930325 -179612.6055628450
    540600  296.8247262666 -176882.1529735594 -179599.3066020184
    540700  301.2435524278 -176822.4728176612 -179580.0766797933
    540800  302.7460722739 -176755.9564195921 -179527.3144500610
    540900  301.5191724547 -176726.1395147652 -179486.2664212727
    541000  303.8116256944 -176748.2913246015 -179529.4035031808
    541100  298.6501478485 -176868.9353468984 -179602.7990080332
    541200  291.0905699649 -176907.4182852778 -179572.0810589577
    541300  297.2809839847 -176847.7239170912 -179569.0541595735
    541400  299.6306782956 -176795.4109856639 -179538.2504888568
    541500  306.2963960598 -176769.9058774847 -179573.7638121174
    541600  296.6236069759 -176836.5465246560 -179551.8590935194
    541700  294.3082546699 -176884.7308473408 -179578.8485245308
    541800  296.9892977340 -176837.0953229360 -179555.7554497429
    541900  298.6637176375 -176786.9356489305 -179520.9235288313
    542000  296.4263622002 -176789.1985157094 -179502.7054925503
    542100  303.1176521290 -176810.1881153760 -179584.9476129818
    542200  294.0234418458 -176859.8057357893 -179551.3162171155
    542300  305.5466892252 -176789.0987264609 -179586.0937940024
    542400  302.7717099653 -176722.8776569195 -179494.4703765509
    542500  311.6366910419 -176705.1014528073 -179557.8448090492
    542600  302.1760929585 -176813.1317748094 -179579.2721760588
    542700  294.2658818195 -176828.8817989238 -179522.6115921735
    542800  301.0101861251 -176756.4881972881 -179511.9558084948
    542900  299.0380015744 -176723.6296556223 -179461.0437560074
    543000  305.5274065555 -176752.3729661181 -179549.1915187959
    543100  296.5254087245 -176845.0657845996 -179559.4794400251
    543200  301.6366806087 -176855.9680393959 -179617.1706234967
    543300  297.3199380062 -176849.2670362636 -179570.9538664953
    543400  298.2730259053 -176819.2269007212 -179549.6383620706
    543500  301.9417254826 -176794.1753343761 -179558.1703198927
    543600  292.8973620262 -176801.9582661155 -179483.1605365791
    543700  296.7385018238 -176773.5866406702 -179489.9509647459
    543800  303.8922011432 -176743.7685057044 -179525.6182773945
    543900  306.2456329936 -176753.3136568040 -179556.7069028945
    544000  292.9070233207 -176855.5611049286 -179536.8518155354
    544100  295.7031859168 -176876.6020179584 -179583.4889901681
    544200  296.3252564758 -176835.9795688974 -179548.5610170953
    544300  298.7600855514 -176764.1565712362 -179499.0266095413
    544400  303.6789654431 -176739.3349269395 -179519.2327246022
    544500  302.5960116705 -176752.2094196127 -179522.1937851646
    544600  298.9713988885 -176765.1176670142 -179501.9220819062
    544700  295.0982970623 -176844.3488627090 -179545.6986414160
    544800  291.2177871851 -176901.5476575338 -179567.3749862559
    544900  303.6048186630 -176865.1871021985 -179644.4061552195
    545000  298.0313579710 -176828.5169987478 -179556.7162154743
    545100  299.5649691594 -176755.8484268875 -179498.0864242022
    545200  297.9081868196 -176722.6586394992 -179449.7303391712
    545300  307.2454718448 -176738.4171504609 -179550.9629890471
    545400  298.7467352832 -176803.8045824933 -179538.5524115406
    545500  298.1059900734 -176837.5334725916 -179566.4158766333
    545600  299.0120688162 -176834.1055868856 -179571.2822970474
    545700  306.1727634209 -176717.7554842398 -179520.4816773305
    545800  305.0166003579 -176687.8594033341 -179480.0020015162
    545900  294.8308025150 -176727.6780496262 -179426.5791651468
    546000  300.7753866627 -176758.4907738325 -179511.8090148733
    546100  292.3547670924 -176807.2300467967 -179483.4653665221
    546200  293.5676941676 -176904.2097055999 -179591.5482418421
    546300  294.6882835515 -176886.3354286739 -179583.9319159593
    546400  300.9602347718 -176811.3276527988 -179566.3380059374
    546500  299.9608971133 -176776.4779924320 -179522.3403410267
    546600  301.6835328087 -176749.3633403352 -179510.9948126453
    546700  300.0618212777 -176757.5691701206 -179504.3553853445
    546800  298.1030594783 -176852.4932637562 -179581.3488409315
    546900  299.2588547594 -176889.5070921943 -179628.9428975781
    547000  296.6571289892 -176826.6834276613 -179542.3028593026
    547100  297.7961259220 -176749.3201109820 -179475.3659976152
    547200  301.3763652978 -176742.4186692041 -179501.2383093351
    547300  296.0750142009 -176758.2257743747 -179468.5164878567
    547400  302.3939911707 -176678.0363834731 -179446.1714397006
    547500  308.4435207008 -176641.0323120946 -179464.5451709729
    547600  298.1732985585 -176687.7772402271 -179417.2757906957
    547700  296.5831400090 -176711.8639725173 -179426.8061040277
    547800  305.9421016858 -176717.3361933106 -179517.9508932708
    547900  298.6805974045 -176803.0153442061 -179537.1577426361
    548000  297.6079364873 -176852.4421484858 -179576.7653363001
    548100  294.1376520711 -176792.8140042250 -179485.3699736817
    548200  303.1710457334 -176730.6617597517 -179505.9100260247
    548300  300.1435152396 -176727.7729973797 -179475.3070446585
    548400  300.0069397797 -176744.4581053870 -179490.7419316650
    548500  297.2182569711 -176842.8408240720 -179563.5968592275
    548600  299.0645900234 -176875.8575957743 -179613.5150886207
    548700  304.6886414267 -176816.2713151856 -179605.4117551204
    548800  298.7139407698 -176790.6537951383 -179525.1014209902
    548900  303.4887417837 -176805.1218502239 -179583.2783276371
    549000  293.7262246958 -176855.3090928465 -179544.0988282708
    549100  303.7720788248 -176829.3650936145 -179610.1152574739
    549200  296.1000080740 -176827.9797162979 -179538.4992253846
    549300  298.9968515135 -176815.2373110401 -179552.2747209834
    549400  302.7767162605 -176782.2390527324 -179553.8776003287
    549500  302.4757219679 -176731.3113316559 -179500.1945571314
    549600  305.7280208088 -176662.1921572943 -179460.8471464217
    549700  302.8059170478 -176694.0692328634 -179465.9750864426
    549800  300.2494767188 -176786.3725790772 -179534.8766049061
    549900  296.9241281028 -176814.8168371305 -179532.8803967243
    550000  299.3170810994 -176803.6156972307 -179543.5845104704
    550100  291.9654845535 -176789.8816287561 -179462.5534297804
    550200  306.6187225866 -176705.8727554074 -179512.6812888767
    550300  296.0616708847 -176720.4795122698 -179430.6480801322
    550400  298.3151045084 -176729.8178365541 -179460.6144882831
    550500  302.6507182988 -176731.5884315049 -179502.0735852338
    550600  296.3010626901 -176795.1383620003 -179507.4983386477
    550700  298.6458869144 -176830.8272016902 -179564.6518579451
    550800  304.1893973248 -176807.3548695064 -179591.9251951526
    550900  300.3094158926 -176702.8854720484 -179451.9381851305
    551000  305.2651961907 -176660.2826583769 -179454.7009196331
    551100  300.6166363240 -176714.9901935470 -179466.8552232458
    551200  304.5578993885 -176746.0461024979 -179533.9897209690
    551300  295.8146399435 -176793.7548514790 -179501.6620813906
    551400  298.0802102843 -176816.7245336002 -179545.3709477078
    551500  298.9988455837 -176783.0832321256 -179520.1388959219
    551600  300.7511311971 -176692.8393051286 -179445.9355099957
    551700  303.3891329535 -176683.3897063459 -179460.6343577882
    551800  310.2253006864 -176711.5727604074 -179551.3961538359
    551900  298.7135412619 -176779.9557333086 -179514.3997020384
    552000  297.6168732944 -176793.1870272926 -179517.5920232438
    552100  302.8846289165 -176767.8389580591 -179540.4653454095
    552200  297.8446556222 -176757.0949669267 -179483.5850977195
    552300  298.8691025698 -176768.2560905513 -179504.1240780199
    552400  300.0802548165 -176772.3376571236 -179519.2926142088
    552500  300.6942313408 -176781.8246479850 -179534.3999877178
    552600  292.6036825105 -176808.8646952640 -179487.3786035689
    552700  299.0045726941 -176815.9136360394 -179553.0217261919
    552800  296.2640432500 -176810.6125527819 -179522.6336509698
    552900  304.6790264316 -176721.9152660488 -179510.9676896682
    553000  306.9459382074 -176686.1605903970 -179495.9644777989
    553100  307.6494986049 -176758.4568959857 -179574.7012228726
    553200  297.8586425612 -176811.4171812615 -179538.0353494397
    553300  300.7125215312 -176807.5437394867 -179560.2865088597
    553400  295.7881910165 -176800.9706775295 -179508.6357921736
    553500  300.5618423390 -176742.0287706766 -179493.3922125293
    553600  300.6941276679 -176670.1123656387 -179422.6867563432
    553700  307.3965242446 -176641.4723794767 -179455.4009619515
    553800  302.0275312829 -176749.2480052834 -179514.0284629023
    553900  303.5127132299 -176812.3862493596 -179590.7621630142
    554000  293.9835395436 -176855.2542988908 -179546.3995118426
    554100  297.0177517571 -176818.3792358216 -179537.2998326812
    554200  299.2584748195 -176742.7415203190 -179482.1738477072
    554300  297.3575468442 -176723.1185965006 -179445.1497005800
    554400  298.6152067115 -176729.2037916979 -179462.7475993000
    554500  296.5494184314 -176785.0646713986 -179499.6981133064
    554600  300.1084661477 -176811.7062557192 -179558.9194612393
    554700  301.2038665140 -176811.7002139664 -179568.9407885582
    554800  309.4848500644 -176712.1954378649 -179545.2406961979
    554900  307.5935163798 -176655.7809378521 -179471.5127996619
    555000  300.8867651397 -176690.0710268356 -179444.4088339910
    555100  299.1542002178 -176762.2885266557 -179500.7663172845
    555200  300.1728351867 -176812.5295383870 -179560.3319824454
    555300  294.5578544030 -176824.8243913103 -179521.2269213450
    555400  303.3036606139 -176780.1748976246 -179556.6371294870
    555500  295.0559059136 -176764.6303068488 -179465.5920341120
    555600  293.9720867325 -176758.8220739373 -179449.8624470812
    555700  297.9782452629 -176735.9122319706 -179463.6252513734
    555800  303.2201056054 -176696.2520044727 -179471.9493681332
    555900  302.2601760813 -176678.5818455491 -179445.4919493939
    556000  304.5416349310 -176698.9465042688 -179486.7412367954
    556100  298.8952109361 -176776.3738028852 -179512.4807881055
    556200  298.5279575372 -176800.6833639911 -179533.4284867480
    556300  308.6164149890 -176749.8186940574 -179574.9142389488
    556400  300.7039587689 -176748.7960616751 -179501.4604469429
    556500  294.0783544429 -176810.8307237205 -179502.8438786761
    556600  303.0069976457 -176837.0812938526 -179610.8278528303
    556700  295.4912964494 -176882.9859476225 -179587.9332693107
    556800  299.0899128228 -176899.6483506432 -179637.5376501084
    556900  301.3568364925 -176851.6012360390 -179610.2421081649
    557000  302.2993764790 -176774.4795543883 -179541.7485013262
    557100  302.3658996274 -176738.3495640619 -179506.2274684017
    557200  302.2787784447 -176790.8657633598 -179557.9461544976
    557300  298.3048094401 -176849.8836544435 -179580.5860644208
    557400  296.4809523542 -176845.5231209452 -179559.5298197489
    557500  305.9874640695 -176811.8661374022 -179612.8960876924
    557600  290.3238365345 -176827.3632500119 -179485.0072939901
    557700  304.8193308822 -176749.1581591478 -179539.4949392017
    557800  303.7175323767 -176685.1251150251 -179465.3759570074
    557900  305.1037565831 -176693.6840178331 -179486.6244499980
    558000  299.2630990589 -176804.8939943214 -179544.3686523099
    558100  300.3661607926 -176828.5770203746 -179578.1491801112
    558200  301.2277144591 -176836.7408215373 -179594.1997018320
    558300  300.2708153173 -176781.6419089932 -179530.3412697971
    558400  301.1770819456 -176702.9973310531 -179459.9927178933
    558500  297.7855940465 -176681.1449784842 -179407.0944556159
    558600  304.4614052923 -176712.4568865792 -179499.5171915642
    558700  299.3514612091 -176758.9792092716 -179499.2627403621
    558800  299.9615739724 -176787.5508562480 -179533.4194008567
    558900  303.3980643721 -176802.9820837628 -179580.3084940152
    559000  294.8862260939 -176856.5173782811 -179555.9258449938
    559100  289.8966054967 -176900.8275569839 -179554.5606991343
    559200  296.9804824011 -176863.2154723345 -179581.7949029883
    559300  296.8131256573 -176751.2173858755 -179468.2648215724
    559400  302.9612260847 -176708.2588583475 -179481.5864213591
    559500  299.8117611865 -176758.2338647011 -179502.7310129306
    559600  300.2355544959 -176827.8902976264 -179576.2668784857
    559700  297.1700222600 -176851.5082897691 -179571.8227811155
    559800  299.9716701911 -176821.3011773339 -179567.2621434112
    559900  297.6048858459 -176811.8942541317 -179536.1895161683
    560000  303.8818990019 -176778.7955617839 -179560.5510269751
    560100  300.0832464872 -176782.7688341811 -179529.7511772226
    560200  298.6301342480 -176777.3008021784 -179510.9812574594
    560300  304.3115040530 -176757.6615002535 -179543.3495991510
    560400  293.3235024946 -176810.5109906263 -179495.6141797713
    560500  298.9296656865 -176837.6471722526 -179574.0695585895
    560600  296.3664772020 -176799.4703891873 -179512.4291747024
    560700  302.2509847022 -176705.0066363857 -179471.8326017242
    560800  305.0140741171 -176704.0135918357 -179496.1330646387
    560900  299.8677084250 -176775.7587265467 -179520.7680195830
    561000  298.7674580876 -176816.7297563287 -179551.6672833291
    561100  301.4507220085 -176790.8087970269 -179550.3091035188
    561200  300.2676659595 -176769.7902436889 -179518.4607750580
    561300  294.3310045452 -176799.9423586700 -179494.2682897573
    561400  295.7848722088 -176834.5476535901 -179542.1823876441
    561500  298.6491550163 -176790.2685907655 -179524.1231634470
    561600  303.8533996704 -176701.8908983686 -179483.3854787509
    561700  305.9529643787 -176683.3327802306 -179484.0469180174
    561800  304.8118328169 -176714.4126894365 -179504.6808316934
    561900  297.2214553560 -176826.7882398941 -179547.5735532818
    562000  301.2673703071 -176817.0746203060 -179574.8965129170
    562100  301.2213510572 -176784.6374689592 -179542.0380982430
    562200  304.2735338878 -176724.7130354778 -179510.0535529141
    562300  305.3212463255 -176698.5252656263 -179493.4566136092
    562400  295.9855573777 -176807.9420575744 -179517.4138772431
    562500  301.6733199194 -176849.2112038614 -179610.7491866916
    562600  298.6286405864 -176855.4675889091 -179589.1343711105
    562700  296.4770526245 -176824.8038356330 -179538.7748360476
    562800  303.5561089325 -176732.3076015806 -179511.0807624325
    562900  308.8130159137 -176710.4179640698 -179537.3132071284
    563000  297.4556917299 -176759.3179881936 -179482.2475171972
    563100  302.4883612641 -176787.6876225900 -179556.6865490383
    563200  302.7171758655 -176806.3374602669 -179577.4309710583
    563300  299.2090473294 -176845.5051094785 -179584.4849742782
    563400  286.2074539969 -176904.2198603770 -179524.1822600774
    563500  302.2896940257 -176811.0622921375 -179578.2426052424
    563600  305.6939679843 -176789.2013991801 -179587.5446664476
    563700  296.5379643714 -176820.9553548738 -179535.4839455406
    563800  292.3781803269 -176803.6305519560 -179480.0801980137
    563900  310.3098544202 -176700.4076593991 -179541.0050634277
    564000  310.2289019635 -176734.6929574198 -179574.5493171824
    564100  302.6917095435 -176781.2722588996 -179552.1326492568
    564200  303.3829180466 -176790.2190765844 -179567.4068363481
    564300  291.4068094622 -176831.5780000637 -179499.1356515000
    564400  294.9722720882 -176878.2910755903 -179578.4872131565
    564500  290.4219429907 -176916.0713254385 -179574.6134425552
    564600  298.0025319633 -176846.9873086541 -179574.9226501550
    564700  302.4111999798 -176781.3383232233 -179549.6309100540
    564800  304.8534245577 -176798.5340380652 -179589.1829139318
    564900  296.3922998818 -176867.8743934950 -179581.0695615679
    565000  295.0798619030 -176853.9346694570 -179555.1156914682
    565100  304.9505698384 -176721.4032744672 -179512.9414248060
    565200  308.8847830978 -176727.0717497186 -179554.6239544364
    565300  300.9626089986 -176778.7563913158 -179533.7884782875
    565400  299.6415443556 -176820.9893277939 -179563.9282996353
    565500  291.3536434713 -176875.1848398324 -179542.2558061909
    565600  299.9685549533 -176834.1360774088 -179580.0685263885
    565700  308.4271150254 -176737.5604397021 -179560.9231199178
    565800  298.9052522819 -176757.5000268158 -179493.6989311946
    565900  296.5559363959 -176785.1582174228 -179499.8513252185
    566000  294.2310719144 -176824.4481750607 -179517.8593160839
    566100  290.1917026506 -176882.8204007281 -179539.2548821928
    566200  301.0180759762 -176887.9216950928 -179643.4615305305
    566300  302.8766689721 -176839.2253952514 -179611.7789167330
    566400  310.7800777269 -176769.5228084536 -179614.4246684491
    566500  300.0458411726 -176750.4116756844 -179497.0516079456
    566600  299.1972942769 -176789.6733688362 -179528.5456453976
    566700  304.4690914353 -176868.7277520684 -179655.8584165270
    566800  293.8521027252 -176893.5607581149 -179583.5027895376
    566900  296.2494025645 -176830.6008469579 -179542.4879233197
    567000  297.7077194465 -176767.7617780394 -179492.9983858140
    567100  301.9406035120 -176757.8330071199 -179521.8177220416
    567200  298.9002127908 -176750.2265265027 -179486.3792990393
    567300  306.1010075787 -176705.6998262025 -179507.7691614589
    567400  295.3504392690 -176793.8186725038 -179497.4765780311
    567500  299.4507746843 -176845.8393215184 -179587.0319748814
    567600  299.7036156143 -176845.0185917021 -179588.5257680463
    567700  306.1872584115 -176804.7719131237 -179607.6307943392
    567800  305.8372241949 -176767.4677643969 -179567.1224087097
    567900  310.2168315709 -176711.1315273688 -179550.8773939412
    568000  300.7005306659 -176734.7631714087 -179487.3961755901
    568100  296.0511539922 -176819.0918362335 -179529.1641317497
    568200  294.8281616716 -176867.2191412214 -179566.0960822834
    568300  299.8968065902 -176862.1496881701 -179607.4253477798
    568400  301.2951222400 -176837.3852204341 -179595.4611561166
    568500  301.4304081988 -176749.0781110618 -179508.3924635654
    568600  301.3434207083 -176699.4131917428 -179457.9312548717
    568700  302.0802851720 -176751.1814076912 -179516.4447779804
    568800  297.7251081257 -176815.4322828322 -179540.8280677528
    568900  295.1611695800 -176834.0187830259 -179535.9441010137
    569000  299.1412549137 -176784.6344089822 -179522.9936974210
    569100  300.7289116315 -176662.0792139031 -179414.9720193638
    569200  311.9307509680 -176673.3240128177 -179528.7592135205
    569300  299.9686970327 -176781.4826688687 -179527.4164184528
    569400  298.3819942949 -176821.8906999499 -179553.2996653105
    569500  296.4140847939 -176815.1047043336 -179528.4992929657
    569600  304.0118912820 -176756.5868936842 -179539.5323170031
    569700  304.0011430478 -176717.1967248407 -179500.0437580970
    569800  298.5975552624 -176795.5527470255 -179528.9349720681
    569900  294.3666088435 -176869.0412314069 -179563.6930866504
    570000  296.4935169227 -176828.4650561774 -179542.5867718914
    570100  301.2588834390 -176769.0663019088 -179526.8105051550
    570200  297.8316107686 -176770.7923266608 -179497.1630439809
    570300  301.6352918402 -176787.9849217457 -179549.1747929653
    570400  292.6476421059 -176841.3851833060 -179520.3015007220
    570500  300.9313441889 -176890.8066036788 -179645.5524904669
    570600  297.4909719702 -176901.5468761682 -179624.7993628788
    570700  296.3602641848 -176821.4105197380 -179534.3124308728
    570800  299.6017904512 -176762.8928349078 -179505.4678968187
    570900  307.8389502445 -176737.9156329577 -179555.8942129724
    571000  294.9958740130 -176785.2587455909 -179485.6709367738
    571100  287.7306539791 -176871.0952388093 -179505.0011142118
    571200  294.0312862272 -176930.6427879993 -179622.2250773240
    571300  295.8519902451 -176878.6729773482 -179586.9221144477
    571400  300.1790338987 -176765.5782581917 -179513.4374456795
    571500  301.8864325902 -176739.1252382735 -179502.6140689123
    571600  299.4208023144 -176790.2047759639 -179531.1230602239
    571700  297.4395496165 -176824.9230835878 -179547.7048465933
    571800  295.9715833115 -176783.9468269024 -179493.2907270239
    571900  305.5833021735 -176703.6833261353 -179501.0135510825
    572000  304.2470803916 -176736.9095800061 -179522.0079403481
    572100  301.7381099264 -176738.1829074430 -179500.3139823805
    572200  299.4195958980 -176760.9993709892 -179501.9066116325
    572300  296.7899539081 -176806.5325178821 -179523.3678378191
    572400  292.4487037851 -176872.8387094852 -179549.9339320511
    572500  285.8653745376 -176930.4415246123 -179547.2725057952
    572600  297.5439923243 -176827.7881477683 -179551.5259863877
    572700  299.8087586536 -176774.1664721936 -179518.6361350339
    572800  306.4743132734 -176742.3089872523 -179547.7955880971
    572900  298.0584854708 -176771.5694250955 -179500.0169687906
    573000  294.5983622121 -176823.6580024264 -179520.4313436869
    573100  298.0169686518 -176838.7593579341 -179566.8268538586
    573200  301.7770396034 -176791.8782485062 -179554.3656883416
    573300  305.9362022696 -176698.8348959469 -179499.3955922525
    573400  304.7689183925 -176705.7485351168 -179495.6238358285
    573500  302.7756261774 -176784.6679364054 -179556.2965053066
    573600  295.9577681909 -176807.8174818769 -179517.0349174494
    573700  302.7615218110 -176764.4298392186 -179535.9292957959
    573800  300.5433070521 -176760.8345594779 -179512.0283280601
    573900  298.1546843816 -176799.8617018949 -179529.1898569282
    574000  296.1413643385 -176910.5854555316 -179621.4835426620
    574100  292.7975495572 -176918.5043650349 -179598.7929454032
    574200  296.4313271459 -176844.0714131483 -179557.6238394374
    574300  296.7690957717 -176819.9151071680 -179536.5594903131
    574400  303.5607709413 -176793.3411343696 -179572.1569715655
    574500  299.5145546377 -176780.0782901494 -179521.8547895208
    574600  300.6136474297 -176735.2902686029 -179487.1279377609
    574700  308.8287223641 -176653.7876152812 -179480.8266362499
    574800  301.3645366121 -176693.8313357247 -179452.5426952659
    574900  305.9745425060 -176772.8159025776 -179573.7275680012
    575000  293.8554655211 -176809.9597515551 -179499.9325662395
    575100  299.3391081850 -176781.8719131790 -179522.0423638510
    575200  305.9459053309 -176717.6645744859 -179518.3140932713
    575300  309.3046397706 -176685.4473781285 -179516.8429792388
    575400  297.1667183798 -176767.8837262139 -179488.1679736177
    575500  297.3640364981 -176841.2132365891 -179563.3037473988
    575600  297.9845593473 -176843.3195934283 -179571.0904123869
    575700  301.2890333235 -176778.7997404428 -179536.8199377716
    575800  305.3167521142 -176685.0142852453 -179479.9044929141
    575900  304.0448457881 -176654.6944127123 -179437.9415038102
    576000  306.0592869812 -176735.9061901332 -179537.5936122168
    576100  297.5548174969 -176818.3161860275 -179542.1531190090
    576200  300.7536726730 -176801.9948610275 -179555.1143307373
    576300  298.4589012165 -176794.5550584238 -179526.6680349486
    576400  298.3479910026 -176803.2278917549 -179534.3255886772
    576500  302.6838419968 -176827.0716726281 -179597.8600429300
    576600  292.7265716469 -176893.9853686604 -179573.6242124353
    576700  297.5977237054 -176900.1865242760 -179624.4162235938
    576800  303.3725448973 -176803.1655062802 -179580.2583095337
    576900  301.7207151541 -176752.3983174396 -179514.3701594549
    577000  301.7464218665 -176742.2728269509 -179504.4799899508
    577100  300.6752999157 -176753.6044007040 -179506.0064408904
    577200  298.3850292130 -176791.5939485615 -179523.0306957679
    577300  301.1376557871 -176814.4741276309 -179571.1086047487
    577400  297.5609189900 -176799.9192832983 -179523.8120697611
    577500  297.4285434040 -176741.8167658806 -179464.4977772722
    577600  304.5974488305 -176723.9321030650 -179512.2377598042
    577700  294.5029102476 -176829.8395337712 -179525.7391012900
    577800  298.1295207986 -176858.7522885008 -179587.8500943925
    577900  302.3064563427 -176836.5911454840 -179603.9249019734
    578000  300.2819909059 -176805.8399341930 -179554.6415970911
    578100  302.5416050970 -176719.8415145663 -179489.3278386629
    578200  305.0672068477 -176688.6745208926 -179481.2803743069
    578300  301.1247180658 -176733.9980298601 -179490.5140742015
    578400  295.7353733784 -176751.9362582757 -179459.1178766865
    578500  300.4434408626 -176751.1012155008 -179501.3808022267
    578600  301.7452107670 -176811.9456276162 -179574.1417041296
    578700  293.7026133718 -176869.8927241903 -179558.4663199571
    578800  306.1326572814 -176838.6820273746 -179641.0410861505
    578900  294.2646346544 -176857.6467566824 -179551.3651332986
    579000  303.0973987146 -176847.1667650471 -179621.7408615264
    579100  293.9086767707 -176879.0090482062 -179569.4689622697
    579200  292.5794780071 -176924.4810756826 -179602.7734143258
    579300  295.2732017521 -176853.5567549070 -179556.5076229789
    579400  306.1422209810 -176778.7522615423 -179581.1988670717
    579500  295.3344275896 -176795.4431518029 -179498.9544853340
    579600  301.2895710608 -176845.0157176835 -179603.0408374964
    579700  295.6609609855 -176899.9452179803 -179606.4456603114
    579800  297.0478899149 -176861.8680551363 -179581.0645387325
    579900  301.0261652913 -176734.6124548506 -179490.2263404263
    580000  305.8173495251 -176706.4728017966 -179505.9455120369
    580100  296.4031984078 -176722.2005586855 -179435.4954926034
    580200  301.2621937461 -176735.5688852018 -179493.3433912234
    580300  299.7585188150 -176823.3345241149 -179567.3442880728
    580400  293.7391314291 -176875.2525949251 -179564.1604794598
    580500  299.7202929584 -176820.4669058342 -179564.1267477147
    580600  300.7733523248 -176787.6427771288 -179540.9423957028
    580700  293.9797268210 -176798.5242587972 -179489.6345698287
    580800  302.9615595713 -176778.9788574006 -179552.3094731705
    580900  310.2157923618 -176690.3485770761 -179530.0849306578
    581000  306.2078989647 -176628.3537734931 -179431.4015997296
    581100  310.4693454755 -176699.5438669905 -179541.6012629314
    581200  298.6769691452 -176788.6148570009 -179522.7240420998
    581300  305.2175854766 -176818.4639194115 -179612.4463489698
    581400  295.1481425100 -176854.4535542906 -179556.2596215984
    581500  299.2104368094 -176794.0176065170 -179533.0101907108
    581600  299.8147265065 -176731.5490492980 -179476.0733422669
    581700  304.3809091767 -176732.1613515538 -179518.4847896503
    581800  293.3708445118 -176790.9672360607 -179476.5037972345
    581900  293.3856920235 -176849.0870674512 -179534.7595437514
    582000  301.3472961180 -176862.7239590274 -179621.2774979192
    582100  298.7097533464 -176825.5995208792 -179560.0088147745
    582200  296.9740290382 -176780.4204408611 -179498.9407969939
    582300  301.9122201411 -176736.2293918305 -179499.9542834551
    582400  301.0927660336 -176768.8664477649 -179525.0900010418
    582500  296.4686126882 -176865.4571624508 -179579.3509031178
    582600  305.5363083537 -176875.8969496469 -179672.7969899876
    582700  297.5396954859 -176892.0628567081 -179615.7613617778
    582800  297.0157473320 -176866.3535424224 -179585.2557906396
    582900  306.3629012359 -176734.2156872241 -179538.6824147388
    583000  307.8519372706 -176715.6885162882 -179533.7859804185
    583100  302.7050974494 -176762.1900668945 -179533.1730110476
    583200  302.9436462301 -176809.0970091647 -179582.2636449976
    583300  297.6753319645 -176845.3602486324 -179570.3003792049
    583400  296.4549176394 -176886.1397880751 -179599.9081633385
    583500  293.0536857952 -176911.4189330168 -179594.0522018386
    583600  291.0389514797 -176812.5688782542 -179476.7591328282
    583700  301.3287958552 -176758.1279116087 -179516.5120978429
    583800  294.8037728785 -176777.0797616449 -179475.7334460442
    583900  300.5487848531 -176796.1089428184 -179547.3528555618
    584000  299.8727097843 -176846.9539948977 -179592.0090707157
    584100  291.7383042081 -176920.0457312649 -179590.6379080349
    584200  301.2265870194 -176878.3594699905 -179635.8080296265
    584300  302.4339364582 -176814.6818640252 -179583.1825821174
    584400  302.4832055568 -176807.6597973889 -179576.6115281438
    584500  303.7963644840 -176800.9082843532 -179581.8807607800
    584600  299.3883578958 -176831.0181522754 -179571.6394381328
    584700  295.0877227677 -176888.1347949810 -179589.3877758793
    584800  292.3873232886 -176910.5020941990 -179587.0354355475
    584900  300.3717057030 -176848.9910945712 -179598.6140127919
    585000  304.8217825322 -176796.4290482244 -179586.7882708483
    585100  301.5331982917 -176814.0745638094 -179574.3298637781
    585200  299.2926957830 -176848.6242678714 -179588.3698562752
    585300  300.4552339918 -176889.6118848549 -179639.9994266838
    585400  298.1489428260 -176886.2470513099 -179615.5226477551
    585500  301.9961077236 -176798.5933724362 -179563.0861766663
    585600  298.8480938946 -176756.0035585873 -179491.6792312215
    585700  301.0727902451 -176799.2532955975 -179555.2939891553
    585800  301.3139176409 -176837.7235247806 -179595.9715148346
    585900  302.2924544881 -176825.8251345403 -179593.0307171048
    586000  300.3745196828 -176830.8248243362 -179580.4735019193
    586100  296.2445983037 -176812.5722520710 -179524.4153499046
    586200  307.2853758173 -176693.5961632331 -179506.5072854842
    586300  302.4372879992 -176706.6598205344 -179475.1912188597
    586400  307.9509991326 -176803.7390508348 -179622.7433339520
    586500  300.5136514973 -176846.5569101143 -179597.4792097408
    586600  299.2397648676 -176850.7134893928 -179589.9745446159
    586700  300.2981648997 -176828.8670496108 -179577.8167703428
    586800  299.1154228707 -176746.8810624222 -179485.0038825923
    586900  302.7160073596 -176699.5715311673 -179470.6543453764
    587000  300.8745210494 -176736.3951201317 -179490.6208440565
    587100  300.5310089614 -176770.1392738819 -179521.2204649097
    587200  297.3678020958 -176852.2864202895 -179574.4114016360
    587300  293.6235046264 -176925.0425325768 -179612.8919615354
    587400  297.5480555603 -176859.9678693356 -179583.7429030925
    587500  299.7693921409 -176807.0389392777 -179551.1482383967
    587600  301.7183039679 -176768.9413627654 -179530.8911326194
    587700  306.2753872303 -176729.9770258457 -179533.6426442319
    587800  292.8885966999 -176853.4849875888 -179534.6070196619
    587900  304.0221592125 -176881.9196865536 -179664.9591032037
    588000  294.3984986436 -176881.5244988187 -179576.4682754495
    588100  302.8241661689 -176791.6641857950 -179563.7370930634
    588200  302.0289191357 -176744.4075332003 -179509.2006953169
    588300  301.0720939598 -176765.5090098089 -179521.5433295232
    588400  291.3253977228 -176810.8933571502 -179477.7057600149
    588500  308.2824448247 -176772.6300420274 -179594.6684014374
    588600  300.9908653117 -176780.1426313918 -179535.4333785653
    588700  300.2364381740 -176768.8208068114 -179517.2054769192
    588800  301.8631512230 -176743.8424081019 -179507.1181195299
    588900  296.5471823512 -176801.7099502908 -179516.3229229690
    589000  294.5607584237 -176848.9880725763 -179545.4171862133
    589100  297.1021445178 -176806.0962969249 -179525.7894308265
    589200  300.7224362962 -176808.9348248673 -179561.7683546706
    589300  296.1902772892 -176907.4010277326 -179618.7468673238
    589400  290.3746108960 -176954.7136812109 -179612.8225171294
    589500  295.2817645450 -176875.1934795630 -179578.2227320200
    589600  306.4801056206 -176824.4371302972 -179629.9767546798
    589700  296.2241312999 -176820.7869898667 -179532.4427313627
    589800  300.4151369866 -176787.3664643587 -179537.3869554887
    589900  299.1961389037 -176736.4447283034 -179475.3064285010
    590000  305.8962849866 -176663.6959240857 -179463.8912148816
    590100  305.2389141837 -176701.7283299629 -179495.9060039491
    590200  300.6783160640 -176777.2481830615 -179529.6778332739
    590300  294.7427494205 -176780.2760323243 -179478.3711038606
    590400  306.1861528402 -176738.3733623663 -179541.2221231076
    590500  302.4892802298 -176743.1853827606 -179512.1927214830
    590600  290.3103159051 -176776.6852880258 -179434.2055632473
    590700  303.4674658248 -176756.5355143565 -179534.4972302030
    590800  301.9324653242 -176715.0202892570 -179478.9305066570
    590900  306.1973625811 -176674.8889742314 -179477.8403496997
    591000  301.1170646125 -176736.3208816433 -179492.7668657561
    591100  294.6852011687 -176821.1240377343 -179518.6923086794
    591200  298.2655259980 -176810.0715291949 -179540.4143358850
    591300  299.7143670254 -176798.1876730745 -179541.7932685634
    591400  299.7083960082 -176770.3182076544 -179513.8691440477
    591500  305.3640351780 -176670.9248060249 -179466.2478460589
    591600  307.4283657906 -176621.2951540631 -179435.5152162045
    591700  302.6528190853 -176683.4471441091 -179453.9515285797
    591800  296.9034147570 -176748.9249224301 -179466.7988706547
    591900  303.1959090227 -176743.5425563283 -179519.0184228335
    592000  299.2811600733 -176736.6562555564 -179476.2962452935
    592100  293.8244084502 -176779.0143748235 -179468.7028909790
    592200  292.6790963670 -176821.5900872938 -179500.7943391442
    592300  296.0524531437 -176769.2467608562 -179479.3309488933
    592400  305.2258611500 -176677.6852155581 -179471.7434011904
    592500  302.8459139243 -176675.9906813114 -179448.2626690041
    592600  294.9542225541 -176708.9548032461 -179408.9857141564
    592700  298.6878682548 -176785.6486497645 -179519.8576060505
    592800  298.4738533308 -176857.5322017528 -179589.7820509435
    592900  297.2213687511 -176840.1137948055 -179560.8983154062
    593000  307.8119228652 -176795.4315208406 -179613.1626903963
    593100  299.7873832121 -176799.2364516078 -179543.5104422102
    593200  298.2508333017 -176822.4595968103 -179552.6679055642
    593300  297.8888784934 -176881.3093548377 -179608.2043047852
    593400  301.3102236481 -176900.9660793409 -179659.1802543347
    593500  288.9560677620 -176908.1039015410 -179553.2272976275
    593600  306.5224582026 -176784.5304212003 -179590.4577439844
    593700  299.7296847617 -176794.3616977244 -179538.1075128072
    593800  296.3803994093 -176797.5575650287 -179510.6437953712
    593900  312.7364727761 -176775.5176999178 -179638.3285325700
    594000  297.5430145116 -176855.2592712473 -179578.9881589035
    594100  287.9592870918 -176851.6746824411 -179487.6734808268
    594200  301.0871737080 -176774.9044818230 -179531.0768425732
    594300  303.5071074713 -176759.4219523834 -179537.7465505443
    594400  300.9799435272 -176779.4551474742 -179534.6459158938
    594500  294.4324277726 -176798.0128459970 -179493.2672121707
    594600  302.3625839271 -176718.2963850160 -179486.1439372101
    594700  307.1241992348 -176669.5700335997 -179481.0057345084
    594800  300.9905082939 -176763.4429760677 -179518.7304550763
    594900  301.3315975388 -176802.5609915321 -179560.9708245678
    595000  299.1339222978 -176798.5972485682 -179536.8894137453
    595100  295.8235711594 -176767.5894205514 -179475.5784074171
    595200  297.6724003592 -176708.1648683887 -179433.0781628485
    595300  308.1910161725 -176650.1785879208 -179471.3800032623
    595400  301.8027573466 -176738.1406336510 -179500.8634954480
    595500  301.9164748255 -176805.2087118483 -179568.9725511417
    595600  295.0552639173 -176833.0345792971 -179533.9904296828
    595700  300.9821967458 -176813.4597976991 -179568.6711922344
    595800  304.4265154959 -176756.7466915386 -179543.4876129667
    595900  298.2560531772 -176721.2829819726 -179451.5390738199
    596000  303.5330030967 -176679.2051347959 -179457.7667832634
    596100  310.0353642462 -176645.5703455369 -179483.6550479404
    596200  301.0288643664 -176766.0901323148 -179521.7287254067
    596300  300.1739448560 -176811.0475829408 -179558.8601849875
    596400  299.2811030604 -176828.6710179715 -179568.3104858086
    596500  296.7351516801 -176795.1721815139 -179511.5058381470
    596600  305.5746011059 -176722.7809183920 -179520.0314931776
    596700  299.4658685843 -176738.8598746306 -179480.1906985746
    596800  299.0428581702 -176844.3184782391 -179581.7770362302
    596900  294.1935887177 -176876.8808638828 -179569.9488811870
    597000  298.4541598832 -176819.2661929847 -179551.3357670236
    597100  297.7437610296 -176761.7515660823 -179487.3181009472
    597200  294.6833053783 -176744.7717410735 -179442.3226578249
    597300  306.7455680281 -176730.7198602824 -179538.6895455059
    597400  295.3180432211 -176838.0939228659 -179541.4552727786
    597500  298.2116028027 -176881.5039771639 -179611.3531672751
    597600  297.9868552787 -176839.0340672694 -179566.8259033394
    597700  305.5784892502 -176774.1454702561 -179571.4316373781
    597800  304.6285440411 -176758.8784710483 -179547.4687754493
    597900  309.1322986649 -176705.4121270815 -179535.2301060485
    598000  300.7794071281 -176688.9132086296 -179442.2682532829
    598100  305.9086212904 -176717.0997838448 -179517.4080020003
    598200  304.3790721190 -176811.9697621652 -179598.2763837109
    598300  300.6830278005 -176873.5313797620 -179626.0041615288
    598400  293.0884558519 -176891.8177156033 -179574.7692718770
    598500  298.1405721985 -176839.4974943784 -179568.6964655326
    598600  304.7898210762 -176750.0198213799 -179540.0864666726
    598700  303.8855605414 -176712.9993770023 -179494.7883601743
    598800  302.0246160259 -176827.3037348338 -179592.0575059928
    598900  296.1562601542 -176890.7594141587 -179601.7938585944
    599000  300.7230810013 -176906.7549707642 -179659.5944022414
    599100  296.4693341421 -176900.6701902622 -179614.5705351668
    599200  301.3133348590 -176826.7724930208 -179585.0151482498
    599300  302.3219804907 -176782.2414295919 -179549.7172951820
    599400  301.1084845313 -176760.2247412170 -179516.5921826855
    599500  307.0489577797 -176660.4372257689 -179471.1841613066
    599600  306.9256656456 -176659.0393869648 -179468.6576979648
    599700  301.0589629921 -176739.7787256772 -179495.6928436254
    599800  296.4367964359 -176805.8607642112 -179519.4632567516
    599900  300.5373135770 -176828.1386067408 -179579.2775106465
    600000  296.9837920893 -176825.4667441656 -179544.0764719286
    600100  301.5391263150 -176765.5227166782 -179525.8322821739
    600200  303.2529509813 -176687.5273581391 -179463.5253905930
    600300  310.0130117719 -176700.5038746003 -179538.3839609408
    600400  303.4749798316 -176807.2923806481 -179585.3228802213
    600500  298.5957014562 -176858.9513626223 -179592.3166177979
    600600  299.6067871700 -176849.9678985010 -179592.5887007138
    600700  304.0928682234 -176788.7012728664 -179572.3879645861
    600800  301.2192577987 -176764.5279800104 -179521.9094474638
    600900  304.8419524267 -176764.8139291618 -179555.3577883644
    601000  299.5957921527 -176818.9722652971 -179561.4924183773
    601100  298.6492891295 -176869.9715884077 -179603.8273887699
    601200  295.4917817462 -176874.7233398511 -179579.6751039788
    601300  305.0623867386 -176786.6043237295 -179579.1660535391
    601400  298.2108133401 -176748.9814398829 -179478.8234032003
    601500  304.0508795489 -176732.6074874185 -179515.9098119710
    601600  292.4313389048 -176774.1226117207 -179451.0588749977
    601700  301.6307057499 -176768.1377577060 -179529.2856475449
    601800  305.0441593276 -176669.8938140215 -179462.2886888766
    601900  307.8169511930 -176660.0845070658 -179477.8617062742
    602000  305.4811771843 -176757.6916445466 -179554.0870104328
    602100  301.3577358915 -176793.3744409611 -179552.0235462458
    602200  297.0576489561 -176789.3049628023 -179508.5907813217
    602300  299.7722225420 -176788.8116313122 -179532.9468401146
    602400  297.1840871223 -176862.0062543183 -179582.4494963659
    602500  294.4114130990 -176871.8746534196 -179566.9366498489
    602600  302.0756537229 -176761.7843996793 -179527.0053733698
    602700  296.8229429834 -176740.6101326603 -179457.7474368240
    602800  299.1112086991 -176737.1865459294 -179475.2707892873
    602900  298.1458831321 -176760.9625061630 -179490.2100939630
    603000  293.3139458862 -176848.4788516456 -179533.4945589506
    603100  288.7332335863 -176893.5584196132 -179536.6419765777
    603200  300.6288239076 -176807.7350039429 -179559.7115996068
    603300  305.1289386064 -176765.7191911162 -179558.8901412263
    603400  302.4311959870 -176790.8903674699 -179559.3659991028
    603500  298.2701608376 -176822.7622208557 -179553.1474551811
    603600  296.5026969439 -176866.6373040137 -179580.8430542630
    603700  296.8382780277 -176935.6785386165 -179652.9562208135
    603800  293.1971938318 -176921.4783663267 -179605.4253174264
    603900  301.5622412429 -176811.4862037571 -179572.0073648665
    604000  302.7433438589 -176782.8976489325 -179554.2307033066
    604100  298.2626906439 -176790.0345570984 -179520.3514087650
    604200  299.3260225392 -176799.2548567222 -179539.3055205070
    604300  295.8647639751 -176839.2025665882 -179547.5686352768
    604400  297.3839292993 -176888.7298442223 -179611.0024550807
    604500  295.0364514069 -176915.5954880354 -179616.3791274277
    604600  304.3603960525 -176820.8162807804 -179606.9519403501
    604700  302.0334857387 -176786.3742035374 -179551.2091686469
    604800  301.0914577595 -176798.9086769909 -179555.1202542386
    604900  294.9357255096 -176826.9777299028 -179526.8393176162
    605000  297.2583299100 -176865.4537100239 -179586.5765755740
    605100  295.0081063716 -176867.0713355848 -179567.5955026058
    605200  303.3791471329 -176784.5615346610 -179561.7147752254
    605300  300.1224594201 -176750.3139383291 -179497.6552392118
    605400  306.8321232056 -176752.3036251455 -179561.0656423203
    605500  297.1329595735 -176865.7268885765 -179585.7021055830
    605600  294.5855981561 -176877.9709505182 -179574.6274487464
    605700  302.1905191677 -176823.1883893098 -179589.4608490539
    605800  299.0457471195 -176805.7243888578 -179543.2093924863
[truncated: 257,519 more chars]
