# Supplementary material for: Finite-Temperature Evolution of Frenkel Defects in Hybrid Perovskites: Healing and Lead-Methylammonium Antisite Pairs
Source: ACS Appl Mater Interfaces. 2026 Apr 9;18(15):22071–80. doi: 10.1021/acsami.6c02743 (PMC13107386; doi:10.1021/acsami.6c02743)
Supplement: Supplementary file 2 [file am6c02743_si_002.zip › supporting/fig1-3/lead/input]

units       real
boundary p p p
atom_style  full


pair_style   hybrid lj/charmm/coul/long 9.9 10. buck/coul/long 9.9 10.
bond_style      harmonic
angle_style     harmonic
special_bonds   amber
dihedral_style  charmm

kspace_style pppm 1.0e-4
kspace_modify diff ad

read_data    dlpoly2lammps.data

#read data from a  restart file 
#read_restart  restart

include dlpoly2lammps.nonbonding

timestep    1.0
thermo_style custom step temp etotal pe 
thermo_modify format float %.10f
thermo      100
restart 1000 restart.a restart.b 
group frozen id 0 #blocks the first atom otherwise modify it
group free   subtract all frozen
velocity frozen set 0. 0. 0.
fix 0 frozen setforce 0. 0. 0.    
fix 00 all momentum 1 linear 1 1 1 angular

dump 2 all dcd 1000 trajcg.dcd
dump_modify 2 unwrap yes


fix 000 free npt temp 1.0 300 100 aniso 1.0 1.0 500  #box/relax aniso 1.0
run 200000  
unfix 000

fix 000 free npt temp 300 300 100 iso 1.0 1.0 500
run 50000
unfix 000

fix plumed all plumed plumedfile plumed.dat outfile p.log
fix 000 free npt temp 300 300 100 iso 1.0 1.0 500 
run 750000 

unfix 000
unfix plumed
undump 2
unfix 00
unfix 0
