# Supplementary material for: Finite-Temperature Evolution of Frenkel Defects in Hybrid Perovskites: Healing and Lead-Methylammonium Antisite Pairs
Source: ACS Appl Mater Interfaces. 2026 Apr 9;18(15):22071–80. doi: 10.1021/acsami.6c02743 (PMC13107386; doi:10.1021/acsami.6c02743)
Supplement: Supplementary file 2 [file am6c02743_si_002.zip › supporting/fig1-3/lead/dlpoly2lammps.data]

 Data file for lammps generated from FIELD and CONFIG by dlpoly2lammps.x routine
 
        3072     atoms
        1792     bonds
        3072     angles
        2304     dihedrals
 0          impropers
 
           6 atom types
           7 bond types
          12 angle types
           9 dihedral types
 
0 36.3576 xlo xhi
0 34.1482 ylo yhi
0 49.2956 zlo zhi
#  0.00696723 0.000356309 -0.000104089 xy xz yz
 
 Masses
 
           1   207.19999999999999     
           2   126.90000000000001     
           3   1.0080000000000000     
           4   14.010000000000000     
           5   12.010000000000000     
           6   1.0080000000000000     
 
 Bond Coeffs
 
           1   338.69999999999999        1.0910000000000000     
           2   338.69999999999999        1.0910000000000000     
           3   338.69999999999999        1.0910000000000000     
           4   369.00000000000006        1.0329999999999999     
           5   369.00000000000006        1.0329999999999999     
           6   369.00000000000006        1.0329999999999999     
           7   293.60000000000002        1.4990000000000001     
 
 Angle Coeffs
 
           1   39.000000000000000        110.73999691837884     
           2   39.000000000000000        110.73999691837884     
           3   39.000000000000000        110.73999691837884     
           4   46.200000000000010        110.10999693591019     
           5   40.500000000000007        108.10999699156525     
           6   46.200000000000010        110.10999693591019     
           7   40.500000000000007        108.10999699156525     
           8   40.500000000000007        108.10999699156525     
           9   46.200000000000010        110.10999693591019     
          10   49.000000000000000        107.90999699713075     
          11   49.000000000000000        107.90999699713075     
          12   49.000000000000000        107.90999699713075     
 
 Dihedral Coeffs
 
           1  0.15559999999999999                3           0   0.00000000    
           2  0.15559999999999999                3           0   0.00000000    
           3  0.15559999999999999                3           0   0.00000000    
           4  0.15559999999999999                3           0   0.00000000    
           5  0.15559999999999999                3           0   0.00000000    
           6  0.15559999999999999                3           0   0.00000000    
           7  0.15559999999999999                3           0   0.00000000    
           8  0.15559999999999999                3           0   0.00000000    
           9  0.15559999999999999                3           0   0.00000000    
 
 Atoms
 
           1           1           1   2.0299999999999998        2.6647003000000002E-002  -1.9386078000000001E-002  -3.1521479999999991E-003
           2           2           1   2.0299999999999998        4.5740350730000010        4.2606817569999995       -7.8453930000000009E-003
           3           3           1   2.0299999999999998        3.5756635000000002E-002  -4.6376400000000002E-003   6.1612644069999991     
           4           4           1   2.0299999999999998        4.5802336800000001        4.2693735860000013        6.1537896029999990     
           5           5           1   2.0299999999999998        9.1160470029999985       -2.0069078000000004E-002  -4.8683979999999995E-003
           6           6           1   2.0299999999999998        13.663435073000002        4.2599987570000000       -9.5616429999999981E-003
           7           7           1   2.0299999999999998        9.1251566350000015       -5.3206399999999989E-003   6.1595481569999997     
           8           8           1   2.0299999999999998        13.669633680000000        4.2686905860000000        6.1520733529999996     
           9           9           1   2.0299999999999998        18.205447003000003       -2.0752078000000004E-002  -6.5846480000000002E-003
          10          10           1   2.0299999999999998        22.752835072999996        4.2593157570000004       -1.1277893000000001E-002
          11          11           1   2.0299999999999998        18.214556635000005       -6.0036400000000011E-003   6.1578319069999994     
          12          12           1   2.0299999999999998        22.759033679999998        4.2680075860000013        6.1503571030000002     
          13          13           1   2.0299999999999998        27.294847002999997       -2.1435078000000000E-002  -8.3008979999999975E-003
          14          14           1   2.0299999999999998        31.842235072999998        4.2586327570000009       -1.2994142999999998E-002
          15          15           1   2.0299999999999998        27.303956634999999       -6.6866399999999998E-003   6.1561156570000000     
          16          16           1   2.0299999999999998        31.848433679999999        4.2673245859999991        6.1486408529999999     
          17          17           1   2.0299999999999998        2.9029252999999998E-002   8.5176539219999992       -4.9061479999999999E-003
          18          18           1   2.0299999999999998        4.5764173230000011        12.797721757000001       -9.5993930000000012E-003
          19          19           1   2.0299999999999998        3.8138885000000004E-002   8.5324023600000025        6.1595104070000000     
          20          20           1   2.0299999999999998        4.5826159300000002        12.806413586000001        6.1520356029999999     
          21          21           1   2.0299999999999998        9.1184292530000004        8.5169709219999987       -6.6223979999999998E-003
          22          22           1   2.0299999999999998        13.665817323000001        12.797038757000003       -1.1315643000000000E-002
          23          23           1   2.0299999999999998        9.1275388849999963        8.5317193600000021        6.1577941569999988     
          24          24           1   2.0299999999999998        13.672015930000002        12.805730585999999        6.1503193530000004     
          25          25           1   2.0299999999999998        18.207829253000007        8.5162879220000001       -8.3386480000000023E-003
          26          26           1   2.0299999999999998        22.755217323000004        12.796355757000001       -1.3031892999999999E-002
          27          27           1   2.0299999999999998        18.216938885000001        8.5310363600000017        6.1560779069999993     
          28          28           1   2.0299999999999998        22.761415929999998        12.805047586000002        6.1486031030000001     
          29          29           1   2.0299999999999998        27.297229253000001        8.5156049219999996       -1.0054898000000000E-002
          30          30           1   2.0299999999999998        31.844617323000001        12.795672757000000       -1.4748142999999998E-002
          31          31           1   2.0299999999999998        27.306338885000002        8.5303533599999994        6.1543616569999999     
          32          32           1   2.0299999999999998        31.850815930000003        12.804364586000002        6.1468868529999989     
          33          33           1   2.0299999999999998        3.1411503000000000E-002   17.054693921999998       -6.6601479999999994E-003
          34          34           1   2.0299999999999998        4.5787995730000013        21.334761756999999       -1.1353393000000000E-002
          35          35           1   2.0299999999999998        4.0521134999999993E-002   17.069442360000000        6.1577564069999999     
          36          36           1   2.0299999999999998        4.5849981800000004        21.343453585999999        6.1502816030000007     
          37          37           1   2.0299999999999998        9.1208115030000005        17.054010922000000       -8.3763980000000002E-003
          38          38           1   2.0299999999999998        13.668199573000001        21.334078757000000       -1.3069643000000001E-002
          39          39           1   2.0299999999999998        9.1299211349999982        17.068759360000005        6.1560401569999987     
          40          40           1   2.0299999999999998        13.674398180000001        21.342770585999997        6.1485653530000004     
          41          41           1   2.0299999999999998        18.210211503000000        17.053327922000001       -1.0092647999999999E-002
          42          42           1   2.0299999999999998        22.757599572999997        21.333395757000005       -1.4785893000000001E-002
          43          43           1   2.0299999999999998        18.219321135000001        17.068076360000003        6.1543239070000002     
          44          44           1   2.0299999999999998        22.763798179999998        21.342087586000002        6.1468491029999992     
          45          45           1   2.0299999999999998        27.299611503000001        17.052644921999995       -1.1808897999999998E-002
          46          46           1   2.0299999999999998        31.846999573000005        21.332712756999999       -1.6502143000000000E-002
          47          47           1   2.0299999999999998        27.308721134999999        17.067393360000004        6.1526076569999990     
          48          48           1   2.0299999999999998        31.853198180000003        21.341404586000003        6.1451328529999998     
          49          49           1   2.0299999999999998        3.3793752999999996E-002   25.591733921999996       -8.4141479999999998E-003
          50          50           1   2.0299999999999998        4.5811818230000005        29.871801757000004       -1.3107393000000002E-002
          51          51           1   2.0299999999999998        4.2903384999999995E-002   25.606482359999998        6.1560024069999990     
          52          52           1   2.0299999999999998        4.5873804299999996        29.880493586000000        6.1485276029999989     
          53          53           1   2.0299999999999998        9.1231937529999989        25.591050922000004       -1.0130398000000001E-002
          54          54           1   2.0299999999999998        13.670581823000001        29.871118757000005       -1.4823643000000001E-002
          55          55           1   2.0299999999999998        9.1323033849999984        25.605799359999999        6.1542861569999996     
          56          56           1   2.0299999999999998        13.676780430000003        29.879810586000001        6.1468113529999995     
          57          57           1   2.0299999999999998        18.212593753000004        25.590367921999995       -1.1846648000000000E-002
          58          58           1   2.0299999999999998        22.759981823000000        29.870435757000003       -1.6539893000000000E-002
          59          59           1   2.0299999999999998        18.221703385000005        25.605116360000000        6.1525699069999993     
          60          60           1   2.0299999999999998        22.766180430000006        29.879127585999999        6.1450951030000001     
          61          61           1   2.0299999999999998        27.301993752999994        25.589684922000004       -1.3562898000000000E-002
          62          62           1   2.0299999999999998        31.849381823000002        29.869752757000001       -1.8256142999999999E-002
          63          63           1   2.0299999999999998        27.311103384999999        25.604433360000002        6.1508536569999999     
          64          64           1   2.0299999999999998        31.855580430000000        29.878444586000001        6.1433788529999998     
          65          65           1   2.0299999999999998        2.9062752999999997E-002  -1.6880578000000000E-002   12.320747851999998     
          66          66           1   2.0299999999999998        4.5764508229999992        4.2631872570000011        12.316054607000000     
          67          67           1   2.0299999999999998        3.8172385000000010E-002  -2.1321400000000007E-003   18.485164406999999     
          68          68           1   2.0299999999999998        4.5826494300000009        4.2718790860000002        18.477689603000002     
          69          69           1   2.0299999999999998        9.1184627529999975       -1.7563578000000000E-002   12.319031601999999     
          70          70           1   2.0299999999999998        13.665850823000000        4.2625042569999998        12.314338357000000     
          71          71           1   2.0299999999999998        9.1275723850000006       -2.8151400000000003E-003   18.483448156999998     
          72          72           1   2.0299999999999998        13.672049430000000        4.2711960860000007        18.475973353000001     
          73          73           1   2.0299999999999998        18.207862753000004       -1.8246577999999999E-002   12.317315351999998     
          74          74           1   2.0299999999999998        22.755250822999997        4.2618212570000003        12.312622106999997     
          75          75           1   2.0299999999999998        18.216972384999998       -3.4981399999999998E-003   18.481731907000000     
          76          76           1   2.0299999999999998        22.761449430000003        4.2705130859999993        18.474257102999999     
          77          77           1   2.0299999999999998        27.297262752999998       -1.8929578000000002E-002   12.315599101999998     
          78          78           1   2.0299999999999998        31.844650822999998        4.2611382569999998        12.310905856999998     
          79          79           1   2.0299999999999998        27.306372385000000       -4.1811400000000016E-003   18.480015656999999     
          80          80           1   2.0299999999999998        31.850849429999997        4.2698300859999998        18.472540853000002     
          81          81           1   2.0299999999999998        3.1445002999999999E-002   8.5201594219999990        12.318993852000000     
          82          82           1   2.0299999999999998        4.5788330730000002        12.800227257000000        12.314300606999998     
          83          83           1   2.0299999999999998        4.0554634999999999E-002   8.5349078600000006        18.483410407000001     
          84          84           1   2.0299999999999998        4.5850316800000011        12.808919086000001        18.475935603000000     
          85          85           1   2.0299999999999998        9.1208450029999995        8.5194764220000003        12.317277601999999     
          86          86           1   2.0299999999999998        13.668233073000000        12.799544257000001        12.312584357000000     
          87          87           1   2.0299999999999998        9.1299546349999989        8.5342248600000019        18.481694156999996     
          88          88           1   2.0299999999999998        13.674431680000001        12.808236086000003        18.474219352999995     
          89          89           1   2.0299999999999998        18.210245002999997        8.5187934219999999        12.315561352000000     
          90          90           1   2.0299999999999998        22.757633073000001        12.798861257000000        12.310868106999999     
          91          91           1   2.0299999999999998        18.219354635000002        8.5335418599999997        18.479977906999999     
          92          92           1   2.0299999999999998        22.763831679999999        12.807553086000000        18.472503103000001     
          93          93           1   2.0299999999999998        27.299645002999998        8.5181104220000012        12.313845102000000     
          94          94           1   2.0299999999999998        31.847033073000002        12.798178256999998        12.309151857000000     
          95          95           1   2.0299999999999998        27.308754634999996        8.5328588599999993        18.478261657000001     
          96          96           1   2.0299999999999998        31.853231680000004        12.806870086000002        18.470786853000000     
          97          97           1   2.0299999999999998        3.3827252999999995E-002   17.057199422000004        12.317239851999998     
          98          98           1   2.0299999999999998        4.5812153229999995        21.337267257000004        12.312546607000000     
          99          99           1   2.0299999999999998        4.2936884999999994E-002   17.071947860000002        18.481656406999999     
         100         100           1   2.0299999999999998        4.5874139300000012        21.345959086000004        18.474181603000002     
         101         101           1   2.0299999999999998        9.1232272530000014        17.056516422000001        12.315523601999999     
         102         102           1   2.0299999999999998        13.670615323000000        21.336584256999998        12.310830356999999     
         103         103           1   2.0299999999999998        9.1323368850000008        17.071264859999999        18.479940156999998     
         104         104           1   2.0299999999999998        13.676813930000002        21.345276085999998        18.472465353000000     
         105         105           1   2.0299999999999998        18.212627253000001        17.055833421999999        12.313807352000000     
         106         106           1   2.0299999999999998        22.760015322999998        21.335901257000000        12.309114106999997     
         107         107           1   2.0299999999999998        18.221736884999999        17.070581859999997        18.478223907000000     
         108         108           1   2.0299999999999998        22.766213929999996        21.344593086000003        18.470749102999999     
         109         109           1   2.0299999999999998        27.302027252999995        17.055150422000001        12.312091102000000     
         110         110           1   2.0299999999999998        31.849415322999995        21.335218257000001        12.307397857000000     
         111         111           1   2.0299999999999998        27.311136885000000        17.069898859999999        18.476507656999999     
         112         112           1   2.0299999999999998        31.855613929999997        21.343910086000001        18.469032853000002     
         113         113           1   2.0299999999999998        3.6209502999999990E-002   25.594239422000001        12.315485852000000     
         114         114           1   2.0299999999999998        4.5835975729999996        29.874307257000002        12.310792607000000     
         115         115           1   2.0299999999999998        4.5319135000000003E-002   25.608987860000003        18.479902407000001     
         116         116           1   2.0299999999999998        4.5897961800000013        29.882999085999998        18.472427603000000     
         117         117           1   2.0299999999999998        9.1256095029999997        25.593556422000002        12.313769602000001     
         118         118           1   2.0299999999999998        13.672997573000002        29.873624257000003        12.309076357000000     
         119         119           1   2.0299999999999998        9.1347191349999992        25.608304860000001        18.478186156999996     
         120         120           1   2.0299999999999998        13.679196180000002        29.882316086000003        18.470711352999995     
         121         121           1   2.0299999999999998        18.215009503000005        25.592873422000000        12.312053351999998     
         122         122           1   2.0299999999999998        22.762397572999998        29.872941257000001        12.307360106999999     
         123         123           1   2.0299999999999998        18.224119134999995        25.607621860000002        18.476469906999998     
         124         124           1   2.0299999999999998        22.768596179999999        29.881633085999997        18.468995103000001     
         125         125           1   2.0299999999999998        27.304409503000002        25.592190422000005        12.310337102000000     
         126         126           1   2.0299999999999998        31.851797572999995        29.872258256999999        12.305643856999998     
         127         127           1   2.0299999999999998        27.313519135000000        25.606938859999996        18.474753656999997     
         128         128           1   2.0299999999999998        31.857996180000001        29.880950085999999        18.467278852999996     
         129         129           1   2.0299999999999998        3.1478502999999998E-002  -1.4375078000000003E-002   24.644647851999995     
         130         130           1   2.0299999999999998        4.5788665729999991        4.2656927570000009        24.639954607000000     
         131         131           1   2.0299999999999998        4.0588134999999990E-002   3.7335999999999880E-004   30.809064407000005     
         132         132           1   2.0299999999999998        4.5850651800000000        4.2743845859999992        30.801589602999996     
         133         133           1   2.0299999999999998        9.1208785030000001       -1.5058078000000003E-002   24.642931602000001     
         134         134           1   2.0299999999999998        13.668266573000000        4.2650097569999996        24.638238356999999     
         135         135           1   2.0299999999999998        9.1299881349999996       -3.0963999999999992E-004   30.807348157000000     
         136         136           1   2.0299999999999998        13.674465179999999        4.2737015859999996        30.799873352999999     
         137         137           1   2.0299999999999998        18.210278503000001       -1.5741077999999999E-002   24.641215351999996     
         138         138           1   2.0299999999999998        22.757666573000002        4.2643267570000010        24.636522106999998     
         139         139           1   2.0299999999999998        18.219388135000003       -9.9264000000000036E-004   30.805631906999995     
         140         140           1   2.0299999999999998        22.763865180000003        4.2730185860000001        30.798157102999998     
         141         141           1   2.0299999999999998        27.299678502999999       -1.6424078000000005E-002   24.639499101999998     
         142         142           1   2.0299999999999998        31.847066572999996        4.2636437569999996        24.634805857000000     
         143         143           1   2.0299999999999998        27.308788134999997       -1.6756400000000008E-003   30.803915657000001     
         144         144           1   2.0299999999999998        31.853265180000001        4.2723355860000005        30.796440853000000     
         145         145           1   2.0299999999999998        3.3860752999999993E-002   8.5226649220000024        24.642893852000000     
         146         146           1   2.0299999999999998        4.5812488229999992        12.802732756999998        24.638200607000002     
         147         147           1   2.0299999999999998        4.2970384999999993E-002   8.5374133600000004        30.807310407000003     
         148         148           1   2.0299999999999998        4.5874474300000001        12.811424585999999        30.799835602999998     
         149         149           1   2.0299999999999998        9.1232607530000003        8.5219819220000019        24.641177601999996     
         150         150           1   2.0299999999999998        13.670648823000001        12.802049757000001        24.636484357000001     
         151         151           1   2.0299999999999998        9.1323703849999998        8.5367303600000000        30.805594156999998     
         152         152           1   2.0299999999999998        13.676847430000000        12.810741586000002        30.798119352999997     
         153         153           1   2.0299999999999998        18.212660753000002        8.5212989219999997        24.639461351999998     
         154         154           1   2.0299999999999998        22.760048823000002        12.801366757000002        24.634768106999996     
         155         155           1   2.0299999999999998        18.221770384999996        8.5360473599999995        30.803877907000000     
         156         156           1   2.0299999999999998        22.766247430000000        12.810058586000002        30.796403102999999     
         157         157           1   2.0299999999999998        27.302060752999996        8.5206159219999993        24.637745102000000     
         158         158           1   2.0299999999999998        31.849448823000003        12.800683757000000        24.633051857000002     
         159         159           1   2.0299999999999998        27.311170385000000        8.5353643600000026        30.802161656999992     
         160         160           1   2.0299999999999998        31.855647430000001        12.809375586000002        30.794686852999998     
         161         161           1   2.0299999999999998        3.6243003000000010E-002   17.059704922000005        24.641139851999998     
         162         162           1   2.0299999999999998        4.5836310730000003        21.339772756999995        24.636446607000000     
         163         163           1   2.0299999999999998        4.5352635000000002E-002   17.074453360000003        30.805556406999997     
         164         164           1   2.0299999999999998        4.5898296799999994        21.348464585999999        30.798081602999996     
         165         165           1   2.0299999999999998        9.1256430030000004        17.059021922000003        24.639423602000001     
         166         166           1   2.0299999999999998        13.673031072999999        21.339089757000004        24.634730356999995     
         167         167           1   2.0299999999999998        9.1347526349999999        17.073770360000005        30.803840156999996     
         168         168           1   2.0299999999999998        13.679229680000001        21.347781586000004        30.796365352999995     
         169         169           1   2.0299999999999998        18.215043002999998        17.058338922000008        24.637707351999996     
         170         170           1   2.0299999999999998        22.762431073000002        21.338406757000001        24.633014107000001     
         171         171           1   2.0299999999999998        18.224152635000003        17.073087360000002        30.802123906999999     
         172         172           1   2.0299999999999998        22.768629680000000        21.347098586000001        30.794649102999998     
         173         173           1   2.0299999999999998        27.304443002999999        17.057655922000002        24.635991101999998     
         174         174           1   2.0299999999999998        31.851831073000000        21.337723757000003        24.631297857000000     
         175         175           1   2.0299999999999998        27.313552634999997        17.072404360000004        30.800407657000001     
         176         176           1   2.0299999999999998        31.858029680000001        21.346415585999999        30.792932852999996     
         177         177           1   2.0299999999999998        3.8625253000000005E-002   25.596744921999999        24.639385852000000     
         178         178           1   2.0299999999999998        4.5860133229999995        29.876812757000003        24.634692606999998     
         179         179           1   2.0299999999999998        4.7734884999999998E-002   25.611493360000004        30.803802407000003     
         180         180           1   2.0299999999999998        4.5922119300000004        29.885504585999996        30.796327603000002     
         181         181           1   2.0299999999999998        9.1280252530000006        25.596061922000001        24.637669601999995     
         182         182           1   2.0299999999999998        13.675413323000003        29.876129757000005        24.632976356999997     
         183         183           1   2.0299999999999998        9.1371348850000000        25.610810359999999        30.802086157000002     
         184         184           1   2.0299999999999998        13.681611929999999        29.884821586000005        30.794611352999993     
         185         185           1   2.0299999999999998        18.217425253000002        25.595378921999998        24.635953352000001     
         186         186           1   2.0299999999999998        22.764813322999998        29.875446757000002        24.631260106999999     
         187         187           1   2.0299999999999998        18.226534885000003        25.610127360000003        30.800369907000004     
         188         188           1   2.0299999999999998        22.771011930000004        29.884138586000002        30.792895102999999     
         189         189           1   2.0299999999999998        27.306825253000000        25.594695922000003        24.634237102000000     
         190         190           1   2.0299999999999998        31.854213323000003        29.874763757000007        24.629543857000002     
         191         191           1   2.0299999999999998        27.315934885000001        25.609444360000001        30.798653656999996     
         192         192           1   2.0299999999999998        31.860411930000001        29.883455586000004        30.791178852999998     
         193         193           1   2.0299999999999998        3.3894252999999999E-002  -1.1869578000000002E-002   36.968547852000000     
         194         194           1   2.0299999999999998        4.5812823229999999        4.2681982570000008        36.963854607000002     
         195         195           1   2.0299999999999998        4.3003884999999999E-002   2.8788600000000004E-003   43.132964407000003     
         196         196           1   2.0299999999999998        4.5874809299999999        4.2768900860000008        43.125489602999998     
         197         197           1   2.0299999999999998        9.1232942529999974       -1.2552578000000000E-002   36.966831601999999     
         198         198           1   2.0299999999999998        13.670682322999999        4.2675152570000003        36.962138356999994     
         199         199           1   2.0299999999999998        9.1324038850000004        2.1958600000000009E-003   43.131248157000002     
         200         200           1   2.0299999999999998        13.676880929999998        4.2762070860000012        43.123773352999990     
         201         201           1   2.0299999999999998        18.212694253000002       -1.3235578000000001E-002   36.965115351999998     
         202         202           1   2.0299999999999998        22.760082322999995        4.2668322569999999        36.960422106999999     
         203         203           1   2.0299999999999998        18.221803885000000        1.5128599999999987E-003   43.129531907000001     
         204         204           1   2.0299999999999998        22.766280930000001        4.2755240860000008        43.122057103000003     
         205         205           1   2.0299999999999998        27.302094253000007       -1.3918578000000001E-002   36.963399101999997     
         206         206           1   2.0299999999999998        31.849482323000000        4.2661492570000004        36.958705856999998     
         207         207           1   2.0299999999999998        27.311203885000005        8.2985999999999997E-004   43.127815656999999     
         208         208           1   2.0299999999999998        31.855680930000002        4.2748410860000012        43.120340853000002     
         209         209           1   2.0299999999999998        3.6276503000000002E-002   8.5251704220000022        36.966793852000002     
         210         210           1   2.0299999999999998        4.5836645729999992        12.805238257000001        36.962100607000004     
         211         211           1   2.0299999999999998        4.5386135000000008E-002   8.5399188600000002        43.131210406999998     
         212         212           1   2.0299999999999998        4.5898631799999992        12.813930086000003        43.123735602999993     
         213         213           1   2.0299999999999998        9.1256765029999976        8.5244874220000000        36.965077602000001     
         214         214           1   2.0299999999999998        13.673064573000001        12.804555257000004        36.960384357000002     
         215         215           1   2.0299999999999998        9.1347861350000006        8.5392358599999998        43.129494157000003     
         216         216           1   2.0299999999999998        13.679263179999998        12.813247086000002        43.122019353000006     
         217         217           1   2.0299999999999998        18.215076502999999        8.5238044220000013        36.963361352000000     
         218         218           1   2.0299999999999998        22.762464572999999        12.803872257000000        36.958668107000001     
         219         219           1   2.0299999999999998        18.224186135000000        8.5385528599999994        43.127777906999995     
         220         220           1   2.0299999999999998        22.768663180000001        12.812564086000002        43.120303102999998     
         221         221           1   2.0299999999999998        27.304476503000000        8.5231214219999991        36.961645101999991     
         222         222           1   2.0299999999999998        31.851864573000000        12.803189257000000        36.956951857000000     
         223         223           1   2.0299999999999998        27.313586134999998        8.5378698600000007        43.126061656999994     
         224         224           1   2.0299999999999998        31.858063179999998        12.811881086000001        43.118586852999996     
         225         225           1   2.0299999999999998        3.8658752999999997E-002   17.062210422000000        36.965039851999997     
         226         226           1   2.0299999999999998        4.5860468230000011        21.342278257000004        36.960346606999991     
         227         227           1   2.0299999999999998        4.7768384999999997E-002   17.076958859999998        43.129456406999999     
         228         228           1   2.0299999999999998        4.5922454299999993        21.350970086000000        43.121981602999995     
         229         229           1   2.0299999999999998        9.1280587529999995        17.061527422000001        36.963323602000003     
         230         230           1   2.0299999999999998        13.675446823000001        21.341595257000002        36.958630356999997     
         231         231           1   2.0299999999999998        9.1371683849999989        17.076275860000003        43.127740156999998     
         232         232           1   2.0299999999999998        13.681645430000000        21.350287086000002        43.120265353000001     
         233         233           1   2.0299999999999998        18.217458752999999        17.060844421999999        36.961607351999994     
         234         234           1   2.0299999999999998        22.764846822999999        21.340912256999999        36.956914106999996     
         235         235           1   2.0299999999999998        18.226568385000004        17.075592860000000        43.126023906999990     
         236         236           1   2.0299999999999998        22.771045430000004        21.349604085999999        43.118549102999999     
         237         237           1   2.0299999999999998        27.306858752999997        17.060161422000000        36.959891101999993     
         238         238           1   2.0299999999999998        31.854246823000000        21.340229257000004        36.955197857000002     
         239         239           1   2.0299999999999998        27.315968384999998        17.074909860000002        43.124307657000003     
         240         240           1   2.0299999999999998        31.860445429999995        21.348921086000004        43.116832852999991     
         241         241           1   2.0299999999999998        4.1041003000000000E-002   25.599250422000004        36.963285851999998     
         242         242           1   2.0299999999999998        4.5884290730000004        29.879318257000001        36.958592606999993     
         243         243           1   2.0299999999999998        5.0150634999999999E-002   25.613998860000002        43.127702406999994     
         244         244           1   2.0299999999999998        4.5946276800000003        29.888010086000001        43.120227602999996     
         245         245           1   2.0299999999999998        9.1304410029999996        25.598567421999999        36.961569601999990     
         246         246           1   2.0299999999999998        13.677829073000000        29.878635257000003        36.956876357000006     
         247         247           1   2.0299999999999998        9.1395506349999991        25.613315859999997        43.125986156999993     
         248         248           1   2.0299999999999998        13.684027679999998        29.887327085999999        43.118511353000002     
         249         249           1   2.0299999999999998        18.219841002999999        25.597884422000003        36.959853351999996     
         250         250           1   2.0299999999999998        22.767229072999992        29.877952256999997        36.955160106999998     
         251         251           1   2.0299999999999998        18.228950635000004        25.612632860000002        43.124269906999999     
         252         252           1   2.0299999999999998        22.773427679999998        29.886644086000000        43.116795103000001     
         253         253           1   2.0299999999999998        27.309241003000004        25.597201422000001        36.958137102000009     
         254         254           1   2.0299999999999998        31.856629072999997        29.877269256999998        36.953443856999996     
         255         255           1   2.0299999999999998        27.318350635000002        25.611949859999999        43.122553656999997     
         256         256           1   2.0299999999999998        31.862827680000002        29.885961086000002        43.115078852999993     
         257         257           2  -1.1299999999999999       -4.1354594999999994E-002  0.58878642599999986        3.0766180069999995     
         258         258           2  -1.1299999999999999        4.5038744289999997        3.6644979750000002        3.0726269330000000     
         259         259           2  -1.1299999999999999        4.6597531850000005        4.8776351760000010        9.2341053140000007     
         260         260           2  -1.1299999999999999       0.11101608100000000      -0.60017895600000015        9.2419700369999980     
         261         261           2  -1.1299999999999999        6.5599674519999995        1.8084067040000000      -0.43943724200000001     
         262         262           2  -1.1299999999999999        7.1378052460000001        6.0817635120000002       0.41835951900000001     
         263         263           2  -1.1299999999999999        2.5935971190000009        6.7185539020000009        5.7232258939999987     
         264         264           2  -1.1299999999999999        2.0249358750000002        2.4507052460000005        6.5885051770000009     
         265         265           2  -1.1299999999999999        2.5927807930000002        6.7158766649999997       0.42219955700000000     
         266         266           2  -1.1299999999999999        2.0145748669999999        2.4431940370000000      -0.43568452600000002     
         267         267           2  -1.1299999999999999        6.5665277019999992        1.8173071540000003        6.5817129570000006     
         268         268           2  -1.1299999999999999        7.1409525649999992        6.0894506149999996        5.7243919580000000     
         269         269           2  -1.1299999999999999        9.0480454049999999       0.58810342599999998        3.0749017569999997     
         270         270           2  -1.1299999999999999        13.593274428999997        3.6638149750000002        3.0709106830000001     
         271         271           2  -1.1299999999999999        13.749153185000001        4.8769521759999996        9.2323890639999977     
         272         272           2  -1.1299999999999999        9.2004160809999984      -0.60086195600000014        9.2402537870000003     
         273         273           2  -1.1299999999999999        15.649367452000000        1.8077237040000000      -0.44115349199999998     
         274         274           2  -1.1299999999999999        16.227205246000000        6.0810805119999998       0.41664326900000004     
         275         275           2  -1.1299999999999999        11.682997118999998        6.7178709019999996        5.7215096439999993     
         276         276           2  -1.1299999999999999        11.114335875000000        2.4500222460000005        6.5867889269999997     
         277         277           2  -1.1299999999999999        11.682180792999999        6.7151936650000001       0.42048330699999997     
         278         278           2  -1.1299999999999999        11.103974867000000        2.4425110370000001      -0.43740077599999999     
         279         279           2  -1.1299999999999999        15.655927701999998        1.8166241540000001        6.5799967069999994     
         280         280           2  -1.1299999999999999        16.230352565000000        6.0887676149999992        5.7226757079999997     
         281         281           2  -1.1299999999999999        18.137445405000001       0.58742042600000000        3.0731855069999994     
         282         282           2  -1.1299999999999999        22.682674428999999        3.6631319750000002        3.0691944329999994     
         283         283           2  -1.1299999999999999        22.838553185000002        4.8762691760000019        9.2306728140000001     
         284         284           2  -1.1299999999999999        18.289816080999998      -0.60154495600000002        9.2385375369999991     
         285         285           2  -1.1299999999999999        24.738767452000001        1.8070407040000001      -0.44286974199999996     
         286         286           2  -1.1299999999999999        25.316605246000002        6.0803975120000002       0.41492701900000006     
         287         287           2  -1.1299999999999999        20.772397119000001        6.7171879020000009        5.7197933939999999     
         288         288           2  -1.1299999999999999        20.203735875000000        2.4493392460000005        6.5850726769999994     
         289         289           2  -1.1299999999999999        20.771580792999998        6.7145106649999997       0.41876705699999994     
         290         290           2  -1.1299999999999999        20.193374866999999        2.4418280370000005      -0.43911702600000002     
         291         291           2  -1.1299999999999999        24.745327702000001        1.8159411540000003        6.5782804570000000     
         292         292           2  -1.1299999999999999        25.319752564999998        6.0880846149999996        5.7209594579999994     
         293         293           2  -1.1299999999999999        27.226845405000002       0.58673742599999990        3.0714692570000000     
         294         294           2  -1.1299999999999999        31.772074428999996        3.6624489750000002        3.0674781830000000     
         295         295           2  -1.1299999999999999        31.927953185000000        4.8755861759999997        9.2289565639999989     
         296         296           2  -1.1299999999999999        27.379216080999999      -0.60222795600000001        9.2368212869999979     
         297         297           2  -1.1299999999999999        33.828167452000010        1.8063577039999998      -0.44458599199999993     
         298         298           2  -1.1299999999999999        34.406005245999999        6.0797145119999998       0.41321076899999998     
         299         299           2  -1.1299999999999999        29.861797118999995        6.7165049019999996        5.7180771440000004     
         300         300           2  -1.1299999999999999        29.293135875000001        2.4486562460000005        6.5833564270000000     
         301         301           2  -1.1299999999999999        29.860980792999992        6.7138276650000002       0.41705080699999997     
         302         302           2  -1.1299999999999999        29.282774867000001        2.4411450370000005      -0.44083327600000000     
         303         303           2  -1.1299999999999999        33.834727702000002        1.8152581540000001        6.5765642070000006     
         304         304           2  -1.1299999999999999        34.409152564999992        6.0874016150000001        5.7192432079999991     
         305         305           2  -1.1299999999999999       -3.8972344999999999E-002   9.1258264259999997        3.0748640070000000     
         306         306           2  -1.1299999999999999        4.5062566789999998        12.201537975000001        3.0708729329999995     
         307         307           2  -1.1299999999999999        4.6621354349999997        13.414675176000001        9.2323513139999989     
         308         308           2  -1.1299999999999999       0.11339833100000002        7.9368610440000005        9.2402160369999979     
         309         309           2  -1.1299999999999999        6.5623497019999997        10.345446703999999      -0.44119124199999998     
         310         310           2  -1.1299999999999999        7.1401874960000002        14.618803512000000       0.41660551899999998     
         311         311           2  -1.1299999999999999        2.5959793690000001        15.255593902000001        5.7214718940000004     
         312         312           2  -1.1299999999999999        2.0273181249999999        10.987745245999999        6.5867511770000000     
         313         313           2  -1.1299999999999999        2.5951630429999999        15.252916665000004       0.42044555700000003     
         314         314           2  -1.1299999999999999        2.0169571170000000        10.980234037000002      -0.43743852600000005     
         315         315           2  -1.1299999999999999        6.5689099519999994        10.354347154000001        6.5799589569999997     
         316         316           2  -1.1299999999999999        7.1433348150000002        14.626490614999998        5.7226379580000000     
         317         317           2  -1.1299999999999999        9.0504276550000000        9.1251434260000011        3.0731477570000001     
         318         318           2  -1.1299999999999999        13.595656678999998        12.200854975000002        3.0691566829999997     
         319         319           2  -1.1299999999999999        13.751535434999999        13.413992176000001        9.2306350639999994     
         320         320           2  -1.1299999999999999        9.2027983310000021        7.9361780440000000        9.2384997870000003     
         321         321           2  -1.1299999999999999        15.651749701999998        10.344763704000000      -0.44290749200000001     
         322         322           2  -1.1299999999999999        16.229587496000001        14.618120512000001       0.41488926900000000     
         323         323           2  -1.1299999999999999        11.685379369000001        15.254910902000002        5.7197556440000001     
         324         324           2  -1.1299999999999999        11.116718124999998        10.987062246000001        6.5850349269999997     
         325         325           2  -1.1299999999999999        11.684563043000002        15.252233665000002       0.41872930699999994     
         326         326           2  -1.1299999999999999        11.106357117000000        10.979551037000000      -0.43915477600000002     
         327         327           2  -1.1299999999999999        15.658309952000000        10.353664154000002        6.5782427070000002     
         328         328           2  -1.1299999999999999        16.232734815000004        14.625807614999998        5.7209217079999988     
         329         329           2  -1.1299999999999999        18.139827655000001        9.1244604260000006        3.0714315069999998     
         330         330           2  -1.1299999999999999        22.685056679000002        12.200171975000002        3.0674404329999994     
         331         331           2  -1.1299999999999999        22.840935434999995        13.413309176000002        9.2289188139999982     
         332         332           2  -1.1299999999999999        18.292198331000005        7.9354950440000005        9.2367835370000009     
         333         333           2  -1.1299999999999999        24.741149702000001        10.344080703999998      -0.44462374199999999     
         334         334           2  -1.1299999999999999        25.318987495999995        14.617437512000002       0.41317301899999997     
         335         335           2  -1.1299999999999999        20.774779368999997        15.254227902000002        5.7180393939999998     
         336         336           2  -1.1299999999999999        20.206118125000000        10.986379246000000        6.5833186770000003     
         337         337           2  -1.1299999999999999        20.773963042999995        15.251550665000002       0.41701305700000002     
         338         338           2  -1.1299999999999999        20.195757116999999        10.978868037000000      -0.44087102600000000     
         339         339           2  -1.1299999999999999        24.747709952000001        10.352981154000000        6.5765264569999990     
         340         340           2  -1.1299999999999999        25.322134814999998        14.625124615000001        5.7192054579999994     
         341         341           2  -1.1299999999999999        27.229227654999992        9.1237774259999984        3.0697152569999999     
         342         342           2  -1.1299999999999999        31.774456679000004        12.199488975000001        3.0657241829999995     
         343         343           2  -1.1299999999999999        31.930335435000000        13.412626176000002        9.2272025640000006     
         344         344           2  -1.1299999999999999        27.381598330999999        7.9348120440000001        9.2350672869999997     
         345         345           2  -1.1299999999999999        33.830549701999992        10.343397703999997      -0.44633999200000002     
         346         346           2  -1.1299999999999999        34.408387495999996        14.616754512000000       0.41145676900000000     
         347         347           2  -1.1299999999999999        29.864179368999999        15.253544902000000        5.7163231440000004     
         348         348           2  -1.1299999999999999        29.295518125000001        10.985696246000002        6.5816024269999991     
         349         349           2  -1.1299999999999999        29.863363042999996        15.250867665000001       0.41529680699999993     
         350         350           2  -1.1299999999999999        29.285157117000001        10.978185037000001      -0.44258727600000003     
         351         351           2  -1.1299999999999999        33.837109951999999        10.352298154000000        6.5748102069999987     
         352         352           2  -1.1299999999999999        34.411534814999996        14.624441615000002        5.7174892079999999     
         353         353           2  -1.1299999999999999       -3.6590095000000003E-002   17.662866426000001        3.0731100069999995     
         354         354           2  -1.1299999999999999        4.5086389290000009        20.738577974999998        3.0691189329999999     
         355         355           2  -1.1299999999999999        4.6645176849999999        21.951715176000004        9.2305973140000006     
         356         356           2  -1.1299999999999999       0.11578058099999998        16.473901044000002        9.2384620369999997     
         357         357           2  -1.1299999999999999        6.5647319519999989        18.882486704000005      -0.44294524200000002     
         358         358           2  -1.1299999999999999        7.1425697460000004        23.155843512000001       0.41485151899999995     
         359         359           2  -1.1299999999999999        2.5983616189999998        23.792633901999999        5.7197178940000004     
         360         360           2  -1.1299999999999999        2.0297003749999996        19.524785246000000        6.5849971769999991     
         361         361           2  -1.1299999999999999        2.5975452929999996        23.789956664999998       0.41869155699999999     
         362         362           2  -1.1299999999999999        2.0193393670000002        19.517274037000000      -0.43919252600000008     
         363         363           2  -1.1299999999999999        6.5712922020000004        18.891387154000004        6.5782049570000005     
         364         364           2  -1.1299999999999999        7.1457170649999995        23.163530614999999        5.7208839579999999     
         365         365           2  -1.1299999999999999        9.0528099050000002        17.662183425999999        3.0713937570000001     
         366         366           2  -1.1299999999999999        13.598038928999999        20.737894975000003        3.0674026830000001     
         367         367           2  -1.1299999999999999        13.753917684999999        21.951032175999998        9.2288810639999994     
         368         368           2  -1.1299999999999999        9.2051805810000005        16.473218043999996        9.2367457869999985     
         369         369           2  -1.1299999999999999        15.654131952000000        18.881803703999999      -0.44466149200000005     
         370         370           2  -1.1299999999999999        16.231969746000001        23.155160511999998       0.41313526899999997     
         371         371           2  -1.1299999999999999        11.687761619000000        23.791950902000000        5.7180016440000001     
         372         372           2  -1.1299999999999999        11.119100375000002        19.524102245999998        6.5832809270000006     
         373         373           2  -1.1299999999999999        11.686945293000003        23.789273665000000       0.41697530700000002     
         374         374           2  -1.1299999999999999        11.108739366999998        19.516591037000005      -0.44090877599999995     
         375         375           2  -1.1299999999999999        15.660692202000000        18.890704154000002        6.5764887070000020     
         376         376           2  -1.1299999999999999        16.235117064999997        23.162847615000000        5.7191677079999996     
         377         377           2  -1.1299999999999999        18.142209905000005        17.661500425999996        3.0696775070000002     
         378         378           2  -1.1299999999999999        22.687438928999999        20.737211975000001        3.0656864330000002     
         379         379           2  -1.1299999999999999        22.843317684999999        21.950349176000003        9.2271648139999982     
         380         380           2  -1.1299999999999999        18.294580581000002        16.472535044000001        9.2350295370000008     
         381         381           2  -1.1299999999999999        24.743531952000001        18.881120704000004      -0.44637774200000002     
         382         382           2  -1.1299999999999999        25.321369745999995        23.154477512000003       0.41141901900000000     
         383         383           2  -1.1299999999999999        20.777161619000001        23.791267901999998        5.7162853939999989     
         384         384           2  -1.1299999999999999        20.208500375000000        19.523419246000003        6.5815646769999994     
         385         385           2  -1.1299999999999999        20.776345292999995        23.788590665000001       0.41525905699999988     
         386         386           2  -1.1299999999999999        20.198139367000000        19.515908037000003      -0.44262502599999992     
         387         387           2  -1.1299999999999999        24.750092202000005        18.890021154000003        6.5747724569999990     
         388         388           2  -1.1299999999999999        25.324517064999998        23.162164614999998        5.7174514580000002     
         389         389           2  -1.1299999999999999        27.231609904999999        17.660817426000001        3.0679612569999994     
         390         390           2  -1.1299999999999999        31.776838929000000        20.736528974999999        3.0639701829999999     
         391         391           2  -1.1299999999999999        31.932717685000000        21.949666176000001        9.2254485639999988     
         392         392           2  -1.1299999999999999        27.383980580999999        16.471852043999998        9.2333132869999996     
         393         393           2  -1.1299999999999999        33.832931952000010        18.880437703999998      -0.44809399200000000     
         394         394           2  -1.1299999999999999        34.410769746000000        23.153794512000001       0.40970276900000002     
         395         395           2  -1.1299999999999999        29.866561618999995        23.790584902000003        5.7145691439999995     
         396         396           2  -1.1299999999999999        29.297900375000005        19.522736245999997        6.5798484269999991     
         397         397           2  -1.1299999999999999        29.865745293000003        23.787907664999999       0.41354280699999990     
         398         398           2  -1.1299999999999999        29.287539367000004        19.515225037000004      -0.44434127599999995     
         399         399           2  -1.1299999999999999        33.839492202000010        18.889338154000001        6.5730562069999996     
         400         400           2  -1.1299999999999999        34.413917064999993        23.161481615000000        5.7157352079999999     
         401         401           2  -1.1299999999999999       -3.4207844999999994E-002   26.199906426000002        3.0713560069999999     
         402         402           2  -1.1299999999999999        4.5110211790000010        29.275617975000007        3.0673649329999999     
         403         403           2  -1.1299999999999999        4.6668999350000018        30.488755176000002        9.2288433139999988     
         404         404           2  -1.1299999999999999       0.11816283100000000        25.010941043999996        9.2367080369999996     
         405         405           2  -1.1299999999999999        6.5671142020000000        27.419526703999999      -0.44469924199999999     
         406         406           2  -1.1299999999999999        7.1449519959999996        31.692883512000002       0.41309751899999991     
         407         407           2  -1.1299999999999999        2.6007438690000004        32.329673902000003        5.7179638940000004     
         408         408           2  -1.1299999999999999        2.0320826249999997        28.061825246000001        6.5832431769999991     
         409         409           2  -1.1299999999999999        2.5999275430000002        32.326996665000003       0.41693755699999996     
         410         410           2  -1.1299999999999999        2.0217216169999999        28.054314037000001      -0.44094652600000001     
         411         411           2  -1.1299999999999999        6.5736744519999979        27.428427154000005        6.5764509569999987     
         412         412           2  -1.1299999999999999        7.1480993149999996        31.700570615000004        5.7191299579999999     
         413         413           2  -1.1299999999999999        9.0551921550000003        26.199223426000000        3.0696397570000000     
         414         414           2  -1.1299999999999999        13.600421179000000        29.274934975000001        3.0656486830000000     
         415         415           2  -1.1299999999999999        13.756299934999999        30.488072175999999        9.2271270639999994     
         416         416           2  -1.1299999999999999        9.2075628310000006        25.010258044000004        9.2349917870000002     
         417         417           2  -1.1299999999999999        15.656514201999999        27.418843704000007      -0.44641549199999997     
         418         418           2  -1.1299999999999999        16.234351996000001        31.692200512000003       0.41138126899999994     
         419         419           2  -1.1299999999999999        11.690143869000000        32.328990902000001        5.7162476440000001     
         420         420           2  -1.1299999999999999        11.121482624999999        28.061142246000003        6.5815269269999996     
         421         421           2  -1.1299999999999999        11.689327542999997        32.326313665000008       0.41522130699999998     
         422         422           2  -1.1299999999999999        11.111121617000000        28.053631036999999      -0.44266277599999998     
         423         423           2  -1.1299999999999999        15.663074451999996        27.427744153999999        6.5747347069999993     
         424         424           2  -1.1299999999999999        16.237499315000001        31.699887615000002        5.7174137079999987     
         425         425           2  -1.1299999999999999        18.144592155000005        26.198540426000005        3.0679235070000002     
         426         426           2  -1.1299999999999999        22.689821178999999        29.274251975000002        3.0639324330000002     
         427         427           2  -1.1299999999999999        22.845699935000003        30.487389175999997        9.2254108140000000     
         428         428           2  -1.1299999999999999        18.296962830999995        25.009575043999998        9.2332755370000008     
         429         429           2  -1.1299999999999999        24.745914202000005        27.418160704000005      -0.44813174200000000     
         430         430           2  -1.1299999999999999        25.323751995999995        31.691517512000004       0.40966501899999996     
         431         431           2  -1.1299999999999999        20.779543869000001        32.328307901999999        5.7145313939999998     
         432         432           2  -1.1299999999999999        20.210882625000000        28.060459246000004        6.5798106770000011     
         433         433           2  -1.1299999999999999        20.778727542999995        32.325630664999998       0.41350505700000001     
         434         434           2  -1.1299999999999999        20.200521617000000        28.052948037000004      -0.44437902599999995     
         435         435           2  -1.1299999999999999        24.752474452000005        27.427061154000004        6.5730184569999999     
         436         436           2  -1.1299999999999999        25.326899314999995        31.699204615000003        5.7156974580000002     
         437         437           2  -1.1299999999999999        27.233992154999999        26.197857426000002        3.0662072569999999     
         438         438           2  -1.1299999999999999        31.779221179000000        29.273568975000000        3.0622161829999999     
         439         439           2  -1.1299999999999999        31.935099935000000        30.486706175999998        9.2236945639999988     
         440         440           2  -1.1299999999999999        27.386362830999996        25.008892044000003        9.2315592869999996     
         441         441           2  -1.1299999999999999        33.835314201999999        27.417477704000003      -0.44984799199999992     
         442         442           2  -1.1299999999999999        34.413151996000003        31.690834512000006       0.40794876899999993     
         443         443           2  -1.1299999999999999        29.868943868999999        32.327624901999997        5.7128151440000003     
         444         444           2  -1.1299999999999999        29.300282625000001        28.059776246000006        6.5780944269999999     
         445         445           2  -1.1299999999999999        29.868127543000000        32.324947665000010       0.41178880699999998     
         446         446           2  -1.1299999999999999        29.289921617000005        28.052265037000005      -0.44609527599999999     
         447         447           2  -1.1299999999999999        33.841874451999999        27.426378153999998        6.5713022069999987     
         448         448           2  -1.1299999999999999        34.416299315000003        31.698521615000001        5.7139812079999990     
         449         449           2  -1.1299999999999999       -3.8938845000000007E-002  0.59129192599999991        15.400518007000002     
         450         450           2  -1.1299999999999999        4.5062901789999987        3.6670034750000000        15.396526932999999     
         451         451           2  -1.1299999999999999        4.6621689349999995        4.8801406759999999        21.558005313999995     
         452         452           2  -1.1299999999999999       0.11343183100000000      -0.59767345600000010        21.565870037000000     
         453         453           2  -1.1299999999999999        6.5623832020000004        1.8109122040000001        11.884462758000000     
         454         454           2  -1.1299999999999999        7.1402209960000009        6.0842690120000000        12.742259518999997     
         455         455           2  -1.1299999999999999        2.5960128689999995        6.7210594019999998        18.047125894000001     
         456         456           2  -1.1299999999999999        2.0273516250000001        2.4532107459999999        18.912405177000000     
         457         457           2  -1.1299999999999999        2.5951965430000001        6.7183821650000004        12.746099556999999     
         458         458           2  -1.1299999999999999        2.0169906169999998        2.4456995370000008        11.888215473999999     
         459         459           2  -1.1299999999999999        6.5689434520000001        1.8198126540000001        18.905612956999999     
         460         460           2  -1.1299999999999999        7.1433683149999982        6.0919561150000012        18.048291957999997     
         461         461           2  -1.1299999999999999        9.0504611550000007       0.59060892600000003        15.398801756999999     
         462         462           2  -1.1299999999999999        13.595690179000004        3.6663204749999996        15.394810682999999     
         463         463           2  -1.1299999999999999        13.751568935000000        4.8794576760000012        21.556289063999998     
         464         464           2  -1.1299999999999999        9.2028318309999975      -0.59835645600000009        21.564153786999995     
         465         465           2  -1.1299999999999999        15.651783202000003        1.8102292040000001        11.882746507999999     
         466         466           2  -1.1299999999999999        16.229620996000005        6.0835860119999996        12.740543269000000     
         467         467           2  -1.1299999999999999        11.685412869000000        6.7203764020000012        18.045409643999996     
         468         468           2  -1.1299999999999999        11.116751625000001        2.4525277459999999        18.910688926999999     
         469         469           2  -1.1299999999999999        11.684596543000000        6.7176991650000009        12.744383307000000     
         470         470           2  -1.1299999999999999        11.106390617000002        2.4450165369999999        11.886499224000000     
         471         471           2  -1.1299999999999999        15.658343452000000        1.8191296539999997        18.903896707000001     
         472         472           2  -1.1299999999999999        16.232768315000001        6.0912731149999999        18.046575707999999     
         473         473           2  -1.1299999999999999        18.139861154999998       0.58992592600000004        15.397085506999996     
         474         474           2  -1.1299999999999999        22.685090178999999        3.6656374750000000        15.393094432999998     
         475         475           2  -1.1299999999999999        22.840968934999999        4.8787746759999999        21.554572814000000     
         476         476           2  -1.1299999999999999        18.292231830999999      -0.59903945599999997        21.562437537000001     
         477         477           2  -1.1299999999999999        24.741183201999998        1.8095462040000001        11.881030257999999     
         478         478           2  -1.1299999999999999        25.319020995999995        6.0829030120000001        12.738827019000000     
         479         479           2  -1.1299999999999999        20.774812869000002        6.7196934019999999        18.043693394000002     
         480         480           2  -1.1299999999999999        20.206151625000000        2.4518447459999999        18.908972677000001     
         481         481           2  -1.1299999999999999        20.773996542999999        6.7170161650000004        12.742667057000000     
         482         482           2  -1.1299999999999999        20.195790617000000        2.4443335370000003        11.884782973999998     
         483         483           2  -1.1299999999999999        24.747743452000002        1.8184466539999999        18.902180456999996     
         484         484           2  -1.1299999999999999        25.322168314999999        6.0905901150000012        18.044859458000001     
         485         485           2  -1.1299999999999999        27.229261155000000       0.58924292599999994        15.395369257000000     
         486         486           2  -1.1299999999999999        31.774490179000001        3.6649544750000000        15.391378182999999     
         487         487           2  -1.1299999999999999        31.930368935000001        4.8780916760000013        21.552856563999995     
         488         488           2  -1.1299999999999999        27.381631830999996      -0.59972245599999996        21.560721287000000     
         489         489           2  -1.1299999999999999        33.830583202000000        1.8088632039999999        11.879314008000000     
         490         490           2  -1.1299999999999999        34.408420995999997        6.0822200119999996        12.737110768999997     
         491         491           2  -1.1299999999999999        29.864212868999999        6.7190104020000012        18.041977144000001     
         492         492           2  -1.1299999999999999        29.295551625000002        2.4511617459999999        18.907256426999997     
         493         493           2  -1.1299999999999999        29.863396543000000        6.7163331650000000        12.740950806999997     
         494         494           2  -1.1299999999999999        29.285190617000001        2.4436505370000003        11.883066724000001     
         495         495           2  -1.1299999999999999        33.837143451999999        1.8177636539999997        18.900464206999999     
         496         496           2  -1.1299999999999999        34.411568314999997        6.0899071149999999        18.043143208000000     
         497         497           2  -1.1299999999999999       -3.6556594999999997E-002   9.1283319260000013        15.398764007000000     
         498         498           2  -1.1299999999999999        4.5086724289999998        12.204043475000002        15.394772933000000     
         499         499           2  -1.1299999999999999        4.6645511849999988        13.417180675999999        21.556251314000001     
         500         500           2  -1.1299999999999999       0.11581408099999999        7.9393665440000003        21.564116037000002     
         501         501           2  -1.1299999999999999        6.5647654519999996        10.347952204000000        11.882708757999998     
         502         502           2  -1.1299999999999999        7.1426032460000002        14.621309012000001        12.740505518999997     
         503         503           2  -1.1299999999999999        2.5983951190000001        15.258099401999999        18.045371893999995     
         504         504           2  -1.1299999999999999        2.0297338749999998        10.990250746000001        18.910651176999998     
         505         505           2  -1.1299999999999999        2.5975787929999998        15.255422165000002        12.744345557000001     
         506         506           2  -1.1299999999999999        2.0193728670000000        10.982739537000000        11.886461474000001     
         507         507           2  -1.1299999999999999        6.5713257020000002        10.356852654000003        18.903858957000001     
         508         508           2  -1.1299999999999999        7.1457505650000002        14.628996115000000        18.046537957999998     
         509         509           2  -1.1299999999999999        9.0528434050000008        9.1276489260000027        15.397047756999999     
         510         510           2  -1.1299999999999999        13.598072429000000        12.203360475000000        15.393056682999996     
         511         511           2  -1.1299999999999999        13.753951184999998        13.416497676000002        21.554535064000000     
         512         512           2  -1.1299999999999999        9.2052140809999994        7.9386835440000008        21.562399787000000     
         513         513           2  -1.1299999999999999        15.654165452000001        10.347269204000002        11.880992508000000     
         514         514           2  -1.1299999999999999        16.232003246000005        14.620626012000004        12.738789268999998     
         515         515           2  -1.1299999999999999        11.687795119000000        15.257416402000000        18.043655644000005     
         516         516           2  -1.1299999999999999        11.119133874999999        10.989567746000002        18.908934927000001     
         517         517           2  -1.1299999999999999        11.686978793000000        15.254739165000002        12.742629306999998     
         518         518           2  -1.1299999999999999        11.108772867000001        10.982056537000002        11.884745223999998     
         519         519           2  -1.1299999999999999        15.660725701999999        10.356169654000000        18.902142706999999     
         520         520           2  -1.1299999999999999        16.235150564999998        14.628313114999997        18.044821707999997     
         521         521           2  -1.1299999999999999        18.142243405000002        9.1269659260000022        15.395331507000000     
         522         522           2  -1.1299999999999999        22.687472428999996        12.202677475000000        15.391340433000000     
         523         523           2  -1.1299999999999999        22.843351184999996        13.415814676000000        21.552818813999998     
         524         524           2  -1.1299999999999999        18.294614080999995        7.9380005440000003        21.560683536999996     
         525         525           2  -1.1299999999999999        24.743565451999995        10.346586204000001        11.879276257999999     
         526         526           2  -1.1299999999999999        25.321403246000003        14.619943012000000        12.737073019000000     
         527         527           2  -1.1299999999999999        20.777195119000002        15.256733402000000        18.041939394000000     
         528         528           2  -1.1299999999999999        20.208533874999997        10.988884746000002        18.907218676999999     
         529         529           2  -1.1299999999999999        20.776378792999996        15.254056165000001        12.740913057000000     
         530         530           2  -1.1299999999999999        20.198172866999997        10.981373537000000        11.883028974000000     
         531         531           2  -1.1299999999999999        24.750125702000002        10.355486653999998        18.900426456999995     
         532         532           2  -1.1299999999999999        25.324550564999999        14.627630115000001        18.043105458000003     
         533         533           2  -1.1299999999999999        27.231643405000000        9.1262829260000018        15.393615256999999     
         534         534           2  -1.1299999999999999        31.776872429000004        12.201994474999999        15.389624182999999     
         535         535           2  -1.1299999999999999        31.932751185000001        13.415131676000000        21.551102563999997     
         536         536           2  -1.1299999999999999        27.384014081000000        7.9373175440000008        21.558967287000002     
         537         537           2  -1.1299999999999999        33.832965452000003        10.345903204000003        11.877560008000000     
         538         538           2  -1.1299999999999999        34.410803246000000        14.619260012000000        12.735356769000001     
         539         539           2  -1.1299999999999999        29.866595118999999        15.256050402000001        18.040223143999995     
         540         540           2  -1.1299999999999999        29.297933874999995        10.988201746000000        18.905502426999998     
         541         541           2  -1.1299999999999999        29.865778793000004        15.253373164999999        12.739196807000001     
         542         542           2  -1.1299999999999999        29.287572867000005        10.980690536999999        11.881312723999999     
         543         543           2  -1.1299999999999999        33.839525701999996        10.354803653999999        18.898710207000001     
         544         544           2  -1.1299999999999999        34.413950565000000        14.626947115000002        18.041389207999998     
         545         545           2  -1.1299999999999999       -3.4174345000000009E-002   17.665371925999999        15.397010007000002     
         546         546           2  -1.1299999999999999        4.5110546789999999        20.741083475000007        15.393018932999999     
         547         547           2  -1.1299999999999999        4.6669334349999998        21.954220676000002        21.554497313999995     
         548         548           2  -1.1299999999999999       0.11819633100000000        16.476406544000000        21.562362037000000     
         549         549           2  -1.1299999999999999        6.5671477020000006        18.884992204000000        11.880954758000000     
         550         550           2  -1.1299999999999999        7.1449854960000012        23.158349011999999        12.738751518999997     
         551         551           2  -1.1299999999999999        2.6007773689999989        23.795139402000004        18.043617894000000     
         552         552           2  -1.1299999999999999        2.0321161249999995        19.527290745999998        18.908897177000000     
         553         553           2  -1.1299999999999999        2.5999610429999995        23.792462165000000        12.742591557000001     
         554         554           2  -1.1299999999999999        2.0217551170000005        19.519779537000002        11.884707473999999     
         555         555           2  -1.1299999999999999        6.5737079520000004        18.893892653999998        18.902104956999999     
         556         556           2  -1.1299999999999999        7.1481328150000003        23.166036115000001        18.044783958000000     
         557         557           2  -1.1299999999999999        9.0552256549999992        17.664688925999997        15.395293756999997     
         558         558           2  -1.1299999999999999        13.600454679000000        20.740400475000005        15.391302682999999     
         559         559           2  -1.1299999999999999        13.756333435000002        21.953537676000000        21.552781064000001     
         560         560           2  -1.1299999999999999        9.2075963309999977        16.475723544000001        21.560645786999995     
         561         561           2  -1.1299999999999999        15.656547701999999        18.884309204000004        11.879238508000000     
         562         562           2  -1.1299999999999999        16.234385496000002        23.157666012000004        12.737035268999998     
         563         563           2  -1.1299999999999999        11.690177369000002        23.794456401999998        18.041901643999999     
         564         564           2  -1.1299999999999999        11.121516124999999        19.526607746000003        18.907180926999999     
         565         565           2  -1.1299999999999999        11.689361043000002        23.791779165000005        12.740875306999998     
         566         566           2  -1.1299999999999999        11.111155117000003        19.519096537000006        11.882991224000000     
         567         567           2  -1.1299999999999999        15.663107952000001        18.893209653999996        18.900388706999998     
         568         568           2  -1.1299999999999999        16.237532815000002        23.165353115000002        18.043067707999999     
         569         569           2  -1.1299999999999999        18.144625654999999        17.664005926000005        15.393577507000000     
         570         570           2  -1.1299999999999999        22.689854679000000        20.739717475000003        15.389586432999998     
         571         571           2  -1.1299999999999999        22.845733435000003        21.952854676000001        21.551064813999997     
         572         572           2  -1.1299999999999999        18.296996330999995        16.475040543999999        21.558929537000001     
         573         573           2  -1.1299999999999999        24.745947701999999        18.883626204000002        11.877522257999999     
         574         574           2  -1.1299999999999999        25.323785495999999        23.156983012000001        12.735319018999999     
         575         575           2  -1.1299999999999999        20.779577369000002        23.793773402000003        18.040185394000002     
         576         576           2  -1.1299999999999999        20.210916124999997        19.525924746000001        18.905464677000001     
         577         577           2  -1.1299999999999999        20.778761043000003        23.791096164999995        12.739159056999998     
         578         578           2  -1.1299999999999999        20.200555116999997        19.518413537000001        11.881274974000000     
         579         579           2  -1.1299999999999999        24.752507951999995        18.892526654000005        18.898672457000000     
         580         580           2  -1.1299999999999999        25.326932814999999        23.164670115000003        18.041351458000001     
         581         581           2  -1.1299999999999999        27.234025655000003        17.663322925999999        15.391861257000000     
         582         582           2  -1.1299999999999999        31.779254679000001        20.739034475000004        15.387870183000000     
         583         583           2  -1.1299999999999999        31.935133434999997        21.952171675999999        21.549348563999999     
         584         584           2  -1.1299999999999999        27.386396330999997        16.474357544000000        21.557213286999996     
         585         585           2  -1.1299999999999999        33.835347702000000        18.882943204000004        11.875806008000000     
         586         586           2  -1.1299999999999999        34.413185496000004        23.156300012000003        12.733602768999997     
         587         587           2  -1.1299999999999999        29.868977369000003        23.793090401999997        18.038469143999997     
         588         588           2  -1.1299999999999999        29.300316124999995        19.525241746000003        18.903748427000000     
         589         589           2  -1.1299999999999999        29.868161043000001        23.790413165000004        12.737442806999999     
         590         590           2  -1.1299999999999999        29.289955116999998        19.517730537000002        11.879558723999999     
         591         591           2  -1.1299999999999999        33.841907952000000        18.891843653999999        18.896956206999999     
         592         592           2  -1.1299999999999999        34.416332814999997        23.163987115000005        18.039635208000000     
         593         593           2  -1.1299999999999999       -3.1792094999999999E-002   26.202411926000000        15.395256006999997     
         594         594           2  -1.1299999999999999        4.5134369290000000        29.278123475000008        15.391264933000000     
         595         595           2  -1.1299999999999999        4.6693156849999999        30.491260676000003        21.552743314000001     
         596         596           2  -1.1299999999999999       0.12057858099999999        25.013446544000001        21.560608037000002     
         597         597           2  -1.1299999999999999        6.5695299520000008        27.422032204000004        11.879200758000000     
         598         598           2  -1.1299999999999999        7.1473677459999996        31.695389012000000        12.736997519000001     
         599         599           2  -1.1299999999999999        2.6031596189999995        32.332179402000008        18.041863893999999     
         600         600           2  -1.1299999999999999        2.0344983750000001        28.064330746000003        18.907143176999998     
         601         601           2  -1.1299999999999999        2.6023432929999997        32.329502165000001        12.740837557000001     
         602         602           2  -1.1299999999999999        2.0241373669999998        28.056819536999999        11.882953473999999     
         603         603           2  -1.1299999999999999        6.5760902019999996        27.430932654000003        18.900350956999997     
         604         604           2  -1.1299999999999999        7.1505150649999996        31.703076114999998        18.043029958000002     
         605         605           2  -1.1299999999999999        9.0576079049999993        26.201728926000005        15.393539757000001     
         606         606           2  -1.1299999999999999        13.602836929000000        29.277440475000002        15.389548682999997     
         607         607           2  -1.1299999999999999        13.758715685000000        30.490577676000004        21.551027063999996     
         608         608           2  -1.1299999999999999        9.2099785809999997        25.012763544000002        21.558891786999997     
         609         609           2  -1.1299999999999999        15.658929952000001        27.421349203999998        11.877484508000000     
         610         610           2  -1.1299999999999999        16.236767746000005        31.694706012000005        12.735281268999998     
         611         611           2  -1.1299999999999999        11.692559619000001        32.331496402000006        18.040147644000001     
         612         612           2  -1.1299999999999999        11.123898375000003        28.063647746000001        18.905426926999997     
         613         613           2  -1.1299999999999999        11.691743292999998        32.328819164999999        12.739121306999998     
         614         614           2  -1.1299999999999999        11.113537366999999        28.056136537000000        11.881237223999999     
         615         615           2  -1.1299999999999999        15.665490202000001        27.430249654000001        18.898634706999999     
         616         616           2  -1.1299999999999999        16.239915065000005        31.702393115000000        18.041313707999997     
         617         617           2  -1.1299999999999999        18.147007904999995        26.201045925999999        15.391823506999998     
         618         618           2  -1.1299999999999999        22.692236929000000        29.276757475000004        15.387832433000000     
         619         619           2  -1.1299999999999999        22.848115684999996        30.489894675999999        21.549310813999998     
         620         620           2  -1.1299999999999999        18.299378580999996        25.012080544000000        21.557175536999999     
         621         621           2  -1.1299999999999999        24.748329951999999        27.420666204000000        11.875768258000003     
         622         622           2  -1.1299999999999999        25.326167746000003        31.694023011999999        12.733565018999998     
         623         623           2  -1.1299999999999999        20.781959618999998        32.330813401999997        18.038431394000000     
         624         624           2  -1.1299999999999999        20.213298375000001        28.062964745999999        18.903710677000003     
         625         625           2  -1.1299999999999999        20.781143293000003        32.328136164999997        12.737405057000002     
         626         626           2  -1.1299999999999999        20.202937367000001        28.055453537000002        11.879520974000000     
         627         627           2  -1.1299999999999999        24.754890201999995        27.429566654000002        18.896918457000002     
         628         628           2  -1.1299999999999999        25.329315064999999        31.701710115000004        18.039597457999999     
         629         629           2  -1.1299999999999999        27.236407905000004        26.200362926000000        15.390107256999999     
         630         630           2  -1.1299999999999999        31.781636928999998        29.276074475000001        15.386116183000000     
         631         631           2  -1.1299999999999999        31.937515685000001        30.489211676000004        21.547594564000001     
         632         632           2  -1.1299999999999999        27.388778581000000        25.011397544000005        21.555459287000001     
         633         633           2  -1.1299999999999999        33.837729951999997        27.419983204000001        11.874052007999998     
         634         634           2  -1.1299999999999999        34.415567746000008        31.693340012000000        12.731848768999999     
         635         635           2  -1.1299999999999999        29.871359619000000        32.330130402000009        18.036715143999999     
         636         636           2  -1.1299999999999999        29.302698374999995        28.062281746000000        18.901994427000002     
         637         637           2  -1.1299999999999999        29.870543293000001        32.327453165000001        12.735688806999999     
         638         638           2  -1.1299999999999999        29.292337366999995        28.054770536999996        11.877804724000002     
         639         639           2  -1.1299999999999999        33.844290202000003        27.428883654000000        18.895202207000001     
         640         640           2  -1.1299999999999999        34.418715065000001        31.701027114999999        18.037881207999998     
         641         641           2  -1.1299999999999999       -3.6523094999999992E-002  0.59379742599999996        27.724418006999997     
         642         642           2  -1.1299999999999999        4.5087059289999996        3.6695089750000003        27.720426933000002     
         643         643           2  -1.1299999999999999        4.6645846850000003        4.8826461760000006        33.881905314000001     
         644         644           2  -1.1299999999999999       0.11584758100000001      -0.59516795600000016        33.889770036999998     
         645         645           2  -1.1299999999999999        6.5647989520000003        1.8134177039999997        24.208362758000000     
         646         646           2  -1.1299999999999999        7.1426367460000000        6.0867745119999999        25.066159518999999     
         647         647           2  -1.1299999999999999        2.5984286189999999        6.7235649020000006        30.371025893999999     
         648         648           2  -1.1299999999999999        2.0297673750000000        2.4557162460000002        31.236305176999995     
         649         649           2  -1.1299999999999999        2.5976122930000001        6.7208876650000002        25.069999556999999     
         650         650           2  -1.1299999999999999        2.0194063670000002        2.4482050370000001        24.212115473999997     
         651         651           2  -1.1299999999999999        6.5713592020000000        1.8223181540000000        31.229512957000001     
         652         652           2  -1.1299999999999999        7.1457840650000000        6.0944616150000002        30.372191957999998     
         653         653           2  -1.1299999999999999        9.0528769049999980       0.59311442600000008        27.722701756999999     
         654         654           2  -1.1299999999999999        13.598105929000003        3.6688259750000003        27.718710683000001     
         655         655           2  -1.1299999999999999        13.753984685000002        4.8819631759999993        33.880189064000000     
         656         656           2  -1.1299999999999999        9.2052475809999983      -0.59585095600000004        33.888053786999990     
         657         657           2  -1.1299999999999999        15.654198951999996        1.8127347040000004        24.206646507999995     
         658         658           2  -1.1299999999999999        16.232036746000002        6.0860915119999994        25.064443269000002     
         659         659           2  -1.1299999999999999        11.687828618999999        6.7228819020000010        30.369309643999998     
         660         660           2  -1.1299999999999999        11.119167375000002        2.4550332459999997        31.234588927000001     
         661         661           2  -1.1299999999999999        11.687012293000002        6.7202046649999989        25.068283306999998     
         662         662           2  -1.1299999999999999        11.108806367000001        2.4475220369999997        24.210399224000000     
         663         663           2  -1.1299999999999999        15.660759201999999        1.8216351539999998        31.227796706999996     
         664         664           2  -1.1299999999999999        16.235184065000002        6.0937786150000006        30.370475708000001     
         665         665           2  -1.1299999999999999        18.142276904999996       0.59243142599999998        27.720985506999995     
         666         666           2  -1.1299999999999999        22.687505928999997        3.6681429750000007        27.716994433000000     
         667         667           2  -1.1299999999999999        22.843384685000004        4.8812801760000006        33.878472813999998     
         668         668           2  -1.1299999999999999        18.294647580999996      -0.59653395600000014        33.886337537000003     
         669         669           2  -1.1299999999999999        24.743598951999996        1.8120517039999999        24.204930257999997     
         670         670           2  -1.1299999999999999        25.321436746000000        6.0854085119999999        25.062727019000000     
         671         671           2  -1.1299999999999999        20.777228618999999        6.7221989019999997        30.367593394000000     
         672         672           2  -1.1299999999999999        20.208567374999998        2.4543502459999997        31.232872676999996     
         673         673           2  -1.1299999999999999        20.776412293000000        6.7195216649999994        25.066567057000004     
         674         674           2  -1.1299999999999999        20.198206367000001        2.4468390370000002        24.208682973999998     
         675         675           2  -1.1299999999999999        24.750159201999999        1.8209521540000002        31.226080456999995     
         676         676           2  -1.1299999999999999        25.324584064999996        6.0930956150000002        30.368759457999992     
         677         677           2  -1.1299999999999999        27.231676905000000       0.59174842600000011        27.719269257000004     
         678         678           2  -1.1299999999999999        31.776905929000005        3.6674599750000003        27.715278182999995     
         679         679           2  -1.1299999999999999        31.932784685000005        4.8805971759999993        33.876756563999997     
         680         680           2  -1.1299999999999999        27.384047581000001      -0.59721695600000013        33.884621287000002     
         681         681           2  -1.1299999999999999        33.832998951999997        1.8113687039999999        24.203214008000000     
         682         682           2  -1.1299999999999999        34.410836746000001        6.0847255119999994        25.061010768999996     
         683         683           2  -1.1299999999999999        29.866628619000004        6.7215159020000002        30.365877143999999     
         684         684           2  -1.1299999999999999        29.297967374999999        2.4536672460000002        31.231156426999991     
         685         685           2  -1.1299999999999999        29.865812293000001        6.7188386649999998        25.064850806999996     
         686         686           2  -1.1299999999999999        29.287606367000006        2.4461560369999997        24.206966723999997     
         687         687           2  -1.1299999999999999        33.839559201999997        1.8202691540000000        31.224364207000001     
         688         688           2  -1.1299999999999999        34.413984065000001        6.0924126149999998        30.367043207999995     
         689         689           2  -1.1299999999999999       -3.4140844999999996E-002   9.1308374260000011        27.722664006999999     
         690         690           2  -1.1299999999999999        4.5110881789999997        12.206548975000000        27.718672933000001     
         691         691           2  -1.1299999999999999        4.6669669349999987        13.419686176000003        33.880151314000010     
         692         692           2  -1.1299999999999999       0.11822983099999999        7.9418720440000001        33.888016037000000     
         693         693           2  -1.1299999999999999        6.5671812019999996        10.350457704000002        24.206608757999998     
         694         694           2  -1.1299999999999999        7.1450189960000001        14.623814511999999        25.064405519000001     
         695         695           2  -1.1299999999999999        2.6008108689999996        15.260604902000001        30.369271893999997     
         696         696           2  -1.1299999999999999        2.0321496250000002        10.992756246000003        31.234551176999997     
         697         697           2  -1.1299999999999999        2.5999945430000002        15.257927665000002        25.068245557000001     
         698         698           2  -1.1299999999999999        2.0217886169999999        10.985245037000000        24.210361473999995     
         699         699           2  -1.1299999999999999        6.5737414520000010        10.359358153999999        31.227758956999995     
         700         700           2  -1.1299999999999999        7.1481663150000001        14.631501614999999        30.370437958000000     
         701         701           2  -1.1299999999999999        9.0552591549999999        9.1301544260000007        27.720947757000001     
         702         702           2  -1.1299999999999999        13.600488179000001        12.205865975000000        27.716956682999999     
         703         703           2  -1.1299999999999999        13.756366934999999        13.419003176000002        33.878435064000001     
         704         704           2  -1.1299999999999999        9.2076298310000002        7.9411890440000006        33.886299786999999     
         705         705           2  -1.1299999999999999        15.656581202000002        10.349774704000000        24.204892508000000     
         706         706           2  -1.1299999999999999        16.234418995999999        14.623131512000000        25.062689269000000     
         707         707           2  -1.1299999999999999        11.690210869000000        15.259921902000000        30.367555643999999     
         708         708           2  -1.1299999999999999        11.121549625000002        10.992073246000000        31.232834926999995     
         709         709           2  -1.1299999999999999        11.689394543000001        15.257244665000004        25.066529307000003     
         710         710           2  -1.1299999999999999        11.111188617000000        10.984562037000000        24.208645224000001     
         711         711           2  -1.1299999999999999        15.663141452000000        10.358675154000000        31.226042706999998     
         712         712           2  -1.1299999999999999        16.237566314999999        14.630818615000003        30.368721707999992     
         713         713           2  -1.1299999999999999        18.144659154999999        9.1294714260000021        27.719231507000000     
         714         714           2  -1.1299999999999999        22.689888179000004        12.205182975000000        27.715240433000002     
         715         715           2  -1.1299999999999999        22.845766935000000        13.418320176000002        33.876718814000000     
         716         716           2  -1.1299999999999999        18.297029831000000        7.9405060440000010        33.884583536999997     
         717         717           2  -1.1299999999999999        24.745981201999999        10.349091703999999        24.203176257999999     
         718         718           2  -1.1299999999999999        25.323818996000004        14.622448512000000        25.060973018999992     
         719         719           2  -1.1299999999999999        20.779610868999992        15.259238902000002        30.365839393999998     
         720         720           2  -1.1299999999999999        20.210949625000001        10.991390245999998        31.231118676999998     
         721         721           2  -1.1299999999999999        20.778794543000000        15.256561665000001        25.064813056999999     
         722         722           2  -1.1299999999999999        20.200588617000001        10.983879036999999        24.206928974000000     
         723         723           2  -1.1299999999999999        24.752541452000003        10.357992154000000        31.224326456999997     
         724         724           2  -1.1299999999999999        25.326966315000004        14.630135615000002        30.367005458000005     
         725         725           2  -1.1299999999999999        27.234059155000001        9.1287884260000016        27.717515257000002     
         726         726           2  -1.1299999999999999        31.779288179000002        12.204499974999999        27.713524183000004     
         727         727           2  -1.1299999999999999        31.935166934999998        13.417637176000003        33.875002563999999     
         728         728           2  -1.1299999999999999        27.386429831000004        7.9398230440000006        33.882867286999996     
         729         729           2  -1.1299999999999999        33.835381202000001        10.348408704000002        24.201460007999998     
         730         730           2  -1.1299999999999999        34.413218995999998        14.621765511999998        25.059256769000005     
         731         731           2  -1.1299999999999999        29.869010868999997        15.258555902000001        30.364123143999997     
         732         732           2  -1.1299999999999999        29.300349624999999        10.990707245999998        31.229402427000000     
         733         733           2  -1.1299999999999999        29.868194542999994        15.255878664999999        25.063096807000001     
         734         734           2  -1.1299999999999999        29.289988616999995        10.983196037000001        24.205212723999999     
         735         735           2  -1.1299999999999999        33.841941452000000        10.357309153999998        31.222610206999999     
         736         736           2  -1.1299999999999999        34.416366314999998        14.629452615000000        30.365289208000000     
         737         737           2  -1.1299999999999999       -3.1758595000000001E-002   17.667877425999997        27.720910007000001     
         738         738           2  -1.1299999999999999        4.5134704289999998        20.743588975000002        27.716918932999992     
         739         739           2  -1.1299999999999999        4.6693491849999988        21.956726176000004        33.878397313999997     
         740         740           2  -1.1299999999999999       0.12061208100000000        16.478912044000001        33.886262036999995     
         741         741           2  -1.1299999999999999        6.5695634519999997        18.887497704000008        24.204854757999996     
         742         742           2  -1.1299999999999999        7.1474012460000012        23.160854511999997        25.062651518999999     
         743         743           2  -1.1299999999999999        2.6031931190000006        23.797644902000002        30.367517893999995     
         744         744           2  -1.1299999999999999        2.0345318749999999        19.529796246000004        31.232797176999995     
         745         745           2  -1.1299999999999999        2.6023767930000004        23.794967665000001        25.066491556999996     
         746         746           2  -1.1299999999999999        2.0241708669999996        19.522285037000000        24.208607474000001     
         747         747           2  -1.1299999999999999        6.5761237020000003        18.896398154000003        31.226004957000004     
         748         748           2  -1.1299999999999999        7.1505485649999994        23.168541614999999        30.368683957999995     
         749         749           2  -1.1299999999999999        9.0576414049999983        17.667194426000002        27.719193756999999     
         750         750           2  -1.1299999999999999        13.602870428999999        20.742905975000003        27.715202683000001     
         751         751           2  -1.1299999999999999        13.758749184999999        21.956043176000001        33.876681064000003     
         752         752           2  -1.1299999999999999        9.2100120809999986        16.478229043999999        33.884545787000000     
         753         753           2  -1.1299999999999999        15.658963451999998        18.886814703999999        24.203138507999999     
         754         754           2  -1.1299999999999999        16.236801245999995        23.160171512000005        25.060935269000002     
         755         755           2  -1.1299999999999999        11.692593119000000        23.796961902000000        30.365801643999998     
         756         756           2  -1.1299999999999999        11.123931875000002        19.529113246000001        31.231080927000004     
         757         757           2  -1.1299999999999999        11.691776793000002        23.794284664999999        25.064775307000001     
         758         758           2  -1.1299999999999999        11.113570867000002        19.521602037000005        24.206891224000000     
         759         759           2  -1.1299999999999999        15.665523702000000        18.895715154000001        31.224288706999996     
         760         760           2  -1.1299999999999999        16.239948564999999        23.167858615000004        30.366967708000001     
         761         761           2  -1.1299999999999999        18.147041404999996        17.666511426000000        27.717477507000002     
         762         762           2  -1.1299999999999999        22.692270429000001        20.742222975000001        27.713486433000003     
         763         763           2  -1.1299999999999999        22.848149185000000        21.955360176000006        33.874964813999995     
         764         764           2  -1.1299999999999999        18.299412081000000        16.477546044000000        33.882829537000006     
         765         765           2  -1.1299999999999999        24.748363452000007        18.886131704000000        24.201422258000001     
         766         766           2  -1.1299999999999999        25.326201245999997        23.159488511999996        25.059219019000004     
         767         767           2  -1.1299999999999999        20.781993118999999        23.796278902000005        30.364085393999996     
         768         768           2  -1.1299999999999999        20.213331875000005        19.528430245999999        31.229364676999996     
         769         769           2  -1.1299999999999999        20.781176793000000        23.793601664999997        25.063059056999993     
         770         770           2  -1.1299999999999999        20.202970867000001        19.520919036999999        24.205174973999998     
         771         771           2  -1.1299999999999999        24.754923701999996        18.895032154000003        31.222572456999998     
         772         772           2  -1.1299999999999999        25.329348564999997        23.167175615000001        30.365251457999999     
         773         773           2  -1.1299999999999999        27.236441405000001        17.665828426000004        27.715761257000000     
         774         774           2  -1.1299999999999999        31.781670428999998        20.741539974999998        27.711770182999995     
         775         775           2  -1.1299999999999999        31.937549185000002        21.954677176000004        33.873248563999994     
         776         776           2  -1.1299999999999999        27.388812081000001        16.476863044000002        33.881113286999998     
         777         777           2  -1.1299999999999999        33.837763451999997        18.885448704000002        24.199706008000000     
         778         778           2  -1.1299999999999999        34.415601246000001        23.158805512000001        25.057502768999996     
         779         779           2  -1.1299999999999999        29.871393119000004        23.795595901999999        30.362369144000002     
         780         780           2  -1.1299999999999999        29.302731875000003        19.527747246000001        31.227648426999998     
         781         781           2  -1.1299999999999999        29.870576793000001        23.792918664999998        25.061342806999996     
         782         782           2  -1.1299999999999999        29.292370866999999        19.520236036999997        24.203458724000001     
         783         783           2  -1.1299999999999999        33.844323701999997        18.894349153999997        31.220856206999997     
         784         784           2  -1.1299999999999999        34.418748565000001        23.166492614999999        30.363535207999998     
         785         785           2  -1.1299999999999999       -2.9376345000000002E-002   26.204917426000002        27.719156006999999     
         786         786           2  -1.1299999999999999        4.5158526789999991        29.280628974999999        27.715164933000001     
         787         787           2  -1.1299999999999999        4.6717314349999990        30.493766175999998        33.876643313999999     
         788         788           2  -1.1299999999999999       0.12299433099999998        25.015952043999995        33.884508037000003     
         789         789           2  -1.1299999999999999        6.5719457019999989        27.424537704000002        24.203100758000001     
         790         790           2  -1.1299999999999999        7.1497834959999995        31.697894512000001        25.060897519000001     
         791         791           2  -1.1299999999999999        2.6055753689999999        32.334684901999999        30.365763893999997     
         792         792           2  -1.1299999999999999        2.0369141250000000        28.066836246000005        31.231043177000004     
         793         793           2  -1.1299999999999999        2.6047590430000001        32.332007664999999        25.064737557000001     
         794         794           2  -1.1299999999999999        2.0265531170000002        28.059325037000008        24.206853474000003     
         795         795           2  -1.1299999999999999        6.5785059520000004        27.433438154000001        31.224250956999995     
         796         796           2  -1.1299999999999999        7.1529308149999995        31.705581614999996        30.366929958000004     
         797         797           2  -1.1299999999999999        9.0600236550000002        26.204234425999996        27.717439756999998     
         798         798           2  -1.1299999999999999        13.605252678999998        29.279945975000000        27.713448682999999     
         799         799           2  -1.1299999999999999        13.761131434999998        30.493083176000003        33.874927063999998     
         800         800           2  -1.1299999999999999        9.2123943309999987        25.015269044000004        33.882791787000002     
         801         801           2  -1.1299999999999999        15.661345701999998        27.423854704000004        24.201384508000000     
         802         802           2  -1.1299999999999999        16.239183495999999        31.697211511999999        25.059181269000000     
         803         803           2  -1.1299999999999999        11.694975368999996        32.334001901999997        30.364047644000003     
         804         804           2  -1.1299999999999999        11.126314125000002        28.066153246000002        31.229326926999995     
         805         805           2  -1.1299999999999999        11.694159043000001        32.331324665000004        25.063021306999996     
         806         806           2  -1.1299999999999999        11.115953117000000        28.058642037000002        24.205137223999998     
         807         807           2  -1.1299999999999999        15.667905952000000        27.432755154000002        31.222534707000001     
         808         808           2  -1.1299999999999999        16.242330814999999        31.704898615000001        30.365213707999995     
         809         809           2  -1.1299999999999999        18.149423655000000        26.203551426000004        27.715723507000000     
         810         810           2  -1.1299999999999999        22.694652678999997        29.279262975000005        27.711732433000002     
         811         811           2  -1.1299999999999999        22.850531435000001        30.492400176000000        33.873210813999997     
         812         812           2  -1.1299999999999999        18.301794331000000        25.014586043999998        33.881075537000001     
         813         813           2  -1.1299999999999999        24.750745702000000        27.423171704000001        24.199668257999996     
         814         814           2  -1.1299999999999999        25.328583495999997        31.696528512000000        25.057465018999999     
         815         815           2  -1.1299999999999999        20.784375368999996        32.333318902000002        30.362331393999998     
         816         816           2  -1.1299999999999999        20.215714125000002        28.065470246000000        31.227610677000005     
         817         817           2  -1.1299999999999999        20.783559042999997        32.330641665000002        25.061305056999998     
         818         818           2  -1.1299999999999999        20.205353117000001        28.057959037000003        24.203420973999997     
         819         819           2  -1.1299999999999999        24.757305951999999        27.432072154000000        31.220818456999996     
         820         820           2  -1.1299999999999999        25.331730815000000        31.704215614999995        30.363497458000001     
         821         821           2  -1.1299999999999999        27.238823654999997        26.202868425999998        27.714007256999999     
         822         822           2  -1.1299999999999999        31.784052678999998        29.278579975000003        27.710016182999993     
         823         823           2  -1.1299999999999999        31.939931434999998        30.491717176000009        33.871494563999995     
         824         824           2  -1.1299999999999999        27.391194330999998        25.013903044000003        33.879359287000000     
         825         825           2  -1.1299999999999999        33.840145702000008        27.422488704000003        24.197952008000001     
         826         826           2  -1.1299999999999999        34.417983495999998        31.695845511999998        25.055748769000001     
         827         827           2  -1.1299999999999999        29.873775369000001        32.332635902000000        30.360615144000000     
         828         828           2  -1.1299999999999999        29.305114125000003        28.064787246000005        31.225894426999997     
         829         829           2  -1.1299999999999999        29.872959043000002        32.329958664999999        25.059588807000001     
         830         830           2  -1.1299999999999999        29.294753117000003        28.057276037000005        24.201704723999999     
         831         831           2  -1.1299999999999999        33.846705952000008        27.431389154000005        31.219102206999995     
         832         832           2  -1.1299999999999999        34.421130814999998        31.703532614999997        30.361781207999996     
         833         833           2  -1.1299999999999999       -3.4107345000000004E-002  0.59630292600000012        40.048318006999999     
         834         834           2  -1.1299999999999999        4.5111216789999995        3.6720144750000001        40.044326933000001     
         835         835           2  -1.1299999999999999        4.6670004350000003        4.8851516760000004        46.205805314000003     
         836         836           2  -1.1299999999999999       0.11826333099999999      -0.59266245600000012        46.213670036999993     
         837         837           2  -1.1299999999999999        6.5672147020000002        1.8159232040000000        36.532262757999995     
         838         838           2  -1.1299999999999999        7.1450524959999999        6.0892800119999997        37.390059518999998     
         839         839           2  -1.1299999999999999        2.6008443689999994        6.7260704020000004        42.694925894000001     
         840         840           2  -1.1299999999999999        2.0321831249999995        2.4582217460000009        43.560205177000000     
         841         841           2  -1.1299999999999999        2.6000280429999996        6.7233931650000009        37.393899557000005     
         842         842           2  -1.1299999999999999        2.0218221170000001        2.4507105370000004        36.536015473999996     
         843         843           2  -1.1299999999999999        6.5737749519999999        1.8248236540000002        43.553412956999999     
         844         844           2  -1.1299999999999999        7.1481998150000008        6.0969671150000000        42.696091957999997     
         845         845           2  -1.1299999999999999        9.0552926549999988       0.59561992600000002        40.046601756999998     
         846         846           2  -1.1299999999999999        13.600521679000000        3.6713314750000001        40.042610682999999     
         847         847           2  -1.1299999999999999        13.756400435000000        4.8844686759999991        46.204089064000001     
         848         848           2  -1.1299999999999999        9.2076633309999991      -0.59334545599999999        46.211953786999999     
         849         849           2  -1.1299999999999999        15.656614701999999        1.8152402040000000        36.530546507999993     
         850         850           2  -1.1299999999999999        16.234452495999996        6.0885970120000001        37.388343269000003     
         851         851           2  -1.1299999999999999        11.690244369000000        6.7253874019999991        42.693209643999992     
         852         852           2  -1.1299999999999999        11.121583125000003        2.4575387460000000        43.558488926999999     
         853         853           2  -1.1299999999999999        11.689428043000001        6.7227101649999996        37.392183307000003     
         854         854           2  -1.1299999999999999        11.111222117000001        2.4500275369999995        36.534299223999994     
         855         855           2  -1.1299999999999999        15.663174952000000        1.8241406540000003        43.551696706999998     
         856         856           2  -1.1299999999999999        16.237599814999996        6.0962841149999987        42.694375708000003     
         857         857           2  -1.1299999999999999        18.144692655000000       0.59493692600000003        40.044885506999996     
         858         858           2  -1.1299999999999999        22.689921678999998        3.6706484749999997        40.040894432999998     
         859         859           2  -1.1299999999999999        22.845800434999997        4.8837856759999996        46.202372814000000     
         860         860           2  -1.1299999999999999        18.297063330999997      -0.59402845600000009        46.210237537000005     
         861         861           2  -1.1299999999999999        24.746014702000000        1.8145572039999998        36.528830257999992     
         862         862           2  -1.1299999999999999        25.323852495999997        6.0879140119999997        37.386627019000002     
         863         863           2  -1.1299999999999999        20.779644368999996        6.7247044020000004        42.691493393999998     
         864         864           2  -1.1299999999999999        20.210983124999998        2.4568557460000000        43.556772676999998     
         865         865           2  -1.1299999999999999        20.778828043000001        6.7220271650000010        37.390467056999995     
         866         866           2  -1.1299999999999999        20.200622117000002        2.4493445369999995        36.532582973999993     
         867         867           2  -1.1299999999999999        24.752574952000000        1.8234576539999998        43.549980456999990     
         868         868           2  -1.1299999999999999        25.326999815000001        6.0956011149999991        42.692659458000001     
         869         869           2  -1.1299999999999999        27.234092654999998       0.59425392600000015        40.043169256999995     
         870         870           2  -1.1299999999999999        31.779321678999995        3.6699654749999997        40.039178182999990     
         871         871           2  -1.1299999999999999        31.935200434999999        4.8831026760000000        46.200656563999999     
         872         872           2  -1.1299999999999999        27.386463331000002      -0.59471145599999997        46.208521287000003     
         873         873           2  -1.1299999999999999        33.835414701999994        1.8138742040000002        36.527114007999998     
         874         874           2  -1.1299999999999999        34.413252495999991        6.0872310120000002        37.384910769000001     
         875         875           2  -1.1299999999999999        29.869044369000001        6.7240214019999991        42.689777144000004     
         876         876           2  -1.1299999999999999        29.300383124999996        2.4561727460000000        43.555056426999997     
         877         877           2  -1.1299999999999999        29.868228042999998        6.7213441649999996        37.388750807000001     
         878         878           2  -1.1299999999999999        29.290022116999999        2.4486615370000004        36.530866724000006     
         879         879           2  -1.1299999999999999        33.841974952000001        1.8227746539999998        43.548264206999995     
         880         880           2  -1.1299999999999999        34.416399814999998        6.0949181149999996        42.690943207999993     
         881         881           2  -1.1299999999999999       -3.1725094999999995E-002   9.1333429259999992        40.046564007000001     
         882         882           2  -1.1299999999999999        4.5135039289999987        12.209054475000000        40.042572933000002     
         883         883           2  -1.1299999999999999        4.6693826850000004        13.422191676000002        46.204051313999997     
         884         884           2  -1.1299999999999999       0.12064558100000000        7.9443775440000017        46.211916037000002     
         885         885           2  -1.1299999999999999        6.5695969519999995        10.352963204000000        36.530508758000003     
         886         886           2  -1.1299999999999999        7.1474347460000001        14.626320012000001        37.388305518999999     
         887         887           2  -1.1299999999999999        2.6032266190000000        15.263110402000002        42.693171894000002     
         888         888           2  -1.1299999999999999        2.0345653750000001        10.995261745999999        43.558451176999995     
         889         889           2  -1.1299999999999999        2.6024102929999997        15.260433165000000        37.392145556999999     
         890         890           2  -1.1299999999999999        2.0242043669999998        10.987750537000002        36.534261473999990     
         891         891           2  -1.1299999999999999        6.5761572020000010        10.361863654000000        43.551658957000001     
         892         892           2  -1.1299999999999999        7.1505820650000000        14.634007114999999        42.694337957999998     
         893         893           2  -1.1299999999999999        9.0576749050000025        9.1326599260000023        40.044847756999992     
         894         894           2  -1.1299999999999999        13.602903929000000        12.208371475000002        40.040856682999994     
         895         895           2  -1.1299999999999999        13.758782685000000        13.421508676000000        46.202335063999996     
         896         896           2  -1.1299999999999999        9.2100455809999975        7.9436945440000004        46.210199787000001     
         897         897           2  -1.1299999999999999        15.658996952000001        10.352280204000001        36.528792508000002     
         898         898           2  -1.1299999999999999        16.236834746000000        14.625637011999999        37.386589268999998     
         899         899           2  -1.1299999999999999        11.692626618999997        15.262427402000004        42.691455644000001     
         900         900           2  -1.1299999999999999        11.123965374999999        10.994578745999998        43.556734926999994     
         901         901           2  -1.1299999999999999        11.691810293000000        15.259750164999998        37.390429306999998     
         902         902           2  -1.1299999999999999        11.113604366999997        10.987067537000000        36.532545223999996     
         903         903           2  -1.1299999999999999        15.665557201999999        10.361180654000000        43.549942707000000     
         904         904           2  -1.1299999999999999        16.239982064999996        14.633324115000001        42.692621707999990     
         905         905           2  -1.1299999999999999        18.147074905000004        9.1319769260000019        40.043131506999991     
         906         906           2  -1.1299999999999999        22.692303929000005        12.207688475000001        40.039140432999993     
         907         907           2  -1.1299999999999999        22.848182684999998        13.420825676000002        46.200618814000002     
         908         908           2  -1.1299999999999999        18.299445581000001        7.9430115440000009        46.208483536999999     
         909         909           2  -1.1299999999999999        24.748396951999997        10.351597204000003        36.527076258000001     
         910         910           2  -1.1299999999999999        25.326234746000001        14.624954012000000        37.384873018999997     
         911         911           2  -1.1299999999999999        20.782026619000003        15.261744402000003        42.689739393999993     
         912         912           2  -1.1299999999999999        20.213365374999999        10.993895745999998        43.555018677000000     
         913         913           2  -1.1299999999999999        20.781210292999997        15.259067164999998        37.388713056999997     
         914         914           2  -1.1299999999999999        20.203004366999998        10.986384536999999        36.530828974000002     
         915         915           2  -1.1299999999999999        24.754957202000000        10.360497654000000        43.548226456999991     
         916         916           2  -1.1299999999999999        25.329382065000004        14.632641115000000        42.690905457999996     
         917         917           2  -1.1299999999999999        27.236474905000001        9.1312939259999997        40.041415256999997     
         918         918           2  -1.1299999999999999        31.781703928999999        12.207005475000003        40.037424182999992     
         919         919           2  -1.1299999999999999        31.937582684999995        13.420142676000001        46.198902564000001     
         920         920           2  -1.1299999999999999        27.388845580999998        7.9423285439999995        46.206767286999998     
         921         921           2  -1.1299999999999999        33.837796951999998        10.350914203999999        36.525360008000000     
         922         922           2  -1.1299999999999999        34.415634746000002        14.624271011999999        37.383156768999996     
         923         923           2  -1.1299999999999999        29.871426618999998        15.261061402000003        42.688023143999999     
         924         924           2  -1.1299999999999999        29.302765375000003        10.993212745999999        43.553302426999998     
         925         925           2  -1.1299999999999999        29.870610292999999        15.258384164999999        37.386996807000003     
         926         926           2  -1.1299999999999999        29.292404367000000        10.985701537000002        36.529112724000001     
         927         927           2  -1.1299999999999999        33.844357202000005        10.359814653999999        43.546510206999990     
         928         928           2  -1.1299999999999999        34.418782065000002        14.631958115000003        42.689189207999995     
         929         929           2  -1.1299999999999999       -2.9342845000000003E-002   17.670382925999998        40.044810007000002     
         930         930           2  -1.1299999999999999        4.5158861789999998        20.746094475000000        40.040818932999997     
         931         931           2  -1.1299999999999999        4.6717649350000006        21.959231676000002        46.202297313999999     
         932         932           2  -1.1299999999999999       0.12302783099999999        16.481417543999999        46.210162036999996     
         933         933           2  -1.1299999999999999        6.5719792019999996        18.890003204000003        36.528754757999998     
         934         934           2  -1.1299999999999999        7.1498169960000002        23.163360011999995        37.386551518999994     
         935         935           2  -1.1299999999999999        2.6056088690000005        23.800150402000003        42.691417893999997     
         936         936           2  -1.1299999999999999        2.0369476249999994        19.532301746000002        43.556697176999990     
         937         937           2  -1.1299999999999999        2.6047925429999998        23.797473165000000        37.390391557000001     
         938         938           2  -1.1299999999999999        2.0265866170000004        19.524790537000005        36.532507473999999     
         939         939           2  -1.1299999999999999        6.5785394519999993        18.898903654000001        43.549904956999995     
         940         940           2  -1.1299999999999999        7.1529643150000011        23.171047114999997        42.692583958000000     
         941         941           2  -1.1299999999999999        9.0600571550000009        17.669699926000003        40.043093757000001     
         942         942           2  -1.1299999999999999        13.605286178999998        20.745411474999997        40.039102683000003     
         943         943           2  -1.1299999999999999        13.761164935000000        21.958548675999999        46.200581063999998     
         944         944           2  -1.1299999999999999        9.2124278309999994        16.480734544000001        46.208445787000002     
         945         945           2  -1.1299999999999999        15.661379201999999        18.889320204000004        36.527038507999990     
         946         946           2  -1.1299999999999999        16.239216996000000        23.162677012000003        37.384835269000000     
         947         947           2  -1.1299999999999999        11.695008869000000        23.799467402000001        42.689701643999996     
         948         948           2  -1.1299999999999999        11.126347624999999        19.531618745999999        43.554980926999995     
         949         949           2  -1.1299999999999999        11.694192543000002        23.796790165000001        37.388675307000000     
         950         950           2  -1.1299999999999999        11.115986617000001        19.524107537000003        36.530791223999991     
         951         951           2  -1.1299999999999999        15.667939452000001        18.898220653999999        43.548188706999994     
         952         952           2  -1.1299999999999999        16.242364315000000        23.170364115000005        42.690867707999999     
         953         953           2  -1.1299999999999999        18.149457155000000        17.669016926000001        40.041377507000000     
         954         954           2  -1.1299999999999999        22.694686179000001        20.744728474999999        40.037386432999995     
         955         955           2  -1.1299999999999999        22.850564935000005        21.957865676000001        46.198864813999997     
         956         956           2  -1.1299999999999999        18.301827831000001        16.480051544000002        46.206729536999994     
         957         957           2  -1.1299999999999999        24.750779202000000        18.888637203999998        36.525322258000003     
         958         958           2  -1.1299999999999999        25.328616996000001        23.161994012000001        37.383119018999999     
         959         959           2  -1.1299999999999999        20.784408869000004        23.798784402000003        42.687985394000002     
         960         960           2  -1.1299999999999999        20.215747625000002        19.530935746000004        43.553264677000001     
         961         961           2  -1.1299999999999999        20.783592543000005        23.796107165000002        37.386959056999999     
         962         962           2  -1.1299999999999999        20.205386617000002        19.523424537000004        36.529074973999997     
         963         963           2  -1.1299999999999999        24.757339452000004        18.897537654000001        43.546472457000000     
         964         964           2  -1.1299999999999999        25.331764315000001        23.169681114999996        42.689151457999991     
         965         965           2  -1.1299999999999999        27.238857155000009        17.668333925999999        40.039661256999992     
         966         966           2  -1.1299999999999999        31.784086179000003        20.744045475000000        40.035670183000008     
         967         967           2  -1.1299999999999999        31.939964934999999        21.957182675999999        46.197148563999995     
         968         968           2  -1.1299999999999999        27.391227830999995        16.479368544000003        46.205013286999993     
         969         969           2  -1.1299999999999999        33.840179202000002        18.887954204000003        36.523606008000002     
         970         970           2  -1.1299999999999999        34.418016995999999        23.161311012000002        37.381402768999997     
         971         971           2  -1.1299999999999999        29.873808869000001        23.798101402000000        42.686269143999994     
         972         972           2  -1.1299999999999999        29.305147625000000        19.530252746000002        43.551548427000000     
         973         973           2  -1.1299999999999999        29.872992543000002        23.795424165000004        37.385242806999990     
         974         974           2  -1.1299999999999999        29.294786617000000        19.522741537000005        36.527358724000003     
         975         975           2  -1.1299999999999999        33.846739452000001        18.896854653999998        43.544756206999992     
         976         976           2  -1.1299999999999999        34.421164315000006        23.168998115000004        42.687435207999997     
         977         977           2  -1.1299999999999999       -2.6960595000000004E-002   26.207422925999996        40.043056006999997     
         978         978           2  -1.1299999999999999        4.5182684289999999        29.283134475000004        40.039064932999992     
         979         979           2  -1.1299999999999999        4.6741471850000007        30.496271675999999        46.200543314000001     
         980         980           2  -1.1299999999999999       0.12541008100000001        25.018457544000004        46.208408036999998     
         981         981           2  -1.1299999999999999        6.5743614519999989        27.427043204000000        36.527000758000000     
         982         982           2  -1.1299999999999999        7.1521992460000003        31.700400012000003        37.384797518999996     
         983         983           2  -1.1299999999999999        2.6079911189999998        32.337190401999997        42.689663893999992     
         984         984           2  -1.1299999999999999        2.0393298749999995        28.069341746000006        43.554943176999991     
         985         985           2  -1.1299999999999999        2.6071747930000000        32.334513165000004        37.388637557000003     
         986         986           2  -1.1299999999999999        2.0289688670000006        28.061830537000006        36.530753473999994     
         987         987           2  -1.1299999999999999        6.5809217019999986        27.435943654000003        43.548150956999997     
         988         988           2  -1.1299999999999999        7.1553465650000012        31.708087115000009        42.690829957999995     
         989         989           2  -1.1299999999999999        9.0624394049999992        26.206739926000001        40.041339757000003     
         990         990           2  -1.1299999999999999        13.607668429000000        29.282451474999998        40.037348682999998     
         991         991           2  -1.1299999999999999        13.763547185000002        30.495588676000004        46.198827063999993     
         992         992           2  -1.1299999999999999        9.2148100809999995        25.017774544000002        46.206691786999997     
         993         993           2  -1.1299999999999999        15.663761451999997        27.426360204000005        36.525284507999991     
         994         994           2  -1.1299999999999999        16.241599245999996        31.699717012000001        37.383081269000002     
         995         995           2  -1.1299999999999999        11.697391118999999        32.336507402000009        42.687947643999991     
         996         996           2  -1.1299999999999999        11.128729874999999        28.068658746000001        43.553226926999997     
         997         997           2  -1.1299999999999999        11.696574793000002        32.333830165000002        37.386921307000001     
         998         998           2  -1.1299999999999999        11.118368866999999        28.061147537000000        36.529037224000000     
         999         999           2  -1.1299999999999999        15.670321702000001        27.435260654000004        43.546434707000003     
        1000        1000           2  -1.1299999999999999        16.244746565000000        31.707404114999999        42.689113708000001     
        1001        1001           2  -1.1299999999999999        18.151839405000000        26.206056925999995        40.039623507000002     
        1002        1002           2  -1.1299999999999999        22.697068428999998        29.281768475000003        40.035632433000004     
        1003        1003           2  -1.1299999999999999        22.852947185000001        30.494905675999998        46.197110813999991     
        1004        1004           2  -1.1299999999999999        18.304210080999994        25.017091544000003        46.204975537000003     
        1005        1005           2  -1.1299999999999999        24.753161451999997        27.425677204000003        36.523568257999997     
        1006        1006           2  -1.1299999999999999        25.330999246000005        31.699034012000002        37.381365019000000     
        1007        1007           2  -1.1299999999999999        20.786791119000004        32.335824402000000        42.686231394000004     
        1008        1008           2  -1.1299999999999999        20.218129874999995        28.067975746000005        43.551510677000003     
        1009        1009           2  -1.1299999999999999        20.785974793000001        32.333147165000007        37.385205057000000     
        1010        1010           2  -1.1299999999999999        20.207768866999999        28.060464537000009        36.527320973999991     
        1011        1011           2  -1.1299999999999999        24.759721702000000        27.434577654000002        43.544718456999995     
        1012        1012           2  -1.1299999999999999        25.334146565000005        31.706721115000004        42.687397458000000     
        1013        1013           2  -1.1299999999999999        27.241239405000005        26.205373925999996        40.037907257000001     
        1014        1014           2  -1.1299999999999999        31.786468428999996        29.281085475000001        40.033916183000002     
        1015        1015           2  -1.1299999999999999        31.942347185000003        30.494222676000000        46.195394563999990     
        1016        1016           2  -1.1299999999999999        27.393610080999999        25.016408544000004        46.203259287000002     
        1017        1017           2  -1.1299999999999999        33.842561451999998        27.424994204000008        36.521852007999996     
        1018        1018           2  -1.1299999999999999        34.420399246000002        31.698351012000003        37.379648768999999     
        1019        1019           2  -1.1299999999999999        29.876191119000001        32.335141402000005        42.684515144000009     
        1020        1020           2  -1.1299999999999999        29.307529874999997        28.067292746000003        43.549794427000002     
        1021        1021           2  -1.1299999999999999        29.875374793000002        32.332464164999998        37.383488806999992     
        1022        1022           2  -1.1299999999999999        29.297168867000003        28.059781537000003        36.525604723999997     
        1023        1023           2  -1.1299999999999999        33.849121701999991        27.433894654000003        43.543002207000001     
        1024        1024           2  -1.1299999999999999        34.423546565000002        31.706038114999998        42.685681207999998     
        1025        1025           3  0.54000000000000004        3.8437174440000001        1.1366002430000000        3.0725386729999995     
        1026        1025           3  0.54000000000000004        3.4803645269999994      -0.30054220599999998        2.2322161170000001     
        1027        1025           3  0.54000000000000004        3.4808988439999999      -0.30077723900000003        3.9127505249999994     
        1028        1025           4  -1.1000000000000001        3.9476387319999997       0.10161984600000000        3.0724406719999995     
        1029        1025           5  0.77100000000000002        5.3877807459999989      -0.26146447600000006        3.0725451159999997     
        1030        1025           6   2.3000000000000000E-002   5.4675542090000002       -1.3507075770000003        3.0740490299999998     
        1031        1025           6   2.3000000000000000E-002   5.8480117959999989       0.15617199300000001        2.1752364290000004     
        1032        1025           6   2.3000000000000000E-002   5.8479672419999993       0.15843154500000001        3.9688067319999996     
        1033        1026           3  0.54000000000000004      -0.71146031299999979        3.1087197400000002        3.0772153160000002     
        1034        1026           3  0.54000000000000004       -1.0701021410000000        4.5486247730000002        3.9157769939999998     
        1035        1026           3  0.54000000000000004       -1.0687311399999999        4.5472300350000001        2.2356986690000000     
        1036        1026           4  -1.1000000000000001      -0.60378942499999988        4.1433953490000004        3.0764604160000002     
        1037        1026           5  0.77100000000000002       0.83819379700000007        4.4994714089999999        3.0772486559999996     
        1038        1026           6   2.3000000000000000E-002  0.92392235700000014        5.5878426110000010        3.0729995760000000     
        1039        1026           6   2.3000000000000000E-002   1.2937550929999999        4.0815717730000012        3.9766620439999998     
        1040        1026           6   2.3000000000000000E-002   1.2972903160000000        4.0749778699999997        2.1826489279999999     
        1041        1027           3  0.54000000000000004        5.6856998729999999       0.28811647599999995        10.067452109999998     
        1042        1027           3  0.54000000000000004        5.3229540160000015       -1.1508176189999999        9.2295671049999992     
        1043        1027           3  0.54000000000000004        5.6717933260000004       0.28899220100000000        8.3869553420000003     
        1044        1027           4  -1.1000000000000001        5.2139096019999993      -0.11635297400000001        9.2309871779999977     
        1045        1027           5  0.77100000000000002        3.7711581700000001       0.23661381000000004        9.2423422199999976     
        1046        1027           6   2.3000000000000000E-002   3.3218525629999998      -0.18324663899999999        10.144129531000001     
        1047        1027           6   2.3000000000000000E-002   3.6826422939999999        1.3247328759999999        9.2398895220000004     
        1048        1027           6   2.3000000000000000E-002   3.3067284789999998      -0.18838569399999999        8.3506146910000005     
        1049        1028           3  0.54000000000000004        1.1351758420000002        3.9761087180000003        10.081362803999999     
        1050        1028           3  0.54000000000000004        1.1356402839999999        3.9793002319999999        8.4008702409999998     
        1051        1028           3  0.54000000000000004       0.77865874300000004        5.4165580860000011        9.2437550040000005     
        1052        1028           4  -1.1000000000000001       0.67001152099999994        4.3821235639999996        9.2416333940000008     
        1053        1028           5  0.77100000000000002      -0.77176528799999999        4.0252838580000008        9.2400402749999984     
        1054        1028           6   2.3000000000000000E-002  -1.2282974129999999        4.4416205870000001        8.3401175520000006     
        1055        1028           6   2.3000000000000000E-002 -0.85658129699999996        2.9366990350000002        9.2449296990000001     
        1056        1028           6   2.3000000000000000E-002  -1.2320086550000000        4.4494962210000022        10.134385173000000     
        1057        1029           3  0.54000000000000004        12.933117444000001        1.1359172430000000        3.0708224229999996     
        1058        1029           3  0.54000000000000004        12.569764527000000      -0.30122520600000002        2.2304998670000002     
        1059        1029           3  0.54000000000000004        12.570298844000000      -0.30146023900000002        3.9110342749999996     
        1060        1029           4  -1.1000000000000001        13.037038731999999       0.10093684600000002        3.0707244219999996     
        1061        1029           5  0.77100000000000002        14.477180746000000      -0.26214747600000005        3.0708288659999994     
        1062        1029           6   2.3000000000000000E-002   14.556954209000001       -1.3513905770000001        3.0723327800000000     
        1063        1029           6   2.3000000000000000E-002   14.937411795999997       0.15548899299999999        2.1735201790000001     
        1064        1029           6   2.3000000000000000E-002   14.937367242000001       0.15774854500000005        3.9670904819999997     
        1065        1030           3  0.54000000000000004        8.3779396869999978        3.1080367400000002        3.0754990659999994     
        1066        1030           3  0.54000000000000004        8.0192978589999999        4.5479417729999998        3.9140607439999990     
        1067        1030           3  0.54000000000000004        8.0206688600000007        4.5465470350000006        2.2339824189999997     
        1068        1030           4  -1.1000000000000001        8.4856105749999990        4.1427123490000008        3.0747441659999999     
        1069        1030           5  0.77100000000000002        9.9275937969999983        4.4987884089999994        3.0755324060000002     
        1070        1030           6   2.3000000000000000E-002   10.013322357000000        5.5871596110000006        3.0712833259999996     
        1071        1030           6   2.3000000000000000E-002   10.383155092999997        4.0808887730000007        3.9749457939999995     
        1072        1030           6   2.3000000000000000E-002   10.386690315999997        4.0742948699999992        2.1809326780000000     
        1073        1031           3  0.54000000000000004        14.775099873000000       0.28743347600000002        10.065735860000000     
        1074        1031           3  0.54000000000000004        14.412354016000000       -1.1515006189999999        9.2278508549999980     
        1075        1031           3  0.54000000000000004        14.761193326000003       0.28830920100000007        8.3852390919999991     
        1076        1031           4  -1.1000000000000001        14.303309602000002      -0.11703597400000001        9.2292709280000000     
        1077        1031           5  0.77100000000000002        12.860558170000001       0.23593080999999999        9.2406259700000000     
        1078        1031           6   2.3000000000000000E-002   12.411252563000001      -0.18392963900000006        10.142413281000000     
        1079        1031           6   2.3000000000000000E-002   12.772042293999998        1.3240498759999999        9.2381732719999992     
        1080        1031           6   2.3000000000000000E-002   12.396128478999998      -0.18906869400000004        8.3488984409999993     
        1081        1032           3  0.54000000000000004        10.224575842000000        3.9754257180000003        10.079646554000000     
        1082        1032           3  0.54000000000000004        10.225040284000000        3.9786172319999999        8.3991539909999986     
        1083        1032           3  0.54000000000000004        9.8680587429999989        5.4158750860000007        9.2420387539999993     
        1084        1032           4  -1.1000000000000001        9.7594115209999988        4.3814405640000009        9.2399171439999996     
        1085        1032           5  0.77100000000000002        8.3176347120000003        4.0246008580000003        9.2383240250000007     
        1086        1032           6   2.3000000000000000E-002   7.8611025870000013        4.4409375869999996        8.3384013019999976     
        1087        1032           6   2.3000000000000000E-002   8.2328187029999995        2.9360160350000006        9.2432134490000006     
        1088        1032           6   2.3000000000000000E-002   7.8573913449999999        4.4488132210000009        10.132668922999999     
        1089        1033           3  0.54000000000000004        22.022517444000002        1.1352342430000000        3.0691061729999998     
        1090        1033           3  0.54000000000000004        21.659164527000005      -0.30190820599999996        2.2287836169999999     
        1091        1033           3  0.54000000000000004        21.659698844000001      -0.30214323900000001        3.9093180250000006     
        1092        1033           4  -1.1000000000000001        22.126438732000000       0.10025384600000001        3.0690081720000002     
        1093        1033           5  0.77100000000000002        23.566580746000000      -0.26283047599999998        3.0691126160000000     
        1094        1033           6   2.3000000000000000E-002   23.646354208999995       -1.3520735770000001        3.0706165300000001     
        1095        1033           6   2.3000000000000000E-002   24.026811795999997       0.15480599300000000        2.1718039290000002     
        1096        1033           6   2.3000000000000000E-002   24.026767242000002       0.15706554500000000        3.9653742319999998     
        1097        1034           3  0.54000000000000004        17.467339686999999        3.1073537400000002        3.0737828160000000     
        1098        1034           3  0.54000000000000004        17.108697858999999        4.5472587729999994        3.9123444940000001     
        1099        1034           3  0.54000000000000004        17.110068859999998        4.5458640350000001        2.2322661689999999     
        1100        1034           4  -1.1000000000000001        17.575010575000000        4.1420293490000004        3.0730279159999996     
        1101        1034           5  0.77100000000000002        19.016993797000008        4.4981054089999999        3.0738161559999999     
        1102        1034           6   2.3000000000000000E-002   19.102722357000005        5.5864766110000010        3.0695670759999993     
        1103        1034           6   2.3000000000000000E-002   19.472555093000000        4.0802057730000012        3.9732295439999996     
        1104        1034           6   2.3000000000000000E-002   19.476090315999997        4.0736118699999997        2.1792164279999997     
        1105        1035           3  0.54000000000000004        23.864499873000000       0.28675047600000003        10.064019609999999     
        1106        1035           3  0.54000000000000004        23.501754016000000       -1.1521836190000003        9.2261346050000004     
        1107        1035           3  0.54000000000000004        23.850593325999995       0.28762620100000008        8.3835228419999996     
        1108        1035           4  -1.1000000000000001        23.392709602000000      -0.11771897400000003        9.2275546780000006     
        1109        1035           5  0.77100000000000002        21.949958170000006       0.23524781000000000        9.2389097200000005     
        1110        1035           6   2.3000000000000000E-002   21.500652562999999      -0.18461263900000002        10.140697030999998     
        1111        1035           6   2.3000000000000000E-002   21.861442294000000        1.3233668759999997        9.2364570219999997     
        1112        1035           6   2.3000000000000000E-002   21.485528478999999      -0.18975169400000000        8.3471821909999981     
        1113        1036           3  0.54000000000000004        19.313975841999998        3.9747427179999999        10.077930303999999     
        1114        1036           3  0.54000000000000004        19.314440283999993        3.9779342320000000        8.3974377409999992     
        1115        1036           3  0.54000000000000004        18.957458743000000        5.4151920860000002        9.2403225039999981     
        1116        1036           4  -1.1000000000000001        18.848811520999995        4.3807575639999996        9.2382008940000002     
        1117        1036           5  0.77100000000000002        17.407034712000002        4.0239178579999999        9.2366077749999977     
        1118        1036           6   2.3000000000000000E-002   16.950502586999999        4.4402545870000001        8.3366850520000000     
        1119        1036           6   2.3000000000000000E-002   17.322218703000001        2.9353330350000006        9.2414971989999994     
        1120        1036           6   2.3000000000000000E-002   16.946791345000001        4.4481302210000013        10.130952672999999     
        1121        1037           3  0.54000000000000004        31.111917443999996        1.1345512429999998        3.0673899229999995     
        1122        1037           3  0.54000000000000004        30.748564526999999      -0.30259120600000000        2.2270673670000001     
        1123        1037           3  0.54000000000000004        30.749098843999999      -0.30282623899999994        3.9076017749999998     
        1124        1037           4  -1.1000000000000001        31.215838732000002        9.9570846000000005E-002   3.0672919219999999     
        1125        1037           5  0.77100000000000002        32.655980745999990      -0.26351347600000002        3.0673963660000005     
        1126        1037           6   2.3000000000000000E-002   32.735754208999992       -1.3527565770000001        3.0689002799999998     
        1127        1037           6   2.3000000000000000E-002   33.116211795999995       0.15412299300000004        2.1700876789999999     
        1128        1037           6   2.3000000000000000E-002   33.116167242000003       0.15638254500000001        3.9636579819999995     
        1129        1038           3  0.54000000000000004        26.556739687000004        3.1066707400000002        3.0720665660000002     
        1130        1038           3  0.54000000000000004        26.198097858999997        4.5465757730000007        3.9106282439999998     
        1131        1038           3  0.54000000000000004        26.199468860000000        4.5451810350000006        2.2305499190000000     
        1132        1038           4  -1.1000000000000001        26.664410574999998        4.1413463490000009        3.0713116660000002     
        1133        1038           5  0.77100000000000002        28.106393797000003        4.4974224089999995        3.0720999060000000     
        1134        1038           6   2.3000000000000000E-002   28.192122356999992        5.5857936110000006        3.0678508259999995     
        1135        1038           6   2.3000000000000000E-002   28.561955093000002        4.0795227730000008        3.9715132939999997     
        1136        1038           6   2.3000000000000000E-002   28.565490316000002        4.0729288700000001        2.1775001779999998     
        1137        1039           3  0.54000000000000004        32.953899872999997       0.28606747599999993        10.062303360000000     
        1138        1039           3  0.54000000000000004        32.591154015999990       -1.1528666190000001        9.2244183549999974     
        1139        1039           3  0.54000000000000004        32.939993326000000       0.28694320100000009        8.3818065920000020     
        1140        1039           4  -1.1000000000000001        32.482109602000001      -0.11840197400000001        9.2258384279999994     
        1141        1039           5  0.77100000000000002        31.039358170000000       0.23456480999999998        9.2371934699999994     
        1142        1039           6   2.3000000000000000E-002   30.590052563000000      -0.18529563900000004        10.138980781000001     
        1143        1039           6   2.3000000000000000E-002   30.950842294000005        1.3226838759999999        9.2347407720000003     
        1144        1039           6   2.3000000000000000E-002   30.574928478999997      -0.19043469399999996        8.3454659410000005     
        1145        1040           3  0.54000000000000004        28.403375841999999        3.9740597179999999        10.076214053999999     
        1146        1040           3  0.54000000000000004        28.403840284000001        3.9772512320000000        8.3957214909999980     
        1147        1040           3  0.54000000000000004        28.046858742999998        5.4145090859999998        9.2386062540000005     
        1148        1040           4  -1.1000000000000001        27.938211520999999        4.3800745640000009        9.2364846439999990     
        1149        1040           5  0.77100000000000002        26.496434711999996        4.0232348580000004        9.2348915250000001     
        1150        1040           6   2.3000000000000000E-002   26.039902587000000        4.4395715869999997        8.3349688019999988     
        1151        1040           6   2.3000000000000000E-002   26.411618702999998        2.9346500350000007        9.2397809490000000     
        1152        1040           6   2.3000000000000000E-002   26.036191344999995        4.4474472210000000        10.129236423000000     
        1153        1041           3  0.54000000000000004        3.8460996940000007        9.6736402429999995        3.0707846729999999     
        1154        1041           3  0.54000000000000004        3.4827467770000000        8.2364977939999999        2.2304621170000001     
        1155        1041           3  0.54000000000000004        3.4832810939999996        8.2362627610000008        3.9109965249999998     
        1156        1041           4  -1.1000000000000001        3.9500209819999994        8.6386598459999995        3.0706866720000003     
        1157        1041           5  0.77100000000000002        5.3901629959999999        8.2755755240000024        3.0707911160000001     
        1158        1041           6   2.3000000000000000E-002   5.4699364590000004        7.1863324229999996        3.0722950299999994     
        1159        1041           6   2.3000000000000000E-002   5.8503940459999999        8.6932119930000002        2.1734824289999999     
        1160        1041           6   2.3000000000000000E-002   5.8503494920000003        8.6954715450000020        3.9670527320000004     
        1161        1042           3  0.54000000000000004      -0.70907806299999998        11.645759740000001        3.0754613159999997     
        1162        1042           3  0.54000000000000004       -1.0677198910000001        13.085664773000000        3.9140229939999993     
        1163        1042           3  0.54000000000000004       -1.0663488899999998        13.084270034999998        2.2339446689999995     
        1164        1042           4  -1.1000000000000001      -0.60140717500000007        12.680435349000001        3.0747064160000002     
        1165        1042           5  0.77100000000000002       0.84057604699999999        13.036511409000001        3.0754946560000000     
        1166        1042           6   2.3000000000000000E-002  0.92630460699999995        14.124882610999999        3.0712455759999995     
        1167        1042           6   2.3000000000000000E-002   1.2961373429999998        12.618611773000000        3.9749080439999998     
        1168        1042           6   2.3000000000000000E-002   1.2996725659999997        12.612017870000001        2.1808949279999998     
        1169        1043           3  0.54000000000000004        5.6880821229999992        8.8251564760000019        10.065698110000000     
        1170        1043           3  0.54000000000000004        5.3253362659999999        7.3862223810000005        9.2278131049999974     
        1171        1043           3  0.54000000000000004        5.6741755759999997        8.8260322009999985        8.3852013420000002     
        1172        1043           4  -1.1000000000000001        5.2162918520000003        8.4206870260000013        9.2292331779999994     
        1173        1043           5  0.77100000000000002        3.7735404199999993        8.7736538100000026        9.2405882199999994     
        1174        1043           6   2.3000000000000000E-002   3.3242348129999999        8.3537933609999993        10.142375530999999     
        1175        1043           6   2.3000000000000000E-002   3.6850245440000000        9.8617728759999981        9.2381355220000003     
        1176        1043           6   2.3000000000000000E-002   3.3091107289999995        8.3486543060000002        8.3488606909999987     
        1177        1044           3  0.54000000000000004        1.1375580919999999        12.513148718000000        10.079608803999998     
        1178        1044           3  0.54000000000000004        1.1380225340000001        12.516340231999999        8.3991162409999998     
        1179        1044           3  0.54000000000000004       0.78104099299999985        13.953598085999998        9.2420010040000005     
        1180        1044           4  -1.1000000000000001       0.67239377099999975        12.919163564000002        9.2398793939999990     
        1181        1044           5  0.77100000000000002      -0.76938303799999985        12.562323857999999        9.2382862750000001     
        1182        1044           6   2.3000000000000000E-002  -1.2259151630000003        12.978660587000002        8.3383635520000006     
        1183        1044           6   2.3000000000000000E-002 -0.85419904699999993        11.473739035000001        9.2431756989999982     
        1184        1044           6   2.3000000000000000E-002  -1.2296264050000001        12.986536221000001        10.132631173000000     
        1185        1045           3  0.54000000000000004        12.935499694000001        9.6729572430000008        3.0690684230000005     
        1186        1045           3  0.54000000000000004        12.572146777000000        8.2358147939999995        2.2287458669999998     
        1187        1045           3  0.54000000000000004        12.572681094000000        8.2355797610000021        3.9092802750000000     
        1188        1045           4  -1.1000000000000001        13.039420982000001        8.6379768459999990        3.0689704220000000     
        1189        1045           5  0.77100000000000002        14.479562996000002        8.2748925240000020        3.0690748659999998     
        1190        1045           6   2.3000000000000000E-002   14.559336459000001        7.1856494230000001        3.0705787799999995     
        1191        1045           6   2.3000000000000000E-002   14.939794045999998        8.6925289929999998        2.1717661790000000     
        1192        1045           6   2.3000000000000000E-002   14.939749492000001        8.6947885450000015        3.9653364820000001     
        1193        1046           3  0.54000000000000004        8.3803219369999997        11.645076740000000        3.0737450660000003     
        1194        1046           3  0.54000000000000004        8.0216801090000001        13.084981773000003        3.9123067439999999     
        1195        1046           3  0.54000000000000004        8.0230511100000008        13.083587035000001        2.2322284190000001     
        1196        1046           4  -1.1000000000000001        8.4879928249999992        12.679752349000001        3.0729901659999994     
        1197        1046           5  0.77100000000000002        9.9299760469999985        13.035828409000002        3.0737784060000002     
        1198        1046           6   2.3000000000000000E-002   10.015704606999998        14.124199611000002        3.0695293259999996     
        1199        1046           6   2.3000000000000000E-002   10.385537342999998        12.617928772999999        3.9731917939999999     
        1200        1046           6   2.3000000000000000E-002   10.389072565999999        12.611334869999999        2.1791786780000000     
        1201        1047           3  0.54000000000000004        14.777482122999999        8.8244734759999979        10.063981859999998     
        1202        1047           3  0.54000000000000004        14.414736265999998        7.3855393810000010        9.2260968549999998     
        1203        1047           3  0.54000000000000004        14.763575575999999        8.8253492009999999        8.3834850920000008     
        1204        1047           4  -1.1000000000000001        14.305691852000001        8.4200040260000009        9.2275169280000000     
        1205        1047           5  0.77100000000000002        12.862940419999997        8.7729708100000021        9.2388719699999999     
        1206        1047           6   2.3000000000000000E-002   12.413634813000000        8.3531103610000006        10.140659281000000     
        1207        1047           6   2.3000000000000000E-002   12.774424544000002        9.8610898759999994        9.2364192719999973     
        1208        1047           6   2.3000000000000000E-002   12.398510729000000        8.3479713059999998        8.3471444409999993     
        1209        1048           3  0.54000000000000004        10.226958092000000        12.512465717999998        10.077892554000000     
        1210        1048           3  0.54000000000000004        10.227422534000000        12.515657232000001        8.3973999910000003     
        1211        1048           3  0.54000000000000004        9.8704409930000008        13.952915086000001        9.2402847539999993     
        1212        1048           4  -1.1000000000000001        9.7617937710000007        12.918480564000001        9.2381631439999996     
        1213        1048           5  0.77100000000000002        8.3200169619999986        12.561640858000001        9.2365700249999989     
        1214        1048           6   2.3000000000000000E-002   7.8634848369999997        12.977977587000000        8.3366473019999994     
        1215        1048           6   2.3000000000000000E-002   8.2352009529999997        11.473056035000003        9.2414594490000006     
        1216        1048           6   2.3000000000000000E-002   7.8597735950000009        12.985853221000001        10.130914923000001     
        1217        1049           3  0.54000000000000004        22.024899693999998        9.6722742430000022        3.0673521730000002     
        1218        1049           3  0.54000000000000004        21.661546777000002        8.2351317940000026        2.2270296169999999     
        1219        1049           3  0.54000000000000004        21.662081094000005        8.2348967609999999        3.9075640249999997     
        1220        1049           4  -1.1000000000000001        22.128820982000001        8.6372938459999968        3.0672541720000002     
        1221        1049           5  0.77100000000000002        23.568962995999996        8.2742095239999998        3.0673586159999995     
        1222        1049           6   2.3000000000000000E-002   23.648736458999998        7.1849664229999997        3.0688625300000001     
        1223        1049           6   2.3000000000000000E-002   24.029194045999997        8.6918459930000012        2.1700499290000002     
        1224        1049           6   2.3000000000000000E-002   24.029149491999995        8.6941055450000011        3.9636202319999998     
        1225        1050           3  0.54000000000000004        17.469721936999996        11.644393740000000        3.0720288160000000     
        1226        1050           3  0.54000000000000004        17.111080109000000        13.084298773000000        3.9105904940000000     
        1227        1050           3  0.54000000000000004        17.112451109999999        13.082904035000000        2.2305121689999998     
        1228        1050           4  -1.1000000000000001        17.577392825000000        12.679069349000001        3.0712739159999995     
        1229        1050           5  0.77100000000000002        19.019376047000002        13.035145409000000        3.0720621559999999     
        1230        1050           6   2.3000000000000000E-002   19.105104607000005        14.123516611000001        3.0678130760000002     
        1231        1050           6   2.3000000000000000E-002   19.474937343000008        12.617245773000000        3.9714755440000000     
        1232        1050           6   2.3000000000000000E-002   19.478472566000001        12.610651869999998        2.1774624280000001     
        1233        1051           3  0.54000000000000004        23.866882123000000        8.8237904759999974        10.062265609999999     
        1234        1051           3  0.54000000000000004        23.504136265999996        7.3848563810000014        9.2243806050000003     
        1235        1051           3  0.54000000000000004        23.852975575999995        8.8246662010000012        8.3817688419999978     
        1236        1051           4  -1.1000000000000001        23.395091852000004        8.4193210260000004        9.2258006780000006     
        1237        1051           5  0.77100000000000002        21.952340420000002        8.7722878100000017        9.2371557200000005     
        1238        1051           6   2.3000000000000000E-002   21.503034812999996        8.3524273610000019        10.138943031000000     
        1239        1051           6   2.3000000000000000E-002   21.863824544000000        9.8604068760000008        9.2347030219999997     
        1240        1051           6   2.3000000000000000E-002   21.487910728999999        8.3472883059999976        8.3454281909999999     
        1241        1052           3  0.54000000000000004        19.316358091999998        12.511782718000001        10.076176304000001     
        1242        1052           3  0.54000000000000004        19.316822534000000        12.514974232000000        8.3956837409999991     
        1243        1052           3  0.54000000000000004        18.959840992999997        13.952232086000002        9.2385685039999998     
        1244        1052           4  -1.1000000000000001        18.851193770999998        12.917797564000002        9.2364468940000002     
        1245        1052           5  0.77100000000000002        17.409416962000002        12.560957857999998        9.2348537749999995     
        1246        1052           6   2.3000000000000000E-002   16.952884836999996        12.977294586999999        8.3349310519999982     
        1247        1052           6   2.3000000000000000E-002   17.324600953000001        11.472373035000002        9.2397431989999994     
        1248        1052           6   2.3000000000000000E-002   16.949173595000001        12.985170221000004        10.129198672999998     
        1249        1053           3  0.54000000000000004        31.114299694000000        9.6715912430000017        3.0656359229999999     
        1250        1053           3  0.54000000000000004        30.750946776999999        8.2344487940000022        2.2253133670000000     
        1251        1053           3  0.54000000000000004        30.751481094000003        8.2342137609999995        3.9058477749999998     
        1252        1053           4  -1.1000000000000001        31.218220981999998        8.6366108459999982        3.0655379219999999     
        1253        1053           5  0.77100000000000002        32.658362996000001        8.2735265239999993        3.0656423660000001     
        1254        1053           6   2.3000000000000000E-002   32.738136459000003        7.1842834230000001        3.0671462799999998     
        1255        1053           6   2.3000000000000000E-002   33.118594045999998        8.6911629930000007        2.1683336789999994     
        1256        1053           6   2.3000000000000000E-002   33.118549492000000        8.6934225450000024        3.9619039819999999     
        1257        1054           3  0.54000000000000004        26.559121937000004        11.643710740000000        3.0703125660000001     
        1258        1054           3  0.54000000000000004        26.200480109000001        13.083615773000000        3.9088742439999993     
        1259        1054           3  0.54000000000000004        26.201851110000000        13.082221035000000        2.2287959190000000     
        1260        1054           4  -1.1000000000000001        26.666792825000002        12.678386349000002        3.0695576659999997     
        1261        1054           5  0.77100000000000002        28.108776046999999        13.034462409000000        3.0703459059999996     
        1262        1054           6   2.3000000000000000E-002   28.194504606999999        14.122833611000001        3.0660968260000003     
        1263        1054           6   2.3000000000000000E-002   28.564337342999998        12.616562773000000        3.9697592939999997     
        1264        1054           6   2.3000000000000000E-002   28.567872565999995        12.609968869999998        2.1757461779999998     
        1265        1055           3  0.54000000000000004        32.956282122999994        8.8231074760000006        10.060549360000000     
        1266        1055           3  0.54000000000000004        32.593536266000001        7.3841733810000001        9.2226643549999991     
        1267        1055           3  0.54000000000000004        32.942375576000003        8.8239832010000026        8.3800525919999984     
        1268        1055           4  -1.1000000000000001        32.484491851999998        8.4186380260000018        9.2240844279999994     
        1269        1055           5  0.77100000000000002        31.041740420000004        8.7716048099999995        9.2354394699999975     
        1270        1055           6   2.3000000000000000E-002   30.592434813000001        8.3517443610000015        10.137226781000001     
        1271        1055           6   2.3000000000000000E-002   30.953224544000005        9.8597238760000003        9.2329867720000003     
        1272        1055           6   2.3000000000000000E-002   30.577310729000001        8.3466053060000007        8.3437119410000005     
        1273        1056           3  0.54000000000000004        28.405758091999996        12.511099718000002        10.074460053999999     
        1274        1056           3  0.54000000000000004        28.406222533999998        12.514291232000000        8.3939674909999997     
        1275        1056           3  0.54000000000000004        28.049240993000002        13.951549086000002        9.2368522539999987     
        1276        1056           4  -1.1000000000000001        27.940593770999996        12.917114564000002        9.2347306440000008     
        1277        1056           5  0.77100000000000002        26.498816961999999        12.560274858000000        9.2331375250000001     
        1278        1056           6   2.3000000000000000E-002   26.042284836999997        12.976611587000001        8.3332148020000005     
        1279        1056           6   2.3000000000000000E-002   26.414000952999999        11.471690035000002        9.2380269490000000     
        1280        1056           6   2.3000000000000000E-002   26.038573594999999        12.984487221000002        10.127482423000000     
        1281        1057           3  0.54000000000000004        3.8484819440000000        18.210680242999999        3.0690306729999999     
        1282        1057           3  0.54000000000000004        3.4851290270000002        16.773537793999999        2.2287081170000000     
        1283        1057           3  0.54000000000000004        3.4856633440000007        16.773302761000007        3.9092425249999994     
        1284        1057           4  -1.1000000000000001        3.9524032320000000        17.175699846000001        3.0689326719999994     
        1285        1057           5  0.77100000000000002        5.3925452460000010        16.812615524000002        3.0690371159999996     
        1286        1057           6   2.3000000000000000E-002   5.4723187089999996        15.723372423000001        3.0705410300000002     
        1287        1057           6   2.3000000000000000E-002   5.8527762960000009        17.230251992999996        2.1717284289999998     
        1288        1057           6   2.3000000000000000E-002   5.8527317419999987        17.232511545000008        3.9652987319999995     
        1289        1058           3  0.54000000000000004      -0.70669581299999995        20.182799739999997        3.0737073159999997     
        1290        1058           3  0.54000000000000004       -1.0653376409999999        21.622704773000002        3.9122689940000006     
        1291        1058           3  0.54000000000000004       -1.0639666399999999        21.621310035000000        2.2321906690000000     
        1292        1058           4  -1.1000000000000001      -0.59902492500000004        21.217475349000004        3.0729524159999997     
        1293        1058           5  0.77100000000000002       0.84295829700000013        21.573551409000007        3.0737406559999996     
        1294        1058           6   2.3000000000000000E-002  0.92868685699999998        22.661922611000008        3.0694915759999999     
        1295        1058           6   2.3000000000000000E-002   1.2985195930000000        21.155651772999995        3.9731540440000006     
        1296        1058           6   2.3000000000000000E-002   1.3020548160000003        21.149057870000004        2.1791409279999998     
        1297        1059           3  0.54000000000000004        5.6904643730000002        17.362196475999998        10.063944110000000     
        1298        1059           3  0.54000000000000004        5.3277185160000000        15.923262381000001        9.2260591049999991     
        1299        1059           3  0.54000000000000004        5.6765578259999998        17.363072201000005        8.3834473420000002     
        1300        1059           4  -1.1000000000000001        5.2186741019999996        16.957727026000001        9.2274791780000012     
        1301        1059           5  0.77100000000000002        3.7759226699999999        17.310693810000000        9.2388342199999993     
        1302        1059           6   2.3000000000000000E-002   3.3266170630000000        16.890833360999999        10.140621531000001     
        1303        1059           6   2.3000000000000000E-002   3.6874067940000002        18.398812876000001        9.2363815220000003     
        1304        1059           6   2.3000000000000000E-002   3.3114929790000001        16.885694306000001        8.3471066910000005     
        1305        1060           3  0.54000000000000004        1.1399403420000003        21.050188718000001        10.077854803999999     
        1306        1060           3  0.54000000000000004        1.1404047840000000        21.053380231999999        8.3973622409999997     
        1307        1060           3  0.54000000000000004       0.78342324299999999        22.490638086000001        9.2402470039999987     
        1308        1060           4  -1.1000000000000001       0.67477602099999989        21.456203563999999        9.2381253940000008     
        1309        1060           5  0.77100000000000002      -0.76700078799999993        21.099363858000000        9.2365322750000001     
        1310        1060           6   2.3000000000000000E-002  -1.2235329129999999        21.515700586999998        8.3366095520000005     
        1311        1060           6   2.3000000000000000E-002 -0.85181679700000013        20.010779035000002        9.2414216990000018     
        1312        1060           6   2.3000000000000000E-002  -1.2272441549999997        21.523576220999999        10.130877173000000     
        1313        1061           3  0.54000000000000004        12.937881944000001        18.209997243000004        3.0673144229999996     
        1314        1061           3  0.54000000000000004        12.574529026999999        16.772854794000001        2.2269918670000002     
        1315        1061           3  0.54000000000000004        12.575063343999998        16.772619761000001        3.9075262749999999     
        1316        1061           4  -1.1000000000000001        13.041803232000001        17.175016845999998        3.0672164220000000     
        1317        1061           5  0.77100000000000002        14.481945246000002        16.811932523999999        3.0673208659999998     
        1318        1061           6   2.3000000000000000E-002   14.561718708999999        15.722689423000002        3.0688247799999999     
        1319        1061           6   2.3000000000000000E-002   14.942176296000000        17.229568993000001        2.1700121790000000     
        1320        1061           6   2.3000000000000000E-002   14.942131741999999        17.231828544999999        3.9635824820000001     
        1321        1062           3  0.54000000000000004        8.3827041869999999        20.182116740000001        3.0719910659999998     
        1322        1062           3  0.54000000000000004        8.0240623590000002        21.622021772999997        3.9105527439999999     
        1323        1062           3  0.54000000000000004        8.0254333599999992        21.620627035000002        2.2304744189999997     
        1324        1062           4  -1.1000000000000001        8.4903750749999993        21.216792348999999        3.0712361659999998     
        1325        1062           5  0.77100000000000002        9.9323582970000004        21.572868409000002        3.0720244060000002     
        1326        1062           6   2.3000000000000000E-002   10.018086857000000        22.661239611000003        3.0677753260000000     
        1327        1062           6   2.3000000000000000E-002   10.387919592999998        21.154968773000000        3.9714377939999994     
        1328        1062           6   2.3000000000000000E-002   10.391454815999998        21.148374870000001        2.1774246779999999     
        1329        1063           3  0.54000000000000004        14.779864373000001        17.361513476000002        10.062227860000000     
        1330        1063           3  0.54000000000000004        14.417118515999999        15.922579381000002        9.2243428549999980     
        1331        1063           3  0.54000000000000004        14.765957825999998        17.362389201000003        8.3817310920000008     
        1332        1063           4  -1.1000000000000001        14.308074102000001        16.957044025999998        9.2257629280000000     
        1333        1063           5  0.77100000000000002        12.865322670000001        17.310010809999998        9.2371179699999999     
        1334        1063           6   2.3000000000000000E-002   12.416017063000004        16.890150361000003        10.138905281000000     
        1335        1063           6   2.3000000000000000E-002   12.776806793999999        18.398129875999999        9.2346652720000026     
        1336        1063           6   2.3000000000000000E-002   12.400892978999998        16.885011305999996        8.3453904409999993     
        1337        1064           3  0.54000000000000004        10.229340342000002        21.049505718000002        10.076138554000000     
        1338        1064           3  0.54000000000000004        10.229804784000002        21.052697232000000        8.3956459910000003     
        1339        1064           3  0.54000000000000004        9.8728232429999991        22.489955086000002        9.2385307539999992     
        1340        1064           4  -1.1000000000000001        9.7641760209999990        21.455520564000004        9.2364091439999996     
        1341        1064           5  0.77100000000000002        8.3223992120000005        21.098680858000005        9.2348160249999989     
        1342        1064           6   2.3000000000000000E-002   7.8658670869999989        21.515017587000003        8.3348933019999993     
        1343        1064           6   2.3000000000000000E-002   8.2375832029999998        20.010096035000000        9.2397054490000006     
        1344        1064           6   2.3000000000000000E-002   7.8621558450000002        21.522893221000004        10.129160923000001     
        1345        1065           3  0.54000000000000004        22.027281943999999        18.209314243000001        3.0655981730000001     
        1346        1065           3  0.54000000000000004        21.663929026999998        16.772171794000002        2.2252756169999999     
        1347        1065           3  0.54000000000000004        21.664463344000001        16.771936761000003        3.9058100249999992     
        1348        1065           4  -1.1000000000000001        22.131203232000001        17.174333846000000        3.0655001720000001     
        1349        1065           5  0.77100000000000002        23.571345246000003        16.811249524000001        3.0656046159999999     
        1350        1065           6   2.3000000000000000E-002   23.651118708999999        15.722006423000002        3.0671085299999996     
        1351        1065           6   2.3000000000000000E-002   24.031576295999997        17.228885992999999        2.1682959290000001     
        1352        1065           6   2.3000000000000000E-002   24.031531742000002        17.231145545000004        3.9618662320000002     
        1353        1066           3  0.54000000000000004        17.472104186999999        20.181433739999996        3.0702748160000000     
        1354        1066           3  0.54000000000000004        17.113462359000000        21.621338773000002        3.9088364939999996     
        1355        1066           3  0.54000000000000004        17.114833359999999        21.619944035000000        2.2287581689999998     
        1356        1066           4  -1.1000000000000001        17.579775075000001        21.216109349000003        3.0695199160000004     
        1357        1066           5  0.77100000000000002        19.021758296999998        21.572185409000006        3.0703081559999994     
        1358        1066           6   2.3000000000000000E-002   19.107486857000001        22.660556611000008        3.0660590759999997     
        1359        1066           6   2.3000000000000000E-002   19.477319593000004        21.154285772999998        3.9697215440000000     
        1360        1066           6   2.3000000000000000E-002   19.480854816000004        21.147691869999999        2.1757084280000001     
        1361        1067           3  0.54000000000000004        23.869264373000004        17.360830475999997        10.060511610000001     
        1362        1067           3  0.54000000000000004        23.506518515999996        15.921896381000002        9.2226266050000003     
        1363        1067           3  0.54000000000000004        23.855357825999999        17.361706201000004        8.3800148419999996     
        1364        1067           4  -1.1000000000000001        23.397474102000000        16.956361026000000        9.2240466780000006     
        1365        1067           5  0.77100000000000002        21.954722669999995        17.309327809999999        9.2354017200000005     
        1366        1067           6   2.3000000000000000E-002   21.505417062999999        16.889467361000005        10.137189030999998     
        1367        1067           6   2.3000000000000000E-002   21.866206794000000        18.397446876000000        9.2329490219999979     
        1368        1067           6   2.3000000000000000E-002   21.490292978999996        16.884328306000000        8.3436741909999981     
        1369        1068           3  0.54000000000000004        19.318740342000002        21.048822718000007        10.074422304000000     
        1370        1068           3  0.54000000000000004        19.319204784000004        21.052014232000001        8.3939297409999991     
        1371        1068           3  0.54000000000000004        18.962223243000004        22.489272086000003        9.2368145039999998     
        1372        1068           4  -1.1000000000000001        18.853576020999999        21.454837564000005        9.2346928939999984     
        1373        1068           5  0.77100000000000002        17.411799211999998        21.097997858000003        9.2330997749999995     
        1374        1068           6   2.3000000000000000E-002   16.955267086999999        21.514334586999997        8.3331770519999999     
        1375        1068           6   2.3000000000000000E-002   17.326983203000001        20.009413035000005        9.2379891989999976     
        1376        1068           6   2.3000000000000000E-002   16.951555845000001        21.522210221000002        10.127444672999999     
        1377        1069           3  0.54000000000000004        31.116681943999996        18.208631242999999        3.0638819229999994     
        1378        1069           3  0.54000000000000004        30.753329027000003        16.771488794000003        2.2235593670000000     
        1379        1069           3  0.54000000000000004        30.753863343999999        16.771253761000001        3.9040937750000002     
        1380        1069           4  -1.1000000000000001        31.220603231999998        17.173650846000001        3.0637839219999994     
        1381        1069           5  0.77100000000000002        32.660745245999998        16.810566523999999        3.0638883659999996     
        1382        1069           6   2.3000000000000000E-002   32.740518709000000        15.721323423000001        3.0653922800000002     
        1383        1069           6   2.3000000000000000E-002   33.120976296000002        17.228202993000000        2.1665796789999998     
        1384        1069           6   2.3000000000000000E-002   33.120931742000003        17.230462545000002        3.9601499819999995     
        1385        1070           3  0.54000000000000004        26.561504187000001        20.180750740000004        3.0685585660000001     
        1386        1070           3  0.54000000000000004        26.202862359000001        21.620655772999999        3.9071202440000006     
        1387        1070           3  0.54000000000000004        26.204233360000003        21.619261035000008        2.2270419189999999     
        1388        1070           4  -1.1000000000000001        26.669175074999998        21.215426349000001        3.0678036660000001     
        1389        1070           5  0.77100000000000002        28.111158296999999        21.571502409000001        3.0685919060000000     
        1390        1070           6   2.3000000000000000E-002   28.196886856999999        22.659873611000002        3.0643428259999999     
        1391        1070           6   2.3000000000000000E-002   28.566719592999998        21.153602773000006        3.9680052940000001     
        1392        1070           6   2.3000000000000000E-002   28.570254815999998        21.147008870000001        2.1739921779999998     
        1393        1071           3  0.54000000000000004        32.958664372999998        17.360147476000005        10.058795359999998     
        1394        1071           3  0.54000000000000004        32.595918515999998        15.921213380999999        9.2209103549999991     
        1395        1071           3  0.54000000000000004        32.944757826000007        17.361023201000002        8.3782985920000002     
        1396        1071           4  -1.1000000000000001        32.486874102000002        16.955678026000001        9.2223304279999994     
        1397        1071           5  0.77100000000000002        31.044122670000000        17.308644810000001        9.2336854699999993     
        1398        1071           6   2.3000000000000000E-002   30.594817063000001        16.888784361000003        10.135472781000001     
        1399        1071           6   2.3000000000000000E-002   30.955606794000001        18.396763876000001        9.2312327719999985     
        1400        1071           6   2.3000000000000000E-002   30.579692979000001        16.883645306000002        8.3419579410000004     
        1401        1072           3  0.54000000000000004        28.408140341999999        21.048139718000005        10.072706053999999     
        1402        1072           3  0.54000000000000004        28.408604784000001        21.051331231999999        8.3922134909999997     
        1403        1072           3  0.54000000000000004        28.051623243000002        22.488589086000005        9.2350982540000004     
        1404        1072           4  -1.1000000000000001        27.942976021000000        21.454154564000000        9.2329766440000007     
        1405        1072           5  0.77100000000000002        26.501199211999996        21.097314858000004        9.2313835250000000     
        1406        1072           6   2.3000000000000000E-002   26.044667086999997        21.513651587000005        8.3314608020000023     
        1407        1072           6   2.3000000000000000E-002   26.416383202999995        20.008730034999996        9.2362729490000000     
        1408        1072           6   2.3000000000000000E-002   26.040955844999999        21.521527220999999        10.125728423000000     
        1409        1073           3  0.54000000000000004        3.8508641940000001        26.747720243000000        3.0672766729999994     
        1410        1073           3  0.54000000000000004        3.4875112769999990        25.310577794000000        2.2269541169999996     
        1411        1073           3  0.54000000000000004        3.4880455939999999        25.310342760999998        3.9074885250000007     
        1412        1073           4  -1.1000000000000001        3.9547854819999997        25.712739846000002        3.0671786719999998     
        1413        1073           5  0.77100000000000002        5.3949274960000011        25.349655523999999        3.0672831160000000     
        1414        1073           6   2.3000000000000000E-002   5.4747009589999989        24.260412422999998        3.0687870299999997     
        1415        1073           6   2.3000000000000000E-002   5.8551585460000002        25.767291993000001        2.1699744289999998     
        1416        1073           6   2.3000000000000000E-002   5.8551139920000006        25.769551544999999        3.9635447319999995     
        1417        1074           3  0.54000000000000004      -0.70431356300000003        28.719839740000005        3.0719533160000001     
        1418        1074           3  0.54000000000000004       -1.0629553910000000        30.159744773000003        3.9105149940000001     
        1419        1074           3  0.54000000000000004       -1.0615843899999997        30.158350035000005        2.2304366689999999     
        1420        1074           4  -1.1000000000000001      -0.59664267500000001        29.754515348999998        3.0711984160000001     
        1421        1074           5  0.77100000000000002       0.84534054700000028        30.110591409000005        3.0719866560000000     
        1422        1074           6   2.3000000000000000E-002  0.93106910700000001        31.198962610999999        3.0677375759999994     
        1423        1074           6   2.3000000000000000E-002   1.3009018429999997        29.692691773000004        3.9714000439999997     
        1424        1074           6   2.3000000000000000E-002   1.3044370660000000        29.686097870000001        2.1773869279999998     
        1425        1075           3  0.54000000000000004        5.6928466230000003        25.899236476000002        10.062190109999998     
        1426        1075           3  0.54000000000000004        5.3301007660000010        24.460302381000005        9.2243051049999991     
        1427        1075           3  0.54000000000000004        5.6789400759999991        25.900112201000002        8.3816933420000002     
        1428        1075           4  -1.1000000000000001        5.2210563519999997        25.494767026000005        9.2257251779999976     
        1429        1075           5  0.77100000000000002        3.7783049200000001        25.847733810000001        9.2370802199999993     
        1430        1075           6   2.3000000000000000E-002   3.3289993130000011        25.427873360999996        10.138867531000001     
        1431        1075           6   2.3000000000000000E-002   3.6897890439999994        26.935852876000006        9.2346275219999985     
        1432        1075           6   2.3000000000000000E-002   3.3138752290000006        25.422734306000002        8.3453526910000004     
        1433        1076           3  0.54000000000000004        1.1423225920000000        29.587228717999995        10.076100803999999     
        1434        1076           3  0.54000000000000004        1.1427870339999999        29.590420232000000        8.3956082409999997     
        1435        1076           3  0.54000000000000004       0.78580549299999991        31.027678086000002        9.2384930040000022     
        1436        1076           4  -1.1000000000000001       0.67715827100000003        29.993243564000000        9.2363713940000007     
        1437        1076           5  0.77100000000000002      -0.76461853799999990        29.636403858000001        9.2347782750000000     
        1438        1076           6   2.3000000000000000E-002  -1.2211506630000000        30.052740587000006        8.3348555520000005     
        1439        1076           6   2.3000000000000000E-002 -0.84943454700000010        28.547819035000000        9.2396676990000000     
        1440        1076           6   2.3000000000000000E-002  -1.2248619050000000        30.060616221000004        10.129123173000000     
        1441        1077           3  0.54000000000000004        12.940264193999999        26.747037243000005        3.0655604229999995     
        1442        1077           3  0.54000000000000004        12.576911277000001        25.309894794000002        2.2252378670000001     
        1443        1077           3  0.54000000000000004        12.577445594000000        25.309659761000006        3.9057722749999995     
        1444        1077           4  -1.1000000000000001        13.044185482000000        25.712056845999999        3.0654624220000000     
        1445        1077           5  0.77100000000000002        14.484327496000001        25.348972524000001        3.0655668659999997     
        1446        1077           6   2.3000000000000000E-002   14.564100959000001        24.259729423000003        3.0670707799999999     
        1447        1077           6   2.3000000000000000E-002   14.944558545999998        25.766608992999998        2.1682581790000000     
        1448        1077           6   2.3000000000000000E-002   14.944513991999997        25.768868545000004        3.9618284819999996     
        1449        1078           3  0.54000000000000004        8.3850864369999982        28.719156739999995        3.0702370659999993     
        1450        1078           3  0.54000000000000004        8.0264446089999986        30.159061773000001        3.9087987439999998     
        1451        1078           3  0.54000000000000004        8.0278156099999993        30.157667035000003        2.2287204190000001     
        1452        1078           4  -1.1000000000000001        8.4927573249999995        29.753832349000007        3.0694821659999993     
        1453        1078           5  0.77100000000000002        9.9347405469999988        30.109908409000006        3.0702704060000001     
        1454        1078           6   2.3000000000000000E-002   10.020469107000000        31.198279611000004        3.0660213259999995     
        1455        1078           6   2.3000000000000000E-002   10.390301843000000        29.692008772999998        3.9696837939999994     
        1456        1078           6   2.3000000000000000E-002   10.393837066000000        29.685414870000002        2.1756706779999995     
        1457        1079           3  0.54000000000000004        14.782246622999999        25.898553476000004        10.060473860000000     
        1458        1079           3  0.54000000000000004        14.419500766000002        24.459619381000003        9.2225888549999979     
        1459        1079           3  0.54000000000000004        14.768340075999999        25.899429200999997        8.3799770919999990     
        1460        1079           4  -1.1000000000000001        14.310456352000001        25.494084026000003        9.2240089279999999     
        1461        1079           5  0.77100000000000002        12.867704919999998        25.847050810000002        9.2353639699999981     
        1462        1079           6   2.3000000000000000E-002   12.418399312999998        25.427190361000005        10.137151281000000     
        1463        1079           6   2.3000000000000000E-002   12.779189043999999        26.935169876000003        9.2329112719999991     
        1464        1079           6   2.3000000000000000E-002   12.403275229000000        25.422051305999997        8.3436364409999992     
        1465        1080           3  0.54000000000000004        10.231722592000001        29.586545717999996        10.074384554000000     
        1466        1080           3  0.54000000000000004        10.232187034000001        29.589737232000004        8.3938919910000003     
        1467        1080           3  0.54000000000000004        9.8752054929999975        31.026995085999999        9.2367767539999992     
        1468        1080           4  -1.1000000000000001        9.7665582709999992        29.992560564000001        9.2346551439999995     
        1469        1080           5  0.77100000000000002        8.3247814620000007        29.635720857999999        9.2330620250000006     
        1470        1080           6   2.3000000000000000E-002   7.8682493370000000        30.052057587000000        8.3331393019999993     
        1471        1080           6   2.3000000000000000E-002   8.2399654529999982        28.547136035000008        9.2379514489999988     
        1472        1080           6   2.3000000000000000E-002   7.8645380950000012        30.059933221000005        10.127406923000001     
        1473        1081           3  0.54000000000000004        22.029664193999995        26.746354242999999        3.0638441730000001     
        1474        1081           3  0.54000000000000004        21.666311276999998        25.309211793999996        2.2235216169999998     
        1475        1081           3  0.54000000000000004        21.666845594000002        25.308976761000000        3.9040560250000000     
        1476        1081           4  -1.1000000000000001        22.133585481999997        25.711373846000004        3.0637461720000001     
        1477        1081           5  0.77100000000000002        23.573727495999997        25.348289523999998        3.0638506159999999     
        1478        1081           6   2.3000000000000000E-002   23.653500958999995        24.259046423000001        3.0653545300000000     
        1479        1081           6   2.3000000000000000E-002   24.033958545999997        25.765925993000007        2.1665419290000001     
        1480        1081           6   2.3000000000000000E-002   24.033913991999995        25.768185545000001        3.9601122320000002     
        1481        1082           3  0.54000000000000004        17.474486436999999        28.718473740000004        3.0685208159999995     
        1482        1082           3  0.54000000000000004        17.115844608999996        30.158378772999995        3.9070824940000000     
        1483        1082           3  0.54000000000000004        17.117215609999999        30.156984035000001        2.2270041690000002     
        1484        1082           4  -1.1000000000000001        17.582157325000001        29.753149349000005        3.0677659159999995     
        1485        1082           5  0.77100000000000002        19.024140547000002        30.109225409000004        3.0685541559999998     
        1486        1082           6   2.3000000000000000E-002   19.109869107000002        31.197596611000002        3.0643050760000001     
        1487        1082           6   2.3000000000000000E-002   19.479701842999997        29.691325773000006        3.9679675439999995     
        1488        1082           6   2.3000000000000000E-002   19.483237065999997        29.684731870000000        2.1739544280000000     
        1489        1083           3  0.54000000000000004        23.871646623000004        25.897870476000005        10.058757610000001     
        1490        1083           3  0.54000000000000004        23.508900766000000        24.458936381000001        9.2208726049999985     
        1491        1083           3  0.54000000000000004        23.857740075999995        25.898746201000002        8.3782608419999978     
        1492        1083           4  -1.1000000000000001        23.399856352000004        25.493401026000001        9.2222926780000005     
        1493        1083           5  0.77100000000000002        21.957104920000003        25.846367810000000        9.2336477200000004     
        1494        1083           6   2.3000000000000000E-002   21.507799313000000        25.426507360999999        10.135435031000002     
        1495        1083           6   2.3000000000000000E-002   21.868589044000004        26.934486876000001        9.2311950219999996     
        1496        1083           6   2.3000000000000000E-002   21.492675229000003        25.421368306000005        8.3419201909999998     
        1497        1084           3  0.54000000000000004        19.321122591999998        29.585862718000001        10.072668304000000     
        1498        1084           3  0.54000000000000004        19.321587034000000        29.589054231999999        8.3921757410000026     
        1499        1084           3  0.54000000000000004        18.964605493000001        31.026312086000004        9.2350605039999998     
        1500        1084           4  -1.1000000000000001        18.855958270999992        29.991877563999999        9.2329388940000019     
        1501        1084           5  0.77100000000000002        17.414181461999998        29.635037858000004        9.2313457749999976     
        1502        1084           6   2.3000000000000000E-002   16.957649337000003        30.051374587000002        8.3314230519999999     
        1503        1084           6   2.3000000000000000E-002   17.329365452999998        28.546453034999999        9.2362351989999976     
        1504        1084           6   2.3000000000000000E-002   16.953938095000002        30.059250221000003        10.125690672999999     
        1505        1085           3  0.54000000000000004        31.119064194000000        26.745671243000004        3.0621279229999998     
        1506        1085           3  0.54000000000000004        30.755711276999996        25.308528794000004        2.2218053670000000     
        1507        1085           3  0.54000000000000004        30.756245593999999        25.308293761000009        3.9023397749999997     
        1508        1085           4  -1.1000000000000001        31.222985481999999        25.710690846000002        3.0620299219999998     
        1509        1085           5  0.77100000000000002        32.663127496000001        25.347606524000000        3.0621343660000000     
        1510        1085           6   2.3000000000000000E-002   32.742900958999996        24.258363422999999        3.0636382799999997     
        1511        1085           6   2.3000000000000000E-002   33.123358545999999        25.765242993000001        2.1648256789999993     
        1512        1085           6   2.3000000000000000E-002   33.123313991999993        25.767502545000003        3.9583959819999999     
        1513        1086           3  0.54000000000000004        26.563886437000004        28.717790740000002        3.0668045659999996     
        1514        1086           3  0.54000000000000004        26.205244609000001        30.157695773000000        3.9053662439999997     
        1515        1086           3  0.54000000000000004        26.206615610000000        30.156301035000002        2.2252879189999994     
        1516        1086           4  -1.1000000000000001        26.671557325000002        29.752466349000002        3.0660496660000001     
        1517        1086           5  0.77100000000000002        28.113540546999999        30.108542409000002        3.0668379059999995     
        1518        1086           6   2.3000000000000000E-002   28.199269106999996        31.196913611000003        3.0625888259999994     
        1519        1086           6   2.3000000000000000E-002   28.569101842999999        29.690642773000000        3.9662512939999996     
        1520        1086           6   2.3000000000000000E-002   28.572637065999999        29.684048870000005        2.1722381780000002     
        1521        1087           3  0.54000000000000004        32.961046623000001        25.897187475999999        10.057041359999999     
        1522        1087           3  0.54000000000000004        32.598300766000008        24.458253381000002        9.2191563550000009     
        1523        1087           3  0.54000000000000004        32.947140075999997        25.898063200999996        8.3765445920000001     
        1524        1087           4  -1.1000000000000001        32.489256352000005        25.492718026000002        9.2205764279999975     
        1525        1087           5  0.77100000000000002        31.046504919999997        25.845684810000005        9.2319314700000010     
        1526        1087           6   2.3000000000000000E-002   30.597199312999994        25.425824361000000        10.133718781000001     
        1527        1087           6   2.3000000000000000E-002   30.957989044000009        26.933803876000002        9.2294787720000002     
        1528        1087           6   2.3000000000000000E-002   30.582075229000001        25.420685305999999        8.3402039410000004     
        1529        1088           3  0.54000000000000004        28.410522592000000        29.585179717999999        10.070952053999999     
        1530        1088           3  0.54000000000000004        28.410987034000005        29.588371232000004        8.3904594909999997     
        1531        1088           3  0.54000000000000004        28.054005492999998        31.025629085999999        9.2333442540000004     
        1532        1088           4  -1.1000000000000001        27.945358271000000        29.991194564000001        9.2312226439999989     
        1533        1088           5  0.77100000000000002        26.503581462000003        29.634354858000002        9.2296295250000000     
        1534        1088           6   2.3000000000000000E-002   26.047049337000001        30.050691587000003        8.3297068020000005     
        1535        1088           6   2.3000000000000000E-002   26.418765452999999        28.545770035000007        9.2345189489999999     
        1536        1088           6   2.3000000000000000E-002   26.043338095000003        30.058567221000001        10.123974423000000     
        1537        1089           3  0.54000000000000004        3.8461331940000005        1.1391057430000000        15.396438673000000     
        1538        1089           3  0.54000000000000004        3.4827802770000003      -0.29803670599999998        14.556116117000000     
        1539        1089           3  0.54000000000000004        3.4833145940000003      -0.29827173900000009        16.236650525000002     
        1540        1089           4  -1.1000000000000001        3.9500544819999996       0.10412534599999999        15.396340672000001     
        1541        1089           5  0.77100000000000002        5.3901964960000015      -0.25895897600000001        15.396445115999999     
        1542        1089           6   2.3000000000000000E-002   5.4699699590000002       -1.3482020770000003        15.397949029999999     
        1543        1089           6   2.3000000000000000E-002   5.8504275459999997       0.15867749300000000        14.499136428999998     
        1544        1089           6   2.3000000000000000E-002   5.8503829920000001       0.16093704500000003        16.292706731999999     
        1545        1090           3  0.54000000000000004      -0.70904456299999996        3.1112252400000000        15.401115316000000     
        1546        1090           3  0.54000000000000004       -1.0676863909999998        4.5511302730000001        16.239676994000000     
        1547        1090           3  0.54000000000000004       -1.0663153900000000        4.5497355349999999        14.559598669000000     
        1548        1090           4  -1.1000000000000001      -0.60137367500000005        4.1459008490000002        15.400360416000000     
        1549        1090           5  0.77100000000000002       0.84060954700000001        4.5019769089999997        15.401148655999998     
        1550        1090           6   2.3000000000000000E-002  0.92633810699999997        5.5903481110000000        15.396899575999997     
        1551        1090           6   2.3000000000000000E-002   1.2961708429999996        4.0840772730000010        16.300562043999999     
        1552        1090           6   2.3000000000000000E-002   1.2997060659999997        4.0774833700000013        14.506548927999999     
        1553        1091           3  0.54000000000000004        5.6881156229999998       0.29062197599999995        22.391352109999996     
        1554        1091           3  0.54000000000000004        5.3253697659999997       -1.1483121190000001        21.553467104999996     
        1555        1091           3  0.54000000000000004        5.6742090760000004       0.29149770100000000        20.710855341999999     
        1556        1091           4  -1.1000000000000001        5.2163253520000010      -0.11384747399999999        21.554887178000001     
        1557        1091           5  0.77100000000000002        3.7735739200000000       0.23911931000000000        21.566242219999996     
        1558        1091           6   2.3000000000000000E-002   3.3242683130000001      -0.18074113900000000        22.468029530999996     
        1559        1091           6   2.3000000000000000E-002   3.6850580439999998        1.3272383759999997        21.563789522000000     
        1560        1091           6   2.3000000000000000E-002   3.3091442289999997      -0.18588019400000000        20.674514690999995     
        1561        1092           3  0.54000000000000004        1.1375915919999999        3.9786142180000006        22.405262803999999     
        1562        1092           3  0.54000000000000004        1.1380560340000001        3.9818057320000007        20.724770241000002     
        1563        1092           3  0.54000000000000004       0.78107449299999987        5.4190635860000000        21.567655003999999     
        1564        1092           4  -1.1000000000000001       0.67242727100000022        4.3846290640000003        21.565533393999996     
        1565        1092           5  0.77100000000000002      -0.76934953800000005        4.0277893579999997        21.563940275000000     
        1566        1092           6   2.3000000000000000E-002  -1.2258816630000000        4.4441260869999990        20.664017552000001     
        1567        1092           6   2.3000000000000000E-002 -0.85416554700000002        2.9392045350000005        21.568829698999998     
        1568        1092           6   2.3000000000000000E-002  -1.2295929050000001        4.4520017209999994        22.458285173000000     
        1569        1093           3  0.54000000000000004        12.935533194000000        1.1384227430000002        15.394722422999999     
        1570        1093           3  0.54000000000000004        12.572180276999998      -0.29871970600000003        14.554399866999997     
        1571        1093           3  0.54000000000000004        12.572714594000002      -0.29895473900000008        16.234934275000001     
        1572        1093           4  -1.1000000000000001        13.039454481999998       0.10344234600000002        15.394624421999998     
        1573        1093           5  0.77100000000000002        14.479596496000001      -0.25964197599999994        15.394728865999999     
        1574        1093           6   2.3000000000000000E-002   14.559369958999998       -1.3488850770000003        15.396232780000000     
        1575        1093           6   2.3000000000000000E-002   14.939827546000000       0.15799449300000004        14.497420179000001     
        1576        1093           6   2.3000000000000000E-002   14.939782991999998       0.16025404500000001        16.290990481999998     
        1577        1094           3  0.54000000000000004        8.3803554370000004        3.1105422400000000        15.399399066000001     
        1578        1094           3  0.54000000000000004        8.0217136090000007        4.5504472729999996        16.237960743999999     
        1579        1094           3  0.54000000000000004        8.0230846099999997        4.5490525350000013        14.557882419000000     
        1580        1094           4  -1.1000000000000001        8.4880263250000016        4.1452178489999998        15.398644165999999     
        1581        1094           5  0.77100000000000002        9.9300095469999992        4.5012939090000001        15.399432405999999     
        1582        1094           6   2.3000000000000000E-002   10.015738107000001        5.5896651110000004        15.395183325999998     
        1583        1094           6   2.3000000000000000E-002   10.385570843000000        4.0833942729999997        16.298845793999998     
        1584        1094           6   2.3000000000000000E-002   10.389106066000000        4.0768003700000008        14.504832678000000     
        1585        1095           3  0.54000000000000004        14.777515622999999       0.28993897599999996        22.389635859999999     
        1586        1095           3  0.54000000000000004        14.414769765999999       -1.1489951190000001        21.551750854999998     
        1587        1095           3  0.54000000000000004        14.763609076000000       0.29081470100000006        20.709139092000001     
        1588        1095           4  -1.1000000000000001        14.305725352000000      -0.11453047399999999        21.553170928000000     
        1589        1095           5  0.77100000000000002        12.862973919999998       0.23843631000000004        21.564525969999998     
        1590        1095           6   2.3000000000000000E-002   12.413668313000002      -0.18142413900000001        22.466313281000001     
        1591        1095           6   2.3000000000000000E-002   12.774458043999998        1.3265553760000000        21.562073271999999     
        1592        1095           6   2.3000000000000000E-002   12.398544228999997      -0.18656319399999999        20.672798441000005     
        1593        1096           3  0.54000000000000004        10.226991591999997        3.9779312179999997        22.403546553999995     
        1594        1096           3  0.54000000000000004        10.227456034000001        3.9811227320000002        20.723053990999997     
        1595        1096           3  0.54000000000000004        9.8704744929999979        5.4183805860000005        21.565938753999998     
        1596        1096           4  -1.1000000000000001        9.7618272709999978        4.3839460639999999        21.563817144000001     
        1597        1096           5  0.77100000000000002        8.3200504619999993        4.0271063580000002        21.562224024999995     
        1598        1096           6   2.3000000000000000E-002   7.8635183370000004        4.4434430870000012        20.662301301999999     
        1599        1096           6   2.3000000000000000E-002   8.2352344530000003        2.9385215350000000        21.567113449000001     
        1600        1096           6   2.3000000000000000E-002   7.8598070949999999        4.4513187210000007        22.456568922999995     
        1601        1097           3  0.54000000000000004        22.024933194000003        1.1377397430000002        15.393006173000000     
        1602        1097           3  0.54000000000000004        21.661580276999995      -0.29940270600000002        14.552683616999998     
        1603        1097           3  0.54000000000000004        21.662114594000002      -0.29963773900000013        16.233218024999996     
        1604        1097           4  -1.1000000000000001        22.128854482000001       0.10275934600000000        15.392908172000000     
        1605        1097           5  0.77100000000000002        23.568996496000000      -0.26032497599999999        15.393012615999998     
        1606        1097           6   2.3000000000000000E-002   23.648769958999999       -1.3495680770000005        15.394516530000001     
        1607        1097           6   2.3000000000000000E-002   24.029227546000001       0.15731149300000000        14.495703928999996     
        1608        1097           6   2.3000000000000000E-002   24.029182991999996       0.15957104499999999        16.289274232000000     
        1609        1098           3  0.54000000000000004        17.469755437000000        3.1098592400000000        15.397682815999998     
        1610        1098           3  0.54000000000000004        17.111113608999997        4.5497642730000001        16.236244494000001     
        1611        1098           3  0.54000000000000004        17.112484609999999        4.5483695350000000        14.556166168999999     
        1612        1098           4  -1.1000000000000001        17.577426325000005        4.1445348490000002        15.396927915999997     
        1613        1098           5  0.77100000000000002        19.019409546999999        4.5006109090000006        15.397716156000000     
        1614        1098           6   2.3000000000000000E-002   19.105138106999995        5.5889821110000000        15.393467076000000     
        1615        1098           6   2.3000000000000000E-002   19.474970842999998        4.0827112730000001        16.297129544000001     
        1616        1098           6   2.3000000000000000E-002   19.478506066000005        4.0761173700000004        14.503116427999998     
        1617        1099           3  0.54000000000000004        23.866915623000001       0.28925597600000003        22.387919610000001     
        1618        1099           3  0.54000000000000004        23.504169766000000       -1.1496781190000001        21.550034605000004     
        1619        1099           3  0.54000000000000004        23.853009075999999       0.29013170100000002        20.707422842000000     
        1620        1099           4  -1.1000000000000001        23.395125351999997      -0.11521347400000000        21.551454677999999     
        1621        1099           5  0.77100000000000002        21.952373919999996       0.23775331000000000        21.562809719999997     
        1622        1099           6   2.3000000000000000E-002   21.503068313000004      -0.18210713900000000        22.464597031000000     
        1623        1099           6   2.3000000000000000E-002   21.863858044000001        1.3258723760000000        21.560357021999998     
        1624        1099           6   2.3000000000000000E-002   21.487944229000000      -0.18724619400000000        20.671082191000000     
        1625        1100           3  0.54000000000000004        19.316391592000002        3.9772482180000002        22.401830304000001     
        1626        1100           3  0.54000000000000004        19.316856034000001        3.9804397319999998        20.721337740999999     
        1627        1100           3  0.54000000000000004        18.959874492999997        5.4176975860000001        21.564222504000000     
        1628        1100           4  -1.1000000000000001        18.851227271000003        4.3832630639999994        21.562100894000000     
        1629        1100           5  0.77100000000000002        17.409450461999999        4.0264233580000006        21.560507775000005     
        1630        1100           6   2.3000000000000000E-002   16.952918337000000        4.4427600869999999        20.660585051999998     
        1631        1100           6   2.3000000000000000E-002   17.324634453000002        2.9378385349999991        21.565397199000000     
        1632        1100           6   2.3000000000000000E-002   16.949207095000002        4.4506357209999994        22.454852673000001     
        1633        1101           3  0.54000000000000004        31.114333194000000        1.1370567430000003        15.391289922999999     
        1634        1101           3  0.54000000000000004        30.750980277000000      -0.30008570599999995        14.550967367000000     
        1635        1101           3  0.54000000000000004        30.751514594000000      -0.30032073900000006        16.231501775000002     
        1636        1101           4  -1.1000000000000001        31.218254481999999       0.10207634600000003        15.391191922000001     
        1637        1101           5  0.77100000000000002        32.658396496000002      -0.26100797599999997        15.391296365999997     
        1638        1101           6   2.3000000000000000E-002   32.738169958999990       -1.3502510770000002        15.392800279999998     
        1639        1101           6   2.3000000000000000E-002   33.118627545999999       0.15662849300000001        14.493987678999996     
        1640        1101           6   2.3000000000000000E-002   33.118582992000000       0.15888804500000001        16.287557981999999     
        1641        1102           3  0.54000000000000004        26.559155437000001        3.1091762400000000        15.395966565999998     
        1642        1102           3  0.54000000000000004        26.200513609000005        4.5490812729999996        16.234528243999996     
        1643        1102           3  0.54000000000000004        26.201884610000004        4.5476865350000013        14.554449919000000     
        1644        1102           4  -1.1000000000000001        26.666826324999999        4.1438518489999998        15.395211665999998     
        1645        1102           5  0.77100000000000002        28.108809547000003        4.4999279090000011        15.395999906000002     
        1646        1102           6   2.3000000000000000E-002   28.194538107000000        5.5882991110000004        15.391750825999999     
        1647        1102           6   2.3000000000000000E-002   28.564370842999995        4.0820282729999988        16.295413293999999     
        1648        1102           6   2.3000000000000000E-002   28.567906065999995        4.0754343700000009        14.501400177999999     
        1649        1103           3  0.54000000000000004        32.956315623000002       0.28857297599999998        22.386203360000000     
        1650        1103           3  0.54000000000000004        32.593569766000002       -1.1503611189999998        21.548318354999999     
        1651        1103           3  0.54000000000000004        32.942409076000004       0.28944870100000003        20.705706591999999     
        1652        1103           4  -1.1000000000000001        32.484525351999991      -0.11589647400000000        21.549738428000001     
        1653        1103           5  0.77100000000000002        31.041773920000001       0.23707031000000003        21.561093469999999     
        1654        1103           6   2.3000000000000000E-002   30.592468313000001      -0.18279013900000002        22.462880780999999     
        1655        1103           6   2.3000000000000000E-002   30.953258043999998        1.3251893760000002        21.558640772000000     
        1656        1103           6   2.3000000000000000E-002   30.577344228999998      -0.18792919399999999        20.669365940999999     
        1657        1104           3  0.54000000000000004        28.405791592000000        3.9765652180000002        22.400114053999996     
        1658        1104           3  0.54000000000000004        28.406256033999998        3.9797567319999998        20.719621490999998     
        1659        1104           3  0.54000000000000004        28.049274492999995        5.4170145860000005        21.562506253999995     
        1660        1104           4  -1.1000000000000001        27.940627270999997        4.3825800640000008        21.560384643999999     
        1661        1104           5  0.77100000000000002        26.498850462000000        4.0257403580000002        21.558791525000000     
        1662        1104           6   2.3000000000000000E-002   26.042318337000005        4.4420770870000013        20.658868801999997     
        1663        1104           6   2.3000000000000000E-002   26.414034452999999        2.9371555349999996        21.563680948999998     
        1664        1104           6   2.3000000000000000E-002   26.038607095000000        4.4499527209999998        22.453136423000000     
        1665        1105           3  0.54000000000000004        3.8485154439999998        9.6761457430000011        15.394684673000000     
        1666        1105           3  0.54000000000000004        3.4851625269999995        8.2390032939999998        14.554362117000000     
        1667        1105           3  0.54000000000000004        3.4856968440000009        8.2387682610000006        16.234896525000000     
        1668        1105           4  -1.1000000000000001        3.9524367320000002        8.6411653459999975        15.394586672000001     
        1669        1105           5  0.77100000000000002        5.3925787459999999        8.2780810240000022        15.394691115999999     
        1670        1105           6   2.3000000000000000E-002   5.4723522089999994        7.1888379230000004        15.396195029999998     
        1671        1105           6   2.3000000000000000E-002   5.8528097959999998        8.6957174930000036        14.497382429000000     
        1672        1105           6   2.3000000000000000E-002   5.8527652420000011        8.6979770450000018        16.290952732000001     
        1673        1106           3  0.54000000000000004      -0.70666231300000015        11.648265240000002        15.399361316000000     
        1674        1106           3  0.54000000000000004       -1.0653041409999997        13.088170272999999        16.237922994000002     
        1675        1106           3  0.54000000000000004       -1.0639331400000001        13.086775534999999        14.557844669000000     
        1676        1106           4  -1.1000000000000001      -0.59899142500000002        12.682940849000000        15.398606416000000     
        1677        1106           5  0.77100000000000002       0.84299179699999993        13.039016909000001        15.399394655999998     
        1678        1106           6   2.3000000000000000E-002  0.92872035700000011        14.127388111000000        15.395145575999999     
        1679        1106           6   2.3000000000000000E-002   1.2985530929999998        12.621117272999998        16.298808043999998     
        1680        1106           6   2.3000000000000000E-002   1.3020883160000003        12.614523370000001        14.504794927999999     
        1681        1107           3  0.54000000000000004        5.6904978729999991        8.8276619759999999        22.389598109999998     
        1682        1107           3  0.54000000000000004        5.3277520159999998        7.3887278810000012        21.551713105000001     
        1683        1107           3  0.54000000000000004        5.6765913259999987        8.8285377010000001        20.709101341999997     
        1684        1107           4  -1.1000000000000001        5.2187076019999994        8.4231925259999993        21.553133178000000     
        1685        1107           5  0.77100000000000002        3.7759561700000002        8.7761593100000024        21.564488219999998     
        1686        1107           6   2.3000000000000000E-002   3.3266505629999990        8.3562988610000026        22.466275531000001     
        1687        1107           6   2.3000000000000000E-002   3.6874402939999995        9.8642783760000015        21.562035521999999     
        1688        1107           6   2.3000000000000000E-002   3.3115264790000003        8.3511598060000001        20.672760691000001     
        1689        1108           3  0.54000000000000004        1.1399738420000003        12.515654218000000        22.403508803999998     
        1690        1108           3  0.54000000000000004        1.1404382840000000        12.518845732000003        20.723016240999996     
        1691        1108           3  0.54000000000000004       0.78345674299999990        13.956103586000003        21.565901003999997     
        1692        1108           4  -1.1000000000000001       0.67480952099999991        12.921669064000001        21.563779394000001     
        1693        1108           5  0.77100000000000002      -0.76696728799999991        12.564829358000001        21.562186274999998     
        1694        1108           6   2.3000000000000000E-002  -1.2234994130000001        12.981166087000002        20.662263551999995     
        1695        1108           6   2.3000000000000000E-002 -0.85178329699999988        11.476244535000001        21.567075699000000     
        1696        1108           6   2.3000000000000000E-002  -1.2272106549999997        12.989041721000000        22.456531172999995     
        1697        1109           3  0.54000000000000004        12.937915444000000        9.6754627430000006        15.392968422999997     
        1698        1109           3  0.54000000000000004        12.574562526999999        8.2383202939999993        14.552645867000001     
        1699        1109           3  0.54000000000000004        12.575096844000001        8.2380852610000002        16.233180274999995     
        1700        1109           4  -1.1000000000000001        13.041836731999998        8.6404823460000006        15.392870422000001     
        1701        1109           5  0.77100000000000002        14.481978745999999        8.2773980240000000        15.392974865999996     
        1702        1109           6   2.3000000000000000E-002   14.561752209000002        7.1881549230000008        15.394478779999998     
        1703        1109           6   2.3000000000000000E-002   14.942209795999998        8.6950344929999996        14.495666178999999     
        1704        1109           6   2.3000000000000000E-002   14.942165241999998        8.6972940450000014        16.289236481999996     
        1705        1110           3  0.54000000000000004        8.3827376870000005        11.647582240000000        15.397645066000001     
        1706        1110           3  0.54000000000000004        8.0240958590000009        13.087487273000001        16.236206744000000     
        1707        1110           3  0.54000000000000004        8.0254668599999999        13.086092535000002        14.556128419000000     
        1708        1110           4  -1.1000000000000001        8.4904085750000000        12.682257849000001        15.396890166000000     
        1709        1110           5  0.77100000000000002        9.9323917969999957        13.038333909000000        15.397678405999999     
        1710        1110           6   2.3000000000000000E-002   10.018120357000001        14.126705111000000        15.393429326000000     
        1711        1110           6   2.3000000000000000E-002   10.387953093000002        12.620434273000003        16.297091794000000     
        1712        1110           6   2.3000000000000000E-002   10.391488316000000        12.613840370000000        14.503078677999998     
        1713        1111           3  0.54000000000000004        14.779897872999998        8.8269789759999995        22.387881860000000     
        1714        1111           3  0.54000000000000004        14.417152015999999        7.3880448810000008        21.549996854999996     
        1715        1111           3  0.54000000000000004        14.765991326000002        8.8278547009999997        20.707385092000003     
        1716        1111           4  -1.1000000000000001        14.308107602000002        8.4225095260000007        21.551416927999998     
        1717        1111           5  0.77100000000000002        12.865356170000002        8.7754763099999984        21.562771969999996     
        1718        1111           6   2.3000000000000000E-002   12.416050563000001        8.3556158610000004        22.464559281000000     
        1719        1111           6   2.3000000000000000E-002   12.776840293999998        9.8635953760000010        21.560319271999997     
        1720        1111           6   2.3000000000000000E-002   12.400926479000001        8.3504768059999996        20.671044440999999     
        1721        1112           3  0.54000000000000004        10.229373842000001        12.514971218000001        22.401792554000004     
        1722        1112           3  0.54000000000000004        10.229838284000001        12.518162732000002        20.721299991000002     
        1723        1112           3  0.54000000000000004        9.8728567429999998        13.955420586000004        21.564184753999996     
        1724        1112           4  -1.1000000000000001        9.7642095209999997        12.920986064000001        21.562063144000000     
        1725        1112           5  0.77100000000000002        8.3224327119999977        12.564146358000000        21.560470025000001     
        1726        1112           6   2.3000000000000000E-002   7.8659005869999987        12.980483087000001        20.660547302000001     
        1727        1112           6   2.3000000000000000E-002   8.2376167029999987        11.475561535000002        21.565359448999999     
        1728        1112           6   2.3000000000000000E-002   7.8621893450000000        12.988358721000003        22.454814923000001     
        1729        1113           3  0.54000000000000004        22.027315443999992        9.6747797430000020        15.391252173000000     
        1730        1113           3  0.54000000000000004        21.663962526999999        8.2376372940000024        14.550929616999998     
        1731        1113           3  0.54000000000000004        21.664496843999991        8.2374022609999997        16.231464025000005     
        1732        1113           4  -1.1000000000000001        22.131236732000001        8.6397993460000002        15.391154171999998     
        1733        1113           5  0.77100000000000002        23.571378746000001        8.2767150239999996        15.391258616000000     
        1734        1113           6   2.3000000000000000E-002   23.651152209000003        7.1874719230000004        15.392762530000001     
        1735        1113           6   2.3000000000000000E-002   24.031609796000001        8.6943514929999992        14.493949928999999     
        1736        1113           6   2.3000000000000000E-002   24.031565241999996        8.6966110449999992        16.287520231999999     
        1737        1114           3  0.54000000000000004        17.472137687000000        11.646899240000002        15.395928816000000     
        1738        1114           3  0.54000000000000004        17.113495859000000        13.086804273000000        16.234490493999999     
        1739        1114           3  0.54000000000000004        17.114866859999996        13.085409535000000        14.554412169000001     
        1740        1114           4  -1.1000000000000001        17.579808574999998        12.681574849000002        15.395173915999997     
        1741        1114           5  0.77100000000000002        19.021791796999995        13.037650909000000        15.395962156000000     
        1742        1114           6   2.3000000000000000E-002   19.107520357000002        14.126022110999999        15.391713075999998     
        1743        1114           6   2.3000000000000000E-002   19.477353093000001        12.619751273000002        16.295375543999999     
        1744        1114           6   2.3000000000000000E-002   19.480888315999998        12.613157370000000        14.501362428000000     
        1745        1115           3  0.54000000000000004        23.869297873000001        8.8262959760000026        22.386165609999999     
        1746        1115           3  0.54000000000000004        23.506552016000004        7.3873618810000004        21.548280604999999     
        1747        1115           3  0.54000000000000004        23.855391326000003        8.8271717009999993        20.705668841999998     
        1748        1115           4  -1.1000000000000001        23.397507602000001        8.4218265260000003        21.549700678000001     
        1749        1115           5  0.77100000000000002        21.954756169999996        8.7747933099999980        21.561055719999999     
        1750        1115           6   2.3000000000000000E-002   21.505450563000004        8.3549328610000000        22.462843030999998     
        1751        1115           6   2.3000000000000000E-002   21.866240294000001        9.8629123760000006        21.558603022000003     
        1752        1115           6   2.3000000000000000E-002   21.490326478999997        8.3497938060000010        20.669328191000002     
        1753        1116           3  0.54000000000000004        19.318773842000002        12.514288218000001        22.400076303999999     
        1754        1116           3  0.54000000000000004        19.319238284000008        12.517479732000002        20.719583740999997     
        1755        1116           3  0.54000000000000004        18.962256743000001        13.954737586000002        21.562468504000002     
        1756        1116           4  -1.1000000000000001        18.853609520999996        12.920303064000004        21.560346893999998     
        1757        1116           5  0.77100000000000002        17.411832711999995        12.563463358000002        21.558753775000000     
        1758        1116           6   2.3000000000000000E-002   16.955300587000000        12.979800087000001        20.658831051999996     
        1759        1116           6   2.3000000000000000E-002   17.327016703000002        11.474878535000004        21.563643199000001     
        1760        1116           6   2.3000000000000000E-002   16.951589344999999        12.987675721000002        22.453098673000000     
        1761        1117           3  0.54000000000000004        31.116715444000000        9.6740967430000016        15.389535923000000     
        1762        1117           3  0.54000000000000004        30.753362527000000        8.2369542940000002        14.549213366999998     
        1763        1117           3  0.54000000000000004        30.753896844000000        8.2367192609999993        16.229747775000000     
        1764        1117           4  -1.1000000000000001        31.220636731999999        8.6391163459999998        15.389437922000001     
        1765        1117           5  0.77100000000000002        32.660778745999998        8.2760320240000009        15.389542365999999     
        1766        1117           6   2.3000000000000000E-002   32.740552209000008        7.1867889230000008        15.391046279999998     
        1767        1117           6   2.3000000000000000E-002   33.121009796000003        8.6936684930000006        14.492233679000000     
        1768        1117           6   2.3000000000000000E-002   33.120965241999997        8.6959280450000005        16.285803982000001     
        1769        1118           3  0.54000000000000004        26.561537686999998        11.646216240000001        15.394212565999998     
        1770        1118           3  0.54000000000000004        26.202895859000005        13.086121273000000        16.232774244000002     
        1771        1118           3  0.54000000000000004        26.204266859999997        13.084726535000001        14.552695918999998     
        1772        1118           4  -1.1000000000000001        26.669208574999999        12.680891848999998        15.393457666000000     
        1773        1118           5  0.77100000000000002        28.111191797000000        13.036967908999999        15.394245906000000     
        1774        1118           6   2.3000000000000000E-002   28.196920357000000        14.125339111000002        15.389996825999999     
        1775        1118           6   2.3000000000000000E-002   28.566753093000003        12.619068273000002        16.293659294000001     
        1776        1118           6   2.3000000000000000E-002   28.570288315999999        12.612474369999997        14.499646177999999     
        1777        1119           3  0.54000000000000004        32.958697872999991        8.8256129760000004        22.384449360000001     
        1778        1119           3  0.54000000000000004        32.595952016000005        7.3866788809999999        21.546564354999997     
        1779        1119           3  0.54000000000000004        32.944791326000001        8.8264887010000006        20.703952592000000     
        1780        1119           4  -1.1000000000000001        32.486907602000002        8.4211435259999998        21.547984427999996     
        1781        1119           5  0.77100000000000002        31.044156169999997        8.7741103099999993        21.559339470000001     
        1782        1119           6   2.3000000000000000E-002   30.594850563000001        8.3542498609999996        22.461126780999997     
        1783        1119           6   2.3000000000000000E-002   30.955640293999998        9.8622293760000019        21.556886771999999     
        1784        1119           6   2.3000000000000000E-002   30.579726479000001        8.3491108060000023        20.667611941000001     
        1785        1120           3  0.54000000000000004        28.408173842000000        12.513605218000000        22.398360053999998     
        1786        1120           3  0.54000000000000004        28.408638284000002        12.516796732000000        20.717867490999996     
        1787        1120           3  0.54000000000000004        28.051656742999995        13.954054586000002        21.560752254000001     
        1788        1120           4  -1.1000000000000001        27.943009521000000        12.919620064000002        21.558630643999997     
        1789        1120           5  0.77100000000000002        26.501232712000000        12.562780358000001        21.557037524999998     
        1790        1120           6   2.3000000000000000E-002   26.044700587000001        12.979117087000002        20.657114801999999     
        1791        1120           6   2.3000000000000000E-002   26.416416702999999        11.474195535000003        21.561926948999997     
        1792        1120           6   2.3000000000000000E-002   26.040989345000000        12.986992721000000        22.451382422999998     
        1793        1121           3  0.54000000000000004        3.8508976940000004        18.213185743000004        15.392930673000000     
        1794        1121           3  0.54000000000000004        3.4875447770000001        16.776043294000001        14.552608116999998     
        1795        1121           3  0.54000000000000004        3.4880790940000002        16.775808260999998        16.233142525000002     
        1796        1121           4  -1.1000000000000001        3.9548189819999999        17.178205345999999        15.392832671999999     
        1797        1121           5  0.77100000000000002        5.3949609959999991        16.815121024000000        15.392937116000002     
        1798        1121           6   2.3000000000000000E-002   5.4747344590000004        15.725877923000002        15.394441030000001     
        1799        1121           6   2.3000000000000000E-002   5.8551920460000000        17.232757493000001        14.495628428999998     
        1800        1121           6   2.3000000000000000E-002   5.8551474920000004        17.235017044999996        16.289198731999999     
        1801        1122           3  0.54000000000000004      -0.70428006300000012        20.185305240000005        15.397607315999998     
        1802        1122           3  0.54000000000000004       -1.0629218910000000        21.625210273000004        16.236168994000000     
        1803        1122           3  0.54000000000000004       -1.0615508899999997        21.623815534999999        14.556090669000000     
        1804        1122           4  -1.1000000000000001      -0.59660917499999999        21.219980848999995        15.396852416000000     
        1805        1122           5  0.77100000000000002       0.84537404699999996        21.576056908999998        15.397640656000000     
        1806        1122           6   2.3000000000000000E-002  0.93110260700000014        22.664428110999999        15.393391576000001     
        1807        1122           6   2.3000000000000000E-002   1.3009353429999997        21.158157273000004        16.297054043999996     
        1808        1122           6   2.3000000000000000E-002   1.3044705659999998        21.151563370000002        14.503040928000003     
        1809        1123           3  0.54000000000000004        5.6928801230000010        17.364701975999999        22.387844110000000     
        1810        1123           3  0.54000000000000004        5.3301342659999991        15.925767881000001        21.549959104999996     
        1811        1123           3  0.54000000000000004        5.6789735759999989        17.365577701000003        20.707347341999998     
        1812        1123           4  -1.1000000000000001        5.2210898519999995        16.960232525999995        21.551379177999998     
        1813        1123           5  0.77100000000000002        3.7783384199999999        17.313199310000002        21.562734219999999     
        1814        1123           6   2.3000000000000000E-002   3.3290328129999995        16.893338861000000        22.464521530999995     
        1815        1123           6   2.3000000000000000E-002   3.6898225440000001        18.401318376000003        21.560281521999997     
        1816        1123           6   2.3000000000000000E-002   3.3139087289999996        16.888199806000003        20.671006690999999     
        1817        1124           3  0.54000000000000004        1.1423560920000002        21.052694217999999        22.401754803999999     
        1818        1124           3  0.54000000000000004        1.1428205339999999        21.055885732000004        20.721262240999998     
        1819        1124           3  0.54000000000000004       0.78583899299999993        22.493143585999995        21.564147003999999     
        1820        1124           4  -1.1000000000000001       0.67719177100000005        21.458709064000001        21.562025393999996     
        1821        1124           5  0.77100000000000002      -0.76458503800000011        21.101869358000002        21.560432274999997     
        1822        1124           6   2.3000000000000000E-002  -1.2211171629999999        21.518206087000003        20.660509552000001     
        1823        1124           6   2.3000000000000000E-002 -0.84940104699999985        20.013284535000000        21.565321698999998     
        1824        1124           6   2.3000000000000000E-002  -1.2248284050000002        21.526081721000001        22.454777173000000     
        1825        1125           3  0.54000000000000004        12.940297694000002        18.212502743000005        15.391214423000001     
        1826        1125           3  0.54000000000000004        12.576944777000000        16.775360293999999        14.550891867000001     
        1827        1125           3  0.54000000000000004        12.577479094000001        16.775125260999996        16.231426274999997     
        1828        1125           4  -1.1000000000000001        13.044218982000000        17.177522346000000        15.391116422000000     
        1829        1125           5  0.77100000000000002        14.484360996000001        16.814438024000001        15.391220865999999     
        1830        1125           6   2.3000000000000000E-002   14.564134458999998        15.725194923000002        15.392724779999998     
        1831        1125           6   2.3000000000000000E-002   14.944592046000002        17.232074492999995        14.493912179000001     
        1832        1125           6   2.3000000000000000E-002   14.944547492000002        17.234334045000004        16.287482482000001     
        1833        1126           3  0.54000000000000004        8.3851199370000007        20.184622239999999        15.395891066000003     
        1834        1126           3  0.54000000000000004        8.0264781090000010        21.624527273000002        16.234452743999999     
        1835        1126           3  0.54000000000000004        8.0278491100000000        21.623132535000003        14.554374419000000     
        1836        1126           4  -1.1000000000000001        8.4927908250000002        21.219297849000004        15.395136166000000     
        1837        1126           5  0.77100000000000002        9.9347740469999977        21.575373908999996        15.395924405999999     
        1838        1126           6   2.3000000000000000E-002   10.020502606999999        22.663745111000001        15.391675325999996     
        1839        1126           6   2.3000000000000000E-002   10.390335342999999        21.157474272999998        16.295337794000002     
        1840        1126           6   2.3000000000000000E-002   10.393870566000000        21.150880369999999        14.501324678000000     
        1841        1127           3  0.54000000000000004        14.782280123000000        17.364018976000004        22.386127859999998     
        1842        1127           3  0.54000000000000004        14.419534265999999        15.925084881000000        21.548242855000005     
        1843        1127           3  0.54000000000000004        14.768373575999998        17.364894701000001        20.705631092000001     
        1844        1127           4  -1.1000000000000001        14.310489852000000        16.959549526000004        21.549662928000000     
        1845        1127           5  0.77100000000000002        12.867738420000000        17.312516310000003        21.561017970000002     
        1846        1127           6   2.3000000000000000E-002   12.418432813000003        16.892655861000001        22.462805281000001     
        1847        1127           6   2.3000000000000000E-002   12.779222543999998        18.400635376000000        21.558565271999996     
        1848        1127           6   2.3000000000000000E-002   12.403308729000001        16.887516806000004        20.669290440999998     
        1849        1128           3  0.54000000000000004        10.231756091999999        21.052011217999997        22.400038553999998     
        1850        1128           3  0.54000000000000004        10.232220534000000        21.055202732000001        20.719545991000000     
        1851        1128           3  0.54000000000000004        9.8752389930000000        22.492460586000000        21.562430754000001     
        1852        1128           4  -1.1000000000000001        9.7665917709999999        21.458026063999995        21.560309144000001     
        1853        1128           5  0.77100000000000002        8.3248149619999996        21.101186358000000        21.558716025000003     
        1854        1128           6   2.3000000000000000E-002   7.8682828369999980        21.517523087000004        20.658793301999999     
        1855        1128           6   2.3000000000000000E-002   8.2399989530000024        20.012601535000009        21.563605449000001     
        1856        1128           6   2.3000000000000000E-002   7.8645715950000001        21.525398720999998        22.453060922999999     
        1857        1129           3  0.54000000000000004        22.029697693999999        18.211819743000003        15.389498172999998     
        1858        1129           3  0.54000000000000004        21.666344776999999        16.774677294000000        14.549175616999998     
        1859        1129           3  0.54000000000000004        21.666879093999995        16.774442260999997        16.229710024999999     
        1860        1129           4  -1.1000000000000001        22.133618982000002        17.176839346000001        15.389400171999998     
        1861        1129           5  0.77100000000000002        23.573760996000004        16.813755023999999        15.389504615999998     
        1862        1129           6   2.3000000000000000E-002   23.653534458999996        15.724511923000001        15.391008529999999     
        1863        1129           6   2.3000000000000000E-002   24.033992046000002        17.231391493000000        14.492195928999998     
        1864        1129           6   2.3000000000000000E-002   24.033947491999999        17.233651044999998        16.285766232000000     
        1865        1130           3  0.54000000000000004        17.474519936999997        20.183939240000004        15.394174816000000     
        1866        1130           3  0.54000000000000004        17.115878109000001        21.623844273000000        16.232736493999997     
        1867        1130           3  0.54000000000000004        17.117249109999999        21.622449535000001        14.552658169000003     
        1868        1130           4  -1.1000000000000001        17.582190825000001        21.218614849000001        15.393419915999997     
        1869        1130           5  0.77100000000000002        19.024174047000002        21.574690909000001        15.394208155999999     
        1870        1130           6   2.3000000000000000E-002   19.109902606999999        22.663062111000002        15.389959076000000     
        1871        1130           6   2.3000000000000000E-002   19.479735342999998        21.156791273000003        16.293621543999997     
        1872        1130           6   2.3000000000000000E-002   19.483270566000002        21.150197369999997        14.499608427999998     
        1873        1131           3  0.54000000000000004        23.871680123000004        17.363335975999998        22.384411609999997     
        1874        1131           3  0.54000000000000004        23.508934265999997        15.924401881000000        21.546526605000000     
        1875        1131           3  0.54000000000000004        23.857773576000003        17.364211701000002        20.703914841999996     
        1876        1131           4  -1.1000000000000001        23.399889852000005        16.958866526000001        21.547946677999995     
        1877        1131           5  0.77100000000000002        21.957138420000000        17.311833310000001        21.559301719999997     
        1878        1131           6   2.3000000000000000E-002   21.507832812999997        16.891972860999996        22.461089030999997     
        1879        1131           6   2.3000000000000000E-002   21.868622544000001        18.399952376000002        21.556849022000002     
        1880        1131           6   2.3000000000000000E-002   21.492708729000000        16.886833806000002        20.667574191000000     
        1881        1132           3  0.54000000000000004        19.321156092000003        21.051328217999998        22.398322304000001     
        1882        1132           3  0.54000000000000004        19.321620534000001        21.054519731999999        20.717829740999999     
        1883        1132           3  0.54000000000000004        18.964638993000001        22.491777586000001        21.560714504000000     
        1884        1132           4  -1.1000000000000001        18.855991770999999        21.457343064000000        21.558592893999997     
        1885        1132           5  0.77100000000000002        17.414214961999999        21.100503358000001        21.556999774999998     
        1886        1132           6   2.3000000000000000E-002   16.957682836999997        21.516840087000002        20.657077051999998     
        1887        1132           6   2.3000000000000000E-002   17.329398952999998        20.011918535000000        21.561889198999996     
        1888        1132           6   2.3000000000000000E-002   16.953971594999999        21.524715721000000        22.451344673000001     
        1889        1133           3  0.54000000000000004        31.119097694000001        18.211136743000004        15.387781922999999     
        1890        1133           3  0.54000000000000004        30.755744777000000        16.773994294000001        14.547459366999998     
        1891        1133           3  0.54000000000000004        30.756279093999993        16.773759260999999        16.227993775000002     
        1892        1133           4  -1.1000000000000001        31.223018982000003        17.176156346000003        15.387683921999999     
        1893        1133           5  0.77100000000000002        32.663160996000009        16.813072024000000        15.387788366000001     
        1894        1133           6   2.3000000000000000E-002   32.742934458999997        15.723828923000003        15.389292279999999     
        1895        1133           6   2.3000000000000000E-002   33.123392046000006        17.230708493000002        14.490479678999996     
        1896        1133           6   2.3000000000000000E-002   33.123347492000001        17.232968045000003        16.284049981999996     
        1897        1134           3  0.54000000000000004        26.563919937000001        20.183256239999999        15.392458565999998     
        1898        1134           3  0.54000000000000004        26.205278108999998        21.623161273000001        16.231020244000000     
        1899        1134           3  0.54000000000000004        26.206649109999997        21.621766535000003        14.550941918999998     
        1900        1134           4  -1.1000000000000001        26.671590824999999        21.217931848999999        15.391703665999998     
        1901        1134           5  0.77100000000000002        28.113574046999997        21.574007908999999        15.392491906000000     
        1902        1134           6   2.3000000000000000E-002   28.199302607000003        22.662379111000003        15.388242825999999     
        1903        1134           6   2.3000000000000000E-002   28.569135342999999        21.156108273000001        16.291905294000003     
        1904        1134           6   2.3000000000000000E-002   28.572670565999999        21.149514370000002        14.497892178000001     
        1905        1135           3  0.54000000000000004        32.961080123000002        17.362652976000003        22.382695360000000     
        1906        1135           3  0.54000000000000004        32.598334266000002        15.923718880999999        21.544810354999996     
        1907        1135           3  0.54000000000000004        32.947173575999997        17.363528701000000        20.702198591999998     
        1908        1135           4  -1.1000000000000001        32.489289851999999        16.958183525999999        21.546230428000005     
        1909        1135           5  0.77100000000000002        31.046538420000001        17.311150310000002        21.557585470000003     
        1910        1135           6   2.3000000000000000E-002   30.597232813000002        16.891289861000001        22.459372780999995     
        1911        1135           6   2.3000000000000000E-002   30.958022543999995        18.399269375999999        21.555132772000000     
        1912        1135           6   2.3000000000000000E-002   30.582108728999998        16.886150806000000        20.665857940999995     
        1913        1136           3  0.54000000000000004        28.410556092000004        21.050645218000000        22.396606053999996     
        1914        1136           3  0.54000000000000004        28.411020534000002        21.053836732000004        20.716113491000002     
        1915        1136           3  0.54000000000000004        28.054038993000002        22.491094586000003        21.558998253999999     
        1916        1136           4  -1.1000000000000001        27.945391771000001        21.456660063999998        21.556876643999995     
        1917        1136           5  0.77100000000000002        26.503614962000000        21.099820357999995        21.555283524999997     
        1918        1136           6   2.3000000000000000E-002   26.047082837000005        21.516157087000000        20.655360802000001     
        1919        1136           6   2.3000000000000000E-002   26.418798953000000        20.011235535000008        21.560172948999995     
        1920        1136           6   2.3000000000000000E-002   26.043371595000000        21.524032720999998        22.449628422999997     
        1921        1137           3  0.54000000000000004        3.8532799440000001        26.750225742999998        15.391176672999999     
        1922        1137           3  0.54000000000000004        3.4899270269999998        25.313083293999998        14.550854117000000     
        1923        1137           3  0.54000000000000004        3.4904613440000003        25.312848260999999        16.231388524999996     
        1924        1137           4  -1.1000000000000001        3.9572012320000001        25.715245346000003        15.391078672000001     
        1925        1137           5  0.77100000000000002        5.3973432460000001        25.352161024000001        15.391183116000001     
        1926        1137           6   2.3000000000000000E-002   5.4771167089999997        24.262917923000000        15.392687029999999     
        1927        1137           6   2.3000000000000000E-002   5.8575742960000001        25.769797493000002        14.493874429000000     
        1928        1137           6   2.3000000000000000E-002   5.8575297419999997        25.772057045000000        16.287444732000001     
        1929        1138           3  0.54000000000000004      -0.70189781300000009        28.722345240000003        15.395853316000002     
        1930        1138           3  0.54000000000000004       -1.0605396409999999        30.162250273000005        16.234414993999998     
        1931        1138           3  0.54000000000000004       -1.0591686400000000        30.160855535000007        14.554336669000001     
        1932        1138           4  -1.1000000000000001      -0.59422692500000018        29.757020849000000        15.395098416000000     
        1933        1138           5  0.77100000000000002       0.84775629700000010        30.113096908999996        15.395886655999997     
        1934        1138           6   2.3000000000000000E-002  0.93348485700000017        31.201468111000001        15.391637576000003     
        1935        1138           6   2.3000000000000000E-002   1.3033175930000001        29.695197273000005        16.295300044000001     
        1936        1138           6   2.3000000000000000E-002   1.3068528159999999        29.688603370000003        14.501286928000001     
        1937        1139           3  0.54000000000000004        5.6952623730000003        25.901741976000000        22.386090110000001     
        1938        1139           3  0.54000000000000004        5.3325165160000001        24.462807880999996        21.548205105000001     
        1939        1139           3  0.54000000000000004        5.6813558259999999        25.902617701000000        20.705593342000000     
        1940        1139           4  -1.1000000000000001        5.2234721019999988        25.497272526000000        21.549625177999999     
        1941        1139           5  0.77100000000000002        3.7807206699999996        25.850239310000003        21.560980220000001     
        1942        1139           6   2.3000000000000000E-002   3.3314150629999997        25.430378861000001        22.462767530999997     
        1943        1139           6   2.3000000000000000E-002   3.6922047940000002        26.938358376000004        21.558527521999995     
        1944        1139           6   2.3000000000000000E-002   3.3162909789999997        25.425239806000004        20.669252691000001     
        1945        1140           3  0.54000000000000004        1.1447383419999999        29.589734218000000        22.400000803999998     
        1946        1140           3  0.54000000000000004        1.1452027840000003        29.592925732000005        20.719508241000000     
        1947        1140           3  0.54000000000000004       0.78822124299999985        31.030183586000003        21.562393003999997     
        1948        1140           4  -1.1000000000000001       0.67957402100000008        29.995749064000005        21.560271394000001     
        1949        1140           5  0.77100000000000002      -0.76220278799999996        29.638909357999999        21.558678274999998     
        1950        1140           6   2.3000000000000000E-002  -1.2187349130000000        30.055246087000004        20.658755551999999     
        1951        1140           6   2.3000000000000000E-002 -0.84701879700000016        28.550324535000001        21.563567698999996     
        1952        1140           6   2.3000000000000000E-002  -1.2224461550000001        30.063121721000005        22.453023172999995     
        1953        1141           3  0.54000000000000004        12.942679944000000        26.749542742999999        15.389460422999997     
        1954        1141           3  0.54000000000000004        12.579327027000000        25.312400294000000        14.549137866999999     
        1955        1141           3  0.54000000000000004        12.579861343999999        25.312165261000001        16.229672274999999     
        1956        1141           4  -1.1000000000000001        13.046601231999999        25.714562346000001        15.389362421999996     
        1957        1141           5  0.77100000000000002        14.486743246000000        25.351478023999995        15.389466865999998     
        1958        1141           6   2.3000000000000000E-002   14.566516709000000        24.262234923000001        15.390970780000002     
        1959        1141           6   2.3000000000000000E-002   14.946974295999999        25.769114493000004        14.492158179000000     
        1960        1141           6   2.3000000000000000E-002   14.946929741999998        25.771374045000005        16.285728482000000     
        1961        1142           3  0.54000000000000004        8.3875021869999991        28.721662240000001        15.394137065999999     
        1962        1142           3  0.54000000000000004        8.0288603589999994        30.161567272999999        16.232698743999997     
        1963        1142           3  0.54000000000000004        8.0302313600000002        30.160172535000001        14.552620419000000     
        1964        1142           4  -1.1000000000000001        8.4951730750000003        29.756337849000005        15.393382166000000     
        1965        1142           5  0.77100000000000002        9.9371562969999978        30.112413909000001        15.394170406000001     
        1966        1142           6   2.3000000000000000E-002   10.022884856999999        31.200785110999998        15.389921326000000     
        1967        1142           6   2.3000000000000000E-002   10.392717592999999        29.694514272999999        16.293583794000000     
        1968        1142           6   2.3000000000000000E-002   10.396252816000001        29.687920370000001        14.499570678000000     
        1969        1143           3  0.54000000000000004        14.784662373000000        25.901058975999998        22.384373860000000     
        1970        1143           3  0.54000000000000004        14.421916516000000        24.462124881000005        21.546488855000000     
        1971        1143           3  0.54000000000000004        14.770755825999998        25.901934700999998        20.703877091999999     
        1972        1143           4  -1.1000000000000001        14.312872102000000        25.496589525999998        21.547908927999998     
        1973        1143           5  0.77100000000000002        12.870120669999999        25.849556310000008        21.559263970000000     
        1974        1143           6   2.3000000000000000E-002   12.420815062999999        25.429695860999999        22.461051280999996     
        1975        1143           6   2.3000000000000000E-002   12.781604793999998        26.937675376000001        21.556811271999997     
        1976        1143           6   2.3000000000000000E-002   12.405690978999997        25.424556806000002        20.667536440999996     
        1977        1144           3  0.54000000000000004        10.234138342000000        29.589051218000005        22.398284554000000     
        1978        1144           3  0.54000000000000004        10.234602784000003        29.592242731999999        20.717791990999999     
        1979        1144           3  0.54000000000000004        9.8776212429999983        31.029500586000001        21.560676753999999     
        1980        1144           4  -1.1000000000000001        9.7689740210000000        29.995066064000003        21.558555143999996     
        1981        1144           5  0.77100000000000002        8.3271972119999997        29.638226358000004        21.556962025000001     
        1982        1144           6   2.3000000000000000E-002   7.8706650869999999        30.054563086999998        20.657039302000001     
        1983        1144           6   2.3000000000000000E-002   8.2423812030000008        28.549641534999999        21.561851448999999     
        1984        1144           6   2.3000000000000000E-002   7.8669538449999994        30.062438721000003        22.451306923000001     
        1985        1145           3  0.54000000000000004        22.032079944000003        26.748859742999997        15.387744173000002     
        1986        1145           3  0.54000000000000004        21.668727027000003        25.311717294000001        14.547421616999996     
        1987        1145           3  0.54000000000000004        21.669261343999999        25.311482260999998        16.227956025000001     
        1988        1145           4  -1.1000000000000001        22.136001232000005        25.713879346000002        15.387646172000000     
        1989        1145           5  0.77100000000000002        23.576143246000004        25.350795024000000        15.387750616000000     
        1990        1145           6   2.3000000000000000E-002   23.655916709000000        24.261551922999999        15.389254530000002     
        1991        1145           6   2.3000000000000000E-002   24.036374296000002        25.768431493000001        14.490441928999999     
        1992        1145           6   2.3000000000000000E-002   24.036329741999996        25.770691045000003        16.284012231999995     
        1993        1146           3  0.54000000000000004        17.476902187000000        28.720979240000002        15.392420816000000     
        1994        1146           3  0.54000000000000004        17.118260359000001        30.160884273000001        16.230982493999999     
        1995        1146           3  0.54000000000000004        17.119631359999996        30.159489535000006        14.550904169000001     
        1996        1146           4  -1.1000000000000001        17.584573075000005        29.755654849000003        15.391665916000001     
        1997        1146           5  0.77100000000000002        19.026556297000003        30.111730908999998        15.392454155999998     
        1998        1146           6   2.3000000000000000E-002   19.112284857000002        31.200102111000000        15.388205076000000     
        1999        1146           6   2.3000000000000000E-002   19.482117593000002        29.693831273000004        16.291867543999999     
        2000        1146           6   2.3000000000000000E-002   19.485652816000002        29.687237370000002        14.497854428000000     
        2001        1147           3  0.54000000000000004        23.874062372999997        25.900375976000007        22.382657609999995     
        2002        1147           3  0.54000000000000004        23.511316516000001        24.461441880999995        21.544772604999999     
        2003        1147           3  0.54000000000000004        23.860155826000000        25.901251701000003        20.702160842000001     
        2004        1147           4  -1.1000000000000001        23.402272101999998        25.495906526000002        21.546192678000001     
        2005        1147           5  0.77100000000000002        21.959520670000000        25.848873310000002        21.557547719999999     
        2006        1147           6   2.3000000000000000E-002   21.510215063000000        25.429012861000000        22.459335030999995     
        2007        1147           6   2.3000000000000000E-002   21.871004793999997        26.936992375999999        21.555095022000000     
        2008        1147           6   2.3000000000000000E-002   21.495090978999997        25.423873806000003        20.665820191000002     
        2009        1148           3  0.54000000000000004        19.323538341999996        29.588368217999999        22.396568303999995     
        2010        1148           3  0.54000000000000004        19.324002784000001        29.591559732000004        20.716075740999997     
        2011        1148           3  0.54000000000000004        18.967021243000001        31.028817586000002        21.558960504000002     
        2012        1148           4  -1.1000000000000001        18.858374020999999        29.994383064000001        21.556838893999998     
        2013        1148           5  0.77100000000000002        17.416597211999999        29.637543357999999        21.555245774999996     
        2014        1148           6   2.3000000000000000E-002   16.960065087000000        30.053880087000007        20.655323052000000     
        2015        1148           6   2.3000000000000000E-002   17.331781202999998        28.548958535000001        21.560135199000001     
        2016        1148           6   2.3000000000000000E-002   16.956353845000002        30.061755721000001        22.449590672999996     
        2017        1149           3  0.54000000000000004        31.121479944000001        26.748176743000002        15.386027922999999     
        2018        1149           3  0.54000000000000004        30.758127027000000        25.311034293999999        14.545705366999998     
        2019        1149           3  0.54000000000000004        30.758661344000000        25.310799261000003        16.226239775000000     
        2020        1149           4  -1.1000000000000001        31.225401231999999        25.713196346000000        15.385929921999999     
        2021        1149           5  0.77100000000000002        32.665543245999999        25.350112023999998        15.386034365999999     
        2022        1149           6   2.3000000000000000E-002   32.745316709000001        24.260868922999997        15.387538279999998     
        2023        1149           6   2.3000000000000000E-002   33.125774296000003        25.767748492999999        14.488725678999998     
        2024        1149           6   2.3000000000000000E-002   33.125729741999997        25.770008045000004        16.282295982000001     
        2025        1150           3  0.54000000000000004        26.566302187000002        28.720296240000000        15.390704566000000     
        2026        1150           3  0.54000000000000004        26.207660358999995        30.160201272999998        16.229266244000002     
        2027        1150           3  0.54000000000000004        26.209031360000001        30.158806535000004        14.549187919000001     
        2028        1150           4  -1.1000000000000001        26.673973074999996        29.754971849000004        15.389949665999998     
        2029        1150           5  0.77100000000000002        28.115956297000000        30.111047909000003        15.390737905999996     
        2030        1150           6   2.3000000000000000E-002   28.201684856999996        31.199419111000005        15.386488826000001     
        2031        1150           6   2.3000000000000000E-002   28.571517592999996        29.693148272999998        16.290151294000001     
        2032        1150           6   2.3000000000000000E-002   28.575052815999999        29.686554370000000        14.496138177999999     
        2033        1151           3  0.54000000000000004        32.963462372999999        25.899692976000004        22.380941360000001     
        2034        1151           3  0.54000000000000004        32.600716515999999        24.460758881000007        21.543056355000001     
        2035        1151           3  0.54000000000000004        32.949555826000008        25.900568700999997        20.700444591999997     
        2036        1151           4  -1.1000000000000001        32.491672101999995        25.495223526000000        21.544476427999999     
        2037        1151           5  0.77100000000000002        31.048920670000005        25.848190310000000        21.555831469999998     
        2038        1151           6   2.3000000000000000E-002   30.599615063000002        25.428329861000002        22.457618781000001     
        2039        1151           6   2.3000000000000000E-002   30.960404793999999        26.936309376000001        21.553378771999999     
        2040        1151           6   2.3000000000000000E-002   30.584490979000002        25.423190806000004        20.664103941000000     
        2041        1152           3  0.54000000000000004        28.412938342000000        29.587685218000001        22.394852054000005     
        2042        1152           3  0.54000000000000004        28.413402783999995        29.590876732000002        20.714359491000000     
        2043        1152           3  0.54000000000000004        28.056421242999996        31.028134585999997        21.557244253999997     
        2044        1152           4  -1.1000000000000001        27.947774021000001        29.993700064000002        21.555122644000001     
        2045        1152           5  0.77100000000000002        26.505997211999997        29.636860358000003        21.553529524999998     
        2046        1152           6   2.3000000000000000E-002   26.049465087000005        30.053197087000001        20.653606801999999     
        2047        1152           6   2.3000000000000000E-002   26.421181203000000        28.548275535000005        21.558418949000000     
        2048        1152           6   2.3000000000000000E-002   26.045753844999997        30.061072721000002        22.447874422999995     
        2049        1153           3  0.54000000000000004        3.8485489440000000        1.1416112429999998        27.720338673000001     
        2050        1153           3  0.54000000000000004        3.4851960270000006      -0.29553120600000005        26.880016116999997     
        2051        1153           3  0.54000000000000004        3.4857303439999994      -0.29576623900000004        28.560550524999996     
        2052        1153           4  -1.1000000000000001        3.9524702320000000       0.10663084600000000        27.720240672000003     
        2053        1153           5  0.77100000000000002        5.3926122459999997      -0.25645347600000001        27.720345115999997     
        2054        1153           6   2.3000000000000000E-002   5.4723857090000001       -1.3456965770000002        27.721849029999998     
        2055        1153           6   2.3000000000000000E-002   5.8528432959999996       0.16118299300000002        26.823036428999991     
        2056        1153           6   2.3000000000000000E-002   5.8527987420000001       0.16344254499999997        28.616606731999997     
        2057        1154           3  0.54000000000000004      -0.70662881299999991        3.1137307399999998        27.725015315999993     
        2058        1154           3  0.54000000000000004       -1.0652706409999997        4.5536357730000008        28.563576993999998     
        2059        1154           3  0.54000000000000004       -1.0638996400000003        4.5522410349999998        26.883498669000002     
        2060        1154           4  -1.1000000000000001      -0.59895792500000000        4.1484063490000000        27.724260416000000     
        2061        1154           5  0.77100000000000002       0.84302529700000006        4.5044824090000013        27.725048655999995     
        2062        1154           6   2.3000000000000000E-002  0.92875385700000002        5.5928536109999998        27.720799575999997     
        2063        1154           6   2.3000000000000000E-002   1.2985865930000000        4.0865827729999999        28.624462044000001     
        2064        1154           6   2.3000000000000000E-002   1.3021218159999999        4.0799888700000002        26.830448927999999     
        2065        1155           3  0.54000000000000004        5.6905313729999998       0.29312747600000011        34.715252110000002     
        2066        1155           3  0.54000000000000004        5.3277855159999996       -1.1458066189999998        33.877367104999998     
        2067        1155           3  0.54000000000000004        5.6766248260000003       0.29400320099999994        33.034755341999990     
        2068        1155           4  -1.1000000000000001        5.2187411020000001      -0.11134197400000000        33.878787178000003     
        2069        1155           5  0.77100000000000002        3.7759896700000000       0.24162480999999997        33.890142220000001     
        2070        1155           6   2.3000000000000000E-002   3.3266840630000001      -0.17823563900000000        34.791929530999994     
        2071        1155           6   2.3000000000000000E-002   3.6874737940000006        1.3297438760000000        33.887689521999995     
        2072        1155           6   2.3000000000000000E-002   3.3115599790000001      -0.18337469400000003        32.998414691000001     
        2073        1156           3  0.54000000000000004        1.1400073420000001        3.9811197180000000        34.729162803999998     
        2074        1156           3  0.54000000000000004        1.1404717839999998        3.9843112319999996        33.048670241000004     
        2075        1156           3  0.54000000000000004       0.78349024300000014        5.4215690859999999        33.891555003999990     
        2076        1156           4  -1.1000000000000001       0.67484302100000015        4.3871345640000010        33.889433393999994     
        2077        1156           5  0.77100000000000002      -0.76693378800000001        4.0302948580000004        33.887840274999995     
        2078        1156           6   2.3000000000000000E-002  -1.2234659130000001        4.4466315869999997        32.987917551999999     
        2079        1156           6   2.3000000000000000E-002 -0.85174979700000009        2.9417100350000003        33.892729699000000     
        2080        1156           6   2.3000000000000000E-002  -1.2271771549999999        4.4545072209999992        34.782185173000002     
        2081        1157           3  0.54000000000000004        12.937948944000002        1.1409282429999998        27.718622422999996     
        2082        1157           3  0.54000000000000004        12.574596026999998      -0.29621420599999998        26.878299866999999     
        2083        1157           3  0.54000000000000004        12.575130344000003      -0.29644923899999998        28.558834274999999     
        2084        1157           4  -1.1000000000000001        13.041870231999997       0.10594784600000001        27.718524422000002     
        2085        1157           5  0.77100000000000002        14.482012245999998      -0.25713647600000000        27.718628866000000     
        2086        1157           6   2.3000000000000000E-002   14.561785709000000       -1.3463795770000000        27.720132780000000     
        2087        1157           6   2.3000000000000000E-002   14.942243296000001       0.16049999300000006        26.821320179000001     
        2088        1157           6   2.3000000000000000E-002   14.942198742000000       0.16275954500000001        28.614890481999996     
        2089        1158           3  0.54000000000000004        8.3827711869999995        3.1130477400000003        27.723299065999996     
        2090        1158           3  0.54000000000000004        8.0241293589999998        4.5529527730000003        28.561860744000004     
        2091        1158           3  0.54000000000000004        8.0255003600000006        4.5515580350000002        26.881782419000000     
        2092        1158           4  -1.1000000000000001        8.4904420750000007        4.1477233489999996        27.722544166000002     
        2093        1158           5  0.77100000000000002        9.9324252970000000        4.5037994090000000        27.723332406000001     
        2094        1158           6   2.3000000000000000E-002   10.018153857000000        5.5921706110000002        27.719083325999996     
        2095        1158           6   2.3000000000000000E-002   10.387986593000001        4.0858997729999995        28.622745793999997     
        2096        1158           6   2.3000000000000000E-002   10.391521815999999        4.0793058700000007        26.828732677999994     
        2097        1159           3  0.54000000000000004        14.779931373000000       0.29244447600000001        34.713535860000000     
        2098        1159           3  0.54000000000000004        14.417185516000000       -1.1464896189999998        33.875650855000004     
        2099        1159           3  0.54000000000000004        14.766024826000001       0.29332020100000000        33.033039091999996     
        2100        1159           4  -1.1000000000000001        14.308141101999999      -0.11202497400000003        33.877070928000002     
        2101        1159           5  0.77100000000000002        12.865389669999999       0.24094181000000003        33.888425970000000     
        2102        1159           6   2.3000000000000000E-002   12.416084063000000      -0.17891863900000002        34.790213281000000     
        2103        1159           6   2.3000000000000000E-002   12.776873793999998        1.3290608759999998        33.885973272000001     
        2104        1159           6   2.3000000000000000E-002   12.400959979000000      -0.18405769399999999        32.996698440999992     
        2105        1160           3  0.54000000000000004        10.229407341999998        3.9804367180000004        34.727446553999989     
        2106        1160           3  0.54000000000000004        10.229871783999998        3.9836282320000000        33.046953991000002     
        2107        1160           3  0.54000000000000004        9.8728902430000005        5.4208860860000003        33.889838754000003     
        2108        1160           4  -1.1000000000000001        9.7642430210000022        4.3864515639999997        33.887717143999993     
        2109        1160           5  0.77100000000000002        8.3224662120000001        4.0296118580000000        33.886124024999994     
        2110        1160           6   2.3000000000000000E-002   7.8659340870000003        4.4459485870000011        32.986201301999998     
        2111        1160           6   2.3000000000000000E-002   8.2376502029999994        2.9410270349999998        33.891013448999999     
        2112        1160           6   2.3000000000000000E-002   7.8622228449999998        4.4538242209999979        34.780468923000001     
        2113        1161           3  0.54000000000000004        22.027348944000000        1.1402452429999999        27.716906173000002     
        2114        1161           3  0.54000000000000004        21.663996027000000      -0.29689720600000002        26.876583617000001     
        2115        1161           3  0.54000000000000004        21.664530344000003      -0.29713223900000002        28.557118024999998     
        2116        1161           4  -1.1000000000000001        22.131270231999999       0.10526484600000001        27.716808172000000     
        2117        1161           5  0.77100000000000002        23.571412246000001      -0.25781947599999999        27.716912615999998     
        2118        1161           6   2.3000000000000000E-002   23.651185709000000       -1.3470625770000002        27.718416529999999     
        2119        1161           6   2.3000000000000000E-002   24.031643295999995       0.15981699299999996        26.819603928999999     
        2120        1161           6   2.3000000000000000E-002   24.031598742000000       0.16207654499999999        28.613174231999999     
        2121        1162           3  0.54000000000000004        17.472171187000001        3.1123647400000003        27.721582816000002     
        2122        1162           3  0.54000000000000004        17.113529359000001        4.5522697730000017        28.560144493999999     
        2123        1162           3  0.54000000000000004        17.114900359999996        4.5508750350000007        26.880066168999999     
        2124        1162           4  -1.1000000000000001        17.579842074999995        4.1470403489999992        27.720827915999998     
        2125        1162           5  0.77100000000000002        19.021825297000003        4.5031164090000013        27.721616155999996     
        2126        1162           6   2.3000000000000000E-002   19.107553856999999        5.5914876109999998        27.717367075999999     
        2127        1162           6   2.3000000000000000E-002   19.477386593000002        4.0852167730000000        28.621029543999999     
        2128        1162           6   2.3000000000000000E-002   19.480921815999995        4.0786228700000002        26.827016427999997     
        2129        1163           3  0.54000000000000004        23.869331372999998       0.29176147600000002        34.711819609999992     
        2130        1163           3  0.54000000000000004        23.506585516000001       -1.1471726190000000        33.873934605000002     
        2131        1163           3  0.54000000000000004        23.855424826000000       0.29263720099999996        33.031322842000002     
        2132        1163           4  -1.1000000000000001        23.397541102000002      -0.11270797400000000        33.875354678000001     
        2133        1163           5  0.77100000000000002        21.954789670000004       0.24025881000000002        33.886709719999992     
        2134        1163           6   2.3000000000000000E-002   21.505484063000001      -0.17960163900000004        34.788497030999999     
        2135        1163           6   2.3000000000000000E-002   21.866273794000008        1.3283778759999996        33.884257022000007     
        2136        1163           6   2.3000000000000000E-002   21.490359979000004      -0.18474069400000001        32.994982190999998     
        2137        1164           3  0.54000000000000004        19.318807341999996        3.9797537180000000        34.725730303999995     
        2138        1164           3  0.54000000000000004        19.319271784000001        3.9829452320000005        33.045237741000001     
        2139        1164           3  0.54000000000000004        18.962290243000005        5.4202030859999999        33.888122504000002     
        2140        1164           4  -1.1000000000000001        18.853643020999996        4.3857685640000001        33.886000893999999     
        2141        1164           5  0.77100000000000002        17.411866211999996        4.0289288579999987        33.884407775000000     
        2142        1164           6   2.3000000000000000E-002   16.955334087000001        4.4452655869999997        32.984485051999997     
        2143        1164           6   2.3000000000000000E-002   17.327050202999999        2.9403440349999999        33.889297198999991     
        2144        1164           6   2.3000000000000000E-002   16.951622844999996        4.4531412210000001        34.778752673000000     
        2145        1165           3  0.54000000000000004        31.116748944000001        1.1395622430000001        27.715189922999993     
        2146        1165           3  0.54000000000000004        30.753396027000001      -0.29758020600000001        26.874867367000000     
        2147        1165           3  0.54000000000000004        30.753930344000004      -0.29781523900000006        28.555401775000000     
        2148        1165           4  -1.1000000000000001        31.220670232000003       0.10458184600000002        27.715091921999996     
        2149        1165           5  0.77100000000000002        32.660812245999999      -0.25850247599999993        27.715196366000001     
        2150        1165           6   2.3000000000000000E-002   32.740585709000001       -1.3477455770000002        27.716700279999998     
        2151        1165           6   2.3000000000000000E-002   33.121043296000003       0.15913399300000000        26.817887679000002     
        2152        1165           6   2.3000000000000000E-002   33.120998742000005       0.16139354499999997        28.611457982000001     
        2153        1166           3  0.54000000000000004        26.561571186999998        3.1116817400000003        27.719866565999997     
        2154        1166           3  0.54000000000000004        26.202929358999995        4.5515867730000013        28.558428244000002     
        2155        1166           3  0.54000000000000004        26.204300360000001        4.5501920349999994        26.878349919000001     
        2156        1166           4  -1.1000000000000001        26.669242075000003        4.1463573490000005        27.719111666000000     
        2157        1166           5  0.77100000000000002        28.111225297000001        4.5024334089999991        27.719899905999998     
        2158        1166           6   2.3000000000000000E-002   28.196953856999997        5.5908046110000003        27.715650826000001     
        2159        1166           6   2.3000000000000000E-002   28.566786593000000        4.0845337729999995        28.619313293999998     
        2160        1166           6   2.3000000000000000E-002   28.570321816000000        4.0779398700000007        26.825300177999996     
        2161        1167           3  0.54000000000000004        32.958731372999999       0.29107847599999992        34.710103359999998     
        2162        1167           3  0.54000000000000004        32.595985515999999       -1.1478556190000000        33.872218354999994     
        2163        1167           3  0.54000000000000004        32.944824825999994       0.29195420100000002        33.029606592000000     
        2164        1167           4  -1.1000000000000001        32.486941102000003      -0.11339097400000002        33.873638428000000     
        2165        1167           5  0.77100000000000002        31.044189670000002       0.23957581000000003        33.884993469999991     
        2166        1167           6   2.3000000000000000E-002   30.594884062999999      -0.18028463900000002        34.786780780999990     
        2167        1167           6   2.3000000000000000E-002   30.955673793999996        1.3276948759999998        33.882540771999999     
        2168        1167           6   2.3000000000000000E-002   30.579759979000002      -0.18542369400000003        32.993265940999997     
        2169        1168           3  0.54000000000000004        28.408207342000001        3.9790707180000000        34.724014054000008     
        2170        1168           3  0.54000000000000004        28.408671783999996        3.9822622320000001        33.043521491000000     
        2171        1168           3  0.54000000000000004        28.051690242999999        5.4195200860000003        33.886406253999994     
        2172        1168           4  -1.1000000000000001        27.943043020999998        4.3850855639999997        33.884284643999997     
        2173        1168           5  0.77100000000000002        26.501266212000008        4.0282458580000000        33.882691525000006     
        2174        1168           6   2.3000000000000000E-002   26.044734087000002        4.4445825869999993        32.982768802000002     
        2175        1168           6   2.3000000000000000E-002   26.416450203000004        2.9396610349999999        33.887580948999997     
        2176        1168           6   2.3000000000000000E-002   26.041022845000008        4.4524582209999988        34.777036422999998     
        2177        1169           3  0.54000000000000004        3.8509311940000002        9.6786512429999991        27.718584672999995     
        2178        1169           3  0.54000000000000004        3.4875782769999994        8.2415087940000014        26.878262117000002     
        2179        1169           3  0.54000000000000004        3.4881125940000000        8.2412737610000004        28.558796525000002     
        2180        1169           4  -1.1000000000000001        3.9548524820000002        8.6436708459999991        27.718486672000001     
        2181        1169           5  0.77100000000000002        5.3949944959999989        8.2805865240000003        27.718591116000002     
        2182        1169           6   2.3000000000000000E-002   5.4747679590000002        7.1913434230000002        27.720095030000000     
        2183        1169           6   2.3000000000000000E-002   5.8552255459999998        8.6982229929999999        26.821282429000000     
        2184        1169           6   2.3000000000000000E-002   5.8551809920000002        8.7004825449999998        28.614852731999996     
        2185        1170           3  0.54000000000000004      -0.70424656299999999        11.650770740000000        27.723261315999999     
        2186        1170           3  0.54000000000000004       -1.0628883910000000        13.090675773000001        28.561822994000003     
        2187        1170           3  0.54000000000000004       -1.0615173899999997        13.089281035000003        26.881744669000000     
        2188        1170           4  -1.1000000000000001      -0.59657567500000008        12.685446349000001        27.722506416000002     
        2189        1170           5  0.77100000000000002       0.84540754699999987        13.041522409000001        27.723294656000000     
        2190        1170           6   2.3000000000000000E-002  0.93113610700000005        14.129893611000000        27.719045575999996     
        2191        1170           6   2.3000000000000000E-002   1.3009688429999997        12.623622773000001        28.622708043999999     
        2192        1170           6   2.3000000000000000E-002   1.3045040659999998        12.617028869999999        26.828694927999997     
        2193        1171           3  0.54000000000000004        5.6929136229999999        8.8301674759999980        34.713498109999996     
        2194        1171           3  0.54000000000000004        5.3301677659999989        7.3912333810000002        33.875613104999999     
        2195        1171           3  0.54000000000000004        5.6790070760000004        8.8310432010000000        33.033001341999999     
        2196        1171           4  -1.1000000000000001        5.2211233519999993        8.4256980259999992        33.877033177999998     
        2197        1171           5  0.77100000000000002        3.7783719200000001        8.7786648099999987        33.888388220000003     
        2198        1171           6   2.3000000000000000E-002   3.3290663130000002        8.3588043610000025        34.790175531000010     
        2199        1171           6   2.3000000000000000E-002   3.6898560439999999        9.8667838759999995        33.885935521999990     
        2200        1171           6   2.3000000000000000E-002   3.3139422289999998        8.3536653059999999        32.996660691000002     
        2201        1172           3  0.54000000000000004        1.1423895920000000        12.518159718000001        34.727408804000000     
        2202        1172           3  0.54000000000000004        1.1428540340000000        12.521351232000001        33.046916240999998     
        2203        1172           3  0.54000000000000004       0.78587249300000006        13.958609086000001        33.889801003999992     
        2204        1172           4  -1.1000000000000001       0.67722527100000007        12.924174564000001        33.887679394000003     
        2205        1172           5  0.77100000000000002      -0.76455153799999986        12.567334858000002        33.886086274999997     
        2206        1172           6   2.3000000000000000E-002  -1.2210836629999999        12.983671587000000        32.986163552000001     
        2207        1172           6   2.3000000000000000E-002 -0.84936754700000006        11.478750035000001        33.890975699000002     
        2208        1172           6   2.3000000000000000E-002  -1.2247949050000002        12.991547221000001        34.780431172999997     
        2209        1173           3  0.54000000000000004        12.940331194000001        9.6779682430000022        27.716868423000001     
        2210        1173           3  0.54000000000000004        12.576978277000000        8.2408257940000009        26.876545867000001     
        2211        1173           3  0.54000000000000004        12.577512594000000        8.2405907610000000        28.557080274999997     
        2212        1173           4  -1.1000000000000001        13.044252481999999        8.6429878460000005        27.716770421999996     
        2213        1173           5  0.77100000000000002        14.484394495999998        8.2799035240000016        27.716874866000001     
        2214        1173           6   2.3000000000000000E-002   14.564167959000002        7.1906604230000006        27.718378779999998     
        2215        1173           6   2.3000000000000000E-002   14.944625545999999        8.6975399929999995        26.819566178999999     
        2216        1173           6   2.3000000000000000E-002   14.944580991999999        8.6997995449999994        28.613136481999998     
        2217        1174           3  0.54000000000000004        8.3851534370000014        11.650087740000002        27.721545066000001     
        2218        1174           3  0.54000000000000004        8.0265116090000017        13.089992773000001        28.560106743999995     
        2219        1174           3  0.54000000000000004        8.0278826100000007        13.088598035000002        26.880028418999995     
        2220        1174           4  -1.1000000000000001        8.4928243249999991        12.684763348999999        27.720790165999997     
        2221        1174           5  0.77100000000000002        9.9348075469999984        13.040839409000000        27.721578405999995     
        2222        1174           6   2.3000000000000000E-002   10.020536106999998        14.129210611000000        27.717329326000002     
        2223        1174           6   2.3000000000000000E-002   10.390368842999999        12.622939773000002        28.620991793999998     
        2224        1174           6   2.3000000000000000E-002   10.393904065999997        12.616345869999998        26.826978677999996     
        2225        1175           3  0.54000000000000004        14.782313623000000        8.8294844759999993        34.711781860000002     
        2226        1175           3  0.54000000000000004        14.419567765999998        7.3905503810000006        33.873896854999998     
        2227        1175           3  0.54000000000000004        14.768407076000003        8.8303602009999995        33.031285091999990     
        2228        1175           4  -1.1000000000000001        14.310523351999999        8.4250150260000005        33.875316927999997     
        2229        1175           5  0.77100000000000002        12.867771919999999        8.7779818099999982        33.886671970000002     
        2230        1175           6   2.3000000000000000E-002   12.418466313000000        8.3581213610000002        34.788459281000002     
        2231        1175           6   2.3000000000000000E-002   12.779256044000000        9.8661008759999991        33.884219272000003     
        2232        1175           6   2.3000000000000000E-002   12.403342228999998        8.3529823060000012        32.994944441000001     
        2233        1176           3  0.54000000000000004        10.231789592000000        12.517476718000001        34.725692553999998     
        2234        1176           3  0.54000000000000004        10.232254034000000        12.520668232000000        33.045199990999997     
        2235        1176           3  0.54000000000000004        9.8752724929999989        13.957926086000002        33.888084753999998     
        2236        1176           4  -1.1000000000000001        9.7666252710000006        12.923491564000003        33.885963143999994     
        2237        1176           5  0.77100000000000002        8.3248484619999985        12.566651858000002        33.884370024999996     
        2238        1176           6   2.3000000000000000E-002   7.8683163370000013        12.982988587000001        32.984447302000000     
        2239        1176           6   2.3000000000000000E-002   8.2400324529999995        11.478067035000002        33.889259449000001     
        2240        1176           6   2.3000000000000000E-002   7.8646050949999982        12.990864221000001        34.778714923000003     
        2241        1177           3  0.54000000000000004        22.029731193999996        9.6772852430000018        27.715152172999993     
        2242        1177           3  0.54000000000000004        21.666378276999996        8.2401427940000005        26.874829617000000     
        2243        1177           3  0.54000000000000004        21.666912593999999        8.2399077610000013        28.555364024999999     
        2244        1177           4  -1.1000000000000001        22.133652481999995        8.6423048460000000        27.715054171999995     
        2245        1177           5  0.77100000000000002        23.573794496000001        8.2792205240000012        27.715158616000000     
        2246        1177           6   2.3000000000000000E-002   23.653567958999997        7.1899774230000002        27.716662530000001     
        2247        1177           6   2.3000000000000000E-002   24.034025545999999        8.6968569930000008        26.817849928999998     
        2248        1177           6   2.3000000000000000E-002   24.033980992000000        8.6991165450000008        28.611420232000000     
        2249        1178           3  0.54000000000000004        17.474553437000004        11.649404740000001        27.719828816000000     
        2250        1178           3  0.54000000000000004        17.115911609000005        13.089309773000002        28.558390494000001     
        2251        1178           3  0.54000000000000004        17.117282610000000        13.087915035000004        26.878312169000001     
        2252        1178           4  -1.1000000000000001        17.582224324999999        12.684080348999998        27.719073915999996     
        2253        1178           5  0.77100000000000002        19.024207547000003        13.040156409000002        27.719862156000005     
        2254        1178           6   2.3000000000000000E-002   19.109936106999999        14.128527611000001        27.715613076000000     
        2255        1178           6   2.3000000000000000E-002   19.479768843000002        12.622256773000000        28.619275543999997     
        2256        1178           6   2.3000000000000000E-002   19.483304065999995        12.615662870000000        26.825262428000002     
        2257        1179           3  0.54000000000000004        23.871713623000002        8.8288014760000006        34.710065610000008     
        2258        1179           3  0.54000000000000004        23.508967765999994        7.3898673810000002        33.872180604999990     
        2259        1179           3  0.54000000000000004        23.857807075999993        8.8296772010000009        33.029568842000003     
        2260        1179           4  -1.1000000000000001        23.399923352000002        8.4243320260000001        33.873600678000003     
        2261        1179           5  0.77100000000000002        21.957171920000004        8.7772988099999996        33.884955720000001     
        2262        1179           6   2.3000000000000000E-002   21.507866313000001        8.3574383609999998        34.786743031000000     
        2263        1179           6   2.3000000000000000E-002   21.868656044000002        9.8654178760000004        33.882503022000002     
        2264        1179           6   2.3000000000000000E-002   21.492742229000001        8.3522993060000026        32.993228190999993     
        2265        1180           3  0.54000000000000004        19.321189592000000        12.516793718000002        34.723976303999990     
        2266        1180           3  0.54000000000000004        19.321654034000002        12.519985232000000        33.043483741000003     
        2267        1180           3  0.54000000000000004        18.964672492999998        13.957243086000002        33.886368504000004     
        2268        1180           4  -1.1000000000000001        18.856025271000000        12.922808564000000        33.884246893999993     
        2269        1180           5  0.77100000000000002        17.414248462000000        12.565968858000000        33.882653774999994     
        2270        1180           6   2.3000000000000000E-002   16.957716336999997        12.982305587000003        32.982731051999991     
        2271        1180           6   2.3000000000000000E-002   17.329432452999999        11.477384035000000        33.887543198999992     
        2272        1180           6   2.3000000000000000E-002   16.954005094999999        12.990181220999999        34.776998672999994     
        2273        1181           3  0.54000000000000004        31.119131193999998        9.6766022429999996        27.713435922999999     
        2274        1181           3  0.54000000000000004        30.755778277000001        8.2394597940000001        26.873113366999995     
        2275        1181           3  0.54000000000000004        30.756312594000004        8.2392247609999991        28.553647774999998     
        2276        1181           4  -1.1000000000000001        31.223052481999996        8.6416218459999996        27.713337922000004     
        2277        1181           5  0.77100000000000002        32.663194495999996        8.2785375240000025        27.713442365999995     
        2278        1181           6   2.3000000000000000E-002   32.742967958999998        7.1892944230000007        27.714946280000003     
        2279        1181           6   2.3000000000000000E-002   33.123425545999993        8.6961739930000004        26.816133678999996     
        2280        1181           6   2.3000000000000000E-002   33.123380992000008        8.6984335449999985        28.609703981999999     
        2281        1182           3  0.54000000000000004        26.563953437000002        11.648721740000001        27.718112565999999     
        2282        1182           3  0.54000000000000004        26.205311608999999        13.088626773000001        28.556674243999996     
        2283        1182           3  0.54000000000000004        26.206682609999994        13.087232035000000        26.876595919000000     
        2284        1182           4  -1.1000000000000001        26.671624324999996        12.683397348999998        27.717357666000005     
        2285        1182           5  0.77100000000000002        28.113607546999994        13.039473409000003        27.718145906000000     
        2286        1182           6   2.3000000000000000E-002   28.199336107000001        14.127844611000000        27.713896825999999     
        2287        1182           6   2.3000000000000000E-002   28.569168843000000        12.621573773000000        28.617559293999996     
        2288        1182           6   2.3000000000000000E-002   28.572704065999996        12.614979870000003        26.823546178000001     
        2289        1183           3  0.54000000000000004        32.961113623000003        8.8281184760000002        34.708349360000000     
        2290        1183           3  0.54000000000000004        32.598367766000003        7.3891843810000006        33.870464355000003     
        2291        1183           3  0.54000000000000004        32.947207075999998        8.8289942010000004        33.027852592000002     
        2292        1183           4  -1.1000000000000001        32.489323352000000        8.4236490259999997        33.871884428000001     
        2293        1183           5  0.77100000000000002        31.046571920000002        8.7766158099999974        33.883239469999992     
        2294        1183           6   2.3000000000000000E-002   30.597266312999999        8.3567553610000012        34.785026780999999     
        2295        1183           6   2.3000000000000000E-002   30.958056043999999        9.8647348759999982        33.880786772000000     
        2296        1183           6   2.3000000000000000E-002   30.582142228999995        8.3516163060000004        32.991511940999992     
        2297        1184           3  0.54000000000000004        28.410589591999997        12.516110718000004        34.722260054000003     
        2298        1184           3  0.54000000000000004        28.411054034000003        12.519302232000003        33.041767491000002     
        2299        1184           3  0.54000000000000004        28.054072493000000        13.956560086000003        33.884652254000002     
        2300        1184           4  -1.1000000000000001        27.945425271000001        12.922125564000000        33.882530643999999     
        2301        1184           5  0.77100000000000002        26.503648461999997        12.565285857999999        33.880937525000000     
        2302        1184           6   2.3000000000000000E-002   26.047116336999995        12.981622587000002        32.981014801999990     
        2303        1184           6   2.3000000000000000E-002   26.418832452999997        11.476701034999998        33.885826948999998     
        2304        1184           6   2.3000000000000000E-002   26.043405094999997        12.989498221000002        34.775282422999993     
        2305        1185           3  0.54000000000000004        3.8533134439999994        18.215691242999998        27.716830672999997     
        2306        1185           3  0.54000000000000004        3.4899605270000000        16.778548794000002        26.876508117000000     
        2307        1185           3  0.54000000000000004        3.4904948440000001        16.778313761000000        28.557042524999996     
        2308        1185           4  -1.1000000000000001        3.9572347319999999        17.180710846000004        27.716732671999999     
        2309        1185           5  0.77100000000000002        5.3973767459999982        16.817626524000005        27.716837116000001     
        2310        1185           6   2.3000000000000000E-002   5.4771502090000013        15.728383423000002        27.718341030000001     
        2311        1185           6   2.3000000000000000E-002   5.8576077959999990        17.235262992999999        26.819528428999998     
        2312        1185           6   2.3000000000000000E-002   5.8575632420000003        17.237522545000001        28.613098731999997     
        2313        1186           3  0.54000000000000004      -0.70186431299999996        20.187810740000000        27.721507316000000     
        2314        1186           3  0.54000000000000004       -1.0605061409999998        21.627715772999998        28.560068994000002     
        2315        1186           3  0.54000000000000004       -1.0591351400000000        21.626321035000007        26.879990668999998     
        2316        1186           4  -1.1000000000000001      -0.59419342500000005        21.222486349000000        27.720752416000000     
        2317        1186           5  0.77100000000000002       0.84778979700000001        21.578562408999996        27.721540655999998     
        2318        1186           6   2.3000000000000000E-002  0.93351835699999997        22.666933611000005        27.717291575999997     
        2319        1186           6   2.3000000000000000E-002   1.3033510930000001        21.160662773000002        28.620954043999994     
        2320        1186           6   2.3000000000000000E-002   1.3068863159999999        21.154068870000000        26.826940927999996     
        2321        1187           3  0.54000000000000004        5.6952958730000001        17.367207476000001        34.711744109999998     
        2322        1187           3  0.54000000000000004        5.3325500159999999        15.928273381000002        33.873859105000001     
        2323        1187           3  0.54000000000000004        5.6813893260000006        17.368083201000001        33.031247341999993     
        2324        1187           4  -1.1000000000000001        5.2235056020000012        16.962738026000000        33.875279178000007     
        2325        1187           5  0.77100000000000002        3.7807541699999994        17.315704809999996        33.886634219999991     
        2326        1187           6   2.3000000000000000E-002   3.3314485629999999        16.895844361000002        34.788421530999997     
        2327        1187           6   2.3000000000000000E-002   3.6922382940000000        18.403823876000004        33.884181521999999     
        2328        1187           6   2.3000000000000000E-002   3.3163244790000004        16.890705306000005        32.994906690999997     
        2329        1188           3  0.54000000000000004        1.1447718420000002        21.055199718000004        34.725654804000001     
        2330        1188           3  0.54000000000000004        1.1452362840000001        21.058391232000005        33.045162241000007     
        2331        1188           3  0.54000000000000004       0.78825474300000020        22.495649086000004        33.888047004000001     
        2332        1188           4  -1.1000000000000001       0.67960752099999988        21.461214563999999        33.885925393999997     
        2333        1188           5  0.77100000000000002      -0.76216928799999994        21.104374858000007        33.884332274999998     
        2334        1188           6   2.3000000000000000E-002  -1.2187014130000000        21.520711587000005        32.984409552000002     
        2335        1188           6   2.3000000000000000E-002 -0.84698529700000014        20.015790034999998        33.889221698999997     
        2336        1188           6   2.3000000000000000E-002  -1.2224126549999998        21.528587220999995        34.778677172999998     
        2337        1189           3  0.54000000000000004        12.942713444000001        18.215008243000000        27.715114422999999     
        2338        1189           3  0.54000000000000004        12.579360526999999        16.777865794000004        26.874791866999999     
        2339        1189           3  0.54000000000000004        12.579894844000002        16.777630761000001        28.555326274999995     
        2340        1189           4  -1.1000000000000001        13.046634731999999        17.180027846000005        27.715016421999998     
        2341        1189           5  0.77100000000000002        14.486776746000000        16.816943524000003        27.715120865999999     
        2342        1189           6   2.3000000000000000E-002   14.566550208999999        15.727700423000003        27.716624780000000     
        2343        1189           6   2.3000000000000000E-002   14.947007796000001        17.234579993000001        26.817812178999997     
        2344        1189           6   2.3000000000000000E-002   14.946963242000001        17.236839545000002        28.611382482000000     
        2345        1190           3  0.54000000000000004        8.3875356869999997        20.187127740000001        27.719791065999999     
        2346        1190           3  0.54000000000000004        8.0288938590000001        21.627032773000000        28.558352744000000     
        2347        1190           3  0.54000000000000004        8.0302648600000026        21.625638035000001        26.878274418999997     
        2348        1190           4  -1.1000000000000001        8.4952065749999992        21.221803349000002        27.719036165999995     
        2349        1190           5  0.77100000000000002        9.9371897969999985        21.577879409000001        27.719824406000004     
        2350        1190           6   2.3000000000000000E-002   10.022918357000000        22.666250610999999        27.715575326000000     
        2351        1190           6   2.3000000000000000E-002   10.392751093000001        21.159979773000003        28.619237793999996     
        2352        1190           6   2.3000000000000000E-002   10.396286316000001        21.153385870000005        26.825224678000001     
        2353        1191           3  0.54000000000000004        14.784695872999999        17.366524475999999        34.710027859999990     
        2354        1191           3  0.54000000000000004        14.421950016000000        15.927590380999998        33.872142855000000     
        2355        1191           3  0.54000000000000004        14.770789326000001        17.367400201000002        33.029531091999999     
        2356        1191           4  -1.1000000000000001        14.312905602000001        16.962055026000002        33.873562927999998     
        2357        1191           5  0.77100000000000002        12.870154169999999        17.315021810000005        33.884917969999997     
        2358        1191           6   2.3000000000000000E-002   12.420848563000002        16.895161361000000        34.786705281000003     
        2359        1191           6   2.3000000000000000E-002   12.781638294000002        18.403140875999998        33.882465271999997     
        2360        1191           6   2.3000000000000000E-002   12.405724479000002        16.890022306000002        32.993190441000003     
        2361        1192           3  0.54000000000000004        10.234171842000002        21.054516718000002        34.723938554000000     
        2362        1192           3  0.54000000000000004        10.234636284000000        21.057708231999996        33.043445990999999     
        2363        1192           3  0.54000000000000004        9.8776547430000026        22.494966086000005        33.886330753999999     
        2364        1192           4  -1.1000000000000001        9.7690075210000025        21.460531564000004        33.884209144000003     
        2365        1192           5  0.77100000000000002        8.3272307120000022        21.103691858000005        33.882616024999990     
        2366        1192           6   2.3000000000000000E-002   7.8706985870000006        21.520028586999999        32.982693302000001     
        2367        1192           6   2.3000000000000000E-002   8.2424147029999997        20.015107035000000        33.887505448999995     
        2368        1192           6   2.3000000000000000E-002   7.8669873450000001        21.527904221000000        34.776960922999997     
        2369        1193           3  0.54000000000000004        22.032113444000004        18.214325242999998        27.713398173000002     
        2370        1193           3  0.54000000000000004        21.668760527000000        16.777182794000002        26.873075616999998     
        2371        1193           3  0.54000000000000004        21.669294844000000        16.776947760999999        28.553610024999998     
        2372        1193           4  -1.1000000000000001        22.136034732000002        17.179344846000003        27.713300172000004     
        2373        1193           5  0.77100000000000002        23.576176746000002        16.816260524000000        27.713404615999995     
        2374        1193           6   2.3000000000000000E-002   23.655950209000000        15.727017423000001        27.714908529999995     
        2375        1193           6   2.3000000000000000E-002   24.036407795999995        17.233896992999998        26.816095928999999     
        2376        1193           6   2.3000000000000000E-002   24.036363242000000        17.236156545000000        28.609666231999999     
        2377        1194           3  0.54000000000000004        17.476935686999997        20.186444740000002        27.718074815999994     
        2378        1194           3  0.54000000000000004        17.118293858999998        21.626349773000005        28.556636493999996     
        2379        1194           3  0.54000000000000004        17.119664860000004        21.624955035000006        26.876558168999992     
        2380        1194           4  -1.1000000000000001        17.584606575000002        21.221120349000000        27.717319916000005     
        2381        1194           5  0.77100000000000002        19.026589796999996        21.577196408999995        27.718108155999996     
        2382        1194           6   2.3000000000000000E-002   19.112318356999996        22.665567611000004        27.713859075999999     
        2383        1194           6   2.3000000000000000E-002   19.482151092999999        21.159296773000005        28.617521543999995     
        2384        1194           6   2.3000000000000000E-002   19.485686315999999        21.152702870000002        26.823508428000000     
        2385        1195           3  0.54000000000000004        23.874095872999998        17.365841476000000        34.708311610000003     
        2386        1195           3  0.54000000000000004        23.511350015999998        15.926907380999998        33.870426604999999     
        2387        1195           3  0.54000000000000004        23.860189326000000        17.366717201000004        33.027814841999998     
        2388        1195           4  -1.1000000000000001        23.402305601999998        16.961372025999999        33.871846677999997     
        2389        1195           5  0.77100000000000002        21.959554170000004        17.314338809999999        33.883201720000002     
        2390        1195           6   2.3000000000000000E-002   21.510248562999998        16.894478361000001        34.784989030999995     
        2391        1195           6   2.3000000000000000E-002   21.871038293999998        18.402457876000007        33.880749021999996     
        2392        1195           6   2.3000000000000000E-002   21.495124479000001        16.889339306000004        32.991474191000002     
        2393        1196           3  0.54000000000000004        19.323571842000000        21.053833718000000        34.722222303999999     
        2394        1196           3  0.54000000000000004        19.324036284000002        21.057025232000001        33.041729740999997     
        2395        1196           3  0.54000000000000004        18.967054742999998        22.494283086000003        33.884614503999998     
        2396        1196           4  -1.1000000000000001        18.858407521000000        21.459848564000001        33.882492894000002     
        2397        1196           5  0.77100000000000002        17.416630712000003        21.103008857999999        33.880899775000003     
        2398        1196           6   2.3000000000000000E-002   16.960098587000001        21.519345587000004        32.980977052000000     
        2399        1196           6   2.3000000000000000E-002   17.331814702999999        20.014424034999998        33.885789199000001     
        2400        1196           6   2.3000000000000000E-002   16.956387345000003        21.527221221000001        34.775244673000003     
        2401        1197           3  0.54000000000000004        31.121513443999998        18.213642242999999        27.711681923000000     
        2402        1197           3  0.54000000000000004        30.758160526999998        16.776499793999999        26.871359367000000     
        2403        1197           3  0.54000000000000004        30.758694844000001        16.776264761000000        28.551893774999996     
        2404        1197           4  -1.1000000000000001        31.225434732000004        17.178661846000004        27.711583921999996     
        2405        1197           5  0.77100000000000002        32.665576746000006        16.815577523999998        27.711688366000001     
        2406        1197           6   2.3000000000000000E-002   32.745350209000009        15.726334423000001        27.713192280000001     
        2407        1197           6   2.3000000000000000E-002   33.125807795999997        17.233213992999996        26.814379678999995     
        2408        1197           6   2.3000000000000000E-002   33.125763241999998        17.235473545000001        28.607949981999997     
        2409        1198           3  0.54000000000000004        26.566335687000002        20.185761740000004        27.716358565999997     
        2410        1198           3  0.54000000000000004        26.207693858999999        21.625666772999999        28.554920243999998     
        2411        1198           3  0.54000000000000004        26.209064860000002        21.624272035000001        26.874841919000001     
        2412        1198           4  -1.1000000000000001        26.674006575000000        21.220437349000004        27.715603666000003     
        2413        1198           5  0.77100000000000002        28.115989796999997        21.576513409000000        27.716391905999998     
        2414        1198           6   2.3000000000000000E-002   28.201718356999997        22.664884611000002        27.712142826000001     
        2415        1198           6   2.3000000000000000E-002   28.571551092999993        21.158613773000003        28.615805294000005     
        2416        1198           6   2.3000000000000000E-002   28.575086316000000        21.152019870000004        26.821792178000003     
        2417        1199           3  0.54000000000000004        32.963495872999999        17.365158476000005        34.706595360000001     
        2418        1199           3  0.54000000000000004        32.600750015999999        15.926224381000001        33.868710354999990     
        2419        1199           3  0.54000000000000004        32.949589326000002        17.366034201000002        33.026098591999997     
        2420        1199           4  -1.1000000000000001        32.491705602000010        16.960689026000004        33.870130427999996     
        2421        1199           5  0.77100000000000002        31.048954169999995        17.313655810000004        33.881485470000001     
        2422        1199           6   2.3000000000000000E-002   30.599648562999999        16.893795360999999        34.783272780999994     
        2423        1199           6   2.3000000000000000E-002   30.960438293999999        18.401774876000001        33.879032771999995     
        2424        1199           6   2.3000000000000000E-002   30.584524478999999        16.888656306000005        32.989757940999993     
        2425        1200           3  0.54000000000000004        28.412971842000001        21.053150718000001        34.720506053999998     
        2426        1200           3  0.54000000000000004        28.413436283999996        21.056342231999999        33.040013490999996     
        2427        1200           3  0.54000000000000004        28.056454742999996        22.493600086000001        33.882898253999997     
        2428        1200           4  -1.1000000000000001        27.947807521000001        21.459165564000003        33.880776644000001     
        2429        1200           5  0.77100000000000002        26.506030712000001        21.102325858000004        33.879183525000002     
        2430        1200           6   2.3000000000000000E-002   26.049498586999999        21.518662586999998        32.979260801999999     
        2431        1200           6   2.3000000000000000E-002   26.421214702999993        20.013741035000002        33.884072949000000     
        2432        1200           6   2.3000000000000000E-002   26.045787345000001        21.526538221000003        34.773528423000002     
        2433        1201           3  0.54000000000000004        3.8556956940000000        26.752731242999999        27.715076672999999     
        2434        1201           3  0.54000000000000004        3.4923427770000002        25.315588793999996        26.874754116999998     
        2435        1201           3  0.54000000000000004        3.4928770939999989        25.315353761000001        28.555288524999995     
        2436        1201           4  -1.1000000000000001        3.9596169820000005        25.717750846000001        27.714978672000001     
        2437        1201           5  0.77100000000000002        5.3997589960000001        25.354666523999995        27.715083115999995     
        2438        1201           6   2.3000000000000000E-002   5.4795324590000005        24.265423423000009        27.716587029999999     
        2439        1201           6   2.3000000000000000E-002   5.8599900460000001        25.772302993000004        26.817774428999996     
        2440        1201           6   2.3000000000000000E-002   5.8599454919999987        25.774562544999998        28.611344731999996     
        2441        1202           3  0.54000000000000004      -0.69948206300000015        28.724850740000004        27.719753315999998     
        2442        1202           3  0.54000000000000004       -1.0581238910000001        30.164755772999996        28.558314994000000     
        2443        1202           3  0.54000000000000004       -1.0567528900000001        30.163361035000005        26.878236668999996     
        2444        1202           4  -1.1000000000000001      -0.59181117500000013        29.759526349000009        27.718998416000002     
        2445        1202           5  0.77100000000000002       0.85017204700000015        30.115602409000005        27.719786655999997     
        2446        1202           6   2.3000000000000000E-002  0.93590060700000011        31.203973610999999        27.715537575999999     
        2447        1202           6   2.3000000000000000E-002   1.3057333429999998        29.697702773000003        28.619200043999996     
        2448        1202           6   2.3000000000000000E-002   1.3092685660000001        29.691108870000001        26.825186928000001     
        2449        1203           3  0.54000000000000004        5.6976781230000002        25.904247476000002        34.709990110000000     
        2450        1203           3  0.54000000000000004        5.3349322660000000        24.465313381000005        33.872105105000010     
        2451        1203           3  0.54000000000000004        5.6837715759999998        25.905123200999999        33.029493341999995     
        2452        1203           4  -1.1000000000000001        5.2258878519999996        25.499778026000005        33.873525178000001     
        2453        1203           5  0.77100000000000002        3.7831364199999999        25.852744809999997        33.884880219999999     
        2454        1203           6   2.3000000000000000E-002   3.3338308130000001        25.432884361000003        34.786667530999999     
        2455        1203           6   2.3000000000000000E-002   3.6946205440000006        26.940863876000002        33.882427522000000     
        2456        1203           6   2.3000000000000000E-002   3.3187067290000001        25.427745305999998        32.993152690999992     
        2457        1204           3  0.54000000000000004        1.1471540919999998        29.592239717999998        34.723900803999996     
        2458        1204           3  0.54000000000000004        1.1476185340000000        29.595431231999999        33.043408241000002     
        2459        1204           3  0.54000000000000004       0.79063699300000001        31.032689086000001        33.886293004000002     
        2460        1204           4  -1.1000000000000001       0.68198977100000002        29.998254564000003        33.884171393999992     
        2461        1204           5  0.77100000000000002      -0.75978703800000003        29.641414858000008        33.882578274999993     
        2462        1204           6   2.3000000000000000E-002  -1.2163191629999999        30.057751586999998        32.982655551999997     
        2463        1204           6   2.3000000000000000E-002 -0.84460304700000011        28.552830034999999        33.887467698999991     
        2464        1204           6   2.3000000000000000E-002  -1.2200304050000002        30.065627221000007        34.776923173000000     
        2465        1205           3  0.54000000000000004        12.945095693999999        26.752048243000001        27.713360423000001     
        2466        1205           3  0.54000000000000004        12.581742777000001        25.314905794000005        26.873037866999997     
        2467        1205           3  0.54000000000000004        12.582277094000002        25.314670761000002        28.553572274999997     
        2468        1205           4  -1.1000000000000001        13.049016981999998        25.717067846000003        27.713262422000003     
        2469        1205           5  0.77100000000000002        14.489158995999999        25.353983524000004        27.713366865999998     
        2470        1205           6   2.3000000000000000E-002   14.568932458999999        24.264740422999999        27.714870779999995     
        2471        1205           6   2.3000000000000000E-002   14.949390046000003        25.771619993000002        26.816058178999995     
        2472        1205           6   2.3000000000000000E-002   14.949345491999999        25.773879545000003        28.609628481999998     
        2473        1206           3  0.54000000000000004        8.3899179369999999        28.724167739999999        27.718037065999997     
        2474        1206           3  0.54000000000000004        8.0312761090000002        30.164072773000004        28.556598743999995     
        2475        1206           3  0.54000000000000004        8.0326471099999974        30.162678034999995        26.876520418999998     
        2476        1206           4  -1.1000000000000001        8.4975888249999976        29.758843349000003        27.717282166000000     
        2477        1206           5  0.77100000000000002        9.9395720470000004        30.114919409000002        27.718070405999995     
        2478        1206           6   2.3000000000000000E-002   10.025300607000002        31.203290611000000        27.713821325999998     
        2479        1206           6   2.3000000000000000E-002   10.395133342999998        29.697019773000001        28.617483794000002     
        2480        1206           6   2.3000000000000000E-002   10.398668565999998        29.690425869999999        26.823470678000000     
        2481        1207           3  0.54000000000000004        14.787078123000001        25.903564475999996        34.708273859999998     
        2482        1207           3  0.54000000000000004        14.424332266000000        24.464630381000003        33.870388855000002     
        2483        1207           3  0.54000000000000004        14.773171576000001        25.904440201000000        33.027777092000008     
        2484        1207           4  -1.1000000000000001        14.315287852000001        25.499095025999999        33.871808928000000     
        2485        1207           5  0.77100000000000002        12.872536419999998        25.852061810000002        33.883163969999998     
        2486        1207           6   2.3000000000000000E-002   12.423230813000000        25.432201361000004        34.784951280999998     
        2487        1207           6   2.3000000000000000E-002   12.784020543999999        26.940180875999999        33.880711271999999     
        2488        1207           6   2.3000000000000000E-002   12.408106728999998        25.427062306000000        32.991436440999991     
        2489        1208           3  0.54000000000000004        10.236554091999999        29.591556718000000        34.722184553999995     
        2490        1208           3  0.54000000000000004        10.237018534000001        29.594748232000001        33.041691991000000     
        2491        1208           3  0.54000000000000004        9.8800369930000009        31.032006085999999        33.884576754000001     
        2492        1208           4  -1.1000000000000001        9.7713897709999991        29.997571564000001        33.882455143999991     
        2493        1208           5  0.77100000000000002        8.3296129619999988        29.640731858000002        33.880862024999992     
        2494        1208           6   2.3000000000000000E-002   7.8730808370000007        30.057068587000000        32.980939301999996     
        2495        1208           6   2.3000000000000000E-002   8.2447969530000016        28.552147035000004        33.885751448999990     
        2496        1208           6   2.3000000000000000E-002   7.8693695949999993        30.064944221000001        34.775206922999999     
        2497        1209           3  0.54000000000000004        22.034495694000000        26.751365243000002        27.711644172999996     
        2498        1209           3  0.54000000000000004        21.671142776999996        25.314222793999996        26.871321617000000     
        2499        1209           3  0.54000000000000004        21.671677094000003        25.313987761000000        28.551856025000003     
        2500        1209           4  -1.1000000000000001        22.138416981999995        25.716384846000000        27.711546171999995     
        2501        1209           5  0.77100000000000002        23.578558996000002        25.353300524000005        27.711650616000004     
        2502        1209           6   2.3000000000000000E-002   23.658332458999997        24.264057423000004        27.713154530000001     
        2503        1209           6   2.3000000000000000E-002   24.038790045999999        25.770936992999999        26.814341929000001     
        2504        1209           6   2.3000000000000000E-002   24.038745492000000        25.773196545000001        28.607912231999997     
        2505        1210           3  0.54000000000000004        17.479317937000001        28.723484740000004        27.716320816000003     
        2506        1210           3  0.54000000000000004        17.120676109000001        30.163389772999999        28.554882494000005     
        2507        1210           3  0.54000000000000004        17.122047109999997        30.161995035000004        26.874804169000001     
        2508        1210           4  -1.1000000000000001        17.586988824999995        29.758160349000001        27.715565915999996     
        2509        1210           5  0.77100000000000002        19.028972046999996        30.114236409000000        27.716354155999994     
        2510        1210           6   2.3000000000000000E-002   19.114700606999996        31.202607611000001        27.712105075999997     
        2511        1210           6   2.3000000000000000E-002   19.484533342999995        29.696336773000002        28.615767544000001     
        2512        1210           6   2.3000000000000000E-002   19.488068565999999        29.689742870000000        26.821754427999998     
        2513        1211           3  0.54000000000000004        23.876478122999998        25.902881476000005        34.706557609999997     
        2514        1211           3  0.54000000000000004        23.513732266000002        24.463947381000001        33.868672605000000     
        2515        1211           3  0.54000000000000004        23.862571576000001        25.903757200999998        33.026060842000007     
        2516        1211           4  -1.1000000000000001        23.404687851999999        25.498412026000004        33.870092677999992     
        2517        1211           5  0.77100000000000002        21.961936420000001        25.851378810000000        33.881447719999997     
        2518        1211           6   2.3000000000000000E-002   21.512630813000005        25.431518360999998        34.783235030999997     
        2519        1211           6   2.3000000000000000E-002   21.873420544000002        26.939497876000004        33.878995021999998     
        2520        1211           6   2.3000000000000000E-002   21.497506729000001        25.426379306000001        32.989720191000004     
        2521        1212           3  0.54000000000000004        19.325954092000000        29.590873718000001        34.720468304000001     
        2522        1212           3  0.54000000000000004        19.326418533999998        29.594065231999998        33.039975740999992     
        2523        1212           3  0.54000000000000004        18.969436992999999        31.031323086000000        33.882860503999993     
        2524        1212           4  -1.1000000000000001        18.860789771000000        29.996888563999999        33.880738893999990     
        2525        1212           5  0.77100000000000002        17.419012961999996        29.640048858000004        33.879145774999991     
        2526        1212           6   2.3000000000000000E-002   16.962480837000001        30.056385587000005        32.979223052000002     
        2527        1212           6   2.3000000000000000E-002   17.334196953000003        28.551464034999995        33.884035199000003     
        2528        1212           6   2.3000000000000000E-002   16.958769594999996        30.064261220999999        34.773490672999998     
        2529        1213           3  0.54000000000000004        31.123895694000002        26.750682243000000        27.709927922999999     
        2530        1213           3  0.54000000000000004        30.760542777000001        25.313539794000000        26.869605366999998     
        2531        1213           3  0.54000000000000004        30.761077094000004        25.313304761000005        28.550139774999998     
        2532        1213           4  -1.1000000000000001        31.227816982000000        25.715701846000002        27.709829922000001     
        2533        1213           5  0.77100000000000002        32.667958996000003        25.352617523999999        27.709934365999999     
        2534        1213           6   2.3000000000000000E-002   32.747732458999991        24.263374422999998        27.711438279999992     
        2535        1213           6   2.3000000000000000E-002   33.128190045999993        25.770253992999997        26.812625679000000     
        2536        1213           6   2.3000000000000000E-002   33.128145492000002        25.772513544999995        28.606195981999999     
        2537        1214           3  0.54000000000000004        26.568717936999999        28.722801739999998        27.714604566000002     
        2538        1214           3  0.54000000000000004        26.210076109000003        30.162706773000004        28.553166244000000     
        2539        1214           3  0.54000000000000004        26.211447110000005        30.161312034999998        26.873087918999996     
        2540        1214           4  -1.1000000000000001        26.676388825000004        29.757477349000002        27.713849666000002     
        2541        1214           5  0.77100000000000002        28.118372047000001        30.113553409000005        27.714637905999997     
        2542        1214           6   2.3000000000000000E-002   28.204100607000001        31.201924611000003        27.710388825999999     
        2543        1214           6   2.3000000000000000E-002   28.573933342999997        29.695653772999997        28.614051293999999     
        2544        1214           6   2.3000000000000000E-002   28.577468565999997        29.689059870000001        26.820038178000001     
        2545        1215           3  0.54000000000000004        32.965878123000010        25.902198475999995        34.704841360000003     
        2546        1215           3  0.54000000000000004        32.603132266000003        24.463264381000002        33.866956354999999     
        2547        1215           3  0.54000000000000004        32.951971575999991        25.903074201000003        33.024344591999998     
        2548        1215           4  -1.1000000000000001        32.494087852000000        25.497729025999998        33.868376427999991     
        2549        1215           5  0.77100000000000002        31.051336420000002        25.850695809999998        33.879731469999996     
        2550        1215           6   2.3000000000000000E-002   30.602030812999999        25.430835361000003        34.781518780999995     
        2551        1215           6   2.3000000000000000E-002   30.962820544000000        26.938814876000002        33.877278771999997     
        2552        1215           6   2.3000000000000000E-002   30.586906728999999        25.425696305999999        32.988003941000009     
        2553        1216           3  0.54000000000000004        28.415354092000001        29.590190717999999        34.718752053999992     
        2554        1216           3  0.54000000000000004        28.415818534000000        29.593382232000000        33.038259490999991     
        2555        1216           3  0.54000000000000004        28.058836993000000        31.030640085999998        33.881144253999992     
        2556        1216           4  -1.1000000000000001        27.950189770999998        29.996205564000004        33.879022644000003     
        2557        1216           5  0.77100000000000002        26.508412962000005        29.639365858000005        33.877429524999997     
        2558        1216           6   2.3000000000000000E-002   26.051880836999999        30.055702586999999        32.977506802000001     
        2559        1216           6   2.3000000000000000E-002   26.423596953000001        28.550781035000004        33.882318949000002     
        2560        1216           6   2.3000000000000000E-002   26.048169595000005        30.063578221000004        34.771774422999989     
        2561        1217           3  0.54000000000000004        3.8509646940000000        1.1441167429999999        40.044238673000002     
        2562        1217           3  0.54000000000000004        3.4876117770000001      -0.29302570600000005        39.203916116999999     
        2563        1217           3  0.54000000000000004        3.4881460940000002      -0.29326073899999999        40.884450524999991     
        2564        1217           4  -1.1000000000000001        3.9548859820000000       0.10913634599999997        40.044140671999990     
        2565        1217           5  0.77100000000000002        5.3950279959999996      -0.25394797600000002        40.044245115999999     
        2566        1217           6   2.3000000000000000E-002   5.4748014590000009       -1.3431910769999997        40.045749030000003     
        2567        1217           6   2.3000000000000000E-002   5.8552590459999996       0.16368849300000002        39.146936429000000     
        2568        1217           6   2.3000000000000000E-002   5.8552144919999991       0.16594804499999999        40.940506731999996     
        2569        1218           3  0.54000000000000004      -0.70421306299999986        3.1162362400000001        40.048915315999999     
        2570        1218           3  0.54000000000000004       -1.0628548910000000        4.5561412729999997        40.887476993999989     
        2571        1218           3  0.54000000000000004       -1.0614838900000001        4.5547465349999996        39.207398668999993     
        2572        1218           4  -1.1000000000000001      -0.59654217499999984        4.1509118490000008        40.048160415999995     
        2573        1218           5  0.77100000000000002       0.84544104700000000        4.5069879090000011        40.048948656000000     
        2574        1218           6   2.3000000000000000E-002  0.93116960700000007        5.5953591109999996        40.044699575999999     
        2575        1218           6   2.3000000000000000E-002   1.3010023429999997        4.0890882729999989        40.948362044000000     
        2576        1218           6   2.3000000000000000E-002   1.3045375660000000        4.0824943700000009        39.154348927999997     
        2577        1219           3  0.54000000000000004        5.6929471229999988       0.29563297600000005        47.039152110000003     
        2578        1219           3  0.54000000000000004        5.3302012660000004       -1.1433011190000000        46.201267104999992     
        2579        1219           3  0.54000000000000004        5.6790405759999993       0.29650870099999999        45.358655341999992     
        2580        1219           4  -1.1000000000000001        5.2211568520000000      -0.10883647400000002        46.202687178000005     
        2581        1219           5  0.77100000000000002        3.7784054199999990       0.24413031000000002        46.214042220000010     
        2582        1219           6   2.3000000000000000E-002   3.3290998130000005      -0.17573013900000004        47.115829530999996     
        2583        1219           6   2.3000000000000000E-002   3.6898895440000001        1.3322493760000000        46.211589521999997     
        2584        1219           6   2.3000000000000000E-002   3.3139757289999996      -0.18086919399999998        45.322314691000003     
        2585        1220           3  0.54000000000000004        1.1424230920000000        3.9836252180000002        47.053062804000000     
        2586        1220           3  0.54000000000000004        1.1428875340000000        3.9868167320000003        45.372570241000005     
        2587        1220           3  0.54000000000000004       0.78590599299999997        5.4240745860000006        46.215455003999999     
        2588        1220           4  -1.1000000000000001       0.67725877100000009        4.3896400640000008        46.213333394000003     
        2589        1220           5  0.77100000000000002      -0.76451803800000007        4.0328003580000003        46.211740274999997     
        2590        1220           6   2.3000000000000000E-002  -1.2210501630000001        4.4491370870000013        45.311817552000001     
        2591        1220           6   2.3000000000000000E-002 -0.84933404700000004        2.9442155350000001        46.216629699000002     
        2592        1220           6   2.3000000000000000E-002  -1.2247614050000000        4.4570127210000008        47.106085172999990     
        2593        1221           3  0.54000000000000004        12.940364693999999        1.1434337429999999        40.042522423000001     
        2594        1221           3  0.54000000000000004        12.577011776999997      -0.29370870600000004        39.202199866999997     
        2595        1221           3  0.54000000000000004        12.577546094000002      -0.29394373899999993        40.882734274999997     
        2596        1221           4  -1.1000000000000001        13.044285982000000       0.10845334600000003        40.042424422000011     
        2597        1221           5  0.77100000000000002        14.484427995999999      -0.25463097600000001        40.042528865999998     
        2598        1221           6   2.3000000000000000E-002   14.564201459000001       -1.3438740769999999        40.044032780000002     
        2599        1221           6   2.3000000000000000E-002   14.944659046000000       0.16300549300000003        39.145220178999999     
        2600        1221           6   2.3000000000000000E-002   14.944614491999998       0.16526504500000003        40.938790482000002     
        2601        1222           3  0.54000000000000004        8.3851869370000003        3.1155532400000001        40.047199065999997     
        2602        1222           3  0.54000000000000004        8.0265451089999988        4.5554582730000011        40.885760743999995     
        2603        1222           3  0.54000000000000004        8.0279161099999996        4.5540635349999992        39.205682418999999     
        2604        1222           4  -1.1000000000000001        8.4928578249999997        4.1502288490000012        40.046444165999993     
        2605        1222           5  0.77100000000000002        9.9348410470000008        4.5063049089999998        40.047232405999999     
        2606        1222           6   2.3000000000000000E-002   10.020569607000001        5.5946761110000001        40.042983325999998     
        2607        1222           6   2.3000000000000000E-002   10.390402343000000        4.0884052730000011        40.946645793999998     
        2608        1222           6   2.3000000000000000E-002   10.393937566000002        4.0818113699999996        39.152632678000003     
        2609        1223           3  0.54000000000000004        14.782347122999997       0.29494997600000000        47.037435859999995     
        2610        1223           3  0.54000000000000004        14.419601266000003       -1.1439841190000002        46.199550854999998     
        2611        1223           3  0.54000000000000004        14.768440576000001       0.29582570100000005        45.356939091999990     
        2612        1223           4  -1.1000000000000001        14.310556851999998      -0.10951947400000001        46.200970927999997     
        2613        1223           5  0.77100000000000002        12.867805419999998       0.24344731000000003        46.212325970000002     
        2614        1223           6   2.3000000000000000E-002   12.418499812999999      -0.17641313900000002        47.114113281000002     
        2615        1223           6   2.3000000000000000E-002   12.779289544000001        1.3315663760000001        46.209873271999996     
        2616        1223           6   2.3000000000000000E-002   12.403375729000002      -0.18155219399999997        45.320598441000001     
        2617        1224           3  0.54000000000000004        10.231823091999999        3.9829422179999994        47.051346553999998     
        2618        1224           3  0.54000000000000004        10.232287533999999        3.9861337319999999        45.370853990999997     
        2619        1224           3  0.54000000000000004        9.8753059930000013        5.4233915860000002        46.213738753999998     
        2620        1224           4  -1.1000000000000001        9.7666587710000012        4.3889570640000013        46.211617143999995     
        2621        1224           5  0.77100000000000002        8.3248819619999992        4.0321173579999998        46.210024025000003     
        2622        1224           6   2.3000000000000000E-002   7.8683498369999993        4.4484540870000000        45.310101302000000     
        2623        1224           6   2.3000000000000000E-002   8.2400659530000002        2.9435325350000006        46.214913448999994     
        2624        1224           6   2.3000000000000000E-002   7.8646385950000006        4.4563297210000004        47.104368923000003     
        2625        1225           3  0.54000000000000004        22.029764694000001        1.1427507429999999        40.040806173000000     
        2626        1225           3  0.54000000000000004        21.666411776999997      -0.29439170600000009        39.200483617000003     
        2627        1225           3  0.54000000000000004        21.666946094000000      -0.29462673900000008        40.881018025000003     
        2628        1225           4  -1.1000000000000001        22.133685982000003       0.10777034599999999        40.040708172000002     
        2629        1225           5  0.77100000000000002        23.573827995999999      -0.25531397600000005        40.040812615999990     
        2630        1225           6   2.3000000000000000E-002   23.653601459000001       -1.3445570769999999        40.042316530000001     
        2631        1225           6   2.3000000000000000E-002   24.034059045999999       0.16232249300000001        39.143503928999991     
        2632        1225           6   2.3000000000000000E-002   24.034014491999997       0.16458204500000001        40.937074231999993     
        2633        1226           3  0.54000000000000004        17.474586937000002        3.1148702400000001        40.045482815999996     
        2634        1226           3  0.54000000000000004        17.115945108999998        4.5547752729999997        40.884044493999994     
        2635        1226           3  0.54000000000000004        17.117316110000001        4.5533805349999987        39.203966169000005     
        2636        1226           4  -1.1000000000000001        17.582257824999999        4.1495458489999999        40.044727915999999     
        2637        1226           5  0.77100000000000002        19.024241046999997        4.5056219090000003        40.045516155999991     
        2638        1226           6   2.3000000000000000E-002   19.109969607000000        5.5939931109999996        40.041267075999997     
        2639        1226           6   2.3000000000000000E-002   19.479802343000006        4.0877222730000007        40.944929543999997     
        2640        1226           6   2.3000000000000000E-002   19.483337566000003        4.0811283700000001        39.150916428000002     
        2641        1227           3  0.54000000000000004        23.871747122999999       0.29426697600000007        47.035719609999994     
        2642        1227           3  0.54000000000000004        23.509001265999999       -1.1446671190000000        46.197834604999997     
        2643        1227           3  0.54000000000000004        23.857840576000005       0.29514270099999995        45.355222842000011     
        2644        1227           4  -1.1000000000000001        23.399956851999995      -0.11020247400000001        46.199254678000003     
        2645        1227           5  0.77100000000000002        21.957205420000005       0.24276431000000001        46.210609720000001     
        2646        1227           6   2.3000000000000000E-002   21.507899813000005      -0.17709613899999999        47.112397031000000     
        2647        1227           6   2.3000000000000000E-002   21.868689543999999        1.3308833760000001        46.208157021999995     
        2648        1227           6   2.3000000000000000E-002   21.492775729000002      -0.18223519399999999        45.318882190999993     
        2649        1228           3  0.54000000000000004        19.321223092000000        3.9822592179999998        47.049630303999990     
        2650        1228           3  0.54000000000000004        19.321687533999999        3.9854507319999999        45.369137740999996     
        2651        1228           3  0.54000000000000004        18.964705992999995        5.4227085860000006        46.212022503999997     
        2652        1228           4  -1.1000000000000001        18.856058771000004        4.3882740640000009        46.209900893999993     
        2653        1228           5  0.77100000000000002        17.414281962000000        4.0314343580000012        46.208307774999994     
        2654        1228           6   2.3000000000000000E-002   16.957749837000001        4.4477710869999996        45.308385051999998     
        2655        1228           6   2.3000000000000000E-002   17.329465952999996        2.9428495350000010        46.213197198999993     
        2656        1228           6   2.3000000000000000E-002   16.954038595000000        4.4556467210000008        47.102652673000001     
        2657        1229           3  0.54000000000000004        31.119164694000002        1.1420677429999999        40.039089922999999     
        2658        1229           3  0.54000000000000004        30.755811777000002      -0.29507470600000008        39.198767366999995     
        2659        1229           3  0.54000000000000004        30.756346094000005      -0.29530973900000007        40.879301775000002     
        2660        1229           4  -1.1000000000000001        31.223085982000001       0.10708734600000001        40.038991922000001     
        2661        1229           5  0.77100000000000002        32.663227996000003      -0.25599697599999999        40.039096366000003     
        2662        1229           6   2.3000000000000000E-002   32.743001459000006       -1.3452400769999999        40.040600280000000     
        2663        1229           6   2.3000000000000000E-002   33.123459046000001       0.16163949300000005        39.141787678999997     
        2664        1229           6   2.3000000000000000E-002   33.123414492000002       0.16389904500000005        40.935357981999992     
        2665        1230           3  0.54000000000000004        26.563986937000003        3.1141872400000006        40.043766566000002     
        2666        1230           3  0.54000000000000004        26.205345109000000        4.5540922730000002        40.882328244000007     
        2667        1230           3  0.54000000000000004        26.206716109999999        4.5526975350000001        39.202249919000003     
        2668        1230           4  -1.1000000000000001        26.671657824999997        4.1488628490000004        40.043011665999998     
        2669        1230           5  0.77100000000000002        28.113641047000002        4.5049389089999998        40.043799905999997     
        2670        1230           6   2.3000000000000000E-002   28.199369607000001        5.5933101110000001        40.039550826000003     
        2671        1230           6   2.3000000000000000E-002   28.569202342999997        4.0870392730000011        40.943213294000003     
        2672        1230           6   2.3000000000000000E-002   28.572737566000004        4.0804453699999987        39.149200178000001     
        2673        1231           3  0.54000000000000004        32.961147123000003       0.29358397600000002        47.034003360000000     
        2674        1231           3  0.54000000000000004        32.598401266000010       -1.1453501189999999        46.196118355000003     
        2675        1231           3  0.54000000000000004        32.947240575999999       0.29445970100000002        45.353506592000002     
        2676        1231           4  -1.1000000000000001        32.489356852000000      -0.11088547400000001        46.197538427999994     
        2677        1231           5  0.77100000000000002        31.046605419999999       0.24208130999999997        46.208893470000000     
        2678        1231           6   2.3000000000000000E-002   30.597299813000006      -0.17777913900000006        47.110680780999999     
        2679        1231           6   2.3000000000000000E-002   30.958089544000003        1.3302003760000001        46.206440772000001     
        2680        1231           6   2.3000000000000000E-002   30.582175728999999      -0.18291819400000003        45.317165940999992     
        2681        1232           3  0.54000000000000004        28.410623092000002        3.9815762179999998        47.047914054000003     
        2682        1232           3  0.54000000000000004        28.411087533999996        3.9847677319999999        45.367421490999995     
        2683        1232           3  0.54000000000000004        28.054105993000000        5.4220255860000002        46.210306254000002     
        2684        1232           4  -1.1000000000000001        27.945458771000002        4.3875910640000013        46.208184643999999     
        2685        1232           5  0.77100000000000002        26.503681961999998        4.0307513580000007        46.206591525000000     
        2686        1232           6   2.3000000000000000E-002   26.047149836999996        4.4470880869999991        45.306668801999990     
        2687        1232           6   2.3000000000000000E-002   26.418865953000001        2.9421665350000006        46.211480949000006     
        2688        1232           6   2.3000000000000000E-002   26.043438594999998        4.4549637210000004        47.100936423000000     
        2689        1233           3  0.54000000000000004        3.8533469439999997        9.6811567430000043        40.042484672999997     
        2690        1233           3  0.54000000000000004        3.4899940269999998        8.2440142939999994        39.202162117000000     
        2691        1233           3  0.54000000000000004        3.4905283439999999        8.2437792610000002        40.882696524999993     
        2692        1233           4  -1.1000000000000001        3.9572682320000001        8.6461763460000007        40.042386671999992     
        2693        1233           5  0.77100000000000002        5.3974102460000006        8.2830920240000019        40.042491115999994     
        2694        1233           6   2.3000000000000000E-002   5.4771837090000011        7.1938489230000009        40.043995029999998     
        2695        1233           6   2.3000000000000000E-002   5.8576412960000006        8.7007284929999980        39.145182429000002     
        2696        1233           6   2.3000000000000000E-002   5.8575967419999992        8.7029880450000014        40.938752731999990     
        2697        1234           3  0.54000000000000004      -0.70183081300000005        11.653276240000002        40.047161316000000     
        2698        1234           3  0.54000000000000004       -1.0604726410000000        13.093181273000001        40.885722993999998     
        2699        1234           3  0.54000000000000004       -1.0591016400000002        13.091786535000002        39.205644669000002     
        2700        1234           4  -1.1000000000000001      -0.59415992500000003        12.687951848999999        40.046406416000004     
        2701        1234           5  0.77100000000000002       0.84782329700000003        13.044027909000004        40.047194655999995     
        2702        1234           6   2.3000000000000000E-002  0.93355185699999998        14.132399111000000        40.042945576000001     
        2703        1234           6   2.3000000000000000E-002   1.3033845930000001        12.626128273000001        40.946608044000001     
        2704        1234           6   2.3000000000000000E-002   1.3069198160000002        12.619534370000000        39.152594927999992     
        2705        1235           3  0.54000000000000004        5.6953293729999999        8.8326729759999996        47.037398109999998     
        2706        1235           3  0.54000000000000004        5.3325835159999997        7.3937388810000009        46.199513105000008     
        2707        1235           3  0.54000000000000004        5.6814228260000004        8.8335487009999998        45.356901341999993     
        2708        1235           4  -1.1000000000000001        5.2235391020000002        8.4282035260000008        46.200933178000000     
        2709        1235           5  0.77100000000000002        3.7807876700000000        8.7811703099999985        46.212288219999998     
        2710        1235           6   2.3000000000000000E-002   3.3314820630000002        8.3613098610000005        47.114075530999997     
        2711        1235           6   2.3000000000000000E-002   3.6922717940000003        9.8692893759999976        46.209835521999992     
        2712        1235           6   2.3000000000000000E-002   3.3163579789999997        8.3561708060000015        45.320560690999990     
        2713        1236           3  0.54000000000000004        1.1448053419999999        12.520665218000001        47.051308804000001     
        2714        1236           3  0.54000000000000004        1.1452697839999999        12.523856732000000        45.370816241000000     
        2715        1236           3  0.54000000000000004       0.78828824300000000        13.961114586000003        46.213701003999994     
        2716        1236           4  -1.1000000000000001       0.67964102100000001        12.926680063999999        46.211579393999990     
        2717        1236           5  0.77100000000000002      -0.76213578800000004        12.569840358000000        46.209986274999991     
        2718        1236           6   2.3000000000000000E-002  -1.2186679129999998        12.986177087000002        45.310063552000003     
        2719        1236           6   2.3000000000000000E-002 -0.84695179699999990        11.481255535000001        46.214875698999997     
        2720        1236           6   2.3000000000000000E-002  -1.2223791549999998        12.994052720999999        47.104331172999991     
        2721        1237           3  0.54000000000000004        12.942746944000000        9.6804737430000021        40.040768423000003     
        2722        1237           3  0.54000000000000004        12.579394026999999        8.2433312940000008        39.200445866999992     
        2723        1237           3  0.54000000000000004        12.579928343999999        8.2430962610000016        40.880980274999999     
        2724        1237           4  -1.1000000000000001        13.046668231999998        8.6454933460000003        40.040670421999998     
        2725        1237           5  0.77100000000000002        14.486810245999997        8.2824090240000015        40.040774866000000     
        2726        1237           6   2.3000000000000000E-002   14.566583709000001        7.1931659229999996        40.042278779999997     
        2727        1237           6   2.3000000000000000E-002   14.947041296000002        8.7000454929999975        39.143466178999994     
        2728        1237           6   2.3000000000000000E-002   14.946996742000000        8.7023050449999992        40.937036482000003     
        2729        1238           3  0.54000000000000004        8.3875691870000004        11.652593240000002        40.045445065999992     
        2730        1238           3  0.54000000000000004        8.0289273589999990        13.092498273000002        40.884006743999997     
        2731        1238           3  0.54000000000000004        8.0302983599999997        13.091103535000002        39.203928419000000     
        2732        1238           4  -1.1000000000000001        8.4952400749999999        12.687268849000001        40.044690166000009     
        2733        1238           5  0.77100000000000002        9.9372232970000010        13.043344909000004        40.045478405999994     
        2734        1238           6   2.3000000000000000E-002   10.022951856999999        14.131716111000001        40.041229325999993     
        2735        1238           6   2.3000000000000000E-002   10.392784593000000        12.625445273000002        40.944891794000007     
        2736        1238           6   2.3000000000000000E-002   10.396319816000000        12.618851370000000        39.150878677999991     
        2737        1239           3  0.54000000000000004        14.784729372999998        8.8319899759999991        47.035681859999990     
        2738        1239           3  0.54000000000000004        14.421983516000001        7.3930558810000004        46.197796855000000     
        2739        1239           3  0.54000000000000004        14.770822826000002        8.8328657009999993        45.355185091999992     
        2740        1239           4  -1.1000000000000001        14.312939102000000        8.4275205260000003        46.199216927999998     
        2741        1239           5  0.77100000000000002        12.870187670000000        8.7804873099999980        46.210571969999990     
        2742        1239           6   2.3000000000000000E-002   12.420882063000001        8.3606268610000001        47.112359280999996     
        2743        1239           6   2.3000000000000000E-002   12.781671793999998        9.8686063759999989        46.208119271999998     
        2744        1239           6   2.3000000000000000E-002   12.405757978999999        8.3554878060000011        45.318844440999996     
        2745        1240           3  0.54000000000000004        10.234205341999997        12.519982218000001        47.049592553999993     
        2746        1240           3  0.54000000000000004        10.234669783999998        12.523173732000004        45.369099990999999     
        2747        1240           3  0.54000000000000004        9.8776882429999997        13.960431586000000        46.211984753999999     
        2748        1240           4  -1.1000000000000001        9.7690410209999978        12.925997064000001        46.209863143999996     
        2749        1240           5  0.77100000000000002        8.3272642119999993        12.569157358000000        46.208270024999990     
        2750        1240           6   2.3000000000000000E-002   7.8707320869999995        12.985494086999999        45.308347302000001     
        2751        1240           6   2.3000000000000000E-002   8.2424482029999986        11.480572534999999        46.213159448999996     
        2752        1240           6   2.3000000000000000E-002   7.8670208449999999        12.993369721000001        47.102614922999997     
        2753        1241           3  0.54000000000000004        22.032146944000004        9.6797907430000016        40.039052173000002     
        2754        1241           3  0.54000000000000004        21.668794026999997        8.2426482940000003        39.198729616999998     
        2755        1241           3  0.54000000000000004        21.669328344000004        8.2424132609999994        40.879264024999998     
        2756        1241           4  -1.1000000000000001        22.136068232000000        8.6448103459999999        40.038954171999990     
        2757        1241           5  0.77100000000000002        23.576210245999999        8.2817260239999992        40.039058616000005     
        2758        1241           6   2.3000000000000000E-002   23.655983709000001        7.1924829230000009        40.040562530000003     
        2759        1241           6   2.3000000000000000E-002   24.036441296000003        8.6993624930000006        39.141749928999999     
        2760        1241           6   2.3000000000000000E-002   24.036396742000001        8.7016220450000006        40.935320232000002     
        2761        1242           3  0.54000000000000004        17.476969186999998        11.651910240000001        40.043728815999998     
        2762        1242           3  0.54000000000000004        17.118327358999995        13.091815273000000        40.882290493999996     
        2763        1242           3  0.54000000000000004        17.119698360000001        13.090420535000000        39.202212168999999     
        2764        1242           4  -1.1000000000000001        17.584640075000003        12.686585849000000        40.042973916000001     
        2765        1242           5  0.77100000000000002        19.026623296999997        13.042661909000000        40.043762156000000     
        2766        1242           6   2.3000000000000000E-002   19.112351857000000        14.131033111000002        40.039513075999992     
        2767        1242           6   2.3000000000000000E-002   19.482184592999999        12.624762273000002        40.943175543999999     
        2768        1242           6   2.3000000000000000E-002   19.485719816000000        12.618168369999999        39.149162427999990     
        2769        1243           3  0.54000000000000004        23.874129372999999        8.8313069759999987        47.033965610000003     
        2770        1243           3  0.54000000000000004        23.511383515999999        7.3923728810000018        46.196080604999999     
        2771        1243           3  0.54000000000000004        23.860222826000001        8.8321827010000025        45.353468841999998     
        2772        1243           4  -1.1000000000000001        23.402339101999999        8.4268375260000017        46.197500677999997     
        2773        1243           5  0.77100000000000002        21.959587670000001        8.7798043100000012        46.208855719999995     
        2774        1243           6   2.3000000000000000E-002   21.510282062999998        8.3599438609999996        47.110643031000002     
        2775        1243           6   2.3000000000000000E-002   21.871071793999995        9.8679233759999985        46.206403022000003     
        2776        1243           6   2.3000000000000000E-002   21.495157978999995        8.3548048060000006        45.317128191000002     
        2777        1244           3  0.54000000000000004        19.323605342000004        12.519299218000002        47.047876303999992     
        2778        1244           3  0.54000000000000004        19.324069784000002        12.522490732000001        45.367383740999990     
        2779        1244           3  0.54000000000000004        18.967088242999999        13.959748586000002        46.210268503999991     
        2780        1244           4  -1.1000000000000001        18.858441020999997        12.925314064000000        46.208146894000002     
        2781        1244           5  0.77100000000000002        17.416664212000004        12.568474357999998        46.206553775000003     
        2782        1244           6   2.3000000000000000E-002   16.960132087000002        12.984811086999999        45.306631052000000     
        2783        1244           6   2.3000000000000000E-002   17.331848203000000        11.479889534999998        46.211443198999994     
        2784        1244           6   2.3000000000000000E-002   16.956420845000000        12.992686721000002        47.100898673000003     
        2785        1245           3  0.54000000000000004        31.121546943999995        9.6791077430000012        40.037335922999993     
        2786        1245           3  0.54000000000000004        30.758194026999995        8.2419652940000017        39.197013366999990     
        2787        1245           3  0.54000000000000004        30.758728343999998        8.2417302610000007        40.877547774999996     
        2788        1245           4  -1.1000000000000001        31.225468231999994        8.6441273459999994        40.037237921999996     
        2789        1245           5  0.77100000000000002        32.665610246000000        8.2810430240000006        40.037342365999997     
        2790        1245           6   2.3000000000000000E-002   32.745383709000002        7.1917999229999996        40.038846279999994     
        2791        1245           6   2.3000000000000000E-002   33.125841296000004        8.6986794930000002        39.140033678999991     
        2792        1245           6   2.3000000000000000E-002   33.125796741999991        8.7009390450000001        40.933603982000001     
        2793        1246           3  0.54000000000000004        26.566369186999999        11.651227240000001        40.042012565999997     
        2794        1246           3  0.54000000000000004        26.207727359000003        13.091132272999999        40.880574244000002     
        2795        1246           3  0.54000000000000004        26.209098360000002        13.089737534999999        39.200495918999998     
        2796        1246           4  -1.1000000000000001        26.674040074999997        12.685902849000000        40.041257666000000     
        2797        1246           5  0.77100000000000002        28.116023297000002        13.041978908999999        40.042045905999998     
        2798        1246           6   2.3000000000000000E-002   28.201751857000005        14.130350111000002        40.037796825999997     
        2799        1246           6   2.3000000000000000E-002   28.571584593000001        12.624079273000001        40.941459293999998     
        2800        1246           6   2.3000000000000000E-002   28.575119816000001        12.617485370000001        39.147446178000003     
        2801        1247           3  0.54000000000000004        32.963529373000007        8.8306239760000000        47.032249360000002     
        2802        1247           3  0.54000000000000004        32.600783516000000        7.3916898810000005        46.194364354999998     
        2803        1247           3  0.54000000000000004        32.949622826000009        8.8314997010000020        45.351752591999997     
        2804        1247           4  -1.1000000000000001        32.491739101999997        8.4261545260000030        46.195784428000003     
        2805        1247           5  0.77100000000000002        31.048987669999999        8.7791213100000025        46.207139469999994     
        2806        1247           6   2.3000000000000000E-002   30.599682063000003        8.3592608609999992        47.108926780999994     
        2807        1247           6   2.3000000000000000E-002   30.960471794000000        9.8672403759999998        46.204686772000002     
        2808        1247           6   2.3000000000000000E-002   30.584557979000000        8.3541218060000002        45.315411941000001     
        2809        1248           3  0.54000000000000004        28.413005342000002        12.518616218000000        47.046160054000005     
        2810        1248           3  0.54000000000000004        28.413469784000000        12.521807732000001        45.365667491000004     
        2811        1248           3  0.54000000000000004        28.056488242999993        13.959065586000001        46.208552253999990     
        2812        1248           4  -1.1000000000000001        27.947841020999999        12.924631064000000        46.206430644000008     
        2813        1248           5  0.77100000000000002        26.506064211999998        12.567791357999997        46.204837525000009     
        2814        1248           6   2.3000000000000000E-002   26.049532086999996        12.984128086999998        45.304914801999999     
        2815        1248           6   2.3000000000000000E-002   26.421248203000001        11.479206534999998        46.209726949000000     
        2816        1248           6   2.3000000000000000E-002   26.045820845000001        12.992003721000001        47.099182423000002     
        2817        1249           3  0.54000000000000004        3.8557291939999998        18.218196743000004        40.040730672999999
[truncated: 479,394 more chars]
