# Supplementary material for: Finite-Temperature Evolution of Frenkel Defects in Hybrid Perovskites: Healing and Lead-Methylammonium Antisite Pairs
Source: ACS Appl Mater Interfaces. 2026 Apr 9;18(15):22071–80. doi: 10.1021/acsami.6c02743 (PMC13107386; doi:10.1021/acsami.6c02743)
Supplement: Supplementary file 2 [file am6c02743_si_002.zip › supporting/fig1-3/lead/plumed.dat]

UNITS LENGTH=A TIME=fs ENERGY=kcal/mol
#definisco l'atomo di riferimento nella posizione originale del Pb
ref: FIXEDATOM AT=18.10,17.01,24.51


#definisco la CV come distanza tra l'atomo Pb e quello fittizio

d_pb: DISTANCE ATOMS=169,ref

#aggiungo il MOVINGRESTRAINT per cercare di far muovere il Pb
#provo a modificare il valore di sigma in modo che sia più opportuno. con una dimensione paraganabile alla distanza interatomica nella cella
METAD ARG=d_pb SIGMA=0.2 HEIGHT=2.0 PACE=500 FILE=HILLS LABEL=metad 
PRINT ARG=d_pb,metad.bias FILE=COLVAR STRIDE=100 
