# Supplementary material for: Finite-Temperature Evolution of Frenkel Defects in Hybrid Perovskites: Healing and Lead-Methylammonium Antisite Pairs
Source: ACS Appl Mater Interfaces. 2026 Apr 9;18(15):22071–80. doi: 10.1021/acsami.6c02743 (PMC13107386; doi:10.1021/acsami.6c02743)
Supplement: Supplementary file 2 [file am6c02743_si_002.zip › supporting/fig1-3/lead/fes.dat]

#! FIELDS d_pb file.free der_d_pb
#! SET min_d_pb -0.679886
#! SET max_d_pb 17.5948
#! SET nbins_d_pb  5001
#! SET periodic_d_pb false
   -0.679886000  134.544915161   -0.068383992
   -0.676231063  134.544657659   -0.072559018
   -0.672576126  134.544311112   -0.146537303
   -0.668921188  134.543633198   -0.225851006
   -0.665266251  134.542369775   -0.382966930
   -0.661611314  134.540587973   -0.548349679
   -0.657956377  134.538414670   -0.719875391
   -0.654301440  134.535705330   -0.763063776
   -0.650646502  134.532713658   -0.878888736
   -0.646991565  134.529183580   -1.003064634
   -0.643336628  134.525342822   -1.131823436
   -0.639681691  134.520998380   -1.268234855
   -0.636026754  134.516002817   -1.414605182
   -0.632371816  134.510682942   -1.497149470
   -0.628716879  134.504777258   -1.725193004
   -0.625061942  134.498093915   -1.964966497
   -0.621407005  134.490561741   -2.149108958
   -0.617752068  134.481645615   -2.628079304
   -0.614097130  134.471679854   -2.849164133
   -0.610442193  134.460332125   -3.227877628
   -0.606787256  134.447943176   -3.621699704
   -0.603132319  134.433884014   -3.972230245
   -0.599477382  134.418956894   -4.197796797
   -0.595822444  134.402592779   -4.717726106
   -0.592167507  134.384716055   -5.054260008
   -0.588512570  134.365254456   -5.618580419
   -0.584857633  134.344143968   -6.001074848
   -0.581202696  134.321133046   -6.479017007
   -0.577547758  134.296686331   -6.907709811
   -0.573892821  134.270750175   -7.287652347
   -0.570237884  134.243195485   -7.894091202
   -0.566582947  134.213473203   -8.393583488
   -0.562928010  134.181960937   -8.916275934
   -0.559273072  134.148364284   -9.466465569
   -0.555618135  134.112847021   -9.972573850
   -0.551963198  134.075325261  -10.572194136
   -0.548308261  134.035558667  -11.200263359
   -0.544653324  133.993556934  -11.787614288
   -0.540998386  133.949360569  -12.401328069
   -0.537343449  133.902871548  -13.042321870
   -0.533688512  133.853988462  -13.711529563
   -0.530033575  133.802606459  -14.409901131
   -0.526378638  133.748617188  -15.138402008
   -0.522723700  133.691667872  -15.970302345
   -0.519068763  133.631852571  -16.766403784
   -0.515413826  133.568931507  -17.666435701
   -0.511758889  133.502786027  -18.534557239
   -0.508103952  133.433402787  -19.438330575
   -0.504449014  133.360649543  -20.378818229
   -0.500794077  133.284390150  -21.357092253
   -0.497139140  133.204484529  -22.374232976
   -0.493484203  133.120788641  -23.431327655
   -0.489829266  133.032980034  -24.669067986
   -0.486174328  132.940729904  -25.817857107
   -0.482519391  132.844201496  -27.010350161
   -0.478864454  132.743233027  -28.247668157
   -0.475209517  132.637459676  -29.602543319
   -0.471554580  132.526839732  -30.937221605
   -0.467899642  132.411253489  -32.320313260
   -0.464244705  132.290521955  -33.752936962
   -0.460589768  132.164462060  -35.236203343
   -0.456934831  132.032886695  -36.771212756
   -0.453279894  131.895604749  -38.359052940
   -0.449624956  131.752376648  -40.069904068
   -0.445970019  131.602832259  -41.770820879
   -0.442315082  131.446968696  -43.527960284
   -0.438660145  131.284578593  -45.342344996
   -0.435005208  131.115392340  -47.284307900
   -0.431350270  130.939051311  -49.220374429
   -0.427695333  130.755369267  -51.287716932
   -0.424040396  130.564166420  -53.349769972
   -0.420385459  130.365313117  -55.474229132
   -0.416730522  130.158579706  -57.661943119
   -0.413075584  129.943733508  -59.913717803
   -0.409420647  129.720538981  -62.230312919
   -0.405765710  129.488757897  -64.612438715
   -0.402110773  129.247909831  -67.133023598
   -0.398455836  128.997959056  -69.652512950
   -0.394800898  128.738595183  -72.309272555
   -0.391145961  128.469470303  -74.968631345
   -0.387491024  128.190500193  -77.696697910
   -0.383836087  127.901433048  -80.493834457
   -0.380181150  127.602015870  -83.360329688
   -0.376526212  127.291895727  -86.366387522
   -0.372871275  126.970752580  -89.376416769
   -0.369216338  126.638480086  -92.456424601
   -0.365561401  126.294822507  -95.606379983
   -0.361906464  125.939524384  -98.826160600
   -0.358251526  125.572330877 -102.115549294
   -0.354596589  125.192988120 -105.474230522
   -0.350941652  124.801243584 -108.901786875
   -0.347286715  124.396846457 -112.397695645
   -0.343631778  123.979548036 -115.961325465
   -0.339976840  123.549102129 -119.591933018
   -0.336321903  123.105265468 -123.288659843
   -0.332666966  122.647728875 -127.120038674
   -0.329012029  122.176133033 -130.950189112
   -0.325357092  121.690422617 -134.843392081
   -0.321702154  121.190369581 -138.798309267
   -0.318047217  120.675751005 -142.813473279
   -0.314392280  120.146349572 -146.887285210
   -0.310737343  119.601954053 -151.018012361
   -0.307082406  119.042359799 -155.203786146
   -0.303427468  118.467369244 -159.442600178
   -0.299772531  117.876792407 -163.732308553
   -0.296117594  117.270134444 -168.212472406
   -0.292462657  116.647313951 -172.605593196
   -0.288807720  116.008355537 -177.042786587
   -0.285152782  115.353103002 -181.521357204
   -0.281497845  114.681410258 -186.038465654
   -0.277842908  113.993082064 -190.660483926
   -0.274187971  113.287674462 -195.321075310
   -0.270533034  112.565348260 -199.944107974
   -0.266878096  111.825931807 -204.664081602
   -0.263223159  111.069358213 -209.340305781
   -0.259568222  110.295657030 -214.035761341
   -0.255913285  109.504764882 -218.746641925
   -0.252258348  108.696632558 -223.469003883
   -0.248603410  107.871012901 -228.270601177
   -0.244948473  107.028041277 -233.007919305
   -0.241293536  106.167755386 -237.744322407
   -0.237638599  105.290166682 -242.475352589
   -0.233983662  104.395241804 -247.265809360
   -0.230328724  103.482669218 -252.048378683
   -0.226673787  102.552821446 -256.813171719
   -0.223018850  101.605632093 -261.489237529
   -0.219363913  100.641402929 -266.136599518
   -0.215708976   99.660019612 -270.822247227
   -0.212054038   98.661800841 -275.401180336
   -0.208399101   97.646925236 -279.936064762
   -0.204744164   96.615563555 -284.421544204
   -0.201089227   95.567689715 -288.924083304
   -0.197434290   94.503676611 -293.298753379
   -0.193779352   93.423477137 -297.749643419
   -0.190124415   92.327346859 -302.065873611
   -0.186469478   91.215408049 -306.312544309
   -0.182814541   90.088342688 -310.409198959
   -0.179159604   88.946344161 -314.488800794
   -0.175504666   87.789713564 -318.409326180
   -0.171849729   86.618932026 -322.231315693
   -0.168194792   85.434024030 -326.091447139
   -0.164539855   84.235537082 -329.707910956
   -0.160884918   83.023982389 -333.278554602
   -0.157229980   81.799647111 -336.663298639
   -0.153575043   80.563169668 -339.921879760
   -0.149920106   79.314930519 -343.186996641
   -0.146265169   78.055082171 -346.185103923
   -0.142610232   76.784407522 -349.111488492
   -0.138955294   75.503255672 -351.895346338
   -0.135300357   74.212366439 -354.459919450
   -0.131645420   72.912389938 -356.867100027
   -0.127990483   71.603910626 -359.111874933
   -0.124335546   70.287531067 -361.189349283
   -0.120680608   68.963871485 -363.094756636
   -0.117025671   67.633569276 -364.823469111
   -0.113370734   66.297109757 -366.442129776
   -0.109715797   64.955232721 -367.808497340
   -0.106060860   63.608551346 -369.124741627
   -0.102405922   62.257551282 -370.116806160
   -0.098750985   60.903283621 -370.912177934
   -0.095096048   59.546389801 -371.577047939
   -0.091441111   58.187513338 -371.972816305
   -0.087786174   56.827566834 -372.162077120
   -0.084131236   55.467310433 -372.141928799
   -0.080476299   54.107514463 -371.909702045
   -0.076821362   52.748958570 -371.462967631
   -0.073166425   51.392174696 -370.872080635
   -0.069511488   50.038197607 -369.994441163
   -0.065856550   48.687829897 -368.896756575
   -0.062201613   47.341878436 -367.577639005
   -0.058546676   46.001154667 -366.035974046
   -0.054891739   44.666340410 -364.341472583
   -0.051236802   43.338253974 -362.356782221
   -0.047581864   42.017830717 -360.148124834
   -0.043926927   40.705682388 -357.787278026
   -0.040271990   39.402637718 -355.205993337
   -0.036617053   38.109559791 -352.335730845
   -0.032962116   36.827125099 -349.316392230
   -0.029307178   35.556318814 -346.077943049
   -0.025652241   34.297795808 -342.555935349
   -0.021997304   33.052541616 -338.817519635
   -0.018342367   31.821343298 -334.864880691
   -0.014687430   30.604979370 -330.700506123
   -0.011032492   29.404018456 -326.398817704
   -0.007377555   28.219349498 -321.823989608
   -0.003722618   27.051771915 -317.046922446
   -0.000067681   25.902018225 -312.071304261
    0.003587256   24.770656306 -306.971941619
    0.007242194   23.658424197 -301.615746073
    0.010897131   22.565938844 -296.145160861
    0.014552068   21.493942353 -290.427041195
    0.018207005   20.442802241 -284.676227499
    0.021861942   19.413342760 -278.621372444
    0.025516880   18.406314739 -272.402580418
    0.029171817   17.422306681 -266.025733713
    0.032826754   16.461663820 -259.568925159
    0.036481691   15.525101633 -252.898923186
    0.040136628   14.613097737 -246.228131083
    0.043791566   13.725779076 -239.295746896
    0.047446503   12.864027660 -232.238788511
    0.051101440   12.028285727 -225.064439851
    0.054756377   11.218968933 -217.780059030
    0.058411314   10.436465746 -210.393166209
    0.062066252    9.681136867 -202.911431065
    0.065721189    8.953314713 -195.342659890
    0.069376126    8.253116397 -187.766193272
    0.073031063    7.580920609 -180.051588787
    0.076686000    6.936843133 -172.345838112
    0.080340938    6.321069182 -164.589232799
    0.083995875    5.733873665 -156.720181873
    0.087650812    5.175503876 -148.882269037
    0.091305749    4.645599935 -141.023319996
    0.094960686    4.144686691 -133.076289092
    0.098615624    3.672843078 -125.117683370
    0.102270561    3.230095930 -117.155966347
    0.105925498    2.816441179 -109.199582938
    0.109580435    2.431843946 -101.256944651
    0.113235372    2.076238694  -93.336414834
    0.116890310    1.749529426  -85.446294011
    0.120545247    1.451589947  -77.594805338
    0.124200184    1.182094073  -69.861224778
    0.127855121    0.940928513  -62.115614046
    0.131510058    0.727960064  -54.432931893
    0.135164996    0.542944463  -46.820960905
    0.138819933    0.385609263  -39.287336939
    0.142474870    0.255439635  -31.979791775
    0.146129807    0.152009931  -24.633657472
    0.149784744    0.075247991  -17.388231004
    0.153439682    0.024772986  -10.250455003
    0.157094619    0.000000000   -3.298354449
    0.160749556    0.000496846    3.529925031
    0.164404493    0.025803841   10.296403227
    0.168059430    0.075466468   16.858629997
    0.171714368    0.148970239   23.278945220
    0.175369305    0.245514429   29.478866793
    0.179024242    0.364437943   35.587954718
    0.182679179    0.505558389   41.607357234
    0.186334116    0.668385879   47.465382709
    0.189989054    0.852322264   53.157523746
    0.193643991    1.056753454   58.679565243
    0.197298928    1.281050496   64.027589823
    0.200953865    1.524219532   69.055517306
    0.204608802    1.785771077   74.036309913
    0.208263740    2.065190981   78.832696056
    0.211918677    2.361800209   83.441969342
    0.215573614    2.674910408   87.861737878
    0.219228551    3.003732942   92.020045445
    0.222883488    3.347485402   96.050637193
    0.226538426    3.705613437   99.886216692
    0.230193363    4.077402118  103.525648241
    0.233848300    4.462132941  106.968111433
    0.237503237    4.859084979  110.213099466
    0.241158174    5.267536019  113.260416822
    0.244813112    5.686763700  116.110176346
    0.248468049    6.116046634  118.762795723
    0.252122986    6.554581594  121.149246194
    0.255777923    7.001517140  123.336744984
    0.259432860    7.455881035  125.322400011
    0.263087798    7.917357593  127.114190554
    0.266742735    8.385052862  128.779245871
    0.270397672    8.858486836  130.254810363
    0.274052609    9.336971174  131.543245424
    0.277707546    9.819826634  132.647168095
    0.281362484   10.306383998  133.569442939
    0.285017421   10.795984954  134.313173516
    0.288672358   11.287916307  134.812226523
    0.292327295   11.781415836  135.204856288
    0.295982232   12.276041993  135.429365903
    0.299637170   12.771187481  135.489712001
    0.303292107   13.266050819  135.318267773
    0.306947044   13.760202778  135.058550456
    0.310601981   14.253127369  134.647407684
    0.314256918   14.744279588  134.089485905
    0.317911856   15.233129298  133.321156787
    0.321566793   15.718884547  132.411162630
    0.325221730   16.201092127  131.433600687
    0.328876667   16.679492575  130.328747214
    0.332531604   17.153630216  129.101855198
    0.336186542   17.623042811  127.689463192
    0.339841479   18.087106528  126.230408207
    0.343496416   18.545642089  124.665347058
    0.347151353   18.998272156  122.999819126
    0.350806290   19.444639722  121.239409721
    0.354461228   19.884408264  119.389739088
    0.358116165   20.317055688  117.316335372
    0.361771102   20.742086538  115.226792476
    0.365426039   21.159240013  113.058651986
    0.369080976   21.568519176  110.890165031
    0.372735914   21.969700448  108.590373176
    0.376390851   22.362420884  106.299242463
    0.380045788   22.746555464  103.886700351
    0.383700725   23.121896304  101.494497804
    0.387355662   23.488418175   99.061811297
    0.391010600   23.845982882   96.593975387
    0.394665537   24.194394393   94.026612125
    0.398320474   24.533445143   91.499932559
    0.401975411   24.863055604   88.882295272
    0.405630348   25.183229873   86.316566399
    0.409285286   25.493971846   83.671661075
    0.412940223   25.794976849   81.016246243
    0.416595160   26.086350943   78.425285882
    0.420250097   26.368259749   75.837530586
    0.423905034   26.640555528   73.186242610
    0.427559972   26.903340948   70.613533159
    0.431214909   27.156560184   67.985006568
    0.434869846   27.400389572   65.443207761
    0.438524783   27.634970028   62.924562790
    0.442179720   27.860392862   60.432703612
    0.445834658   28.076762380   57.971109380
    0.449489595   28.284195319   55.543104050
    0.453144532   28.482820280   53.151854410
    0.456799469   28.672777150   50.800368506
    0.460454406   28.854216515   48.491494476
    0.464109344   29.027154552   46.157189465
    0.467764281   29.191784239   43.937137588
    0.471419218   29.348243585   41.696276615
    0.475074155   29.496746384   39.574029682
    0.478729092   29.637590508   37.505734980
    0.482384030   29.770976603   35.493255998
    0.486038967   29.897111837   33.538297933
    0.489693904   30.016209320   31.642409412
    0.493348841   30.128487545   29.806984518
    0.497003778   30.234002312   27.962162513
    0.500658716   30.333048494   26.246917769
    0.504313653   30.425941364   24.595182396
    0.507968590   30.512768114   22.936986721
    0.511623527   30.593791404   21.410198847
    0.515278464   30.669152182   19.808605907
    0.518933402   30.738964859   18.404123958
    0.522588339   30.803763675   17.065022250
    0.526243276   30.863621504   15.720311828
    0.529898213   30.918842597   14.507809259
    0.533553150   30.969496832   13.287869312
    0.537208088   31.015923133   12.130278552
    0.540863025   31.058362064   11.103139673
    0.544517962   31.097163014   10.139465911
    0.548172899   31.132369197    9.167228923
    0.551827836   31.164315580    8.324253825
    0.555482774   31.193292959    7.542435720
    0.559137711   31.219523282    6.820898653
    0.562792648   31.243225152    6.158687862
    0.566447585   31.264613545    5.554774981
    0.570102522   31.283899551    5.008063247
    0.573757460   31.301083822    4.445661720
    0.577412397   31.316307855    3.933768753
    0.581067334   31.329652354    3.400852380
    0.584722271   31.341430685    3.052744595
    0.588377208   31.351949300    2.684871227
    0.592032146   31.361283707    2.430880242
    0.595687083   31.369775688    2.223641163
    0.599342020   31.377593355    2.061636788
    0.602996957   31.384899226    1.943324863
    0.606651894   31.391850144    1.867142710
    0.610306832   31.398237061    1.688899525
    0.613961769   31.404388643    1.683561347
    0.617616706   31.410588633    1.715118048
    0.621271643   31.416968914    1.781947794
    0.624926580   31.423655445    1.882428980
    0.628581518   31.430611204    1.944010745
    0.632236455   31.437777950    2.030693142
    0.635891392   31.445525762    2.213542352
    0.639546329   31.453896481    2.353230173
    0.643201266   31.462911313    2.583757917
    0.646856204   31.472811907    2.837663269
    0.650511141   31.483680862    3.113392513
    0.654166078   31.495595141    3.409417860
    0.657821015   31.508626178    3.724240098
    0.661475952   31.522839979    4.056391072
    0.665130890   31.538201559    4.334497691
    0.668785827   31.554448106    4.620398528
    0.672440764   31.572002015    4.987188150
    0.676095701   31.590917630    5.365309895
    0.679750638   31.611233974    5.753460885
    0.683405576   31.632985387    6.150380198
    0.687060513   31.656201678    6.554850271
    0.690715450   31.680908287    6.965698152
    0.694370387   31.707126452    7.381796615
    0.698025324   31.734873372    7.802065134
    0.701680262   31.764162388    8.225470730
    0.705335199   31.795003150    8.651028679
    0.708990136   31.827401801    9.077803099
    0.712645073   31.861361151    9.504907416
    0.716300010   31.896818665    9.862110089
    0.719954948   31.933616403   10.214510984
    0.723609885   31.971708372   10.629132558
    0.727264822   32.011310143   11.040568002
    0.730919759   32.052408852   11.448158856
    0.734574696   32.094972445   11.783186322
    0.738229634   32.138775686   12.185252293
    0.741884571   32.183949428   12.514645070
    0.745539508   32.230202902   12.705182344
    0.749194445   32.277138735   12.961103058
    0.752849382   32.324759347   13.142883912
    0.756504320   32.373347126   13.385845782
    0.760159257   32.422961383   13.761669232
    0.763814194   32.473797632   14.061263522
    0.767469131   32.525445368   14.284822355
    0.771124068   32.578212854   14.566231721
    0.774779006   32.631801864   14.769648412
    0.778433943   32.686160017   15.034737653
    0.782088880   32.741702846   15.356612861
    0.785743817   32.798100390   15.534861306
    0.789398754   32.855218247   15.707876245
    0.793053692   32.913028750   15.943965772
    0.796708629   32.970961927   15.910008155
    0.800363566   33.029294460   16.003133979
    0.804018503   33.087696270   16.091801915
    0.807673440   33.146728186   16.172592949
    0.811328378   33.205716694   16.251205655
    0.814983315   33.265609205   16.519928047
    0.818638252   33.325578450   16.439168666
    0.822293189   33.385750216   16.553924631
    0.825948126   33.446136422   16.457928498
    0.829603064   33.506698284   16.556715285
    0.833258001   33.567165450   16.648631331
    0.836912938   33.628165791   16.725929643
    0.840567875   33.689666602   16.925258187
    0.844222812   33.751622005   16.840939719
    0.847877750   33.813188971   16.882084440
    0.851532687   33.875149018   16.911047793
    0.855187624   33.937089425   16.997190269
    0.858842561   33.999478000   17.139985335
    0.862497498   34.062184668   17.134498376
    0.866152436   34.124901565   17.185900607
    0.869807373   34.187919057   17.295635703
    0.873462310   34.251316614   17.393981799
    0.877117247   34.314965393   17.411763215
    0.880772184   34.378741193   17.485006960
    0.884427122   34.442766781   17.548551754
    0.888082059   34.507006647   17.534653971
    0.891736996   34.571188557   17.584614835
    0.895391933   34.635538153   17.626515341
    0.899046870   34.699879552   17.594988481
    0.902701808   34.764247648   17.626432667
    0.906356745   34.828718711   17.651433262
    0.910011682   34.893270291   17.670591376
    0.913666619   34.957882120   17.684500266
    0.917321556   35.022223475   17.483521114
    0.920976494   35.086112043   17.475877609
    0.924631431   35.149763864   17.330528266
    0.928286368   35.213092779   17.322732168
    0.931941305   35.276386508   17.311362848
    0.935596242   35.339501257   17.226424681
    0.939251180   35.402218656   17.140162536
    0.942906117   35.464829523   17.120448857
    0.946561054   35.527364582   17.098761366
    0.950215991   35.589810967   17.007091056
    0.953870928   35.651907599   16.910133355
    0.957525866   35.713487054   16.805703730
    0.961180803   35.774841094   16.767434147
    0.964835740   35.835993658   16.661362272
    0.968490677   35.896826328   16.626574341
    0.972145614   35.957532016   16.591940002
    0.975800552   36.018111967   16.557831959
    0.979455489   36.078427626   16.387967863
    0.983110426   36.138265243   16.355638425
    0.986765363   36.197821140   16.258753981
    0.990420300   36.257198050   16.232823327
    0.994075238   36.316482935   16.208447947
    0.997730175   36.375682032   16.185929242
    1.001385112   36.434802658   16.165555029
    1.005040049   36.493853156   16.147599715
    1.008694986   36.552842760   16.063942060
    1.012349924   36.611348318   15.984070830
    1.016004861   36.669562662   15.834480449
    1.019659798   36.727311655   15.752324845
    1.023314735   36.784868615   15.743563643
    1.026969672   36.842398384   15.737474944
    1.030624610   36.899768282   15.663528278
    1.034279547   36.957008322   15.658983922
    1.037934484   37.014123820   15.590813908
    1.041589421   37.071116014   15.596082196
    1.045244358   37.128049536   15.534557374
    1.048899296   37.184839310   15.541571471
    1.052554233   37.241660024   15.551501303
    1.056209170   37.298374633   15.493636202
    1.059864107   37.355023348   15.505300382
    1.063519044   37.411719928   15.519833707
    1.067173982   37.468415808   15.467921936
    1.070828919   37.524978736   15.484046757
    1.074483856   37.581391929   15.362635000
    1.078138793   37.637564433   15.375612903
    1.081793730   37.693703686   15.323797528
    1.085448668   37.749749430   15.345036543
    1.089103605   37.805876297   15.368180506
    1.092758542   37.862091155   15.393176039
    1.096413479   37.918290404   15.349787901
    1.100068416   37.974256991   15.302724477
    1.103723354   38.030226107   15.324048050
    1.107378291   38.086275194   15.346468374
    1.111033228   38.142408073   15.369881732
    1.114688165   38.198543444   15.324419717
    1.118343102   38.254256896   15.213921353
    1.121998040   38.309716754   15.171193833
    1.125652977   38.365211283   15.195627783
    1.129307914   38.420794345   15.219619152
    1.132962851   38.476328191   15.172456364
    1.136617788   38.531615007   15.053320827
    1.140272726   38.586288250   14.933531998
    1.143927663   38.640684190   14.876557886
    1.147582600   38.694917142   14.819044681
    1.151237537   38.748870942   14.756591939
    1.154892474   38.802810647   14.758956828
    1.158547412   38.856753115   14.758081015
    1.162202349   38.910686254   14.753829983
    1.165857286   38.964379061   14.681251034
    1.169512223   39.018025378   14.673633548
    1.173167160   39.071636665   14.662064694
    1.176822098   39.125198287   14.646439522
    1.180477035   39.178618163   14.559530901
    1.184131972   39.231573725   14.474655723
    1.187786909   39.284385739   14.386277077
    1.191441846   39.336909926   14.295819810
    1.195096784   39.389095077   14.196268696
    1.198751721   39.440630422   14.022072369
    1.202406658   39.491797112   13.975600883
    1.206061595   39.542702725   13.853453741
    1.209716532   39.593223537   13.790751094
    1.213371470   39.643281805   13.657058356
    1.217026407   39.693052250   13.517563830
    1.220681344   39.742251167   13.376541040
    1.224336281   39.790883412   13.165214767
    1.227991218   39.838865783   13.089798335
    1.231646156   39.886559624   13.007348254
    1.235301093   39.933808208   12.851739211
    1.238956030   39.980540932   12.689874770
    1.242610967   40.026734858   12.586511763
    1.246265904   40.072175182   12.345418254
    1.249920842   40.116832510   12.094977788
    1.253575779   40.160620096   11.832658122
    1.257230716   40.203628102   11.700293709
    1.260885653   40.246076910   11.491186461
    1.264540590   40.287679791   11.205357215
    1.268195528   40.328362178   11.055019102
    1.271850465   40.368342529   10.831325797
    1.275505402   40.407460908   10.605156239
    1.279160339   40.445805011   10.371102499
    1.282815276   40.483393514   10.196388030
    1.286470214   40.520331298   10.015083756
    1.290125151   40.556594925    9.827546932
    1.293780088   40.592162289    9.634148292
    1.297435025   40.627012665    9.435271978
    1.301089962   40.660948324    9.165839786
    1.304744900   40.693835911    8.888741920
    1.308399837   40.725613579    8.470743861
    1.312054774   40.756183175    8.256315468
    1.315709711   40.785960809    8.037455754
    1.319364648   40.814539813    7.606346032
    1.323019586   40.841919487    7.375297282
    1.326674523   40.868447834    7.140575333
    1.330329460   40.894112309    6.902663036
    1.333984397   40.918667462    6.589861065
    1.337639334   40.942286329    6.274534690
    1.341294272   40.964708525    5.959936459
    1.344949209   40.986033411    5.708880145
    1.348604146   41.006438071    5.456468969
    1.352259083   41.025918483    5.203211901
    1.355914020   41.044472491    4.949621491
    1.359568958   41.061954367    4.630199159
    1.363223895   41.078422416    4.381325297
    1.366878832   41.093982545    4.133469799
    1.370533769   41.108425139    3.753854580
    1.374188706   41.121552514    3.443206829
    1.377843644   41.133688207    3.136412329
    1.381498581   41.144726562    2.904258843
    1.385153518   41.154850726    2.607709634
    1.388808455   41.163974923    2.385669579
    1.392463392   41.172017077    2.026073558
    1.396118330   41.179014084    1.803401248
    1.399773267   41.185204981    1.585051688
    1.403428204   41.190399253    1.306528818
    1.407083141   41.194799353    1.102124637
    1.410738078   41.198462501    0.903347628
    1.414393016   41.201124473    0.569290078
    1.418047953   41.202685822    0.308890803
    1.421702890   41.203476134    0.124677796
    1.425357827   41.203425687   -0.118126045
    1.429012764   41.202543061   -0.355104349
    1.432667702   41.200457743   -0.718770351
    1.436322639   41.197502619   -0.939893299
    1.439977576   41.193793402   -1.088561164
    1.443632513   41.189554728   -1.229551171
    1.447287450   41.184589065   -1.427180941
    1.450942388   41.179149574   -1.547937729
    1.454597325   41.173175729   -1.795133312
    1.458252262   41.166437532   -1.890600604
    1.461907199   41.159366420   -1.977249716
    1.465562136   41.151995230   -2.054751762
    1.469217074   41.144215757   -2.193486396
    1.472872011   41.135866424   -2.327942286
    1.476526948   41.127250558   -2.385085314
    1.480181885   41.118443723   -2.432401294
    1.483836822   41.109287498   -2.534868962
    1.487491760   41.099977225   -2.558064416
    1.491146697   41.090398270   -2.636068981
    1.494801634   41.080601902   -2.700503474
    1.498456571   41.070571887   -2.756300487
    1.502111508   41.060254117   -2.943584134
    1.505766446   41.049170221   -3.051247145
    1.509421383   41.038082240   -3.014575255
    1.513076320   41.027145646   -2.968389448
    1.516731257   41.016395403   -2.912586867
    1.520386194   41.005866826   -2.847079030
    1.524041132   40.995388067   -2.843540756
    1.527696069   40.984962646   -2.834028041
    1.531351006   40.974725383   -2.816862088
    1.535005943   40.964594035   -2.725524361
    1.538660880   40.954535829   -2.760391525
    1.542315818   40.944643865   -2.651080283
    1.545970755   40.935167423   -2.533021407
    1.549625692   40.926138407   -2.406253953
    1.553280629   40.917264008   -2.412862142
    1.556935566   40.908448091   -2.410296172
    1.560590504   40.899912550   -2.259126793
    1.564245441   40.891943377   -2.100390326
    1.567900378   40.884568077   -1.934171279
    1.571555315   40.877625886   -1.825881775
    1.575210252   40.871109106   -1.777390694
    1.578865190   40.864924486   -1.655044861
    1.582520127   40.859082088   -1.527502055
    1.586175064   40.853837310   -1.391851123
    1.589830001   40.848941693   -1.312177327
    1.593484938   40.844387100   -1.151313852
    1.597139876   40.840607557   -0.916087548
    1.600794813   40.837664870   -0.745099485
    1.604449750   40.835379311   -0.504854040
    1.608104687   40.833979620   -0.260365238
    1.611759624   40.833481113   -0.011739884
    1.615414562   40.833530518    0.110148090
    1.619069499   40.834414817    0.374320506
    1.622724436   40.836270903    0.641899071
    1.626379373   40.839111056    0.912790914
    1.630034310   40.842916130    1.118013750
    1.633689248   40.847237327    1.253478844
    1.637344185   40.852321288    1.528877017
    1.640999122   40.858415991    1.806545214
    1.644654059   40.865529550    2.086382936
    1.648308996   40.873669711    2.368291164
    1.651963934   40.882843865    2.652172830
    1.655618871   40.893059050    2.937933281
    1.659273808   40.904121942    3.153851556
    1.662928745   40.916169273    3.438745724
    1.666583682   40.928968347    3.586723345
    1.670238620   40.942540905    3.738037107
    1.673893557   40.956701697    3.964685730
    1.677548494   40.971681227    4.188787211
    1.681203431   40.987531368    4.484444554
    1.684858368   41.004461586    4.779800443
    1.688513306   41.022365737    5.004710413
    1.692168243   41.041188392    5.295030513
    1.695823180   41.061070903    5.584659942
    1.699478117   41.082010645    5.873543022
    1.703133054   41.103863496    6.025238343
    1.706787992   41.126410060    6.312137939
    1.710442929   41.150002819    6.597714417
    1.714097866   41.174636863    6.881927478
    1.717752803   41.200091976    7.099865539
    1.721407740   41.226563154    7.385021424
    1.725062678   41.253844351    7.596417845
    1.728717615   41.282116390    7.873865421
    1.732372552   41.311379741    8.081323527
    1.736027489   41.341378663    8.291218887
    1.739682426   41.372193685    8.570522357
    1.743337364   41.404025236    8.847470997
    1.746992301   41.436864738    9.122081457
    1.750647238   41.470661142    9.326683121
    1.754302175   41.505093199    9.461276775
    1.757957112   41.540072399    9.654518021
    1.761612050   41.575196853    9.694972986
    1.765266987   41.611070508    9.934643984
    1.768921924   41.647813261   10.170546511
    1.772576861   41.685177453   10.269716767
    1.776231798   41.722886760   10.368066464
    1.779886736   41.761014443   10.534250067
    1.783541673   41.799939431   10.764901990
    1.787196610   41.839625627   10.923595025
    1.790851547   41.879963463   11.148652204
    1.794506484   41.920775584   11.230776956
    1.798161422   41.962217548   11.445600173
    1.801816359   42.004435133   11.655210552
    1.805471296   42.047409396   11.859668611
    1.809126233   42.090838551   11.920680092
    1.812781170   42.134763859   12.114564985
    1.816436108   42.179141430   12.099679186
    1.820091045   42.223693152   12.278259392
    1.823745982   42.268731437   12.313315875
    1.827400919   42.313941698   12.413082706
    1.831055856   42.359612757   12.577291709
    1.834710794   42.405872439   12.735195196
    1.838365731   42.452520593   12.821390262
    1.842020668   42.499656865   12.970768543
    1.845675605   42.547054562   12.979179269
    1.849330542   42.594744256   13.115781762
    1.852985480   42.642594630   13.103898705
    1.856640417   42.690701219   13.219153705
    1.860295354   42.739216902   13.327775426
    1.863950291   42.788117637   13.429875172
    1.867605228   42.837379798   13.525569190
    1.871260166   42.886980193   13.614979043
    1.874915103   42.936801118   13.628305386
    1.878570040   42.986590923   13.635434022
    1.882224977   43.036558648   13.706114072
    1.885879914   43.086615225   13.704806477
    1.889534852   43.136821147   13.767099944
    1.893189789   43.187243598   13.823321117
    1.896844726   43.237860702   13.873644058
    1.900499663   43.288651228   13.918249602
    1.904154600   43.339594621   13.957325606
    1.907809538   43.390671026   13.991067184
    1.911464475   43.441684007   13.954182951
    1.915119412   43.492737444   13.981677999
    1.918774349   43.543828045   13.935002866
    1.922429286   43.594628306   13.882889672
    1.926084224   43.645394356   13.895757989
    1.929739161   43.695969463   13.770980286
    1.933394098   43.746164775   13.711624506
    1.937049035   43.796286415   13.714424976
    1.940703972   43.846233893   13.647271298
    1.944358910   43.895983506   13.506884312
    1.948013847   43.945339982   13.500503129
    1.951668784   43.994519274   13.423926447
    1.955323721   44.043461258   13.343244700
    1.958978658   44.092151027   13.255466857
    1.962633596   44.140355786   13.163755047
    1.966288533   44.188421540   13.137466088
    1.969943470   44.236384825   13.107739370
    1.973598407   44.284233688   13.074909739
    1.977253344   44.331766883   12.967840183
    1.980908282   44.379086867   12.925479777
    1.984563219   44.426247699   12.880806559
    1.988218156   44.473028799   12.769242856
    1.991873093   44.519254681   12.520515935
    1.995528030   44.564600329   12.338319461
    1.999182968   44.609614738   12.293451786
    2.002837905   44.654367524   12.179874721
    2.006492842   44.698708659   12.065603601
    2.010147779   44.742716833   12.015660628
    2.013802716   44.786540166   11.964516715
    2.017457654   44.830045630   11.842045977
    2.021112591   44.872967454   11.712737770
    2.024767528   44.915286922   11.520591257
    2.028422465   44.957157588   11.395772062
    2.032077402   44.998533727   11.265835709
    2.035732340   45.039593897   11.202447015
    2.039387277   45.080268110   11.068039635
    2.043042214   45.120429761   10.934727274
    2.046697151   45.160054655   10.806407198
    2.050352088   45.199442582   10.746910699
    2.054007026   45.238503157   10.552831623
    2.057661963   45.276965772   10.494178309
    2.061316900   45.315214992   10.436107556
    2.064971837   45.353226628   10.310079079
    2.068626774   45.390798855   10.249806209
    2.072281712   45.428062127   10.120845874
    2.075936649   45.464939587   10.058903904
    2.079591586   45.501476734    9.863513210
    2.083246523   45.537244874    9.741007075
    2.086901460   45.572748628    9.687046132
    2.090556398   45.608057704    9.634512426
    2.094211335   45.643177688    9.583606575
    2.097866272   45.678114881    9.534519922
    2.101521209   45.712856091    9.418722735
    2.105176146   45.747104295    9.299833639
    2.108831084   45.780880268    9.178255900
    2.112486021   45.814327882    9.124757236
    2.116140958   45.847583437    9.073179155
    2.119795895   45.880654152    9.023628702
    2.123450832   45.913547620    8.976204194
    2.127105770   45.946271778    8.930995543
    2.130760707   45.978756967    8.820969010
    2.134415644   46.010894962    8.716498470
    2.138070581   46.042696881    8.686014685
    2.141725518   46.074347977    8.588542694
    2.145380456   46.105656285    8.489306338
    2.149035393   46.136624003    8.456686356
    2.152690330   46.167475827    8.425893968
    2.156345267   46.198218496    8.396961652
    2.160000204   46.228789403    8.302662877
    2.163655142   46.258843391    8.142723042
    2.167310079   46.288459509    8.056145595
    2.170965016   46.317876859    8.041360409
    2.174619953   46.347121341    7.957346446
    2.178274890   46.376173944    7.940537654
    2.181929828   46.404980403    7.859310958
    2.185584765   46.433685094    7.848161712
    2.189239702   46.462166042    7.772369189
    2.192894639   46.490562676    7.766502664
    2.196549576   46.518938876    7.761190538
    2.200204514   46.547296700    7.756449518
    2.203859451   46.575638263    7.752295701
    2.207514388   46.603965743    7.748745249
    2.211169325   46.632028900    7.605394792
    2.214824262   46.659821087    7.602663894
    2.218479200   46.687371744    7.535547500
    2.222134137   46.714656668    7.396044680
    2.225789074   46.741385405    7.253625269
    2.229444011   46.767875650    7.177490472
    2.233098948   46.794100650    7.172798281
    2.236753886   46.820075761    7.033797727
    2.240408823   46.845724757    6.959176359
    2.244063760   46.871152535    6.954780080
    2.247718697   46.896323481    6.884400794
    2.251373634   46.921351429    6.814552318
    2.255028572   46.945829856    6.669595696
    2.258683509   46.970086186    6.520326898
    2.262338446   46.993674042    6.441425731
    2.265993383   47.017155568    6.360917014
    2.269648320   47.040384308    6.349509331
    2.273303258   47.063566404    6.335409759
    2.276958195   47.086621673    6.251484302
    2.280613132   47.109443344    6.236209423
    2.284268069   47.132204442    6.218358700
    2.287923006   47.154895782    6.198059127
    2.291577944   47.177240472    5.969290912
    2.295232881   47.199004935    5.939872054
    2.298887818   47.220656905    5.907756659
    2.302542755   47.242000495    5.801677851
    2.306197692   47.263130347    5.760255243
    2.309852630   47.284104199    5.716338914
    2.313507567   47.304913207    5.670076413
    2.317162504   47.325238875    5.479821423
    2.320817441   47.345159987    5.420710371
    2.324472378   47.364860745    5.359267076
    2.328127316   47.383778350    5.081493673
    2.331782253   47.401787158    4.665415241
    2.335437190   47.418697393    4.587356600
    2.339092127   47.435315909    4.505810097
    2.342747064   47.451630233    4.420926455
    2.346402002   47.467628449    4.332860027
    2.350056939   47.483118522    4.106752436
    2.353711876   47.497957043    4.012426024
    2.357366813   47.512380673    3.845541864
    2.361021750   47.526245594    3.740895563
    2.364676688   47.539699107    3.565226737
    2.368331625   47.552507477    3.390723408
    2.371986562   47.564281176    3.147183069
    2.375641499   47.575585631    3.038127157
    2.379296436   47.586351721    2.855341585
    2.382951374   47.596570378    2.735839778
    2.386606311   47.606346685    2.613315869
    2.390261248   47.615669929    2.487952026
    2.393916185   47.624447744    2.292887632
    2.397571122   47.632597526    2.166282194
    2.401226060   47.640257260    1.968431954
    2.404880997   47.647204708    1.832842887
    2.408535934   47.653652274    1.694925073
    2.412190871   47.659591787    1.554864576
    2.415845808   47.664902878    1.342630665
    2.419500746   47.669540111    1.194569494
    2.423155683   47.673632821    1.044694406
    2.426810620   47.676975918    0.828039507
    2.430465557   47.679516817    0.545566545
    2.434120494   47.681147779    0.332589468
    2.437775432   47.681885062    0.111955330
    2.441430369   47.682011598   -0.043023917
    2.445085306   47.681414024   -0.265637850
    2.448740243   47.680161303   -0.420140066
    2.452395180   47.678093493   -0.717024961
    2.456050118   47.675169839   -0.883108052
    2.459705055   47.671537838   -1.117660942
    2.463359992   47.667129681   -1.351802710
    2.467014929   47.661876656   -1.522959884
    2.470669866   47.655835968   -1.761514100
    2.474324804   47.649086853   -1.931897107
    2.477979741   47.641712239   -2.103761307
    2.481634678   47.633632104   -2.344100583
    2.485289615   47.624753508   -2.514522753
    2.488944552   47.615008704   -2.818962815
    2.492599490   47.604404647   -2.983851938
    2.496254427   47.593195624   -3.149970015
    2.499909364   47.581213596   -3.388166671
    2.503564301   47.568250929   -3.701541603
    2.507219238   47.554356261   -3.952254523
    2.510874176   47.539445540   -4.205765492
    2.514529113   47.523548363   -4.455597088
    2.518184050   47.506931254   -4.637602860
    2.521838987   47.489646459   -4.820930303
    2.525493924   47.471689454   -5.005411110
    2.529148862   47.452692185   -5.398702966
    2.532803799   47.432611654   -5.589697398
    2.536458736   47.411624607   -5.847034485
    2.540113673   47.389907803   -6.036724121
    2.543768610   47.367495447   -6.227615734
    2.547423548   47.344235462   -6.485514882
    2.551078485   47.320047603   -6.740601046
    2.554733422   47.294873391   -6.991776928
    2.558388359   47.268765720   -7.239748148
    2.562043296   47.241975690   -7.420063345
    2.565698234   47.214219602   -7.735493377
    2.569353171   47.185613769   -7.917935339
    2.573008108   47.156109837   -8.173415754
    2.576663045   47.125892351   -8.361884891
    2.580317982   47.094984610   -8.551091393
    2.583972920   47.063384302   -8.740826952
    2.587627857   47.030894399   -9.002436228
    2.591282794   46.997280784   -9.339469089
    2.594937731   46.962710547   -9.612179453
    2.598592668   46.927198854   -9.820082378
    2.602247606   46.890706990  -10.100346153
    2.605902543   46.853127500  -10.521725076
    2.609557480   46.814246514  -10.807500321
    2.613212417   46.774291504  -11.089528682
    2.616867354   46.733373654  -11.301076033
    2.620522292   46.691585734  -11.580266251
    2.624177229   46.648878698  -11.789358307
    2.627832166   46.605406263  -11.999059877
    2.631487103   46.560992873  -12.280356783
    2.635142040   46.515716867  -12.494949391
    2.638796978   46.469596419  -12.779075486
    2.642451915   46.422489582  -12.998034393
    2.646106852   46.374582463  -13.216957954
    2.649761789   46.325875589  -13.435627519
    2.653416726   46.276281947  -13.720764989
    2.657071664   46.225742874  -13.934367667
    2.660726601   46.174424367  -14.147233353
    2.664381538   46.122040767  -14.491172879
    2.668036475   46.068573559  -14.760379185
    2.671691412   46.014263107  -14.958400459
    2.675346350   45.959153345  -15.222357582
    2.679001287   45.903157188  -15.482348109
    2.682656224   45.846215087  -15.676401232
    2.686311161   45.788364502  -15.940434542
    2.689966098   45.729746782  -16.135153985
    2.693621036   45.670046069  -16.466306095
    2.697275973   45.609419473  -16.726977010
    2.700930910   45.547930553  -16.919696529
    2.704585847   45.485741538  -17.110018247
    2.708240784   45.422578713  -17.438975318
    2.711895722   45.358236237  -17.704562399
    2.715550659   45.293062941  -18.037680142
    2.719205596   45.226715375  -18.299112354
    2.722860533   45.159111658  -18.698687909
    2.726515470   45.090411997  -18.893700679
    2.730170408   45.021000653  -19.154419185
    2.733825345   44.950587470  -19.407259449
    2.737480282   44.879327881  -19.585850833
    2.741135219   44.807421180  -19.761307153
    2.744790156   44.734879428  -19.933298728
    2.748445094   44.661477647  -20.165991723
    2.752100031   44.587478004  -20.326302729
    2.755754968   44.512821106  -20.549444396
    2.759409905   44.437443158  -20.696984961
    2.763064842   44.361534540  -20.839769819
    2.766719780   44.285109078  -21.045893711
    2.770374717   44.207936777  -21.182272483
    2.774029654   44.130276153  -21.313048191
    2.777684591   44.051991960  -21.577180449
    2.781339528   43.972698226  -21.775765580
    2.784994466   43.892742082  -22.039339399
    2.788649403   43.811969964  -22.158569971
    2.792304340   43.730773218  -22.271645188
    2.795959277   43.649174913  -22.378253917
    2.799614214   43.566966091  -22.550253239
    2.803269152   43.484366688  -22.647388486
    2.806924089   43.400930879  -22.940782217
    2.810579026   43.316936831  -23.020027716
    2.814233963   43.232477020  -23.163647143
    2.817888900   43.147686761  -23.232796366
    2.821543838   43.062497106  -23.365521551
    2.825198775   42.976983454  -23.492211108
    2.828853712   42.890976180  -23.606410811
    2.832508649   42.804584529  -23.710639693
    2.836163586   42.717863610  -23.742206370
    2.839818524   42.631017234  -23.834779948
    2.843473461   42.543689839  -23.989284841
    2.847128398   42.455863303  -24.136530334
    2.850783335   42.367570190  -24.208838362
    2.854438272   42.279097901  -24.202414361
    2.858093210   42.190662663  -24.188535732
    2.861748147   42.102292028  -24.167036535
    2.865403084   42.014014133  -24.137763199
    2.869058021   41.925857654  -24.100574621
    2.872712958   41.837851760  -24.055342238
    2.876367896   41.749859527  -24.073037045
    2.880022833   41.661976401  -24.015704017
    2.883677770   41.574061192  -24.086177705
    2.887332707   41.485938580  -24.077763399
    2.890987644   41.398088477  -23.992982563
    2.894642582   41.310434491  -23.971008294
    2.898297519   41.222994814  -23.875176608
    2.901952456   41.135919060  -23.771866846
    2.905607393   41.049234563  -23.661080085
    2.909262330   40.962968629  -23.542830736
    2.912917268   40.876809488  -23.553120593
    2.916572205   40.790687354  -23.552800742
    2.920227142   40.704724311  -23.471647893
    2.923882079   40.619222724  -23.314215867
    2.927537016   40.534307850  -23.150604703
    2.931191954   40.449860246  -23.051564974
    2.934846891   40.365919819  -22.880095830
    2.938501828   40.282194836  -22.839559479
    2.942156765   40.198862978  -22.722684206
    2.945811702   40.116110744  -22.599167192
    2.949466640   40.033619536  -22.471970126
    2.953121577   39.951718868  -22.407480456
    2.956776514   39.870191636  -22.204041918
    2.960431451   39.789414317  -21.997150404
    2.964086388   39.709399245  -21.786963810
    2.967741326   39.629813770  -21.704802183
    2.971396263   39.550892494  -21.480906618
    2.975051200   39.472785158  -21.323159836
    2.978706137   39.395177682  -21.168571823
    2.982361074   39.317963707  -21.019122507
    2.986016012   39.241539810  -20.800238965
    2.989670949   39.165830154  -20.647340831
    2.993325886   39.090535416  -20.561797424
    2.996980823   39.015737970  -20.406655085
    3.000635760   38.941555008  -20.186735874
    3.004290698   38.868028652  -20.038283466
    3.007945635   38.795181409  -19.824302466
    3.011600572   38.722871625  -19.683991041
    3.015255509   38.651227727  -19.613808705
    3.018910446   38.579914744  -19.409439445
    3.022565384   38.509343927  -19.207726101
    3.026220321   38.439505193  -19.008873299
    3.029875258   38.370387725  -18.813078044
    3.033530195   38.301980001  -18.620528488
    3.037185132   38.234269829  -18.431402707
    3.040840070   38.167244387  -18.245867489
    3.044495007   38.100842669  -18.131686471
    3.048149944   38.034246025  -18.160283281
    3.051804881   37.968051411  -18.058253814
    3.055459818   37.902054744  -18.036461510
    3.059114756   37.836407436  -17.887046176
    3.062769693   37.771295521  -17.743509138
    3.066424630   37.706697336  -17.605944926
    3.070079567   37.642590904  -17.474430525
    3.073734504   37.578746673  -17.482421171
    3.077389442   37.515068749  -17.363556494
    3.081044379   37.451198858  -17.459867960
    3.084699316   37.387570465  -17.359116728
    3.088354253   37.324238971  -17.333044820
    3.092009190   37.261054887  -17.242836090
    3.095664128   37.198187033  -17.159990268
    3.099319065   37.135555909  -17.153664966
    3.102974002   37.072647835  -17.227785027
    3.106628939   37.009786740  -17.171396715
    3.110283876   36.947014359  -17.192647259
    3.113938814   36.884246477  -17.155511942
    3.117593751   36.821323960  -17.264658675
    3.121248688   36.758265148  -17.242706014
    3.124903625   36.695111984  -17.299233218
    3.128558562   36.631891919  -17.296328783
    3.132213500   36.568669198  -17.300642484
    3.135868437   36.505417932  -17.311901895
    3.139523374   36.441835491  -17.463497749
    3.143178311   36.377964368  -17.488201623
    3.146833248   36.313991102  -17.519333510
    3.150488186   36.249892841  -17.556538130
    3.154143123   36.185560651  -17.669244617
    3.157798060   36.120886428  -17.721702922
    3.161452997   36.056010989  -17.779282192
    3.165107934   35.990652995  -17.982603356
    3.168762872   35.924604333  -18.191442053
    3.172417809   35.857872214  -18.397992140
    3.176072746   35.790115962  -18.596452826
    3.179727683   35.721823328  -18.732812199
    3.183382620   35.653097924  -18.876253976
    3.187037558   35.583959450  -18.957279974
    3.190692495   35.514349182  -19.107344364
    3.194347432   35.444361310  -19.190837192
    3.198002369   35.374063508  -19.276845179
    3.201657306   35.303447623  -19.364798361
    3.205312244   35.232461791  -19.523248917
    3.208967181   35.160557016  -19.821827898
    3.212622118   35.087927936  -19.921301661
    3.216277055   35.014523846  -20.164710825
    3.219931992   34.940377221  -20.345743897
    3.223586930   34.865424779  -20.595151896
    3.227241867   34.789944280  -20.708106357
    3.230896804   34.713949829  -20.955599417
    3.234551741   34.637169079  -21.059055602
    3.238206678   34.559893980  -21.227755407
    3.241861616   34.482126733  -21.392837390
    3.245516553   34.403756179  -21.491569729
    3.249171490   34.324775905  -21.660405434
    3.252826427   34.245428775  -21.758256946
    3.256481364   34.165729629  -21.852949240
    3.260136302   34.085446416  -22.081811646
    3.263791239   34.004567684  -22.237407532
    3.267446176   33.923053573  -22.383606484
    3.271101113   33.841111687  -22.454677482
    3.274756050   33.758918289  -22.521162774
    3.278410988   33.676490925  -22.582634444
    3.282065925   33.593848678  -22.638680877
    3.285720862   33.511012103  -22.688907142
    3.289375799   33.427564874  -22.941642744
    3.293030736   33.343635560  -22.983887801
    3.296685674   33.259563133  -23.019901597
    3.300340611   33.175370945  -23.049370752
    3.303995548   33.091083461  -23.072000668
    3.307650485   33.006726187  -23.087515558
    3.311305422   32.922325604  -23.095658404
    3.314960360   32.837715061  -23.236110481
    3.318615297   32.752784020  -23.237334582
    3.322270234   32.667660968  -23.302639157
    3.325925171   32.582300828  -23.364639004
    3.329580108   32.496747376  -23.491299569
    3.333235046   32.410742297  -23.616452352
    3.336889983   32.324457961  -23.597646548
    3.340544920   32.238254699  -23.572082417
    3.344199857   32.152157269  -23.539731058
    3.347854794   32.066020681  -23.566197569
    3.351509732   31.979976631  -23.516442331
    3.355164669   31.893950233  -23.599747808
    3.358819606   31.807664548  -23.611694567
    3.362474543   31.721480927  -23.547450681
    3.366129480   31.635542652  -23.477452490
    3.369784418   31.549753213  -23.468255281
    3.373439355   31.463862357  -23.522275369
    3.377094292   31.378052776  -23.432363483
    3.380749229   31.292516783  -23.407157421
    3.384404166   31.207137364  -23.312172556
    3.388059104   31.122112885  -23.212956851
    3.391714041   31.037260141  -23.174809426
    3.395368978   30.952502091  -23.204745255
    3.399023915   30.867882982  -23.098751954
    3.402678852   30.783656695  -22.989820670
    3.406333790   30.699592522  -23.081230303
    3.409988727   30.615446769  -22.963443135
    3.413643664   30.531734760  -22.843913409
    3.417298601   30.448462535  -22.722821651
    3.420953538   30.365526107  -22.666951130
    3.424608476   30.282912625  -22.539410069
    3.428263413   30.200766854  -22.411045267
    3.431918350   30.118933747  -22.416217081
    3.435573287   30.037254812  -22.278904750
    3.439228224   29.956077685  -22.141646548
    3.442883162   29.875019753  -22.211058249
    3.446538099   29.793904271  -22.144491726
    3.450193036   29.713214307  -22.009682523
    3.453847973   29.632849825  -21.941938968
    3.457502910   29.552902119  -21.806129856
    3.461157848   29.473447655  -21.672043778
    3.464812785   29.394480043  -21.539728987
    3.468467722   29.315974486  -21.477305893
    3.472122659   29.237523486  -21.416236496
    3.475777596   29.159304119  -21.429605563
    3.479432534   29.080958434  -21.453245690
    3.483087471   29.002754559  -21.340823130
    3.486742408   28.924465718  -21.509542561
    3.490397345   28.846028744  -21.412210374
    3.494052282   28.767940457  -21.318728997
    3.497707220   28.689990201  -21.294207285
    3.501362157   28.612326479  -21.204413018
    3.505017094   28.534983992  -21.118404981
    3.508672031   28.457949146  -21.036045040
    3.512326968   28.381208893  -20.957174021
    3.515981906   28.304480786  -21.021560447
    3.519636843   28.227679860  -21.016295483
    3.523291780   28.150774223  -21.079851111
    3.526946717   28.073855617  -21.010992907
    3.530601654   27.996893744  -21.087023554
    3.534256592   27.919921137  -21.033346848
    3.537911529   27.842827824  -21.124769880
    3.541566466   27.765648894  -21.155025948
    3.545221403   27.688387106  -21.123538397
    3.548876340   27.611234839  -21.095039417
    3.552531278   27.534137306  -21.138290040
    3.556186215   27.456854802  -21.186341915
    3.559841152   27.379213271  -21.304567917
    3.563496089   27.301381388  -21.285791703
    3.567151026   27.223614415  -21.268978314
    3.570805964   27.145905962  -21.253696193
    3.574460901   27.068251243  -21.239498788
    3.578115838   26.990451392  -21.359553061
    3.581770775   26.912407500  -21.346512410
    3.585425712   26.834410959  -21.333559813
    3.589080650   26.756268047  -21.455765241
    3.592735587   26.677792681  -21.511566712
    3.596390524   26.599063433  -21.571318650
    3.600045461   26.520069383  -21.634712280
    3.603700398   26.441004436  -21.629752114
    3.607355336   26.361960910  -21.622905406
    3.611010273   26.282946640  -21.613656538
    3.614665210   26.203971355  -21.601485875
    3.618320147   26.125046688  -21.585870693
    3.621975084   26.046186187  -21.566286118
    3.625630022   25.966914805  -21.747445752
    3.629284959   25.887472224  -21.723162483
    3.632939896   25.808127168  -21.693993978
    3.636594833   25.728426366  -21.863002485
    3.640249770   25.648237806  -21.957983964
    3.643904708   25.568070679  -21.908939879
    3.647559645   25.488093319  -21.854059065
    3.651214582   25.408300587  -21.860783029
    3.654869519   25.328530236  -21.788812248
    3.658524456   25.248866200  -21.780883643
    3.662179394   25.169406549  -21.698573740
    3.665834331   25.090169774  -21.746595268
    3.669489268   25.010672843  -21.713804555
    3.673144205   24.931229361  -21.742094370
    3.676799142   24.851976645  -21.624020703
    3.680454080   24.773170740  -21.497530489
    3.684109017   24.694643672  -21.433854454
    3.687763954   24.616404264  -21.364604816
    3.691418891   24.538580342  -21.219497411
    3.695073828   24.461303840  -21.065003087
    3.698728766   24.384609612  -20.900827190
    3.702383703   24.308281014  -20.799173479
    3.706038640   24.232395066  -20.752865974
    3.709693577   24.156903299  -20.554959164
    3.713348514   24.082153087  -20.347047360
    3.717003452   24.007986843  -20.194141824
    3.720658389   23.934599911  -19.961845463
    3.724313326   23.861985929  -19.789130219
    3.727968263   23.790103101  -19.608535384
    3.731623200   23.718833615  -19.412414774
    3.735278138   23.648187634  -19.206647494
    3.738933075   23.578503000  -18.923474559
    3.742588012   23.509148155  -18.896756532
    3.746242949   23.440540638  -18.721554675
    3.749897886   23.372709966  -18.394263535
    3.753552824   23.306091618  -18.058161106
    3.757207761   23.240636653  -17.782938277
    3.760862698   23.176277204  -17.433445489
    3.764517635   23.113157738  -17.142918731
    3.768172572   23.051049715  -16.842895993
    3.771827510   22.990091731  -16.535594835
    3.775482447   22.930355614  -16.217859110
    3.779137384   22.871789449  -15.896685958
    3.782792321   22.814391795  -15.572259745
    3.786447258   22.758211410  -15.168835818
    3.790102196   22.703517401  -14.758935477
    3.793757133   22.650122085  -14.478177072
    3.797412070   22.597974587  -14.056266058
    3.801067007   22.547379219  -13.628878124
    3.804721944   22.498341553  -13.264839367
    3.808376882   22.450650179  -12.831335847
    3.812031819   22.404551679  -12.393252408
    3.815686756   22.360022983  -12.018582495
    3.819341693   22.316917796  -11.568170504
    3.822996630   22.275223123  -11.254852640
    3.826651568   22.234906681  -10.806045245
    3.830306505   22.196033507  -10.490545486
    3.833961442   22.158320771  -10.177138810
    3.837616379   22.121939636   -9.730626643
    3.841271316   22.087066219   -9.353646672
    3.844926254   22.053690048   -8.909924778
    3.848581191   22.021819445   -8.532620249
    3.852236128   21.991237931   -8.150109875
    3.855891065   21.962273325   -7.699647879
    3.859546002   21.934952993   -7.250399492
    3.863200940   21.909050612   -6.874605053
    3.866855877   21.884411824   -6.634574242
    3.870510814   21.860973186   -6.191663425
    3.874165751   21.839147767   -5.751851159
    3.877820688   21.818885757   -5.383128626
    3.881475626   21.799812456   -5.086234459
    3.885130563   21.781999536   -4.661833117
    3.888785500   21.765729453   -4.242018027
    3.892440437   21.750985105   -3.826972412
    3.896095374   21.737748750   -3.416863863
    3.899750312   21.725770231   -3.083987110
    3.903405249   21.715222748   -2.688567537
    3.907060186   21.706110350   -2.298720647
    3.910715123   21.698208762   -1.986241432
    3.914370060   21.691460585   -1.677741757
    3.918024998   21.685409679   -1.648235106
    3.921679935   21.679995842   -1.355460028
    3.925334872   21.675628412   -1.068134180
    3.928989809   21.672345293   -0.791801478
    3.932644746   21.670062033   -0.458958751
    3.936299684   21.668764096   -0.206095409
    3.939954621   21.668584139    0.106245486
    3.943609558   21.669041373    0.206666320
    3.947264495   21.670346285    0.505926604
    3.950919432   21.672729009    0.796467543
    3.954574370   21.676157879    1.078403732
    3.958229307   21.680601685    1.351869811
    3.961884244   21.686029746    1.617020509
    3.965539181   21.692411983    1.874030632
    3.969194118   21.699718993    2.123094998
    3.972849056   21.707922121    2.364428309
    3.976503993   21.716623618    2.455496275
    3.980158930   21.725909932    2.606477215
    3.983813867   21.735830469    2.820837849
    3.987468804   21.746267950    2.894554484
    3.991123742   21.757214146    3.094034342
    3.994778679   21.768876197    3.286327784
    3.998433616   21.781123618    3.401677962
    4.002088553   21.793673655    3.442856360
    4.005743490   21.806188583    3.411590402
    4.009398428   21.818881733    3.509351935
    4.013053365   21.831983048    3.602633059
    4.016708302   21.845002276    3.617588480
    4.020363239   21.858130379    3.559538756
    4.024018176   21.871400946    3.701052364
    4.027673114   21.885044294    3.765471495
    4.031328051   21.898820707    3.818120671
    4.034982988   21.912970796    3.863726020
    4.038637925   21.927139439    3.897304428
    4.042292862   21.941558204    3.991790402
    4.045947800   21.956129376    4.015523298
    4.049602737   21.970968162    4.103510059
    4.053257674   21.986044219    4.119596909
    4.056912611   22.001253725    4.202397930
    4.060567548   22.016758189    4.281069082
    4.064222486   22.032543276    4.356025093
    4.067877423   22.048596159    4.427676383
    4.071532360   22.064905502    4.496428358
    4.075187297   22.081461441    4.562680734
    4.078842234   22.098255560    4.626826883
    4.082497172   22.115280869    4.689253216
    4.086152109   22.132531778    4.750338586
    4.089807046   22.150004066    4.810453741
    4.093461983   22.167668965    4.801998052
    4.097116920   22.185335530    4.865186097
    4.100771858   22.203023696    4.863280704
    4.104426795   22.220918951    4.862008527
    4.108081732   22.238819653    4.933398132
    4.111736669   22.256873595    4.938652084
    4.115391606   22.274864637    4.875200465
    4.119046544   22.292516400    4.734794796
    4.122701481   22.309814097    4.594360314
    4.126356418   22.326732488    4.663446054
    4.130011355   22.343782278    4.666114980
    4.133666292   22.360739095    4.601534864
    4.137321230   22.377447817    4.541768684
    4.140976167   22.394195456    4.622583776
    4.144631104   22.411238171    4.703272706
    4.148286041   22.428575897    4.784050202
    4.151940978   22.446209328    4.865115247
    4.155595916   22.463971953    4.875542506
    4.159250853   22.481933879    4.953395471
    4.162905790   22.499879185    4.890137438
    4.166560727   22.517881055    4.960625360
    4.170215664   22.536141151    5.031455109
    4.173870602   22.554660878    5.102709916
    4.177525539   22.573441924    5.174460554
    4.181180476   22.592415152    5.109528172
    4.184835413   22.611055182    5.111053095
    4.188490350   22.629860967    5.179566151
    4.192145288   22.648730556    5.114350978
    4.195800225   22.667358831    5.125573534
    4.199455162   22.686106570    5.139006278
    4.203110099   22.704763166    5.080664944
    4.206765036   22.723467502    5.154239959
    4.210419974   22.742266199    5.155422827
    4.214074911   22.760994615    5.157722581
    4.217729848   22.779972584    5.226838091
    4.221384785   22.798998596    5.229174242
    4.225039722   22.817796206    5.086369202
    4.228694660   22.836200304    5.006047479
    4.232349597   22.854592352    5.057662630
    4.236004534   22.872996936    5.040587755
    4.239659471   22.891473971    5.020824810
    4.243314408   22.909645952    4.989947420
    4.246969346   22.927885147    4.956214142
    4.250624283   22.946062606    4.989900156
    4.254279220   22.964314839    4.951758970
    4.257934157   22.982433998    4.913308810
    4.261589094   23.000284089    4.803504142
    4.265244032   23.017886096    4.827575811
    4.268898969   23.035462820    4.776623963
    4.272553906   23.052940818    4.786571958
    4.276208843   23.070282058    4.720384958
    4.279863780   23.087528130    4.715878102
    4.283518718   23.104748183    4.706157628
    4.287173655   23.121923279    4.691289476
    4.290828592   23.138858329    4.605845624
    4.294483529   23.155362095    4.443220691
    4.298138466   23.171423315    4.341968623
    4.301793404   23.187148986    4.236001224
    4.305448341   23.202548957    4.190006803
    4.309103278   23.217452659    4.001124465
    4.312758215   23.231973423    3.943761125
    4.316413152   23.246274233    3.880796477
    4.320068090   23.260334983    3.812435599
    4.323723027   23.274136355    3.738902131
    4.327377964   23.287502979    3.594611494
    4.331032901   23.300497570    3.515304329
    4.334687838   23.313178714    3.362779885
    4.338342776   23.325125736    3.199174831
    4.341997713   23.336345354    2.956831825
    4.345652650   23.346792621    2.777407637
    4.349307587   23.356737001    2.663503194
    4.352962524   23.366043321    2.480663747
    4.356617462   23.374895753    2.362817342
    4.360272399   23.383247051    2.104194975
    4.363927336   23.390572757    1.908900546
    4.367582273   23.397042516    1.636921304
    4.371237210   23.402778967    1.501581103
    4.374892148   23.408015417    1.363394643
    4.378547085   23.412742307    1.222825668
    4.382202022   23.416919409    1.011440187
    4.385856959   23.420345942    0.863343690
    4.389511896   23.423203354    0.646133388
    4.393166834   23.425192377    0.365138868
    4.396821771   23.426119688    0.155779354
    4.400476708   23.426359349   -0.125107957
    4.404131645   23.425483910   -0.347115380
    4.407786582   23.423735265   -0.567743831
    4.411441520   23.421312309   -0.786123699
    4.415096457   23.418171178   -0.932573647
    4.418751394   23.414339359   -1.143699278
    4.422406331   23.409900745   -1.351834394
    4.426061268   23.404598715   -1.555902859
    4.429716206   23.398583490   -1.828136179
    4.433371143   23.391657435   -1.961411500
    4.437026080   23.384249253   -2.091867788
    4.440681017   23.376370234   -2.218967145
    4.444335954   23.368033619   -2.342178821
    4.447990892   23.359254574   -2.460980116
    4.451645829   23.350050163   -2.574857253
    4.455300766   23.340439305   -2.683306229
    4.458955703   23.330174394   -2.994918265
    4.462610640   23.319057075   -3.087537320
    4.466265578   23.307247496   -3.311780160
    4.469920515   23.294678715   -3.523644855
    4.473575452   23.281677606   -3.589542600
    4.477230389   23.268190852   -3.789644324
    4.480885326   23.253856855   -3.992996418
    4.484540264   23.239147071   -4.055128934
    4.488195201   23.224205782   -4.178336414
    4.491850138   23.208842966   -4.290365227
    4.495505075   23.192926171   -4.388268964
    4.499160012   23.176846703   -4.409242675
    4.502814950   23.160704511   -4.422542977
    4.506469887   23.144308969   -4.499826549
    4.510124824   23.127857182   -4.501322263
    4.513779761   23.111346145   -4.561863036
    4.517434698   23.094486166   -4.607626319
    4.521089636   23.077700123   -4.576398455
    4.524744573   23.060926010   -4.603261374
    4.528399510   23.044193857   -4.551256037
    4.532054447   23.027332561   -4.626188531
    4.535709384   23.010546945   -4.557613892
    4.539364322   22.993855901   -4.546358822
    4.543019259   22.977192227   -4.597472013
    4.546674196   22.960548490   -4.508764830
    4.550329133   22.943977141   -4.553333667
    4.553984070   22.927447070   -4.524973660
    4.557639008   22.911094044   -4.486471190
    4.561293945   22.894895089   -4.376535774
    4.564948882   22.879110428   -4.259779068
    4.568603819   22.863662690   -4.203002092
    4.572258756   22.848543941   -4.068989806
    4.575913694   22.833926597   -3.928648388
    4.579568631   22.819522814   -3.983014552
    4.583223568   22.805248802   -3.826899469
    4.586878505   22.791555134   -3.665470398
    4.590533442   22.778181849   -3.640167455
    4.594188380   22.764960471   -3.542046049
    4.597843317   22.752187474   -3.436971891
    4.601498254   22.739951635   -3.257921577
    4.605153191   22.728134111   -3.147566435
    4.608808128   22.716961114   -2.965832679
    4.612463066   22.706408017   -2.850266510
    4.616118003   22.696324819   -2.666891687
    4.619772940   22.686707230   -2.619255431
    4.623427877   22.677285303   -2.565327225
    4.627082814   22.667990589   -2.509707013
    4.630737752   22.658732823   -2.518577308
    4.634392689   22.649783888   -2.387692807
    4.638047626   22.641222541   -2.256609115
    4.641702563   22.633179764   -2.128355423
    4.645357500   22.625647910   -2.004816206
    4.649012438   22.618664162   -1.817047568
    4.652667375   22.612363075   -1.631286511
    4.656322312   22.606677340   -1.584744326
    4.659977249   22.601204197   -1.471886830
    4.663632186   22.596158317   -1.289766600
    4.667287124   22.591772284   -1.110831340
    4.670942061   22.588034285   -0.935174273
    4.674596998   22.584766959   -0.828565425
    4.678251935   22.582043895   -0.724437952
    4.681906872   22.579541841   -0.630521688
    4.685561810   22.577524798   -0.473906628
    4.689216747   22.575917479   -0.392354472
    4.692871684   22.574495175   -0.389249568
    4.696526621   22.573313393   -0.258232748
    4.700181558   22.572599650   -0.200393742
    4.703836496   22.571995836   -0.141774927
    4.707491433   22.571706275   -0.017531558
    4.711146370   22.571709977    0.030766379
    4.714801307   22.572024714    0.140596690
    4.718456244   22.572731490    0.245312744
    4.722111182   22.573636983    0.273823258
    4.725766119   22.574804820    0.364393018
    4.729421056   22.575858037    0.176676853
    4.733075993   22.576651914    0.256822392
    4.736730930   22.577520603    0.266595682
    4.740385868   22.578418305    0.275052108
    4.744040805   22.579111986    0.141434302
    4.747695742   22.579541516    0.075019621
    4.751350679   22.579935303    0.139513368
    4.755005616   22.580554595    0.198470005
    4.758660554   22.581379748    0.252217991
    4.762315491   22.582392348    0.301099957
    4.765970428   22.583575256    0.345472209
    4.769625365   22.584707644    0.252275446
    4.773280302   22.585711709    0.296490776
    4.776935240   22.586746168    0.266534652
    4.780590177   22.587781322    0.299347204
    4.784245114   22.588778139    0.258156579
    4.787900051   22.589550055    0.215903715
    4.791554988   22.590186221    0.099843451
    4.795209926   22.590496533    0.045871821
    4.798864863   22.590691807    0.060604923
    4.802519800   22.590937055    0.073292058
    4.806174737   22.591225617    0.084382288
    4.809829674   22.591271184   -0.037856963
    4.813484612   22.590908709   -0.093451762
    4.817139549   22.590589065   -0.081565366
    4.820794486   22.590238646   -0.137276507
    4.824449423   22.589765079   -0.121849293
    4.828104360   22.589348315   -0.106116620
    4.831759298   22.588829035   -0.160617002
    4.835414235   22.588266125   -0.147205579
    4.839069172   22.587754744   -0.132346450
    4.842724109   22.587295922   -0.184068535
    4.846379046   22.586649653   -0.169188346
    4.850033984   22.586062236   -0.151796713
    4.853688921   22.585543592   -0.131488834
    4.857343858   22.584754061   -0.310431037
    4.860998795   22.583495552   -0.350964205
    4.864653732   22.582225474   -0.390147677
    4.868308670   22.580851856   -0.360913353
    4.871963607   22.579569340   -0.396722594
    4.875618544   22.578178037   -0.363943572
    4.879273481   22.576756599   -0.397979000
    4.882928418   22.574920786   -0.504998427
    4.886583356   22.572788204   -0.608034231
    4.890238293   22.570428222   -0.705031868
    4.893893230   22.567740202   -0.721941178
    4.897548167   22.565000339   -0.737735199
    4.901203104   22.561839833   -0.951356370
    4.904858042   22.558304926   -0.956239538
    4.908512979   22.554928185   -0.891027413
    4.912167916   22.551795400   -0.822719302
    4.915822853   22.548918166   -0.751164815
    4.919477790   22.546296003   -0.744818787
    4.923132728   22.543708406   -0.670572233
    4.926787665   22.541398314   -0.592952914
    4.930442602   22.539036827   -0.646485067
    4.934097539   22.536826652   -0.562415532
    4.937752476   22.534822093   -0.541850002
    4.941407414   22.533012969   -0.447616724
    4.945062351   22.531162320   -0.551797595
    4.948717288   22.529334181   -0.448173777
    4.952372225   22.527472703   -0.543281007
    4.956027162   22.525408962   -0.570989748
    4.959682100   22.523528216   -0.457947547
    4.963337037   22.522062999   -0.343612379
    4.966991974   22.520957291   -0.295398769
    4.970646911   22.520033643   -0.244066508
    4.974301848   22.519146041   -0.191488636
    4.977956786   22.518430407   -0.141685472
    4.981611723   22.518128427   -0.023519486
    4.985266660   22.518258741    0.094858517
    4.988921597   22.518822015    0.213388160
    4.992576534   22.519800257    0.263921759
    4.996231472   22.520988957    0.386504073
    4.999886409   22.522625247    0.508835669
    5.003541346   22.524631908    0.563716411
    5.007196283   22.526662569    0.551418107
    5.010851220   22.528765708    0.541348351
    5.014506158   22.530615491    0.459224496
    5.018161095   22.532508050    0.576020535
    5.021816032   22.534631885    0.619068080
    5.025470969   22.537092495    0.726965769
    5.029125906   22.539694257    0.759884207
    5.032780844   22.542652158    0.858219129
    5.036435781   22.545964233    0.953683315
    5.040090718   22.549346380    0.913933025
    5.043745655   22.552864129    0.942841579
    5.047400592   22.556475339    1.032636960
    5.051055530   22.560209906    0.985341656
    5.054710467   22.563977756    1.075787677
    5.058365404   22.568069004    1.162314878
    5.062020341   22.572469429    1.244982123
    5.065675278   22.577165050    1.323860718
    5.069330216   22.582142171    1.399035126
    5.072985153   22.586983718    1.333114781
    5.076640090   22.591980714    1.400622080
    5.080295027   22.597114678    1.397617001
    5.083949964   22.602340838    1.461532097
    5.087604902   22.607294436    1.314907868
    5.091259839   22.612196350    1.366762766
    5.094914776   22.617280432    1.414623074
    5.098569713   22.622138247    1.322243782
    5.102224650   22.626408820    1.152040770
    5.105879588   22.630459614    1.111318317
    5.109534525   22.634564070    1.133941217
    5.113189462   22.638731265    1.084180039
    5.116844399   22.642603294    1.032182106
    5.120499336   22.646395790    1.042428142
    5.124154274   22.650218637    1.048836877
    5.127809211   22.654058332    1.051696918
    5.131464148   22.657902452    1.051309241
    5.135119085   22.661739695    1.047987009
    5.138774022   22.665450593    0.975451984
    5.142428960   22.669008582    0.971112746
    5.146083897   22.672467086    0.894968548
    5.149738834   22.675339265    0.746312251
    5.153393771   22.678040829    0.731687866
    5.157048708   22.680250378    0.508248887
    5.160703646   22.682012469    0.416627459
    5.164358583   22.683484319    0.388512541
    5.168013520   22.684798772    0.289778448
    5.171668457   22.685698555    0.188229388
    5.175323394   22.686328856    0.156531263
    5.178978332   22.686635814   -0.015944457
    5.182633269   22.686217884   -0.193968903
    5.186288206   22.685432465   -0.235910795
    5.189943143   22.684473157   -0.346289418
    5.193598080   22.683017000   -0.522811493
    5.197253018   22.681035809   -0.561315591
    5.200907955   22.678774216   -0.670332712
    5.204562892   22.676247048   -0.712463253
    5.208217829   22.673486508   -0.820979600
    5.211872766   22.670418875   -0.857471187
    5.215527704   22.666981246   -0.964988622
    5.219182641   22.663126342   -1.142978715
    5.222837578   22.658769696   -1.318299272
    5.226492515   22.653871420   -1.361831181
    5.230147452   22.648816342   -1.472205039
    5.233802390   22.643017759   -1.727103908
    5.237457327   22.636338577   -1.914695629
    5.241112264   22.629256211   -1.960597578
    5.244767201   22.621917706   -2.071992510
    5.248422138   22.613904441   -2.314687470
    5.252077076   22.605382293   -2.348472477
    5.255732013   22.596600339   -2.447041663
    5.259386950   22.587606727   -2.474057177
    5.263041887   22.578517271   -2.499448143
    5.266696824   22.569338340   -2.522980537
    5.270351762   22.560077135   -2.544432832
    5.274006699   22.550741645   -2.563595891
    5.277661636   22.540937920   -2.784597680
    5.281316573   22.530657140   -2.870616475
    5.284971510   22.520141450   -2.883279898
    5.288626448   22.509583320   -2.893814514
    5.292281385   22.498990802   -2.902073983
    5.295936322   22.488149465   -3.041057692
    5.299591259   22.477041981   -3.036650702
    5.303246196   22.465670622   -3.171383498
    5.306901134   22.454079544   -3.170987064
    5.310556071   22.442493537   -3.168595225
    5.314211008   22.430684337   -3.228672464
    5.317865945   22.418767866   -3.288881794
    5.321520882   22.406754526   -3.349326688
    5.325175820   22.394312460   -3.408599345
    5.328830757   22.381734111   -3.468177993
    5.332485694   22.368722040   -3.659402864
    5.336140631   22.355306269   -3.708068724
    5.339795568   22.341701893   -3.757735679
    5.343450506   22.327978441   -3.804013720
    5.347105443   22.314122089   -3.778255738
    5.350760380   22.300137981   -3.817284779
    5.354415317   22.286058244   -3.927516185
    5.358070254   22.271534379   -3.971766304
    5.361725192   22.257061690   -3.947911018
    5.365380129   22.242674541   -3.924962244
    5.369035066   22.228369579   -3.902940962
    5.372690003   22.214143372   -3.881872056
    5.376344940   22.199921292   -3.931322495
    5.379999878   22.185510729   -3.985992264
    5.383654815   22.170859262   -4.046674170
    5.387309752   22.155821857   -4.183586611
    5.390964689   22.140405116   -4.248607299
    5.394619626   22.124882587   -4.245826252
    5.398274564   22.109365502   -4.245636798
    5.401929501   22.093808256   -4.315885375
    5.405584438   22.077829182   -4.388780753
    5.409239375   22.061773898   -4.397281378
    5.412894312   22.045562988   -4.475431569
    5.416549250   22.029168362   -4.554598844
    5.420204187   22.012481999   -4.633233646
    5.423859124   21.995530108   -4.643575180
    5.427514061   21.978303647   -4.796997679
    5.431168998   21.960529476   -4.880483932
    5.434823936   21.942387594   -5.036995222
    5.438478873   21.923935508   -5.060886228
    5.442133810   21.905242652   -5.155619589
    5.445788747   21.885996806   -5.320490686
    5.449443684   21.866237863   -5.563678923
    5.453098622   21.845665929   -5.674346408
    5.456753559   21.824639432   -5.861207991
    5.460408496   21.803107168   -5.922398914
    5.464063433   21.781237855   -6.059838487
    5.467718370   21.758780959   -6.208710700
    5.471373308   21.735929130   -6.296985262
    5.475028245   21.712743112   -6.391559677
    5.478683182   21.688532776   -6.708278387
    5.482338119   21.663797383   -6.828160034
    5.485993056   21.638546918   -7.092439166
    5.489647994   21.612368349   -7.233739904
    5.493302931   21.585660976   -7.381780831
    5.496957868   21.558400424   -7.536416177
    5.500612805   21.530406729   -7.768405062
    5.504267742   21.501495985   -8.011775181
    5.507922680   21.471882250   -8.194082777
    5.511577617   21.441590533   -8.382739355
    5.515232554   21.410597983   -8.577547917
    5.518887491   21.378774300   -8.848437725
    5.522542428   21.346050482   -9.059169802
    5.526197366   21.312545959   -9.275603244
    5.529852303   21.278014358   -9.698959150
    5.533507240   21.241968261  -10.052780193
    5.537162177   21.204733822  -10.341021404
    5.540817114   21.166532115  -10.564091539
    5.544472052   21.127504934  -10.792665890
    5.548126989   21.087475096  -11.092196976
    5.551781926   21.046506434  -11.326857848
    5.555436863   21.004424492  -11.638488029
    5.559091800   20.961418749  -11.954932561
    5.562746738   20.917045678  -12.282715295
    5.566401675   20.871671658  -12.546807366
    5.570056612   20.824707216  -13.023877267
    5.573711549   20.776602965  -13.299606890
    5.577366486   20.727161535  -13.710193551
    5.581021424   20.676551213  -13.984543590
    5.584676361   20.624932812  -14.261738110
    5.588331298   20.572071744  -14.613319393
    5.591986235   20.518139301  -14.899088424
    5.595641172   20.463093279  -15.253737066
    5.599296110   20.406644790  -15.603725594
    5.602951047   20.349100055  -15.885155364
    5.606605984   20.290314296  -16.307183289
    5.610260921   20.230182229  -16.597387047
    5.613915858   20.168703533  -17.028739175
    5.617570796   20.105520691  -17.528373074
    5.621225733   20.040919232  -17.821778298
    5.624880670   19.975064988  -18.179775168
    5.628535607   19.908093422  -18.467157887
    5.632190544   19.840074519  -18.752786923
    5.635845482   19.771015744  -19.036085351
    5.639500419   19.700453587  -19.513913433
    5.643155356   19.628540783  -19.846017559
    5.646810293   19.555327682  -20.175799687
    5.650465230   19.481112696  -20.434352572
    5.654120168   19.405516490  -20.967133319
    5.657775105   19.328424351  -21.217354048
    5.661430042   19.250425917  -21.462961675
    5.665084979   19.171539156  -21.703350194
    5.668739916   19.091784245  -21.937917211
    5.672394854   19.011183558  -22.166064365
    5.676049791   18.929603806  -22.521505938
    5.679704728   18.846668347  -22.807464054
    5.683359665   18.762803284  -23.084423806
    5.687014602   18.677826808  -23.423613896
    5.690669540   18.591675532  -23.687814634
    5.694324477   18.504754995  -23.874104329
    5.697979414   18.417020601  -24.122315544
    5.701634351   18.328341064  -24.366185003
    5.705289288   18.238971987  -24.601451037
    5.708944226   18.148707104  -24.821800273
    5.712599163   18.057491812  -25.032907494
    5.716254100   17.965657880  -25.232524392
    5.719909037   17.873159717  -25.419964143
    5.723563974   17.779857764  -25.596694701
    5.727218912   17.686106416  -25.761753300
    5.730873849   17.591782411  -25.850915370
    5.734528786   17.497153610  -25.928472838
    5.738183723   17.402263142  -25.994038125
    5.741838660   17.307155520  -26.047239382
    5.745493598   17.211710409  -26.158801756
    5.749148535   17.116007804  -26.258410172
    5.752803472   17.019818827  -26.338433911
    5.756458409   16.923000134  -26.608440980
    5.760113346   16.825708111  -26.663048657
    5.763768284   16.728251576  -26.708819605
    5.767423221   16.630686937  -26.676927675
    5.771078158   16.533262171  -26.632243647
    5.774733095   16.435933325  -26.710717111
    5.778388032   16.338282294  -26.706078281
    5.782042970   16.240593625  -26.683288925
    5.785697907   16.143254000  -26.579317761
    5.789352844   16.046085867  -26.603052601
    5.793007781   15.949071048  -26.481848610
    5.796662718   15.852473375  -26.415616014
    5.800317656   15.756197059  -26.265180737
    5.803972593   15.660222955  -26.243345613
    5.807627530   15.564606679  -26.076330930
    5.811282467   15.469457947  -25.962821177
    5.814937404   15.374737387  -25.972411711
    5.818592342   15.280038225  -25.827523362
    5.822247279   15.186049731  -25.601602241
    5.825902216   15.092470478  -25.508437885
    5.829557153   14.999499176  -25.340292883
    5.833212090   14.907237923  -25.164561238
    5.836867028   14.815719715  -24.913000624
    5.840521965   14.725009791  -24.717806549
    5.844176902   14.635118358  -24.510280993
    5.847831839   14.546059206  -24.221805205
    5.851486776   14.458001611  -23.993731676
    5.855141714   14.370855875  -23.691406649
    5.858796651   14.284830882  -23.380481490
    5.862451588   14.199957770  -23.061119589
    5.866106525   14.116165129  -22.803531193
    5.869761462   14.033219955  -22.611655137
    5.873416400   13.950989817  -22.412981181
    5.877071337   13.869554792  -22.146254319
    5.880726274   13.789008371  -21.871697615
    5.884381211   13.709704802  -21.522681215
    5.888036148   13.631686407  -21.236556105
    5.891691086   13.554697793  -20.940683079
    5.895346023   13.478262888  -20.770160260
    5.899000960   13.403015405  -20.458897518
    5.902655897   13.328840093  -20.149333881
    5.906310834   13.255707708  -19.842312155
    5.909965772   13.183694022  -19.536954230
    5.913620709   13.112971564  -19.162415960
    5.917275646   13.043621322  -18.786109544
    5.920930583   12.975424974  -18.472990647
    5.924585520   12.908418262  -18.229899824
    5.928240458   12.842474864  -17.854603142
    5.931895395   12.777842831  -17.548452866
    5.935550332   12.714382976  -17.177152785
    5.939205269   12.652279472  -16.806286953
    5.942860206   12.591530339  -16.436069137
    5.946515144   12.531994088  -16.132828025
    5.950170081   12.473487428  -15.832668336
    5.953825018   12.416054351  -15.538526421
    5.957479955   12.359686048  -15.311342956
    5.961134892   12.304343012  -15.014934697
    5.964789830   12.249831662  -14.788416484
    5.968444767   12.196110029  -14.567554234
    5.972099704   12.143484002  -14.284813870
    5.975754641   12.091915599  -13.934432728
    5.979409578   12.041619449  -13.588647417
    5.983064516   11.992465707  -13.317766303
    5.986719453   11.944398462  -12.985709805
    5.990374390   11.897535627  -12.658719595
    5.994029327   11.851561523  -12.477072920
    5.997684264   11.806347821  -12.232351329
    6.001339202   11.762200682  -11.926171023
    6.004994139   11.718860162  -11.757778322
    6.008649076   11.676439953  -11.455837658
    6.012304013   11.635111652  -11.160279136
    6.015958950   11.594848951  -10.939422846
    6.019613888   11.555392168  -10.652616495
    6.023268825   11.516971733  -10.372318769
    6.026923762   11.479313741  -10.237152120
    6.030578699   11.442387660   -9.970114032
    6.034233636   11.406128797   -9.846234442
    6.037888574   11.370450465   -9.663949202
    6.041543511   11.335274618   -9.553919464
    6.045198448   11.300705243   -9.381354455
    6.048853385   11.266716361   -9.216823728
    6.052508322   11.233447113   -8.989540339
    6.056163260   11.200687088   -8.906000952
    6.059818197   11.168404874   -8.760462969
    6.063473134   11.136768769   -8.552259276
    6.067128071   11.105791424   -8.421495984
    6.070783008   11.075303686   -8.300078032
    6.074437946   11.045308476   -8.114710640
    6.078092883   11.015977097   -7.936789795
    6.081747820   10.987282739   -7.766092485
    6.085402757   10.959199417   -7.602387836
    6.089057694   10.931702010   -7.445437031
    6.092712632   10.904738070   -7.362918143
    6.096367569   10.877863534   -7.349951020
    6.100022506   10.851039192   -7.348801510
    6.103677443   10.824247365   -7.287862630
    6.107332380   10.797562204   -7.296200825
    6.110987318   10.770989948   -7.241639986
    6.114642255   10.744733099   -7.127344259
    6.118297192   10.718694753   -7.090948188
    6.121952129   10.692841399   -7.063903445
    6.125607066   10.667021560   -7.042683425
    6.129262004   10.641437764   -6.957906598
    6.132916941   10.616152961   -6.879019159
    6.136571878   10.590962146   -6.871078743
    6.140226815   10.565833090   -6.869982829
    6.143881752   10.540593448   -7.008813839
    6.147536690   10.515089905   -6.947758324
    6.151191627   10.489799809   -6.891953954
    6.154846564   10.464704637   -6.841033898
    6.158501501   10.439545976   -6.859073666
    6.162156438   10.414398310   -6.948513622
    6.165811376   10.388826480   -7.116037908
    6.169466313   10.362864873   -7.091024052
    6.173121250   10.336986807   -7.070260040
    6.176776187   10.311177453   -7.053359727
    6.180431124   10.285344508   -7.109595983
    6.184086062   10.259371497   -7.103482110
    6.187740999   10.233415421   -7.100261636
    6.191395936   10.207329434   -7.165681386
    6.195050873   10.181144515   -7.163183194
    6.198705810   10.154801871   -7.228262954
    6.202360748   10.128389015   -7.225217986
    6.206015685   10.101760089   -7.356445926
    6.209670622   10.074889271   -7.347547711
    6.213325559   10.047811762   -7.411523939
    6.216980496   10.020334810   -7.550950094
    6.220635434    9.992727809   -7.555749469
    6.224290371    9.965088646   -7.628503311
    6.227945308    9.937206764   -7.628481177
    6.231600245    9.909326611   -7.627470142
    6.235255182    9.881286681   -7.696023408
    6.238910120    9.853158028   -7.695768663
    6.242565057    9.824802176   -7.765304479
    6.246219994    9.796053519   -8.038097563
    6.249874931    9.766501361   -8.113680566
    6.253529868    9.736834561   -8.119656012
    6.257184806    9.707129663   -8.190481355
    6.260839743    9.677089849   -8.255831229
    6.264494680    9.646922495   -8.251214956
    6.268149617    9.616779817   -8.242237254
    6.271804554    9.586464797   -8.364994614
    6.275459492    9.555312840   -8.555003447
    6.279114429    9.524021912   -8.602847705
    6.282769366    9.492630345   -8.573851747
    6.286424303    9.461316156   -8.606778715
    6.290079240    9.429937308   -8.630061890
    6.293734178    9.398055457   -8.720546318
    6.297389115    9.365822459   -8.795643417
    6.301044052    9.333644950   -8.792551034
    6.304698989    9.301439246   -8.784215386
    6.308353926    9.269409718   -8.770212639
    6.312008864    9.237170409   -8.818265906
    6.315663801    9.204790450   -8.859822189
    6.319318738    9.172316176   -8.891534782
    6.322973675    9.139924329   -8.849742413
    6.326628612    9.107788852   -8.733479735
    6.330283550    9.075897717   -8.679706862
    6.333938487    9.044380302   -8.617011533
    6.337593424    9.013030825   -8.542884840
    6.341248361    8.982078577   -8.392652802
    6.344903298    8.951575789   -8.298521132
    6.348558236    8.921562171   -8.123280340
    6.352213173    8.892209056   -7.937019340
    6.355868110    8.863557494   -7.739318912
    6.359523047    8.835554358   -7.596603186
    6.363177984    8.807968967   -7.443056396
    6.366832922    8.781089166   -7.276172794
    6.370487859    8.754719322   -7.090789186
    6.374142796    8.729285976   -6.824368634
    6.377797733    8.704849566   -6.545208956
    6.381452670    8.681457205   -6.253011656
    6.385107608    8.659077052   -6.014582913
    6.388762545    8.637680234   -5.691618212
    6.392417482    8.617246800   -5.419505504
    6.396072419    8.597976732   -5.135492053
    6.399727356    8.579867185   -4.771867634
    6.403382294    8.562860270   -4.466976576
    6.407037231    8.547045819   -4.151638352
    6.410692168    8.532591764   -3.755436243
    6.414347105    8.519610577   -3.345670626
    6.418002042    8.508151895   -2.922311106
    6.421656980    8.498092043   -2.550913352
    6.425311917    8.489575648   -2.164647687
    6.428966854    8.482316378   -1.826471027
    6.432621791    8.476536713   -1.334093383
    6.436276728    8.472380325   -0.894306940
    6.439931666    8.470051942   -0.441399316
    6.443586603    8.469416809    0.095824823
    6.447241540    8.470544682    0.572830200
    6.450896477    8.473651386    1.129054785
    6.454551414    8.478713364    1.626479286
    6.458206352    8.485578820    1.993984059
    6.461861289    8.493923803    2.574044649
    6.465516226    8.504406358    3.163621896
    6.469171163    8.517060683    3.762392575
    6.472826100    8.531919753    4.370009326
    6.476481038    8.549015230    4.986101784
    6.480135975    8.568377380    5.610277787
    6.483790912    8.590035002    6.242124648
    6.487445849    8.613666524    6.677852401
    6.491100786    8.639125994    7.248740280
    6.494755724    8.666792376    7.891308859
    6.498410661    8.696670802    8.468069832
    6.502065598    8.728480426    8.984196220
    6.505720535    8.762358292    9.572113374
    6.509375472    8.798544325   10.229433629
    6.513030410    8.836720883   10.751541922
    6.516685347    8.876630827   11.212401131
    6.520340284    8.918475600   11.740873812
    6.523995221    8.962366775   12.262612929
    6.527650158    9.008377913   12.914481374
    6.531305096    9.056436820   13.357454606
    6.534960033    9.106429899   13.998268038
    6.538614970    9.158633939   14.563952548
    6.542269907    9.213010816   15.190365463
    6.545924844    9.269666043   15.810573920
    6.549579782    9.328403429   16.352781973
    6.553234719    9.389273714   16.954417979
    6.556889656    9.452328031   17.547794323
    6.560544593    9.517344180   17.995523024
    6.564199530    9.583989624   18.504768286
    6.567854468    9.652664798   19.072808513
    6.571509405    9.723092848   19.497806743
    6.575164342    9.795298850   19.983327459
    6.578819279    9.869106420   20.455228259
    6.582474216    9.944612584   20.843341631
    6.586129154   10.021733564   21.355202188
    6.589784091   10.100506809   21.780698416
    6.593439028   10.180559255   22.053518669
    6.597093965   10.261775997   22.382777322
    6.600748902   10.344406821   22.830310181
    6.604403840   10.428641203   23.260201459
    6.608058777   10.514297207   23.605677536
    6.611713714   10.601306749   24.003293091
    6.615368651   10.689583930   24.316362553
    6.619023588   10.779129709   24.680352350
    6.622678526   10.869744835   24.953114756
    6.626333463   10.961539751   25.274264230
    6.629988400   11.054064093   25.371901403
    6.633643337   11.147078009   25.584451113
    6.637298274   11.240927472   25.710607796
    6.640953212   11.335357520   25.958506808
    6.644608149   11.430638209   26.117458350
    6.648263086   11.526077666   26.059745786
    6.651918023   11.621543137   26.185813203
    6.655572960   11.717569936   26.356948675
    6.659227898   11.814001747   26.435379062
    6.662882835   11.910701521   26.493826394
    6.666537772   12.007737021   26.600979858
    6.670192709   12.104932464   26.615754863
    6.673847646   12.202329988   26.677246185
    6.677502584   12.299890511   26.649688412
    6.681157521   12.397107827   26.594903645
    6.684812458   12.494128394   26.516962568
    6.688467395   12.590996702   26.486655452
    6.692122332   12.687356115   26.233015433
    6.695777270   12.783124406   26.168746242
    6.699432207   12.878623860   26.086007605
    6.703087144   12.973788104   25.985424146
    6.706742081   13.068335280   25.795731168
    6.710397018   13.162368662   25.657074926
    6.714051956   13.255825054   25.433329510
    6.717706893   13.348164827   25.127275683
    6.721361830   13.439453985   24.873890306
    6.725016767   13.530004940   24.673663449
    6.728671704   13.619798421   24.459528491
    6.732326642   13.708455191   24.094923433
    6.735981579   13.796062023   23.786879212
    6.739636516   13.882317670   23.466684579
    6.743291453   13.967456705   23.137108660
    6.746946390   14.051530259   22.866624781
    6.750601328   14.134246695   22.446767370
    6.754256265   14.215760820   22.156651694
    6.757911202   14.296198461   21.857856130
    6.761566139   14.375529501   21.551261347
    6.765221076   14.453727047   21.237749135
    6.768876014   14.530558868   20.784831267
    6.772530951   14.605866947   20.398156806
    6.776185888   14.679826716   20.072255878
    6.779840825   14.752454968   19.671787612
    6.783495762   14.823738468   19.334409884
    6.787150700   14.893783999   18.994506363
    6.790805637   14.962497374   18.585943561
    6.794460574   15.029724532   18.180384057
    6.798115511   15.095445482   17.710581892
    6.801770448   15.159579360   17.383857563
    6.805425386   15.222520228   17.057896888
    6.809080323   15.284110355   16.662493531
    6.812735260   15.344413562   16.336144531
    6.816390197   15.403489865   15.943668764
    6.820045134   15.460959509   15.554678278
    6.823700072   15.517231855   15.238542176
    6.827355009   15.572356946   14.927008547
    6.831009946   15.626352835   14.620746406
    6.834664883   15.679239975   14.320400819
    6.838319820   15.730865763   13.886977416
    6.841974758   15.780501062   13.383677477
    6.845629695   15.828797415   13.021112273
    6.849284632   15.875687839   12.665496539
    6.852939569   15.921467664   12.386684006
    6.856594506   15.966142732   12.045477775
    6.860249444   16.009535857   11.711963277
    6.863904381   16.051627541   11.323817103
    6.867559318   16.092575604   11.084526335
    6.871214255   16.132433154   10.720559253
    6.874869192   16.171221440   10.505989155
    6.878524130   16.209041339   10.163768349
    6.882179067   16.245647660    9.900811340
    6.885834004   16.281438354    9.646605670
    6.889488941   16.316190911    9.327188658
    6.893143878   16.349539878    9.025474939
    6.896798816   16.381987017    8.797269638
    6.900453753   16.413762883    8.510375503
    6.904108690   16.444617633    8.374833053
    6.907763627   16.474991713    8.247377151
    6.911418564   16.504914963    8.128160776
    6.915073502   16.534250929    7.951652395
    6.918728439   16.562918663    7.788194494
    6.922383376   16.591223672    7.701821166
    6.926038313   16.619164874    7.554319732
    6.929693250   16.646637806    7.480371733
    6.933348188   16.673611955    7.277888587
    6.937003125   16.700104016    7.220011427
    6.940658062   16.726310903    7.100211074
    6.944312999   16.752026726    6.983114805
    6.947967936   16.777304361    6.874528694
    6.951622874   16.802113301    6.702034422
    6.955277811   16.826388730    6.598273713
    6.958932748   16.850447680    6.568009323
    6.962587685   16.874408113    6.544360733
    6.966242622   16.898287070    6.459036164
    6.969897560   16.921880568    6.452502315
    6.973552497   16.945428807    6.384464837
    6.977207434   16.968481839    6.260020445
    6.980862371   16.991260279    6.205283472
    6.984517308   17.013518952    6.093032603
    6.988172246   17.035842236    6.123232239
    6.991827183   17.058285257    6.158559562
    6.995482120   17.080772522    6.129144536
    6.999137057   17.102609542    5.955101134
    7.002791994   17.124205185    5.923909323
    7.006446932   17.145931491    5.965541282
    7.010101869   17.167817747    6.011445149
    7.013756806   17.189879686    6.061688501
    7.017411743   17.212133312    6.116351159
    7.021066680   17.234359897    6.042589715
    7.024721618   17.256381991    6.042589705
    7.028376555   17.278287874    5.982350567
    7.032031492   17.300189400    5.999237299
    7.035686429   17.322063292    5.950186440
    7.039341366   17.343871152    5.966939942
    7.042996304   17.365836357    6.053132404
    7.046651241   17.387895050    6.070950485
    7.050306178   17.410246295    6.160394993
    7.053961115   17.432931512    6.253737063
    7.057616052   17.455965341    6.351194839
    7.061270990   17.479152209    6.388054852
    7.064925927   17.502278726    6.354618094
    7.068580864   17.525305744    6.330309833
    7.072235801   17.548657185    6.448408399
    7.075890738   17.572448030    6.570800377
    7.079545676   17.596610029    6.628013193
    7.083200613   17.621066702    6.755599004
    7.086855550   17.645998618    6.888116744
    7.090510487   17.671404033    6.957802845
    7.094165424   17.696869764    7.040398460
    7.097820362   17.722886399    7.196961515
    7.101475299   17.749224973    7.226723078
    7.105130236   17.775958082    7.402731849
    7.108785173   17.803345261    7.584689616
    7.112440110   17.831248634    7.707158855
    7.116095048   17.859575297    7.840774664
    7.119749985   17.888613115    8.049983265
    7.123404922   17.918428043    8.266069497
    7.127059859   17.948635339    8.353736935
    7.130714796   17.979492362    8.514095961
    7.134369734   18.010963618    8.680318869
    7.138024671   18.043134821    8.925166399
    7.141679608   18.076180518    9.109779139
    7.145334545   18.109956715    9.374026686
    7.148989482   18.144713155    9.646219212
    7.152644420   18.180283969    9.855070473
    7.156299357   18.216668774   10.068739043
    7.159954294   18.253818313   10.291908936
    7.163609231   18.291982010   10.592847280
    7.167264168   18.331260967   10.902215042
    7.170919106   18.371308231   11.017519874
    7.174574043   18.412098677   11.280564082
    7.178228980   18.453891723   11.555451116
    7.181883917   18.496764475   11.841342466
    7.185538854   18.540623768   12.130078624
    7.189193792   18.585400049   12.284826697
    7.192848729   18.630965614   12.650074107
    7.196503666   18.677879248   13.022499629
    7.200158603   18.726167202   13.402107831
    7.203813540   18.775599779   13.656283618
    7.207468478   18.826244503   14.057877907
    7.211123415   18.878369211   14.466128464
    7.214778352   18.931902662   14.742791965
    7.218433289   18.986473488   15.027149739
    7.222088226   19.041991045   15.382491889
    7.225743164   19.098993259   15.810254342
    7.229398101   19.157473172   16.176182060
    7.233053038   19.217401486   16.617644996
    7.236707975   19.278657802   16.921989556
    7.240362912   19.340865049   17.233983818
    7.244017850   19.404497176   17.621091557
    7.247672787   19.469635122   18.013557250
    7.251327724   19.536323415   18.478950996
    7.254982661   19.604716247   18.946243764
    7.258637598   19.674820054   19.415158350
    7.262292536   19.746640238   19.885404259
    7.265947473   19.820096160   20.289678439
    7.269602410   19.895123206   20.765555709
    7.273257347   19.971889998   21.241624417
    7.276912284   20.050327590   21.648059522
    7.280567222   20.130195355   22.052817890
    7.284222159   20.211467678   22.461734333
    7.287877096   20.294079269   22.597779942
    7.291532033   20.377387757   23.001072297
    7.295186970   20.462314717   23.470740994
    7.298841908   20.548951006   23.936371589
    7.302496845   20.637281273   24.397641032
    7.306151782   20.727075003   24.782374474
    7.309806719   20.818273631   25.164453502
    7.313461656   20.910741445   25.400972300
    7.317116594   21.004087605   25.697720591
    7.320771531   21.098607069   26.059666327
    7.324426468   21.194441859   26.417680442
    7.328081405   21.291764984   26.836596685
    7.331736342   21.390406183   27.106863345
    7.335391280   21.490200783   27.499663285
    7.339046217   21.591196498   27.749634334
    7.342701154   21.693195970   28.060360728
    7.346356091   21.795938000   28.216146525
    7.350011028   21.899512302   28.495275480
    7.353665966   22.004276059   28.829980961
    7.357320903   22.110241140   29.152620243
    7.360975840   22.217363173   29.463048089
    7.364630777   22.325369777   29.696466714
    7.368285714   22.434202113   29.921400752
    7.371940652   22.544079417   30.201854261
    7.375595589   22.654891995   30.402036586
    7.379250526   22.766485791   30.660451241
    7.382905463   22.878645192   30.774708088
    7.386560400   22.991407287   30.943456440
    7.390215338   23.104913432   31.165402643
    7.393870275   23.218979407   31.301706453
    7.397525212   23.333538650   31.356346092
    7.401180149   23.448471079   31.532939896
    7.404835086   23.563836096   31.556374015
    7.408490024   23.679448793   31.705147237
    7.412144961   23.795381629   31.774913585
    7.415799898   23.911749707   31.899999897
    7.419454835   24.028550095   32.011522156
    7.423109772   24.145513285   32.037808786
    7.426764710   24.262761297   32.118719681
    7.430419647   24.380084440   32.115180297
    7.434074584   24.497560737   32.166342686
    7.437729521   24.615201254   32.205102544
    7.441384458   24.732705541   32.097176690
    7.445039396   24.850049088   32.111823182
    7.448694333   24.967274722   32.048862702
    7.452349270   25.084240111   31.978756503
    7.456004207   25.201102551   31.967126643
    7.459659144   25.317792505   31.878156893
    7.463314082   25.434255681   31.849373065
    7.466969019   25.550595267   31.810613105
    7.470623956   25.666625939   31.696448632
    7.474278893   25.782238614   31.572445762
    7.477933830   25.897515488   31.506212090
    7.481588768   26.012432042   31.364981496
    7.485243705   26.126928151   31.286585096
    7.488898642   26.241124037   31.200791099
    7.492553579   26.354993688   31.108162248
    7.496208516   26.468513157   31.009263637
    7.499863454   26.581660562   30.904661691
    7.503518391   26.694110917   30.584815925
    7.507173328   26.805665732   30.457711801
    7.510828265   26.916493394   30.187760811
    7.514483202   27.026332820   29.918605061
    7.518138140   27.135442066   29.785816651
    7.521793077   27.244058564   29.649060118
    7.525448014   27.351814660   29.371163456
    7.529102951   27.458780816   29.157162294
    7.532757888   27.564878295   28.941206931
    7.536412826   27.670254671   28.725393764
    7.540067763   27.774974440   28.577413847
    7.543722700   27.879149522   28.427418173
    7.547377637   27.982773418   28.275879992
    7.551032574   28.085841335   28.123258918
    7.554687512   28.188190239   27.904222241
    7.558342449   28.289786583   27.616618088
    7.561997386   28.390449619   27.466664424
    7.565652323   28.490564431   27.316694625
    7.569307260   28.590094854   27.098121129
    7.572962198   28.688856889   26.945080863
    7.576617135   28.787002828   26.725498352
    7.580272072   28.884123657   26.378069968
    7.583927009   28.980067016   26.172057796
    7.587581946   29.075472938   26.034706492
    7.591236884   29.170378846   25.898500105
    7.594891821   29.264695485   25.696886612
    7.598546758   29.358379467   25.567736333
    7.602201695   29.451594618   25.440384412
    7.605856632   29.544167184   25.175391029
    7.609511570   29.635829257   24.973710863
    7.613166507   29.726861725   24.840041047
    7.616821444   29.817262508   24.637663950
    7.620476381   29.907066699   24.503990086
    7.624131318   29.996386248   24.372491304
    7.627786256   30.084972803   24.110730457
    7.631441193   30.172726795   23.925784063
    7.635096130   30.259966878   23.812768060
    7.638751067   30.346797714   23.701865478
    7.642406004   30.433227280   23.593213907
    7.646060942   30.519264046   23.486943791
    7.649715879   30.604638000   23.247608045
    7.653370816   30.689015374   23.002676558
    7.657025753   30.772654676   22.830149262
    7.660680690   30.855669559   22.526627107
    7.664335628   30.937532471   22.301758878
    7.667990565   31.018883013   22.213825954
    7.671645502   31.099913987   22.126909799
    7.675300439   31.180503964   21.974790438
    7.678955376   31.260284878   21.751065811
    7.682610314   31.339622277   21.662889059
    7.686265251   31.418521585   21.509085476
    7.689920188   31.496549648   21.296906136
    7.693575125   31.574252950   21.222821545
    7.697230062   31.651555692   21.010460272
    7.700885000   31.727979811   20.857359090
    7.704539937   31.804021563   20.636112059
    7.708194874   31.879257757   20.490188782
    7.711849811   31.954000334   20.409322167
    7.715504748   32.028447417   20.328520010
    7.719159686   32.102380092   20.183144852
    7.722814623   32.175919090   20.039825434
    7.726469560   32.248886155   19.901692917
    7.730124497   32.321324352   19.768303640
    7.733779434   32.393353594   19.637974831
    7.737434372   32.464910774   19.512021356
    7.741089309   32.536125364   19.457032249
    7.744744246   32.606804432   19.267054970
    7.748399183   32.677125362   19.213010058
    7.752054120   32.747121019   19.093429940
    7.755709058   32.816718820   18.975052960
    7.759363995   32.885977043   18.923582302
    7.763018932   32.955049401   18.873402285
    7.766673869   33.023941229   18.824852072
    7.770328806   33.092659114   18.778279230
    7.773983744   33.161210934   18.734039591
    7.777638681   33.229231896   18.557243748
    7.781293618   33.296985298   18.518229352
    7.784948555   33.364547405   18.412968787
    7.788603492   33.431739150   18.307145272
    7.792258430   33.498581075   18.269680398
    7.795913367   33.565292751   18.235935278
    7.799568304   33.631888466   18.206289470
    7.803223241   33.698383901   18.181126131
    7.806878178   33.764784740   18.023878169
    7.810533116   33.830497648   17.934033725
    7.814188053   33.896006454   17.851482499
    7.817842990   33.961241664   17.846441494
    7.821497927   34.026269918   17.781784069
    7.825152864   34.091049901   17.719895133
    7.828807802   34.155834939   17.731814320
    7.832462739   34.220674853   17.749985441
    7.836117676   34.285472793   17.704441994
    7.839772613   34.350229565   17.731946205
    7.843427550   34.415099764   17.766567789
    7.847082488   34.480110030   17.808647188
    7.850737425   34.545288229   17.858515707
    7.854392362   34.610663419   17.916494684
    7.858047299   34.676265814   17.982894684
    7.861702236   34.741777157   17.922956504
    7.865357174   34.807434573   18.006563915
    7.869012111   34.873301233   18.032468138
    7.872667048   34.939259943   18.003386279
    7.876321985   35.005282127   18.125760121
    7.879976922   35.071767908   18.257109750
    7.883631860   35.138750533   18.397673792
    7.887286797   35.206264089   18.547673014
    7.890941734   35.274343436   18.707309862
    7.894596671   35.343024141   18.876768071
    7.898251608   35.412342406   19.056212322
    7.901906546   35.482185027   19.111462646
    7.905561483   35.552281823   19.252830865
    7.909216420   35.623051367   19.474253488
    7.912871357   35.694223840   19.498604915
    7.916526294   35.765662038   19.662518873
    7.920181232   35.837793419   19.838368408
    7.923836169   35.910635886   20.022308034
    7.927491106   35.984062019   20.216669759
    7.931146043   36.058117202   20.281870010
    7.934800980   36.132608966   20.491127610
    7.938455918   36.207766831   20.645579936
    7.942110855   36.283384537   20.804682553
    7.945765792   36.359754382   20.971968286
    7.949420729   36.436978008   21.218247729
    7.953075666   36.514970271   21.468459079
    7.956730604   36.594029836   21.794202792
    7.960385541   36.674072322   22.053178666
    7.964040478   36.755097841   22.319223911
    7.967695415   36.837292860   22.659001655
    7.971350352   36.920585095   22.931998096
    7.975005290   37.004915997   23.208783370
    7.978660227   37.090382381   23.559348522
    7.982315164   37.177135337   23.912754215
    7.985970101   37.265184713   24.268705706
    7.989625038   37.354539253   24.626894115
    7.993279976   37.444950557   24.853642897
    7.996934913   37.536275081   25.080675146
    8.000589850   37.628378605   25.370327830
    8.004244787   37.721559443   25.662548043
    8.007899724   37.815808746   25.958082549
    8.011554662   37.911248334   26.254539146
    8.015209599   38.007853997   26.551176135
    8.018864536   38.105553542   26.910055831
    8.022519473   38.204559607   27.266047688
    8.026174410   38.304860947   27.618774004
    8.029829348   38.406285329   27.896881604
    8.033484285   38.508870731   28.237625935
    8.037139222   38.612462706   28.509114634
    8.040794159   38.717275325   28.843976263
    8.044449096   38.823105498   29.039677119
    8.048104034   38.929850711   29.370748868
    8.051758971   39.037568800   29.623075969
    8.055413908   39.146413450   29.936025276
    8.059068845   39.256149029   30.169122655
    8.062723782   39.366902810   30.394627928
    8.066378720   39.478364395   30.617366396
    8.070033657   39.590789689   30.900769077
    8.073688594   39.704043645   31.109452452
    8.077343531   39.818239697   31.377532529
    8.080998468   39.933321922   31.497499561
    8.084653406   40.048682680   31.671600460
    8.088308343   40.164867818   31.903608923
    8.091963280   40.281838985   32.056524673
    8.095618217   40.399064751   32.134793148
    8.099273154   40.516700807   32.270026176
    8.102928092   40.635000386   32.461980255
    8.106583029   40.753810112   32.575543699
    8.110237966   40.872999653   32.674329450
    8.113892903   40.992705563   32.827128058
    8.117547840   41.112945609   32.966608114
    8.121202778   41.233447968   33.028017377
    8.124857715   41.354380511   33.144628011
    8.128512652   41.475657631   33.180308663
    8.132167589   41.597104836   33.273949279
    8.135822526   41.718642221   33.289391981
    8.139477464   41.840445786   33.359874531
    8.143132401   41.962446424   33.347933673
    8.146787338   42.083950448   33.181146553
    8.150442275   42.205268848   33.202578667
    8.154097212   42.326402501   33.145732643
    8.157752150   42.447413241   33.004624889
    8.161407087   42.567987896   32.912352117
    8.165062024   42.688222708   32.878440829
    8.168716961   42.808269819   32.761851680
    8.172371898   42.927897344   32.696688891
    8.176026836   43.047262303   32.618224610
    8.179681773   43.166316641   32.526769185
    8.183336710   43.285013469   32.422648524
    8.186991647   43.403210627   32.239390770
    8.190646584   43.520819640   32.114852944
    8.194301522   43.637599663   31.840747464
    8.197956459   43.753708174   31.692472225
    8.201611396   43.869253711   31.532753113
    8.205266333   43.984178683   31.293352150
    8.208921270   44.098218078   31.107809455
    8.212576208   44.211559081   30.843467057
    8.216231145   44.323909135   30.633386083
    8.219886082   44.435473406   30.413554597
    8.223541019   44.546015392   30.049971514
    8.227195956   44.655413242   29.811569744
    8.230850894   44.763867914   29.496841136
    8.234505831   44.871219537   29.245110707
    8.238160768   44.977552952   28.915505448
    8.241815705   45.082742955   28.643715692
    8.245470642   45.186847243   28.294835938
    8.249125580   45.289646040   27.934586978
    8.252780517   45.390993565   27.499710300
    8.256435454   45.490501335   26.999903361
    8.260090391   45.588534251   26.629809878
    8.263745328   45.685307214   26.323738648
    8.267400266   45.780903809   25.942155374
    8.271055203   45.874881543   25.482418488
    8.274710140   45.967283958   25.083142484
    8.278365077   46.058344117   24.744489662
    8.282020014   46.148156425   24.400382895
    8.285674952   46.236693414   23.982728008
    8.289329889   46.323472870   23.552793959
    8.292984826   46.408789453   23.119285050
    8.296639763   46.492619380   22.752157148
    8.300294700   46.574977938   22.244504065
    8.303949638   46.655427142   21.803587587
    8.307604575   46.734420344   21.360157203
    8.311259512   46.811806291   20.985210373
    8.314914449   46.887815349   20.606777030
    8.318569386   46.962435431   20.225214586
    8.322224324   47.035655739   19.840871141
    8.325879261   47.107466732   19.454085732
    8.329534198   47.177860090   19.065188626
    8.333189135   47.246828686   18.674501650
    8.336844072   47.314288285   18.212682957
    8.340499010   47.379929826   17.677680126
    8.344153947   47.443811776   17.278611089
    8.347808884   47.506098212   16.812093915
    8.351463821   47.566622075   16.343044852
    8.355118758   47.625516448   15.873601883
    8.358773696   47.682643957   15.408067731
    8.362428633   47.738088395   14.940550585
    8.366083570   47.791678843   14.406538634
    8.369738507   47.843443889   13.945981899
    8.373393444   47.893699476   13.553962988
    8.377048382   47.942520612   13.161086902
    8.380703319   47.989904642   12.767614565
    8.384358256   48.035849857   12.373802106
    8.388013193   48.080355474   11.979901539
    8.391668130   48.123125812   11.447698610
    8.395323068   48.164027008   10.918143436
    8.398978005   48.203212136   10.524138859
    8.402632942   48.240957165   10.130154288
    8.406287879   48.277262606    9.736427810
    8.409942816   48.311794595    9.136418756
    8.413597754   48.344071696    8.617200252
    8.417252691   48.374722889    8.165259301
    8.420907628   48.403862252    7.779957863
    8.424562565   48.431581055    7.326262674
    8.428217502   48.457410787    6.865195511
    8.431872440   48.481784780    6.472435983
    8.435527377   48.504650416    6.010572048
    8.439182314   48.525694890    5.549638046
    8.442837251   48.545263162    5.158321959
    8.446492188   48.563402474    4.767742968
    8.450147126   48.579870261    4.245370830
    8.453802063   48.594579497    3.798111154
    8.457457000   48.607774333    3.422330292
    8.461111937   48.619365143    2.983061022
    8.464766874   48.629592319    2.613519167
    8.468421812   48.638258217    2.173588406
    8.472076749   48.645451126    1.733300039
    8.475731686   48.651090272    1.291980034
    8.479386623   48.654866820    0.789173678
    8.483041560   48.657082036    0.423275075
    8.486696498   48.657850429   -0.011064269
    8.490351435   48.657139913   -0.377403486
    8.494006372   48.654994913   -0.808387830
    8.497661309   48.651385471   -1.166327328
    8.501316246   48.646429271   -1.590861844
    8.504971184   48.639961757   -1.947742254
    8.508626121   48.632194999   -2.301766580
    8.512281058   48.623139968   -2.652642914
    8.515935995   48.612696884   -3.070277207
    8.519590932   48.600838195   -3.418247107
    8.523245870   48.587714563   -3.762411689
    8.526900807   48.573182201   -4.173432939
    8.530555744   48.557305922   -4.513428884
    8.534210681   48.540015296   -4.920276705
    8.537865618   48.521418107   -5.255423510
    8.541520556   48.501424238   -5.651226559
    8.545175493   48.480071924   -6.039335341
    8.548830430   48.457342602   -6.421553227
    8.552485367   48.433301405   -6.733051141
    8.556140304   48.408131301   -7.039248833
    8.559795242   48.381852190   -7.339856741
    8.563450179   48.354457922   -7.703409931
    8.567105116   48.325562739   -8.061245374
    8.570760053   48.295417585   -8.409712857
    8.574414990   48.264180514   -8.682327796
    8.578069928   48.231958652   -8.948546452
    8.581724865   48.198775917   -9.208072988
    8.585379802   48.164530819   -9.526936348
    8.589034739   48.129184197   -9.838076475
    8.592689676   48.092737008  -10.145592643
    8.596344614   48.055199973  -10.448660283
    8.599999551   48.016512044  -10.739248137
    8.603654488   47.976667248  -11.084884609
    8.607309425   47.935790812  -11.281677567
    8.610964362   47.894208775  -11.470941225
    8.614619300   47.851623073  -11.794431959
    8.618274237   47.808180306  -11.976363239
    8.621929174   47.763917415  -12.221464767
    8.625584111   47.718935489  -12.391512956
    8.629239048   47.672877587  -12.762618532
    8.632893986   47.625845799  -13.125577326
    8.636548923   47.577395840  -13.345230546
    8.640203860   47.528356358  -13.488155409
    8.643858797   47.478667654  -13.694046256
    8.647513734   47.428212667  -13.896640310
    8.651168672   47.376872181  -14.156307428
    8.654823609   47.324923921  -14.268781942
    8.658478546   47.272334099  -14.445946533
    8.662133483   47.219347497  -14.547302165
    8.665788420   47.166004655  -14.640853888
    8.669443358   47.112334410  -14.726430466
    8.673098295   47.058366215  -14.803867338
    8.676753232   47.003829004  -15.014658474
    8.680408169   46.948822260  -15.083963842
    8.684063106   46.893577027  -15.145140345
    8.687718044   46.838123234  -15.198069453
    8.691372981   46.782400332  -15.378133708
    8.695027918   46.725870320  -15.487049326
    8.698682855   46.669204014  -15.519713293
    8.702337792   46.612257028  -15.746675545
    8.705992730   46.554692718  -15.751558607
    8.709647667   46.497124276  -15.748920436
    8.713302604   46.439579363  -15.738669278
    8.716957541   46.381836758  -15.793145005
    8.720612478   46.323930801  -15.836616378
    8.724267416   46.266106477  -15.803905209
    8.727922353   46.208113186  -15.895571943
    8.731577290   46.149923253  -15.905471752
    8.735232227   46.091908832  -15.839144173
    8.738887164   46.034000688  -15.836582955
    8.742542102   45.976256047  -15.760423839
    8.746197039   45.918577071  -15.810433940
    8.749851976   45.860967620  -15.712651447
    8.753506913   45.803727605  -15.608268081
    8.757161850   45.746521962  -15.635403194
    8.760816788   45.688874340  -15.789475787
    8.764471725   45.631181291  -15.732077890
    8.768126662   45.573920544  -15.600413717
    8.771781599   45.517150647  -15.463478777
    8.775436536   45.460890903  -15.321253242
    8.779091474   45.405160671  -15.173724844
    8.782746411   45.349979347  -15.020888558
    8.786401348   45.295289847  -14.932372833
    8.790056285   45.241002347  -14.773175849
    8.793711222   45.187305943  -14.608926345
    8.797366160   45.134219048  -14.439655558
    8.801021097   45.081589811  -14.331011729
    8.804676034   45.029543871  -14.148002408
    8.808330971   44.977505783  -14.168801002
    8.811985908   44.925973059  -14.048379451
    8.815640846   44.874982692  -13.853190663
    8.819295783   44.824529849  -13.719748111
    8.822950720   44.774760927  -13.513495020
    8.826605657   44.725611834  -13.374566471
    8.830260594   44.677108856  -13.166004797
    8.833915532   44.629147324  -13.094907912
    8.837570469   44.581436274  -12.953733470
    8.841225406   44.534477966  -12.741740215
    8.844880343   44.488093972  -12.592760540
    8.848535280   44.442469304  -12.373006817
    8.852190218   44.397403032  -12.224023943
    8.855845155   44.353045128  -12.072601931
    8.859500092   44.309328876  -11.848996617
    8.863155029   44.266431514  -11.624519077
    8.866809966   44.224356033  -11.399276951
    8.870464904   44.182956891  -11.244168141
    8.874119841   44.142238148  -11.090868124
    8.877774778   44.102100390  -10.872728200
    8.881429715   44.062512603  -10.727124819
    8.885084652   44.023650565  -10.582916455
    8.888739590   43.984946400  -10.512822549
    8.892394527   43.946901242  -10.305932391
    8.896049464   43.909609388  -10.100635105
    8.899704401   43.873064751   -9.897075665
    8.903359338   43.837260717   -9.695396434
    8.907014276   43.802178085   -9.564316644
    8.910669213   43.767575139   -9.370996491
    8.914324150   43.733674218   -9.180188098
    8.917979087   43.700120255   -9.191547351
    8.921634024   43.666886730   -8.994581322
    8.925288962   43.634154141   -8.935511195
    8.928943899   43.601842894   -8.746042799
    8.932598836   43.570177085   -8.629702234
    8.936253773   43.538795007   -8.523793026
    8.939908710   43.507590726   -8.491275486
    8.943563648   43.476719940   -8.394556151
    8.947218585   43.446335145   -8.233073449
    8.950873522   43.416530476   -8.077115663
    8.954528459   43.387048486   -7.998952470
    8.958183396   43.358071201   -7.858536574
    8.961838334   43.329596446   -7.723968613
    8.965493271   43.301602815   -7.595265421
    8.969148208   43.274068859   -7.472431631
    8.972803145   43.246652601   -7.493840140
    8.976458082   43.219467179   -7.383203267
    8.980113020   43.192672814   -7.347222932
    8.983767957   43.165939715   -7.320714611
    8.987422894   43.139352319   -7.229131405
    8.991077831   43.113087763   -7.144039823
    8.994732768   43.087122490   -7.065345999
    8.998387706   43.061206768   -7.057629591
    9.002042643   43.035060168   -7.132194096
    9.005697580   43.009094994   -7.077179677
    9.009352517   42.983212229   -7.098806156
    9.013007454   42.956681214   -7.276745824
    9.016662392   42.930120826   -7.258400912
    9.020317329   42.903220459   -7.451729211
    9.023972266   42.875807557   -7.579533274
    9.027627203   42.847854323   -7.651578573
    9.031282140   42.819711602   -7.728768544
    9.034937078   42.791438307   -7.743777474
    9.038592015   42.763096520   -7.766207359
    9.042246952   42.734659573   -7.795806128
    9.045901889   42.706101746   -7.832307853
    9.049556826   42.677398316   -7.875432800
    9.053211764   42.648525609   -7.924887506
    9.056866701   42.619461046   -7.980364907
    9.060521638   42.590183196   -8.041544499
    9.064176575   42.560542349   -8.242751806
    9.067831512   42.530020707   -8.442529520
    9.071486450   42.499038775   -8.511824511
    9.075141387   42.467595467   -8.657840267
    9.078796324   42.435654777   -8.807322839
    9.082451261   42.403059481   -9.032367006
    9.086106198   42.369870729   -9.129446914
    9.089761136   42.336185943   -9.369422196
    9.093416073   42.301602050   -9.541137048
    9.097071010   42.266537534   -9.647002469
    9.100725947   42.231079116   -9.756608875
    9.104380884   42.195213930   -9.869514037
    9.108035822   42.158930733   -9.985271282
    9.111690759   42.121864335  -10.309115698
    9.115345696   42.083647068  -10.560538507
    9.119000633   42.044831644  -10.679845335
    9.122655570   42.005512841  -10.868602630
    9.126310508   41.965571561  -10.987734903
    9.129965445   41.925192207  -11.108239344
    9.133620382   41.884003452  -11.440757077
    9.137275319   41.841707530  -11.716021519
    9.140930256   41.798623508  -11.859921218
    9.144585194   41.755012155  -12.004511380
    9.148240131   41.710871690  -12.149386674
    9.151895068   41.666201803  -12.294148238
    9.155550005   41.621003627  -12.438404239
    9.159204942   41.575136157  -12.647815415
    9.162859880   41.528539240  -12.856362045
    9.166514817   41.481291745  -12.997472903
    9.170169754   41.433418295  -13.203559971
    9.173824691   41.384915088  -13.337325529
    9.177479628   41.335757272  -13.540174027
    9.181134566   41.285823054  -13.745471308
    9.184789503   41.235335806  -13.881005037
    9.188444440   41.184357747  -14.013998142
    9.192099377   41.132746038  -14.210069251
    9.195754314   41.080582954  -14.333331445
    9.199409252   41.027830625  -14.590293581
    9.203064189   40.974234554  -14.774875841
    9.206719126   40.920031365  -14.884867003
    9.210374063   40.865431943  -14.991659793
    9.214029000   40.810448374  -15.095038928
    9.217683938   40.755027088  -15.264266681
    9.221338875   40.699007867  -15.500498341
    9.224993812   40.642191616  -15.589072986
    9.228648749   40.585057942  -15.674167027
    9.232303686   40.527619852  -15.755626498
    9.235958624   40.469890891  -15.833311296
    9.239613561   40.411652682  -15.971687968
    9.243268498   40.353078992  -16.107321246
    9.246923435   40.294085383  -16.173653855
    9.250578372   40.234558061  -16.373467189
    9.254233310   40.174412583  -16.572515218
    9.257888247   40.113703704  -16.705392450
    9.261543184   40.052526358  -16.770678761
    9.265198121   39.991115662  -16.833081728
    9.268853058   39.929482162  -16.892598124
    9.272507996   39.867631664  -17.017694879
    9.276162933   39.805166928  -17.210591347
    9.279817870   39.742160873  -17.266276487
    9.283472807   39.678869485  -17.389589749
    9.287127744   39.615209302  -17.445273350
    9.290782682   39.551259240  -17.568975547
    9.294437619   39.486942290  -17.625333326
    9.298092556   39.422422045  -17.680232514
    9.301747493   39.357703689  -17.733754077
    9.305402430   39.292792108  -17.785980249
    9.309057368   39.227691885  -17.836993326
    9.312712305   39.162407306  -17.886874460
    9.316367242   39.096942362  -17.935702431
    9.320022179   39.031035144  -18.124628939
    9.323677116   38.964689162  -18.180155879
    9.327332054   38.897752229  -18.505192402
    9.330986991   38.830027892  -18.621099462
    9.334641928   38.761873679  -18.673371400
    9.338296865   38.693379348  -18.861124570
    9.341951802   38.624344080  -18.915550701
    9.345606740   38.554877193  -19.104390340
    9.349261677   38.484961908  -19.153912522
    9.352916614   38.414862252  -19.205277951
    9.356571551   38.344165905  -19.388626605
    9.360226488   38.273150474  -19.505495449
    9.363881426   38.201743765  -19.627408119
    9.367536363   38.129709114  -19.751275828
    9.371191300   38.057300184  -19.880469511
    9.374846237   37.984296369  -20.011061778
    9.378501174   37.910789810  -20.148264898
    9.382156112   37.837018587  -20.220210872
    9.385811049   37.762815972  -20.360762725
    9.389465986   37.688264775  -20.434503651
    9.393120923   37.613438941  -20.511014857
    9.396775860   37.538328690  -20.590104670
    9.400430798   37.462502594  -20.815182245
    9.404085735   37.386256452  -20.907503063
    9.407740672   37.309592236  -21.138891076
    9.411395609   37.232128739  -21.303942804
    9.415050546   37.153860285  -21.464003061
    9.418705484   37.075239833  -21.557879179
    9.422360421   36.996272346  -21.653847763
    9.426015358   36.916950791  -21.751568440
    9.429670295   36.837111785  -21.988773148
    9.433325232   36.756560950  -22.089258201
    9.436980170   36.675640792  -22.190801302
    9.440635107   36.594348193  -22.292989810
    9.444290044   36.512414318  -22.530970179
    9.447944981   36.429877492  -22.633590492
    9.451599918   36.346965935  -22.735947065
    9.455254856   36.263630533  -22.906773028
    9.458909793   36.179716182  -23.011370705
    9.462564730   36.095422150  -23.114452205
    9.466219667   36.010321176  -23.351840444
    9.469874604   35.924789852  -23.450932159
    9.473529542   35.838658849  -23.611797905
    9.477184479   35.752194700  -23.701271632
    9.480839416   35.665409878  -23.787176262
    9.484494353   35.578318482  -23.868933791
    9.488149290   35.490936737  -23.945957607
    9.491804228   35.403195732  -24.087455477
    9.495459165   35.314920226  -24.292490789
    9.499114102   35.226008894  -24.417084436
    9.502769039   35.136666056  -24.470667523
    9.506423976   35.047139787  -24.517356648
    9.510078914   34.956970087  -24.834135567
    9.513733851   34.866032423  -24.944107744
    9.517388788   34.774794235  -24.980567789
    9.521043725   34.683437608  -25.008821343
    9.524698662   34.591652136  -25.164248766
    9.528353600   34.499656171  -25.174870470
    9.532008537   34.407638563  -25.175997380
    9.535663474   34.315571203  -25.236490975
    9.539318411   34.222775729  -25.504176804
    9.542973348   34.129572893  -25.495171343
    9.546628286   34.036422030  -25.475658767
    9.550283223   33.943362398  -25.445172315
    9.553938160   33.850278855  -25.474176719
    9.557593097   33.757206810  -25.492244332
    9.561248034   33.663627776  -25.631025097
    9.564902972   33.570092357  -25.550060021
    9.568557909   33.476874657  -25.457103648
    9.572212846   33.383853604  -25.485851135
    9.575867783   33.290930555  -25.360028221
    9.579522720   33.198490396  -25.221554375
    9.583177658   33.106421716  -25.207645116
    9.586832595   33.014585823  -25.043249477
    9.590487532   32.923374722  -24.865709675
    9.594142469   32.832564955  -24.815947057
    9.597797406   32.742103410  -24.690197003
    9.601452344   32.652233099  -24.485079472
    9.605107281   32.563136795  -24.266632454
    9.608762218   32.474650016  -24.099627556
    9.612417155   32.387018806  -23.850376413
    9.616072092   32.300066528  -23.660221779
    9.619727030   32.214049321  -23.456255275
    9.623381967   32.128842420  -23.167204808
    9.627036904   32.044697957  -22.933139497
    9.630691841   31.961458165  -22.613949093
    9.634346778   31.879408477  -22.281915542
    9.638001716   31.798549765  -22.004731650
    9.641656653   31.718780587  -21.643289081
    9.645311590   31.640355138  -21.269454685
    9.648966527   31.563318495  -20.883349627
    9.652621464   31.487617192  -20.551905776
    9.656276402   31.413012455  -20.210148924
    9.659931339   31.339637294  -19.995471962
    9.663586276   31.267230504  -19.634438637
    9.667241213   31.195903718  -19.335348036
    9.670896150   31.125712025  -19.032109032
    9.674551088   31.056973294  -18.580665443
    9.678206025   30.989899764  -18.120957336
    9.681860962   30.924458956  -17.720692578
    9.685515899   30.860414525  -17.307514296
    9.689170836   30.797801706  -16.953561914
    9.692825774   30.736742069  -16.457610568
    9.696480711   30.677505481  -15.956044771
    9.700135648   30.620086618  -15.517234652
    9.703790585   30.564084909  -15.066366802
    9.707445522   30.509973785  -14.542883158
    9.711100460   30.457782609  -14.015830515
    9.714755397   30.407457158  -13.552928959
    9.718410334   30.358902391  -13.016100234
    9.722065271   30.312255523  -12.546512254
    9.725720208   30.267259201  -12.080484410
    9.729375146   30.224079792  -11.547412827
    9.733030083   30.182602591  -11.086400649
    9.736685020   30.143049185  -10.557519338
    9.740339957   30.105427459  -10.029452079
    9.743994894   30.069629262   -9.572737525
    9.747649832   30.035593909   -9.051942229
    9.751304769   30.003240257   -8.670822258
    9.754959706   29.972259915   -8.291924707
    9.758614643   29.942698089   -7.852457853
    9.762269580   29.914668993   -7.422883860
    9.765924518   29.888235697   -6.995638654
    9.769579455   29.863564705   -6.505514570
    9.773234392   29.840436812   -6.094189430
    9.776889329   29.818870393   -5.687833124
    9.780544266   29.798940108   -5.219455455
    9.784199204   29.780706832   -4.759283388
    9.787854141   29.764139906   -4.307679023
    9.791509078   29.749000673   -3.936724581
    9.795164015   29.735146423   -3.648501645
    9.798818952   29.722375354   -3.309225295
    9.802473890   29.711007083   -2.913370915
    9.806128827   29.700858181   -2.593594936
    9.809783764   29.691909213   -2.352752553
    9.813438701   29.683980881   -1.987733031
    9.817093638   29.677269397   -1.705120891
    9.820748576   29.671654507   -1.369544885
    9.824403513   29.667018973   -1.111824628
    9.828058450   29.663531357   -0.798877323
    9.831713387   29.661003824   -0.565353381
    9.835368324   29.659470629   -0.275950615
    9.839023262   29.658898992   -0.137533407
    9.842678199   29.658637803    0.059020187
    9.846333136   29.659315319    0.309263636
    9.849988073   29.660678783    0.407627368
    9.853643010   29.662576069    0.628060669
    9.857297948   29.665251480    0.833434503
    9.860952885   29.668650133    1.023840122
    9.864607822   29.672717529    1.199395409
    9.868262759   29.677399646    1.360245080
    9.871917696   29.682643042    1.506560832
    9.875572634   29.688198369    1.566967993
    9.879227571   29.693960622    1.609239041
    9.882882508   29.699752638    1.570348682
    9.886537445   29.705555052    1.584006759
    9.890192382   29.711477275    1.654287075
    9.893847320   29.717519767    1.643894255
    9.897502257   29.723616910    1.690197148
    9.901157194   29.729732223    1.656588236
    9.904812131   29.735738531    1.610049750
    9.908467068   29.741638395    1.616226273
    9.912122006   29.747537435    1.609675024
    9.915776943   29.752959001    1.380648298
    9.919431880   29.757595042    1.202871137
    9.923086817   29.761888117    1.078483112
    9.926741754   29.765701978    1.006508497
    9.930396692   29.769106110    0.856615517
    9.934051629   29.771778823    0.624300518
    9.937706566   29.773862777    0.514236371
    9.941361503   29.775356170    0.327938099
    9.945016440   29.776325915    0.201052774
    9.948671378   29.776625542   -0.000799700
    9.952326315   29.776366213   -0.142599141
    9.955981252   29.775572633   -0.293039124
    9.959636189   29.774214380   -0.451484679
    9.963291126   29.772165116   -0.684074250
    9.966946064   29.769358696   -0.852709943
    9.970601001   29.765924306   -1.027589083
    9.974255938   29.761630915   -1.279811282
    9.977910875   29.756504967   -1.606506211
    9.981565812   29.750210884   -1.938778039
    9.985220750   29.742705335   -2.214809145
    9.988875687   29.734218442   -2.429895325
    9.992530624   29.724938879   -2.648450984
    9.996185561   29.714855185   -2.869808012
    9.999840498   29.703874918   -3.163036942
   10.003495436   29.691797931   -3.459030171
   10.007150373   29.678674036   -3.752661718
   10.010805310   29.664550854   -3.975689792
   10.014460247   29.649612101   -4.198834184
   10.018115184   29.633727715   -4.491935501
   10.021770122   29.616897170   -4.717603539
   10.025425059   29.599244626   -4.941630495
   10.029079996   29.580430842   -5.294496623
   10.032734933   29.560692957   -5.505702695
   10.036389870   29.540009393   -5.779226830
   10.040044808   29.518519133   -5.979702995
   10.043699745   29.495451426   -6.519341732
   10.047354682   29.471189654   -6.851699904
   10.051009619   29.445808531   -7.036272869
   10.054664556   29.419736543   -7.285091565
   10.058319494   29.392505226   -7.600477767
   10.061974431   29.364234687   -7.840137602
   10.065629368   29.335197429   -8.074459033
   10.069284305   29.305347655   -8.374643985
   10.072939242   29.274450219   -8.531574612
   10.076594180   29.242745473   -8.754533848
   10.080249117   29.210475344   -8.902705179
   10.083904054   29.177676411   -9.043822630
   10.087558991   29.144130910   -9.317823924
   10.091213928   29.109565304   -9.651452130
   10.094868866   29.074063019   -9.774340821
   10.098523803   29.037914673   -9.961433798
   10.102178740   29.001299724  -10.073135509
   10.105833677   28.964253495  -10.312945025
   10.109488614   28.926398113  -10.400365063
   10.113143552   28.888238146  -10.479566875
   10.116798489   28.849804150  -10.550270375
   10.120453426   28.811127665  -10.612216111
   10.124108363   28.772241145  -10.665164954
   10.127763300   28.733089266  -10.846810672
   10.131418238   28.693378837  -10.881423065
   10.135073175   28.653558589  -10.906876728
   10.138728112   28.613662293  -10.923011159
   10.142383049   28.573724276  -10.929684752
   10.146037986   28.533779347  -10.926774252
   10.149692924   28.493862734  -10.914174172
   10.153347861   28.453673603  -11.097200784
   10.157002798   28.413161556  -11.069657624
   10.160657735   28.372762527  -11.101328663
   10.164312672   28.332261642  -11.059448859
   10.167967610   28.291930381  -11.008510435
   10.171622547   28.251573975  -11.013192519
   10.175277484   28.210906465  -11.144400124
   10.178932421   28.170326921  -11.059576483
   10.182587358   28.130072222  -10.966650284
   10.186242296   28.090012053  -10.936646663
   10.189897233   28.050071366  -10.902913381
   10.193552170   28.010185439  -10.867010758
   10.197207107   27.970667950  -10.755976628
   10.200862044   27.931477479  -10.704810759
   10.204516982   27.892585485  -10.575980930
   10.208171919   27.854067347  -10.510755089
   10.211826856   27.815900653  -10.373231848
   10.215481793   27.778247684  -10.229668527
   10.219136730   27.741117075  -10.148393798
   10.222791668   27.704120957  -10.054513837
   10.226446605   27.667579556   -9.956254462
   10.230101542   27.631497430   -9.787285959
   10.233756479   27.596041330   -9.613717207
   10.237411416   27.561000029   -9.507790408
   10.241066354   27.526421625   -9.395799640
   10.244721291   27.492418652   -9.210201706
   10.248376228   27.458851353   -9.153814905
   10.252031165   27.425759603   -8.953683683
   10.255686102   27.393182752   -8.822761028
   10.259341040   27.361303028   -8.621594204
   10.262995977   27.330155002   -8.486417106
   10.266650914   27.299313482   -8.417018278
   10.270305851   27.268919994   -8.214237099
   10.273960788   27.239031630   -8.082484945
   10.277615726   27.209857199   -7.881776953
   10.281270663   27.181417729   -7.680331514
   10.284925600   27.153556304   -7.544055516
   10.288580537   27.126210851   -7.475414907
   10.292235474   27.099162540   -7.407379724
   10.295890412   27.072301098   -7.272796265
   10.299545349   27.046012562   -7.207876373
   10.303200286   27.020047411   -7.000645689
   10.306855223   26.994836794   -6.794996488
   10.310510160   26.970374880   -6.590955702
   10.314165098   26.946655758   -6.388538111
   10.317820035   26.923483155   -6.259217992
   10.321474972   26.900698647   -6.204495424
   10.325129909   26.878374196   -6.011932152
   10.328784846   26.856432880   -6.031896355
   10.332439784   26.834536654   -5.927733095
   10.336094721   26.813179413   -5.759563839
   10.339749658   26.792381411   -5.661992719
   10.343404595   26.771847655   -5.566637661
   10.347059532   26.751448664   -5.616914483
   10.350714470   26.731019950   -5.531766021
   10.354369407   26.710920243   -5.446969470
   10.358024344   26.691101956   -5.367925141
   10.361679281   26.671743384   -5.225889179
   10.365334218   26.652822139   -5.226002383
   10.368989156   26.633711464   -5.165062773
   10.372644093   26.614980224   -5.109990390
   10.376299030   26.596517158   -4.993852643
   10.379953967   26.578470324   -4.882200379
   10.383608904   26.560823616   -4.774873916
   10.387263842   26.543345272   -4.736559833
   10.390918779   26.526197370   -4.702386631
   10.394573716   26.509166172   -4.675671130
   10.398228653   26.492251274   -4.580930023
   10.401883590   26.475567786   -4.560308648
   10.405538528   26.459052495   -4.477586215
   10.409193465   26.442832624   -4.398613814
   10.412848402   26.426883981   -4.391359320
   10.416503339   26.410739873   -4.379779891
   10.420158276   26.394873193   -4.303094757
   10.423813214   26.379160458   -4.295974778
   10.427468151   26.362924161   -4.415628449
   10.431123088   26.346527515   -4.475981646
   10.434778025   26.330106175   -4.469903180
   10.438432962   26.313803492   -4.533152517
   10.442087900   26.297376283   -4.456450380
   10.445742837   26.281223587   -4.382878006
   10.449397774   26.265334618   -4.312077843
   10.453052711   26.249524820   -4.314916319
   10.456707648   26.233592484   -4.394150721
   10.460362586   26.217525466   -4.412699210
   10.464017523   26.201480526   -4.367523557
   10.467672460   26.185467780   -4.394775962
   10.471327397   26.169446075   -4.426298798
   10.474982334   26.153296199   -4.463606934
   10.478637272   26.137029786   -4.437714419
   10.482292209   26.120725048   -4.479495834
   10.485947146   26.104402828   -4.452306843
   10.489602083   26.087907016   -4.560659020
   10.493257020   26.071169093   -4.606033504
   10.496911958   26.054096030   -4.718683050
   10.500566895   26.036898160   -4.692279883
   10.504221832   26.019660914   -4.733159353
   10.507876769   26.002413594   -4.704810731
   10.511531706   25.985268401   -4.677232302
   10.515186644   25.968167779   -4.719451604
   10.518841581   25.950959835   -4.696884594
   10.522496518   25.933833824   -4.674579719
   10.526151455   25.916587133   -4.717406709
   10.529806392   25.899053592   -4.829720947
   10.533461330   25.881448605   -4.803842869
   10.537116267   25.863938031   -4.778025099
   10.540771204   25.846423808   -4.822051230
   10.544426141   25.828839685   -4.800038299
   10.548081078   25.810931294   -4.976306578
   10.551736016   25.792544691   -5.074579956
   10.555390953   25.773795226   -5.173961059
   10.559045890   25.754945320   -5.140905451
   10.562700827   25.736085897   -5.178874904
   10.566355764   25.717208467   -5.151040489
   10.570010702   25.698431854   -5.123685973
   10.573665639   25.679606683   -5.167472058
   10.577320576   25.660630912   -5.211285099
   10.580975513   25.641631541   -5.185354036
   10.584630450   25.622712314   -5.228509842
   10.588285388   25.603640762   -5.207633681
   10.591940325   25.584465519   -5.252754110
   10.595595262   25.565102799   -5.294061226
   10.599250199   25.545802680   -5.267188882
   10.602905136   25.526599421   -5.241046268
   10.606560074   25.507278188   -5.287388698
   10.610215011   25.487990879   -5.266854205
   10.613869948   25.468432895   -5.454903629
   10.617524885   25.448434180   -5.510341301
   10.621179822   25.428310777   -5.501540461
   10.624834760   25.408216764   -5.494255056
   10.628489697   25.388035353   -5.558649750
   10.632144634   25.367637468   -5.625637612
   10.635799571   25.347080856   -5.623354640
   10.639454508   25.326529195   -5.622924206
   10.643109446   25.305975766   -5.624316755
   10.646764383   25.285166044   -5.699903945
   10.650419320   25.264316799   -5.709235376
   10.654074257   25.243429873   -5.720517658
   10.657729194   25.222221854   -5.871990305
   10.661384132   25.200732417   -5.887518784
   10.665039069   25.179007316   -5.970844718
   10.668694006   25.156935141   -6.120211779
   10.672348943   25.134427070   -6.268565724
   10.676003880   25.111491591   -6.282351207
   10.679658818   25.088500231   -6.299124764
   10.683313755   25.065442287   -6.318765225
   10.686968692   25.042285939   -6.409173718
   10.690623629   25.018734747   -6.567089835
   10.694278566   24.994689562   -6.591054733
   10.697933504   24.970227537   -6.825058675
   10.701588441   24.944843508   -7.002196072
   10.705243378   24.919063395   -7.114984562
   10.708898315   24.892976194   -7.160653747
   10.712553252   24.866715726   -7.209761340
   10.716208190   24.839811341   -7.406288205
   10.719863127   24.812625772   -7.470344543
   10.723518064   24.785200162   -7.537599994
   10.727173001   24.757523264   -7.607808359
   10.730827938   24.729315724   -7.821842742
   10.734482876   24.700289496   -8.037858575
   10.738137813   24.670544366   -8.188691864
   10.741792750   24.640361575   -8.341375010
   10.745447687   24.609596492   -8.564155521
   10.749102624   24.578136088   -8.651593753
   10.752757562   24.546327300   -8.809597234
   10.756412499   24.513968132   -8.897873429
   10.760067436   24.481282493   -8.988177130
   10.763722373   24.448187747   -9.149719461
   10.767377310   24.414470523   -9.317060669
   10.771032248   24.380230022   -9.419680387
   10.774687185   24.345404545   -9.660606092
   10.778342122   24.309905488   -9.764747702
   10.781997059   24.273673345  -10.004858901
   10.785651996   24.236788882  -10.176026467
   10.789306934   24.199402185  -10.345034409
   10.792961871   24.161415507  -10.441378096
   10.796616808   24.122979655  -10.606909618
   10.800271745   24.083736385  -10.846958931
   10.803926682   24.043898256  -10.952424390
   10.807581620   24.003677616  -11.056184067
   10.811236557   23.963071714  -11.225935320
   10.814891494   23.921685823  -11.386175733
   10.818546431   23.879819792  -11.543922111
   10.822201368   23.837411642  -11.700182372
   10.825856306   23.794498938  -11.781224245
   10.829511243   23.751265314  -11.927042194
   10.833166180   23.707531623  -12.003460172
   10.836821117   23.663110213  -12.286765082
   10.840476054   23.618057499  -12.365441027
   10.844130992   23.572594364  -12.504883236
   10.847785929   23.526772111  -12.568278161
   10.851440866   23.480729501  -12.625376229
   10.855095803   23.434490506  -12.675653758
   10.858750740   23.387969480  -12.785160773
   10.862405678   23.341181049  -12.816388217
   10.866060615   23.294293220  -12.839466908
   10.869715552   23.247269700  -12.921186706
   10.873370489   23.200002457  -12.991532091
   10.877025426   23.152523360  -12.987694238
   10.880680364   23.104706984  -13.110076666
   10.884335301   23.056829689  -13.086964914
   10.887990238   23.009055275  -13.053707683
   10.891645175   22.961324872  -13.079832317
   10.895300112   22.913607956  -13.029276779
   10.898955050   22.866096080  -12.967571128
   10.902609987   22.818830673  -12.894347491
   10.906264924   22.771638196  -12.946217471
   10.909919861   22.724494008  -12.849332040
   10.913574798   22.677689425  -12.808160971
   10.917229736   22.630984332  -12.753193131
   10.920884673   22.584612254  -12.619784667
   10.924539610   22.538346791  -12.672490083
   10.928194547   22.492148597  -12.638674161
   10.931849484   22.446283968  -12.456687769
   10.935504422   22.401106468  -12.262641175
   10.939159359   22.356502902  -12.122164795
   10.942814296   22.312600064  -11.899643005
   10.946469233   22.269472269  -11.734150826
   10.950124170   22.226945698  -11.558141628
   10.953779108   22.184465985  -11.631865598
   10.957434045   22.142465226  -11.349298697
   10.961088982   22.101517691  -11.055525467
   10.964743919   22.061664441  -10.750494096
   10.968398856   22.022576998  -10.639904602
   10.972053794   21.984275651  -10.317013994
   10.975708731   21.946937167  -10.048043561
   10.979363668   21.910844647   -9.700246438
   10.983018605   21.875992062   -9.411376410
   10.986673542   21.842256302   -9.047351077
   10.990328480   21.809869044   -8.673491480
   10.993983417   21.778743617   -8.360313916
   10.997638354   21.748777696   -8.038000543
   11.001293291   21.720130822   -7.636246712
   11.004948228   21.692968281   -7.225801243
   11.008603166   21.667025388   -6.938828405
   11.012258103   21.642328365   -6.570306221
   11.015913040   21.619106544   -6.192786003
   11.019567977   21.597291107   -5.743599287
   11.023222914   21.577129666   -5.287755123
   11.026877852   21.558630027   -4.893646849
   11.030532789   21.541411049   -4.561288962
   11.034187726   21.525596058   -4.091917538
   11.037842663   21.511437303   -3.687176896
   11.041497600   21.498628418   -3.284233075
   11.045152538   21.487343860   -2.880795573
   11.048807475   21.477678799   -2.407468787
   11.052462412   21.469582138   -2.002379195
   11.056117349   21.462876456   -1.600511400
   11.059772286   21.457833609   -1.197916885
   11.063427224   21.454312029   -0.728959975
   11.067082161   21.452503648   -0.327642188
   11.070737098   21.452045441    0.075867543
   11.074392035   21.452823299    0.341141241
   11.078046972   21.454718142    0.741287216
   11.081701910   21.457807605    0.938907773
   11.085356847   21.462100520    1.409626990
   11.089011784   21.468107444    1.876769886
   11.092666721   21.475622974    2.268531193
   11.096321658   21.484746702    2.723259046
   11.099976596   21.495499177    3.104495865
   11.103631533   21.507538205    3.478823482
   11.107286470   21.521057517    3.918041225
   11.110941407   21.536171351    4.351313540
   11.114596344   21.552857543    4.778405959
   11.118251282   21.571093104    5.199102000
   11.121906219   21.590854291    5.613204221
   11.125561156   21.612116672    6.020535223
   11.129216093   21.634769446    6.351161397
   11.132871030   21.658695830    6.740251510
   11.136525968   21.683956851    7.054756930
   11.140180905   21.710260523    7.297544472
   11.143835842   21.737604261    7.599197773
   11.147490779   21.766049596    7.964818499
   11.151145716   21.795815748    8.321956260
   11.154800654   21.826871733    8.670625520
   11.158455591   21.859068394    8.944407149
   11.162110528   21.892375776    9.280136755
   11.165765465   21.926757762    9.541230938
   11.169420402   21.962109740    9.797415007
   11.173075340   21.998120316    9.910931275
   11.176730277   22.034919140   10.224072847
   11.180385214   22.072790165   10.459051117
   11.184040151   22.111358897   10.678948064
   11.187695088   22.150661599   10.892963798
   11.191350026   22.190977491   11.166659880
   11.195004963   22.232206476   11.362350871
   11.198659900   22.274199750   11.615213392
   11.202314837   22.317102441   11.860043810
   11.205969774   22.360672721   12.032278302
   11.209624712   22.404802702   12.133610677
   11.213279649   22.449382662   12.302585781
   11.216934586   22.494528875   12.461048905
   11.220589523   22.540273547   12.608871933
   11.224244460   22.586657004   12.750332801
   11.227899398   22.633407166   12.884143254
   11.231554335   22.680747867   13.012900438
   11.235209272   22.728664258   13.206207400
   11.238864209   22.777276710   13.393871872
   11.242519146   22.826565517   13.576397084
   11.246174084   22.876512827   13.754293076
   11.249829021   22.927033315   13.858565027
   11.253483958   22.977932341   13.957070917
   11.257138895   23.029249941   14.123636033
   11.260793832   23.081120091   14.218009000
   11.264448770   23.133058378   14.237136215
   11.268103707   23.185376820   14.391388993
   11.271758644   23.238255093   14.543563876
   11.275413581   23.291686541   14.694174852
   11.279068518   23.345666382   14.843732416
   11.282723456   23.400063428   14.922275973
   11.286378393   23.454729515   14.927936880
   11.290033330   23.509335574   14.999296376
   11.293688267   23.563978066   15.001942387
   11.297343204   23.618892349   14.936409773
   11.300998142   23.673478704   15.000174499
   11.304653079   23.728544803   15.132311899
   11.308308016   23.784094539   15.264888697
   11.311962953   23.840130230   15.398292601
   11.315617890   23.896655587   15.532896936
   11.319272828   23.953230908   15.460253190
   11.322927765   24.009743503   15.521312721
   11.326582702   24.066699539   15.583571851
   11.330237639   24.123769411   15.585034945
   11.333892576   24.180875956   15.664141237
   11.337547514   24.238381068   15.747019083
   11.341202451   24.296209240   15.834894868
   11.344857388   24.354365581   15.988805645
   11.348512325   24.412661807   15.942653096
   11.352167262   24.471224699   16.103478577
   11.355822200   24.530377964   16.265740944
   11.359477137   24.589928630   16.358016754
   11.363132074   24.650010452   16.519328603
   11.366787011   24.710679071   16.613849516
   11.370441948   24.771694678   16.774468785
   11.374096886   24.833300360   16.936753319
   11.377751823   24.895502325   17.100766817
   11.381406760   24.958306980   17.266554639
   11.385061697   25.021720867   17.434144499
   11.388716634   25.085535014   17.538678792
   11.392371572   25.149629634   17.574031307
   11.396026509   25.213980717   17.544960067
   11.399681446   25.278377832   17.658288725
   11.403336383   25.343245319   17.774833449
   11.406991320   25.408542200   17.955937826
   11.410646258   25.474282903   18.065032053
   11.414301195   25.540533768   18.174731460
   11.417956132   25.607290206   18.354602451
   11.421611069   25.674672330   18.464801340
   11.425266006   25.742478306   18.638772128
   11.428920944   25.810917894   18.811495518
   11.432575881   25.879843026   18.916787223
   11.436230818   25.949300591   19.090441423
   11.439885755   26.019389474   19.262223721
   11.443540692   26.090102574   19.431992112
   11.447195630   26.161432265   19.599601252
   11.450850567   26.233370387   19.764903753
   11.454505504   26.305906206   19.859400664
   11.458160441   26.378537233   19.890986419
   11.461815378   26.451294186   19.987443381
   11.465470316   26.524642509   20.148497393
   11.469125253   26.598531498   20.237993358
   11.472780190   26.672652474   20.329005201
   11.476435127   26.747044042   20.414161596
   11.480090064   26.821833626   20.495138983
   11.483745002   26.896961474   20.574389681
   11.487399939   26.972421980   20.651648335
   11.491054876   27.048167472   20.795719674
   11.494709813   27.124429146   20.934100966
   11.498364750   27.201186159   21.066768591
   11.502019688   27.278180365   21.129195916
   11.505674625   27.355400369   21.121245665
   11.509329562   27.432685703   21.177280774
   11.512984499   27.510084952   21.228621285
   11.516639436   27.587818568   21.272698797
   11.520294374   27.665758714   21.375416118
   11.523949311   27.743993453   21.401933528
   11.527604248   27.822239855   21.416553024
   11.531259185   27.900653659   21.490727905
   11.534914122   27.979326067   21.558082743
   11.538569060   28.058095367   21.479753086
   11.542223997   28.136593418   21.458559356
   11.545878934   28.215103237   21.501246344
   11.549533871   28.293756441   21.537049730
   11.553188808   28.372528205   21.566155798
   11.556843746   28.451157338   21.516539091
   11.560498683   28.529822729   21.528493288
   11.564153620   28.608520278   21.534174944
   11.567808557   28.687022062   21.400406276
   11.571463494   28.765036880   21.330290288
   11.575118432   28.842962436   21.253630299
   11.578773369   28.920625720   21.243130999
   11.582428306   28.998240108   21.226929933
   11.586083243   29.075785386   21.205372345
   11.589738180   29.153002072   21.114358889
   11.593393118   29.230006996   21.016637035
   11.597048055   29.306416529   20.838220619
   11.600702992   29.382320458   20.723587585
   11.604357929   29.457726156   20.538725294
   11.608012866   29.532460954   20.420159006
   11.611667804   29.606997262   20.365804931
   11.615322741   29.681327747   20.307606918
   11.618977678   29.755439196   20.246025289
   11.622632615   29.828808176   19.972061629
   11.626287552   29.901426952   19.827892726
   11.629942490   29.973753474   19.749108692
   11.633597427   30.045787563   19.667950739
   11.637252364   30.117394988   19.514460916
   11.640907301   30.188444430   19.359165813
   11.644562238   30.259044068   19.273124317
   11.648217176   30.329327485   19.186210256
   11.651872113   30.399060362   19.034320567
   11.655527050   30.468477131   18.950912865
   11.659181987   30.537589673   18.867930775
   11.662836924   30.605939394   18.641640181
   11.666491862   30.673909752   18.552288406
   11.670146799   30.741329516   18.399737789
   11.673801736   30.808428719   18.317620376
   11.677456673   30.875086766   18.167035480
   11.681111610   30.940860309   17.880305335
   11.684766548   31.006073792   17.805276706
   11.688421485   31.070776660   17.668666039
   11.692076422   31.135234583   17.603597121
   11.695731359   31.199264038   17.470569393
   11.699386296   31.262961404   17.339802698
   11.703041234   31.326104520   17.211789997
   11.706696171   31.388803609   17.092058717
   11.710351108   31.450892005   16.911608658
   11.714006045   31.512628429   16.871675140
   11.717660982   31.574172285   16.767482828
   11.721315920   31.635393186   16.733807535
   11.724970857   31.696501182   16.705766890
   11.728625794   31.757517583   16.683750029
   11.732280731   31.818111206   16.532070771
   11.735935668   31.878277047   16.458205771
   11.739590606   31.938430671   16.459268315
   11.743245543   31.998245666   16.267784375
   11.746900480   32.057569195   16.228958947
   11.750555417   32.116798964   16.195386069
   11.754210354   32.176063009   16.235352592
   11.757865292   32.235330456   16.216556974
   11.761520229   32.294394984   16.143110102
   11.765175166   32.353361377   16.145389568
   11.768830103   32.412509170   16.221788395
   11.772485040   32.471755194   16.240354146
   11.776139978   32.531284350   16.335556579
   11.779794915   32.590901220   16.163897732
   11.783449852   32.650178241   16.273972501
   11.787104789   32.709773069   16.324470964
   11.790759726   32.769670726   16.453041200
   11.794414664   32.830051708   16.588977119
   11.798069601   32.890943231   16.732435846
   11.801724538   32.952373047   16.883555882
   11.805379475   33.014327280   16.974758610
   11.809034412   33.076676493   17.077048251
   11.812689350   33.139210429   17.179747553
   11.816344287   33.202152183   17.221694811
   11.819999224   33.265431638   17.406308631
   11.823654161   33.329398658   17.597935274
   11.827309098   33.394078881   17.796576237
   11.830964036   33.459497922   18.002215367
   11.834618973   33.525681301   18.214819312
   11.838273910   33.592654388   18.434337987
   11.841928847   33.660442340   18.660705077
   11.845583784   33.728632841   18.695374345
   11.849238722   33.797405823   18.938544511
   11.852893659   33.867078450   19.187646369
   11.856548596   33.937672191   19.442561856
   11.860203533   34.009160601   19.634003259
   11.863858470   34.081398696   19.895917644
   11.867513408   34.154419260   20.097598277
   11.871168345   34.228081937   20.241473100
   11.874823282   34.302472926   20.463030049
   11.878478219   34.377803626   20.758919616
   11.882133156   34.454080607   20.992313627
   11.885788094   34.531321375   21.231345089
   11.889443031   34.609443298   21.408891467
   11.893097968   34.688268162   21.724811683
   11.896752905   34.768057457   21.971149349
   11.900407842   34.848936326   22.286407392
   11.904062780   34.930538600   22.393427279
   11.907717717   35.012828609   22.639953228
   11.911372654   35.096155232   22.956759942
   11.915027591   35.180639244   23.273240835
   11.918682528   35.266278991   23.589140765
   11.922337466   35.353071876   23.904199930
   11.925992403   35.441014345   24.218154953
   11.929647340   35.530030741   24.463514038
   11.933302277   35.620019322   24.778359376
   11.936957214   35.711154866   25.091095499
   11.940612152   35.803214107   25.329592154
   11.944267089   35.896118450   25.568326651
   11.947922026   35.989981029   25.801627722
   11.951576963   36.084826780   26.097790477
   11.955231900   36.180635230   26.323353325
   11.958886838   36.277379879   26.615033416
   11.962541775   36.374977015   26.830259168
   11.966196712   36.473491290   26.970699249
   11.969851649   36.572527791   27.174854036
   11.973506586   36.672345097   27.444610783
   11.977161524   36.772994731   27.641795600
   11.980816461   36.874242519   27.761225897
   11.984471398   36.976157661   28.005984146
   11.988126335   37.078794256   28.177260256
   11.991781272   37.182162471   28.341158337
   11.995436210   37.286153370   28.561767915
   11.999091147   37.390895909   28.637402619
   12.002746084   37.495937788   28.840512031
   12.006401021   37.601705190   29.034396411
   12.010055958   37.708112714   29.149744856
   12.013710896   37.814968565   29.320706618
   12.017365833   37.922038573   29.338852892
   12.021020770   38.029316297   29.416904143
   12.024675707   38.137085746   29.553340939
   12.028330644   38.245059082   29.547066033
   12.031985582   38.353100501   29.533962343
   12.035640519   38.461253466   29.646012376
   12.039295456   38.569795494   29.746871948
   12.042950393   38.678560971   29.770272318
   12.046605330   38.787523785   29.852867672
   12.050260268   38.896569710   29.852773039
   12.053915205   39.005785848   29.909000115
   12.057570142   39.115179499   29.885979542
   12.061225079   39.224484344   29.924361595
   12.064880016   39.333909660   29.951940132
   12.068534954   39.443286183   29.898456389
   12.072189891   39.552377602   29.835642416
   12.075844828   39.661420762   29.831603707
   12.079499765   39.770430499   29.817405406
   12.083154702   39.879370266   29.793370892
   12.086809640   39.988105536   29.693075374
   12.090464577   40.096563777   29.654293828
   12.094119514   40.204660820   29.534887563
   12.097774451   40.312500806   29.474269068
   12.101429388   40.420103865   29.405311853
   12.105084326   40.527376223   29.261114371
   12.108739263   40.634179097   29.180718044
   12.112394200   40.740144765   28.750852783
   12.116049137   40.844918172   28.593645020
   12.119704074   40.949235184   28.430343444
   12.123359012   41.052955252   28.324656546
   12.127013949   41.156261553   28.144256292
   12.130668886   41.258505466   27.893234715
   12.134323823   41.360234894   27.772651493
   12.137978760   41.461513341   27.646552980
   12.141633698   41.562256957   27.446091497
   12.145288635   41.661800744   27.102465013
   12.148943572   41.760389775   26.890354065
   12.152598509   41.858173134   26.677066895
   12.156253446   41.955405809   26.528549324
   12.159908384   42.051970861   26.310327036
   12.163563321   42.147859074   26.159757354
   12.167218258   42.243192645   26.006924912
   12.170873195   42.337964404   25.852430404
   12.174528132   42.431988936   25.625557274
   12.178183070   42.525264605   25.398284641
   12.181838007   42.617695274   25.175105557
   12.185492944   42.709429863   25.022572791
   12.189147881   42.800467726   24.804526241
   12.192802818   42.890857777   24.657566629
   12.196457756   42.980559670   24.446218865
   12.200112693   43.069653306   24.306616123
   12.203767630   43.158240862   24.169377674
   12.207422567   43.246229562   23.964979482
   12.211077504   43.333455135   23.694753007
   12.214732442   43.419498202   23.431273139
   12.218387379   43.504916646   23.310710813
   12.222042316   43.589901102   23.193868094
   12.225697253   43.674465975   23.081183518
   12.229352190   43.758627230   22.973074225
   12.233007128   43.842298996   22.803234161
   12.236662065   43.925470121   22.709309263
   12.240317002   44.008204285   22.550808723
   12.243971939   44.090416978   22.396342943
   12.247626876   44.172121228   22.251083044
   12.251281814   44.253126843   22.050400360
   12.254936751   44.333275828   21.854721234
   12.258591688   44.413049276   21.798636351
   12.262246625   44.492500969   21.677769129
   12.265901562   44.571640848   21.628925374
   12.269556500   44.650612771   21.585887205
   12.273211437   44.729438216   21.548793280
   12.276866374   44.808139125   21.517757634
   12.280521311   44.886737813   21.492870196
   12.284176248   44.965256879   21.474197394
   12.287831186   45.043498026   21.323123959
   12.291486123   45.121418963   21.316578482
   12.295141060   45.199158058   21.250237534
   12.298795997   45.276700635   21.188504302
   12.302450934   45.354160318   21.198710887
   12.306105872   45.431555951   21.147634479
   12.309760809   45.508892625   21.172208725
   12.313415746   45.586310669   21.133025801
   12.317070683   45.663604179   21.163124934
   12.320725620   45.740888249   21.131375287
   12.324380558   45.818198933   21.174090103
   12.328035495   45.895673000   21.220753770
   12.331690432   45.973194138   21.204945653
   12.335345369   46.050517921   21.053102069
   12.339000306   46.127553325   21.101468674
   12.342655244   46.204675992   21.085336589
   12.346310181   46.281796911   21.072914231
   12.349965118   46.358915771   21.127142929
   12.353620055   46.436235204   21.182628890
   12.357274992   46.513759373   21.239136500
   12.360929930   46.591415045   21.229289616
   12.364584867   46.669067119   21.221782740
   12.368239804   46.746527492   21.142339243
   12.371894741   46.823905591   21.199193718
   12.375549678   46.901489687   21.255023223
   12.379204616   46.979275610   21.309596086
   12.382859553   47.057031030   21.229623243
   12.386514490   47.134732667   21.288731759
   12.390169427   47.212646157   21.345519080
   12.393824364   47.290762677   21.399800796
   12.397479302   47.368874851   21.313570945
   12.401134239   47.446860274   21.293494448
   12.404789176   47.524762279   21.334253181
   12.408444113   47.602671074   21.305034791
   12.412099050   47.680476468   21.271382762
   12.415753988   47.758275183   21.299709612
   12.419408925   47.836169087   21.323455055
   12.423063862   47.914141270   21.342529986
   12.426718799   47.991957968   21.284965629
   12.430373736   48.069726431   21.222365021
   12.434028674   48.147301815   21.226391973
   12.437683611   48.224882231   21.225117768
   12.441338548   48.302405227   21.149460232
   12.444993485   48.379454631   21.000257658
   12.448648422   48.456185814   20.986455301
   12.452303360   48.532772120   20.899814648
   12.455958297   48.608916606   20.813322156
   12.459613234   48.684789115   20.724011064
   12.463268171   48.760489207   20.698459343
   12.466923108   48.835895332   20.533323472
   12.470578046   48.910891419   20.503909245
   12.474232983   48.985698257   20.401368478
   12.477887920   49.060044817   20.293445306
   12.481542857   49.134132040   20.246514193
   12.485197794   49.207898086   20.127974071
   12.488852732   49.281161780   19.939266701
   12.492507669   49.353711237   19.815249346
   12.496162606   49.425788539   19.616892652
   12.499817543   49.497164766   19.410832489
   12.503472480   49.567966398   19.331298720
   12.507127418   49.638268427   19.181563907
   12.510782355   49.708176594   19.026967533
   12.514437292   49.777506866   18.865085907
   12.518092229   49.846286145   18.770569622
   12.521747166   49.914623443   18.602175506
   12.525402104   49.982419840   18.495752605
   12.529057041   50.049820948   18.385944951
   12.532711978   50.116815209   18.273198923
   12.536366915   50.183392707   18.157966035
   12.540021852   50.249545185   18.040702069
   12.543676790   50.315165484   17.855120014
   12.547331727   50.380213036   17.739046347
   12.550986664   50.444834648   17.622122315
   12.554641601   50.508969984   17.437382717
   12.558296538   50.572495439   17.324085653
   12.561951476   50.635607315   17.211150238
   12.565606413   50.698307808   17.099054631
   12.569261350   50.760374002   16.916210071
   12.572916287   50.821993959   16.802838170
   12.576571224   50.883203091   16.691479398
   12.580226162   50.944009576   16.582581803
   12.583881099   51.004423217   16.476586209
   12.587536036   51.064269922   16.308565235
   12.591190973   51.123701762   16.213463326
   12.594845910   51.182721204   16.055122236
   12.598500848   51.241047678   15.907175802
   12.602155785   51.299049916   15.832704154
   12.605810722   51.356788590   15.763019537
   12.609465659   51.414116575   15.561897553
   12.613120596   51.470793750   15.432749393
   12.616775534   51.527091745   15.374706449
   12.620430471   51.583187781   15.322292500
   12.624085408   51.639103039   15.275837116
   12.627740345   51.694856769   15.167320912
   12.631395282   51.749916216   14.995703342
   12.635050220   51.804455160   14.899094240
   12.638705157   51.858869346   14.877683845
   12.642360094   51.912983215   14.798196860
   12.646015031   51.967059569   14.793760678
   12.649669968   52.021131956   14.796061808
   12.653324906   52.075225381   14.805304748
   12.656979843   52.129365561   14.821676692
   12.660634780   52.183480018   14.775358184
   12.664289717   52.237445077   14.735216232
   12.667944654   52.291368808   14.773321869
   12.671599592   52.345249377   14.747133885
   12.675254529   52.399168791   14.728227669
   12.678909466   52.452909298   14.722569599
   12.682564403   52.506845892   14.792957022
   12.686219340   52.560701630   14.727822984
   12.689874278   52.614492602   14.732262655
   12.693529215   52.668478504   14.810149850
   12.697184152   52.722558960   14.758903644
   12.700839089   52.776204266   14.573507165
   12.704494026   52.829632258   14.600420388
   12.708148964   52.883184531   14.704432731
   12.711803901   52.936971411   14.610454637
   12.715458838   52.990598940   14.735452405
   12.719113775   53.044690465   14.864346986
   12.722768712   53.099260125   14.997079272
   12.726423650   53.154321822   15.133579253
   12.730078587   53.209889182   15.273767016
   12.733733524   53.265621472   15.286557266
   12.737388461   53.321534890   15.376993705
   12.741043398   53.378031416   15.538647749
   12.744698336   53.435123754   15.703010730
   12.748353273   53.492821646   15.869995110
   12.752008210   53.551134506   16.039508515
   12.755663147   53.610042979   16.143533327
   12.759318084   53.669371628   16.321747320
   12.762973022   53.729233724   16.435585720
   12.766627959   53.789644209   16.621615799
   12.770282896   53.850737645   16.809285568
   12.773937833   53.912314159   16.933482784
   12.777592770   53.974504861   17.058688032
   12.781247708   54.037180225   17.182132354
   12.784902645   54.100338373   17.378432237
   12.788557582   54.164127972   17.505553663
   12.792212519   54.228462701   17.698784050
   12.795867456   54.293504195   17.892289016
   12.799522394   54.359253346   18.086007191
   12.803177331   54.425698955   18.211691954
   12.806832268   54.492623297   18.409623038
   12.810487205   54.560155802   18.540901253
   12.814142142   54.628262273   18.673548202
   12.817797080   54.696845470   18.802502257
   12.821452017   54.765933560   19.002708776
   12.825106954   54.835528626   19.137342613
   12.828761891   54.905844468   19.339671062
   12.832416828   54.976897982   19.541006824
   12.836071766   55.048638775   19.673767582
   12.839726703   55.120917191   19.877162865
   12.843381640   55.193808807   20.009037375
   12.847036577   55.267301082   20.206110110
   12.850691514   55.341412556   20.332062140
   12.854346452   55.416073719   20.522696413
   12.858001389   55.491429441   20.712142414
   12.861656326   55.567475538   20.900488077
   12.865311263   55.644208160   21.087829503
   12.868966200   55.721510227   21.204042044
   12.872621138   55.798873318   21.173091148
   12.876276075   55.876581137   21.348765132
   12.879931012   55.954928329   21.522977608
   12.883585949   56.033909756   21.695840940
   12.887240886   56.113520701   21.867473443
   12.890895824   56.193552149   21.972953512
   12.894550761   56.273980256   22.074676616
   12.898205698   56.354969081   22.242615837
   12.901860635   56.436432835   22.338821933
   12.905515572   56.518375362   22.500350247
   12.909170510   56.600906262   22.660805139
   12.912825447   56.684021862   22.820324781
   12.916480384   56.767719002   22.979049820
   12.920135321   56.851995036   23.137123020
   12.923790258   56.936691293   23.228856025
   12.927445196   57.021885729   23.389885117
   12.931100133   57.107587164   23.483429142
   12.934755070   57.193717892   23.647673032
   12.938410007   57.280355998   23.676076942
   12.942064944   57.367043266   23.773577059
   12.945719882   57.454239414   23.940504288
   12.949374819   57.541987411   24.037667959
   12.953029756   57.629971701   24.065611704
   12.956684693   57.718239796   24.235019435
   12.960339630   57.807125921   24.403829506
   12.963994568   57.896628199   24.572208652
   12.967649505   57.986745353   24.740318810
   12.971304442   58.077236297   24.843854234
   12.974959379   58.168352993   25.015644802
   12.978614316   58.260097504   25.187423637
   12.982269254   58.352277181   25.287827214
   12.985924191   58.444795825   25.390778804
   12.989579128   58.537911502   25.562594725
   12.993234065   58.631655314   25.734518987
   12.996889002   58.726027887   25.906675837
   13.000543940   58.821030287   26.079182825
   13.004198877   58.916664000   26.252150852
   13.007853814   59.012791179   26.291192333
   13.011508751   59.108853367   26.333985248
   13.015163688   59.205434686   26.515790855
   13.018818626   59.302584376   26.630786373
   13.022473563   59.400257781   26.816581956
   13.026128500   59.498610210   27.002367309
   13.029783437   59.597641794   27.188233391
   13.033438374   59.697274439   27.304604149
   13.037093312   59.796991991   27.288192817
   13.040748249   59.897082637   27.481826741
   13.044403186   59.997657410   27.602995865
   13.048058123   60.098889103   27.791397437
   13.051713060   60.200576131   27.843226104
   13.055367998   60.302683240   28.030144907
   13.059022935   60.405471883   28.216171578
   13.062677872   60.508916953   28.332605587
   13.066332809   60.612800399   28.512766877
   13.069987746   60.717340458   28.691910261
   13.073642684   60.822533436   28.870049019
   13.077297621   60.927906608   28.918074866
   13.080952558   61.033936426   29.101741666
   13.084607495   61.140634994   29.284021601
   13.088262432   61.247955971   29.395875365
   13.091917370   61.355555622   29.437075673
   13.095572307   61.463223989   29.546103773
   13.099227244   61.571533905   29.721257761
   13.102882181   61.680348237   29.823678245
   13.106537118   61.789656818   29.990120330
   13.110192056   61.899364872   30.089068608
   13.113846993   62.009349870   30.114808469
   13.117501930   62.119714944   30.276995824
   13.121156867   62.230667111   30.436068195
   13.124811804   62.341816181   30.453592952
   13.128466742   62.453401514   30.605866255
   13.132121679   62.565465269   30.687344317
   13.135776616   62.677899050   30.836352104
   13.139431553   62.790842407   30.912719711
   13.143086490   62.904078427   31.049929170
   13.146741428   63.017514545   31.046983402
   13.150396365   63.131225836   31.175661703
   13.154051302   63.245399266   31.299866300
   13.157706239   63.360018469   31.419590386
   13.161361176   63.474911800   31.463924151
   13.165016114   63.589943342   31.504633225
   13.168671051   63.705285152   31.610162164
   13.172325988   63.821003642   31.710753971
   13.175980925   63.937080767   31.806409470
   13.179635862   64.053321119   31.831638696
   13.183290800   64.169829065   31.921239652
   13.186945737   64.286655133   32.005720239
   13.190600674   64.403780646   32.085100506
   13.194255611   64.520989821   32.025846389
   13.197910548   64.638184653   32.102845732
   13.201565486   64.755460248   32.102936756
   13.205220423   64.872909190   32.164784143
   13.208875360   64.990425399   32.150275057
   13.212530297   65.108019293   32.196741736
   13.216185234   65.225772594   32.237509626
   13.219840172   65.343664546   32.272619487
   13.223495109   65.461655617   32.234038782
   13.227150046   65.579316659   32.196866343
   13.230804983   65.696977186   32.155484960
   13.234459920   65.814549095   32.179447759
   13.238114858   65.932197602   32.197414297
   13.241769795   66.049900947   32.209469052
   13.245424732   66.167637678   32.215698549
   13.249079669   66.285386668   32.216191439
   13.252734606   66.403121328   32.142560607
   13.256389544   66.520514555   32.058310151
   13.260044481   66.637611805   31.965620811
   13.263699418   66.754397187   31.938927290
   13.267354355   66.871074098   31.906279605
   13.271009292   66.987620939   31.867767719
   13.274664230   67.103952841   31.756134434
   13.278319167   67.219937123   31.710074048
   13.281974104   67.335742445   31.658223808
   13.285629041   67.451347838   31.600689406
   13.289283978   67.566732721   31.537577998
   13.292938916   67.681876910   31.468998293
   13.296593853   67.796760618   31.395060672
   13.300248790   67.911364469   31.315877296
   13.303903727   68.025649796   31.163498837
   13.307558664   68.139383759   31.009527328
   13.311213602   68.252348779   30.849748735
   13.314868539   68.364914045   30.685509166
   13.318523476   68.476781518   30.521485159
   13.322178413   68.588156536   30.422569727
   13.325833350   68.699160088   30.318242672
   13.329488288   68.809772678   30.208659096
   13.333143225   68.919975379   30.093975707
   13.336798162   69.029749840   29.974351060
   13.340453099   69.139078296   29.849945813
   13.344108036   69.247578383   29.578229372
   13.347762974   69.355426654   29.436081906
   13.351417911   69.462746655   29.289181985
   13.355072848   69.569300625   29.072894605
   13.358727785   69.675134162   28.849904696
   13.362382722   69.780129777   28.623086043
   13.366037660   69.884451263   28.461374937
   13.369692597   69.988173254   28.295067948
   13.373347534   70.091140638   28.053704202
   13.377002471   70.193137351   27.809498043
   13.380657408   70.294394725   27.562257025
   13.384312346   70.394805079   27.382053484
   13.387967283   70.494548809   27.197510155
   13.391622220   70.593610419   27.008827387
   13.395277157   70.691691828   26.684058259
   13.398932094   70.788876825   26.495388318
   13.402587032   70.885365016   26.302801301
   13.406241969   70.981080093   26.039165747
   13.409896906   71.075894860   25.843363447
   13.413551843   71.169962309   25.576191673
   13.417206780   71.262944415   25.238818404
   13.420861718   71.354713887   24.958953235
   13.424516655   71.445473344   24.674201030
   13.428171592   71.535260826   24.457409446
   13.431826529   71.623842361   24.107327817
   13.435481466   71.711560659   23.892038197
   13.439136404   71.798486483   23.673731551
   13.442791341   71.884609355   23.452709232
   13.446446278   71.969827734   23.162393983
   13.450101215   72.054080423   22.940742345
   13.453756152   72.137519257   22.717103390
   13.457411090   72.220137576   22.491807002
   13.461066027   72.301929930   22.265187925
   13.464720964   72.382686480   21.972554673
   13.468375901   72.462459050   21.677671135
   13.472030838   72.541270826   21.448439727
   13.475685776   72.619244017   21.218852833
   13.479340713   72.696377979   20.989268910
   13.482995650   72.772530726   20.693991187
   13.486650587   72.847755209   20.469343026
   13.490305524   72.922160153   20.245598251
   13.493960462   72.995507972   19.950840545
   13.497615399   73.068015057   19.725674074
   13.501270336   73.139702406   19.502341270
   13.504925273   73.210577425   19.281227638
   13.508580210   73.280268020   18.926594911
   13.512235148   73.349032098   18.641900214
   13.515890085   73.416769099   18.424615893
   13.519545022   73.483717534   18.210457191
   13.523199959   73.549889531   17.999808936
   13.526854896   73.614999205   17.661168429
   13.530509834   73.679192419   17.466357861
   13.534164771   73.742644298   17.208028473
   13.537819708   73.805204627   17.026073928
   13.541474645   73.867108683   16.848980648
   13.545129582   73.928084916   16.542563018
   13.548784520   73.988240800   16.375946434
   13.552439457   74.047669956   16.144514867
   13.556094394   74.106303959   15.918224242
   13.559749331   74.163980631   15.704451361
   13.563404268   74.220904001   15.500656467
   13.567059206   74.277320798   15.371987934
   13.570714143   74.333279503   15.250050674
   13.574369080   74.388595117   15.063429162
   13.578024017   74.443444604   14.951724470
   13.581678954   74.497899614   14.847627396
   13.585333892   74.551988579   14.751478270
   13.588988829   74.605551977   14.598306369
   13.592643766   74.658613891   14.451951608
   13.596298703   74.711302325   14.380861854
   13.599953640   74.763746870   14.318542200
   13.603608578   74.815980094   14.265271097
   13.607263515   74.868035557   14.221312853
   13.610918452   74.919881090   14.117449953
   13.614573389   74.971423842   14.088617410
   13.618228326   75.022879037   14.069571510
   13.621883264   75.074166393   13.994017107
   13.625538201   75.125298591   13.930923824
   13.629193138   75.176246926   13.949924593
   13.632848075   75.227283041   13.978982660
   13.636503012   75.278443961   14.018240921
   13.640157950   75.329767201   14.067823810
   13.643812887   75.381290695   14.127837092
   13.647467824   75.433052730   14.198367683
   13.651122761   75.485091876   14.279483506
   13.654777698   75.537329348   14.304764346
   13.658432636   75.589803384   14.411035935
   13.662087573   75.642684969   14.527779064
   13.665742510   75.696012384   14.654994311
   13.669397447   75.749431613   14.592957690
   13.673052384   75.803041827   14.744446813
   13.676707322   75.857083822   14.839556944
   13.680362259   75.911540830   14.944313927
   13.684017196   75.966487215   15.124140843
   13.687672133   76.022107415   15.313008386
   13.691327070   76.078434242   15.510787884
   13.694982008   76.135500004   15.717331222
   13.698636945   76.193336433   15.932471280
   13.702291882   76.251672893   16.020165264
   13.705946819   76.310645913   16.251445601
   13.709601756   76.370478123   16.490279857
   13.713256694   76.431044591   16.670523247
   13.716911631   76.492441985   16.927558935
   13.720566568   76.554790944   17.191179376
   13.724221505   76.618115031   17.461106091
   13.727876442   76.682402588   17.669217836
   13.731531380   76.747502721   17.954791798
   13.735186317   76.813446498   18.173759186
   13.738841254   76.880401334   18.465006833
   13.742496191   76.948428599   18.760538594
   13.746151128   77.017385911   18.989058900
   13.749806066   77.087014390   19.087833325
   13.753461003   77.157351041   19.401090460
   13.757115940   77.228836298   19.716294699
   13.760770877   77.301412660   19.965728802
   13.764425814   77.374974117   20.287601825
   13.768080752   77.449713213   20.610074942
   13.771735689   77.525631442   20.932765534
   13.775390626   77.602728894   21.255286991
   13.779045563   77.680935838   21.509979408
   13.782700500   77.760020704   21.768576528
   13.786355438   77.840182056   22.095794345
   13.790010375   77.921535592   22.420883216
   13.793665312   78.004072852   22.743472934
   13.797320249   78.087784030   23.063195900
   13.800975186   78.172657981   23.379688342
   13.804630124   78.258682242   23.692591531
   13.808285061   78.345843047   24.001552976
   13.811939998   78.433981227   24.240191939
   13.815594935   78.523113868   24.476029869
   13.819249872   78.613127030   24.778705404
   13.822904810   78.704236190   25.075716221
   13.826559747   78.796178551   25.162391489
   13.830214684   78.888659769   25.442627203
   13.833869621   78.981917003   25.643520370
   13.837524558   79.076122356   25.904829392
   13.841179496   79.171046465   26.093494267
   13.844834433   79.266874300   26.342572405
   13.848489370   79.363596955   26.583110084
   13.852144307   79.461182850   26.814910189
   13.855799244   79.559402430   26.899750746
   13.859454182   79.657937480   27.041943473
   13.863109119   79.757141556   27.241365776
   13.866764056   79.857056233   27.430766604
   13.870418993   79.957644661   27.610028366
   13.874073930   80.058869599   27.779052692
   13.877728868   80.160693479   27.937760925
   13.881383805   80.263078482   28.086094541
   13.885038742   80.365986615   28.224015517
   13.888693679   80.469379783   28.351506650
   13.892348616   80.573055789   28.402861749
   13.896003554   80.677071593   28.513344253
   13.899658491   80.781471894   28.613271549
   13.903313428   80.886155346   28.635360734
   13.906968365   80.990970633   28.718334905
   13.910623302   81.095909746   28.725071887
   13.914278240   81.200791486   28.658073003
   13.917933177   81.305614116   28.652429668
   13.921588114   81.410397175   28.632154925
   13.925243051   81.515050401   28.598640407
   13.928897988   81.619629692   28.625904749
   13.932552926   81.724289406   28.642693928
   13.936207863   81.828888097   28.582592740
   13.939862800   81.933359746   28.583159482
   13.943517737   82.037815478   28.573938379
   13.947172674   82.142220133   28.555267170
   13.950827612   82.246539810   28.527498119
   13.954482549   82.350741922   28.490997401
   13.958137486   82.454684370   28.375959741
   13.961792423   82.558294830   28.318873314
   13.965447360   82.661682288   28.253998759
   13.969102298   82.764805837   28.113142130
   13.972757235   82.867407295   28.029727142
   13.976412172   82.969691369   27.939537889
   13.980067109   83.071634067   27.842995285
   13.983722046   83.172981705   27.675914932
   13.987376984   83.273946683   27.571716063
   13.991031921   83.374521089   27.462266725
   13.994686858   83.474563456   27.277636523
   13.998341795   83.574038279   27.154763032
   14.001996732   83.673056348   27.027772801
   14.005651670   83.771603434   26.897114035
   14.009306607   83.869666949   26.763234812
   14.012961544   83.967235940   26.626582159
   14.016616481   84.064301084   26.487601127
   14.020271418   84.160854680   26.346733884
   14.023926356   84.256797240   26.137555612
   14.027581293   84.351968624   25.931434390
   14.031236230   84.446497411   25.795062830
   14.034891167   84.540526609   25.658129733
   14.038546104   84.633923008   25.450541514
   14.042201042   84.726685275   25.309483586
   14.045855979   84.818593018   25.037673279
   14.049510916   84.909862567   24.905591802
   14.053165853   85.000650806   24.774364062
   14.056820790   85.090961572   24.644379588
   14.060475728   85.180800100   24.516014831
   14.064130665   85.270172977   24.389632603
   14.067785602   85.359088091   24.265581570
   14.071440539   85.447554578   24.144195772
   14.075095476   85.535469708   23.959251601
   14.078750414   85.622834975   23.847999650
   14.082405351   85.709799699   23.740120449
   14.086060288   85.796173634   23.570822407
   14.089715225   85.882145948   23.474299971
   14.093370162   85.967772652   23.381744021
   14.097025100   86.053068686   23.293394407
   14.100680037   86.137681422   23.078711760
   14.104334974   86.221716552   22.941638916
   14.107989911   86.305449513   22.878177095
   14.111644848   86.388881917   22.751989078
   14.115299786   86.471630894   22.569776399
   14.118954723   86.554050604   22.531406220
   14.122609660   86.636265159   22.427771328
   14.126264597   86.718174079   22.393918201
   14.129919534   86.799967204   22.364427406
   14.133574472   86.881660682   22.339407513
   14.137229409   86.963271026   22.318949578
   14.140884346   87.044815049   22.303127633
   14.144539283   87.126201234   22.221851894
   14.148194220   87.207399840   22.211187499
   14.151849158   87.288567744   22.205053067
   14.155504095   87.369721509   22.203449665
   14.159159032   87.450730664   22.135593453
   14.162813969   87.531639241   22.138693669
   14.166468906   87.612566874   22.146011932
   14.170123844   87.693528870   22.157485710
   14.173778781   87.774540284   22.173040797
   14.177433718   87.855615882   22.192592118
   14.181088655   87.936770098   22.216044563
   14.184743592   88.017869714   22.172518767
   14.188398530   88.098956505   22.199146928
   14.192053467   88.180075660   22.161879358
   14.195708404   88.261142758   22.198929771
   14.199363341   88.342269887   22.169132093
   14.203018278   88.423264114   22.140764202
   14.206673216   88.504268026   22.185324265
   14.210328153   88.585438449   22.231855337
   14.213983090   88.666782312   22.280205442
   14.217638027   88.748305981   22.330219982
   14.221292964   88.830015253   22.381742621
   14.224947902   88.911915354   22.434616158
   14.228602839   88.993966683   22.421019575
   14.232257776   89.076021739   22.480044579
   14.235912713   89.158293810   22.539746700
   14.239567650   89.240785107   22.599983082
   14.243222588   89.323497328   22.660613789
   14.246877525   89.406431662   22.721502577
   14.250532462   89.489588811   22.782517633
   14.254187399   89.572969004   22.843532293
   14.257842336   89.656431198   22.838335989
   14.261497274   89.740021897   22.902831939
   14.265152211   89.823734156   22.900243022
   14.268807148   89.907556142   22.967421111
   14.272462085   89.991541816   22.963992312
   14.276117022   90.075585668   23.025019094
   14.279771960   90.159850264   23.084774280
   14.283426897   90.244197644   23.008601929
   14.287081834   90.328101259   22.938651254
   14.290736771   90.412055566   23.001189827
   14.294391708   90.496234305   23.061460792
   14.298046646   90.580629181   23.119461021
   14.301701583   90.665231901   23.175196257
   14.305356520   90.750034213   23.228681326
   14.309011457   90.834611747   23.143117932
   14.312666394   90.919287794   23.191605906
   14.316321332   91.003987526   23.171549743
   14.319976269   91.088765168   23.218750435
   14.323631206   91.173710415   23.263275333
   14.327286143   91.258813623   23.305201994
   14.330941080   91.344065453   23.344616334
   14.334596018   91.429456890   23.381612528
   14.338250955   91.514979282   23.416292866
   14.341905892   91.600624363   23.448767582
   14.345560829   91.686384284   23.479154637
   14.349215766   91.772251643   23.507579484
   14.352870704   91.858194431   23.466198888
   14.356525641   91.944015179   23.495040967
   14.360180578   92.029938097   23.522132977
   14.363835515   92.115883826   23.480445268
   14.367490452   92.201754979   23.508423670
   14.371145390   92.287725679   23.534948963
   14.374800327   92.373598629   23.488702908
   14.378455264   92.459484983   23.508539946
   14.382110201   92.545441741   23.527259151
   14.385765138   92.631465157   23.545046415
   14.389420076   92.717552167   23.562089756
   14.393075013   92.803700399   23.578578827
   14.396729950   92.889707625   23.529590221
   14.400384887   92.975742961   23.549330688
   14.404039824   93.061641730   23.497127606
   14.407694762   93.147550106   23.512349320
   14.411349699   93.233514030   23.527554684
   14.415004636   93.319533783   23.542930176
   14.418659573   93.405610324   23.558659649
   14.422314510   93.491729120   23.506802806
   14.425969448   93.577683060   23.527723164
   14.429624385   93.663514514   23.477690874
   14.433279322   93.749356865   23.495793945
   14.436934259   93.835266783   23.514690532
   14.440589196   93.921247457   23.534536700
   14.444244134   94.007302630   23.555481991
   14.447899071   94.093342925   23.510810136
   14.451554008   94.179323234   23.538252666
   14.455208945   94.265406181   23.566996446
   14.458863882   94.351369236   23.532497462
   14.462518820   94.437443463   23.567986321
   14.466173757   94.523542444   23.538307782
   14.469828694   94.609650525   23.580703518
   14.473483631   94.695916223   23.624574582
   14.477138568   94.782306536   23.602266753
   14.480793506   94.868664160   23.653309138
   14.484448443   94.955211137   23.705896118
   14.488103380   95.041953263   23.760108234
   14.491758317   95.128896610   23.816015388
   14.495413254   95.216047482   23.873676876
   14.499068192   95.303412386   23.933141450
   14.502723129   95.390940379   23.927001057
   14.506378066   95.478499950   23.925932639
   14.510033003   95.566080160   23.998645303
   14.513687940   95.653780946   24.002065718
   14.517342878   95.741493023   24.007438152
   14.520997815   95.829378226   24.083965292
   14.524652752   95.917352514   24.090051015
   14.528307689   96.005299060   24.099828135
   14.531962626   96.093526342   24.178678807
   14.535617564   96.182041683   24.189714884
   14.539272501   96.270606749   24.273578844
   14.542927438   96.359478794   24.357687339
   14.546582375   96.448658617   24.441987059
   14.550237312   96.538146807   24.526416142
   14.553892250   96.627899050   24.543247582
   14.557547187   96.717764692   24.631638401
   14.561202124   96.807812585   24.653623072
   14.564857061   96.898087497   24.745156276
   14.568511998   96.988554023   24.765327112
   14.572166936   97.079226839   24.851121590
   14.575821873   97.170045288   24.870155383
   14.579476810   97.261104202   24.957499152
   14.583131747   97.352479653   25.043349392
   14.586786684   97.444165997   25.127604473
   14.590441622   97.536157215   25.210159701
   14.594096559   97.628446897   25.290908012
   14.597751496   97.721028242   25.369740659
   14.601406433   97.813894047   25.446547892
   14.605061370   97.907036709   25.521219650
   14.608716308   98.000448222   25.593646228
   14.612371245   98.094120181   25.663718950
   14.616026182   98.187845202   25.666184535
   14.619681119   98.281780148   25.735019561
   14.623336056   98.375801646   25.735208393
   14.626990994   98.469985331   25.802042894
   14.630645931   98.564407390   25.865635582
   14.634300868   98.659055842   25.925914981
   14.637955805   98.753918454   25.982814286
   14.641610742   98.848982757   26.036271908
   14.645265680   98.944236070   26.086232003
   14.648920617   99.039665515   26.132644980
   14.652575554   99.135186446   26.105920608
   14.656230491   99.230667010   26.140879430
   14.659885428   99.326268259   26.171954423
   14.663540366   99.421975940   26.199114889
   14.667195303   99.517753082   26.154322218
   14.670850240   99.613313045   26.110387990
   14.674505177   99.708788125   26.133327862
   14.678160114   99.804163359   26.080676319
   14.681815052   99.899506119   26.090604930
   14.685469989   99.994876897   26.096013104
   14.689124926  100.090259235   26.096937955
   14.692779863  100.185636828   26.093425139
   14.696434800  100.280993555   26.085528956
   14.700089738  100.376313505   26.073312415
   14.703744675  100.471581017   26.056847273
   14.707399612  100.566780707   26.036214034
   14.711054549  100.661897502   26.011501922
   14.714709486  100.756916669   25.982808822
   14.718364424  100.851823850   25.950241185
   14.722019361  100.946576114   25.846001483
   14.725674298  101.040774981   25.738310789
   14.729329235  101.134767487   25.694215840
   14.732984172  101.228591845   25.646322892
   14.736639110  101.322234436   25.594777116
   14.740294047  101.415682185   25.539730396
   14.743948984  101.508922584   25.481341057
   14.747603921  101.601943715   25.419773558
   14.751258858  101.694734272   25.355198171
   14.754913796  101.787283579   25.287790639
   14.758568733  101.879199669   25.087190757
   14.762223670  101.970773957   25.022256549
   14.765878607  102.062105962   24.954646950
   14.769533544  102.153186291   24.884574156
   14.773188482  102.243845818   24.746485066
   14.776843419  102.334164422   24.675954765
   14.780498356  102.424221496   24.603412366
   14.784153293  102.514010106   24.529088216
   14.787808230  102.603373629   24.387282336
   14.791463168  102.692373973   24.313918480
   14.795118105  102.781103749   24.239265884
   14.798773042  102.869558685   24.163564936
   14.802427979  102.957735388   24.087054837
   14.806082916  103.045631335   24.009973184
   14.809737854  103.133244867   23.932555565
   14.813392791  103.220575185   23.855035160
   14.817047728  103.307622334   23.777642344
   14.820702665  103.394387196   23.700604311
   14.824357602  103.480871479   23.624144691
   14.828012540  103.567077699   23.548483202
   14.831667477  103.652844436   23.339751014
   14.835322414  103.737920903   23.207488190
   14.838977351  103.822631497   23.146728414
   14.842632288  103.907121846   23.087007226
   14.846287226  103.991270624   22.958124668
   14.849942163  104.074979346   22.827018745
   14.853597100  104.158293175   22.762947930
   14.857252037  104.241375358   22.700290181
   14.860906974  104.324231377   22.639217910
   14.864561912  104.406867329   22.579895232
   14.868216849  104.489289897   22.522477807
   14.871871786  104.571506314   22.467112705
   14.875526723  104.653524338   22.413938300
   14.879181660  104.735352215   22.363084178
   14.882836598  104.816860173   22.248543110
   14.886491535  104.898099680   22.206522967
   14.890146472  104.979190057   22.166956734
   14.893801409  105.060091107   22.060761522
   14.897456346  105.140650555   22.022184811
   14.901111284  105.221073567   21.986114976
   14.904766221  105.301367552   21.884263849
   14.908421158  105.381303235   21.857350452
   14.912076095  105.461145045   21.832904419
   14.915731032  105.540902088   21.810972649
   14.919385970  105.620583625   21.791592738
   14.923040907  105.700018334   21.709354700
   14.926695844  105.779312425   21.631104023
   14.930350781  105.858364670   21.627049282
   14.934005718  105.937406139   21.625210671
   14.937660656  106.016444959   21.625600582
   14.941315593  106.095489283   21.628222794
   14.944970530  106.174547266   21.633072772
   14.948625467  106.253627027   21.640137973
   14.952280404  106.332736631   21.649398173
   14.955935342  106.411884050   21.660825802
   14.959590279  106.490983521   21.607526820
   14.963245216  106.569992799   21.627057357
   14.966900153  106.648936296   21.582334186
   14.970555090  106.727867248   21.609340077
   14.974210028  106.806899740   21.637890681
   14.977864965  106.886039337   21.667939799
   14.981519902  106.965291422   21.699435827
   14.985174839  107.044661181   21.732322158
   14.988829776  107.123809380   21.631221421
   14.992484714  107.202933789   21.666185807
   14.996139651  107.282187407   21.701913602
   14.999794588  107.361572891   21.738330759
   15.003449525  107.441092620   21.775359582
   15.007104462  107.520468327   21.676944300
   15.010759400  107.599764821   21.714491058
   15.014414337  107.679198442   21.751965830
   15.018069274  107.758768762   21.789278916
   15.021724211  107.838475025   21.826338259
   15.025379148  107.918233901   21.796004629
   15.029034086  107.997970527   21.836160951
   15.032689023  108.077852589   21.875573024
   15.036343960  108.157877204   21.914152482
   15.039998897  108.238041168   21.951810116
   15.043653834  108.318340947   21.988456238
   15.047308772  108.398772679   22.024001013
   15.050963709  108.479332177   22.058354799
   15.054618646  108.560014923   22.091428465
   15.058273583  108.640816077   22.123133701
   15.061928520  108.721730478   22.153383323
   15.065583458  108.802752649   22.182091553
   15.069238395  108.883876801   22.209174304
   15.072893332  108.965096843   22.234549439
   15.076548269  109.046406387   22.258137023
   15.080203206  109.127798757   22.279859569
   15.083858144  109.209221345   22.232001283
   15.087513081  109.290518239   22.253691437
   15.091168018  109.371890249   22.273095503
   15.094822955  109.453217556   22.223586980
   15.098477892  109.534478034   22.242116681
   15.102132830  109.615801409   22.257998331
   15.105787767  109.697177934   22.271194885
   15.109442704  109.778597734   22.281672570
   15.113097641  109.860050813   22.289401036
   15.116752578  109.941391039   22.228185703
   15.120407516  110.022645537   22.234181225
   15.124062453  110.103916431   22.237156346
   15.127717390  110.185192669   22.237104888
   15.131372327  110.266463184   22.234024337
   15.135027264  110.347716906   22.227915933
   15.138682202  110.428942775   22.218784751
   15.142337139  110.509935477   22.135103555
   15.145992076  110.590803251   22.115611104
   15.149647013  110.671378119   22.028034541
   15.153301950  110.751849768   22.005888604
   15.156956888  110.832234267   21.980349393
   15.160611825  110.912351293   21.885797415
   15.164266762  110.992291633   21.857371045
   15.167921699  111.072121663   21.825442182
   15.171576636  111.151828664   21.790057538
   15.175231574  111.231400097   21.751267031
   15.178886511  111.310823609   21.709123795
   15.182541448  111.390087049   21.663684194
   15.186196385  111.469178476   21.615007830
   15.189851322  111.548083309   21.494727071
   15.193506260  111.626538122   21.435591364
   15.197161197  111.704770811   21.373189877
   15.200816134  111.782769553   21.307584650
   15.204471071  111.860522755   21.238840564
   15.208126008  111.938019068   21.167025321
   15.211780946  112.015247395   21.092209423
   15.215435883  112.092196903   21.014466143
   15.219090820  112.168857029   20.933871495
   15.222745757  112.245217496   20.850504204
   15.226400694  112.321268317   20.764445676
   15.230055632  112.396999810   20.675779954
   15.233710569  112.472273481   20.514113144
   15.237365506  112.547073151   20.416206257
   15.241020443  112.621381056   20.181062811
   15.244675380  112.694968542   20.085901724
   15.248330318  112.767964289   19.923439007
   15.251985255  112.840606950   19.826513839
   15.255640192  112.912890209   19.726792357
   15.259295129  112.984804061   19.624392492
   15.262950066  113.056338934   19.519433049
   15.266605004  113.127485692   19.412033665
   15.270259941  113.198085738   19.236373259
   15.273914878  113.268012670   19.062901683
   15.277569815  113.337492373   18.956338180
   15.281224752  113.406578263   18.847428596
   15.284879690  113.475262022   18.736314221
   15.288534627  113.543535852   18.623136278
   15.292189564  113.611392467   18.508035894
   15.295844501  113.678825100   18.391154068
   15.299499438  113.745827495   18.272631636
   15.303154376  113.812393914   18.152609238
   15.306809313  113.878519132   18.031227281
   15.310464250  113.944198435   17.908625901
   15.314119187  114.009427623   17.784944921
   15.317774124  114.074203004   17.660323809
   15.321429062  114.138521396   17.534901635
   15.325083999  114.202380125   17.408817019
   15.328738936  114.265777023   17.282208090
   15.332393873  114.328654175   17.087743996
   15.336048810  114.390835151   16.896812277
   15.339703748  114.452373262   16.777075528
   15.343358685  114.513473004   16.656959876
   15.347013622  114.574133272   16.536618509
   15.350668559  114.634353518   16.416203100
   15.354323496  114.694133748   16.295863758
   15.357978434  114.753474509   16.175748972
   15.361633371  114.812376893   16.056005555
   15.365288308  114.870842523   15.936778591
   15.368943245  114.928788352   15.748443342
   15.372598182  114.986000285   15.560070143
   15.376253120  115.042656547   15.442615752
   15.379908057  115.098884640   15.325795967
   15.383562994  115.154657177   15.141847963
   15.387217931  115.209796201   15.030628490
   15.390872868  115.264530184   14.920230349
   15.394527806  115.318862375   14.810788037
   15.398182743  115.372796509   14.702432700
   15.401837680  115.426336792   14.595292065
   15.405492617  115.479487892   14.489490395
   15.409147554  115.532118939   14.318979847
   15.412802492  115.584272698   14.220056962
   15.416457429  115.636067583   14.122622483
   15.420112366  115.687509253   14.026795479
   15.423767303  115.738603795   13.932690947
   15.427422240  115.789300079   13.771099314
   15.431077178  115.839459243   13.676542116
   15.434732115  115.889159665   13.513523347
   15.438387052  115.938376390   13.418402183
   15.442041989  115.987248634   13.325033270
   15.445696926  116.035782927   13.233484500
   15.449351864  116.083986038   13.143818748
   15.453006801  116.131720667   12.990060770
   15.456661738  116.179048308   12.908164600
   15.460316675  116.226079970   12.828108075
   15.463971612  116.272822472   12.749943020
   15.467626550  116.319282813   12.673715840
   15.471281487  116.365468154   12.599467539
   15.474936424  116.411385793   12.527233740
   15.478591361  116.457043151   12.457044711
   15.482246298  116.502447747   12.388925409
   15.485901236  116.547607185   12.322895519
   15.489556173  116.592529129   12.258969512
   15.493211110  116.637221287   12.197156703
   15.496866047  116.681691392   12.137461324
   15.500520984  116.725947184   12.079882602
   15.504175922  116.769996389   12.024414846
   15.507830859  116.813846705   11.971047543
   15.511485796  116.857505784   11.919765464
   15.515140733  116.900981210   11.870548779
   15.518795670  116.944280491   11.823373175
   15.522450608  116.987411035   11.778209993
   15.526105545  117.030380139   11.735026365
   15.529760482  117.073194971   11.693785363
   15.533415419  117.115821524   11.585395256
   15.537070356  117.158000665   11.476751796
   15.540725294  117.199880854   11.440521828
   15.544380231  117.241631044   11.405606279
   15.548035168  117.283255937   11.371948836
   15.551690105  117.324760022   11.339489483
   15.555345042  117.366147563   11.308164702
   15.558999980  117.407101658   11.139908609
   15.562654917  117.447762787   11.110152942
   15.566309854  117.488316075   11.080884743
   15.569964791  117.528763164   11.052027183
   15.573619728  117.568947067   10.957696673
   15.577274666  117.608952069   10.933240963
   15.580929603  117.648867639   10.908746846
   15.584584540  117.688693496   10.884135890
   15.588239477  117.728429065   10.859327267
   15.591894414  117.768073472   10.834238026
   15.595549352  117.807625539   10.808783365
   15.599204289  117.846925172   10.717077426
   15.602859226  117.886054315   10.694454424
   15.606514163  117.925099281   10.671002224
   15.610169100  117.964056893   10.646640646
   15.613824038  118.002828020   10.554462447
   15.617478975  118.041363116   10.531915453
   15.621133912  118.079813346   10.508011571
   15.624788849  118.118173620   10.482678595
   15.628443786  118.156438581   10.455844389
   15.632098724  118.194602613   10.427437177
   15.635753661  118.232659834   10.397385843
   15.639408598  118.270604109   10.365620220
   15.643063535  118.308316838   10.261865125
   15.646718472  118.345751451   10.222191299
   15.650373410  118.383037156   10.180369551
   15.654028347  118.420165966   10.136325726
   15.657683284  118.457129628   10.089987655
   15.661338221  118.493919628   10.041285417
   15.664993158  118.530527201    9.990151587
   15.668648096  118.566943340    9.936521494
   15.672303033  118.603158809    9.880333450
   15.675957970  118.639164149    9.821528994
   15.679612907  118.674949697    9.760053112
   15.683267844  118.710505594    9.695854459
   15.686922782  118.745726568    9.562052298
   15.690577719  118.780555755    9.496146811
   15.694232656  118.815107303    9.358294235
   15.697887593  118.849172954    9.282048136
   15.701542530  118.882844362    9.135870113
   15.705197468  118.916091985    9.056799576
   15.708852405  118.949044063    8.974144991
   15.712507342  118.981687480    8.887897213
   15.716162279  119.014009092    8.798051318
   15.719817216  119.045995745    8.704606752
   15.723472154  119.077417953    8.542711434
   15.727127091  119.108465185    8.445859372
   15.730782028  119.139151529    8.345235598
   15.734436965  119.169463247    8.240867353
   15.738091902  119.199386711    8.132786472
   15.741746840  119.228908416    8.021029474
   15.745401777  119.258015000    7.905637647
   15.749056714  119.286693262    7.786657123
   15.752711651  119.314930176    7.664138942
   15.756366588  119.342712913    7.538139113
   15.760021526  119.370028858    7.408718659
   15.763676463  119.396865629    7.275943658
   15.767331400  119.423211092    7.139885280
   15.770986337  119.449053386    7.000619803
   15.774641274  119.474380935    6.858228637
   15.778296212  119.499182473    6.712798325
   15.781951149  119.523447057    6.564420548
   15.785606086  119.547164090    6.413192116
   15.789261023  119.570123296    6.194092464
   15.792915960  119.592483870    6.041260977
   15.796570898  119.614280830    5.885700383
   15.800225835  119.635504429    5.727536928
   15.803880772  119.656145393    5.566901504
   15.807535709  119.676194933    5.403929609
   15.811190646  119.695644764    5.238761292
   15.814845584  119.714487120    5.071541101
   15.818500521  119.732283475    4.765633185
   15.822155458  119.749388861    4.594169111
   15.825810395  119.765863805    4.420678293
   15.829465332  119.781701190    4.245320916
   15.833120270  119.796894493    4.068260593
   15.836775207  119.811437793    3.889664267
   15.840430144  119.825325786    3.709702119
   15.844085081  119.838346658    3.463540991
   15.847740018  119.850680026    3.285151490
   15.851394956  119.862359440    3.105725922
   15.855049893  119.873381463    2.925455502
   15.858704830  119.883743359    2.744533798
   15.862359767  119.893443105    2.563156620
   15.866014704  119.902479398    2.381521891
   15.869669642  119.910851661    2.199829524
   15.873324579  119.918560051    2.018281295
   15.876979516  119.925605467    1.837080706
   15.880634453  119.931989554    1.656432844
   15.884289390  119.937714708    1.476544245
   15.887944328  119.942784085    1.297622740
   15.891599265  119.947201600    1.119877309
   15.895254202  119.950971936    0.943517922
   15.898909139  119.954100543    0.768755383
   15.902564076  119.956593644    0.595801164
   15.906219014  119.958458236    0.424867241
   15.909873951  119.959702090    0.256165920
   15.913528888  119.960333756    0.089909661
   15.917183825  119.960362556   -0.073689094
   15.920838762  119.959798594   -0.234418111
   15.924493700  119.958652744   -0.392065546
   15.928148637  119.956777484   -0.612210251
   15.931803574  119.954270167   -0.759239088
   15.935458511  119.951231820   -0.902756119
   15.939113448  119.947475414   -1.107662645
   15.942768386  119.943184477   -1.239717873
   15.946423323  119.938418056   -1.367813369
   15.950078260  119.933056420   -1.562297639
   15.953733197  119.927118758   -1.686107423
   15.957388134  119.920736525   -1.805535184
   15.961043072  119.913926107   -1.920379085
   15.964698009  119.906704621   -2.030440886
   15.968352946  119.899089902   -2.135526149
   15.972007883  119.891100489   -2.235444440
   15.975662820  119.882755606   -2.330009541
   15.979317758  119.874075155   -2.419039650
   15.982972695  119.864926275   -2.568241701
   15.986627632  119.855403245   -2.641847789
   15.990282569  119.845621827   -2.709603328
   15.993937506  119.835603721   -2.771337025
   15.997592444  119.825371240   -2.826883355
   16.001247381  119.814947292   -2.876082757
   16.004902318  119.804355356   -2.918781814
   16.008557255  119.793619462   -2.954833444
   16.012212192  119.782764165   -2.984097078
   16.015867130  119.771814521   -3.006438839
   16.019522067  119.760796063   -3.021731710
   16.023177004  119.749734776   -3.029855708
   16.026831941  119.738657070   -3.030698039
   16.030486878  119.727589754   -3.024153259
   16.034141816  119.716302621   -3.082680490
   16.037796753  119.705032441   -3.134387350
   16.041451690  119.693611566   -3.113967627
   16.045106627  119.682278569   -3.086292277
   16.048761564  119.671060052   -3.051316452
   16.052416502  119.659982767   -3.009004185
   16.056071439  119.649073581   -2.959328502
   16.059726376  119.638359441   -2.902271523
   16.063381313  119.627867344   -2.837824558
   16.067036250  119.617537316   -2.832955853
   16.070691188  119.607332721   -2.749855932
   16.074346125  119.597444934   -2.659599704
   16.078001062  119.587900077   -2.562206627
   16.081655999  119.578724185   -2.457705971
   16.085310936  119.569943167   -2.346136835
   16.088965874  119.561582772   -2.227548143
   16.092620811  119.553483689   -2.167369170
   16.096275748  119.545809044   -2.031126949
   16.099930685  119.538644464   -1.888270744
   16.103585622  119.532013984   -1.738879329
   16.107240560  119.525941329   -1.583041422
   16.110895497  119.520449884   -1.420855586
   16.114550434  119.515562656   -1.252430124
   16.118205371  119.511302236   -1.077882948
   16.121860308  119.507690770   -0.897341442
   16.125515246  119.504749919   -0.710942299
   16.129170183  119.502500830   -0.518831354
   16.132825120  119.500964098   -0.321163391
   16.136480057  119.500159737   -0.118101941
   16.140134994  119.499898361    0.025201436
   16.143789932  119.500385776    0.242305280
   16.147444869  119.501675252    0.464062683
   16.151099806  119.503783458    0.690286602
   16.154754743  119.506726365    0.920782164
   16.158409680  119.510519218    1.155346959
   16.162064618  119.515176508    1.393771360
   16.165719555  119.520711950    1.635838850
   16.169374492  119.527138452    1.881326363
   16.173029429  119.534468097    2.130004640
   16.176684366  119.542712119    2.381638596
   16.180339304  119.551880884    2.635987698
   16.183994241  119.561747826    2.820594448
   16.187649178  119.572521728    3.075249105
   16.191304115  119.584229616    3.331631868
   16.194959052  119.596877316    3.589473617
   16.198613990  119.610469663    3.848501475
   16.202268927  119.625010487    4.108439240
   16.205923864  119.640502606    4.369007829
   16.209578801  119.656947812    4.629925729
   16.213233738  119.674346862    4.890909453
   16.216888676  119.692699478    5.151674000
   16.220543613  119.712004337    5.411933329
   16.224198550  119.732259067    5.671400827
   16.227853487  119.753460250    5.929789790
   16.231508424  119.775603422    6.186813896
   16.235163362  119.798683072    6.442187696
   16.238818299  119.822692648    6.695627090
   16.242473236  119.847624565    6.946849812
   16.246128173  119.873470206    7.195575918
   16.249783110  119.900219941    7.441528264
   16.253438048  119.927863130    7.684432990
   16.257092985  119.956388139    7.924019995
   16.260747922  119.985644085    8.093892098
   16.264402859  120.015555252    8.263201624
   16.268057796  120.046188635    8.498767481
   16.271712734  120.077674392    8.729586396
   16.275367671  120.109994757    8.955432265
   16.279022608  120.143131149    9.176084841
   16.282677545  120.177064196    9.391330185
   16.286332482  120.211773753    9.600961107
   16.289987420  120.247238932    9.804777592
   16.293642357  120.283438127   10.002587227
   16.297297294  120.320349045   10.194205602
   16.300952231  120.357948732   10.379456711
   16.304607168  120.396213609   10.558173330
   16.308262106  120.435054043   10.662878903
   16.311917043  120.474337363   10.831964235
   16.315571980  120.514225588   10.993865022
   16.319226917  120.554692237   11.148462042
   16.322881854  120.595710414   11.295646206
   16.326536792  120.637252840   11.435318852
   16.330191729  120.679291899   11.567392022
   16.333846666  120.721799670   11.691788720
   16.337501603  120.764747973   11.808443150
   16.341156540  120.808108407   11.917300936
   16.344811478  120.851852395   12.018319318
   16.348466415  120.895951223   12.111467334
   16.352121352  120.940376088   12.196725975
   16.355776289  120.985098137   12.274088318
   16.359431226  121.030088518   12.343559643
   16.363086164  121.075318415   12.405157520
   16.366741101  121.120759105   12.458911880
   16.370396038  121.166381992   12.504865058
   16.374050975  121.212158659   12.543071819
   16.377705912  121.258060915   12.573599349
   16.381360850  121.304060832   12.596527241
   16.385015787  121.350130800   12.611947435
   16.388670724  121.396243564   12.619964158
   16.392325661  121.442372274   12.620693819
   16.395980598  121.488490528   12.614264895
   16.399635536  121.534572415   12.600817788
   16.403290473  121.580452101   12.514409053
   16.406945410  121.626151203   12.491232048
   16.410600347  121.671753240   12.461326050
   16.414255284  121.717233971   12.424886502
   16.417910222  121.762569890   12.382119377
   16.421565159  121.807608919   12.266963931
   16.425220096  121.852352676   12.216048228
   16.428875033  121.896899568   12.159281006
   16.432529970  121.941228673   12.096916678
   16.436184908  121.985320011   12.029218282
   16.439839845  122.029154580   11.956457114
   16.443494782  122.072714383   11.878912345
   16.447149719  122.115982458   11.796870616
   16.450804656  122.158942904   11.710625612
   16.454459594  122.201580905   11.620477632
   16.458114531  122.243882754   11.526733129
   16.461769468  122.285835875   11.429704244
   16.465424405  122.327428841   11.329708320
   16.469079342  122.368651397   11.227067407
   16.472734280  122.409494469   11.122107751
   16.476389217  122.449950185   11.015159274
   16.480044154  122.490011882   10.906555043
   16.483699091  122.529674124   10.796630722
   16.487354028  122.568932700   10.685724031
   16.491008966  122.607784641   10.574174180
   16.494663903  122.646228216   10.462321307
   16.498318840  122.684262941   10.350505908
   16.501973777  122.721889574   10.239068263
   16.505628714  122.759110118   10.128347855
   16.509283652  122.795927811   10.018682791
   16.512938589  122.832347126    9.910409224
   16.516593526  122.868373759    9.803860767
   16.520248463  122.904014621    9.699367917
   16.523903400  122.939277823    9.597257474
   16.527558338  122.974172664    9.497851974
   16.531213275  123.008709611    9.401469112
   16.534868212  123.042900285    9.308421187
   16.538523149  123.076757437    9.219014543
   16.542178086  123.110294926    9.133549020
   16.545833024  123.143527692    9.052317424
   16.549487961  123.176471735    8.975604993
   16.553142898  123.209144081    8.903688885
   16.556797835  123.241360933    8.771744279
   16.560452772  123.273313989    8.714003346
   16.564107710  123.305065752    8.661637389
   16.567762647  123.336636323    8.614895515
   16.571417584  123.368046698    8.574016055
   16.575072521  123.399318723    8.539226157
   16.578727458  123.430475051    8.510741379
   16.582382396  123.461539104    8.488765323
   16.586037333  123.492535023    8.473489276
   16.589692270  123.523487627    8.465091876
   16.593347207  123.554422364    8.463738802
   16.597002144  123.585365263    8.469582488
   16.600657082  123.616342886    8.482761854
   16.604312019  123.647362559    8.435338953
   16.607966956  123.678249695    8.467492515
   16.611621893  123.709267958    8.507108713
   16.615276830  123.740444796    8.554279668
   16.618931768  123.771807967    8.609082700
   16.622586705  123.803385484    8.671580223
   16.626241642  123.835205562    8.741819669
   16.629896579  123.867296560    8.819833435
   16.633551516  123.899686930    8.905638856
   16.637206454  123.932405158    8.999238212
   16.640861391  123.965479712    9.100618757
   16.644516328  123.998938985    9.209752773
   16.648171265  124.032669607    9.260521272
   16.651826202  124.066748502    9.388857056
   16.655481140  124.101309964    9.524572572
   16.659136077  124.136380829    9.667590557
   16.662791014  124.171987622    9.817819128
   16.666445951  124.208156509    9.975152004
   16.670100888  124.244913240   10.139468753
   16.673755826  124.282283098   10.310635062
   16.677410763  124.320290852   10.488503036
   16.681065700  124.358960706   10.672911515
   16.684720637  124.398316252   10.863686418
   16.688375574  124.438380419   11.060641106
   16.692030512  124.479175436   11.263576764
   16.695685449  124.520722781   11.472282815
   16.699340386  124.563043143   11.686537336
   16.702995323  124.606156378   11.906107506
   16.706650260  124.650081473   12.130750066
   16.710305198  124.694836509   12.360211799
   16.713960135  124.740438621   12.594230018
   16.717615072  124.786903969   12.832533078
   16.721270009  124.834247705   13.074840898
   16.724924946  124.882483942   13.320865488
   16.728579884  124.931625727   13.570311501
   16.732234821  124.981685015   13.822876784
   16.735889758  125.032672645   14.078252942
   16.739544695  125.084598318   14.336125908
   16.743199632  125.137470578   14.596176524
   16.746854570  125.191296794   14.858081119
   16.750509507  125.246083145   15.121512102
   16.754164444  125.301834605   15.386138549
   16.757819381  125.358554935   15.651626792
   16.761474318  125.416246672   15.917641019
   16.765129256  125.474911122   16.183843858
   16.768784193  125.534548355   16.449896972
   16.772439130  125.595157207   16.715461643
   16.776094067  125.656735273   16.980199357
   16.779749004  125.719278913   17.243772381
   16.783403942  125.782683220   17.439089356
   16.787058879  125.846905321   17.703198707
   16.790713816  125.912088491   17.964937171
   16.794368753  125.978223478   18.223985057
   16.798023690  126.045299869   18.480025892
   16.801678628  126.113306101   18.732746950
   16.805333565  126.182229476   18.981839771
   16.808988502  126.252056175   19.227000666
   16.812643439  126.322771281   19.467931212
   16.816298376  126.394358796   19.704338726
   16.819953314  126.466801663   19.935936727
   16.823608251  126.540081789   20.162445381
   16.827263188  126.614180073   20.383591931
   16.830918125  126.689076430   20.599111106
   16.834573062  126.764749818   20.808745513
   16.838228000  126.841178273   21.012246011
   16.841882937  126.918265444   21.142184420
   16.845537874  126.995896199   21.336599994
   16.849192811  127.074095039   21.457711688
   16.852847748  127.152860169   21.641705858
   16.856502686  127.232283892   21.818067586
   16.860157623  127.312337990   21.986621865
   16.863812560  127.392993622   22.147203328
   16.867467497  127.474221361   22.299656470
   16.871122434  127.555991230   22.443835851
   16.874777372  127.638272737   22.579606274
   16.878432309  127.721034919   22.706842947
   16.882087246  127.804246371   22.825431613
   16.885742183  127.887875294   22.935268673
   16.889397120  127.971889529   23.036261275
   16.893052058  128.056256595   23.128327389
   16.896706995  128.140943734   23.211395856
   16.900361932  128.225917948   23.285406423
   16.904016869  128.311146035   23.350309751
   16.907671806  128.396594636   23.406067403
   16.911326744  128.482230271   23.452651817
   16.914981681  128.568019379   23.490046255
   16.918636618  128.653928355   23.518244735
   16.922291555  128.739923596   23.537251944
   16.925946492  128.825971531   23.547083129
   16.929601430  128.912038667   23.547763978
   16.933256367  128.998091624   23.539330479
   16.936911304  129.084097168   23.521828761
   16.940566241  129.170022257   23.495314920
   16.944221178  129.255834070   23.459854836
   16.947876116  129.341442701   23.348073302
   16.951531053  129.426691244   23.298865772
   16.955185990  129.511743644   23.240761211
   16.958840927  129.596567586   23.173871801
   16.962495864  129.681131180   23.098318017
   16.966150802  129.765402990   23.014228372
   16.969805739  129.849352065   22.921739144
   16.973460676  129.932742177   22.755965564
   16.977115613  130.015724301   22.650898128
   16.980770550  130.098307472   22.537684469
   16.984425488  130.180462231   22.416498191
   16.988080425  130.262159764   22.287518856
   16.991735362  130.343371925   22.150931675
   16.995390299  130.424071256   22.006927190
   16.999045236  130.504231001   21.855700959
   17.002700174  130.583825130   21.697453235
   17.006355111  130.662828353   21.532388637
   17.010010048  130.741216135   21.360715828
   17.013664985  130.818964711   21.182647182
   17.017319922  130.896051096   20.998398458
   17.020974860  130.972453103   20.808188467
   17.024629797  131.048149348   20.612238743
   17.028284734  131.123119260   20.410773217
   17.031939671  131.197343092   20.204017885
   17.035594608  131.270801925   19.992200488
   17.039249546  131.343477678   19.775550187
   17.042904483  131.415353106   19.554297243
   17.046559420  131.486411809   19.328672705
   17.050214357  131.556638232   19.098908097
   17.053869294  131.626017667   18.865235113
   17.057524232  131.694410536   18.561549171
   17.061179169  131.761819901   18.324604708
   17.064834106  131.828356931   18.084242626
   17.068489043  131.894009570   17.840701600
   17.072143980  131.958766635   17.594218694
   17.075798918  132.022617802   17.345029106
   17.079453855  132.085553605   17.093365908
   17.083108792  132.147565427   16.839459809
   17.086763729  132.208645487   16.583538911
   17.090418666  132.268786833   16.325828488
   17.094073604  132.327983333   16.066550761
   17.097728541  132.386229659   15.805924694
   17.101383478  132.443521278   15.544165791
   17.105038415  132.499854437   15.281485905
   17.108693352  132.555178457   14.950485308
   17.112348290  132.609346618   14.690501030
   17.116003227  132.662563548   14.430002274
   17.119658164  132.714827745   14.169193932
   17.123313101  132.766138443   13.908276099
   17.126968038  132.816495601   13.647443941
   17.130622976  132.865899880   13.386887590
   17.134277913  132.914352629   13.126792030
   17.137932850  132.961855862   12.867337005
   17.141587787  133.008412240   12.608696934
   17.145242724  133.054025052   12.351040835
   17.148897662  133.098698195   12.094532260
   17.152552599  133.142436154   11.839329235
   17.156207536  133.185243981   11.585584217
   17.159862473  133.227127275   11.333444056
   17.163517410  133.268092161   11.083049964
   17.167172348  133.308145271   10.834537497
   17.170827285  133.347293721   10.588036547
   17.174482222  133.385545091   10.343671332
   17.178137159  133.422907406   10.101560410
   17.181792096  133.459389113    9.861816688
   17.185447034  133.494999062    9.624547447
   17.189101971  133.529746485    9.389854368
   17.192756908  133.563640974    9.157833573
   17.196411845  133.596692464    8.928575664
   17.200066782  133.628911211    8.702165777
   17.203721720  133.660307770    8.478683640
   17.207376657  133.690892981    8.258203631
   17.211031594  133.720677943    8.040794854
   17.214686531  133.749674001    7.826521211
   17.218341468  133.777892722    7.615441480
   17.221996406  133.805345879    7.407609407
   17.225651343  133.832045432    7.203073788
   17.229306280  133.858003513    7.001878572
   17.232961217  133.883010251    6.739301955
   17.236616154  133.907292618    6.548668902
   17.240271092  133.930884153    6.361281404
   17.243926029  133.953796782    6.177174145
   17.247580966  133.976042553    5.996377161
   17.251235903  133.997633611    5.818915958
   17.254890840  134.018582188    5.644811634
   17.258545778  134.038900585    5.474081016
   17.262200715  134.058601158    5.306736782
   17.265855652  134.077696301    5.142787594
   17.269510589  134.096198432    4.982238236
   17.273165526  134.114119980    4.825089742
   17.276820464  134.131473372    4.671339536
   17.280475401  134.148271018    4.520981564
   17.284130338  134.164525301    4.374006434
   17.287785275  134.180248562    4.230401551
   17.291440212  134.195453092    4.090151251
   17.295095150  134.210151118    3.953236942
   17.298750087  134.224354796    3.819637233
   17.302405024  134.238076196    3.689328075
   17.306059961  134.251327297    3.562282890
   17.309714898  134.264119978    3.438472706
   17.313369836  134.276466004    3.317866287
   17.317024773  134.288377026    3.200430263
   17.320679710  134.299864567    3.086129256
   17.324334647  134.310940017    2.974926010
   17.327989584  134.321614629    2.866781509
   17.331644522  134.331899507    2.761655104
   17.335299459  134.341805607    2.659504631
   17.338954396  134.351343725    2.560286525
   17.342609333  134.360524497    2.463955939
   17.346264270  134.369358395    2.370466850
   17.349919208  134.377855717    2.279772176
   17.353574145  134.386026589    2.191823873
   17.357229082  134.393880960    2.106573047
   17.360884019  134.401428599    2.023970048
   17.364538956  134.408532318    1.877972046
   17.368193894  134.415260934    1.804346236
   17.371848831  134.421724657    1.733014197
   17.375503768  134.427931793    1.663933425
   17.379158705  134.433890492    1.597060787
   17.382813642  134.439608744    1.532352600
   17.386468580  134.445094380    1.469764724
   17.390123517  134.450355068    1.409252641
   17.393778454  134.455398314    1.350771534
   17.397433391  134.460231458    1.294276368
   17.401088328  134.464861676    1.239721956
   17.404743266  134.469295979    1.187063037
   17.408398203  134.473541212    1.136254337
   17.412053140  134.477604055    1.087250635
   17.415708077  134.481491022    1.040006825
   17.419363014  134.485208463    0.994477975
   17.423017952  134.488762566    0.950619376
   17.426672889  134.492159352    0.908386603
   17.430327826  134.495404685    0.867735554
   17.433982763  134.498504264    0.828622505
   17.437637700  134.501463632    0.791004148
   17.441292638  134.504288174    0.754837633
   17.444947575  134.506966358    0.651969363
   17.448602512  134.509295108    0.622523803
   17.452257449  134.511469438    0.526609213
   17.455912386  134.513351281    0.503288569
   17.459567324  134.515149453    0.480820162
   17.463222261  134.516867029    0.459182673
   17.466877198  134.518507007    0.438354790
   17.470532135  134.520072307    0.418315237
   17.474187072  134.521565773    0.399042812
   17.477842010  134.522990169    0.380516410
   17.481496947  134.524348184    0.362715062
   17.485151884  134.525642429    0.345617954
   17.488806821  134.526875440    0.329204455
   17.492461758  134.528049680    0.313454144
   17.496116696  134.529167534    0.298346828
   17.499771633  134.530231317    0.283862562
   17.503426570  134.531243269    0.269981674
   17.507081507  134.532205560    0.256684775
   17.510736444  134.533120291    0.243952778
   17.514391382  134.533989490    0.231766915
   17.518046319  134.534815121    0.220108746
   17.521701256  134.535599078    0.208960172
   17.525356193  134.536343192    0.198303446
   17.529011130  134.537049229    0.188121180
   17.532666068  134.537718892    0.178396357
   17.536321005  134.538353821    0.169112333
   17.539975942  134.538955599    0.160252846
   17.543630879  134.539525747    0.151802017
   17.547285816  134.540065732    0.143744359
   17.550940754  134.540576961    0.136064773
   17.554595691  134.541060791    0.128748555
   17.558250628  134.541518522    0.121781394
   17.561905565  134.541951406    0.115149372
   17.565560502  134.542360641    0.108838965
   17.569215440  134.542747381    0.102837040
   17.572870377  134.543112728    0.097130852
   17.576525314  134.543457740    0.091708044
   17.580180251  134.543783432    0.086556641
   17.583835188  134.544090775    0.081665048
   17.587490126  134.544380697    0.077022044
   17.591145063  134.544654086    0.072616776
   17.594800000  134.544911793    0.068438759
