# Supplementary material for: Finite-Temperature Evolution of Frenkel Defects in Hybrid Perovskites: Healing and Lead-Methylammonium Antisite Pairs
Source: ACS Appl Mater Interfaces. 2026 Apr 9;18(15):22071–80. doi: 10.1021/acsami.6c02743 (PMC13107386; doi:10.1021/acsami.6c02743)
Supplement: Supplementary file 2 [file am6c02743_si_002.zip › supporting/fig1-3/lead/log.vmd]

# VMD for LINUXAMD64, version 1.9.4a55 (October 19, 2021)
# Log file 'log.vmd', created by user jgor
animate goto 0
animate goto 0
animate goto 1
animate goto 1
animate goto 2
animate goto 2
animate goto 3
animate goto 3
animate goto 4
animate goto 4
animate goto 5
animate goto 5
animate goto 6
animate goto 6
animate goto 7
animate goto 7
animate goto 8
animate goto 8
animate goto 9
animate goto 9
animate goto 10
animate goto 10
animate goto 11
animate goto 11
animate goto 12
animate goto 12
animate goto 13
animate goto 13
animate goto 14
animate goto 14
animate goto 15
animate goto 15
animate goto 16
animate goto 16
animate goto 17
animate goto 17
animate goto 18
animate goto 18
animate goto 19
animate goto 19
animate goto 20
animate goto 20
animate goto 21
animate goto 21
animate goto 22
animate goto 22
animate goto 23
animate goto 23
animate goto 24
animate goto 24
animate goto 25
animate goto 25
animate goto 26
animate goto 26
animate goto 27
animate goto 27
animate goto 28
animate goto 28
animate goto 29
animate goto 29
animate goto 30
animate goto 30
animate goto 31
animate goto 31
animate goto 32
animate goto 32
animate goto 33
animate goto 33
animate goto 34
animate goto 34
animate goto 35
animate goto 35
animate goto 36
animate goto 36
animate goto 37
animate goto 37
animate goto 38
animate goto 38
animate goto 39
animate goto 39
animate goto 40
animate goto 40
animate goto 41
animate goto 41
animate goto 42
animate goto 42
animate goto 43
animate goto 43
animate goto 44
animate goto 44
animate goto 45
animate goto 45
animate goto 46
animate goto 46
animate goto 47
animate goto 47
animate goto 48
animate goto 48
animate goto 49
animate goto 49
animate goto 50
animate goto 50
animate goto 51
animate goto 51
animate goto 52
animate goto 52
animate goto 53
animate goto 53
animate goto 54
animate goto 54
animate goto 55
animate goto 55
animate goto 56
animate goto 56
animate goto 57
animate goto 57
animate goto 58
animate goto 58
animate goto 59
animate goto 59
animate goto 60
animate goto 60
animate goto 61
animate goto 61
animate goto 62
animate goto 62
animate goto 63
animate goto 63
animate goto 64
animate goto 64
animate goto 65
animate goto 65
animate goto 66
animate goto 66
animate goto 67
animate goto 67
animate goto 68
animate goto 68
animate goto 69
animate goto 69
animate goto 70
animate goto 70
animate goto 71
animate goto 71
animate goto 72
animate goto 72
animate goto 73
animate goto 73
animate goto 74
animate goto 74
animate goto 75
animate goto 75
animate goto 76
animate goto 76
animate goto 77
animate goto 77
animate goto 78
animate goto 78
animate goto 79
animate goto 79
animate goto 80
animate goto 80
animate goto 81
animate goto 81
animate goto 82
animate goto 82
animate goto 83
animate goto 83
animate goto 84
animate goto 84
animate goto 85
animate goto 85
animate goto 86
animate goto 86
animate goto 87
animate goto 87
animate goto 88
animate goto 88
animate goto 89
animate goto 89
animate goto 90
animate goto 90
animate goto 91
animate goto 91
animate goto 92
animate goto 92
animate goto 93
animate goto 93
animate goto 94
animate goto 94
animate goto 95
animate goto 95
animate goto 96
animate goto 96
animate goto 97
animate goto 97
animate goto 98
animate goto 98
animate goto 99
animate goto 99
animate goto 100
animate goto 100
animate goto 101
animate goto 101
animate goto 102
animate goto 102
animate goto 103
animate goto 103
animate goto 104
animate goto 104
animate goto 105
animate goto 105
animate goto 106
animate goto 106
animate goto 107
animate goto 107
animate goto 108
animate goto 108
animate goto 109
animate goto 109
animate goto 110
animate goto 110
animate goto 111
animate goto 111
animate goto 112
animate goto 112
animate goto 113
animate goto 113
animate goto 114
animate goto 114
animate goto 115
animate goto 115
animate goto 116
animate goto 116
animate goto 117
animate goto 117
animate goto 118
animate goto 118
animate goto 119
animate goto 119
animate goto 120
animate goto 120
animate goto 121
animate goto 121
animate goto 122
animate goto 122
animate goto 123
animate goto 123
animate goto 124
animate goto 124
animate goto 125
animate goto 125
animate goto 126
animate goto 126
animate goto 127
animate goto 127
animate goto 128
animate goto 128
animate goto 129
animate goto 129
animate goto 130
animate goto 130
animate goto 131
animate goto 131
animate goto 132
animate goto 132
animate goto 133
animate goto 133
animate goto 134
animate goto 134
animate goto 135
animate goto 135
animate goto 136
animate goto 136
animate goto 137
animate goto 137
animate goto 138
animate goto 138
animate goto 139
animate goto 139
animate goto 140
animate goto 140
animate goto 141
animate goto 141
animate goto 142
animate goto 142
animate goto 143
animate goto 143
animate goto 144
animate goto 144
animate goto 145
animate goto 145
animate goto 146
animate goto 146
animate goto 147
animate goto 147
animate goto 148
animate goto 148
animate goto 149
animate goto 149
animate goto 150
animate goto 150
animate goto 151
animate goto 151
animate goto 152
animate goto 152
animate goto 153
animate goto 153
animate goto 154
animate goto 154
animate goto 155
animate goto 155
animate goto 156
animate goto 156
animate goto 157
animate goto 157
animate goto 158
animate goto 158
animate goto 159
animate goto 159
animate goto 160
animate goto 160
animate goto 161
animate goto 161
animate goto 162
animate goto 162
animate goto 163
animate goto 163
animate goto 164
animate goto 164
animate goto 165
animate goto 165
animate goto 166
animate goto 166
animate goto 167
animate goto 167
animate goto 168
animate goto 168
animate goto 169
animate goto 169
animate goto 170
animate goto 170
animate goto 171
animate goto 171
animate goto 172
animate goto 172
animate goto 173
animate goto 173
animate goto 174
animate goto 174
animate goto 175
animate goto 175
animate goto 176
animate goto 176
animate goto 177
animate goto 177
animate goto 178
animate goto 178
animate goto 179
animate goto 179
animate goto 180
animate goto 180
animate goto 181
animate goto 181
animate goto 182
animate goto 182
animate goto 183
animate goto 183
animate goto 184
animate goto 184
animate goto 185
animate goto 185
animate goto 186
animate goto 186
animate goto 187
animate goto 187
animate goto 188
animate goto 188
animate goto 189
animate goto 189
animate goto 190
animate goto 190
animate goto 191
animate goto 191
animate goto 192
animate goto 192
animate goto 193
animate goto 193
animate goto 194
animate goto 194
animate goto 195
animate goto 195
animate goto 196
animate goto 196
animate goto 197
animate goto 197
animate goto 198
animate goto 198
animate goto 199
animate goto 199
animate goto 200
animate goto 200
animate goto 201
animate goto 201
animate goto 202
animate goto 202
animate goto 203
animate goto 203
animate goto 204
animate goto 204
animate goto 205
animate goto 205
animate goto 206
animate goto 206
animate goto 207
animate goto 207
animate goto 208
animate goto 208
animate goto 209
animate goto 209
animate goto 210
animate goto 210
animate goto 211
animate goto 211
animate goto 212
animate goto 212
animate goto 213
animate goto 213
animate goto 214
animate goto 214
animate goto 215
animate goto 215
animate goto 216
animate goto 216
animate goto 217
animate goto 217
animate goto 218
animate goto 218
animate goto 219
animate goto 219
animate goto 220
animate goto 220
animate goto 221
animate goto 221
animate goto 222
animate goto 222
animate goto 223
animate goto 223
animate goto 224
animate goto 224
animate goto 225
animate goto 225
animate goto 226
animate goto 226
animate goto 227
animate goto 227
animate goto 228
animate goto 228
animate goto 229
animate goto 229
animate goto 230
animate goto 230
animate goto 231
animate goto 231
animate goto 232
animate goto 232
animate goto 233
animate goto 233
animate goto 234
animate goto 234
animate goto 235
animate goto 235
animate goto 236
animate goto 236
animate goto 237
animate goto 237
animate goto 238
animate goto 238
animate goto 239
animate goto 239
animate goto 240
animate goto 240
animate goto 241
animate goto 241
animate goto 242
animate goto 242
animate goto 243
animate goto 243
animate goto 244
animate goto 244
animate goto 245
animate goto 245
animate goto 246
animate goto 246
animate goto 247
animate goto 247
animate goto 248
animate goto 248
animate goto 249
animate goto 249
animate goto 250
animate goto 250
animate goto 251
animate goto 251
animate goto 252
animate goto 252
animate goto 253
animate goto 253
animate goto 254
animate goto 254
animate goto 255
animate goto 255
animate goto 256
animate goto 256
animate goto 257
animate goto 257
animate goto 258
animate goto 258
animate goto 259
animate goto 259
animate goto 260
animate goto 260
animate goto 261
animate goto 261
animate goto 262
animate goto 262
animate goto 263
animate goto 263
animate goto 264
animate goto 264
animate goto 265
animate goto 265
animate goto 266
animate goto 266
animate goto 267
animate goto 267
animate goto 268
animate goto 268
animate goto 269
animate goto 269
animate goto 270
animate goto 270
animate goto 271
animate goto 271
animate goto 272
animate goto 272
animate goto 273
animate goto 273
animate goto 274
animate goto 274
animate goto 275
animate goto 275
animate goto 276
animate goto 276
animate goto 277
animate goto 277
animate goto 278
animate goto 278
animate goto 279
animate goto 279
animate goto 280
animate goto 280
animate goto 281
animate goto 281
animate goto 282
animate goto 282
animate goto 283
animate goto 283
animate goto 284
animate goto 284
animate goto 285
animate goto 285
animate goto 286
animate goto 286
animate goto 287
animate goto 287
animate goto 288
animate goto 288
animate goto 289
animate goto 289
animate goto 290
animate goto 290
animate goto 291
animate goto 291
animate goto 292
animate goto 292
animate goto 293
animate goto 293
animate goto 294
animate goto 294
animate goto 295
animate goto 295
animate goto 296
animate goto 296
animate goto 297
animate goto 297
animate goto 298
animate goto 298
animate goto 299
animate goto 299
animate goto 300
animate goto 300
animate goto 301
animate goto 301
animate goto 302
animate goto 302
animate goto 303
animate goto 303
animate goto 304
animate goto 304
animate goto 305
animate goto 305
animate goto 306
animate goto 306
animate goto 307
animate goto 307
animate goto 308
animate goto 308
animate goto 309
animate goto 309
animate goto 310
animate goto 310
animate goto 311
animate goto 311
animate goto 312
animate goto 312
animate goto 313
animate goto 313
animate goto 314
animate goto 314
animate goto 315
animate goto 315
animate goto 316
animate goto 316
animate goto 317
animate goto 317
animate goto 318
animate goto 318
animate goto 319
animate goto 319
animate goto 320
animate goto 320
animate goto 321
animate goto 321
animate goto 322
animate goto 322
animate goto 323
animate goto 323
animate goto 324
animate goto 324
animate goto 325
animate goto 325
animate goto 326
animate goto 326
animate goto 327
animate goto 327
animate goto 328
animate goto 328
animate goto 329
animate goto 329
animate goto 330
animate goto 330
animate goto 331
animate goto 331
animate goto 332
animate goto 332
animate goto 333
animate goto 333
animate goto 334
animate goto 334
animate goto 335
animate goto 335
animate goto 336
animate goto 336
animate goto 337
animate goto 337
animate goto 338
animate goto 338
animate goto 339
animate goto 339
animate goto 340
animate goto 340
animate goto 341
animate goto 341
animate goto 342
animate goto 342
animate goto 343
animate goto 343
animate goto 344
animate goto 344
animate goto 345
animate goto 345
animate goto 346
animate goto 346
animate goto 347
animate goto 347
animate goto 348
animate goto 348
animate goto 349
animate goto 349
animate goto 350
animate goto 350
animate goto 351
animate goto 351
animate goto 352
animate goto 352
animate goto 353
animate goto 353
animate goto 354
animate goto 354
animate goto 355
animate goto 355
animate goto 356
animate goto 356
animate goto 357
animate goto 357
animate goto 358
animate goto 358
animate goto 359
animate goto 359
animate goto 360
animate goto 360
animate goto 361
animate goto 361
animate goto 362
animate goto 362
animate goto 363
animate goto 363
animate goto 364
animate goto 364
animate goto 365
animate goto 365
animate goto 366
animate goto 366
animate goto 367
animate goto 367
animate goto 368
animate goto 368
animate goto 369
animate goto 369
animate goto 370
animate goto 370
animate goto 371
animate goto 371
animate goto 372
animate goto 372
animate goto 373
animate goto 373
animate goto 374
animate goto 374
animate goto 375
animate goto 375
animate goto 376
animate goto 376
animate goto 377
animate goto 377
animate goto 378
animate goto 378
animate goto 379
animate goto 379
animate goto 380
animate goto 380
animate goto 381
animate goto 381
animate goto 382
animate goto 382
animate goto 383
animate goto 383
animate goto 384
animate goto 384
animate goto 385
animate goto 385
animate goto 386
animate goto 386
animate goto 387
animate goto 387
animate goto 388
animate goto 388
animate goto 389
animate goto 389
animate goto 390
animate goto 390
animate goto 391
animate goto 391
animate goto 392
animate goto 392
animate goto 393
animate goto 393
animate goto 394
animate goto 394
animate goto 395
animate goto 395
animate goto 396
animate goto 396
animate goto 397
animate goto 397
animate goto 398
animate goto 398
animate goto 399
animate goto 399
animate goto 400
animate goto 400
animate goto 401
animate goto 401
animate goto 402
animate goto 402
animate goto 403
animate goto 403
animate goto 404
animate goto 404
animate goto 405
animate goto 405
animate goto 406
animate goto 406
animate goto 407
animate goto 407
animate goto 408
animate goto 408
animate goto 409
animate goto 409
animate goto 410
animate goto 410
animate goto 411
animate goto 411
animate goto 412
animate goto 412
animate goto 413
animate goto 413
animate goto 414
animate goto 414
animate goto 415
animate goto 415
animate goto 416
animate goto 416
animate goto 417
animate goto 417
animate goto 418
animate goto 418
animate goto 419
animate goto 419
animate goto 420
animate goto 420
animate goto 421
animate goto 421
animate goto 422
animate goto 422
animate goto 423
animate goto 423
animate goto 424
animate goto 424
animate goto 425
animate goto 425
animate goto 426
animate goto 426
animate goto 427
animate goto 427
animate goto 428
animate goto 428
animate goto 429
animate goto 429
animate goto 430
animate goto 430
animate goto 431
animate goto 431
animate goto 432
animate goto 432
animate goto 433
animate goto 433
animate goto 434
animate goto 434
animate goto 435
animate goto 435
animate goto 436
animate goto 436
animate goto 437
animate goto 437
animate goto 438
animate goto 438
animate goto 439
animate goto 439
animate goto 440
animate goto 440
animate goto 441
animate goto 441
animate goto 442
animate goto 442
animate goto 443
animate goto 443
animate goto 444
animate goto 444
animate goto 445
animate goto 445
animate goto 446
animate goto 446
animate goto 447
animate goto 447
animate goto 448
animate goto 448
animate goto 449
animate goto 449
animate goto 450
animate goto 450
animate goto 451
animate goto 451
animate goto 452
animate goto 452
animate goto 453
animate goto 453
animate goto 454
animate goto 454
animate goto 455
animate goto 455
animate goto 456
animate goto 456
animate goto 457
animate goto 457
animate goto 458
animate goto 458
animate goto 459
animate goto 459
animate goto 460
animate goto 460
animate goto 461
animate goto 461
animate goto 462
animate goto 462
animate goto 463
animate goto 463
animate goto 464
animate goto 464
animate goto 465
animate goto 465
animate goto 466
animate goto 466
animate goto 467
animate goto 467
animate goto 468
animate goto 468
animate goto 469
animate goto 469
animate goto 470
animate goto 470
animate goto 471
animate goto 471
animate goto 472
animate goto 472
animate goto 473
animate goto 473
animate goto 474
animate goto 474
animate goto 475
animate goto 475
animate goto 476
animate goto 476
animate goto 477
animate goto 477
animate goto 478
animate goto 478
animate goto 479
animate goto 479
animate goto 480
animate goto 480
animate goto 481
animate goto 481
animate goto 482
animate goto 482
animate goto 483
animate goto 483
animate goto 484
animate goto 484
animate goto 485
animate goto 485
animate goto 486
animate goto 486
animate goto 487
animate goto 487
animate goto 488
animate goto 488
animate goto 489
animate goto 489
animate goto 490
animate goto 490
animate goto 491
animate goto 491
animate goto 492
animate goto 492
animate goto 493
animate goto 493
animate goto 494
animate goto 494
animate goto 495
animate goto 495
animate goto 496
animate goto 496
animate goto 497
animate goto 497
animate goto 498
animate goto 498
animate goto 499
animate goto 499
animate goto 500
animate goto 500
animate goto 501
animate goto 501
animate goto 502
animate goto 502
animate goto 503
animate goto 503
animate goto 504
animate goto 504
animate goto 505
animate goto 505
animate goto 506
animate goto 506
animate goto 507
animate goto 507
animate goto 508
animate goto 508
animate goto 509
animate goto 509
animate goto 510
animate goto 510
animate goto 511
animate goto 511
animate goto 512
animate goto 512
animate goto 513
animate goto 513
animate goto 514
animate goto 514
animate goto 515
animate goto 515
animate goto 516
animate goto 516
animate goto 517
animate goto 517
animate goto 518
animate goto 518
animate goto 519
animate goto 519
animate goto 520
animate goto 520
animate goto 521
animate goto 521
animate goto 522
animate goto 522
animate goto 523
animate goto 523
animate goto 524
animate goto 524
animate goto 525
animate goto 525
animate goto 526
animate goto 526
animate goto 527
animate goto 527
animate goto 528
animate goto 528
animate goto 529
animate goto 529
animate goto 530
animate goto 530
animate goto 531
animate goto 531
animate goto 532
animate goto 532
animate goto 533
animate goto 533
animate goto 534
animate goto 534
animate goto 535
animate goto 535
animate goto 536
animate goto 536
animate goto 537
animate goto 537
animate goto 538
animate goto 538
animate goto 539
animate goto 539
animate goto 540
animate goto 540
animate goto 541
animate goto 541
animate goto 542
animate goto 542
animate goto 543
animate goto 543
animate goto 544
animate goto 544
animate goto 545
animate goto 545
animate goto 546
animate goto 546
animate goto 547
animate goto 547
animate goto 548
animate goto 548
animate goto 549
animate goto 549
animate goto 550
animate goto 550
animate goto 551
animate goto 551
animate goto 552
animate goto 552
animate goto 553
animate goto 553
animate goto 554
animate goto 554
animate goto 555
animate goto 555
animate goto 556
animate goto 556
animate goto 557
animate goto 557
animate goto 558
animate goto 558
animate goto 559
animate goto 559
animate goto 560
animate goto 560
animate goto 561
animate goto 561
animate goto 562
animate goto 562
animate goto 563
animate goto 563
animate goto 564
animate goto 564
animate goto 565
animate goto 565
animate goto 566
animate goto 566
animate goto 567
animate goto 567
animate goto 568
animate goto 568
animate goto 569
animate goto 569
animate goto 570
animate goto 570
animate goto 571
animate goto 571
animate goto 572
animate goto 572
animate goto 573
animate goto 573
animate goto 574
animate goto 574
animate goto 575
animate goto 575
animate goto 576
animate goto 576
animate goto 577
animate goto 577
animate goto 578
animate goto 578
animate goto 579
animate goto 579
animate goto 580
animate goto 580
animate goto 581
animate goto 581
animate goto 582
animate goto 582
animate goto 583
animate goto 583
animate goto 584
animate goto 584
animate goto 585
animate goto 585
animate goto 586
animate goto 586
animate goto 587
animate goto 587
animate goto 588
animate goto 588
animate goto 589
animate goto 589
animate goto 590
animate goto 590
animate goto 591
animate goto 591
animate goto 592
animate goto 592
animate goto 593
animate goto 593
animate goto 594
animate goto 594
animate goto 595
animate goto 595
animate goto 596
animate goto 596
animate goto 597
animate goto 597
animate goto 598
animate goto 598
animate goto 599
animate goto 599
animate goto 600
animate goto 600
animate goto 601
animate goto 601
animate goto 602
animate goto 602
animate goto 603
animate goto 603
animate goto 604
animate goto 604
animate goto 605
animate goto 605
animate goto 606
animate goto 606
animate goto 607
animate goto 607
animate goto 608
animate goto 608
animate goto 609
animate goto 609
animate goto 610
animate goto 610
animate goto 611
animate goto 611
animate goto 612
animate goto 612
animate goto 613
animate goto 613
animate goto 614
animate goto 614
animate goto 615
animate goto 615
animate goto 616
animate goto 616
animate goto 617
animate goto 617
animate goto 618
animate goto 618
animate goto 619
animate goto 619
animate goto 620
animate goto 620
animate goto 621
animate goto 621
animate goto 622
animate goto 622
animate goto 623
animate goto 623
animate goto 624
animate goto 624
animate goto 625
animate goto 625
animate goto 626
animate goto 626
animate goto 627
animate goto 627
animate goto 628
animate goto 628
animate goto 629
animate goto 629
animate goto 630
animate goto 630
animate goto 631
animate goto 631
animate goto 632
animate goto 632
animate goto 633
animate goto 633
animate goto 634
animate goto 634
animate goto 635
animate goto 635
animate goto 636
animate goto 636
animate goto 637
animate goto 637
animate goto 638
animate goto 638
animate goto 639
animate goto 639
animate goto 640
animate goto 640
animate goto 641
animate goto 641
animate goto 642
animate goto 642
animate goto 643
animate goto 643
animate goto 644
animate goto 644
animate goto 645
animate goto 645
animate goto 646
animate goto 646
animate goto 647
animate goto 647
animate goto 648
animate goto 648
animate goto 649
animate goto 649
animate goto 650
animate goto 650
animate goto 651
animate goto 651
animate goto 652
animate goto 652
animate goto 653
animate goto 653
animate goto 654
animate goto 654
animate goto 655
animate goto 655
animate goto 656
animate goto 656
animate goto 657
animate goto 657
animate goto 658
animate goto 658
animate goto 659
animate goto 659
animate goto 660
animate goto 660
animate goto 661
animate goto 661
animate goto 662
animate goto 662
animate goto 663
animate goto 663
animate goto 664
animate goto 664
animate goto 665
animate goto 665
animate goto 666
animate goto 666
animate goto 667
animate goto 667
animate goto 668
animate goto 668
animate goto 669
animate goto 669
animate goto 670
animate goto 670
animate goto 671
animate goto 671
animate goto 672
animate goto 672
animate goto 673
animate goto 673
animate goto 674
animate goto 674
animate goto 675
animate goto 675
animate goto 676
animate goto 676
animate goto 677
animate goto 677
animate goto 678
animate goto 678
animate goto 679
animate goto 679
animate goto 680
animate goto 680
animate goto 681
animate goto 681
animate goto 682
animate goto 682
animate goto 683
animate goto 683
animate goto 684
animate goto 684
animate goto 685
animate goto 685
animate goto 686
animate goto 686
animate goto 687
animate goto 687
animate goto 688
animate goto 688
animate goto 689
animate goto 689
animate goto 690
animate goto 690
animate goto 691
animate goto 691
animate goto 692
animate goto 692
animate goto 693
animate goto 693
animate goto 694
animate goto 694
animate goto 695
animate goto 695
animate goto 696
animate goto 696
animate goto 697
animate goto 697
animate goto 698
animate goto 698
animate goto 699
animate goto 699
animate goto 700
animate goto 700
animate goto 701
animate goto 701
animate goto 702
animate goto 702
animate goto 703
animate goto 703
animate goto 704
animate goto 704
animate goto 705
animate goto 705
animate goto 706
animate goto 706
animate goto 707
animate goto 707
animate goto 708
animate goto 708
animate goto 709
animate goto 709
animate goto 710
animate goto 710
animate goto 711
animate goto 711
animate goto 712
animate goto 712
animate goto 713
animate goto 713
animate goto 714
animate goto 714
animate goto 715
animate goto 715
animate goto 716
animate goto 716
animate goto 717
animate goto 717
animate goto 718
animate goto 718
animate goto 719
animate goto 719
animate goto 720
animate goto 720
animate goto 721
animate goto 721
animate goto 722
animate goto 722
animate goto 723
animate goto 723
animate goto 724
animate goto 724
animate goto 725
animate goto 725
animate goto 726
animate goto 726
animate goto 727
animate goto 727
animate goto 728
animate goto 728
animate goto 729
animate goto 729
animate goto 730
animate goto 730
animate goto 731
animate goto 731
animate goto 732
animate goto 732
animate goto 733
animate goto 733
animate goto 734
animate goto 734
animate goto 735
animate goto 735
animate goto 736
animate goto 736
animate goto 737
animate goto 737
animate goto 738
animate goto 738
animate goto 739
animate goto 739
animate goto 740
animate goto 740
animate goto 741
animate goto 741
animate goto 742
animate goto 742
animate goto 743
animate goto 743
animate goto 744
animate goto 744
animate goto 745
animate goto 745
animate goto 746
animate goto 746
animate goto 747
animate goto 747
animate goto 748
animate goto 748
animate goto 749
animate goto 749
animate goto 750
animate goto 750
animate goto 751
animate goto 751
animate goto 752
animate goto 752
animate goto 753
animate goto 753
animate goto 754
animate goto 754
animate goto 755
animate goto 755
animate goto 756
animate goto 756
animate goto 757
animate goto 757
animate goto 758
animate goto 758
animate goto 759
animate goto 759
animate goto 760
animate goto 760
animate goto 761
animate goto 761
animate goto 762
animate goto 762
animate goto 763
animate goto 763
animate goto 764
animate goto 764
animate goto 765
animate goto 765
animate goto 766
animate goto 766
animate goto 767
animate goto 767
animate goto 768
animate goto 768
animate goto 769
animate goto 769
animate goto 770
animate goto 770
animate goto 771
animate goto 771
animate goto 772
animate goto 772
animate goto 773
animate goto 773
animate goto 774
animate goto 774
animate goto 775
animate goto 775
animate goto 776
animate goto 776
animate goto 777
animate goto 777
animate goto 778
animate goto 778
animate goto 779
animate goto 779
animate goto 780
animate goto 780
animate goto 781
animate goto 781
animate goto 782
animate goto 782
animate goto 783
animate goto 783
animate goto 784
animate goto 784
animate goto 785
animate goto 785
animate goto 786
animate goto 786
animate goto 787
animate goto 787
animate goto 788
animate goto 788
animate goto 789
animate goto 789
animate goto 790
animate goto 790
animate goto 791
animate goto 791
animate goto 792
animate goto 792
animate goto 793
animate goto 793
animate goto 794
animate goto 794
animate goto 795
animate goto 795
animate goto 796
animate goto 796
animate goto 797
animate goto 797
animate goto 798
animate goto 798
animate goto 799
animate goto 799
animate goto 800
animate goto 800
animate goto 801
animate goto 801
animate goto 802
animate goto 802
animate goto 803
animate goto 803
animate goto 804
animate goto 804
animate goto 805
animate goto 805
animate goto 806
animate goto 806
animate goto 807
animate goto 807
animate goto 808
animate goto 808
animate goto 809
animate goto 809
animate goto 810
animate goto 810
animate goto 811
animate goto 811
animate goto 812
animate goto 812
animate goto 813
animate goto 813
animate goto 814
animate goto 814
animate goto 815
animate goto 815
animate goto 816
animate goto 816
animate goto 817
animate goto 817
animate goto 818
animate goto 818
animate goto 819
animate goto 819
animate goto 820
animate goto 820
animate goto 821
animate goto 821
animate goto 822
animate goto 822
animate goto 823
animate goto 823
animate goto 824
animate goto 824
animate goto 825
animate goto 825
animate goto 826
animate goto 826
animate goto 827
animate goto 827
animate goto 828
animate goto 828
animate goto 829
animate goto 829
animate goto 830
animate goto 830
animate goto 831
animate goto 831
animate goto 832
animate goto 832
animate goto 833
animate goto 833
animate goto 834
animate goto 834
animate goto 835
animate goto 835
animate goto 836
animate goto 836
animate goto 837
animate goto 837
animate goto 838
animate goto 838
animate goto 839
animate goto 839
animate goto 840
animate goto 840
animate goto 841
animate goto 841
animate goto 842
animate goto 842
animate goto 843
animate goto 843
animate goto 844
animate goto 844
animate goto 845
animate goto 845
animate goto 846
animate goto 846
animate goto 847
animate goto 847
animate goto 848
animate goto 848
animate goto 849
animate goto 849
animate goto 850
animate goto 850
animate goto 851
animate goto 851
animate goto 852
animate goto 852
animate goto 853
animate goto 853
animate goto 854
animate goto 854
animate goto 855
animate goto 855
animate goto 856
animate goto 856
animate goto 857
animate goto 857
animate goto 858
animate goto 858
animate goto 859
animate goto 859
animate goto 860
animate goto 860
animate goto 861
animate goto 861
animate goto 862
animate goto 862
animate goto 863
animate goto 863
animate goto 864
animate goto 864
animate goto 865
animate goto 865
animate goto 866
animate goto 866
animate goto 867
animate goto 867
animate goto 868
animate goto 868
animate goto 869
animate goto 869
animate goto 870
animate goto 870
animate goto 871
animate goto 871
animate goto 872
animate goto 872
animate goto 873
animate goto 873
animate goto 874
animate goto 874
animate goto 875
animate goto 875
animate goto 876
animate goto 876
animate goto 877
animate goto 877
animate goto 878
animate goto 878
animate goto 879
animate goto 879
animate goto 880
animate goto 880
animate goto 881
animate goto 881
animate goto 882
animate goto 882
animate goto 883
animate goto 883
animate goto 884
animate goto 884
animate goto 885
animate goto 885
animate goto 886
animate goto 886
animate goto 887
animate goto 887
animate goto 888
animate goto 888
animate goto 889
animate goto 889
animate goto 890
animate goto 890
animate goto 891
animate goto 891
animate goto 892
animate goto 892
animate goto 893
animate goto 893
animate goto 894
animate goto 894
animate goto 895
animate goto 895
animate goto 896
animate goto 896
animate goto 897
animate goto 897
animate goto 898
animate goto 898
animate goto 899
animate goto 899
animate goto 900
animate goto 900
animate goto 901
animate goto 901
animate goto 902
animate goto 902
animate goto 903
animate goto 903
animate goto 904
animate goto 904
animate goto 905
animate goto 905
animate goto 906
animate goto 906
animate goto 907
animate goto 907
animate goto 908
animate goto 908
animate goto 909
animate goto 909
animate goto 910
animate goto 910
animate goto 911
animate goto 911
animate goto 912
animate goto 912
animate goto 913
animate goto 913
animate goto 914
animate goto 914
animate goto 915
animate goto 915
animate goto 916
animate goto 916
animate goto 917
animate goto 917
animate goto 918
animate goto 918
animate goto 919
animate goto 919
animate goto 920
animate goto 920
animate goto 921
animate goto 921
animate goto 922
animate goto 922
animate goto 923
animate goto 923
animate goto 924
animate goto 924
animate goto 925
animate goto 925
animate goto 926
animate goto 926
animate goto 927
animate goto 927
animate goto 928
animate goto 928
animate goto 929
animate goto 929
animate goto 930
animate goto 930
animate goto 931
animate goto 931
animate goto 932
animate goto 932
animate goto 933
animate goto 933
animate goto 934
animate goto 934
animate goto 935
animate goto 935
animate goto 936
animate goto 936
animate goto 937
animate goto 937
animate goto 938
animate goto 938
animate goto 939
animate goto 939
animate goto 940
animate goto 940
animate goto 941
animate goto 941
animate goto 942
animate goto 942
animate goto 943
animate goto 943
animate goto 944
animate goto 944
animate goto 945
animate goto 945
animate goto 946
animate goto 946
animate goto 947
animate goto 947
animate goto 948
animate goto 948
animate goto 949
animate goto 949
animate goto 950
animate goto 950
animate goto 951
animate goto 951
animate goto 952
animate goto 952
animate goto 953
animate goto 953
animate goto 954
animate goto 954
animate goto 955
animate goto 955
animate goto 956
animate goto 956
animate goto 957
animate goto 957
animate goto 958
animate goto 958
animate goto 959
animate goto 959
animate goto 960
animate goto 960
animate goto 961
animate goto 961
animate goto 962
animate goto 962
animate goto 963
animate goto 963
animate goto 964
animate goto 964
animate goto 965
animate goto 965
animate goto 966
animate goto 966
animate goto 967
animate goto 967
animate goto 968
animate goto 968
animate goto 969
animate goto 969
animate goto 970
animate goto 970
animate goto 971
animate goto 971
animate goto 972
animate goto 972
animate goto 973
animate goto 973
animate goto 974
animate goto 974
animate goto 975
animate goto 975
animate goto 976
animate goto 976
animate goto 977
animate goto 977
animate goto 978
animate goto 978
animate goto 979
animate goto 979
animate goto 980
animate goto 980
animate goto 981
animate goto 981
animate goto 982
animate goto 982
animate goto 983
animate goto 983
animate goto 984
animate goto 984
animate goto 985
animate goto 985
animate goto 986
animate goto 986
animate goto 987
animate goto 987
animate goto 988
animate goto 988
animate goto 989
animate goto 989
animate goto 990
animate goto 990
animate goto 991
animate goto 991
animate goto 992
animate goto 992
animate goto 993
animate goto 993
animate goto 994
animate goto 994
animate goto 995
animate goto 995
animate goto 996
animate goto 996
animate goto 997
animate goto 997
animate goto 998
animate goto 998
animate goto 999
animate goto 999
animate goto 1000
animate goto 1000
animate goto 1001
animate goto 1001
rotate x by 0.333333
rotate x by 0.133333
rotate x by 5.000000
rotate y by 1.333333
rotate x by 2.000000
rotate y by 0.533333
rotate x by 2.333333
rotate y by 0.666667
rotate x by 0.933333
rotate y by 0.266667
rotate x by 1.666667
rotate x by 0.666667
rotate x by 1.000000
rotate y by 0.333333
rotate x by 0.400000
rotate y by 0.133333
rotate x by 0.333333
rotate x by 0.133333
rotate x by 1.666667
rotate x by 0.666667
rotate x by 1.000000
rotate x by 0.400000
rotate x by 0.333333
rotate x by 0.133333
rotate x by 0.666667
rotate x by 0.266667
rotate x by 0.666667
rotate x by 0.266667
rotate x by 0.333333
rotate x by 0.133333
rotate x by 0.333333
rotate x by 0.133333
rotate x by 1.000000
rotate x by 0.400000
rotate x by 0.666667
rotate x by 0.266667
rotate x by 0.666667
rotate x by 0.266667
rotate x by 0.333333
rotate x by 0.133333
rotate x by 1.000000
rotate x by 0.400000
rotate x by 0.333333
rotate x by 0.133333
rotate x by 0.333333
rotate x by 0.133333
rotate x by 0.666667
rotate x by 0.266667
rotate x by 1.333333
rotate y by -0.666667
rotate x by 0.533333
rotate y by -0.266667
rotate x by 0.666667
rotate x by 0.266667
rotate x by 2.000000
rotate y by -0.666667
rotate x by 0.800000
rotate y by -0.266667
rotate x by 1.000000
rotate y by -0.333333
rotate x by 0.400000
rotate y by -0.133333
rotate x by 1.000000
rotate y by -0.333333
rotate x by 0.400000
rotate y by -0.133333
rotate x by 1.000000
rotate y by -0.666667
rotate x by 0.400000
rotate y by -0.266667
rotate x by 1.000000
rotate x by 0.400000
rotate y by -0.333333
rotate y by -0.133333
rotate x by 1.333333
rotate y by -0.333333
rotate x by 0.533333
rotate y by -0.133333
rotate x by 0.333333
rotate y by -0.333333
rotate x by 0.133333
rotate y by -0.133333
rotate x by 0.333333
rotate x by 0.133333
rotate x by 0.666667
rotate y by -0.333333
rotate x by 0.266667
rotate y by -0.133333
rotate x by 0.333333
rotate x by 0.133333
rotate x by 0.333333
rotate y by -0.333333
rotate x by 0.133333
rotate y by -0.133333
rotate x by 0.666667
rotate y by -0.333333
rotate x by 0.266667
rotate y by -0.133333
rotate x by 0.333333
rotate x by 0.133333
rotate x by 0.333333
rotate y by -0.333333
rotate x by 0.133333
rotate y by -0.133333
rotate x by 0.333333
rotate x by 0.133333
rotate x by 0.666667
rotate x by 0.266667
rotate x by 0.666667
rotate x by 0.266667
rotate x by 1.000000
rotate x by 0.400000
rotate x by 0.666667
rotate x by 0.266667
rotate x by 1.333333
rotate x by 0.533333
rotate x by 1.333333
rotate x by 0.533333
rotate x by 1.000000
rotate x by 0.400000
rotate x by 1.333333
rotate x by 0.533333
rotate x by 0.666667
rotate x by 0.266667
rotate x by 0.666667
rotate y by 0.333333
rotate x by 0.266667
rotate y by 0.133333
rotate x by 0.333333
rotate x by 0.133333
rotate x by 1.333333
rotate y by 0.666667
rotate x by 0.533333
rotate y by 0.266667
rotate x by 0.333333
rotate y by 0.333333
rotate x by 0.133333
rotate y by 0.133333
rotate x by 0.333333
rotate x by 0.133333
rotate x by 0.666667
rotate x by 0.266667
rotate x by 0.333333
rotate x by 0.133333
rotate x by 0.333333
rotate x by 0.133333
rotate x by 0.333333
rotate x by 0.133333
rotate x by 0.333333
rotate y by 0.333333
rotate x by 0.133333
rotate y by 0.133333
rotate x by 1.000000
rotate x by 0.400000
rotate x by 0.666667
rotate y by 1.000000
rotate x by 0.266667
rotate y by 0.400000
rotate x by 1.333333
rotate y by 0.333333
rotate x by 0.533333
rotate y by 0.133333
rotate x by 0.666667
rotate x by 0.266667
rotate x by 0.666667
rotate x by 0.266667
rotate x by 0.333333
rotate x by 0.133333
rotate x by 0.666667
rotate y by 0.333333
rotate x by 0.266667
rotate y by 0.133333
rotate x by 1.000000
rotate x by 0.400000
rotate x by 0.666667
rotate x by 0.266667
rotate x by 1.000000
rotate y by 0.333333
rotate x by 0.400000
rotate y by 0.133333
rotate x by 0.666667
rotate y by 0.333333
rotate x by 0.266667
rotate y by 0.133333
rotate x by 1.000000
rotate y by 0.333333
rotate x by 0.400000
rotate y by 0.133333
rotate x by 0.333333
rotate x by 0.133333
rotate x by 0.333333
rotate x by 0.133333
rotate x by 0.666667
rotate x by 0.266667
rotate x by 0.333333
rotate x by 0.133333
rotate x by 0.333333
rotate x by 0.133333
rotate x by 0.333333
rotate x by 0.133333
rotate x by 0.333333
rotate x by 0.133333
rotate x by 0.333333
rotate x by 0.133333
rotate x by 0.333333
rotate x by 0.133333
rotate y by 0.333333
rotate y by 0.133333
rotate x by 1.000000
rotate x by 0.400000
rotate x by 0.333333
rotate x by 0.133333
rotate x by 0.333333
rotate x by 0.133333
rotate x by 0.666667
rotate x by 0.266667
rotate x by 0.333333
rotate x by 0.133333
rotate y by -0.333333
rotate y by -0.133333
rotate x by 1.333333
rotate x by 0.533333
rotate x by 0.333333
rotate y by -0.333333
rotate x by 0.133333
rotate y by -0.133333
rotate x by 0.666667
rotate x by 0.266667
rotate x by 0.333333
rotate x by 0.133333
scale by 1.200000
scale by 1.200000
scale by 1.200000
scale by 1.200000
animate goto 896
animate goto 894
animate goto 880
animate goto 878
animate goto 867
animate goto 864
animate goto 856
animate goto 853
animate goto 851
animate goto 845
animate goto 843
animate goto 835
animate goto 832
animate goto 829
animate goto 824
animate goto 821
animate goto 819
animate goto 800
animate goto 792
animate goto 786
animate goto 784
animate goto 781
animate goto 778
animate goto 770
animate goto 765
animate goto 762
animate goto 759
animate goto 754
animate goto 751
animate goto 749
animate goto 743
animate goto 741
animate goto 738
animate goto 714
animate goto 706
animate goto 703
animate goto 695
animate goto 692
animate goto 690
animate goto 668
animate goto 649
animate goto 639
animate goto 631
animate goto 628
animate goto 623
animate goto 620
animate goto 617
animate goto 615
animate goto 612
animate goto 609
animate goto 607
animate goto 601
animate goto 598
animate goto 593
animate goto 590
animate goto 588
animate goto 585
animate goto 580
animate goto 577
animate goto 561
animate goto 558
animate goto 556
animate goto 539
animate goto 537
animate goto 531
animate goto 529
animate goto 521
animate goto 515
animate goto 507
animate goto 502
animate goto 494
animate goto 491
animate goto 488
animate goto 486
animate goto 483
animate goto 480
animate goto 421
animate goto 378
animate goto 376
animate goto 352
animate goto 338
animate goto 335
animate goto 338
animate goto 341
animate goto 386
animate goto 424
animate goto 456
animate goto 459
animate goto 475
animate goto 486
animate goto 491
animate goto 494
animate goto 502
animate goto 507
animate goto 513
animate goto 518
animate goto 521
animate goto 523
animate goto 526
animate goto 531
animate goto 534
animate goto 537
animate goto 558
animate goto 566
animate goto 569
animate goto 574
animate goto 582
animate goto 585
animate goto 593
animate goto 601
animate goto 615
animate goto 625
animate goto 628
animate goto 636
animate goto 639
animate goto 647
animate goto 652
animate goto 657
animate goto 668
animate goto 671
animate goto 676
animate goto 684
animate goto 687
animate goto 690
animate goto 692
animate goto 698
animate goto 703
animate goto 711
animate goto 714
animate goto 722
animate goto 727
animate goto 733
animate goto 741
animate goto 746
animate goto 751
animate goto 757
animate goto 768
animate goto 770
animate goto 778
animate goto 784
animate goto 789
animate goto 792
animate goto 802
animate goto 808
animate goto 813
animate goto 824
animate goto 827
animate goto 829
animate goto 835
animate goto 837
animate goto 840
animate goto 859
animate goto 867
animate goto 870
animate goto 875
animate goto 878
animate goto 880
animate goto 888
animate goto 899
animate goto 902
animate goto 910
animate goto 912
animate goto 915
animate goto 923
animate goto 926
animate goto 934
animate goto 942
animate goto 945
animate goto 953
animate goto 958
animate goto 963
animate goto 966
animate goto 974
animate goto 977
animate goto 985
animate goto 988
animate goto 990
animate goto 1001
scale by 1.200000
scale by 1.200000
scale by 1.200000
scale by 1.200000
scale by 1.200000
scale by 1.200000
rotate y by 0.333333
rotate y by 0.133333
rotate y by 1.666667
rotate y by 0.666667
rotate y by 0.666667
rotate y by 0.266667
rotate y by 0.666667
rotate y by 0.266667
rotate y by 0.666667
rotate y by 0.266667
rotate y by 0.333333
rotate y by 0.133333
rotate y by 0.333333
rotate y by 0.133333
rotate y by 0.333333
rotate y by 0.133333
rotate y by 0.333333
rotate y by 0.133333
rotate y by 1.000000
rotate y by 0.400000
rotate y by 0.333333
rotate y by 0.133333
rotate x by 0.333333
rotate y by 0.333333
rotate x by 0.133333
rotate y by 0.133333
rotate y by 0.666667
rotate y by 0.266667
rotate y by -0.333333
rotate y by -0.133333
rotate x by 0.666667
rotate y by -1.666667
rotate x by 0.266667
rotate y by -0.666667
rotate x by 0.333333
rotate y by -0.333333
rotate x by 0.133333
rotate y by -0.133333
rotate y by -1.000000
rotate y by -0.400000
rotate y by -0.333333
rotate y by -0.133333
rotate x by 0.333333
rotate y by -0.666667
rotate x by 0.133333
rotate y by -0.266667
rotate y by -0.333333
rotate y by -0.133333
rotate y by -0.333333
rotate y by -0.133333
rotate y by -0.333333
rotate y by -0.133333
rotate y by -0.333333
rotate y by -0.133333
rotate y by -0.333333
rotate y by -0.133333
rotate x by 0.333333
rotate x by 0.133333
rotate y by -0.666667
rotate y by -0.266667
rotate y by -0.333333
rotate y by -0.133333
rotate y by -0.333333
rotate y by -0.133333
rotate y by -0.333333
rotate y by -0.133333
rotate y by -0.333333
rotate y by -0.133333
rotate y by -0.333333
rotate y by -0.133333
rotate y by -0.333333
rotate y by -0.133333
rotate y by -0.333333
rotate y by -0.133333
rotate y by -0.333333
rotate y by -0.133333
rotate x by -0.333333
rotate x by -0.133333
rotate x by -0.333333
rotate x by -0.133333
rotate y by -0.333333
rotate y by -0.133333
rotate x by -0.333333
rotate x by -0.133333
rotate x by -0.333333
rotate x by -0.133333
rotate x by -0.333333
rotate x by -0.133333
rotate x by -0.666667
rotate x by -0.266667
rotate x by -0.333333
rotate x by -0.133333
rotate x by -0.666667
rotate y by 0.666667
rotate x by -0.266667
rotate y by 0.266667
rotate x by -0.333333
rotate y by 0.333333
rotate x by -0.133333
rotate y by 0.133333
rotate y by -0.333333
rotate y by -0.133333
rotate x by 0.333333
rotate y by -1.000000
rotate x by 0.133333
rotate y by -0.400000
rotate y by -0.333333
rotate y by -0.133333
rotate x by 0.333333
rotate y by -0.666667
rotate x by 0.133333
rotate y by -0.266667
rotate x by 0.333333
rotate y by -0.333333
rotate x by 0.133333
rotate y by -0.133333
rotate y by -0.333333
rotate y by -0.133333
rotate y by -0.333333
rotate y by -0.133333
rotate y by 0.333333
rotate y by 0.133333
rotate x by 0.333333
rotate y by 1.333333
rotate x by 0.133333
rotate y by 0.533333
rotate y by 0.333333
rotate y by 0.133333
rotate y by 0.333333
rotate y by 0.133333
rotate y by 0.666667
rotate y by 0.266667
rotate y by 0.333333
rotate y by 0.133333
scale by 0.833000
scale by 0.833000
animate goto 703
animate goto 703
scale by 1.200000
scale by 1.200000
animate goto 706
animate goto 711
animate goto 714
animate goto 717
animate goto 722
animate goto 725
animate goto 727
animate goto 733
animate goto 735
animate goto 738
animate goto 741
animate goto 743
animate goto 746
animate goto 754
animate goto 757
animate goto 762
animate goto 765
animate goto 768
animate goto 770
animate goto 773
animate goto 776
animate goto 778
animate goto 784
animate goto 781
animate goto 778
animate goto 776
animate goto 773
animate goto 770
animate goto 768
animate goto 765
animate goto 762
animate goto 757
animate goto 757
scale by 0.833000
scale by 0.833000
scale by 0.833000
scale by 0.833000
scale by 0.833000
animate goto 636
animate goto 633
animate goto 628
animate goto 617
animate goto 612
animate goto 604
animate goto 598
animate goto 593
animate goto 590
animate goto 580
animate goto 564
animate goto 542
animate goto 523
animate goto 515
animate goto 513
animate goto 510
animate goto 494
animate goto 486
animate goto 475
animate goto 472
animate goto 467
animate goto 464
animate goto 459
animate goto 456
animate goto 454
animate goto 451
animate goto 443
animate goto 429
animate goto 427
animate goto 411
animate goto 408
animate goto 397
animate goto 392
animate goto 386
animate goto 389
animate goto 421
animate goto 435
animate goto 445
animate goto 454
animate goto 464
animate goto 472
animate goto 478
animate goto 480
animate goto 483
animate goto 486
animate goto 494
animate goto 505
animate goto 510
animate goto 515
animate goto 518
animate goto 526
animate goto 531
animate goto 539
animate goto 545
animate goto 550
animate goto 553
animate goto 558
animate goto 561
animate goto 564
animate goto 582
animate goto 590
animate goto 593
animate goto 596
animate goto 601
animate goto 604
animate goto 607
animate goto 609
animate goto 617
animate goto 620
animate goto 628
animate goto 631
animate goto 633
animate goto 636
animate goto 639
animate goto 647
animate goto 652
animate goto 655
animate goto 657
animate goto 660
animate goto 663
animate goto 666
animate goto 674
animate goto 676
animate goto 682
animate goto 684
animate goto 690
animate goto 692
animate goto 695
animate goto 700
animate goto 703
animate goto 708
animate goto 711
animate goto 717
animate goto 719
animate goto 722
animate goto 730
animate goto 733
animate goto 735
animate goto 738
animate goto 741
animate goto 743
animate goto 746
animate goto 751
animate goto 754
animate goto 757
animate goto 759
animate goto 762
animate goto 768
animate goto 770
animate goto 773
animate goto 778
animate goto 781
animate goto 781
animate next
animate next
animate next
scale by 1.200000
scale by 1.200000
scale by 1.200000
scale by 1.200000
animate next
animate next
animate next
animate next
animate next
animate next
animate next
animate next
animate next
animate next
animate next
animate next
animate next
animate next
animate next
animate next
animate next
animate next
animate next
animate next
animate next
animate next
animate next
animate next
animate next
animate next
animate next
animate next
animate next
animate next
animate next
animate next
animate next
animate next
animate next
animate next
animate next
animate next
animate next
animate next
animate next
animate next
animate next
animate next
animate next
animate next
animate next
animate next
animate next
animate next
animate next
animate next
animate next
animate next
animate next
animate next
animate next
animate next
animate next
animate next
animate next
animate next
animate next
animate next
animate next
animate next
animate next
animate next
animate next
animate next
animate next
animate next
animate next
animate next
animate next
animate next
animate next
animate next
animate next
animate next
animate next
animate next
animate next
animate prev
animate prev
animate prev
animate prev
scale by 0.833000
scale by 0.833000
scale by 0.833000
scale by 0.833000
scale by 0.833000
scale by 1.200000
scale by 1.200000
scale by 1.200000
scale by 0.833000
scale by 0.833000
scale by 0.833000
scale by 0.833000
scale by 0.833000
scale by 1.200000
scale by 1.200000
scale by 1.200000
scale by 0.833000
scale by 0.833000
scale by 0.833000
mol showrep 0 2 0
scale by 1.200000
scale by 1.200000
scale by 1.200000
rotate x by -0.333333
rotate x by -0.133333
rotate x by -0.333333
rotate y by 0.333333
rotate x by -0.133333
rotate y by 0.133333
rotate y by -0.333333
rotate y by -0.133333
rotate y by -1.000000
rotate y by -0.400000
rotate y by -1.000000
rotate y by -0.400000
rotate x by -0.333333
rotate y by -0.333333
rotate x by -0.133333
rotate y by -0.133333
rotate y by -0.666667
rotate y by -0.266667
rotate y by -0.333333
rotate y by -0.133333
rotate y by -0.333333
rotate y by -0.133333
rotate y by -0.333333
rotate y by -0.133333
rotate y by -0.333333
rotate y by -0.133333
rotate x by -0.333333
rotate y by -0.333333
rotate x by -0.133333
rotate y by -0.133333
rotate x by -0.333333
rotate y by -0.666667
rotate x by -0.133333
rotate y by -0.266667
rotate x by -0.333333
rotate x by -0.133333
rotate y by -0.333333
rotate y by -0.133333
rotate x by -0.333333
rotate x by -0.133333
rotate y by -0.333333
rotate y by -0.133333
rotate y by -0.333333
rotate y by -0.133333
rotate y by 0.333333
rotate y by 0.133333
rotate y by 0.666667
rotate y by 0.266667
rotate y by 0.333333
rotate y by 0.133333
rotate y by 0.666667
rotate y by 0.266667
rotate x by 0.333333
rotate x by 0.133333
rotate y by 1.000000
rotate y by 0.400000
rotate x by 0.333333
rotate y by 0.333333
rotate x by 0.133333
rotate y by 0.133333
rotate y by 0.333333
rotate y by 0.133333
rotate y by 0.333333
rotate y by 0.133333
rotate x by 0.333333
rotate x by 0.133333
rotate y by 0.333333
rotate y by 0.133333
rotate y by 0.333333
rotate y by 0.133333
rotate x by 0.333333
rotate x by 0.133333
rotate x by 0.333333
rotate x by 0.133333
rotate y by 0.333333
rotate y by 0.133333
rotate y by 0.333333
rotate y by 0.133333
rotate y by 0.333333
rotate y by 0.133333
rotate y by 0.333333
rotate y by 0.133333
scale by 0.833000
scale by 0.833000
scale by 0.833000
animate goto 864
animate goto 859
animate goto 856
animate goto 853
animate goto 851
animate goto 848
animate goto 845
animate goto 843
animate goto 840
animate goto 835
animate goto 832
animate goto 829
animate goto 827
animate goto 824
animate goto 821
animate goto 819
animate goto 816
animate goto 813
animate goto 810
animate goto 808
animate goto 805
animate goto 802
animate goto 800
animate goto 797
animate goto 792
animate goto 789
animate goto 792
animate goto 794
animate goto 797
animate goto 802
animate goto 805
animate goto 808
animate goto 805
animate goto 802
animate goto 800
animate goto 797
animate goto 794
animate goto 792
animate goto 789
animate goto 786
animate goto 784
animate goto 776
animate goto 773
animate goto 768
animate goto 765
animate goto 762
animate goto 759
animate goto 757
animate goto 759
animate goto 765
animate goto 768
animate goto 776
animate goto 778
animate goto 781
animate goto 784
animate goto 786
animate goto 789
animate goto 792
animate goto 794
animate goto 797
animate goto 805
animate goto 808
animate goto 810
animate goto 813
animate goto 816
animate goto 819
animate goto 821
animate goto 824
animate goto 827
animate goto 829
animate goto 832
animate goto 837
animate goto 840
animate goto 843
animate goto 845
animate goto 848
animate goto 853
animate goto 856
animate goto 859
animate goto 861
animate goto 864
animate goto 867
animate goto 870
animate goto 875
animate goto 878
animate goto 880
animate goto 883
animate goto 886
animate goto 888
animate goto 894
animate goto 896
animate goto 899
animate goto 902
animate goto 904
animate goto 907
animate goto 910
animate goto 915
animate goto 918
animate goto 923
animate goto 926
animate goto 931
animate goto 934
animate goto 937
animate goto 939
animate goto 942
animate goto 945
animate goto 953
animate goto 955
animate goto 963
animate goto 966
animate goto 971
animate goto 974
animate goto 977
animate goto 980
animate goto 982
animate goto 985
animate goto 988
animate goto 990
animate goto 993
animate goto 996
animate goto 1001
animate goto 1001
scale by 1.200000
scale by 1.200000
scale by 1.200000
scale by 0.833000
scale by 0.833000
animate goto 950
animate goto 947
animate goto 939
animate goto 931
animate goto 920
animate goto 918
animate goto 915
animate goto 910
animate goto 907
animate goto 899
animate goto 896
animate goto 888
animate goto 883
animate goto 880
animate goto 875
animate goto 872
animate goto 867
animate goto 864
animate goto 861
animate goto 859
animate goto 856
animate goto 853
animate goto 851
animate goto 848
animate goto 845
animate goto 843
animate goto 840
animate goto 832
animate goto 829
animate goto 827
animate goto 813
animate goto 832
animate goto 829
animate goto 824
animate goto 827
animate goto 829
animate goto 832
animate goto 835
animate goto 837
animate goto 843
animate goto 840
animate goto 837
animate goto 835
animate goto 832
animate goto 827
animate goto 824
animate goto 821
animate goto 816
animate goto 813
animate goto 810
animate goto 808
animate goto 805
animate goto 802
animate goto 797
animate goto 794
animate goto 792
animate goto 786
animate goto 789
animate goto 792
animate goto 789
animate goto 784
animate goto 781
animate goto 781
# VMD for LINUXAMD64, version 1.9.4a55 (October 19, 2021)
# end of log file.
