# Supplementary material for: Finite-Temperature Evolution of Frenkel Defects in Hybrid Perovskites: Healing and Lead-Methylammonium Antisite Pairs
Source: ACS Appl Mater Interfaces. 2026 Apr 9;18(15):22071–80. doi: 10.1021/acsami.6c02743 (PMC13107386; doi:10.1021/acsami.6c02743)
Supplement: Supplementary file 2 [file am6c02743_si_002.zip › supporting/fig1-3/lead/COLVAR]

#! FIELDS time d_pb metad.bias
 250000.000000 0.427977 0.000000
 250100.000000 0.543313 0.000000
 250200.000000 0.535622 0.000000
 250300.000000 0.386881 0.000000
 250400.000000 0.430271 0.000000
 250500.000000 0.428396 0.000000
 250600.000000 0.377102 1.935170
 250700.000000 0.224359 1.187009
 250800.000000 0.116847 0.591722
 250900.000000 0.328471 1.764872
 251000.000000 0.311130 1.683531
 251100.000000 0.205863 2.815970
 251200.000000 0.116654 1.835929
 251300.000000 0.191426 2.660690
 251400.000000 0.126397 1.941120
 251500.000000 0.180958 2.545803
 251600.000000 0.158199 4.279761
 251700.000000 0.103422 3.551039
 251800.000000 0.245014 5.105549
 251900.000000 0.575879 2.634820
 252000.000000 0.773814 0.602082
 252100.000000 0.643054 3.373719
 252200.000000 0.299285 5.414047
 252300.000000 0.416993 5.133760
 252400.000000 0.626260 3.486483
 252500.000000 0.746570 2.759257
 252600.000000 0.686310 5.016292
 252700.000000 0.520756 5.371359
 252800.000000 0.369332 5.703347
 252900.000000 0.310101 5.615110
 253000.000000 0.116787 3.752254
 253100.000000 0.172760 6.423180
 253200.000000 0.276677 6.914819
 253300.000000 0.278517 6.914545
 253400.000000 0.366785 6.617294
 253500.000000 0.509674 5.687566
 253600.000000 0.546129 7.473041
 253700.000000 0.368790 8.165271
 253800.000000 0.294677 8.020663
 253900.000000 0.224680 7.518762
 254000.000000 0.214855 7.417934
 254100.000000 0.173365 8.869847
 254200.000000 0.246239 9.689261
 254300.000000 0.191876 9.140351
 254400.000000 0.170819 8.829486
 254500.000000 0.117622 7.830204
 254600.000000 0.098017 9.388712
 254700.000000 0.058317 8.367834
 254800.000000 0.060885 8.437996
 254900.000000 0.107420 9.606391
 255000.000000 0.086292 9.103138
 255100.000000 0.137744 12.165575
 255200.000000 0.180791 12.674100
 255300.000000 0.314964 12.127215
 255400.000000 0.636889 7.150813
 255500.000000 0.736779 5.954583
 255600.000000 0.808917 6.842719
 255700.000000 0.936978 4.199737
 255800.000000 1.058199 1.916579
 255900.000000 1.132924 0.991973
 256000.000000 1.028249 2.400768
 256100.000000 0.978921 5.265204
 256200.000000 0.875828 7.012904
 256300.000000 0.855854 7.313594
 256400.000000 0.910883 6.446297
 256500.000000 0.873253 7.052710
 256600.000000 0.761925 10.145399
 256700.000000 0.465328 10.662859
 256800.000000 0.281964 12.680024
 256900.000000 0.365618 11.782197
 257000.000000 0.660227 10.232309
 257100.000000 0.460387 11.919084
 257200.000000 0.225203 13.084991
 257300.000000 0.308596 12.866092
 257400.000000 0.551430 11.922238
 257500.000000 0.479867 11.874963
 257600.000000 0.410638 14.029271
 257700.000000 0.260000 14.176025
 257800.000000 0.231012 14.016509
 257900.000000 0.230874 14.015507
 258000.000000 0.153522 13.021144
 258100.000000 0.203946 15.706801
 258200.000000 0.079721 13.101738
 258300.000000 0.042501 11.785569
 258400.000000 0.175009 15.375945
 258500.000000 0.027221 11.198083
 258600.000000 0.059415 14.380840
 258700.000000 0.038812 13.642337
 258800.000000 0.061321 14.445400
 258900.000000 0.075352 14.900082
 259000.000000 0.277189 16.791599
 259100.000000 0.517157 15.275287
 259200.000000 0.559655 14.831354
 259300.000000 0.556658 14.859887
 259400.000000 0.526373 15.171193
 259500.000000 0.565740 14.774495
 259600.000000 0.698085 15.199247
 259700.000000 0.614680 16.294048
 259800.000000 0.540065 17.008489
 259900.000000 0.589467 16.550200
 260000.000000 0.488143 17.489604
 260100.000000 0.556990 18.739506
 260200.000000 0.663837 17.064300
 260300.000000 0.879923 11.194641
 260400.000000 1.168233 3.025906
 260500.000000 1.252595 1.670978
 260600.000000 1.178442 4.699086
 260700.000000 1.076578 6.482122
 260800.000000 1.114277 5.758442
 260900.000000 1.095136 6.115563
 261000.000000 1.007416 8.034599
 261100.000000 0.952563 11.393554
 261200.000000 1.022339 9.668775
 261300.000000 1.062122 8.708526
 261400.000000 1.127517 7.192588
 261500.000000 1.277919 4.148829
 261600.000000 1.208835 7.344723
 261700.000000 1.070934 9.668272
 261800.000000 0.790734 15.310362
 261900.000000 0.858547 13.902542
 262000.000000 0.963069 11.709046
 262100.000000 0.950411 13.963388
 262200.000000 0.678827 18.052736
 262300.000000 0.545100 19.239712
 262400.000000 0.596209 18.826096
 262500.000000 0.438153 20.027236
 262600.000000 0.273745 22.058272
 262700.000000 0.159447 19.937185
 262800.000000 0.250435 21.811126
 262900.000000 0.244540 21.735166
 263000.000000 0.229055 21.507531
 263100.000000 0.164193 21.971147
 263200.000000 0.120962 20.394561
 263300.000000 0.327470 24.112795
 263400.000000 0.642197 19.836091
 263500.000000 0.848402 16.067140
 263600.000000 0.820254 18.576841
 263700.000000 0.756782 19.565352
 263800.000000 0.959647 15.554124
 263900.000000 1.238857 7.899269
 264000.000000 1.314554 6.037103
 264100.000000 1.246690 9.588303
 264200.000000 1.194566 10.719225
 264300.000000 1.304658 8.270317
 264400.000000 1.357820 6.991521
 264500.000000 1.285620 8.711906
 264600.000000 1.215496 12.149259
 264700.000000 1.074049 14.502863
 264800.000000 1.011258 15.575404
 264900.000000 1.061469 14.712824
 265000.000000 1.128610 13.613335
 265100.000000 1.163491 15.016763
 265200.000000 1.418350 7.797660
 265300.000000 1.548120 3.679701
 265400.000000 1.483308 5.591908
 265500.000000 1.372391 9.402022
 265600.000000 1.345006 12.312035
 265700.000000 1.290693 13.873197
 265800.000000 1.437597 9.022809
 265900.000000 1.626083 2.857405
 266000.000000 1.751145 0.856103
 266100.000000 1.270920 14.459291
 266200.000000 1.111072 16.746910
 266300.000000 1.050651 17.294800
 266400.000000 0.897596 18.717202
 266500.000000 0.599462 21.576837
 266600.000000 0.521246 24.333777
 266700.000000 0.546157 24.116712
 266800.000000 0.563920 23.947867
 266900.000000 0.674859 22.654662
 267000.000000 0.650298 22.973984
 267100.000000 0.683070 24.517842
 267200.000000 0.697173 24.297263
 267300.000000 0.726165 23.801776
 267400.000000 0.774693 22.870913
 267500.000000 0.925003 19.759570
 267600.000000 0.830407 23.495682
 267700.000000 0.817807 23.706554
 267800.000000 0.861912 22.943462
 267900.000000 0.958367 21.114319
 268000.000000 1.115889 18.164545
 268100.000000 1.279091 16.138788
 268200.000000 1.514066 7.475962
 268300.000000 1.588846 5.370386
 268400.000000 1.679531 3.696230
 268500.000000 1.582945 5.511431
 268600.000000 1.493959 9.961781
 268700.000000 1.566441 7.922548
 268800.000000 1.670279 5.646716
 268900.000000 1.606956 6.949245
 269000.000000 1.522232 9.123644
 269100.000000 1.442714 13.436574
 269200.000000 1.420266 14.086515
 269300.000000 1.372957 15.410308
 269400.000000 1.162778 19.852434
 269500.000000 0.904784 23.307014
 269600.000000 0.844546 25.960460
 269700.000000 0.761588 26.524410
 269800.000000 0.611443 26.746137
 269900.000000 0.419805 26.152755
 270000.000000 0.115872 20.337649
 270100.000000 0.255052 26.180861
 270200.000000 0.096623 21.437748
 270300.000000 0.068166 19.960591
 270400.000000 0.048466 18.851075
 270500.000000 0.048193 18.835252
 270600.000000 0.112415 24.081688
 270700.000000 0.078368 22.486139
 270800.000000 0.088921 23.013256
 270900.000000 0.064964 21.777623
 271000.000000 0.036367 20.136907
 271100.000000 0.262521 28.446123
 271200.000000 0.386870 27.680953
 271300.000000 0.570376 26.940820
 271400.000000 0.623903 26.884855
 271500.000000 0.408667 27.522411
 271600.000000 0.527826 28.682994
 271700.000000 0.673837 27.641530
 271800.000000 0.724397 27.255303
 271900.000000 0.858470 25.983974
 272000.000000 0.866527 25.888284
 272100.000000 0.957012 26.423281
 272200.000000 1.088420 23.314455
 272300.000000 1.154916 21.590179
 272400.000000 1.426203 14.014731
 272500.000000 1.458601 13.034227
 272600.000000 1.480623 14.360196
 272700.000000 1.552120 12.074498
 272800.000000 1.667095 8.404315
 272900.000000 1.532832 12.701143
 273000.000000 1.451869 15.236177
 273100.000000 1.484241 16.221779
 273200.000000 1.479525 16.375204
 273300.000000 1.389916 18.899753
 273400.000000 1.426980 17.950857
 273500.000000 1.526337 14.776898
 273600.000000 1.765466 7.171763
 273700.000000 1.819551 5.346424
 273800.000000 1.656156 11.545708
 273900.000000 1.532187 16.565945
 274000.000000 1.479376 18.325518
 274100.000000 1.471960 20.543546
 274200.000000 1.462722 20.800926
 274300.000000 1.357961 22.672703
 274400.000000 1.214230 23.388880
 274500.000000 0.878599 27.815826
 274600.000000 0.518419 29.578145
 274700.000000 0.291682 30.095208
 274800.000000 0.348044 30.014828
 274900.000000 0.401412 29.815003
 275000.000000 0.256834 29.974899
 275100.000000 0.140674 29.409737
 275200.000000 0.213246 31.473477
 275300.000000 0.284671 32.065505
 275400.000000 0.193393 31.072162
 275500.000000 0.134441 29.153768
 275600.000000 0.158289 32.050330
 275700.000000 0.131029 31.007920
 275800.000000 0.069552 27.655514
 275900.000000 0.094951 29.200729
 276000.000000 0.048519 26.226973
 276100.000000 0.103587 31.601855
 276200.000000 0.096394 31.225443
 276300.000000 0.058193 28.897209
 276400.000000 0.048688 28.238951
 276500.000000 0.108140 31.829378
 276600.000000 0.111777 34.004767
 276700.000000 0.076825 32.075017
 276800.000000 0.027878 28.548152
 276900.000000 0.069362 31.595027
 277000.000000 0.056934 30.747070
 277100.000000 0.096834 35.206375
 277200.000000 0.123501 36.420653
 277300.000000 0.062596 33.139948
 277400.000000 0.042781 31.706375
 277500.000000 0.039598 31.461252
 277600.000000 0.085339 36.522463
 277700.000000 0.111561 37.795570
 277800.000000 0.079910 36.213241
 277900.000000 0.179300 39.380327
 278000.000000 0.301587 37.397452
 278100.000000 0.647683 30.868662
 278200.000000 0.686339 30.738743
 278300.000000 0.572071 31.528510
 278400.000000 0.657888 30.824334
 278500.000000 0.677004 30.761612
 278600.000000 0.553582 33.454334
 278700.000000 0.608702 33.012254
 278800.000000 0.405623 36.518644
 278900.000000 0.591406 33.119087
 279000.000000 0.883825 30.958667
 279100.000000 1.137274 25.827917
 279200.000000 1.230699 24.223385
 279300.000000 1.130610 25.984213
 279400.000000 1.204695 24.567931
 279500.000000 1.169138 25.161213
 279600.000000 1.215142 26.369050
 279700.000000 1.247939 25.877207
 279800.000000 1.090058 28.899353
 279900.000000 0.940055 32.678534
 280000.000000 1.067648 29.467836
 280100.000000 1.321700 25.691729
 280200.000000 1.560572 17.724790
 280300.000000 1.809606 6.176951
 280400.000000 1.984342 1.763003
 280500.000000 1.898279 3.463594
 280600.000000 1.747854 10.169802
 280700.000000 1.802246 8.230770
 280800.000000 1.882950 5.852872
 280900.000000 1.877918 5.984614
 281000.000000 1.855107 6.608793
 281100.000000 1.879023 7.941240
 281200.000000 1.937676 6.378078
 281300.000000 2.017937 4.418534
 281400.000000 1.968847 5.588381
 281500.000000 1.722983 12.751379
 281600.000000 1.596040 19.148757
 281700.000000 1.772699 13.025936
 281800.000000 1.983952 6.069198
 281900.000000 2.006691 5.406519
 282000.000000 2.025759 4.875039
 282100.000000 1.943056 9.165297
 282200.000000 1.827757 12.363703
 282300.000000 1.754671 14.445422
 282400.000000 1.738813 14.912013
 282500.000000 1.716726 15.573202
 282600.000000 1.620337 20.359108
 282700.000000 1.493405 23.452974
 282800.000000 1.228501 27.812790
 282900.000000 1.144832 29.555801
 283000.000000 1.220782 27.954520
 283100.000000 1.254816 29.325429
 283200.000000 1.240742 29.584966
 283300.000000 1.168077 30.958650
 283400.000000 1.009349 34.061115
 283500.000000 0.906316 35.351009
 283600.000000 0.694317 35.650319
 283700.000000 0.380931 37.419903
 283800.000000 0.583316 34.497295
 283900.000000 0.605684 34.613805
 284000.000000 0.455470 35.532740
 284100.000000 0.628873 36.182018
 284200.000000 0.517635 36.554469
 284300.000000 0.605736 36.121387
 284400.000000 0.545599 36.295129
 284500.000000 0.512483 36.614764
 284600.000000 0.597448 37.942984
 284700.000000 0.637753 37.864218
 284800.000000 0.496646 38.818525
 284900.000000 0.615392 37.890556
 285000.000000 0.664923 37.881842
 285100.000000 0.360720 41.938628
 285200.000000 0.150033 41.621406
 285300.000000 0.174736 42.381121
 285400.000000 0.112038 39.884524
 285500.000000 0.110417 39.794608
 285600.000000 0.093298 40.759939
 285700.000000 0.101200 41.257042
 285800.000000 0.154076 43.717839
 285900.000000 0.187077 44.517676
 286000.000000 0.329149 43.520132
 286100.000000 0.520277 41.569411
 286200.000000 0.636941 40.513043
 286300.000000 0.502827 41.834298
 286400.000000 0.544896 41.245320
 286500.000000 0.545372 41.239602
 286600.000000 0.602310 42.628511
 286700.000000 0.932322 38.585228
 286800.000000 1.145732 32.510011
 286900.000000 1.308885 28.589314
 287000.000000 1.221080 30.566776
 287100.000000 1.163455 33.945578
 287200.000000 1.206893 32.905771
 287300.000000 1.213844 32.739674
 287400.000000 1.317547 30.181347
 287500.000000 1.532615 23.781893
 287600.000000 1.684965 20.280797
 287700.000000 1.886461 12.554151
 287800.000000 2.183324 3.195191
 287900.000000 2.127027 4.538213
 288000.000000 1.958973 9.882306
 288100.000000 1.833340 16.208411
 288200.000000 1.729776 19.590552
 288300.000000 1.778173 18.014242
 288400.000000 1.932421 12.828280
 288500.000000 2.077625 7.606544
 288600.000000 2.317036 2.491364
 288700.000000 2.383277 1.406118
 288800.000000 2.464641 0.606804
 288900.000000 2.298374 2.876455
 289000.000000 2.205811 5.297749
 289100.000000 2.301501 4.592747
 289200.000000 2.277283 5.231086
 289300.000000 2.321759 4.089555
 289400.000000 2.179592 8.100789
 289500.000000 2.047482 12.115596
 289600.000000 1.995285 15.486785
 289700.000000 1.938234 16.727854
 289800.000000 1.825795 18.766165
 289900.000000 1.711432 21.136956
 290000.000000 1.657227 22.528554
 290100.000000 1.664599 24.328584
 290200.000000 1.709048 23.128479
 290300.000000 1.738796 22.341936
 290400.000000 1.799053 20.816332
 290500.000000 1.956174 17.014598
 290600.000000 1.971654 18.602701
 290700.000000 1.796409 22.333953
 290800.000000 1.468054 29.266390
 290900.000000 1.130692 35.059101
 291000.000000 0.969790 38.578388
 291100.000000 1.049560 38.683681
 291200.000000 1.194640 34.870167
 291300.000000 1.213809 34.414935
 291400.000000 1.097813 37.391738
 291500.000000 0.962295 40.728980
 291600.000000 0.853740 43.927037
 291700.000000 0.432247 44.990981
 291800.000000 0.120910 43.719128
 291900.000000 0.097684 42.221533
 292000.000000 0.271251 47.230482
 292100.000000 0.350555 48.176067
 292200.000000 0.654366 43.696886
 292300.000000 0.653346 43.698571
 292400.000000 0.687445 43.688051
 292500.000000 0.556107 44.324134
 292600.000000 0.273000 49.954316
 292700.000000 0.265271 49.943476
 292800.000000 0.407530 48.487200
 292900.000000 0.599232 45.880908
 293000.000000 0.630304 45.628007
 293100.000000 0.660518 47.410551
 293200.000000 0.748386 46.766042
 293300.000000 0.728152 46.922518
 293400.000000 0.626351 47.656727
 293500.000000 0.526245 48.436307
 293600.000000 0.513365 50.541937
 293700.000000 0.592674 49.798758
 293800.000000 0.774991 47.469834
 293900.000000 0.999884 42.527339
 294000.000000 1.345282 32.011928
 294100.000000 1.361618 33.650494
 294200.000000 1.280104 35.435379
 294300.000000 1.201141 37.274284
 294400.000000 1.180053 37.812628
 294500.000000 1.176416 37.907883
 294600.000000 1.255908 37.821687
 294700.000000 1.219289 38.783224
 294800.000000 1.257129 37.789592
 294900.000000 1.437956 32.707243
 295000.000000 1.623268 26.871096
 295100.000000 1.731696 25.662116
 295200.000000 1.773531 24.492665
 295300.000000 1.857107 22.273626
 295400.000000 1.947343 19.792076
 295500.000000 2.202913 9.866601
 295600.000000 2.364671 5.377593
 295700.000000 2.442645 3.116807
 295800.000000 2.308429 7.437623
 295900.000000 2.443501 3.096216
 296000.000000 2.380392 4.862571
 296100.000000 2.281178 10.302657
 296200.000000 2.328481 8.601135
 296300.000000 2.330574 8.527978
 296400.000000 2.395319 6.394669
 296500.000000 2.523034 3.115418
 296600.000000 2.425498 7.273579
 296700.000000 2.260875 11.898713
 296800.000000 2.303674 10.577249
 296900.000000 2.483015 5.957027
 297000.000000 2.465659 6.339967
 297100.000000 2.446459 8.768515
 297200.000000 2.343741 11.070896
 297300.000000 2.094532 17.543321
 297400.000000 1.799195 24.086045
 297500.000000 1.779844 24.550582
 297600.000000 1.783306 26.465853
 297700.000000 1.961595 21.982532
 297800.000000 2.112114 17.579077
 297900.000000 2.218617 14.362830
 298000.000000 2.257542 13.278181
 298100.000000 2.207181 16.631474
 298200.000000 2.032842 21.040553
 298300.000000 1.932479 23.284396
 298400.000000 1.903416 23.914561
 298500.000000 1.804601 26.094506
 298600.000000 1.634971 31.495865
 298700.000000 1.202666 39.479788
 298800.000000 0.928421 45.729566
 298900.000000 0.653888 49.152183
 299000.000000 0.373435 51.392701
 299100.000000 0.063199 41.518615
 299200.000000 0.078249 42.993860
 299300.000000 0.129495 47.266771
 299400.000000 0.122189 46.732591
 299500.000000 0.145841 48.369280
 299600.000000 0.089107 45.920051
 299700.000000 0.089588 45.964748
 299800.000000 0.147520 50.475268
 299900.000000 0.119241 48.492140
 300000.000000 0.086479 45.674205
 300100.000000 0.135827 51.646411
 300200.000000 0.070551 46.107372
 300300.000000 0.080512 47.102638
 300400.000000 0.111479 49.858597
 300500.000000 0.098631 48.779150
 300600.000000 0.120370 52.539078
 300700.000000 0.132665 53.404664
 300800.000000 0.113926 52.047723
 300900.000000 0.122887 52.723951
 301000.000000 0.100908 50.976995
 301100.000000 0.059055 48.815711
 301200.000000 0.071976 50.214262
 301300.000000 0.112894 53.963050
 301400.000000 0.066635 49.647729
 301500.000000 0.076560 50.686829
 301600.000000 0.132950 57.320007
 301700.000000 0.157416 58.627213
 301800.000000 0.028930 47.148977
 301900.000000 0.139865 57.732179
 302000.000000 0.122167 56.608739
 302100.000000 0.049234 51.542242
 302200.000000 0.095168 56.444461
 302300.000000 0.095017 56.430850
 302400.000000 0.053617 52.071325
 302500.000000 0.217197 61.955439
 302600.000000 0.438238 57.061186
 302700.000000 0.850427 47.000386
 302800.000000 1.149172 40.754894
 302900.000000 1.315327 37.073216
 303000.000000 1.286389 37.655103
 303100.000000 1.206810 41.231751
 303200.000000 1.093323 43.390572
 303300.000000 1.227840 40.823256
 303400.000000 1.258816 40.211271
 303500.000000 1.100654 43.253041
 303600.000000 0.873241 47.946500
 303700.000000 0.678207 50.044930
 303800.000000 0.600556 51.745377
 303900.000000 0.746968 48.996315
 304000.000000 0.795068 48.502121
 304100.000000 0.538167 54.381620
 304200.000000 0.504974 55.284544
 304300.000000 0.791001 50.537540
 304400.000000 0.867643 49.855524
 304500.000000 0.708530 51.352188
 304600.000000 0.680300 53.682746
 304700.000000 0.736349 53.027400
 304800.000000 0.567100 55.245514
 304900.000000 0.530205 55.930060
 305000.000000 0.537311 55.788629
 305100.000000 0.698489 54.913498
 305200.000000 0.791792 53.252274
 305300.000000 1.006791 48.658275
 305400.000000 1.315269 40.256884
 305500.000000 1.455568 36.350855
 305600.000000 1.556662 35.545501
 305700.000000 1.743383 30.282004
 305800.000000 1.828238 27.943512
 305900.000000 1.884432 26.388418
 306000.000000 2.228186 16.276843
 306100.000000 2.508731 9.016118
 306200.000000 2.652204 4.574997
 306300.000000 2.745984 2.455262
 306400.000000 2.888425 0.678732
 306500.000000 2.926843 0.441884
 306600.000000 2.769475 3.513819
 306700.000000 2.501686 9.461358
 306800.000000 2.435452 11.635051
 306900.000000 2.608148 6.376421
 307000.000000 2.697420 4.491908
 307100.000000 2.766423 5.430519
 307200.000000 2.848151 4.379323
 307300.000000 2.884350 3.955058
 307400.000000 2.895914 3.822693
 307500.000000 2.733551 5.911288
 307600.000000 2.733246 7.915946
 307700.000000 2.915243 4.926972
 307800.000000 3.112615 1.883901
 307900.000000 3.247981 0.659136
 308000.000000 3.204665 0.959519
 308100.000000 3.004921 4.637554
 308200.000000 2.845362 6.518074
 308300.000000 2.768330 7.555404
 308400.000000 2.667018 8.966865
 308500.000000 2.712226 8.328766
 308600.000000 2.795073 9.027239
 308700.000000 2.984779 5.630851
 308800.000000 3.110703 3.969330
 308900.000000 3.232195 2.804320
 309000.000000 3.213832 2.969303
 309100.000000 3.013886 6.399654
 309200.000000 2.775675 9.534864
 309300.000000 2.556018 12.186875
 309400.000000 2.518983 12.636515
 309500.000000 2.465070 13.407331
 309600.000000 2.581497 13.588607
 309700.000000 2.763773 10.360622
 309800.000000 2.848605 8.748664
 309900.000000 3.008461 6.492680
 310000.000000 3.032144 6.283049
 310100.000000 3.036298 8.248537
 310200.000000 3.011205 8.456007
 310300.000000 2.947253 9.005752
 310400.000000 2.825471 10.348568
 310500.000000 2.638213 12.942739
 310600.000000 2.676008 14.372296
 310700.000000 2.891584 10.457397
 310800.000000 3.399816 3.027813
 310900.000000 3.640471 0.400520
 311000.000000 3.421109 2.669918
 311100.000000 3.413735 4.790308
 311200.000000 3.372221 5.456809
 311300.000000 3.270908 6.877389
 311400.000000 3.345910 5.859625
 311500.000000 3.490392 3.543342
 311600.000000 3.597091 3.731694
 311700.000000 3.612765 3.463874
 311800.000000 3.795889 1.009181
 311900.000000 3.760471 1.354643
 312000.000000 3.581086 4.008137
 312100.000000 3.492175 7.326305
 312200.000000 3.402206 8.131489
 312300.000000 3.270795 8.569137
 312400.000000 3.136374 8.695079
 312500.000000 2.964706 9.590877
 312600.000000 2.900576 12.297642
 312700.000000 2.920589 12.066980
 312800.000000 2.973391 11.502311
 312900.000000 2.905497 12.239890
 313000.000000 2.814206 13.375151
 313100.000000 2.826093 15.218676
 313200.000000 2.679367 16.631312
 313300.000000 2.450070 17.401758
 313400.000000 2.254640 19.418181
 313500.000000 2.176913 20.724917
 313600.000000 2.093613 24.151360
 313700.000000 1.961985 26.214227
 313800.000000 1.958859 26.264878
 313900.000000 1.995015 25.688573
 314000.000000 1.945004 26.492259
 314100.000000 1.790621 30.951176
 314200.000000 1.621723 34.289148
 314300.000000 1.353613 40.945876
 314400.000000 1.116915 46.230509
 314500.000000 1.079012 47.113659
 314600.000000 1.084666 48.980180
 314700.000000 1.187034 46.378074
 314800.000000 1.396841 40.477198
 314900.000000 1.495156 37.657345
 315000.000000 1.503863 37.413337
 315100.000000 1.370041 42.846912
 315200.000000 1.213681 46.354150
 315300.000000 1.138726 48.018265
 315400.000000 1.204660 46.554440
 315500.000000 1.294339 44.572569
 315600.000000 1.139259 49.486172
 315700.000000 1.017479 51.337482
 315800.000000 0.973496 51.932101
 315900.000000 1.115164 49.875320
 316000.000000 1.242387 47.651656
 316100.000000 1.134158 51.296594
 316200.000000 0.889498 53.369324
 316300.000000 0.671531 55.672845
 316400.000000 0.712697 55.116189
 316500.000000 0.722043 54.996225
 316600.000000 0.750359 56.629882
 316700.000000 0.748660 56.651942
 316800.000000 0.602793 58.378107
 316900.000000 0.654107 57.810074
 317000.000000 0.670557 57.621240
 317100.000000 0.718121 58.990007
 317200.000000 0.822702 57.167300
 317300.000000 0.957471 54.570680
 317400.000000 1.042903 53.090290
 317500.000000 1.064091 52.752489
 317600.000000 1.033181 55.224776
 317700.000000 0.890116 57.230302
 317800.000000 0.661948 59.980249
 317900.000000 0.436051 61.835495
 318000.000000 0.517020 60.943417
 318100.000000 0.510612 62.992539
 318200.000000 0.429436 63.754734
 318300.000000 0.432281 63.721271
 318400.000000 0.663688 61.493110
 318500.000000 0.882312 57.710460
 318600.000000 0.918732 59.068115
 318700.000000 0.939940 58.676204
 318800.000000 1.057645 56.262193
 318900.000000 1.247966 51.309531
 319000.000000 1.551209 39.644896
 319100.000000 1.906167 29.811831
 319200.000000 1.896944 30.021884
 319300.000000 1.716042 35.191880
 319400.000000 1.861799 30.855865
 319500.000000 1.954060 28.760872
 319600.000000 2.005734 29.595939
 319700.000000 1.874588 32.392960
 319800.000000 1.669291 37.635680
 319900.000000 1.632586 38.894465
 320000.000000 1.838114 33.144723
 320100.000000 1.791617 36.124700
 320200.000000 1.578904 41.717452
 320300.000000 1.530397 43.307107
 320400.000000 1.544041 42.853748
 320500.000000 1.472035 45.261557
 320600.000000 1.507242 46.050528
 320700.000000 1.684108 39.779126
 320800.000000 1.821541 35.924353
 320900.000000 1.682818 39.820697
 321000.000000 1.662262 40.498867
 321100.000000 1.810219 37.727156
 321200.000000 1.882440 35.515023
 321300.000000 1.928883 34.057156
 321400.000000 1.856275 36.319264
 321500.000000 1.826263 37.235427
 321600.000000 1.953204 34.906570
 321700.000000 2.294479 21.702936
 321800.000000 2.348612 20.248137
 321900.000000 2.203431 24.784426
 322000.000000 2.307444 21.326446
 322100.000000 2.455034 19.838087
 322200.000000 2.373089 21.590408
 322300.000000 2.059167 31.571512
 322400.000000 1.862182 38.270566
 322500.000000 1.720550 42.326012
 322600.000000 1.516486 49.042220
 322700.000000 1.300045 52.620704
 322800.000000 1.138294 55.174811
 322900.000000 1.073866 56.310927
 323000.000000 1.069917 56.382457
 323100.000000 1.145484 56.914494
 323200.000000 1.216624 55.419388
 323300.000000 1.255117 54.597556
 323400.000000 1.054508 58.656437
 323500.000000 0.847663 61.367964
 323600.000000 0.734956 64.063960
 323700.000000 0.597834 64.034906
 323800.000000 0.286267 65.774402
 323900.000000 0.233474 65.749815
 324000.000000 0.144023 62.581798
 324100.000000 0.152373 65.095356
 324200.000000 0.141726 64.430983
 324300.000000 0.112001 62.107256
 324400.000000 0.069874 57.635523
 324500.000000 0.086116 59.517687
 324600.000000 0.174345 68.009427
 324700.000000 0.072289 59.922654
 324800.000000 0.101884 63.150711
 324900.000000 0.066482 59.208878
 325000.000000 0.122624 64.984981
 325100.000000 0.140701 68.280982
 325200.000000 0.060979 60.416647
 325300.000000 0.066237 61.100125
 325400.000000 0.147694 68.705795
 325500.000000 0.100662 65.019345
 325600.000000 0.123072 69.008141
 325700.000000 0.029635 57.801986
 325800.000000 0.115297 68.371500
 325900.000000 0.083754 65.211243
 326000.000000 0.054726 61.524001
 326100.000000 0.093119 68.208211
 326200.000000 0.089267 67.799475
 326300.000000 0.058314 64.017382
 326400.000000 0.120685 70.712613
 326500.000000 0.093324 68.229538
 326600.000000 0.091126 69.998416
 326700.000000 0.068483 67.339743
 326800.000000 0.121400 72.748012
 326900.000000 0.099008 70.804654
 327000.000000 0.083618 69.172504
 327100.000000 0.051525 67.005901
 327200.000000 0.082520 71.046994
 327300.000000 0.053706 67.320700
 327400.000000 0.130180 75.315371
 327500.000000 0.087086 71.560562
 327600.000000 0.091819 74.069542
 327700.000000 0.062727 70.559911
 327800.000000 0.061964 70.455960
 327900.000000 0.097176 74.615801
 328000.000000 0.062795 70.569173
 328100.000000 0.079340 74.668233
 328200.000000 0.103394 77.168689
 328300.000000 0.047034 70.298301
 328400.000000 0.106978 77.483752
 328500.000000 0.033467 68.145953
 328600.000000 0.080604 76.761192
 328700.000000 0.078009 76.461535
 328800.000000 0.061201 74.332049
 328900.000000 0.069166 75.381186
 329000.000000 0.189744 82.179497
 329100.000000 0.811873 63.683546
 329200.000000 1.241061 55.182398
 329300.000000 1.440039 50.803632
 329400.000000 1.343682 52.828282
 329500.000000 1.333433 53.053126
 329600.000000 1.171725 58.348661
 329700.000000 1.063675 60.412267
 329800.000000 1.049150 60.677367
 329900.000000 0.877852 63.193819
 330000.000000 0.515658 66.448165
 330100.000000 0.647294 66.278594
 330200.000000 0.997691 61.675544
 330300.000000 1.310259 55.556722
 330400.000000 1.392906 53.693708
 330500.000000 1.370854 54.208102
 330600.000000 1.270884 58.143205
 330700.000000 1.107796 60.443015
 330800.000000 1.178095 59.484434
 330900.000000 0.988522 62.156255
 331000.000000 0.693213 65.770165
 331100.000000 0.646883 68.230258
 331200.000000 0.576394 68.900572
 331300.000000 0.546027 69.282783
 331400.000000 0.497927 70.179708
 331500.000000 0.600383 68.656236
 331600.000000 0.803130 67.461342
 331700.000000 0.958335 63.817220
 331800.000000 1.168568 59.760116
 331900.000000 1.233430 58.768927
 332000.000000 1.118809 60.559940
 332100.000000 0.994311 64.644922
 332200.000000 1.025190 64.122336
 332300.000000 1.163181 61.794643
 332400.000000 1.128195 62.400527
 332500.000000 0.994812 64.636365
 332600.000000 0.781570 69.540924
 332700.000000 0.686918 70.458305
 332800.000000 0.618792 70.899390
 332900.000000 0.552951 71.334405
 333000.000000 0.556948 71.300397
 333100.000000 0.519357 73.664702
 333200.000000 0.483897 74.176250
 333300.000000 0.546744 73.387830
 333400.000000 0.484141 74.171945
 333500.000000 0.535566 73.491982
 333600.000000 0.481958 76.140196
 333700.000000 0.444374 76.862461
 333800.000000 0.658573 74.071569
 333900.000000 0.729852 72.704097
 334000.000000 0.861637 69.747366
 334100.000000 1.044348 67.232895
 334200.000000 1.318992 59.201584
 334300.000000 1.746703 44.168610
 334400.000000 2.156326 28.303962
 334500.000000 2.724578 16.588556
 334600.000000 3.104057 11.351609
 334700.000000 3.302643 9.118472
 334800.000000 3.347892 8.773040
 334900.000000 3.483906 7.491514
 335000.000000 3.703280 3.714438
 335100.000000 3.813764 3.591196
 335200.000000 3.902631 2.106249
 335300.000000 3.838812 3.137111
 335400.000000 3.784549 4.144189
 335500.000000 4.020395 0.816505
 335600.000000 4.031400 2.732730
 335700.000000 3.921723 3.611605
 335800.000000 3.763841 5.421428
 335900.000000 3.768309 5.359937
 336000.000000 3.761364 5.455693
 336100.000000 3.524362 9.358703
 336200.000000 3.352065 9.412848
 336300.000000 3.247332 9.794283
 336400.000000 3.325548 9.459287
 336500.000000 3.385975 9.388612
 336600.000000 3.244587 11.369070
 336700.000000 3.148285 11.728699
 336800.000000 3.159803 11.653079
 336900.000000 3.128999 11.877757
 337000.000000 3.038293 12.973236
 337100.000000 3.146472 13.468797
 337200.000000 3.247819 12.519512
 337300.000000 3.170670 13.196393
 337400.000000 3.116581 13.841243
 337500.000000 3.075515 14.410181
 337600.000000 3.066080 16.546983
 337700.000000 3.056913 16.678046
 337800.000000 3.096187 16.105304
 337900.000000 3.132541 15.557819
 338000.000000 3.310014 13.157486
 338100.000000 3.408617 13.998340
 338200.000000 3.443494 13.533103
 338300.000000 3.498650 12.724308
 338400.000000 3.421726 13.827033
 338500.000000 3.414974 13.915820
 338600.000000 3.310254 16.898190
 338700.000000 3.146229 17.587936
 338800.000000 3.087524 17.829698
 338900.000000 3.108090 17.740760
 339000.000000 3.234463 17.265766
 339100.000000 3.147603 19.402345
 339200.000000 2.860286 19.427884
 339300.000000 2.660887 19.746546
 339400.000000 2.494938 20.267384
 339500.000000 2.498627 20.236776
 339600.000000 2.594045 21.595900
 339700.000000 2.561404 21.795320
 339800.000000 2.380259 23.558342
 339900.000000 2.330477 24.389077
 340000.000000 2.463867 22.545130
 340100.000000 2.580799 23.361439
 340200.000000 2.708501 21.812099
 340300.000000 2.916969 19.689034
 340400.000000 3.102006 19.397710
 340500.000000 3.170155 19.400821
 340600.000000 3.109482 21.311456
 340700.000000 2.969065 20.680678
 340800.000000 2.814016 20.948148
 340900.000000 2.815553 20.937435
 341000.000000 2.778076 21.235921
 341100.000000 2.894220 22.287728
 341200.000000 3.017380 21.858730
 341300.000000 2.987107 21.903677
 341400.000000 2.966999 21.952725
 341500.000000 2.943706 22.032218
 341600.000000 2.861250 24.358310
 341700.000000 2.692569 24.859825
 341800.000000 2.325506 26.220131
 341900.000000 2.143104 29.785513
 342000.000000 2.363523 25.835507
 342100.000000 2.377431 27.715111
 342200.000000 2.416371 27.386382
 342300.000000 2.558248 26.262735
 342400.000000 2.751844 25.030048
 342500.000000 2.722702 25.195994
 342600.000000 2.616952 27.589963
 342700.000000 2.477318 27.828117
 342800.000000 2.364888 28.223995
 342900.000000 2.212539 29.628915
 343000.000000 2.281270 28.814741
 343100.000000 2.333140 30.342018
 343200.000000 2.305294 30.594641
 343300.000000 2.270707 30.913492
 343400.000000 2.219778 31.431370
 343500.000000 2.023011 35.132645
 343600.000000 1.979649 38.363923
 343700.000000 2.133554 34.352442
 343800.000000 2.272029 31.820253
 343900.000000 2.361270 30.564618
 344000.000000 2.336688 30.892192
 344100.000000 2.170864 34.985320
 344200.000000 2.176068 34.913383
 344300.000000 2.331689 32.959477
 344400.000000 2.418100 31.699794
 344500.000000 2.466435 30.942648
 344600.000000 2.608213 30.502131
 344700.000000 2.663841 29.537285
 344800.000000 2.711245 28.742205
 344900.000000 2.915541 25.631304
 345000.000000 2.998665 24.645678
 345100.000000 3.024935 26.355099
 345200.000000 3.001437 26.615954
 345300.000000 2.908602 27.529506
 345400.000000 2.787863 28.650549
 345500.000000 2.698315 29.602627
 345600.000000 2.622703 32.449019
 345700.000000 2.424989 34.362269
 345800.000000 2.306609 35.033476
 345900.000000 2.114976 36.302454
 346000.000000 2.142729 35.975301
 346100.000000 2.321482 36.311525
 346200.000000 2.345494 36.056304
 346300.000000 2.314769 36.380362
 346400.000000 2.376006 35.707991
 346500.000000 2.459800 34.641433
 346600.000000 2.638945 33.699589
 346700.000000 2.965070 27.890533
 346800.000000 3.052819 26.455789
 346900.000000 3.227348 23.271592
 347000.000000 3.411693 18.640460
 347100.000000 3.590339 14.537651
 347200.000000 3.838170 6.967442
 347300.000000 3.977891 4.347923
 347400.000000 4.216830 1.458428
 347500.000000 4.034661 3.522773
 347600.000000 3.742703 10.122383
 347700.000000 3.696838 11.318994
 347800.000000 3.717622 10.754403
 347900.000000 3.825101 8.423095
 348000.000000 3.871506 7.677686
 348100.000000 3.765632 11.331900
 348200.000000 3.743490 11.732278
 348300.000000 3.656478 13.635129
 348400.000000 3.650815 13.778285
 348500.000000 3.807040 10.648669
 348600.000000 3.677229 14.749984
 348700.000000 3.651063 15.246519
 348800.000000 3.590391 16.554778
 348900.000000 3.502271 18.760422
 349000.000000 3.546572 17.620087
 349100.000000 3.777208 14.137581
 349200.000000 3.915773 11.099060
 349300.000000 3.816234 13.307140
 349400.000000 3.740044 14.939227
 349500.000000 3.751831 14.682818
 349600.000000 3.925332 12.245668
 349700.000000 4.044183 8.527875
 349800.000000 4.213780 3.671821
 349900.000000 4.379619 0.975770
 350000.000000 4.343916 1.364229
 350100.000000 3.998020 10.446741
 350200.000000 3.872663 13.868723
 350300.000000 3.803691 15.556259
 350400.000000 3.960011 11.508674
 350500.000000 4.242979 4.786731
 350600.000000 4.224472 7.091390
 350700.000000 4.085822 9.549314
 350800.000000 3.909097 13.400078
 350900.000000 3.913290 13.304374
 351000.000000 3.805659 15.690399
 351100.000000 3.681946 19.826456
 351200.000000 3.659431 20.142223
 351300.000000 3.658834 20.150446
 351400.000000 3.682252 19.822083
 351500.000000 3.599909 20.947456
 351600.000000 3.604321 22.887847
 351700.000000 3.714258 21.043492
 351800.000000 3.789601 19.294624
 351900.000000 4.113525 9.696878
 352000.000000 4.527212 2.213948
 352100.000000 4.561762 3.739551
 352200.000000 4.498761 4.597256
 352300.000000 4.364936 6.247308
 352400.000000 4.040351 11.750992
 352500.000000 4.099904 10.235869
 352600.000000 4.276054 8.632684
 352700.000000 4.211739 9.851736
 352800.000000 4.260886 8.911648
 352900.000000 4.258500 8.955927
 353000.000000 4.236274 9.375340
 353100.000000 4.108400 13.670460
 353200.000000 4.088189 14.028067
 353300.000000 4.018097 15.322247
 353400.000000 3.940553 16.887254
 353500.000000 3.784612 20.150677
 353600.000000 3.711763 23.326862
 353700.000000 3.564496 24.535500
 353800.000000 3.391692 25.100684
 353900.000000 3.110707 26.417389
 354000.000000 3.084475 26.659782
 354100.000000 3.189386 27.583794
 354200.000000 3.424849 25.481658
 354300.000000 3.576002 24.572288
 354400.000000 3.635277 24.142906
 354500.000000 3.697747 23.515209
 354600.000000 3.543606 26.254168
 354700.000000 3.361454 26.428511
 354800.000000 3.126731 28.267787
 354900.000000 2.855173 30.843600
 355000.000000 2.811034 31.365459
 355100.000000 2.984143 30.962540
 355200.000000 3.141429 28.631635
 355300.000000 3.173713 28.189704
 355400.000000 3.175396 28.167965
 355500.000000 3.312583 26.752894
 355600.000000 3.274149 29.028729
 355700.000000 3.044900 30.864964
 355800.000000 2.993267 31.382566
 355900.000000 3.058685 30.734581
 356000.000000 2.931407 32.057409
 356100.000000 2.939920 33.960219
 356200.000000 3.128536 31.351880
 356300.000000 3.282995 29.388737
 356400.000000 3.185134 30.567662
 356500.000000 3.159283 30.916553
 356600.000000 3.241281 31.702872
 356700.000000 3.238021 31.753772
 356800.000000 3.331886 30.259144
 356900.000000 3.468805 28.374560
 357000.000000 3.483568 28.209967
 357100.000000 3.451579 30.549862
 357200.000000 3.430289 30.767442
 357300.000000 3.414650 30.926387
 357400.000000 3.313458 31.942661
 357500.000000 3.063539 34.296572
 357600.000000 2.890097 36.686496
 357700.000000 2.594763 36.338004
 357800.000000 2.436712 37.384850
 357900.000000 2.379780 37.744258
 358000.000000 2.338549 37.935322
 358100.000000 2.356839 39.849320
 358200.000000 2.396992 39.563580
 358300.000000 2.543647 37.791044
 358400.000000 2.658160 36.726855
 358500.000000 2.625092 36.947506
 358600.000000 2.728224 38.260702
 358700.000000 2.724782 38.279706
 358800.000000 2.758702 38.104271
 358900.000000 2.663584 38.661420
 359000.000000 2.580649 39.313170
 359100.000000 2.623647 40.913031
 359200.000000 2.674356 40.380279
 359300.000000 2.801618 38.994427
 359400.000000 2.884234 38.208786
 359500.000000 2.808334 38.926065
 359600.000000 2.588586 42.335896
 359700.000000 2.479360 42.434935
 359800.000000 2.374831 42.013036
 359900.000000 2.098539 40.005227
 360000.000000 1.773422 44.670083
 360100.000000 1.839787 45.103967
 360200.000000 2.143766 40.430997
 360300.000000 2.334118 41.728787
 360400.000000 2.030984 41.170677
 360500.000000 1.735678 47.569596
 360600.000000 1.710596 50.155854
 360700.000000 1.832156 47.063722
 360800.000000 1.987357 42.765644
 360900.000000 2.172027 40.666570
 361000.000000 2.097092 40.931338
 361100.000000 1.932583 45.617353
 361200.000000 1.737998 49.909930
 361300.000000 1.583426 52.994089
 361400.000000 1.483563 55.266815
 361500.000000 1.315117 59.680411
 361600.000000 1.073954 67.383747
 361700.000000 1.132703 66.086302
 361800.000000 0.966918 69.707214
 361900.000000 0.966612 69.713740
 362000.000000 0.828869 72.540502
 362100.000000 0.537660 76.697689
 362200.000000 0.395729 78.621240
 362300.000000 0.526982 76.705917
 362400.000000 0.548211 76.698707
 362500.000000 0.502929 76.773233
 362600.000000 0.416169 79.840025
 362700.000000 0.525364 78.695551
 362800.000000 0.450931 79.219329
 362900.000000 0.509920 78.743860
 363000.000000 0.591317 78.552140
 363100.000000 0.627036 80.356239
 363200.000000 0.689208 79.559028
 363300.000000 0.959491 71.989111
 363400.000000 1.317737 61.705725
 363500.000000 1.537028 55.087279
 363600.000000 1.770022 50.403296
 363700.000000 1.846138 48.237175
 363800.000000 1.785163 49.969694
 363900.000000 1.742939 51.183695
 364000.000000 1.844659 48.278722
 364100.000000 2.052205 44.664749
 364200.000000 2.080102 44.141006
 364300.000000 1.961953 46.887747
 364400.000000 2.010487 45.602370
 364500.000000 2.008437 45.652925
 364600.000000 2.044360 46.795407
 364700.000000 2.048486 46.701327
 364800.000000 2.008939 47.640510
 364900.000000 2.096974 45.681607
 365000.000000 2.210947 44.069446
 365100.000000 1.976341 49.467964
 365200.000000 1.949824 49.996435
 365300.000000 2.135638 46.868776
 365400.000000 2.250833 45.717544
 365500.000000 2.134037 46.888488
 365600.000000 1.982380 50.848109
 365700.000000 1.888974 52.161940
 365800.000000 1.699659 54.825154
 365900.000000 1.433340 60.236749
 366000.000000 1.201709 65.382858
 366100.000000 1.006435 71.807687
 366200.000000 1.019046 71.503109
 366300.000000 1.099305 69.653780
 366400.000000 1.284448 65.416449
 366500.000000 1.230965 66.710189
 366600.000000 1.215231 69.068063
 366700.000000 1.180193 69.802302
 366800.000000 1.255285 68.118884
 366900.000000 1.322430 66.225232
 367000.000000 1.422504 62.839143
 367100.000000 1.575546 59.306442
 367200.000000 1.733067 55.061203
 367300.000000 1.762903 54.456452
 367400.000000 1.621981 57.844851
 367500.000000 1.621123 57.870271
 367600.000000 1.578999 61.147854
 367700.000000 1.647904 59.088538
 367800.000000 1.636109 59.429537
 367900.000000 1.465030 64.767142
 368000.000000 1.507883 63.405982
 368100.000000 1.669008 59.934102
 368200.000000 1.769911 56.683264
 368300.000000 1.826578 55.050247
 368400.000000 1.767908 56.743944
 368500.000000 1.820568 55.216034
 368600.000000 1.863097 56.036086
 368700.000000 1.901847 54.964162
 368800.000000 1.897639 55.079919
 368900.000000 1.848673 56.436978
 369000.000000 1.542364 65.030810
 369100.000000 1.309278 71.224571
 369200.000000 0.900990 75.091592
 369300.000000 0.900962 75.092159
 369400.000000 1.076428 72.461714
 369500.000000 1.085468 72.385602
 369600.000000 0.927826 76.017268
 369700.000000 0.779970 78.448475
 369800.000000 0.849288 77.214751
 369900.000000 1.020513 74.955160
 370000.000000 0.958015 75.631456
 370100.000000 0.761830 80.013022
 370200.000000 0.486980 80.747116
 370300.000000 0.403037 81.480370
 370400.000000 0.514466 80.783966
 370500.000000 0.408818 81.374072
 370600.000000 0.455965 82.780623
 370700.000000 0.368317 84.263816
 370800.000000 0.506610 82.539955
 370900.000000 0.411399 83.329481
 371000.000000 0.430368 83.047258
 371100.000000 0.497740 84.452641
 371200.000000 0.465433 84.680260
 371300.000000 0.604068 83.664217
 371400.000000 0.945898 77.896756
 371500.000000 1.212971 74.234546
 371600.000000 1.313932 74.396150
 371700.000000 1.242639 75.768263
 371800.000000 0.970504 78.520726
 371900.000000 0.584129 83.878222
 372000.000000 0.472233 84.625878
 372100.000000 0.408053 87.274611
 372200.000000 0.498345 86.431945
 372300.000000 0.472636 86.622796
 372400.000000 0.432923 86.976550
 372500.000000 0.473671 86.614899
 372600.000000 0.395905 89.303405
 372700.000000 0.443240 88.849875
 372800.000000 0.671814 85.170478
 372900.000000 1.074188 77.785791
 373000.000000 1.063378 77.879546
 373100.000000 0.989630 80.381598
 373200.000000 0.896434 80.997247
 373300.000000 0.934039 80.709275
 373400.000000 0.940174 80.669711
 373500.000000 0.715563 84.302700
 373600.000000 0.793048 84.303093
 373700.000000 0.915126 82.056882
 373800.000000 0.810914 83.892510
 373900.000000 0.843796 83.214776
 374000.000000 1.024984 80.767771
 374100.000000 1.056282 82.380207
 374200.000000 1.054505 82.404374
 374300.000000 1.070137 82.181920
 374400.000000 1.107089 81.567099
 374500.000000 1.135597 81.004348
 374600.000000 1.209870 81.068818
 374700.000000 1.580036 66.664879
 374800.000000 1.997028 52.610782
 374900.000000 2.159825 49.108914
 375000.000000 1.984537 52.944692
 375100.000000 1.781698 60.502311
 375200.000000 1.687684 63.299151
 375300.000000 1.571182 67.240602
 375400.000000 1.653127 64.406813
 375500.000000 1.780253 60.543086
 375600.000000 2.086704 52.875113
 375700.000000 2.233657 48.947697
 375800.000000 2.079600 53.089661
 375900.000000 2.001048 55.584366
 376000.000000 1.967094 56.710300
 376100.000000 1.869466 61.665853
 376200.000000 1.761541 64.246359
 376300.000000 1.749770 64.503749
 376400.000000 1.679256 66.031620
 376500.000000 1.558314 69.035624
 376600.000000 1.482666 73.230525
 376700.000000 1.553590 71.169841
 376800.000000 1.607151 69.669579
 376900.000000 1.599142 69.891139
 377000.000000 1.515877 72.255519
 377100.000000 1.456030 75.938269
 377200.000000 1.614909 71.224231
 377300.000000 2.049227 56.017322
 377400.000000 2.529675 43.615112
 377500.000000 2.551698 43.355042
 377600.000000 2.099154 54.334467
 377700.000000 1.787424 65.503559
 377800.000000 1.836101 63.841684
 377900.000000 1.968940 59.063535
 378000.000000 2.037752 56.515840
 378100.000000 1.988754 60.265860
 378200.000000 1.874343 63.936165
 378300.000000 1.937009 62.002761
 378400.000000 2.017192 59.259230
 378500.000000 2.138244 54.803177
 378600.000000 2.238120 53.198754
 378700.000000 2.235846 53.277704
 378800.000000 2.196011 54.698133
 378900.000000 2.378236 48.960033
 379000.000000 2.258581 52.500757
 379100.000000 2.051713 60.994772
 379200.000000 1.900795 64.528539
 379300.000000 1.896972 64.609248
 379400.000000 1.822658 66.179837
 379500.000000 1.568811 72.826104
 379600.000000 1.519952 76.157165
 379700.000000 1.512531 76.345734
 379800.000000 1.549688 75.364340
 379900.000000 1.639291 72.687631
 380000.000000 1.624424 73.155498
 380100.000000 1.552863 77.152037
 380200.000000 1.489637 78.498446
 380300.000000 1.418246 79.641886
 380400.000000 1.309486 81.202896
 380500.000000 1.042915 84.622713
 380600.000000 0.611602 89.123929
 380700.000000 0.324276 90.622712
 380800.000000 0.497300 89.670101
 380900.000000 0.301893 90.900828
 381000.000000 0.139210 87.372519
 381100.000000 0.104984 85.958121
 381200.000000 0.132640 88.815683
 381300.000000 0.041521 76.286066
 381400.000000 0.101644 85.556163
 381500.000000 0.076243 82.099678
 381600.000000 0.053906 80.484030
 381700.000000 0.137066 91.105260
 381800.000000 0.103996 87.821349
 381900.000000 0.066665 82.614597
 382000.000000 0.157153 92.507699
 382100.000000 0.106599 90.062227
 382200.000000 0.086873 87.508362
 382300.000000 0.137767 93.152122
 382400.000000 0.063477 83.890364
 382500.000000 0.136729 93.067687
 382600.000000 0.131193 94.594985
 382700.000000 0.035599 80.559838
 382800.000000 0.108914 92.312141
 382900.000000 0.143216 95.574604
 383000.000000 0.108178 92.226143
 383100.000000 0.068186 88.514492
 383200.000000 0.154074 98.260570
 383300.000000 0.051046 85.464328
 383400.000000 0.149288 97.962425
 383500.000000 0.109926 94.429140
 383600.000000 0.040485 85.301541
 383700.000000 0.125917 98.095423
 383800.000000 0.036522 84.489779
 383900.000000 0.123944 97.908350
 384000.000000 0.038192 84.833869
 384100.000000 0.129679 100.238928
 384200.000000 0.143787 101.296176
 384300.000000 0.021502 83.258754
 384400.000000 0.106738 97.941505
 384500.000000 0.112754 98.614260
 384600.000000 0.058011 92.595236
 384700.000000 0.118971 101.255747
 384800.000000 0.092625 98.156075
 384900.000000 0.092433 98.129893
 385000.000000 0.127879 102.079024
 385100.000000 0.149791 105.620752
 385200.000000 0.036530 90.152504
 385300.000000 0.132837 104.487994
 385400.000000 0.096782 100.687330
 385500.000000 0.117253 103.081227
 385600.000000 0.124676 105.794272
 385700.000000 0.018940 87.971110
 385800.000000 0.140058 107.007014
 385900.000000 0.047466 94.309183
 386000.000000 0.122459 105.590042
 386100.000000 0.076226 101.566986
 386200.000000 0.123185 107.657768
 386300.000000 0.184621 110.533889
 386400.000000 0.159737 110.020318
 386500.000000 0.066166 99.817075
 386600.000000 0.145233 111.172869
 386700.000000 0.044765 97.594891
 386800.000000 0.096697 106.625833
 386900.000000 0.059882 100.647324
 387000.000000 0.094547 106.335994
 387100.000000 0.084877 106.937526
 387200.000000 0.042119 98.959559
 387300.000000 0.118955 111.168320
 387400.000000 0.045502 99.691856
 387500.000000 0.079865 106.152059
 387600.000000 0.077638 107.789822
 387700.000000 0.089452 109.616099
 387800.000000 0.099886 111.031148
 387900.000000 0.099002 110.918517
 388000.000000 0.136606 114.517305
 388100.000000 0.083022 110.580821
 388200.000000 0.033849 100.802183
 388300.000000 0.076746 109.554428
 388400.000000 0.085384 110.949369
 388500.000000 0.093026 112.074925
 388600.000000 0.067420 109.888376
 388700.000000 0.022351 99.865371
 388800.000000 0.056394 107.734474
 388900.000000 0.091379 113.840922
 389000.000000 0.099836 114.989994
 389100.000000 0.098112 116.766267
 389200.000000 0.034699 104.816291
 389300.000000 0.043932 106.981924
 389400.000000 0.119934 119.186108
 389500.000000 0.043103 106.792758
 389600.000000 0.116424 120.727073
 389700.000000 0.086807 117.114077
 389800.000000 0.035006 106.888641
 389900.000000 0.125194 121.474174
 390000.000000 0.098780 118.777544
 390100.000000 0.098973 120.802114
 390200.000000 0.015571 103.744480
 390300.000000 0.117403 122.809025
 390400.000000 0.099872 120.915519
 390500.000000 0.091764 119.834717
 390600.000000 0.074950 119.178137
 390700.000000 0.069319 118.164105
 390800.000000 0.044574 113.000132
 390900.000000 0.087247 121.176279
 391000.000000 0.088831 121.411761
 391100.000000 0.115268 126.579619
 391200.000000 0.080846 122.172066
 391300.000000 0.051145 116.445385
 391400.000000 0.067699 119.849786
 391500.000000 0.043011 114.584692
 391600.000000 0.106448 127.585356
 391700.000000 0.078775 123.797518
 391800.000000 0.055658 119.421377
 391900.000000 0.061815 120.691156
 392000.000000 0.067867 121.866227
 392100.000000 0.086808 127.053547
 392200.000000 0.102150 129.073720
 392300.000000 0.104928 129.385186
 392400.000000 0.094464 128.125156
 392500.000000 0.081387 126.218962
 392600.000000 0.070651 126.379138
 392700.000000 0.066790 125.657142
 392800.000000 0.159092 134.048957
 392900.000000 0.409332 104.173110
 393000.000000 1.281610 82.613985
 393100.000000 1.667482 74.059664
 393200.000000 1.865434 66.924711
 393300.000000 1.964654 63.889240
 393400.000000 2.209648 56.178349
 393500.000000 2.428906 49.184676
 393600.000000 2.599628 46.824061
 393700.000000 2.689355 44.735960
 393800.000000 2.661293 45.373053
 393900.000000 2.468497 50.126746
 394000.000000 2.394104 52.133351
 394100.000000 2.220590 58.336688
 394200.000000 1.960219 64.331772
 394300.000000 1.652233 74.627885
 394400.000000 1.742489 71.232721
 394500.000000 1.902056 65.922985
 394600.000000 1.940028 66.829418
 394700.000000 1.942955 66.745440
 394800.000000 2.003410 64.998367
 394900.000000 2.085989 62.618577
 395000.000000 2.120908 61.625738
 395100.000000 2.035137 65.906273
 395200.000000 1.898836 69.093884
 395300.000000 1.922810 68.547129
 395400.000000 1.996101 66.855068
 395500.000000 2.013550 66.436245
 395600.000000 1.790624 72.777975
 395700.000000 1.379875 82.507927
 395800.000000 1.103529 87.439540
 395900.000000 0.648714 89.732844
 396000.000000 0.610794 90.939449
 396100.000000 0.882178 87.511801
 396200.000000 0.707830 89.974653
 396300.000000 0.681277 90.715103
 396400.000000 0.797738 88.089795
 396500.000000 0.880209 87.514312
 396600.000000 0.744712 90.649263
 396700.000000 0.717962 91.146727
 396800.000000 0.782867 90.093009
 396900.000000 0.841706 89.617055
 397000.000000 0.746813 90.613659
 397100.000000 0.829951 91.509471
 397200.000000 0.718486 93.116331
 397300.000000 0.622973 95.050588
 397400.000000 0.659848 94.259950
 397500.000000 0.723365 93.026977
 397600.000000 0.799710 93.697162
 397700.000000 0.822551 93.349991
 397800.000000 0.868753 92.728511
 397900.000000 0.884950 92.525079
 398000.000000 0.794671 93.778098
 398100.000000 0.919923 93.739901
 398200.000000 1.209782 87.060114
 398300.000000 1.362218 83.046167
 398400.000000 1.146042 88.823201
 398500.000000 1.106679 89.856459
 398600.000000 1.127964 91.293306
 398700.000000 1.252404 87.404823
 398800.000000 1.506273 80.025083
 398900.000000 1.600997 77.487575
 399000.000000 1.640807 76.407795
 399100.000000 1.660431 77.870632
 399200.000000 1.631225 78.664267
 399300.000000 1.407890 83.643568
 399400.000000 1.328995 85.522158
 399500.000000 1.426803 83.241525
 399600.000000 1.366562 86.490407
 399700.000000 1.209064 90.129287
 399800.000000 1.074833 93.070198
 399900.000000 1.077174 93.028074
 400000.000000 1.237050 89.444701
 400100.000000 1.213550 92.005832
 400200.000000 1.140648 93.519466
 400300.000000 1.040474 94.876097
 400400.000000 0.753163 96.967023
 400500.000000 0.562673 99.127343
 400600.000000 0.598800 100.555553
 400700.000000 0.651084 99.842800
 400800.000000 0.514846 102.262316
 400900.000000 0.623698 100.214743
 401000.000000 0.785295 97.713013
 401100.000000 0.814214 99.256830
 401200.000000 0.709073 100.831450
 401300.000000 0.714940 100.755599
 401400.000000 0.678269 101.184681
 401500.000000 0.781003 99.781200
 401600.000000 1.016431 97.251778
 401700.000000 1.097027 95.433298
 401800.000000 1.257982 91.158657
 401900.000000 1.322174 89.371723
 402000.000000 1.551949 82.844118
 402100.000000 1.846662 73.800527
 402200.000000 2.029284 68.474913
 402300.000000 2.218639 61.934546
 402400.000000 2.502073 51.415962
 402500.000000 2.868102 41.147736
 402600.000000 3.097240 37.961189
 402700.000000 3.327125 32.848555
 402800.000000 3.203997 35.395078
 402900.000000 2.923287 42.003181
 403000.000000 2.848204 43.547728
 403100.000000 3.062373 39.940469
 403200.000000 3.392946 31.787767
 403300.000000 3.360747 32.335003
 403400.000000 3.208432 35.685678
 403500.000000 3.141931 37.544783
 403600.000000 3.083512 41.213733
 403700.000000 3.032116 42.573537
 403800.000000 3.090386 41.022965
 403900.000000 3.235755 36.777203
 404000.000000 3.538958 29.968999
 404100.000000 3.848894 23.269294
 404200.000000 4.283961 10.541105
 404300.000000 4.565092 4.338470
 404400.000000 4.524322 5.166586
 404500.000000 4.377540 8.443663
 404600.000000 4.277650 12.444358
 404700.000000 3.879160 22.174305
 404800.000000 3.982125 18.521179
 404900.000000 4.081518 15.855389
 405000.000000 4.235001 13.156372
 405100.000000 4.419462 10.746664
 405200.000000 4.845961 0.813755
 405300.000000 4.939389 0.291883
 405400.000000 4.777567 1.515153
 405500.000000 4.719820 2.388653
 405600.000000 4.661217 5.491321
 405700.000000 4.689407 4.943669
 405800.000000 4.862786 2.236025
 405900.000000 4.769792 3.555098
 406000.000000 4.640320 5.919038
 406100.000000 4.552124 9.747964
 406200.000000 4.525576 10.296215
 406300.000000 4.539946 9.999587
 406400.000000 4.417970 12.506647
 406500.000000 4.331482 14.120419
 406600.000000 4.275018 16.911318
 406700.000000 4.385509 15.071627
 406800.000000 4.637320 8.600347
 406900.000000 4.831071 4.004376
 407000.000000 4.741864 6.007094
 407100.000000 4.904681 4.039069
 407200.000000 5.096247 0.926472
 407300.000000 5.008355 2.013490
 407400.000000 5.022600 1.796430
 407500.000000 5.000873 2.133776
 407600.000000 4.960775 4.809905
 407700.000000 5.105849 2.584244
 407800.000000 5.116951 2.441247
 407900.000000 5.100066 2.660299
 408000.000000 5.088837 2.810985
 408100.000000 5.131899 4.209206
 408200.000000 5.141190 4.075751
 408300.000000 5.205178 3.143936
 408400.000000 5.260110 2.372847
 408500.000000 5.536552 0.211307
 408600.000000 5.572771 2.100550
 408700.000000 5.610589 1.945467
 408800.000000 5.545755 2.186536
 408900.000000 5.510447 2.270508
 409000.000000 5.584121 2.058262
 409100.000000 5.715327 2.963014
 409200.000000 5.917783 0.816309
 409300.000000 6.024715 0.271194
 409400.000000 5.926542 0.754382
 409500.000000 5.940287 0.663880
 409600.000000 6.039074 1.998182
 409700.000000 6.026442 2.088163
 409800.000000 6.031896 2.049454
 409900.000000 5.930000 2.728195
 410000.000000 5.793234 3.557310
 410100.000000 5.631731 5.834098
 410200.000000 5.561520 5.476031
 410300.000000 5.444787 4.467080
 410400.000000 5.315707 3.696327
 410500.000000 5.184092 4.154084
 410600.000000 5.061071 7.013810
 410700.000000 4.802682 8.781835
 410800.000000 4.872901 8.128111
 410900.000000 5.244227 5.697550
 411000.000000 5.563058 5.815670
 411100.000000 5.699817 7.551187
 411200.000000 5.762436 6.964936
 411300.000000 5.888037 5.303046
 411400.000000 6.041338 3.017364
 411500.000000 6.182688 1.293064
 411600.000000 6.223265 2.901182
 411700.000000 6.368522 1.524201
 411800.000000 6.489712 0.655888
 411900.000000 6.366331 1.543253
 412000.000000 6.059171 4.417606
 412100.000000 5.922795 7.229008
 412200.000000 6.082207 6.200891
 412300.000000 6.283159 3.382435
 412400.000000 6.257204 3.792358
 412500.000000 6.162881 5.228227
 412600.000000 6.032924 8.249993
 412700.000000 5.857778 8.097194
 412800.000000 5.682555 8.197501
 412900.000000 5.631292 8.175117
 413000.000000 5.398894 6.641445
 413100.000000 5.186924 7.608660
 413200.000000 5.177429 7.596481
 413300.000000 5.066646 7.569886
 413400.000000 5.038822 7.591062
 413500.000000 5.170291 7.588704
 413600.000000 5.064923 9.311193
 413700.000000 4.935009 8.837020
 413800.000000 4.944759 8.855673
 413900.000000 5.028894 9.159430
 414000.000000 4.838669 8.963277
 414100.000000 4.836386 10.973602
 414200.000000 5.091642 10.307845
 414300.000000 5.175919 10.073612
 414400.000000 5.191880 10.021704
 414500.000000 5.308808 9.724275
 414600.000000 5.246287 11.757161
 414700.000000 5.075527 11.353681
 414800.000000 4.887338 10.979034
 414900.000000 4.819015 11.151103
 415000.000000 4.889538 10.976337
 415100.000000 4.703345 13.008363
 415200.000000 4.474223 14.400775
 415300.000000 4.539270 13.646714
 415400.000000 4.361384 16.075113
 415500.000000 4.229055 17.428894
 415600.000000 4.246325 19.307121
 415700.000000 4.169747 19.649920
 415800.000000 3.980101 20.819898
 415900.000000 3.979478 20.830285
 416000.000000 4.038962 20.087312
 416100.000000 3.949213 23.208176
 416200.000000 3.838032 25.604897
 416300.000000 3.971186 22.861906
 416400.000000 4.031354 22.153339
 416500.000000 4.020935 22.251355
 416600.000000 4.033420 24.131009
 416700.000000 3.848969 26.714483
 416800.000000 3.823973 27.188706
 416900.000000 3.949949 25.073482
 417000.000000 4.077584 23.730999
 417100.000000 4.041205 26.025579
 417200.000000 3.954719 26.665509
 417300.000000 3.947655 26.723192
 417400.000000 4.081611 25.694484
 417500.000000 4.242595 23.027880
 417600.000000 4.434717 18.324281
 417700.000000 4.686746 13.347608
 417800.000000 4.615322 13.905108
 417900.000000 4.614507 13.914626
 418000.000000 4.588392 14.265978
 418100.000000 4.582314 16.360313
 418200.000000 4.659681 15.378495
 418300.000000 4.623849 15.779264
 418400.000000 4.551638 16.892074
 418500.000000 4.539822 17.122388
 418600.000000 4.626918 17.560484
 418700.000000 4.682868 16.702471
 418800.000000 4.859557 14.380330
 418900.000000 4.964388 13.410325
 419000.000000 4.946786 13.540606
 419100.000000 4.848214 16.280573
 419200.000000 4.738128 17.075290
 419300.000000 4.616604 18.237150
 419400.000000 4.696927 17.411730
 419500.000000 4.732875 17.115781
 419600.000000 4.909101 17.187968
 419700.000000 4.901408 17.291820
 419800.000000 4.912319 17.144218
 419900.000000 5.069921 14.959520
 420000.000000 5.042925 15.327134
 420100.000000 4.859272 19.148488
 420200.000000 4.577905 20.367504
 420300.000000 4.517659 20.957273
 420400.000000 4.618355 20.119546
 420500.000000 4.536317 20.742837
 420600.000000 4.358927 25.267473
 420700.000000 4.429751 24.129698
 420800.000000 4.536424 22.741690
 420900.000000 4.645610 21.720942
 421000.000000 4.680001 21.421826
 421100.000000 4.803287 21.925730
 421200.000000 5.116586 16.423684
 421300.000000 5.465430 11.542832
 421400.000000 5.520886 11.035222
 421500.000000 5.601767 10.213606
 421600.000000 5.529578 12.825589
 421700.000000 5.415520 13.294510
 421800.000000 5.279075 14.148545
 421900.000000 5.157189 15.835538
 422000.000000 5.237345 14.632183
 422100.000000 5.297023 15.887514
 422200.000000 5.228499 16.747679
 422300.000000 5.117590 18.179218
 422400.000000 4.907585 20.709071
 422500.000000 4.704026 23.247904
 422600.000000 4.374720 26.142515
 422700.000000 3.987115 27.401114
 422800.000000 3.742794 29.349056
 422900.000000 3.670154 30.396449
 423000.000000 3.684625 30.187600
 423100.000000 3.815168 30.018477
 423200.000000 3.927433 28.463980
 423300.000000 3.976352 28.092148
 423400.000000 3.997489 27.988844
 423500.000000 3.911753 28.625958
 423600.000000 4.017727 29.655510
 423700.000000 4.182356 28.408559
 423800.000000 4.256080 27.608404
 423900.000000 4.338396 26.642179
 424000.000000 4.388366 26.159758
 424100.000000 4.280220 29.047560
 424200.000000 4.173826 29.612959
 424300.000000 3.995667 30.115371
 424400.000000 3.886202 30.999076
 424500.000000 3.780837 32.239910
 424600.000000 3.728380 34.756564
 424700.000000 3.744124 34.623870
 424800.000000 3.861768 33.113006
 424900.000000 3.993774 31.258499
 425000.000000 4.101350 30.335935
 425100.000000 4.113817 32.253134
 425200.000000 3.984569 33.051792
 425300.000000 3.860663 34.097342
 425400.000000 3.931042 33.461348
 425500.000000 3.888675 33.836375
 425600.000000 3.976857 34.920536
 425700.000000 4.128078 33.127503
 425800.000000 4.144685 32.906210
 425900.000000 4.121299 33.215943
 426000.000000 4.191841 32.223360
 426100.000000 4.146925 34.825731
 426200.000000 4.228886 33.601309
 426300.000000 4.533632 27.897227
 426400.000000 4.590548 27.293830
 426500.000000 4.486235 28.489650
 426600.000000 4.396246 31.849959
 426700.000000 4.380104 32.114818
 426800.000000 4.474524 30.654903
 426900.000000 4.498604 30.318534
 427000.000000 4.405904 31.694226
 427100.000000 4.429395 33.312145
 427200.000000 4.398249 33.816040
 427300.000000 4.277618 35.418599
 427400.000000 4.083351 36.219615
 427500.000000 3.756941 36.753126
 427600.000000 3.457957 35.888123
 427700.000000 3.313410 36.368019
 427800.000000 3.348769 36.000294
 427900.000000 3.527073 36.487314
 428000.000000 3.306226 36.462799
 428100.000000 3.046732 43.160451
 428200.000000 3.076798 42.585417
 428300.000000 3.341149 38.035254
 428400.000000 3.533119 37.606341
 428500.000000 3.397287 37.562774
 428600.000000 3.389336 39.611085
 428700.000000 3.377247 39.689880
 428800.000000 3.339376 39.972248
 428900.000000 3.530252 39.192679
 429000.000000 3.589303 39.267285
 429100.000000 3.735774 40.898306
 429200.000000 3.990734 37.581243
 429300.000000 4.182183 36.288365
 429400.000000 4.097970 36.752775
 429500.000000 3.995220 37.533636
 429600.000000 4.109177 38.390953
 429700.000000 4.110145 38.381025
 429800.000000 4.057529 38.907592
 429900.000000 3.984796 39.643247
 430000.000000 3.815896 41.339692
 430100.000000 3.826002 43.255917
 430200.000000 3.884245 42.598488
 430300.000000 3.974057 41.218680
 430400.000000 4.049703 39.992475
 430500.000000 4.219770 37.345673
 430600.000000 4.482287 33.350318
 430700.000000 4.876732 23.017025
 430800.000000 5.158678 17.812309
 430900.000000 5.207766 17.100811
 431000.000000 5.106960 18.581516
 431100.000000 4.908116 23.467934
 431200.000000 4.742130 27.087594
 431300.000000 4.612287 30.270475
 431400.000000 4.627264 29.912684
 431500.000000 4.647857 29.415921
 431600.000000 4.664984 30.990515
 431700.000000 4.805189 27.041241
 431800.000000 4.912304 24.227563
 431900.000000 4.922967 23.989137
 432000.000000 4.915057 24.165232
 432100.000000 4.873661 27.119285
 432200.000000 4.894024 26.644320
 432300.000000 5.065719 22.907215
 432400.000000 5.141918 21.169255
 432500.000000 5.447762 14.854682
 432600.000000 5.891755 9.129376
 432700.000000 6.071148 8.246946
 432800.000000 6.353377 3.602248
 432900.000000 6.368865 3.296768
 433000.000000 6.450217 1.896752
 433100.000000 6.476365 3.520628
 433200.000000 6.383628 4.906985
 433300.000000 6.336709 5.641818
 433400.000000 6.313555 6.001425
 433500.000000 6.172411 7.881668
 433600.000000 5.959348 10.003570
 433700.000000 5.662666 12.905692
 433800.000000 5.584268 14.555487
 433900.000000 5.681641 12.504496
 434000.000000 5.721345 11.707393
 434100.000000 5.573304 16.292688
 434200.000000 5.374072 18.309510
 434300.000000 5.354677 18.510730
 434400.000000 5.407500 17.992287
 434500.000000 5.496588 17.191748
 434600.000000 5.564117 18.307082
 434700.000000 5.601154 17.624265
 434800.000000 5.806969 12.827761
 434900.000000 5.898117 11.520370
 435000.000000 5.884426 11.657752
 435100.000000 5.812011 14.604652
 435200.000000 5.987898 12.771012
 435300.000000 5.997993 12.695964
 435400.000000 5.900088 13.496112
 435500.000000 5.852037 14.040415
 435600.000000 5.721488 17.815252
 435700.000000 5.785664 16.923130
 435800.000000 5.858168 15.961963
 435900.000000 5.739329 17.566908
 436000.000000 5.453246 20.005376
 436100.000000 5.112544 23.136664
 436200.000000 5.086514 23.452049
 436300.000000 5.237312 22.116025
 436400.000000 5.185483 22.429699
 436500.000000 5.109201 23.175483
 436600.000000 5.364557 22.872851
 436700.000000 5.709376 18.878491
 436800.000000 5.952318 14.887835
 436900.000000 6.107505 12.574945
 437000.000000 6.313593 7.912489
 437100.000000 6.493224 5.193819
 437200.000000 6.492385 5.214539
 437300.000000 6.645728 2.119321
 437400.000000 6.751453 0.900601
 437500.000000 6.731394 1.077898
 437600.000000 6.643931 3.963795
 437700.000000 6.699916 3.380372
 437800.000000 6.744895 2.951453
 437900.000000 6.490927 6.219409
 438000.000000 6.265962 11.179256
 438100.000000 6.340499 11.382027
 438200.000000 6.483226 7.473701
 438300.000000 6.461527 8.037434
 438400.000000 6.570790 5.513947
 438500.000000 6.530035 6.357756
 438600.000000 6.455138 10.072190
 438700.000000 6.420814 10.871997
 438800.000000 6.446134 10.282236
 438900.000000 6.503860 8.946166
 439000.000000 6.571740 7.452671
 439100.000000 6.790382 4.549435
 439200.000000 7.211430 0.118912
 439300.000000 7.503939 0.000000
 439400.000000 7.548075 0.000000
 439500.000000 7.656825 0.000000
 439600.000000 7.635518 1.988661
 439700.000000 7.594230 1.904222
 439800.000000 7.386687 0.806458
 439900.000000 7.154338 0.328396
 440000.000000 7.020372 0.994478
 440100.000000 6.898434 4.149926
 440200.000000 7.097153 2.364862
 440300.000000 7.255372 1.327175
 440400.000000 7.292895 1.201964
 440500.000000 7.302971 1.179520
 440600.000000 7.284939 3.214847
 440700.000000 7.348413 3.086775
 440800.000000 7.279597 3.225038
 440900.000000 7.269318 3.244932
 441000.000000 7.229119 3.318551
 441100.000000 7.214012 5.339329
 441200.000000 7.135143 5.264431
 441300.000000 7.027781 4.909407
 441400.000000 7.054608 4.998311
 441500.000000 7.151184 5.300840
 441600.000000 7.093969 7.057771
 441700.000000 6.989866 6.261704
 441800.000000 6.905461 5.823096
 441900.000000 6.785702 6.261197
 442000.000000 6.750920 6.643179
 442100.000000 6.839434 7.701863
 442200.000000 6.933679 7.232766
 442300.000000 7.102367 7.531886
 442400.000000 7.422822 4.985282
 442500.000000 7.768427 1.903030
 442600.000000 7.937149 2.155788
 442700.000000 8.024563 1.244374
 442800.000000 7.994759 1.530483
 442900.000000 8.012752 1.353729
 443000.000000 8.037016 1.134540
 443100.000000 7.969652 3.683280
 443200.000000 7.876986 4.301418
 443300.000000 7.717928 4.762344
 443400.000000 7.472371 5.053838
 443500.000000 7.384251 5.833729
 443600.000000 7.364987 8.033792
 443700.000000 7.394396 7.724147
 443800.000000 7.451690 7.088930
 443900.000000 7.561244 6.073182
 444000.000000 7.546655 6.183353
 444100.000000 7.525373 8.347783
 444200.000000 7.463245 8.797616
 444300.000000 7.670811 7.111299
 444400.000000 7.936961 4.256937
 444500.000000 7.942992 4.193793
 444600.000000 7.980607 5.769622
 444700.000000 8.088251 4.264147
 444800.000000 8.183714 2.790024
 444900.000000 8.290975 1.399564
 445000.000000 8.404079 0.513653
 445100.000000 8.535013 1.721073
 445200.000000 8.544106 1.659099
 445300.000000 8.463656 2.179770
 445400.000000 8.423530 2.409724
 445500.000000 8.275878 3.192780
 445600.000000 8.119043 5.977727
 445700.000000 8.132384 5.915536
 445800.000000 8.104418 6.046301
 445900.000000 8.052021 6.298810
 446000.000000 8.215504 5.522617
 446100.000000 8.325171 6.576536
 446200.000000 8.533566 3.162732
 446300.000000 8.869917 0.155201
 446400.000000 8.755654 0.580846
 446500.000000 8.636341 1.642942
 446600.000000 8.676614 3.157909
 446700.000000 8.690319 2.995880
 446800.000000 8.592852 4.178446
 446900.000000 8.613192 3.927036
 447000.000000 8.704482 2.830331
 447100.000000 8.696737 4.919098
 447200.000000 8.748658 4.281987
 447300.000000 8.713807 4.720356
 447400.000000 8.740208 4.391771
 447500.000000 8.787984 3.746914
 447600.000000 8.754311 6.179294
 447700.000000 8.787625 5.751939
 447800.000000 9.062226 1.388392
 447900.000000 9.053194 1.493286
 448000.000000 9.095913 1.040269
 448100.000000 8.986547 4.133056
 448200.000000 8.908811 5.018819
 448300.000000 8.976861 4.238746
 448400.000000 8.905756 5.054899
 448500.000000 8.912132 4.979627
 448600.000000 9.024426 5.443261
 448700.000000 9.122724 3.940706
 448800.000000 9.046751 5.105259
 448900.000000 9.103287 4.236925
 449000.000000 9.178119 3.121161
 449100.000000 9.180622 5.085191
 449200.000000 9.251699 4.004579
 449300.000000 9.100974 6.128749
 449400.000000 8.877229 8.003597
 449500.000000 8.976178 7.345864
 449600.000000 8.712015 9.089228
 449700.000000 8.460766 7.502633
 449800.000000 8.324674 7.662277
 449900.000000 8.181652 7.883169
 450000.000000 8.209407 7.869998
 450100.000000 8.185184 9.867830
 450200.000000 7.998343 8.822421
 450300.000000 7.917420 8.288853
 450400.000000 7.995118 8.798623
 450500.000000 7.994634 8.795071
 450600.000000 7.887621 9.875906
 450700.000000 7.768974 8.945271
 450800.000000 7.808954 9.216385
 450900.000000 7.715374 8.676845
 451000.000000 7.703804 8.635070
 451100.000000 7.886253 11.181508
 451200.000000 7.925453 11.297379
 451300.000000 8.045890 11.576492
 451400.000000 8.280443 10.387003
 451500.000000 8.404865 8.983736
 451600.000000 8.543619 9.890505
 451700.000000 8.824670 9.951943
 451800.000000 8.794234 9.932903
 451900.000000 8.790873 9.928998
 452000.000000 8.703915 9.766650
 452100.000000 8.527034 11.328210
 452200.000000 8.411235 11.604757
 452300.000000 8.545080 11.341651
 452400.000000 8.475397 11.375442
 452500.000000 8.567041 11.376685
 452600.000000 8.414328 13.083860
 452700.000000 8.220899 12.834015
 452800.000000 8.218588 12.827612
 452900.000000 8.104334 12.358944
 453000.000000 8.021603 11.905419
 453100.000000 7.879036 12.771376
 453200.000000 7.764230 11.707121
 453300.000000 7.958742 13.476615
 453400.000000 7.984609 13.671026
 453500.000000 7.876395 12.746445
 453600.000000 7.798888 13.874511
 453700.000000 7.770283 13.497671
 453800.000000 7.527776 10.571536
 453900.000000 7.261865 9.665692
 454000.000000 7.160239 8.992392
 454100.000000 6.998088 9.042629
 454200.000000 6.879326 8.249858
 454300.000000 6.798960 8.498668
 454400.000000 6.955524 8.614612
 454500.000000 7.034574 9.493571
 454600.000000 6.939506 10.277581
 454700.000000 6.879244 9.728057
 454800.000000 6.888252 9.791868
 454900.000000 6.840112 9.539799
 455000.000000 6.951036 10.410315
 455100.000000 7.013792 13.122846
 455200.000000 7.064037 13.564345
 455300.000000 7.004292 13.022546
 455400.000000 6.895023 11.767610
 455500.000000 6.827384 11.161363
 455600.000000 6.834846 13.213086
 455700.000000 6.869422 13.463342
 455800.000000 6.649016 12.338063
 455900.000000 6.575047 12.339290
 456000.000000 6.630728 12.315674
 456100.000000 6.475939 14.253521
 456200.000000 6.454394 14.286726
 456300.000000 6.288981 15.021462
 456400.000000 6.294403 14.991019
 456500.000000 6.273981 15.104282
 456600.000000 6.410975 15.989474
 456700.000000 6.480005 15.423934
 456800.000000 6.475629 15.455411
 456900.000000 6.545212 15.035342
 457000.000000 6.657578 14.650233
 457100.000000 6.697177 16.524960
 457200.000000 6.749370 16.277680
 457300.000000 6.832928 15.794926
 457400.000000 7.041424 15.066971
 457500.000000 7.210502 13.919290
 457600.000000 7.364882 13.401833
 457700.000000 7.593822 11.726541
 457800.000000 7.518103 11.649540
 457900.000000 7.437661 12.290164
 458000.000000 7.546053 11.604056
 458100.000000 7.500160 13.675702
 458200.000000 7.339202 15.029229
 458300.000000 7.293286 15.583668
 458400.000000 7.347059 14.935549
 458500.000000 7.354873 14.843405
 458600.000000 7.390503 16.415819
 458700.000000 7.622697 14.579174
 458800.000000 7.773938 14.857532
 458900.000000 7.762075 14.807419
 459000.000000 7.741519 14.727298
 459100.000000 7.561759 16.115171
 459200.000000 7.406733 16.708376
 459300.000000 7.510845 16.146666
 459400.000000 7.592433 16.166278
 459500.000000 7.638702 16.312710
 459600.000000 7.552041 17.929739
 459700.000000 7.315500 18.020809
 459800.000000 7.252033 18.193897
 459900.000000 7.317631 18.013098
 460000.000000 7.562263 17.974476
 460100.000000 7.975224 17.307137
 460200.000000 8.224294 14.611504
 460300.000000 8.152248 15.323403
 460400.000000 8.101431 15.865050
 460500.000000 8.209905 14.746220
 460600.000000 8.409799 14.648675
 460700.000000 8.429654 14.482288
 460800.000000 8.321029 15.561968
 460900.000000 8.219311 16.655480
 461000.000000 8.208167 16.762679
 461100.000000 8.090164 19.339189
 461200.000000 7.914092 19.376833
 461300.000000 7.894386 19.422909
 461400.000000 8.018781 19.337700
 461500.000000 7.920567 19.364837
 461600.000000 7.797796 21.473002
 461700.000000 7.683287 21.216135
 461800.000000 7.532745 20.136654
 461900.000000 7.419338 19.336093
 462000.000000 7.326566 18.997408
 462100.000000 7.178997 19.965129
 462200.000000 7.012570 17.512613
 462300.000000 6.784619 16.358502
 462400.000000 6.706079 16.587234
 462500.000000 6.608435 16.744361
 462600.000000 6.744858 18.056074
 462700.000000 7.061626 18.392533
 462800.000000 6.803473 17.559095
 462900.000000 6.632590 18.712717
 463000.000000 6.629933 18.718298
 463100.000000 6.624330 20.727498
 463200.000000 6.807886 18.869454
 463300.000000 7.075095 18.746595
 463400.000000 6.991577 17.937897
 463500.000000 6.850906 18.327586
 463600.000000 6.825225 20.620814
 463700.000000 6.975269 19.503819
 463800.000000 6.999630 19.505332
 463900.000000 7.009144 19.520622
 464000.000000 6.920453 19.709733
 464100.000000 6.768049 22.761071
 464200.000000 6.699387 22.875119
 464300.000000 6.563342 21.702624
 464400.000000 6.323554 18.675111
 464500.000000 5.983664 16.503964
 464600.000000 5.820237 18.658921
 464700.000000 5.926967 18.396508
 464800.000000 6.076003 18.798198
 464900.000000 6.015262 18.599227
 465000.000000 5.862469 18.467000
 465100.000000 5.808132 20.665212
 465200.000000 5.859954 20.474963
 465300.000000 5.839167 20.544473
 465400.000000 5.967351 20.204510
 465500.000000 6.033924 20.044858
 465600.000000 5.976657 22.103264
 465700.000000 5.958935 22.086989
 465800.000000 5.973535 22.101459
 465900.000000 6.110845 21.672082
 466000.000000 6.205477 20.854580
 466100.000000 6.407995 21.252823
 466200.000000 6.392639 21.274752
 466300.000000 6.465785 21.393298
 466400.000000 6.368543 21.358690
 466500.000000 6.358614 21.409964
 466600.000000 6.419048 23.163142
 466700.000000 6.197907 24.372405
 466800.000000 5.957769 23.277205
 466900.000000 5.575903 22.378375
 467000.000000 5.397430 22.891450
 467100.000000 5.539313 24.091222
 467200.000000 5.888326 22.708705
 467300.000000 5.778581 22.239390
 467400.000000 5.699858 22.516134
 467500.000000 5.867008 22.555665
 467600.000000 5.837966 24.367359
 467700.000000 5.677009 23.962538
 467800.000000 5.748754 23.958036
 467900.000000 5.732644 23.930356
 468000.000000 5.658259 24.014948
 468100.000000 5.634301 26.094156
 468200.000000 5.793032 25.708432
 468300.000000 5.989794 25.764226
 468400.000000 6.037878 25.712982
 468500.000000 6.007007 25.753048
 468600.000000 6.042556 27.672955
 468700.000000 6.254479 25.346263
 468800.000000 6.526634 23.318852
 468900.000000 6.557337 23.392092
 469000.000000 6.426207 23.403321
 469100.000000 6.328820 26.053101
 469200.000000 6.285581 26.438411
 469300.000000 6.283254 26.460007
 469400.000000 6.292354 26.375808
 469500.000000 6.310809 26.208697
 469600.000000 6.320643 28.120377
 469700.000000 6.099009 28.998181
 469800.000000 5.991930 28.501693
 469900.000000 5.765632 26.749722
 470000.000000 5.626401 26.444773
 470100.000000 5.499908 27.967451
 470200.000000 5.353836 26.452747
 470300.000000 5.459379 27.595136
 470400.000000 5.599021 28.424904
 470500.000000 5.586735 28.404097
 470600.000000 5.605050 30.423756
 470700.000000 5.617225 30.418797
 470800.000000 5.624490 30.409055
 470900.000000 5.718875 29.961033
 471000.000000 5.938311 29.105478
 471100.000000 5.897333 31.094561
 471200.000000 5.948470 31.102862
 471300.000000 6.164526 30.151986
 471400.000000 6.248577 29.302681
 471500.000000 6.402944 27.454321
 471600.000000 6.695685 25.247880
 471700.000000 6.910552 22.012065
 471800.000000 7.049004 21.309062
 471900.000000 7.087825 21.310337
 472000.000000 6.979492 21.497880
 472100.000000 6.943580 23.690771
 472200.000000 6.983962 23.476018
 472300.000000 6.789057 24.939107
 472400.000000 6.824244 24.591529
 472500.000000 7.106918 22.959285
 472600.000000 7.091714 25.015533
 472700.000000 6.890220 25.148324
 472800.000000 6.767623 25.635109
 472900.000000 6.649057 26.673457
 473000.000000 6.539021 27.902260
 473100.000000 6.701501 27.597793
 473200.000000 6.932343 25.408526
 473300.000000 6.914759 25.467080
 473400.000000 6.997550 25.274142
 473500.000000 6.868652 25.695575
 473600.000000 6.773231 28.388478
 473700.000000 6.808023 28.117466
 473800.000000 6.818852 28.037166
 473900.000000 6.814466 28.069462
 474000.000000 6.922085 27.370942
 474100.000000 6.831340 29.750863
 474200.000000 6.787070 29.870007
 474300.000000 6.818774 29.787461
 474400.000000 6.712104 30.062577
 474500.000000 6.772958 29.904355
 474600.000000 6.971578 30.228093
 474700.000000 7.139118 27.093490
 474800.000000 7.289417 23.983304
 474900.000000 7.222690 25.310402
 475000.000000 7.336243 23.179393
 475100.000000 7.593594 22.454620
 475200.000000 7.502690 23.064740
 475300.000000 7.425767 23.898094
 475400.000000 7.553174 22.682883
 475500.000000 7.443410 23.681126
 475600.000000 7.242275 27.899715
 475700.000000 7.185458 28.474742
 475800.000000 7.209551 28.231054
 475900.000000 7.235027 27.972944
 476000.000000 7.396967 26.228074
 476100.000000 7.414501 28.015510
 476200.000000 7.181342 29.633121
 476300.000000 7.002743 30.689542
 476400.000000 7.099145 30.027110
 476500.000000 7.043031 30.390188
 476600.000000 7.001775 32.654774
 476700.000000 6.927510 32.948712
 476800.000000 6.734745 32.593329
 476900.000000 6.600879 32.012884
 477000.000000 6.493701 31.719604
 477100.000000 6.437929 33.574214
 477200.000000 6.305031 32.868263
 477300.000000 6.273291 32.659614
 477400.000000 6.424795 33.525528
 477500.000000 6.481449 33.696728
 477600.000000 6.488106 35.708699
 477700.000000 6.555977 35.633919
 477800.000000 6.629595 35.230550
 477900.000000 6.696257 34.735984
 478000.000000 6.816139 33.931059
 478100.000000 7.133080 32.234520
 478200.000000 7.493384 27.026343
 478300.000000 7.593863 25.231131
 478400.000000 7.643957 24.390807
 478500.000000 7.594329 25.223055
 478600.000000 7.661541 26.003216
 478700.000000 7.815687 23.332441
 478800.000000 7.783787 23.819755
 478900.000000 7.732896 24.684140
 479000.000000 7.745045 24.469254
 479100.000000 7.849448 24.618851
 479200.000000 7.920526 23.469312
 479300.000000 7.806786 25.370180
 479400.000000 7.764626 26.124486
 479500.000000 7.729075 26.746185
 479600.000000 7.458160 30.745231
 479700.000000 7.114211 32.630621
 479800.000000 7.147962 32.237362
 479900.000000 7.217842 31.579214
 480000.000000 7.196511 31.755543
 480100.000000 7.299871 32.844847
 480200.000000 7.304502 32.804278
 480300.000000 7.219499 33.553255
 480400.000000 7.169365 33.993065
 480500.000000 7.203423 33.694798
 480600.000000 7.061476 36.456515
 480700.000000 6.981677 36.576414
 480800.000000 7.004987 36.555708
 480900.000000 6.974285 36.580928
 481000.000000 7.028701 36.522761
 481100.000000 7.186157 37.304905
 481200.000000 7.320022 35.045870
 481300.000000 7.480112 32.359682
 481400.000000 7.491219 32.206662
 481500.000000 7.522927 31.792899
 481600.000000 7.405326 35.196786
 481700.000000 7.379130 35.511777
 481800.000000 7.301882 36.467162
 481900.000000 7.087243 38.481658
 482000.000000 6.917048 38.317259
 482100.000000 6.779105 39.044601
 482200.000000 6.798919 39.266855
 482300.000000 6.787539 39.139678
 482400.000000 6.522225 36.755163
 482500.000000 6.183014 32.767847
 482600.000000 5.864863 31.709895
 482700.000000 5.530863 30.360924
 482800.000000 5.222541 26.087525
 482900.000000 4.970643 27.021766
 483000.000000 5.066679 26.298163
 483100.000000 5.216179 27.573663
 483200.000000 5.384878 28.581343
 483300.000000 5.597996 30.966421
 483400.000000 5.695867 31.174459
 483500.000000 5.586959 30.912806
 483600.000000 5.286892 28.309063
 483700.000000 5.138582 28.049889
 483800.000000 5.418963 30.455881
 483900.000000 5.433521 30.748565
 484000.000000 5.350916 29.163795
 484100.000000 5.300349 30.386142
 484200.000000 5.185045 29.344757
 484300.000000 5.124364 29.156621
 484400.000000 5.168879 29.276952
 484500.000000 5.210452 29.484765
 484600.000000 5.180442 31.301400
 484700.000000 5.120115 30.954397
 484800.000000 5.138693 31.061908
 484900.000000 5.089654 30.771539
 485000.000000 5.041574 30.479175
 485100.000000 4.821447 31.513337
 485200.000000 4.759036 31.820415
 485300.000000 4.811209 31.542481
 485400.000000 4.850424 31.477033
 485500.000000 4.946228 31.821401
 485600.000000 5.045018 34.269458
 485700.000000 5.156102 34.009177
 485800.000000 5.332726 33.521791
 485900.000000 5.440756 34.089109
 486000.000000 5.489163 34.332066
 486100.000000 5.445485 36.069767
 486200.000000 5.282346 34.648393
 486300.000000 5.099330 34.535501
 486400.000000 5.049457 34.450126
 486500.000000 4.928836 33.742690
 486600.000000 4.761273 34.514308
 486700.000000 4.783382 34.634580
 486800.000000 4.623538 34.352671
 486900.000000 4.587669 34.482483
 487000.000000 4.585937 34.490731
 487100.000000 4.590307 36.469774
 487200.000000 4.716869 35.960991
 487300.000000 4.977495 36.322250
 487400.000000 5.215712 35.196558
 487500.000000 5.346521 35.338360
 487600.000000 5.229690 36.820315
 487700.000000 4.924090 36.395889
 487800.000000 4.685063 36.068978
 487900.000000 4.547633 36.683986
 488000.000000 4.694293 36.037186
 488100.000000 4.895284 37.445887
 488200.000000 5.034051 37.352573
 488300.000000 5.017181 37.379785
 488400.000000 5.063192 37.287807
 488500.000000 4.998122 37.401712
 488600.000000 5.094872 38.972153
 488700.000000 5.226298 37.912908
 488800.000000 5.198782 38.097508
 488900.000000 5.298873 37.703384
 489000.000000 5.264630 37.749535
 489100.000000 5.205060 39.964735
 489200.000000 5.200078 39.986185
 489300.000000 5.131179 40.273702
 489400.000000 4.947160 39.921423
 489500.000000 4.743654 38.807471
 489600.000000 4.555245 39.664584
 489700.000000 4.419898 38.952489
 489800.000000 4.360854 39.069355
 489900.000000 4.250625 39.831628
 490000.000000 4.304773 39.400161
 490100.000000 4.471832 40.496148
 490200.000000 4.665872 40.882736
 490300.000000 4.733416 40.976408
 490400.000000 4.627361 40.786008
 490500.000000 4.603557 40.715276
 490600.000000 4.596452 42.692326
 490700.000000 4.458222 42.054524
 490800.000000 4.450591 42.030186
 490900.000000 4.466324 42.083617
 491000.000000 4.463139 42.071660
 491100.000000 4.596425 44.293191
 491200.000000 4.766361 43.065345
 491300.000000 4.931613 41.752830
 491400.000000 5.168730 40.362470
 491500.000000 5.180921 40.277142
 491600.000000 5.076632 42.761116
 491700.000000 4.838637 42.837416
 491800.000000 4.749845 43.424252
 491900.000000 4.806664 43.009617
 492000.000000 4.822729 42.916491
 492100.000000 4.657158 45.520289
 492200.000000 4.502122 44.758960
 492300.000000 4.321838 43.655692
 492400.000000 4.268090 43.421069
 492500.000000 4.191370 43.072299
 492600.000000 4.003741 43.964482
 492700.000000 3.962360 43.881733
 492800.000000 4.040016 44.121102
 492900.000000 4.064826 44.266404
 493000.000000 4.183817 45.036023
 493100.000000 4.484535 45.948832
 493200.000000 4.816144 44.973121
 493300.000000 5.058424 43.782734
 493400.000000 5.303164 41.470989
 493500.000000 5.386764 40.793173
 493600.000000 5.612994 38.316042
 493700.000000 5.964906 33.027633
 493800.000000 5.958571 33.005230
 493900.000000 5.878358 33.014437
 494000.000000 5.937248 32.951361
 494100.000000 5.854212 34.984367
 494200.000000 5.824234 35.122299
 494300.000000 5.825506 35.114650
 494400.000000 5.810110 35.219818
 494500.000000 5.822143 35.135270
 494600.000000 5.785102 37.415027
 494700.000000 5.879418 36.847559
 494800.000000 6.073575 36.222033
 494900.000000 6.057539 36.264336
 495000.000000 5.983321 36.499348
 495100.000000 5.991804 38.470213
 495200.000000 5.852541 38.581183
 495300.000000 5.697312 39.217476
 495400.000000 5.855412 38.582372
 495500.000000 5.919238 38.603483
 495600.000000 5.896611 40.589702
 495700.000000 5.917337 40.603890
 495800.000000 5.782659 40.227669
 495900.000000 5.663098 40.507512
 496000.000000 5.750831 40.182272
 496100.000000 5.724252 42.188812
 496200.000000 5.721200 42.191220
 496300.000000 5.740554 42.181676
 496400.000000 5.804432 42.221945
 496500.000000 5.923055 41.980921
 496600.000000 6.067317 41.698439
 496700.000000 6.407117 37.275489
 496800.000000 6.474043 37.269640
 496900.000000 6.347154 37.421056
 497000.000000 6.319530 37.557153
 497100.000000 6.394917 39.154617
 497200.000000 6.402677 39.114868
 497300.000000 6.183375 40.791627
 497400.000000 6.131178 41.547595
 497500.000000 6.208434 40.484119
 497600.000000 6.250718 42.013001
 497700.000000 6.227829 42.265779
 497800.000000 6.241576 42.113116
 497900.000000 6.236970 42.164154
 498000.000000 6.259032 41.922435
 498100.000000 6.379277 42.290863
 498200.000000 6.537796 39.740140
 498300.000000 6.727153 38.952716
 498400.000000 6.711656 38.884685
 498500.000000 6.507608 40.166086
 498600.000000 6.505351 42.199948
 498700.000000 6.486846 42.479161
 498800.000000 6.499528 42.287546
 498900.000000 6.750719 40.043437
 499000.000000 6.697519 40.112990
 499100.000000 6.562444 42.957481
 499200.000000 6.377366 44.491276
 499300.000000 6.213979 45.152774
 499400.000000 6.146151 45.354373
 499500.000000 6.238406 45.083552
 499600.000000 6.334925 46.505519
 499700.000000 6.461163 44.926379
 499800.000000 6.591690 43.138258
 499900.000000 6.616183 42.873904
 500000.000000 6.654103 42.534380
 500100.000000 6.626741 44.750988
 500200.000000 6.521434 45.651548
 500300.000000 6.513014 45.725905
 500400.000000 6.505501 45.791959
 500500.000000 6.460627 46.185359
 500600.000000 6.498650 47.816447
 500700.000000 6.760490 44.402969
 500800.000000 7.034869 41.179647
 500900.000000 7.080819 40.494904
 501000.000000 7.238217 37.855147
 501100.000000 7.217064 40.205127
 501200.000000 7.174149 40.853048
 501300.000000 7.246273 39.717362
 501400.000000 6.978017 42.800856
 501500.000000 6.946365 43.016728
 501600.000000 7.047396 44.026396
 501700.000000 7.098380 43.280524
 501800.000000 7.298950 39.178189
 501900.000000 7.586077 33.373734
 502000.000000 7.686117 31.210704
 502100.000000 7.550479 35.638446
 502200.000000 7.476639 36.582194
 502300.000000 7.680579 33.343098
 502400.000000 7.875620 27.414805
 502500.000000 7.891595 26.904295
 502600.000000 8.029757 24.756840
 502700.000000 8.053983 24.105793
 502800.000000 7.987649 25.951332
 502900.000000 7.982864 26.092138
 503000.000000 7.983017 26.087622
 503100.000000 7.990561 27.864626
 503200.000000 8.067222 25.590271
 503300.000000 8.087994 24.973244
 503400.000000 8.077122 25.296126
 503500.000000 8.054282 25.974628
 503600.000000 7.831864 33.344750
 503700.000000 7.714466 35.115426
 503800.000000 7.584402 36.169348
 503900.000000 7.348319 38.600745
 504000.000000 7.222157 41.028919
 504100.000000 7.306275 41.194842
 504200.000000 7.383089 39.487654
 504300.000000 7.424393 38.672468
 504400.000000 7.513056 37.310252
 504500.000000 7.410743 38.930409
 504600.000000 7.442707 40.320344
 504700.000000 7.465364 39.901454
 504800.000000 7.518970 38.965776
 504900.000000 7.531370 38.761916
 505000.000000 7.513863 39.050967
 505100.000000 7.570841 40.054900
 505200.000000 7.615536 39.201025
 505300.000000 7.755209 36.066402
 505400.000000 7.924796 31.705756
 505500.000000 7.994896 29.781237
 505600.000000 8.293805 20.613259
 505700.000000 8.455253 15.833173
 505800.000000 8.329900 19.296139
 505900.000000 8.307507 20.100710
 506000.000000 8.264061 21.768281
 506100.000000 8.313373 21.825871
 506200.000000 8.480264 16.497544
 506300.000000 8.398309 18.757370
 506400.000000 8.426330 17.892634
 506500.000000 8.449962 17.235414
 506600.000000 8.332034 22.789581
 506700.000000 8.371779 21.506740
 506800.000000 8.379817 21.255687
 506900.000000 8.430687 19.756979
 507000.000000 8.461388 18.940267
 507100.000000 8.280208 25.847794
 507200.000000 8.190618 28.289473
 507300.000000 8.142439 29.538304
 507400.000000 8.032124 32.101438
 507500.000000 8.018249 32.391165
 507600.000000 7.942790 35.708946
 507700.000000 7.710885 38.507355
 507800.000000 7.402828 42.832453
 507900.000000 7.205288 45.140591
 508000.000000 6.954624 45.955996
 508100.000000 6.677048 47.117417
 508200.000000 6.577774 47.556058
 508300.000000 6.611521 47.352421
 508400.000000 6.686202 47.104935
 508500.000000 6.534174 47.862369
 508600.000000 6.537092 49.841055
 508700.000000 6.680109 48.644352
 508800.000000 6.747957 48.290820
 508900.000000 6.733559 48.344271
 509000.000000 6.667515 48.736749
 509100.000000 6.861062 49.436049
 509200.000000 6.999758 48.540412
 509300.000000 7.047068 48.103453
 509400.000000 7.149829 46.886519
 509500.000000 7.356904 43.722468
 509600.000000 7.538021 42.242143
 509700.000000 7.842980 37.053476
 509800.000000 7.905996 36.250753
 509900.000000 7.745026 38.379073
 510000.000000 7.740914 38.441606
 510100.000000 7.625516 42.161054
 510200.000000 7.559590 43.120268
 510300.000000 7.521478 43.678793
 510400.000000 7.511023 43.832760
 510500.000000 7.374533 45.803356
 510600.000000 7.369748 47.866583
 510700.000000 7.272831 48.785496
 510800.000000 6.938003 49.394450
 510900.000000 6.816795 49.774582
 511000.000000 6.802476 49.844816
 511100.000000 6.930520 51.038698
 511200.000000 7.157570 49.540597
 511300.000000 7.016057 50.390638
 511400.000000 6.954944 50.855803
 511500.000000 7.111417 49.775377
 511600.000000 7.199536 51.154600
 511700.000000 7.429569 47.532331
 511800.000000 7.598201 43.727937
 511900.000000 7.588827 43.932905
 512000.000000 7.750507 40.641358
 512100.000000 7.803602 41.589670
 512200.000000 7.810064 41.453193
 512300.000000 7.950257 38.015178
 512400.000000 7.896069 39.458223
 512500.000000 7.701225 43.530715
 512600.000000 7.633053 46.549005
 512700.000000 7.494055 48.120565
 512800.000000 7.274204 50.647299
 512900.000000 7.179032 51.419409
 513000.000000 6.966332 52.305163
 513100.000000 6.860140 54.159655
 513200.000000 6.744537 53.549816
 513300.000000 6.679144 53.205077
 513400.000000 6.552998 52.601201
 513500.000000 6.416345 51.543413
 513600.000000 6.203881 49.978341
 513700.000000 5.831770 44.961309
 513800.000000 5.639016 43.215146
 513900.000000 5.558639 43.260958
 514000.000000 5.609413 43.193861
 514100.000000 5.733564 45.387720
 514200.000000 5.692124 45.252919
 514300.000000 5.878888 46.434851
 514400.000000 5.998526 47.399654
 514500.000000 5.939293 46.930572
 514600.000000 5.740335 46.636044
 514700.000000 5.617749 45.738907
 514800.000000 5.360816 44.476967
 514900.000000 5.205778 44.057985
 515000.000000 5.434210 44.935367
 515100.000000 5.669022 47.016993
 515200.000000 5.746577 47.292069
 515300.000000 5.659801 47.012430
 515400.000000 5.693751 47.055142
 515500.000000 5.636040 47.023974
 515600.000000 5.561391 49.029151
 515700.000000 5.581628 49.052408
 515800.000000 5.783984 49.101814
 515900.000000 5.862652 49.404703
 516000.000000 5.726184 48.981914
 516100.000000 5.624243 50.792028
 516200.000000 5.546189 50.326547
 516300.000000 5.463847 49.309660
 516400.000000 5.415519 48.493219
 516500.000000 5.385192 47.940215
 516600.000000 5.305397 48.393928
 516700.000000 5.307194 48.428789
 516800.000000 5.231315 47.072003
 516900.000000 5.198286 46.588452
 517000.000000 5.185118 46.414171
 517100.000000 5.130231 47.728441
 517200.000000 5.018411 46.427690
 517300.000000 4.910560 45.550828
 517400.000000 4.967513 45.939225
 517500.000000 5.007751 46.317691
 517600.000000 4.972285 47.949508
 517700.000000 4.956386 47.781383
 517800.000000 4.993702 48.173869
 517900.000000 4.978684 48.016967
 518000.000000 4.907085 47.295970
 518100.000000 4.942309 49.604033
 518200.000000 4.603778 46.766213
 518300.000000 4.390581 46.460792
 518400.000000 4.596142 46.712768
 518500.000000 4.735360 47.784389
 518600.000000 4.682188 49.290431
 518700.000000 4.555409 47.792910
 518800.000000 4.424121 46.904360
 518900.000000 4.545620 47.683278
 519000.000000 4.529522 47.512468
 519100.000000 4.382646 48.450400
 519200.000000 4.403194 48.534952
 519300.000000 4.388579 48.472890
 519400.000000 4.295863 48.192743
 519500.000000 4.176431 47.451178
 519600.000000 4.088749 48.205021
 519700.000000 3.909255 45.506837
 519800.000000 3.979009 46.354320
 519900.000000 4.157710 49.244340
 520000.000000 4.036136 47.277622
 520100.000000 3.817329 45.903411
 520200.000000 3.873851 46.636150
 520300.000000 3.855465 46.390769
 520400.000000 3.553998 42.338435
 520500.000000 3.473765 41.504565
 520600.000000 3.692917 45.368286
 520700.000000 3.872140 46.884694
 520800.000000 3.897505 47.177232
 520900.000000 3.934001 47.661159
 521000.000000 4.112606 50.468029
 521100.000000 4.296374 52.030084
 521200.000000 4.479378 50.205413
 521300.000000 4.656428 50.811981
 521400.000000 4.561428 50.364838
 521500.000000 4.546563 50.303869
 521600.000000 4.564999 52.372280
 521700.000000 4.438580 52.093328
 521800.000000 4.463088 52.079136
 521900.000000 4.506677 52.160743
 522000.000000 4.567152 52.379968
 522100.000000 4.537093 54.245282
 522200.000000 4.316379 53.693728
 522300.000000 4.221064 53.784225
 522400.000000 4.185012 53.626549
 522500.000000 4.180630 53.596673
 522600.000000 4.401277 54.703934
 522700.000000 4.744421 53.626727
 522800.000000 4.886878 52.036788
 522900.000000 4.901958 51.910894
 523000.000000 4.930013 51.706448
 523100.000000 4.837857 54.325906
 523200.000000 4.793272 54.625520
 523300.000000 4.786070 54.672670
 523400.000000 4.798571 54.590446
 523500.000000 4.825644 54.408548
 523600.000000 4.911404 55.653880
 523700.000000 4.903145 55.738661
 523800.000000 4.991967 54.684131
 523900.000000 5.031530 54.116492
 524000.000000 5.046180 53.897167
 524100.000000 5.274454 52.506103
 524200.000000 5.346862 52.240639
 524300.000000 5.158995 53.979874
 524400.000000 5.019981 56.269072
 524500.000000 4.887560 57.351640
 524600.000000 4.681033 58.279835
 524700.000000 4.500258 55.660839
 524800.000000 4.359509 55.170860
 524900.000000 4.513765 55.825317
 525000.000000 4.573202 56.689065
 525100.000000 4.358174 56.296883
 525200.000000 4.370815 56.326154
 525300.000000 4.346545 56.280858
 525400.000000 4.317969 56.274481
 525500.000000 4.482546 57.275474
 525600.000000 4.321948 57.721196
 525700.000000 4.206857 56.879654
 525800.000000 4.028318 52.812847
 525900.000000 3.776907 46.769825
 526000.000000 3.685928 45.603836
 526100.000000 3.498139 45.005922
 526200.000000 3.539604 45.623244
 526300.000000 3.591724 46.390940
 526400.000000 3.568586 46.055855
 526500.000000 3.503402 45.083505
 526600.000000 3.514765 47.247811
 526700.000000 3.726276 49.120174
 526800.000000 3.838863 49.779719
 526900.000000 3.854839 49.937039
 527000.000000 3.920622 50.877214
 527100.000000 3.944974 53.334161
 527200.000000 3.894153 52.422180
 527300.000000 3.879681 52.192245
 527400.000000 3.985060 54.147066
 527500.000000 3.965025 53.733842
 527600.000000 3.799663 52.570791
 527700.000000 3.539675 48.119308
 527800.000000 3.221765 43.328537
 527900.000000 3.403144 45.567215
 528000.000000 3.429713 46.055401
 528100.000000 3.438311 48.214905
 528200.000000 3.586324 50.441313
 528300.000000 3.674626 51.431154
 528400.000000 3.853042 53.725631
 528500.000000 3.993046 56.329141
 528600.000000 3.923929 56.869989
 528700.000000 3.851901 55.265471
 528800.000000 3.763174 53.480836
 528900.000000 3.807568 54.339112
 529000.000000 3.829702 54.792606
 529100.000000 3.713880 54.310040
 529200.000000 3.458759 48.988927
 529300.000000 3.453989 48.886239
 529400.000000 3.386558 47.413463
 529500.000000 3.427081 48.299232
 529600.000000 3.354394 48.598241
 529700.000000 3.351017 48.515726
 529800.000000 3.560929 52.720261
 529900.000000 3.916754 58.624346
 530000.000000 4.061532 60.452619
 530100.000000 4.242710 61.047758
 530200.000000 4.560853 60.490807
 530300.000000 4.713851 61.250229
 530400.000000 5.010074 58.292835
 530500.000000 5.339893 52.398580
 530600.000000 5.412889 54.232520
 530700.000000 5.207239 55.393685
 530800.000000 5.056916 57.993569
 530900.000000 5.011712 58.776630
 531000.000000 5.162435 56.069717
 531100.000000 5.336874 55.773571
 531200.000000 5.487247 54.470515
 531300.000000 5.444591 54.874237
 531400.000000 5.219334 57.158575
 531500.000000 5.047869 59.853194
 531600.000000 5.046364 61.872623
 531700.000000 5.296005 57.096834
 531800.000000 5.799727 51.415174
 531900.000000 6.149479 50.508091
 532000.000000 6.266829 51.761674
 532100.000000 6.291620 54.095089
 532200.000000 6.183166 52.600509
 532300.000000 5.944535 51.347070
 532400.000000 5.909504 51.372993
 532500.000000 5.802991 51.533294
 532600.000000 5.796168 53.551609
 532700.000000 5.881054 53.252843
 532800.000000 6.042555 52.406077
 532900.000000 6.350291 54.800852
 533000.000000 6.358475 54.868510
 533100.000000 6.133747 53.593763
 533200.000000 5.909416 53.265787
 533300.000000 5.741199 53.711043
 533400.000000 5.779151 53.622388
 533500.000000 5.906003 53.278255
 533600.000000 6.028740 54.618341
 533700.000000 6.238803 55.719065
 533800.000000 6.251017 55.878432
 533900.000000 6.131042 54.622452
 534000.000000 6.023041 54.645245
 534100.000000 6.095406 56.369151
 534200.000000 6.156433 56.397234
 534300.000000 6.184694 56.507446
 534400.000000 6.276413 57.100363
 534500.000000 6.192679 56.547268
 534600.000000 6.114470 58.199480
 534700.000000 6.130309 58.254878
 534800.000000 6.159159 58.377360
 534900.000000 6.176533 58.463845
 535000.000000 6.091000 58.135580
 535100.000000 6.171164 60.281893
 535200.000000 6.109335 60.174937
 535300.000000 5.801176 57.386089
 535400.000000 5.585676 55.306857
 535500.000000 5.578743 55.303692
 535600.000000 5.656944 57.418191
 535700.000000 5.743360 57.910281
 535800.000000 5.855009 59.027259
 535900.000000 5.794371 58.391469
 536000.000000 5.711961 57.679387
 536100.000000 5.712766 59.684571
 536200.000000 5.589975 58.967058
 536300.000000 5.424769 58.038696
 536400.000000 5.348836 57.911265
 536500.000000 5.131495 60.609274
 536600.000000 5.085462 63.337064
 536700.000000 5.328455 59.196576
 536800.000000 5.508996 58.833947
 536900.000000 5.496736 58.801003
 537000.000000 5.426713 58.717244
 537100.000000 5.465095 60.699903
 537200.000000 5.422287 60.720319
 537300.000000 5.425686 60.717938
 537400.000000 5.251796 61.627075
 537500.000000 5.331044 60.954810
 537600.000000 5.621239 61.176066
 537700.000000 5.798951 60.738262
 537800.000000 5.784514 60.719629
 537900.000000 5.754214 60.700528
 538000.000000 5.717924 60.736433
 538100.000000 5.758967 62.659734
 538200.000000 5.804312 62.567982
 538300.000000 5.913829 62.123544
 538400.000000 6.177698 60.576910
 538500.000000 6.169696 60.596068
 538600.000000 6.220365 62.414897
 538700.000000 6.508173 58.020882
 538800.000000 6.711051 54.753127
 538900.000000 6.782964 54.450467
 539000.000000 6.806379 54.424963
 539100.000000 6.745796 56.465822
 539200.000000 6.619377 57.121003
 539300.000000 6.666393 56.740086
 539400.000000 6.708074 56.547152
 539500.000000 6.529756 58.318129
 539600.000000 6.654263 58.467190
 539700.000000 6.653899 58.471628
 539800.000000 6.538111 60.184078
 539900.000000 6.807133 57.186630
 540000.000000 6.939980 56.264765
 540100.000000 6.696846 58.949702
 540200.000000 6.599113 59.690972
 540300.000000 6.660162 59.145411
 540400.000000 6.562310 60.129191
 540500.000000 6.673511 59.062980
 540600.000000 6.649003 61.208335
 540700.000000 6.598529 61.561393
 540800.000000 6.563951 61.829157
 540900.000000 6.460150 62.643457
 541000.000000 6.510695 62.255488
 541100.000000 6.512454 64.241363
 541200.000000 6.395006 64.727964
 541300.000000 6.441635 64.653487
 541400.000000 6.561977 63.780044
 541500.000000 6.672783 62.506201
 541600.000000 6.974721 59.282700
 541700.000000 7.227979 52.906621
 541800.000000 7.449170 48.827512
 541900.000000 7.524405 47.845680
 542000.000000 7.592133 47.061265
 542100.000000 7.520900 49.764139
 542200.000000 7.428975 50.557158
 542300.000000 7.309436 51.930942
 542400.000000 7.232680 53.196273
 542500.000000 7.266260 52.604762
 542600.000000 7.386673 52.640351
 542700.000000 7.465142 51.455932
 542800.000000 7.425227 52.049138
 542900.000000 7.316340 53.770483
 543000.000000 7.282674 54.329749
 543100.000000 7.390137 54.317242
 543200.000000 7.537340 51.303185
 543300.000000 7.559711 50.852377
 543400.000000 7.454284 52.998139
 543500.000000 7.478457 52.498963
 543600.000000 7.544287 53.058042
 543700.000000 7.513086 53.760530
 543800.000000 7.709618 48.458259
 543900.000000 7.901794 41.352184
 544000.000000 8.010206 37.112603
 544100.000000 8.197816 31.127977
 544200.000000 8.233726 29.571417
 544300.000000 8.353315 24.805440
 544400.000000 8.399764 23.185072
 544500.000000 8.382474 23.771438
 544600.000000 8.528810 20.959933
 544700.000000 8.525814 21.052991
 544800.000000 8.541005 20.584081
 544900.000000 8.476952 22.604833
 545000.000000 8.287875 29.106204
 545100.000000 8.173583 35.048883
 545200.000000 8.141336 36.105958
 545300.000000 8.153472 35.710564
 545400.000000 7.934557 42.510195
 545500.000000 7.861219 44.709765
 545600.000000 8.294231 31.064766
 545700.000000 8.479092 23.813681
 545800.000000 8.502766 22.906490
 545900.000000 8.578700 20.146595
 546000.000000 8.529010 21.922334
 546100.000000 8.501677 24.929233
 546200.000000 8.637584 19.958275
 546300.000000 8.684010 18.356790
 546400.000000 8.686592 18.270227
 546500.000000 8.619075 20.617799
 546600.000000 8.652604 21.403183
 546700.000000 8.652621 21.402585
 546800.000000 8.600961 23.263820
 546900.000000 8.623850 22.446023
 547000.000000 8.629103 22.256514
 547100.000000 8.539164 27.200227
 547200.000000 8.604845 25.111433
 547300.000000 8.533779 27.356622
 547400.000000 8.362054 31.531234
 547500.000000 8.311133 32.689410
 547600.000000 8.234189 36.468779
 547700.000000 8.159831 38.281602
 547800.000000 8.173767 37.929122
 547900.000000 8.280156 35.405671
 548000.000000 8.356886 33.595205
 548100.000000 8.535150 29.726382
 548200.000000 8.761891 19.464045
 548300.000000 9.031411 10.096870
 548400.000000 9.081883 8.836856
 548500.000000 8.993256 11.104973
 548600.000000 8.917481 15.224957
 548700.000000 8.808357 18.752758
 548800.000000 9.023398 12.280808
 548900.000000 9.026726 12.189525
 549000.000000 9.006668 12.738730
 549100.000000 9.022031 14.312375
 549200.000000 9.009246 14.668098
 549300.000000 9.005663 14.766181
 549400.000000 9.057920 13.260476
 549500.000000 8.973840 15.610522
 549600.000000 8.747773 22.955956
 549700.000000 8.814297 21.252829
 549800.000000 8.868575 20.031696
 549900.000000 8.718723 23.799113
 550000.000000 8.656515 25.813512
 550100.000000 8.788950 23.473422
 550200.000000 8.938735 19.209754
 550300.000000 9.014906 16.868356
 550400.000000 9.002979 17.261060
 550500.000000 9.045881 15.794103
 550600.000000 8.994720 19.461736
 550700.000000 8.957834 20.470437
 550800.000000 8.939248 20.929583
 550900.000000 8.880810 22.251282
 551000.000000 8.801226 24.048263
 551100.000000 8.700125 28.531594
 551200.000000 8.653883 29.717084
 551300.000000 8.625956 30.436612
 551400.000000 8.737473 27.597025
 551500.000000 8.851768 24.825190
 551600.000000 8.939773 24.304605
 551700.000000 9.300593 6.742800
 551800.000000 9.182850 12.679835
 551900.000000 9.398513 3.283811
 552000.000000 9.294941 6.989946
 552100.000000 9.440864 3.800840
 552200.000000 9.452438 3.503440
 552300.000000 9.122272 17.407871
 552400.000000 9.261111 10.535790
 552500.000000 9.326604 7.643983
 552600.000000 9.463292 4.821973
 552700.000000 9.377905 7.650194
 552800.000000 9.434462 5.701233
 552900.000000 9.404893 6.684079
 553000.000000 9.238744 13.422982
 553100.000000 9.415704 7.666051
 553200.000000 9.317140 11.884572
 553300.000000 9.381657 9.060769
 553400.000000 9.266086 14.193935
 553500.000000 9.270162 14.009539
 553600.000000 9.466676 6.999638
 553700.000000 9.427220 8.684252
 553800.000000 9.504841 5.526020
 553900.000000 9.536244 4.453963
 554000.000000 9.591536 2.897798
 554100.000000 9.324906 14.282201
 554200.000000 9.307047 15.030732
 554300.000000 9.164650 20.552284
 554400.000000 9.212932 18.813881
 554500.000000 9.362111 12.728550
 554600.000000 9.389494 13.586054
 554700.000000 9.541851 7.549874
 554800.000000 9.701822 3.185784
 554900.000000 9.646516 4.417544
 555000.000000 9.467032 10.374517
 555100.000000 9.598847 7.322129
 555200.000000 9.604927 7.111713
 555300.000000 9.431630 13.792479
 555400.000000 9.416857 14.376698
 555500.000000 9.339783 17.279082
 555600.000000 9.161460 23.830967
 555700.000000 8.768511 29.023354
 555800.000000 8.559616 32.810285
 555900.000000 8.464980 34.645307
 556000.000000 8.414615 35.560502
 556100.000000 8.339599 38.665726
 556200.000000 8.169889 40.372977
 556300.000000 7.928182 45.226142
 556400.000000 7.954176 44.554061
 556500.000000 8.097751 41.400273
 556600.000000 8.241206 41.193100
 556700.000000 8.254854 40.990536
 556800.000000 8.027045 44.674910
 556900.000000 8.053248 44.187054
 557000.000000 8.109459 43.203764
 557100.000000 8.116350 45.088683
 557200.000000 8.054898 46.083657
 557300.000000 8.129460 44.866971
 557400.000000 8.359473 40.174218
 557500.000000 8.321818 41.073289
 557600.000000 8.529054 36.688321
 557700.000000 8.525539 36.811616
 557800.000000 8.605632 34.068030
 557900.000000 8.755623 29.889607
 558000.000000 8.762775 29.731701
 558100.000000 8.886356 29.174829
 558200.000000 8.834318 30.222074
 558300.000000 8.689744 33.395663
 558400.000000 8.548855 37.123295
 558500.000000 8.495154 38.687732
 558600.000000 8.728023 33.517440
 558700.000000 8.752450 32.830335
 558800.000000 8.752771 32.821433
 558900.000000 8.722387 33.679298
 559000.000000 8.849716 30.320827
 559100.000000 8.808585 33.295125
 559200.000000 8.685645 36.190989
 559300.000000 8.759796 34.435112
 559400.000000 8.551062 39.636281
 559500.000000 8.369521 43.903427
 559600.000000 8.301048 46.842084
 559700.000000 8.085288 47.561897
 559800.000000 7.883300 48.885078
 559900.000000 7.822513 49.619858
 560000.000000 7.856958 49.186491
 560100.000000 7.811702 51.713302
 560200.000000 7.715731 52.709845
 560300.000000 7.685496 52.996150
 560400.000000 7.776031 52.104109
 560500.000000 7.831717 51.484771
 560600.000000 7.675682 54.561761
 560700.000000 7.451866 55.902369
 560800.000000 7.280432 57.684861
 560900.000000 7.291638 57.582265
 561000.000000 7.454076 55.879816
 561100.000000 7.555959 56.808193
 561200.000000 7.520433 57.178147
 561300.000000 7.601613 56.351309
 561400.000000 7.613624 56.234084
 561500.000000 7.632227 56.055374
 561600.000000 7.520025 58.890662
 561700.000000 7.510303 58.945048
 561800.000000 7.412620 59.368745
 561900.000000 7.269925 59.470623
 562000.000000 7.297721 59.488510
 562100.000000 7.484956 60.370280
 562200.000000 7.712393 57.356513
 562300.000000 7.875715 54.103824
 562400.000000 8.174307 48.486117
 562500.000000 8.091375 49.558903
 562600.000000 7.871787 55.286244
 562700.000000 8.028600 52.583989
 562800.000000 8.135226 50.892250
 562900.000000 8.079361 51.748688
 563000.000000 8.018881 52.748647
 563100.000000 7.870001 56.831165
 563200.000000 7.933623 56.049633
 563300.000000 7.978590 55.402444
 563400.000000 7.979642 55.386194
 563500.000000 8.050133 54.199410
 563600.000000 8.119742 54.766984
 563700.000000 8.303905 49.848026
 563800.000000 8.504803 42.933321
 563900.000000 8.662124 37.503171
 564000.000000 8.676271 37.073976
 564100.000000 8.668891 39.295293
 564200.000000 8.775732 36.083811
 564300.000000 8.971758 30.010076
 564400.000000 9.058646 27.501144
 564500.000000 8.951438 30.628415
 564600.000000 8.942062 32.913966
 564700.000000 9.093520 28.113687
 564800.000000 8.952835 32.585627
 564900.000000 8.672968 39.929316
 565000.000000 8.637243 40.825802
 565100.000000 8.626453 43.100516
 565200.000000 8.464804 47.026183
 565300.000000 8.431048 47.810739
 565400.000000 8.397382 48.584342
 565500.000000 8.402704 48.462583
 565600.000000 8.396276 50.608568
 565700.000000 8.422439 49.999874
 565800.000000 8.477423 48.595831
 565900.000000 8.366024 51.265152
 566000.000000 8.358295 51.424755
 566100.000000 8.347118 53.646765
 566200.000000 8.066787 57.107048
 566300.000000 8.000711 57.665264
 566400.000000 7.907749 58.181429
 566500.000000 7.656930 59.058516
 566600.000000 7.467130 61.913292
 566700.000000 7.401243 62.049078
 566800.000000 7.206135 61.376961
 566900.000000 7.067748 60.927336
 567000.000000 7.101662 60.934783
 567100.000000 6.953471 63.013870
 567200.000000 6.775139 63.907549
 567300.000000 6.902750 63.177044
 567400.000000 7.192260 63.098496
 567500.000000 7.243954 63.160334
 567600.000000 7.056693 64.182026
 567700.000000 6.942856 63.684265
 567800.000000 6.813289 63.835130
 567900.000000 6.689674 64.644686
 568000.000000 6.872745 63.659526
 568100.000000 7.143167 65.564344
 568200.000000 7.359197 64.707780
 568300.000000 7.726195 60.732792
 568400.000000 8.008415 58.032003
 568500.000000 8.127074 56.631427
 568600.000000 8.187249 57.839097
 568700.000000 8.314294 55.526838
 568800.000000 8.398493 53.312467
 568900.000000 8.611601 45.630559
 569000.000000 8.755660 40.309601
 569100.000000 8.879022 37.545835
 569200.000000 8.944691 34.793725
 569300.000000 9.110514 28.099751
 569400.000000 9.330427 20.110021
 569500.000000 9.580820 8.937439
 569600.000000 9.847140 2.358268
 569700.000000 9.687089 6.751765
 569800.000000 9.732266 5.243037
 569900.000000 9.854483 2.221896
 570000.000000 9.531697 13.035295
 570100.000000 9.352868 21.575647
 570200.000000 9.197902 25.794908
 570300.000000 9.084200 29.339453
 570400.000000 9.117139 28.218113
 570500.000000 8.992660 32.844630
 570600.000000 8.920481 37.707292
 570700.000000 8.876494 39.344700
 570800.000000 8.988735 35.004100
 570900.000000 9.075052 31.502329
 571000.000000 9.067432 31.806316
 571100.000000 9.066031 33.862332
 571200.000000 9.216048 27.885599
 571300.000000 9.494196 16.891591
 571400.000000 9.480766 17.479498
 571500.000000 9.512788 16.066761
 571600.000000 9.578500 14.972175
 571700.000000 9.716850 8.230544
 571800.000000 9.693429 9.309873
 571900.000000 9.649027 11.464967
 572000.000000 9.779410 5.634208
 572100.000000 9.711088 10.377834
 572200.000000 9.786148 7.383424
 572300.000000 9.801911 6.812614
 572400.000000 9.714693 10.225553
 572500.000000 9.511837 18.924170
 572600.000000 9.416308 24.135968
 572700.000000 9.194437 29.875605
 572800.000000 9.042964 35.027170
 572900.000000 8.938816 38.682768
 573000.000000 8.814669 42.361048
 573100.000000 8.764240 45.609395
 573200.000000 8.560913 49.976269
 573300.000000 8.489374 51.727223
 573400.000000 8.613945 48.782563
 573500.000000 8.700045 46.991197
 573600.000000 8.537971 51.963387
 573700.000000 8.436965 53.874841
 573800.000000 8.300183 56.320650
 573900.000000 8.298517 56.347275
 574000.000000 8.312182 56.127390
 574100.000000 8.135157 59.932777
 574200.000000 7.908823 60.443125
 574300.000000 7.738883 60.953145
 574400.000000 7.680056 61.300456
 574500.000000 7.600308 61.915040
 574600.000000 7.352515 65.704274
 574700.000000 7.350296 65.714233
 574800.000000 7.427500 65.268455
 574900.000000 7.332023 65.788757
 575000.000000 7.287364 65.906353
 575100.000000 7.154546 67.340381
 575200.000000 7.046966 66.497153
 575300.000000 6.905531 65.935662
 575400.000000 6.894611 65.916472
 575500.000000 6.872822 65.889414
 575600.000000 6.725987 67.452154
 575700.000000 6.599556 66.901242
 575800.000000 6.640453 67.075154
 575900.000000 6.812024 67.774989
 576000.000000 6.997198 67.866616
 576100.000000 7.069433 69.760952
 576200.000000 7.100766 69.691767
 576300.000000 7.033068 69.826379
 576400.000000 6.950462 69.842775
 576500.000000 6.997155 69.866636
 576600.000000 7.105012 71.410120
 576700.000000 7.216409 70.406308
 576800.000000 7.421126 67.368730
 576900.000000 7.710718 63.035553
 577000.000000 7.888890 61.192695
 577100.000000 7.778223 63.926465
 577200.000000 7.869578 63.323684
 577300.000000 7.794809 63.816461
 577400.000000 7.522958 66.049305
 577500.000000 7.436807 67.251628
 577600.000000 7.511492 68.055544
 577700.000000 7.542657 67.558452
 577800.000000 7.646647 66.000153
 577900.000000 7.582172 66.942177
 578000.000000 7.545117 67.519506
 578100.000000 7.526322 69.809271
 578200.000000 7.624640 68.159889
 578300.000000 7.757302 65.753218
 578400.000000 7.688208 66.990891
 578500.000000 7.769631 65.544562
 578600.000000 7.880552 65.618468
 578700.000000 7.728064 68.222742
 578800.000000 7.742828 67.985661
 578900.000000 8.005117 63.453994
 579000.000000 8.134711 61.323008
 579100.000000 8.114227 63.636919
 579200.000000 7.996145 65.178836
 579300.000000 8.002427 65.105966
 579400.000000 8.129535 63.404141
 579500.000000 8.315009 59.659758
 579600.000000 8.361217 60.366054
 579700.000000 8.495682 55.800151
 579800.000000 8.572770 53.236402
 579900.000000 8.834578 45.534737
 580000.000000 8.944064 41.099255
 580100.000000 8.896182 45.105079
 580200.000000 9.224704 30.054299
 580300.000000 9.221972 30.153775
 580400.000000 9.199100 31.019810
 580500.000000 9.221429 30.173647
 580600.000000 9.361231 27.430471
 580700.000000 9.552596 19.753859
 580800.000000 9.524899 21.058632
 580900.000000 9.867274 5.128657
 581000.000000 9.955322 2.774900
 581100.000000 9.834066 7.945852
 581200.000000 9.962167 4.631789
 581300.000000 9.838193 7.815235
 581400.000000 9.723414 12.102822
 581500.000000 9.717356 12.363840
 581600.000000 9.722304 14.149810
 581700.000000 9.869132 8.389360
 581800.000000 9.733671 13.660847
 581900.000000 9.920751 6.740622
 582000.000000 9.964716 5.508024
 582100.000000 9.973169 7.286704
 582200.000000 9.952940 7.819424
 582300.000000 9.907785 9.054813
 582400.000000 9.813273 11.913467
 582500.000000 9.795126 12.514430
 582600.000000 10.051329 6.214745
 582700.000000 10.059728 5.969564
 582800.000000 10.158852 3.400384
 582900.000000 10.211694 2.339873
 583000.000000 10.241844 1.845061
 583100.000000 10.252193 3.690950
 583200.000000 10.026850 8.069013
 583300.000000 9.873655 12.254382
 583400.000000 9.637057 19.888619
 583500.000000 9.773250 15.376431
 583600.000000 9.832561 15.416591
 583700.000000 9.958974 11.119476
 583800.000000 10.178783 5.127518
 583900.000000 10.227221 4.218095
 584000.000000 10.197647 4.757072
 584100.000000 10.151700 7.647019
 584200.000000 10.162054 7.443499
 584300.000000 10.061671 9.535978
 584400.000000 9.923893 13.079770
 584500.000000 9.979546 11.546366
 584600.000000 10.132455 9.523216
 584700.000000 10.076998 10.970675
 584800.000000 10.235398 6.922816
 584900.000000 10.523468 1.381316
 585000.000000 10.610543 0.618982
 585100.000000 10.323292 5.570090
 585200.000000 10.131323 9.662198
 585300.000000 10.182329 8.443664
 585400.000000 10.158213 9.010870
 585500.000000 10.170411 8.721623
 585600.000000 10.232391 9.233991
 585700.000000 10.466636 4.336928
 585800.000000 10.543293 3.407528
 585900.000000 10.336394 6.766174
 586000.000000 10.114320 12.005323
 586100.000000 9.840268 18.415667
 586200.000000 9.622939 22.435806
 586300.000000 9.529515 24.485592
 586400.000000 9.487086 25.427880
 586500.000000 9.383132 27.786148
 586600.000000 9.225907 33.646155
 586700.000000 9.484241 27.250949
 586800.000000 9.646784 22.764228
 586900.000000 9.706356 21.258979
 587000.000000 9.868281 18.100991
 587100.000000 9.780390 21.464765
 587200.000000 9.540167 26.235833
 587300.000000 9.557166 25.835438
 587400.000000 9.548736 26.033610
 587500.000000 9.348940 30.648669
 587600.000000 9.224380 35.343453
 587700.000000 9.162539 36.889713
 587800.000000 9.287961 33.959199
 587900.000000 9.198996 35.945829
 588000.000000 9.334288 32.971299
 588100.000000 9.465908 31.291319
 588200.000000 9.627783 25.678064
 588300.000000 9.958842 18.575838
 588400.000000 10.267670 10.136367
 588500.000000 10.428328 5.554456
 588600.000000 10.415488 7.842581
 588700.000000 10.268827 11.552750
 588800.000000 10.049141 16.959667
 588900.000000 9.861750 20.365636
 589000.000000 9.820992 21.071926
 589100.000000 9.781160 23.771476
 589200.000000 9.676216 25.779178
 589300.000000 9.674771 25.811021
 589400.000000 9.645390 26.491427
 589500.000000 9.592258 27.886455
 589600.000000 9.568847 30.546015
 589700.000000 9.808229 24.412075
 589800.000000 9.885387 22.544296
 589900.000000 9.835229 23.770564
 590000.000000 9.839511 23.667866
 590100.000000 9.812461 26.293868
 590200.000000 9.827514 25.951266
 590300.000000 9.891863 24.314655
 590400.000000 10.037904 19.684995
 590500.000000 10.076678 18.345388
 590600.000000 10.273455 12.999634
 590700.000000 10.443879 7.612436
 590800.000000 10.651574 3.611178
 590900.000000 10.839679 1.303918
 591000.000000 10.775896 1.960078
 591100.000000 10.815871 3.491455
 591200.000000 10.755678 4.188135
 591300.000000 10.410062 8.887191
 591400.000000 10.523335 6.717852
 591500.000000 10.436629 8.269907
 591600.000000 10.397050 11.176663
 591700.000000 10.398980 11.130557
 591800.000000 10.474330 9.476949
 591900.000000 10.696138 5.676012
 592000.000000 10.748205 4.862131
 592100.000000 10.864110 4.797552
 592200.000000 11.101819 1.044540
 592300.000000 11.109557 0.972891
 592400.000000 10.864304 4.793814
 592500.000000 10.977678 2.692132
 592600.000000 11.025119 3.898919
 592700.000000 11.126762 2.340150
 592800.000000 11.210987 1.347223
 592900.000000 11.061584 3.307499
 593000.000000 11.025235 3.897010
 593100.000000 10.966256 6.798095
 593200.000000 11.079213 4.960791
 593300.000000 11.200042 2.822033
 593400.000000 11.244867 2.131175
 593500.000000 11.502302 0.172995
 593600.000000 11.559572 1.997337
 593700.000000 11.508220 2.159309
 593800.000000 11.608527 1.771003
 593900.000000 11.681081 1.345661
 594000.000000 11.579956 1.911076
 594100.000000 11.594832 3.835215
 594200.000000 11.444549 3.858349
 594300.000000 11.176555 4.002384
 594400.000000 11.089334 5.107169
 594500.000000 11.078553 5.263780
 594600.000000 11.188257 5.608367
 594700.000000 11.295390 4.478032
 594800.000000 11.232250 5.043628
 594900.000000 11.295718 4.475950
 595000.000000 11.540368 4.163841
 595100.000000 11.682666 4.657178
 595200.000000 11.929550 0.929641
 595300.000000 11.821032 2.268902
 595400.000000 11.516059 6.204479
 595500.000000 11.221491 5.728964
 595600.000000 11.159404 8.258092
 595700.000000 11.279499 7.359219
 595800.000000 11.355419 7.138827
 595900.000000 11.297143 7.281354
 596000.000000 11.258848 7.471752
 596100.000000 11.251396 9.516440
 596200.000000 11.249808 9.525964
 596300.000000 11.229967 9.644390
 596400.000000 11.103282 10.228940
 596500.000000 11.037091 10.299085
 596600.000000 10.944119 11.886933
 596700.000000 10.761693 10.165391
 596800.000000 10.577474 9.636916
 596900.000000 10.652315 9.590032
 597000.000000 10.761416 10.163176
 597100.000000 10.589984 10.985040
 597200.000000 10.591012 10.988722
 597300.000000 10.758134 12.136910
 597400.000000 10.899754 13.067798
 597500.000000 10.723337 11.854864
 597600.000000 10.500830 12.066855
 597700.000000 10.487389 12.053631
 597800.000000 10.549439 12.270514
 597900.000000 10.534972 12.186981
 598000.000000 10.456623 12.105820
 598100.000000 10.636514 14.365488
 598200.000000 10.624776 14.318654
 598300.000000 10.641669 14.386071
 598400.000000 10.653683 14.433640
 598500.000000 10.688294 14.564629
 598600.000000 10.722721 16.643449
 598700.000000 10.536826 15.542290
 598800.000000 10.479475 15.200778
 598900.000000 10.381050 15.224610
 599000.000000 10.394820 15.162725
 599100.000000 10.482173 17.029981
 599200.000000 10.489693 17.034085
 599300.000000 10.512450 17.057149
 599400.000000 10.476167 17.028456
 599500.000000 10.476978 17.028573
 599600.000000 10.664627 18.551462
 599700.000000 11.035476 14.178558
 599800.000000 11.248495 10.871235
 599900.000000 11.254916 10.777486
 600000.000000 11.246458 10.901237
 600100.000000 11.239446 13.004277
 600200.000000 11.286644 12.295359
 600300.000000 11.531080 8.392538
 600400.000000 11.753050 3.643481
 600500.000000 11.877655 1.506084
 600600.000000 11.884461 3.419089
 600700.000000 12.030173 1.803250
 600800.000000 11.907368 3.133903
 600900.000000 11.858930 3.750951
 601000.000000 11.931735 2.843264
 601100.000000 11.664460 7.551701
 601200.000000 11.544879 8.937460
 601300.000000 11.373882 11.069761
 601400.000000 11.197021 13.602958
 601500.000000 11.072282 15.001544
 601600.000000 11.160826 15.876381
 601700.000000 11.385986 11.486208
 601800.000000 11.610101 8.221147
 601900.000000 11.775670 6.414030
 602000.000000 11.776016 6.410716
 602100.000000 11.794493 8.227823
 602200.000000 11.870564 7.294431
 602300.000000 11.649218 9.384891
 602400.000000 11.398026 11.602849
 602500.000000 11.402406 11.540223
 602600.000000 11.388987 13.731662
 602700.000000 11.498655 12.231357
 602800.000000 11.513929 12.031897
 602900.000000 11.314700 14.821222
 603000.000000 11.267945 15.507780
 603100.000000 11.452300 14.154345
 603200.000000 11.651842 10.598182
 603300.000000 11.552627 12.255320
 603400.000000 11.518591 12.881108
 603500.000000 11.806723 8.403475
 603600.000000 11.939243 7.846696
 603700.000000 12.086334 4.137038
 603800.000000 12.163085 2.493582
 603900.000000 12.204544 1.796814
 604000.000000 12.048139 5.083839
 604100.000000 12.071949 6.472447
 604200.000000 12.210768 3.140678
 604300.000000 12.126547 5.075266
 604400.000000 11.984723 8.619471
 604500.000000 11.835081 11.101907
 604600.000000 11.649200 13.671859
 604700.000000 11.420249 15.330645
 604800.000000 11.328758 16.711348
 604900.000000 11.293689 17.234142
 605000.000000 11.181649 18.470385
 605100.000000 11.131433 20.647273
 605200.000000 11.221868 20.088487
 605300.000000 11.301395 18.793483
 605400.000000 11.357123 17.633833
 605500.000000 11.597353 13.995832
 605600.000000 11.477273 16.948480
 605700.000000 11.314188 19.268832
 605800.000000 11.486649 16.848567
 605900.000000 11.574772 16.128163
 606000.000000 11.536151 16.398539
 606100.000000 11.596729 17.909446
 606200.000000 11.530446 18.443288
 606300.000000 11.533810 18.416908
 606400.000000 11.477186 18.864210
 606500.000000 11.262180 20.776519
 606600.000000 10.970702 20.339299
 606700.000000 10.754733 18.799550
 606800.000000 10.722098 18.829689
 606900.000000 10.639511 18.973866
 607000.000000 10.449595 19.031549
 607100.000000 10.355571 20.809685
 607200.000000 10.247163 20.654431
 607300.000000 10.262164 20.637950
 607400.000000 10.552467 20.814854
 607500.000000 10.959634 20.247622
 607600.000000 10.879176 21.266539
 607700.000000 10.659978 20.733132
 607800.000000 10.595183 20.946932
 607900.000000 10.665541 20.716423
 608000.000000 10.684154 20.666722
 608100.000000 10.739820 22.520216
 608200.000000 10.745654 22.504984
 608300.000000 10.791872 22.410407
 608400.000000 10.998014 23.355202
 608500.000000 10.994170 23.320815
 608600.000000 10.950633 24.899262
 608700.000000 10.872693 24.146993
 608800.000000 10.738325 23.404463
 608900.000000 10.594713 23.026522
 609000.000000 10.288793 20.929815
 609100.000000 10.057819 23.630823
 609200.000000 9.951835 25.162273
 609300.000000 10.192614 22.750962
 609400.000000 10.281450 22.900791
 609500.000000 10.366350 23.292550
 609600.000000 10.314088 24.975650
 609700.000000 10.088360 24.064666
 609800.000000 10.212553 24.229751
 609900.000000 10.295900 24.839400
 610000.000000 10.105069 24.007769
 610100.000000 10.125334 25.963363
 610200.000000 10.173026 25.927173
 610300.000000 9.986013 26.624427
 610400.000000 9.742701 28.682005
 610500.000000 9.705582 29.118354
 610600.000000 9.600102 32.574903
 610700.000000 9.599284 32.587175
 610800.000000 9.731325 30.791643
 610900.000000 9.834618 29.456731
 611000.000000 10.045299 26.714329
 611100.000000 10.027972 28.879327
 611200.000000 9.917619 29.922867
 611300.000000 10.041545 28.749509
 611400.000000 10.212198 27.447759
 611500.000000 10.229703 27.354004
 611600.000000 10.166590 29.629641
 611700.000000 9.911645 30.537586
 611800.000000 9.839100 30.863227
 611900.000000 9.951233 30.372400
 612000.000000 9.982922 30.245923
 612100.000000 9.900502 32.422454
 612200.000000 9.773166 32.348910
 612300.000000 9.643020 32.705537
 612400.000000 9.694994 32.441904
 612500.000000 9.443853 35.079771
 612600.000000 9.188426 38.963831
 612700.000000 9.050461 41.523652
 612800.000000 9.375576 37.819368
 612900.000000 9.570014 35.027863
 613000.000000 9.730076 33.079914
 613100.000000 9.690513 35.351102
 613200.000000 9.447429 37.765190
 613300.000000 9.192590 38.972878
 613400.000000 9.087680 40.608666
 613500.000000 9.101291 40.314495
 613600.000000 9.055048 43.352078
 613700.000000 8.947159 46.068087
 613800.000000 9.124969 41.846459
 613900.000000 9.160418 41.235623
 614000.000000 9.131958 41.717630
 614100.000000 9.107273 44.176178
 614200.000000 8.995078 46.429993
 614300.000000 8.947302 47.369122
 614400.000000 9.091779 44.475384
 614500.000000 9.113942 44.049703
 614600.000000 9.174681 44.885437
 614700.000000 9.220710 43.980792
 614800.000000 9.161922 45.132930
 614900.000000 9.228820 43.819507
 615000.000000 9.319276 41.989005
 615100.000000 9.433785 41.265175
 615200.000000 9.579684 37.627983
 615300.000000 9.683647 35.876335
 615400.000000 9.513961 39.165636
 615500.000000 9.398387 42.171397
 615600.000000 9.593711 38.579617
 615700.000000 9.547515 39.859598
 615800.000000 9.490361 41.571895
 615900.000000 9.688262 36.516083
 616000.000000 9.658261 37.079143
 616100.000000 9.550347 41.505858
 616200.000000 9.680010 38.650712
 616300.000000 9.741632 37.541240
 616400.000000 9.738498 37.594787
 616500.000000 9.731132 37.721444
 616600.000000 9.475858 44.210916
 616700.000000 9.244959 47.186078
 616800.000000 8.905004 49.612977
 616900.000000 8.670650 51.767683
 617000.000000 8.619981 52.655110
 617100.000000 8.717877 52.928664
 617200.000000 8.719071 52.910180
 617300.000000 8.727009 52.788246
 617400.000000 8.694360 53.303072
 617500.000000 8.722005 52.864895
 617600.000000 8.669169 55.661574
 617700.000000 8.639363 56.110008
 617800.000000 8.741927 54.555176
 617900.000000 8.728142 54.770146
 618000.000000 8.664397 55.732938
 618100.000000 8.725341 56.722434
 618200.000000 8.792063 55.358109
 618300.000000 8.913958 52.396964
 618400.000000 9.187697 47.778821
 618500.000000 9.185099 47.802192
 618600.000000 9.172325 49.915637
 618700.000000 9.082518 50.729322
 618800.000000 9.018411 51.477655
 618900.000000 9.010925 51.580428
 619000.000000 8.962694 52.320567
 619100.000000 9.027074 53.262900
 619200.000000 9.066708 52.641578
 619300.000000 9.076283 52.494825
 619400.000000 9.084844 52.364824
 619500.000000 8.979869 54.034304
 619600.000000 8.914344 57.022706
 619700.000000 8.779660 58.410954
 619800.000000 8.810265 58.171309
 619900.000000 8.925105 56.874668
 620000.000000 8.898452 57.233210
 620100.000000 8.800422 60.025901
 620200.000000 8.436578 61.276723
 620300.000000 8.278170 63.478301
 620400.000000 8.421765 61.479381
 620500.000000 8.513822 60.426551
 620600.000000 8.437619 63.122547
 620700.000000 8.496910 62.570415
 620800.000000 8.494853 62.588348
 620900.000000 8.262024 64.571741
 621000.000000 8.234450 64.723156
 621100.000000 8.310883 66.116247
 621200.000000 8.264424 66.535358
 621300.000000 8.371525 65.339386
 621400.000000 8.562687 62.579772
 621500.000000 8.646466 61.852010
 621600.000000 8.549369 64.507270
 621700.000000 8.367838 66.147971
 621800.000000 7.936557 66.873896
 621900.000000 7.713833 68.742266
 622000.000000 7.584419 70.219116
 622100.000000 7.541195 72.596537
 622200.000000 7.626061 71.728302
 622300.000000 7.883674 67.750180
 622400.000000 7.779822 69.222543
 622500.000000 7.389400 72.983486
 622600.000000 7.098960 72.891521
 622700.000000 6.958853 72.158259
 622800.000000 6.902318 71.643306
 622900.000000 6.698481 68.638577
 623000.000000 6.318404 65.013082
 623100.000000 5.938057 63.362624
 623200.000000 5.877631 63.192121
 623300.000000 5.920449 63.310494
 623400.000000 6.072453 64.063904
 623500.000000 6.086101 64.184072
 623600.000000 6.036424 65.735411
 623700.000000 6.075708 66.089023
 623800.000000 6.197239 67.221656
 623900.000000 6.511315 68.151686
 624000.000000 6.804697 70.402158
 624100.000000 6.809974 72.477888
 624200.000000 6.750684 71.556724
 624300.000000 6.599116 69.437465
 624400.000000 6.523816 68.891278
 624500.000000 6.323222 68.156100
 624600.000000 6.051624 66.663188
 624700.000000 5.828413 64.025301
 624800.000000 5.913382 64.908534
 624900.000000 5.878282 64.522766
 625000.000000 5.884767 64.592039
 625100.000000 5.893766 66.687700
 625200.000000 5.952352 67.249775
 625300.000000 6.002054 67.668360
 625400.000000 6.010029 67.733034
 625500.000000 5.929733 67.045407
 625600.000000 5.778768 66.862111
 625700.000000 5.575408 64.174642
 625800.000000 5.417757 63.392632
 625900.000000 5.105661 64.666041
 626000.000000 4.974500 64.539506
 626100.000000 4.906878 65.817492
 626200.000000 4.612234 61.619555
 626300.000000 4.296753 60.194796
 626400.000000 4.484576 59.851081
 626500.000000 4.439547 59.476586
 626600.000000 4.430945 61.432131
 626700.000000 4.702838 63.692660
 626800.000000 4.769978 64.289528
 626900.000000 4.627689 63.121331
 627000.000000 4.473461 61.707335
 627100.000000 4.458485 63.588881
 627200.000000 4.513050 64.025649
 627300.000000 4.366950 63.075934
 627400.000000 4.303998 63.078240
 627500.000000 4.258991 63.234698
 627600.000000 4.253586 65.256784
 627700.000000 4.287987 65.102183
 627800.000000 4.407914 64.756584
 627900.000000 4.483586 64.852567
 628000.000000 4.499922 64.888505
 628100.000000 4.457796 66.758431
 628200.000000 4.484280 66.847956
 628300.000000 4.278390 66.229031
 628400.000000 4.265708 66.211194
 628500.000000 4.330415 66.311858
 628600.000000 4.257758 68.070760
 628700.000000 4.144606 66.949995
 628800.000000 3.965168 62.484269
 628900.000000 3.729060 55.847490
 629000.000000 3.642640 54.151515
 629100.000000 3.607608 55.531807
 629200.000000 3.639894 56.103323
 629300.000000 3.647233 56.231831
 629400.000000 3.797716 58.989123
 629500.000000 3.845984 60.032957
 629600.000000 3.586869 56.010968
 629700.000000 3.285962 47.408978
 629800.000000 3.387342 50.418254
 629900.000000 3.329930 48.654961
 630000.000000 3.208147 45.660327
 630100.000000 3.386044 51.723279
 630200.000000 3.402664 52.137884
 630300.000000 3.423683 52.658739
 630400.000000 3.334803 50.436819
 630500.000000 3.271738 48.940943
 630600.000000 3.246253 50.376699
 630700.000000 3.304403 51.669852
 630800.000000 3.317809 51.966670
 630900.000000 3.305529 51.694873
 631000.000000 3.403023 53.758402
 631100.000000 3.612026 58.499655
 631200.000000 3.713013 59.833535
 631300.000000 3.631588 58.723377
 631400.000000 3.747659 60.395264
 631500.000000 3.883880 63.019230
 631600.000000 3.885370 65.050530
 631700.000000 3.933656 66.011605
 631800.000000 4.005923 67.218712
 631900.000000 4.161105 68.601376
 632000.000000 4.301696 68.612891
 632100.000000 4.604298 68.150320
 632200.000000 4.878398 66.258108
 632300.000000 4.786236 66.068776
 632400.000000 4.687229 66.901476
 632500.000000 4.819981 66.046723
 632600.000000 4.651864 68.816321
 632700.000000 4.604809 69.261962
 632800.000000 4.565682 69.612431
 632900.000000 4.582923 69.462978
 633000.000000 4.828733 68.059350
 633100.000000 5.011238 69.439152
 633200.000000 4.964856 69.886946
 633300.000000 4.784205 69.993492
 633400.000000 4.631143 70.237222
 633500.000000 4.681942 70.075533
 633600.000000 4.528294 72.030718
 633700.000000 4.513144 71.970822
 633800.000000 4.679405 72.082272
 633900.000000 4.827095 71.592704
 634000.000000 4.712784 71.984338
 634100.000000 4.452341 72.541831
 634200.000000 4.355987 71.660998
 634300.000000 4.324586 71.444266
 634400.000000 4.310068 71.352376
 634500.000000 4.341012 71.552909
 634600.000000 4.362038 73.695767
 634700.000000 4.352869 73.634355
 634800.000000 4.267684 72.968195
 634900.000000 4.153850 71.487447
 635000.000000 3.952685 67.093789
 635100.000000 3.738463 62.952426
 635200.000000 3.508237 57.872348
 635300.000000 3.436589 56.597191
 635400.000000 3.525483 58.162484
 635500.000000 3.636258 60.279750
 635600.000000 3.891924 68.376835
 635700.000000 3.929251 69.182937
 635800.000000 3.877598 68.054547
 635900.000000 3.812646 66.530224
 636000.000000 3.659956 62.822375
 636100.000000 3.648927 64.565027
 636200.000000 3.680981 65.303904
 636300.000000 3.775619 67.313830
 636400.000000 3.694380 65.605194
 636500.000000 3.550325 62.134851
 636600.000000 3.437547 60.616568
 636700.000000 3.199859 51.333924
 636800.000000 3.048747 47.702311
 636900.000000 3.223568 52.165976
 637000.000000 3.056630 47.814400
 637100.000000 3.131530 51.171725
 637200.000000 3.267096 54.966821
 637300.000000 3.227244 53.688557
 637400.000000 3.139289 51.342542
 637500.000000 3.234239 53.904773
 637600.000000 3.275495 57.207067
 637700.000000 3.075102 51.557134
 637800.000000 3.251201 56.436500
 637900.000000 3.344171 59.383495
 638000.000000 3.301120 58.023491
 638100.000000 3.150123 54.924686
 638200.000000 2.989417 50.539666
 638300.000000 3.190064 56.273100
 638400.000000 3.272614 59.095181
 638500.000000 3.276847 59.235375
 638600.000000 3.205958 58.698309
 638700.000000 2.929932 49.977823
 638800.000000 2.863459 49.072949
 638900.000000 2.989779 51.258366
 639000.000000 3.038430 52.620763
 639100.000000 3.017347 53.987088
 639200.000000 2.890662 50.900846
 639300.000000 3.015886 53.944060
 639400.000000 3.146938 58.164428
 639500.000000 3.156194 58.473270
 639600.000000 2.986359 54.499774
 639700.000000 2.871736 51.294155
 639800.000000 3.031614 56.060029
 639900.000000 3.106986 58.767840
 640000.000000 3.139748 59.916812
 640100.000000 3.052189 58.610860
 640200.000000 2.808455 50.675160
 640300.000000 2.843878 51.401766
 640400.000000 2.905612 53.104951
 640500.000000 2.736785 49.793776
 640600.000000 2.832010 52.922337
 640700.000000 2.859067 53.431384
 640800.000000 2.679713 51.595559
 640900.000000 2.651645 51.631830
 641000.000000 2.958669 56.015596
 641100.000000 3.018158 59.902493
 641200.000000 2.806321 54.015151
 641300.000000 2.630829 52.235244
 641400.000000 2.803871 53.966417
 641500.000000 2.660937 52.267477
 641600.000000 2.700319 54.452179
 641700.000000 2.846016 56.182388
 641800.000000 2.834872 55.991564
 641900.000000 2.883347 56.898367
 642000.000000 2.879984 56.829395
 642100.000000 2.868542 58.598309
 642200.000000 2.974631 60.884338
 642300.000000 2.973881 60.867355
 642400.000000 2.860549 58.439034
 642500.000000 2.665416 55.405366
 642600.000000 2.661846 57.371599
 642700.000000 2.721702 57.986828
 642800.000000 2.660101 57.355362
 642900.000000 2.567141 56.722986
 643000.000000 2.558985 56.697974
 643100.000000 2.732105 59.477603
 643200.000000 2.839147 60.139523
 643300.000000 2.967818 61.609258
 643400.000000 2.830051 60.070988
 643500.000000 2.771688 59.695831
 643600.000000 2.897332 62.323990
 643700.000000 3.168881 65.357205
 643800.000000 3.529821 67.072140
 643900.000000 3.746922 68.362966
 644000.000000 3.928044 70.320744
 644100.000000 4.161880 73.941649
 644200.000000 4.316954 74.065023
 644300.000000 4.366046 74.133496
 644400.000000 4.317923 74.065848
 644500.000000 4.447619 74.382319
 644600.000000 4.555136 76.465356
 644700.000000 4.748927 74.720295
 644800.000000 4.882813 72.944185
 644900.000000 4.949465 71.879999
 645000.000000 5.248201 64.921316
 645100.000000 5.456997 64.805714
 645200.000000 5.569593 64.698581
 645300.000000 5.661954 65.272217
 645400.000000 5.443553 64.862703
 645500.000000 5.318844 65.875415
 645600.000000 5.233585 69.007513
 645700.000000 5.329251 67.749751
 645800.000000 5.412850 66.817170
 645900.000000 5.445469 66.490110
 646000.000000 5.497889 66.024951
 646100.000000 5.582682 67.400715
 646200.000000 5.583039 67.398573
 646300.000000 5.482579 68.145209
 646400.000000 5.610694 67.254726
 646500.000000 5.591645 67.348619
 646600.000000 5.569310 69.472524
 646700.000000 5.567018 69.484966
 646800.000000 5.729247 68.968802
 646900.000000 5.686135 68.980802
 647000.000000 5.719317 68.960717
 647100.000000 5.755073 70.982827
 647200.000000 5.636374 70.961386
 647300.000000 5.562598 70.979271
 647400.000000 5.673499 70.953922
 647500.000000 5.809876 71.021949
 647600.000000 5.810062 73.022025
 647700.000000 5.804630 73.018742
 647800.000000 5.759793 72.925308
 647900.000000 5.619248 72.236092
 648000.000000 5.249061 70.324539
 648100.000000 4.974126 73.501817
 648200.000000 4.990479 73.438885
 648300.000000 5.118000 72.863132
 648400.000000 5.179461 72.564964
 648500.000000 5.254639 72.312704
 648600.000000 5.436432 73.655093
 648700.000000 5.545956 73.156938
 648800.000000 5.512556 73.294422
 648900.000000 5.349757 74.032799
 649000.000000 5.136346 74.449900
 649100.000000 4.959698 75.579411
 649200.000000 4.809778 75.064067
 649300.000000 4.868890 75.088769
 649400.000000 4.784413 75.132535
 649500.000000 4.868562 75.087968
 649600.000000 5.010562 77.497699
 649700.000000 5.036669 77.519613
 649800.000000 5.004175 77.489091
 649900.000000 4.997328 77.478126
 650000.000000 5.069046 77.501001
 650100.000000 5.150175 79.023336
 650200.000000 5.309654 76.683651
 650300.000000 5.583675 73.268720
 650400.000000 5.844210 73.039983
 650500.000000 5.854397 73.008995
 650600.000000 5.577538 74.067529
 650700.000000 5.306191 76.784852
 650800.000000 5.530686 74.175859
 650900.000000 5.605211 74.084575
 651000.000000 5.394096 75.447765
 651100.000000 5.505707 76.020528
 651200.000000 5.489539 76.205632
 651300.000000 5.296836 78.712640
 651400.000000 5.374163 77.718418
 651500.000000 5.565540 75.461855
 651600.000000 5.562953 77.480849
 651700.000000 5.554551 77.543672
 651800.000000 5.646465 76.960721
 651900.000000 5.706519 76.706651
 652000.000000 5.571166 77.421157
 652100.000000 5.531917 79.680792
 652200.000000 5.560279 79.497592
 652300.000000 5.565537 79.461086
 652400.000000 5.644369 78.841277
 652500.000000 5.732701 78.050564
 652600.000000 5.924399 76.610658
 652700.000000 6.200280 71.301235
 652800.000000 6.176224 71.476905
 652900.000000 6.123376 72.061795
 653000.000000 6.151043 71.717105
 653100.000000 6.320001 72.260124
 653200.000000 6.597029 70.365149
 653300.000000 6.670211 70.799646
 653400.000000 6.628869 70.485744
 653500.000000 6.470242 70.849107
 653600.000000 6.397720 73.402348
 653700.000000 6.469961 72.851446
 653800.000000 6.557499 72.180800
 653900.000000 6.703979 72.172755
 654000.000000 6.599729 71.992640
 654100.000000 6.541002 74.202143
 654200.000000 6.668585 73.890622
 654300.000000 6.717594 73.942452
 654400.000000 6.706348 73.922007
 654500.000000 6.702069 73.915370
 654600.000000 6.612022 75.767093
 654700.000000 6.484349 75.527359
 654800.000000 6.392760 75.206065
 654900.000000 6.367969 75.090683
 655000.000000 6.274062 74.601337
 655100.000000 6.095621 76.202419
 655200.000000 6.077166 76.299038
 655300.000000 6.074516 76.315571
 655400.000000 6.054083 76.465688
 655500.000000 5.953489 77.699915
 655600.000000 5.943766 79.843809
 655700.000000 6.012600 78.807680
 655800.000000 6.117667 77.564804
 655900.000000 6.116137 77.576643
 656000.000000 6.061261 78.137502
 656100.000000 6.087384 79.822093
 656200.000000 6.256831 78.390608
 656300.000000 6.435703 77.267465
 656400.000000 6.587239 76.378353
 656500.000000 6.466305 77.061971
 656600.000000 6.402403 79.395990
 656700.000000 6.289910 79.546310
 656800.000000 6.207170 79.576697
 656900.000000 6.193100 79.602231
 657000.000000 6.192576 79.603364
 657100.000000 6.253792 81.453187
 657200.000000 6.229203 81.520894
 657300.000000 6.220217 81.542446
 657400.000000 6.348352 81.005008
 657500.000000 6.688542 77.300966
 657600.000000 6.990643 75.422480
 657700.000000 7.102292 74.167144
 657800.000000 7.270940 74.495827
 657900.000000 7.126216 74.055761
 658000.000000 6.979598 75.592553
 658100.000000 7.037197 76.688126
 658200.000000 7.074083 76.164846
 658300.000000 7.138557 75.481012
 658400.000000 7.046261 76.553309
 658500.000000 6.845197 79.255272
 658600.000000 6.697946 81.486985
 658700.000000 6.620664 81.293772
 658800.000000 6.491715 81.273373
 658900.000000 6.554552 81.222397
 659000.000000 6.605709 81.267436
 659100.000000 6.608666 83.272085
 659200.000000 6.554954 83.158903
 659300.000000 6.560610 83.172690
 659400.000000 6.621418 83.289067
 659500.000000 6.614511 83.280423
 659600.000000 6.464470 84.390000
 659700.000000 6.224393 82.293541
 659800.000000 5.935269 82.539176
 659900.000000 5.801070 82.395993
 660000.000000 5.676820 81.769725
 660100.000000 5.522660 82.628043
 660200.000000 5.255343 80.672616
 660300.000000 4.903975 78.718306
 660400.000000 4.606995 77.272606
 660500.000000 4.539446 77.090337
 660600.000000 4.684322 78.909709
 660700.000000 4.805444 78.657979
 660800.000000 4.954665 79.495270
 660900.000000 5.062291 80.245730
 661000.000000 4.980966 79.709504
 661100.000000 4.797848 79.963713
 661200.000000 4.812737 80.072744
 661300.000000 4.844880 80.349148
 661400.000000 4.877153 80.665257
 661500.000000 4.709178 79.602499
 661600.000000 4.726152 81.628147
 661700.000000 4.845963 81.941319
 661800.000000 5.039248 82.542902
 661900.000000 5.266713 81.460488
 662000.000000 5.516967 82.626814
 662100.000000 5.407640 83.470334
 662200.000000 5.166270 82.407017
 662300.000000 5.100526 82.589974
 662400.000000 5.240207 82.317811
 662500.000000 5.286301 82.445966
 662600.000000 5.274259 84.393270
 662700.000000 5.140405 84.013581
 662800.000000 5.038195 83.578625
 662900.000000 4.998013 83.304841
 663000.000000 4.822158 81.985717
 663100.000000 4.734515 83.498643
 663200.000000 4.691250 83.204519
 663300.000000 4.608017 82.395859
 663400.000000 4.445990 79.622490
 663500.000000 4.149779 74.904538
 663600.000000 3.983329 74.492228
 663700.000000 3.880413 72.552038
 663800.000000 3.864679 72.239138
 663900.000000 3.926486 73.450626
 664000.000000 3.920287 73.331810
 664100.000000 3.933546 75.580133
 664200.000000 3.891609 74.753374
 664300.000000 3.764870 71.759500
 664400.000000 3.713320 70.530564
 664500.000000 3.518638 67.568969
 664600.000000 3.556567 69.852762
 664700.000000 3.715203 71.806131
 664800.000000 3.745957 72.344511
 664900.000000 3.631593 70.589090
 665000.000000 3.759543 72.595153
 665100.000000 3.940757 77.247191
 665200.000000 4.000271 77.703796
 665300.000000 4.217130 78.398451
 665400.000000 4.514913 81.353665
 665500.000000 4.631460 82.771543
 665600.000000 4.455531 81.841506
 665700.000000 4.077618 78.102289
 665800.000000 3.971634 77.514208
 665900.000000 4.046587 77.970556
 666000.000000 4.192800 78.512355
 666100.000000 4.484226 83.117612
 666200.000000 4.604741 84.722511
 666300.000000 4.411658 82.067118
 666400.000000 4.195018 80.521901
 666500.000000 4.026501 79.281709
 666600.000000 3.877321 78.610357
 666700.000000 3.686283 73.753714
 666800.000000 3.628158 72.465032
 666900.000000 3.790076 76.406069
 667000.000000 3.709299 74.314752
 667100.000000 3.368860 69.231502
 667200.000000 3.213310 66.638407
 667300.000000 3.264347 67.515316
 667400.000000 3.403277 69.799391
 667500.000000 3.485637 71.245483
 667600.000000 3.608580 75.498389
 667700.000000 3.609794 75.520615
 667800.000000 3.630906 75.908048
 667900.000000 3.784084 78.766814
 668000.000000 3.821818 79.424965
 668100.000000 3.787777 80.804428
 668200.000000 3.815686 81.320800
 668300.000000 3.811764 81.252384
 668400.000000 3.784483 80.739409
 668500.000000 3.751678 80.055154
 668600.000000 3.526856 75.738517
 668700.000000 3.307430 69.809438
 668800.000000 3.338627 70.601758
 668900.000000 3.346990 70.817224
 669000.000000 3.291940 69.420560
 669100.000000 3.170476 68.154640
 669200.000000 3.095561 66.135281
 669300.000000 3.064322 65.366589
 669400.000000 3.058449 65.229216
 669500.000000 3.020767 64.417303
 669600.000000 3.194448 70.193629
 669700.000000 3.226719 70.886764
 669800.000000 3.143199 69.060830
 669900.000000 3.087606 67.825034
 670000.000000 2.996336 65.939912
 670100.000000 2.943505 66.935489
 670200.000000 2.941644 66.900067
 670300.000000 3.050844 68.959445
 670400.000000 3.005516 68.114360
 670500.000000 2.927903 66.638963
 670600.000000 3.055885 70.681404
 670700.000000 3.386252 74.441120
 670800.000000 3.561426 77.658385
 670900.000000 3.468732 75.757600
 671000.000000 3.526353 76.881268
 671100.000000 3.545576 79.290173
 671200.000000 3.561307 79.625258
 671300.000000 3.580451 80.031578
 671400.000000 3.670992 81.882833
 671500.000000 3.652935 81.528807
 671600.000000 3.488835 79.520538
 671700.000000 3.361580 76.217005
 671800.000000 3.248605 73.810934
 671900.000000 3.264039 74.100956
 672000.000000 3.425306 77.829862
 672100.000000 3.632778 84.276348
 672200.000000 3.870806 85.567266
 672300.000000 4.163601 82.887677
 672400.000000 4.423715 82.524794
 672500.000000 4.392669 82.240167
 672600.000000 4.265628 83.722880
 672700.000000 4.356465 83.994130
 672800.000000 4.428304 84.542083
 672900.000000 4.379075 84.140199
 673000.000000 4.295310 83.757223
 673100.000000 4.229271 85.635683
 673200.000000 4.331786 85.838390
 673300.000000 4.503074 86.403060
 673400.000000 4.592859 86.504661
 673500.000000 4.511623 86.426426
 673600.000000 4.355252 87.371474
 673700.000000 4.183772 86.080958
 673800.000000 4.233519 86.401108
 673900.000000 4.180399 86.061562
 674000.000000 4.060466 85.613467
 674100.000000 4.053877 87.603320
 674200.000000 4.008221 87.520905
 674300.000000 4.077137 87.636100
 674400.000000 4.259091 87.807810
 674500.000000 4.371667 88.106611
 674600.000000 4.510272 90.150994
 674700.000000 4.858653 85.917869
 674800.000000 5.092119 84.820782
 674900.000000 5.163182 84.594552
 675000.000000 5.185568 84.544724
 675100.000000 5.039332 86.538110
 675200.000000 4.743092 87.458362
 675300.000000 4.663456 88.581831
 675400.000000 4.778906 87.039535
 675500.000000 4.931257 86.327445
 675600.000000 4.958470 88.345881
 675700.000000 4.892083 88.301340
 675800.000000 4.778503 88.536871
 675900.000000 4.761508 88.627838
 676000.000000 4.624110 89.735724
 676100.000000 4.537916 92.107075
 676200.000000 4.510310 92.069034
 676300.000000 4.401117 91.334148
 676400.000000 3.925335 87.493339
 676500.000000 3.682030 85.293746
 676600.000000 3.515936 83.507765
 676700.000000 3.151284 73.050659
 676800.000000 2.978519 69.745765
 676900.000000 3.014883 70.435429
 677000.000000 3.032443 70.761674
 677100.000000 3.020333 72.533608
 677200.000000 3.028284 72.684461
 677300.000000 3.086793 73.699793
 677400.000000 3.170659 75.038811
 677500.000000 3.295663 77.498999
 677600.000000 3.388660 81.735836
 677700.000000 3.483584 83.983042
 677800.000000 3.628063 86.845065
 677900.000000 3.842336 88.516500
 678000.000000 4.086932 88.675591
 678100.000000 4.436106 92.080626
 678200.000000 4.766387 90.154458
 678300.000000 4.965039 88.813301
 678400.000000 5.115634 88.021569
 678500.000000 5.294892 86.713863
 678600.000000 5.380335 88.227133
 678700.000000 5.537733 87.090358
 678800.000000 5.708488 85.674813
 678900.000000 5.734223 85.470870
 679000.000000 5.606258 86.513188
 679100.000000 5.467136 89.212419
 679200.000000 5.344692 89.288582
 679300.000000 5.238046 89.346474
 679400.000000 4.950726 89.322708
 679500.000000 4.726052 90.659312
 679600.000000 4.904533 90.690491
 679700.000000 5.104907 89.782433
 679800.000000 5.092862 89.819107
 679900.000000 5.096499 89.807730
 680000.000000 5.333355 89.307489
 680100.000000 5.400212 91.171095
 680200.000000 5.331456 91.308467
 680300.000000 5.265639 91.262457
 680400.000000 5.179014 91.046966
 680500.000000 5.013665 90.640950
 680600.000000 4.787271 93.009815
 680700.000000 4.703991 93.520637
 680800.000000 4.759519 93.174844
 680900.000000 4.857264 92.703424
 681000.000000 4.860295 92.694311
 681100.000000 4.831744 94.775243
 681200.000000 4.840815 94.751022
 681300.000000 4.924145 94.502181
 681400.000000 4.925242 94.498593
 681500.000000 4.966643 94.351294
 681600.000000 5.112956 95.041865
 681700.000000 5.336955 92.314136
 681800.000000 5.595967 89.476517
 681900.000000 5.755493 87.025020
 682000.000000 5.805991 86.222384
 682100.000000 5.817628 88.032980
 682200.000000 5.664183 90.018610
 682300.000000 5.576003 90.785481
 682400.000000 5.484635 91.421555
 682500.000000 5.549757 90.980661
 682600.000000 5.790847 89.423426
 682700.000000 6.113410 82.925278
 682800.000000 6.323250 83.102886
 682900.000000 6.315398 83.040874
 683000.000000 6.405936 83.842781
 683100.000000 6.411808 85.897568
 683200.000000 6.137276 83.549327
 683300.000000 5.990692 85.079682
 683400.000000 6.039242 84.282620
 683500.000000 6.089310 83.747820
 683600.000000 6.070201 85.906121
 683700.000000 6.251091 85.576550
 683800.000000 6.198653 85.437828
 683900.000000 6.206119 85.448165
 684000.000000 6.161904 85.436579
 684100.000000 6.003384 88.132446
 684200.000000 5.975446 88.368633
 684300.000000 6.136460 87.479106
 684400.000000 6.200847 87.402880
 684500.000000 6.155032 87.446201
 684600.000000 6.257831 89.138087
 684700.000000 6.212714 89.315046
 684800.000000 6.226743 89.267461
 684900.000000 6.253434 89.158186
 685000.000000 6.224432 89.275751
 685100.000000 6.132595 91.274480
 685200.000000 6.168178 91.347427
 685300.000000 6.177847 91.353758
 685400.000000 6.089946 91.108591
 685500.000000 5.887646 90.577883
 685600.000000 5.913460 92.533195
 685700.000000 5.967578 92.448659
 685800.000000 6.058369 92.349222
 685900.000000 6.189181 91.990433
 686000.000000 6.383570 89.960824
 686100.000000 6.563002 89.022833
 686200.000000 6.842202 83.655078
 686300.000000 7.148248 76.141758
 686400.000000 7.214884 75.554184
 686500.000000 7.194453 75.677813
 686600.000000 7.179033 77.795495
 686700.000000 7.057611 79.436734
 686800.000000 7.137769 78.207610
 686900.000000 7.218811 77.520687
 687000.000000 7.225641 77.482135
 687100.000000 7.090180 80.459427
 687200.000000 7.102776 80.330269
 687300.000000 7.120173 80.168047
 687400.000000 7.131622 80.071763
 687500.000000 7.164620 79.831723
 687600.000000 7.220114 81.436773
 687700.000000 7.286787 80.748295
 687800.000000 7.194566 81.630630
 687900.000000 7.237095 81.289837
 688000.000000 7.229744 81.355749
 688100.000000 7.101415 83.873351
 688200.000000 7.162708 83.734748
 688300.000000 7.248246 83.176575
 688400.000000 7.077446 83.914496
 688500.000000 6.822724 85.431416
 688600.000000 6.828512 87.371666
 688700.000000 6.861590 87.016745
 688800.000000 7.100617 84.634057
 688900.000000 7.428918 79.419510
 689000.000000 7.702711 71.492790
 689100.000000 7.900634 68.882580
 689200.000000 7.828816 70.308384
 689300.000000 7.952418 68.154038
 689400.000000 7.952714 68.150687
 689500.000000 7.924989 68.504564
 689600.000000 7.834727 71.981708
 689700.000000 7.706673 74.489996
 689800.000000 7.767949 73.262756
 689900.000000 7.792347 72.781842
 690000.000000 7.683149 74.963440
 690100.000000 7.414255 81.420855
 690200.000000 7.476187 80.405262
 690300.000000 7.576059 78.845991
 690400.000000 7.400757 81.642729
 690500.000000 7.425298 81.238525
 690600.000000 7.607397 79.662897
 690700.000000 7.600162 79.825606
 690800.000000 7.484601 82.183426
 690900.000000 7.513267 81.629319
 691000.000000 7.551536 80.864340
 691100.000000 7.463854 84.384937
 691200.000000 7.312625 85.669006
 691300.000000 7.199254 85.569592
 691400.000000 7.040623 85.494055
 691500.000000 6.953034 86.129694
 691600.000000 7.041601 87.302675
 691700.000000 7.145461 86.672094
 691800.000000 7.009697 87.587835
 691900.000000 6.840178 88.977365
 692000.000000 6.761287 89.287982
 692100.000000 6.596339 91.381296
 692200.000000 6.553039 91.460183
 692300.000000 6.710488 91.369828
 692400.000000 6.647535 91.365982
 692500.000000 6.582287 91.398295
 692600.000000 6.682103 93.140132
 692700.000000 6.834697 91.775885
 692800.000000 7.076417 87.704026
 692900.000000 7.201859 86.683903
 693000.000000 7.217004 86.612177
 693100.000000 7.113894 89.037968
 693200.000000 7.255770 88.398533
 693300.000000 7.376846 87.012285
 693400.000000 7.457745 85.517198
 693500.000000 7.543213 83.580738
 693600.000000 7.672773 81.527064
 693700.000000 7.933227 71.993671
 693800.000000 7.954955 71.446377
 693900.000000 7.907346 72.722879
 694000.000000 7.926563 72.173419
 694100.000000 7.876983 75.615928
 694200.000000 7.761023 79.461905
 694300.000000 7.869953 75.831872
 694400.000000 7.909213 74.659932
 694500.000000 7.894697 75.083293
 694600.000000 7.718477 82.274769
 694700.000000 7.510159 86.875639
 694800.000000 7.309279 88.969131
 694900.000000 7.245348 89.129843
 695000.000000 7.008757 89.941213
 695100.000000 6.744443 93.719250
 695200.000000 6.635471 93.668071
 695300.000000 6.514903 93.577963
 695400.000000 6.333025 93.788680
 695500.000000 6.463035 93.616304
 695600.000000 6.476274 95.599155
 695700.000000 6.247221 94.853193
 695800.000000 6.001321 92.889058
 695900.000000 5.927520 92.712422
 696000.000000 5.874365 92.700910
 696100.000000 6.108455 94.588599
 696200.000000 6.292381 95.400777
 696300.000000 6.339095 95.565600
 696400.000000 6.429653 95.667914
 696500.000000 6.520887 95.502364
 696600.000000 6.610275 96.973955
 696700.000000 6.805053 94.779701
 696800.000000 7.052218 91.579512
 696900.000000 7.206863 90.367010
 697000.000000 7.025100 91.884207
 697100.000000 7.011526 94.045116
 697200.000000 7.112960 92.825868
 697300.000000 7.119376 92.748121
 697400.000000 7.099594 92.988606
 697500.000000 7.017199 93.978079
 697600.000000 7.002547 96.143870
 697700.000000 7.068304 95.302562
 697800.000000 7.041387 95.676126
 697900.000000 7.236683 92.412650
 698000.000000 7.385085 89.556721
 698100.000000 7.499844 89.050367
 698200.000000 7.676676 84.100446
 698300.000000 7.858746 78.267791
 698400.000000 7.967614 75.005990
 698500.000000 7.895384 77.136403
 698600.000000 8.010523 75.501794
 698700.000000 8.242997 69.031190
 698800.000000 8.222936 69.472804
 698900.000000 8.209389 69.783769
 699000.000000 8.179356 70.511351
 699100.000000 8.246153 70.854998
 699200.000000 8.176159 72.591794
 699300.000000 7.907429 79.557156
 699400.000000 7.913358 79.405830
 699500.000000 7.940443 78.715421
 699600.000000 7.894299 81.838764
 699700.000000 7.541613 88.695852
 699800.000000 7.407209 91.270968
 699900.000000 7.567485 88.195820
 700000.000000 7.649292 86.630154
 700100.000000 7.462642 91.521493
 700200.000000 7.308008 93.402999
 700300.000000 7.283239 93.679062
 700400.000000 7.051985 96.049980
 700500.000000 6.977418 96.640767
 700600.000000 6.935745 98.811744
 700700.000000 6.921170 98.828453
 700800.000000 6.801218 98.389790
 700900.000000 6.599706 97.821674
 701000.000000 6.574178 97.827580
 701100.000000 6.556377 99.822889
 701200.000000 6.384933 98.557366
 701300.000000 6.331526 97.785105
 701400.000000 6.112323 94.980225
 701500.000000 6.028528 94.638480
 701600.000000 6.310424 98.197567
 701700.000000 6.469661 99.638293
 701800.000000 6.622219 99.782357
 701900.000000 6.678974 99.615026
 702000.000000 6.610864 99.811569
 702100.000000 6.721242 101.227071
 702200.000000 6.980972 99.225035
 702300.000000 7.074335 97.832962
 702400.000000 7.259955 94.673540
 702500.000000 7.294152 94.128636
 702600.000000 7.154492 98.007560
 702700.000000 7.147672 98.089867
 702800.000000 7.236442 96.969132
 702900.000000 7.369186 94.848979
 703000.000000 7.485036 92.564516
 703100.000000 7.280047 97.527849
 703200.000000 7.051638 99.349218
 703300.000000 7.092096 99.018179
 703400.000000 7.196104 98.197467
 703500.000000 7.254216 97.751560
 703600.000000 7.328855 98.899813
 703700.000000 7.448939 96.514518
 703800.000000 7.630257 91.347202
 703900.000000 7.706901 88.935303
 704000.000000 7.660116 90.410441
 704100.000000 7.938183 82.392563
 704200.000000 8.199033 72.974886
 704300.000000 8.201588 72.893522
 704400.000000 8.278028 70.589102
 704500.000000 8.491269 65.710174
 704600.000000 8.403615 69.195456
 704700.000000 8.257787 72.182207
 704800.000000 8.111676 76.249727
 704900.000000 8.060034 77.994139
 705000.000000 7.993565 80.384466
 705100.000000 7.952290 83.866985
 705200.000000 8.017459 81.499808
 705300.000000 7.946123 84.082249
 705400.000000 7.936880 84.401939
 705500.000000 8.037822 80.732579
 705600.000000 8.139066 78.678175
 705700.000000 8.329290 71.806095
 705800.000000 8.430254 69.190321
 705900.000000 8.295566 72.841976
 706000.000000 8.147575 78.331707
 706100.000000 8.375397 71.564057
 706200.000000 8.310602 73.803724
 706300.000000 8.328525 73.155673
 706400.000000 8.491364 68.398104
 706500.000000 8.229611 76.960717
 706600.000000 8.394741 72.377319
 706700.000000 8.540414 67.970904
 706800.000000 8.401913 72.117806
 706900.000000 8.403743 72.052141
 707000.000000 8.355335 73.865162
 707100.000000 8.279380 78.778794
 707200.000000 8.256416 79.629687
 707300.000000 8.326665 76.979038
 707400.000000 8.374868 75.106955
 707500.000000 8.384117 74.748786
 707600.000000 8.418637 75.400840
 707700.000000 8.415577 75.520960
 707800.000000 8.344214 78.258361
 707900.000000 8.543417 70.638736
 708000.000000 8.513982 71.710342
 708100.000000 8.682927 67.704335
 708200.000000 8.687825 67.542371
 708300.000000 8.688121 67.532572
 708400.000000 8.570541 71.619004
 708500.000000 8.482719 74.869362
 708600.000000 8.604940 72.036804
 708700.000000 8.582345 72.955791
 708800.000000 8.475639 77.128398
 708900.000000 8.320407 81.809664
 709000.000000 8.050897 86.796125
 709100.000000 7.821663 91.178658
 709200.000000 7.532485 96.205696
 709300.000000 7.546701 95.929237
 709400.000000 7.577115 95.324762
 709500.000000 7.420567 98.208338
 709600.000000 7.331831 101.189720
 709700.000000 7.106868 101.042203
 709800.000000 6.955367 100.839480
 709900.000000 6.881343 100.831104
 710000.000000 6.742758 101.198623
 710100.000000 6.851583 102.581107
 710200.000000 6.852817 102.573656
 710300.000000 6.829535 102.714480
 710400.000000 6.856197 102.553242
 710500.000000 6.953080 101.987353
 710600.000000 7.019754 103.536078
 710700.000000 7.070524 103.158736
 710800.000000 7.157463 102.605913
 710900.000000 7.327786 101.581489
 711000.000000 7.363739 101.184785
 711100.000000 7.435626 101.941801
 711200.000000 7.583479 97.733647
 711300.000000 7.757937 92.744074
 711400.000000 7.728294 93.423449
 711500.000000 7.836463 91.373553
 711600.000000 7.990492 91.140006
 711700.000000 8.205406 86.002031
 711800.000000 8.233059 85.236182
 711900.000000 8.148137 87.542862
 712000.000000 8.103581 88.686456
 712100.000000 7.833998 94.211425
 712200.000000 7.744196 95.240150
 712300.000000 7.605803 98.126804
 712400.000000 7.686944 96.252253
 712500.000000 7.646491 97.135465
 712600.000000 7.535669 101.633586
 712700.000000 7.591656 100.412087
 712800.000000 7.709456 97.722269
 712900.000000 7.626470 99.604089
 713000.000000 7.703108 97.857761
 713100.000000 7.728168 99.317605
 713200.000000 7.587401 102.200087
 713300.000000 7.568222 102.530737
 713400.000000 7.614661 101.693239
 713500.000000 7.785430 98.097957
 713600.000000 7.686851 101.977926
 713700.000000 7.526626 104.033995
 713800.000000 7.251888 104.366138
 713900.000000 6.924442 104.309108
 714000.000000 6.739354 104.354796
 714100.000000 6.840265 106.176024
 714200.000000 6.864840 106.043042
 714300.000000 6.755329 106.370043
 714400.000000 6.504205 103.663251
 714500.000000 6.082421 96.799649
 714600.000000 5.762480 95.967781
 714700.000000 5.518985 94.099478
 714800.000000 5.426965 93.769043
 714900.000000 5.583140 94.408634
 715000.000000 5.651001 94.849641
 715100.000000 5.470562 95.239204
 715200.000000 5.588178 96.339909
 715300.000000 5.849631 98.282131
 715400.000000 5.982559 98.846429
 715500.000000 6.131907 99.071204
 715600.000000 6.275429 101.413453
 715700.000000 6.316188 101.669653
 715800.000000 6.133188 101.073933
 715900.000000 6.058213 100.830716
 716000.000000 6.154918 101.117022
 716100.000000 6.151334 103.110191
 716200.000000 6.173609 103.141973
 716300.000000 6.353488 103.240464
 716400.000000 6.460064 104.135091
 716500.000000 6.390957 103.467317
 716600.000000 6.409655 105.609291
 716700.000000 6.266914 104.734036
 716800.000000 6.096860 103.570757
 716900.000000 6.037894 102.830163
 717000.000000 6.042102 102.889219
 717100.000000 5.954922 103.335790
 717200.000000 5.602888 96.736327
 717300.000000 5.362964 94.369146
 717400.000000 5.290211 94.156662
 717500.000000 5.482252 95.397813
 717600.000000 5.735484 99.494551
 717700.000000 5.869599 101.708076
 717800.000000 5.876732 101.852996
 717900.000000 5.859278 101.501638
 718000.000000 5.659937 98.794762
 718100.000000 5.618298 100.462224
 718200.000000 5.646138 100.690202
 718300.000000 5.736380 101.363808
 718400.000000 5.749707 101.474186
 718500.000000 5.791860 101.882940
 718600.000000 5.795085 103.917318
 718700.000000 5.869306 104.712062
 718800.000000 5.883333 104.859276
 718900.000000 5.870636 104.726104
 719000.000000 5.861822 104.633356
 719100.000000 5.744660 105.060667
 719200.000000 5.601371 102.432604
 719300.000000 5.332353 96.453958
 719400.000000 5.160853 95.451594
 719500.000000 5.324766 96.337294
 719600.000000 5.311696 98.147121
 719700.000000 5.166713 96.896004
 719800.000000 5.082507 96.824557
 719900.000000 5.040341 96.850729
 720000.000000 5.256415 97.470821
 720100.000000 5.481595 102.185138
 720200.000000 5.377504 100.865264
 720300.000000 5.204218 98.990632
 720400.000000 5.031792 97.918046
 720500.000000 4.934499 97.338703
 720600.000000 4.918120 99.225229
 720700.000000 4.668978 96.483843
 720800.000000 4.427085 93.028313
 720900.000000 4.278928 91.562541
 721000.000000 4.264043 91.475207
 721100.000000 4.447836 94.629064
 721200.000000 4.502679 95.119312
 721300.000000 4.399375 94.254012
 721400.000000 4.339635 93.879834
 721500.000000 4.363200 94.016909
 721600.000000 4.295752 95.534806
 721700.000000 4.361298 96.005169
 721800.000000 4.434263 96.396278
 721900.000000 4.411159 96.283017
 722000.000000 4.430047 96.376304
 722100.000000 4.547612 98.539005
 722200.000000 4.476620 98.525360
 722300.000000 4.296047 97.134423
 722400.000000 4.045434 92.455680
 722500.000000 3.785794 89.202264
 722600.000000 3.577366 87.193805
 722700.000000 3.344330 80.830424
 722800.000000 3.233451 78.107634
 722900.000000 3.183677 76.984727
 723000.000000 3.033183 73.618378
 723100.000000 2.886889 71.190514
 723200.000000 2.580855 61.181142
 723300.000000 2.540533 60.422851
 723400.000000 2.687767 64.086079
 723500.000000 2.513506 60.038612
 723600.000000 2.482708 61.708722
 723700.000000 2.553793 62.608602
 723800.000000 2.496609 61.845668
 723900.000000 2.491525 61.793332
 724000.000000 2.529345 62.244296
 724100.000000 2.471331 63.529321
 724200.000000 2.465339 63.466033
 724300.000000 2.678125 66.721186
 724400.000000 2.691484 66.988739
 724500.000000 2.523045 64.158721
 724600.000000 2.357993 64.275659
 724700.000000 2.412533 64.745865
 724800.000000 2.717542 68.782579
 724900.000000 2.919489 73.139160
 725000.000000 2.761093 69.530280
 725100.000000 2.467774 66.096164
 725200.000000 2.229951 64.666059
 725300.000000 2.394251 64.929804
 725400.000000 2.613418 68.864470
 725500.000000 2.852107 73.268811
 725600.000000 3.097796 78.505777
 725700.000000 3.194177 79.321943
 725800.000000 3.337502 81.407625
 725900.000000 3.432403 83.512509
 726000.000000 3.511258 85.520679
 726100.000000 3.394961 84.313179
 726200.000000 3.160008 79.429893
 726300.000000 3.080737 78.563332
 726400.000000 3.070675 78.460137
 726500.000000 3.121324 78.986488
 726600.000000 3.275245 82.815601
 726700.000000 3.425794 85.801948
 726800.000000 3.527672 88.192831
 726900.000000 3.518826 87.990482
 727000.000000 3.483749 87.170467
 727100.000000 3.610596 91.564909
 727200.000000 3.835176 92.591817
 727300.000000 4.051743 93.478023
 727400.000000 4.259890 96.709645
 727500.000000 4.285200 97.066094
 727600.000000 4.004777 93.736884
 727700.000000 3.754962 92.647677
 727800.000000 3.845960 92.757845
 727900.000000 3.892728 92.851686
 728000.000000 3.923524 92.981684
 728100.000000 4.090480 96.649166
 728200.000000 4.132909 97.298017
 728300.000000 3.958600 95.199168
 728400.000000 3.922245 94.974717
 728500.000000 3.948910 95.133717
 728600.000000 4.042125 97.787868
 728700.000000 4.308748 100.055939
 728800.000000 4.517239 99.632277
 728900.000000 4.692851 98.575929
 729000.000000 4.624507 98.867548
 729100.000000 4.794457 100.093155
 729200.000000 4.692701 100.463090
 729300.000000 4.552140 101.252553
 729400.000000 4.586165 101.092198
 729500.000000 4.614913 100.926575
 729600.000000 4.849690 101.050350
 729700.000000 4.937009 100.600723
 729800.000000 4.967658 100.467965
 729900.000000 4.823762 101.218497
 730000.000000 4.622296 102.879859
 730100.000000 4.495544 104.708200
 730200.000000 4.260942 100.961552
 730300.000000 4.016616 97.638716
 730400.000000 4.058124 98.025364
 730500.000000 4.030092 97.756376
 730600.000000 3.967719 99.177906
 730700.000000 4.093647 100.310617
 730800.000000 4.248510 101.840052
 730900.000000 4.174520 101.050642
 731000.000000 4.146878 100.786172
 731100.000000 4.163433 102.936670
 731200.000000 4.315116 104.069298
 731300.000000 4.361189 104.403550
 731400.000000 4.307022 104.010978
 731500.000000 4.298668 103.951585
 731600.000000 4.230268 105.350493
 731700.000000 4.154267 104.394843
 731800.000000 4.060382 102.828111
 731900.000000 3.853306 98.625106
 732000.000000 3.554199 91.442036
 732100.000000 3.302671 85.509309
 732200.000000 3.237065 83.774491
 732300.000000 3.271042 84.626291
 732400.000000 3.317159 85.939359
 732500.000000 3.345037 86.811797
 732600.000000 3.372991 89.710072
 732700.000000 3.185574 84.137329
 732800.000000 3.068567 81.466647
 732900.000000 3.091129 81.959964
 733000.000000 3.209393 84.748168
 733100.000000 3.254865 87.962768
 733200.000000 3.253541 87.927059
 733300.000000 3.211781 86.810984
 733400.000000 3.081667 83.383169
 733500.000000 2.959520 79.877528
 733600.000000 2.853803 78.375181
 733700.000000 2.680659 72.453029
 733800.000000 2.526057 67.935963
 733900.000000 2.470868 66.578178
 734000.000000 2.481059 66.814004
 734100.000000 2.546828 70.385968
 734200.000000 2.610013 71.906401
 734300.000000 2.831105 78.005416
 734400.000000 3.015557 83.514019
 734500.000000 3.390530 91.786183
 734600.000000 3.452747 95.088763
 734700.000000 3.577790 96.725376
 734800.000000 3.948694 100.971623
 734900.000000 4.235501 105.407477
 735000.000000 4.248075 105.532099
 735100.000000 3.987637 102.487689
 735200.000000 3.942251 101.481879
 735300.000000 3.865358 99.981748
 735400.000000 3.699341 97.779034
 735500.000000 3.715263 97.935357
 735600.000000 3.783532 100.614531
 735700.000000 3.902184 101.953790
 735800.000000 3.952561 102.692969
 735900.000000 3.956410 102.754653
 736000.000000 3.869154 101.535454
 736100.000000 3.764508 102.168184
 736200.000000 3.707727 101.301762
 736300.000000 3.673258 100.732552
 736400.000000 3.875895 103.616223
 736500.000000 3.914977 104.075212
 736600.000000 3.806391 104.475751
 736700.000000 3.705613 102.422348
 736800.000000 3.562695 99.115343
 736900.000000 3.322371 92.411186
 737000.000000 3.108002 86.368455
 737100.000000 2.881204 80.719114
 737200.000000 2.500735 69.295655
 737300.000000 2.412075 67.277002
 737400.000000 2.605166 71.869421
 737500.000000 2.681635 73.894892
 737600.000000 2.823175 80.068182
 737700.000000 2.926995 83.421990
 737800.000000 3.059647 87.357915
 737900.000000 3.086650 88.048919
 738000.000000 3.296033 92.908496
 738100.000000 3.487656 98.823196
 738200.000000 3.676244 102.118793
 738300.000000 3.722133 103.001839
 738400.000000 3.917147 106.112835
 738500.000000 4.182611 108.217750
 738600.000000 4.369641 109.533947
 738700.000000 4.632987 105.880126
 738800.000000 5.060052 100.252253
 738900.000000 5.211028 99.879310
 739000.000000 5.107211 100.011041
 739100.000000 4.889765 102.772284
 739200.000000 4.835626 103.144520
 739300.000000 4.812398 103.358678
 739400.000000 4.879626 102.827996
 739500.000000 4.867131 102.906124
 739600.000000 4.755953 105.744581
 739700.000000 4.703779 106.249738
 739800.000000 4.740419 105.885410
 739900.000000 4.865708 104.915469
 740000.000000 4.909371 104.638857
 740100.000000 4.791259 107.125170
 740200.000000 4.616541 107.862690
 740300.000000 4.627347 107.800662
 740400.000000 4.710599 107.399029
 740500.000000 4.720928 107.356940
 740600.000000 4.787132 109.030613
 740700.000000 4.805754 108.910240
 740800.000000 4.763992 109.162475
 740900.000000 4.706957 109.409205
 741000.000000 4.635923 109.581487
 741100.000000 4.577360 111.560732
 741200.000000 4.457625 111.123675
 741300.000000 4.221371 110.640909
 741400.000000 4.025047 108.633437
 741500.000000 3.914840 106.900353
 741600.000000 3.658850 102.729381
 741700.000000 3.319012 95.468615
 741800.000000 3.102054 89.675500
 741900.000000 2.799146 79.409419
 742000.000000 2.649818 75.008578
 742100.000000 2.575525 74.732960
 742200.000000 2.293143 66.315829
 742300.000000 2.290370 66.282510
 742400.000000 2.422384 69.398361
 742500.000000 2.370927 67.854557
 742600.000000 2.332079 68.904000
 742700.000000 2.276998 67.935723
 742800.000000 2.213622 67.464415
 742900.000000 2.179914 67.505200
 743000.000000 2.237969 67.557209
 743100.000000 2.249160 69.633629
 743200.000000 2.123241 69.658164
 743300.000000 2.174293 69.430473
 743400.000000 2.186305 69.417869
 743500.000000 2.098065 69.857204
 743600.000000 2.210035 71.149906
 743700.000000 2.415422 73.036850
 743800.000000 2.374066 72.294306
 743900.000000 2.266468 71.188023
 744000.000000 2.232266 71.120800
 744100.000000 2.218242 73.127811
 744200.000000 2.201236 73.151320
 744300.000000 2.209803 73.137894
 744400.000000 2.231989 73.120822
 744500.000000 2.174279 73.207682
 744600.000000 1.877659 75.535604
 744700.000000 1.736616 78.478158
 744800.000000 1.943913 75.180204
 744900.000000 1.908919 75.303256
 745000.000000 1.801929 76.714069
 745100.000000 2.054052 76.177907
 745200.000000 2.069252 76.112180
 745300.000000 1.885400 77.298938
 745400.000000 1.973842 76.543955
 745500.000000 2.118017 75.876903
 745600.000000 2.102672 77.949617
 745700.000000 2.002384 78.090173
 745800.000000 1.874943 78.386483
 745900.000000 1.843814 78.681625
 746000.000000 1.912005 78.180341
 746100.000000 1.862243 80.431648
 746200.000000 1.825830 80.732246
 746300.000000 1.954057 80.048074
 746400.000000 2.130198 78.908268
 746500.000000 2.244353 77.312603
 746600.000000 2.356080 77.888729
 746700.000000 2.383266 77.652951
 746800.000000 2.384994 77.640104
 746900.000000 2.332280 78.142978
 747000.000000 2.409382 77.485670
 747100.000000 2.459116 79.285877
 747200.000000 2.408878 79.488322
 747300.000000 2.188519 81.130260
 747400.000000 2.133065 81.353466
 747500.000000 2.208959 81.000644
 747600.000000 2.175287 83.172359
 747700.000000 1.979418 82.032320
 747800.000000 1.673345 83.502245
 747900.000000 1.789116 81.549799
 748000.000000 1.841909 81.245141
 748100.000000 1.651343 85.267643
 748200.000000 1.585308 86.392032
 748300.000000 1.736860 83.991960
 748400.000000 1.848899 83.234584
 748500.000000 1.905188 83.289270
 748600.000000 1.868575 85.193696
 748700.000000 1.841260 85.146588
 748800.000000 1.855092 85.166981
 748900.000000 1.801944 85.148004
 749000.000000 1.685594 85.802884
 749100.000000 1.758275 87.147301
 749200.000000 1.851732 86.576459
 749300.000000 2.007291 86.049215
 749400.000000 1.901244 86.394859
 749500.000000 1.761191 87.124109
 749600.000000 1.741277 89.281204
 749700.000000 1.802165 88.793043
 749800.000000 1.847192 88.419205
 749900.000000 1.758612 89.144419
 750000.000000 1.660808 89.802137
 750100.000000 1.487680 91.553447
 750200.000000 1.372657 91.346647
 750300.000000 1.352847 91.433217
 750400.000000 1.332731 91.566191
 750500.000000 1.336215 91.539726
 750600.000000 1.237301 94.570387
 750700.000000 1.219742 94.804686
 750800.000000 1.364102 93.359211
 750900.000000 1.533907 92.997304
 751000.000000 1.847996 89.773789
 751100.000000 2.076345 87.495349
 751200.000000 2.343182 81.894057
 751300.000000 2.519137 79.825686
 751400.000000 2.619636 79.709209
 751500.000000 2.556535 79.693369
 751600.000000 2.377607 82.652861
 751700.000000 2.323525 83.270290
 751800.000000 2.259039 84.224489
 751900.000000 2.440454 82.151114
 752000.000000 2.460737 82.034064
 752100.000000 2.337796 84.744326
 752200.000000 2.223103 85.820196
 752300.000000 2.259169 85.424415
 752400.000000 2.289031 85.140302
 752500.000000 2.285448 85.172979
 752600.000000 2.498120 84.963799
 752700.000000 2.895077 84.446156
 752800.000000 3.139498 90.905221
 752900.000000 3.176353 91.886510
 753000.000000 3.023344 87.684856
 753100.000000 2.672843 83.519767
 753200.000000 2.669518 83.531311
 753300.000000 2.902581 86.268481
 753400.000000 2.904686 86.323830
 753500.000000 2.744283 83.591156
 753600.000000 2.859192 86.909110
 753700.000000 3.055485 91.150345
 753800.000000 2.984029 89.534996
 753900.000000 2.957741 88.931685
 754000.000000 3.006984 90.064202
 754100.000000 3.005303 92.025485
 754200.000000 3.004368 92.003880
 754300.000000 2.864117 88.543739
 754400.000000 2.818466 87.568192
 754500.000000 2.787654 87.024509
 754600.000000 2.941474 91.946271
 754700.000000 3.122283 94.722142
 754800.000000 3.226629 95.760253
 754900.000000 3.516052 99.744087
 755000.000000 3.721918 104.390186
 755100.000000 3.631020 103.873852
 755200.000000 3.227350 95.858001
 755300.000000 2.924803 91.615593
 755400.000000 2.849911 90.125792
 755500.000000 2.914878 91.416294
 755600.000000 3.096255 95.764690
 755700.000000 3.482779 100.192995
 755800.000000 3.515346 100.921709
 755900.000000 3.428967 99.098104
 756000.000000 3.336104 97.553958
 756100.000000 3.353054 99.789804
 756200.000000 3.280677 98.820664
 756300.000000 3.233507 98.241733
 756400.000000 3.327890 99.441062
 756500.000000 3.415447 100.692285
 756600.000000 3.431525 102.925060
 756700.000000 3.354807 101.724402
 756800.000000 3.359595 101.805582
 756900.000000 3.554126 104.525443
 757000.000000 3.617933 105.451973
 757100.000000 3.599717 107.162325
 757200.000000 3.682050 108.460982
 757300.000000 3.600615 107.176737
 757400.000000 3.565013 106.604343
 757500.000000 3.859985 110.613131
 757600.000000 3.904162 112.831697
 757700.000000 4.072590 112.475244
 757800.000000 4.584392 111.577848
 757900.000000 4.840374 109.828244
 758000.000000 5.101712 104.746937
 758100.000000 5.390422 102.779303
 758200.000000 5.522696 103.180979
 758300.000000 5.233842 104.177533
 758400.000000 5.089930 106.990192
 758500.000000 5.296382 103.347262
 758600.000000 5.317563 105.133333
 758700.000000 5.399655 104.517445
 758800.000000 5.568338 104.322111
 758900.000000 5.522830 104.233594
 759000.000000 5.362863 104.752749
 759100.000000 5.446468 106.148658
 759200.000000 5.716364 105.694562
 759300.000000 5.711962 105.670288
 759400.000000 5.526632 105.665781
 759500.000000 5.435763 106.223719
 759600.000000 5.454925 108.082302
 759700.000000 5.355890 108.649366
 759800.000000 5.207812 108.957133
 759900.000000 5.145292 109.142312
 760000.000000 5.071395 109.494749
 760100.000000 5.117129 111.210474
 760200.000000 5.238069 110.310797
 760300.000000 5.374916 109.203229
 760400.000000 5.386399 109.095449
 760500.000000 5.416077 108.804705
 760600.000000 5.474621 110.100521
 760700.000000 5.445562 110.475222
 760800.000000 5.563624 108.760398
 760900.000000 5.826376 107.056962
 761000.000000 5.776893 106.964643
 761100.000000 5.630120 109.357418
 761200.000000 5.654004 109.218250
 761300.000000 5.778218 108.965233
 761400.000000 5.818914 108.990730
 761500.000000 5.681669 109.096588
 761600.000000 5.636964 111.264525
 761700.000000 5.813610 110.594600
 761800.000000 6.028430 108.888385
 761900.000000 6.359666 105.956927
 762000.000000 6.638119 106.985873
 762100.000000 6.994792 105.390990
 762200.000000 7.285007 104.572670
 762300.000000 7.113084 104.316607
 762400.000000 6.964955 105.798586
 762500.000000 6.869580 107.146230
 762600.000000 6.821764 109.709230
 762700.000000 6.694890 110.238213
 762800.000000 6.710494 110.249550
 762900.000000 6.674580 110.190065
 763000.000000 6.580327 109.482239
 763100.000000 6.417999 108.750548
 763200.000000 6.297571 107.338808
 763300.000000 6.177683 107.564500
 763400.000000 6.285249 107.291019
 763500.000000 6.434071 109.036790
 763600.000000 6.274977 108.722194
 763700.000000 6.190122 108.432720
 763800.000000 6.201962 108.434609
 763900.000000 6.240653 108.523007
 764000.000000 6.139658 108.532706
 764100.000000 6.313126 110.463975
 764200.000000 6.309661 110.444665
 764300.000000 6.270325 110.302635
 764400.000000 6.289082 110.352490
 764500.000000 6.182162 110.392590
 764600.000000 6.066052 112.487444
 764700.000000 6.145568 112.478321
 764800.000000 6.248657 112.174175
 764900.000000 6.489053 113.033056
 765000.000000 6.557586 113.410983
 765100.000000 6.601252 115.410897
 765200.000000 6.611385 115.370610
 765300.000000 6.415872 114.037546
 765400.000000 6.273129 112.836083
 765500.000000 6.350998 113.319385
 765600.000000 6.119065 113.707431
 765700.000000 6.071650 113.348782
 765800.000000 6.109486 113.637056
 765900.000000 5.984057 112.633743
 766000.000000 5.899218 112.007650
 766100.000000 5.693919 112.498071
 766200.000000 5.571762 112.104143
 766300.000000 5.642231 112.253570
 766400.000000 5.672734 112.385553
 766500.000000 5.805955 113.310696
 766600.000000 6.115321 115.395924
 766700.000000 6.202390 115.163608
 766800.000000 6.093965 115.470841
 766900.000000 6.409104 115.962609
 767000.000000 6.577814 116.496428
 767100.000000 6.433700 117.701884
 767200.000000 6.354760 116.614629
 767300.000000 6.191427 115.489510
 767400.000000 6.137247 115.496660
 767500.000000 6.393874 117.147953
 767600.000000 6.320809 118.077974
 767700.000000 6.155955 116.463896
 767800.000000 5.986342 116.069968
 767900.000000 5.890277 115.859450
 768000.000000 5.928541 115.981598
 768100.000000 6.096853 117.631331
 768200.000000 6.353270 118.760844
 768300.000000 6.440453 119.809793
 768400.000000 6.492901 120.164246
 768500.000000 6.495892 120.172702
 768600.000000 6.228666 118.451624
 768700.000000 6.039905 117.979342
 768800.000000 6.045123 117.969950
 768900.000000 6.113830 117.901115
 769000.000000 6.292231 119.257287
 769100.000000 6.202886 120.040206
 769200.000000 5.985174 118.675835
 769300.000000 5.998699 118.728252
 769400.000000 6.006684 118.758297
 769500.000000 6.009642 118.769262
 769600.000000 6.042191 120.862183
 769700.000000 5.917671 120.119537
 769800.000000 5.901670 119.927222
 769900.000000 5.966378 120.547991
 770000.000000 6.109786 120.981434
 770100.000000 6.209272 123.094851
 770200.000000 6.198381 123.082056
 770300.000000 6.254369 123.180123
 770400.000000 6.268544 123.221487
 770500.000000 6.383106 123.781259
 770600.000000 6.542941 124.665821
 770700.000000 6.861221 112.279897
 770800.000000 7.118574 105.361560
 770900.000000 6.895461 111.010924
 771000.000000 7.164455 104.959275
 771100.000000 6.999418 109.125576
 771200.000000 6.989982 109.330104
 771300.000000 7.228986 106.671733
 771400.000000 7.284830 106.468585
 771500.000000 7.235861 106.647841
 771600.000000 7.077268 109.237603
 771700.000000 6.967784 110.656465
 771800.000000 7.046601 109.512155
 771900.000000 7.147874 108.883386
 772000.000000 7.067025 109.319090
 772100.000000 6.980368 112.249397
 772200.000000 7.080586 111.208471
 772300.000000 7.109146 110.993981
 772400.000000 7.133353 110.825270
 772500.000000 7.192924 110.406111
 772600.000000 7.151812 112.657130
 772700.000000 7.006898 113.214726
 772800.000000 7.013400 113.179319
 772900.000000 6.910577 114.108192
 773000.000000 7.014386 113.174098
 773100.000000 7.081087 114.806069
 773200.000000 7.011793 115.187745
 773300.000000 6.843955 116.688818
 773400.000000 6.748966 118.845587
 773500.000000 6.886395 116.100969
 773600.000000 6.901062 117.940571
 773700.000000 7.086652 115.980341
 773800.000000 7.079646 116.067612
 773900.000000 7.120045 115.536343
 774000.000000 7.335536 111.050737
 774100.000000 7.586795 105.353527
 774200.000000 7.702081 102.346975
 774300.000000 7.780534 100.446613
 774400.000000 7.969165 95.785281
 774500.000000 8.048030 93.473852
 774600.000000 8.146932 91.935315
 774700.000000 8.385112 81.885537
 774800.000000 8.666470 69.624173
 774900.000000 8.830287 63.563899
 775000.000000 8.852206 62.840376
 775100.000000 9.176982 53.583832
 775200.000000 9.363777 48.149810
 775300.000000 9.562540 42.993411
 775400.000000 9.411809 46.823485
 775500.000000 9.319497 49.384264
 775600.000000 9.478042 46.504434
 775700.000000 9.618516 42.478138
 775800.000000 9.532117 44.827801
 775900.000000 9.518660 45.233654
 776000.000000 9.339638 50.809979
 776100.000000 9.141477 57.309858
 776200.000000 9.062232 59.133878
 776300.000000 8.909911 63.354294
 776400.000000 9.109005 58.020472
 776500.000000 9.254730 54.951112
 776600.000000 9.344419 54.479199
 776700.000000 9.749774 39.953082
 776800.000000 9.753805 39.856553
 776900.000000 9.901356 36.467073
 777000.000000 10.026730 33.768975
 777100.000000 10.117593 33.944651
 777200.000000 10.168988 32.896881
 777300.000000 10.258259 31.121092
 777400.000000 10.420311 28.095195
 777500.000000 10.460639 27.374507
 777600.000000 10.318684 31.522605
 777700.000000 10.177319 33.458906
 777800.000000 10.073729 35.137272
 777900.000000 10.103260 34.638093
 778000.000000 10.258804 32.310901
 778100.000000 10.542710 28.560765
 778200.000000 10.722619 25.039936
 778300.000000 10.637015 26.420577
 778400.000000 10.707611 25.229044
 778500.000000 10.747369 24.781081
 778600.000000 10.590845 28.886142
 778700.000000 10.369233 32.877964
 778800.000000 10.197996 35.105350
 778900.000000 10.027406 36.965837
 779000.000000 9.923827 38.252957
 779100.000000 9.814755 41.474059
 779200.000000 9.755002 42.099974
 779300.000000 9.726158 42.454678
 779400.000000 9.526177 47.450207
 779500.000000 9.640982 43.942640
 779600.000000 10.020029 39.163203
 779700.000000 10.030949 38.952107
 779800.000000 10.040749 38.763382
 779900.000000 10.145771 36.825758
 780000.000000 10.082058 37.985371
 780100.000000 10.049471 40.570892
 780200.000000 10.142505 38.794374
 780300.000000 10.214469 37.250173
 780400.000000 10.323398 34.800636
 780500.000000 10.555467 29.637184
 780600.000000 10.719584 28.492802
 780700.000000 10.661762 29.536456
 780800.000000 10.635598 30.044369
 780900.000000 10.567461 31.399306
 781000.000000 10.688053 29.045035
 781100.000000 10.583816 32.819423
 781200.000000 10.513230 33.830796
 781300.000000 10.614825 32.325697
 781400.000000 10.582993 32.832040
 781500.000000 10.619310 32.251486
 781600.000000 10.448699 36.036256
 781700.000000 10.140083 39.225161
 781800.000000 9.992079 41.555637
 781900.000000 9.777007 44.067935
 782000.000000 9.585025 47.440427
 782100.000000 9.636434 48.145142
 782200.000000 9.674979 47.275191
 782300.000000 9.865293 43.873550
 782400.000000 9.938206 42.698496
 782500.000000 10.033243 41.099302
 782600.000000 10.094507 41.950693
 782700.000000 10.019892 43.325451
 782800.000000 10.054402 42.722953
 782900.000000 10.057333 42.669282
 783000.000000 9.960538 44.203518
 783100.000000 9.844048 47.179759
 783200.000000 9.629392 49.075385
 783300.000000 9.570958 50.252702
 783400.000000 9.724801 47.875377
 783500.000000 9.842450 47.187985
 783600.000000 9.853911 49.124315
 783700.000000 9.890407 48.842405
 783800.000000 9.859453 49.089735
 783900.000000 9.702987 49.643879
 784000.000000 9.639129 50.103510
 784100.000000 9.530338 53.565916
 784200.000000 9.365358 56.576111
 784300.000000 9.158506 59.149249
 784400.000000 8.957077 62.659668
 784500.000000 8.954953 62.709181
 784600.000000 9.175043 60.052736
 784700.000000 9.377358 56.584393
 784800.000000 9.472443 54.676160
 784900.000000 9.648243 52.013427
 785000.000000 9.716742 51.441028
 785100.000000 9.628500 54.032064
 785200.000000 9.476796 55.562161
 785300.000000 9.416631 56.448434
 785400.000000 9.543222 54.748337
 785500.000000 9.687192 53.645587
 785600.000000 9.613914 56.004399
 785700.000000 9.441458 57.011315
 785800.000000 9.348339 57.974474
 785900.000000 9.260693 59.003640
 786000.000000 9.231736 59.370609
 786100.000000 9.349642 59.640297
 786200.000000 9.399479 58.826596
 786300.000000 9.340861 59.781164
 786400.000000 9.464209 57.827308
 786500.000000 9.420524 58.488665
 786600.000000 9.411220 60.634123
 786700.000000 9.594409 57.830145
 786800.000000 9.706805 56.334323
 786900.000000 9.774592 55.204390
 787000.000000 9.838312 53.827973
 787100.000000 10.118964 44.980074
 787200.000000 10.450826 36.371557
 787300.000000 10.482588 36.045050
 787400.000000 10.560373 35.162061
 787500.000000 10.802624 30.314823
 787600.000000 11.044100 28.053814
 787700.000000 10.949135 29.388116
 787800.000000 10.753427 33.386932
 787900.000000 10.697492 34.471250
 788000.000000 10.583803 35.938962
 788100.000000 10.332621 39.024839
 788200.000000 10.132589 44.548048
 788300.000000 10.363016 38.727515
 788400.000000 10.376171 38.635885
 788500.000000 10.244535 40.695014
 788600.000000 10.342364 40.689793
 788700.000000 10.340544 40.717044
 788800.000000 10.358821 40.459541
 788900.000000 10.359494 40.450689
 789000.000000 10.265040 42.179943
 789100.000000 10.199683 45.881509
 789200.000000 10.287581 43.657985
 789300.000000 10.330099 42.776725
 789400.000000 10.338761 42.612461
 789500.000000 10.371324 42.038458
 789600.000000 10.309951 45.086678
 789700.000000 10.259935 46.015074
 789800.000000 10.338193 44.595780
 789900.000000 10.428747 43.087536
 790000.000000 10.319536 44.918023
 790100.000000 10.308711 47.105710
 790200.000000 10.404452 45.318551
 790300.000000 10.493596 43.326177
 790400.000000 10.643987 39.123242
 790500.000000 11.048441 28.131345
 790600.000000 11.381327 22.437813
 790700.000000 11.323440 23.946110
 790800.000000 11.237328 26.293372
 790900.000000 11.318927 24.068684
 791000.000000 11.652694 17.719202
 791100.000000 11.874112 14.939825
 791200.000000 12.189736 4.074373
 791300.000000 12.187176 4.143283
 791400.000000 12.230476 3.071605
 791500.000000 12.302829 1.726287
 791600.000000 12.337816 3.230080
 791700.000000 12.269828 4.245825
 791800.000000 12.154618 6.595291
 791900.000000 12.153920 6.612474
 792000.000000 12.298798 3.786880
 792100.000000 12.387002 4.419792
 792200.000000 12.300386 5.762857
 792300.000000 12.237860 6.714952
 792400.000000 12.365230 4.764631
 792500.000000 12.384740 4.455859
 792600.000000 12.329240 7.248624
 792700.000000 12.358797 6.848754
 792800.000000 12.460071 5.111539
 792900.000000 12.536232 3.617640
 793000.000000 12.437152 5.546651
 793100.000000 12.361431 8.672087
 793200.000000 12.384092 8.396873
 793300.000000 12.472277 6.843199
 793400.000000 12.684734 2.210263
 793500.000000 12.754531 1.221964
 793600.000000 12.563301 6.011125
 793700.000000 12.169303 9.818651
 793800.000000 11.986792 12.604489
 793900.000000 12.076900 10.807358
 794000.000000 12.063747 11.021673
 794100.000000 11.915924 15.899162
 794200.000000 11.890170 16.412947
 794300.000000 11.842800 17.310491
 794400.000000 11.734546 19.007062
 794500.000000 11.634160 20.160045
 794600.000000 11.673072 21.714444
 794700.000000 11.641300 22.087027
 794800.000000 11.623692 22.260386
 794900.000000 11.569772 22.673064
 795000.000000 11.722713 20.975112
 795100.000000 12.056558 13.850403
 795200.000000 12.487871 7.531118
 795300.000000 12.775748 2.986811
 795400.000000 12.978163 1.142243
 795500.000000 12.959182 1.284435
 795600.000000 12.814375 4.120886
 795700.000000 12.698165 4.772287
 795800.000000 12.479892 7.791350
 795900.000000 12.543458 6.695602
 796000.000000 12.342538 9.879806
 796100.000000 12.121298 13.594873
 796200.000000 11.935818 17.514996
 796300.000000 11.986693 16.125918
 796400.000000 12.114568 13.674507
 796500.000000 11.991929 15.993418
 796600.000000 12.068997 16.200845
 796700.000000 12.236505 13.674479
 796800.000000 12.110437 15.403039
 796900.000000 11.988010 18.092008
 797000.000000 12.024560 17.194649
 797100.000000 12.188262 15.675919
 797200.000000 12.346314 12.792363
 797300.000000 12.270151 14.225643
 797400.000000 12.138019 16.648948
 797500.000000 12.260578 14.393445
 797600.000000 12.381206 13.710600
 797700.000000 12.654008 6.064913
 797800.000000 12.676257 5.685731
 797900.000000 12.563198 8.175958
 798000.000000 12.666722 5.841699
 798100.000000 12.648946 8.150811
 798200.000000 12.541795 10.434620
 798300.000000 12.515149 11.097036
 798400.000000 12.513630 11.135437
 798500.000000 12.326787 15.545071
 798600.000000 11.979631 21.439468
 798700.000000 11.915286 22.377064
 798800.000000 12.086102 20.121885
 798900.000000 12.210799 19.040897
 799000.000000 12.054061 20.471698
 799100.000000 11.939904 23.713366
 799200.000000 11.890279 24.168275
 799300.000000 11.940984 23.702684
 799400.000000 11.994730 23.143599
 799500.000000 11.955930 23.551769
 799600.000000 11.922735 25.851524
 799700.000000 11.877648 26.124215
 799800.000000 11.734328 26.067129
 799900.000000 11.564331 24.893574
 800000.000000 11.320567 25.381320
 800100.000000 11.422730 26.161676
 800200.000000 11.603483 25.934496
 800300.000000 11.427695 26.124061
 800400.000000 11.437716 26.055046
 800500.000000 11.542288 25.812361
 800600.000000 11.368955 28.078005
 800700.000000 11.417694 27.848548
 800800.000000 11.482739 27.765813
 800900.000000 11.445235 27.786420
 801000.000000 11.378235 28.021578
 801100.000000 11.191316 31.152042
 801200.000000 11.093495 31.453943
 801300.000000 11.148160 31.311667
 801400.000000 11.190802 31.154269
 801500.000000 11.172917 31.226372
 801600.000000 11.062962 33.245591
 801700.000000 10.954608 33.189679
 801800.000000 10.978279 33.139370
 801900.000000 11.005901 33.139927
 802000.000000 10.941275 33.245030
 802100.000000 10.901698 35.502540
 802200.000000 10.960813 35.161491
 802300.000000 11.208364 33.858847
 802400.000000 11.599397 29.134021
 802500.000000 11.766081 27.736802
 802600.000000 11.819276 29.215448
 802700.000000 11.737728 29.952496
 802800.000000 11.652862 30.387872
 802900.000000 11.530770 30.717185
 803000.000000 11.473067 30.934049
 803100.000000 11.428379 33.167251
 803200.000000 11.467649 32.961092
 803300.000000 11.582153 32.311490
 803400.000000 11.841728 29.307124
 803500.000000 11.997246 26.320551
 803600.000000 12.183304 23.469306
 803700.000000 12.430792 15.643060
 803800.000000 12.797927 6.125043
 803900.000000 12.845501 5.487694
 804000.000000 12.686706 7.919749
 804100.000000 12.551529 12.998861
 804200.000000 12.456850 15.727316
 804300.000000 12.665264 10.348164
 804400.000000 12.726557 9.157869
 804500.000000 12.737977 8.944832
 804600.000000 12.817937 9.311309
 804700.000000 12.760288 10.519132
 804800.000000 12.775025 10.226454
 804900.000000 13.038974 4.009346
 805000.000000 12.959968 5.844226
 805100.000000 12.970584 7.580975
 805200.000000 12.987659 7.153236
 805300.000000 12.985125 7.217035
 805400.000000 12.978974 7.371478
 805500.000000 13.147819 3.337150
 805600.000000 13.193170 4.427163
 805700.000000 13.183500 4.617787
 805800.000000 13.124441 5.818824
 805900.000000 12.906598 10.073325
 806000.000000 12.609791 13.657779
 806100.000000 12.283328 21.519708
 806200.000000 12.040329 27.354283
 806300.000000 11.940238 29.442743
 806400.000000 11.832493 30.877932
 806500.000000 11.846679 30.732202
 806600.000000 11.941110 31.216284
 806700.000000 12.022592 29.128421
 806800.000000 12.190314 24.076672
 806900.000000 12.426589 18.636954
 807000.000000 12.366759 19.855732
 807100.000000 12.511811 18.632266
 807200.000000 12.756969 13.889634
 807300.000000 12.747230 14.073737
 807400.000000 12.561822 17.564865
 807500.000000 12.329876 22.614446
 807600.000000 12.294994 25.275223
 807700.000000 12.508996 20.032345
 807800.000000 12.607108 17.426068
 807900.000000 12.612648 17.290495
 808000.000000 12.721660 14.839007
 808100.000000 12.641835 18.443426
 808200.000000 12.444231 22.610831
 808300.000000 12.255575 26.072593
 808400.000000 12.126403 28.133461
 808500.000000 11.888378 32.472521
 808600.000000 11.629172 34.270872
 808700.000000 11.235742 34.565585
 808800.000000 11.031259 35.155726
 808900.000000 11.019261 35.158603
 809000.000000 11.071523 35.144311
 809100.000000 11.224010 36.136459
 809200.000000 11.359315 34.471395
 809300.000000 11.518673 33.850320
 809400.000000 11.537108 33.892833
 809500.000000 11.442052 33.905500
 809600.000000 11.465082 35.830558
 809700.000000 11.433150 35.938556
 809800.000000 11.248265 37.081772
 809900.000000 11.282878 36.835016
 810000.000000 11.397033 36.096706
 810100.000000 11.521254 37.352559
 810200.000000 11.387281 38.144479
 810300.000000 11.288830 38.518507
 810400.000000 11.425855 37.946801
 810500.000000 11.524371 37.331206
 810600.000000 11.509391 39.427207
 810700.000000 11.334254 39.644167
 810800.000000 11.047285 37.963171
 810900.000000 10.879778 37.093523
 811000.000000 10.973449 37.351937
 811100.000000 10.804364 38.975752
 811200.000000 10.868551 38.866774
 811300.000000 11.038772 39.782516
 811400.000000 10.859698 38.859654
 811500.000000 10.833718 38.877081
 811600.000000 10.880539 40.832871
 811700.000000 11.033409 40.963833
 811800.000000 11.330820 40.125663
 811900.000000 11.641204 38.231772
 812000.000000 11.745769 37.082652
 812100.000000 11.702707 39.509608
 812200.000000 11.648005 39.930943
 812300.000000 11.509565 40.474027
 812400.000000 11.386697 40.393739
 812500.000000 11.198708 40.604723
 812600.000000 11.094904 42.652306
 812700.000000 11.015047 42.269427
 812800.000000 10.939232 41.732036
 812900.000000 10.790140 41.250762
 813000.000000 10.750105 41.361321
 813100.000000 10.758957 43.326256
 813200.000000 10.636301 43.902827
 813300.000000 10.630400 43.936306
 813400.000000 10.713274 43.518876
 813500.000000 10.858857 43.037288
 813600.000000 11.032155 44.486891
 813700.000000 11.078670 44.208528
 813800.000000 11.135600 43.780896
 813900.000000 11.266548 42.620575
 814000.000000 11.310638 42.257735
 814100.000000 11.190238 44.975787
 814200.000000 10.915946 45.201188
 814300.000000 10.743913 45.113705
 814400.000000 10.717506 45.078007
 814500.000000 10.879009 45.192976
 814600.000000 11.086315 46.388599
 814700.000000 11.237219 45.150137
 814800.000000 11.347298 44.084590
 814900.000000 11.344530 44.112473
 815000.000000 11.404468 43.494120
 815100.000000 11.456291 44.858133
 815200.000000 11.517571 43.910350
 815300.000000 11.684951 40.848523
 815400.000000 11.691071 40.740035
 815500.000000 11.622646 41.988187
 815600.000000 11.655788 43.347808
 815700.000000 11.799720 40.130811
 815800.000000 12.089731 30.656765
 815900.000000 12.311512 25.457172
 816000.000000 12.400021 23.644670
 816100.000000 12.607901 20.270971
 816200.000000 12.688395 18.230840
 816300.000000 12.848359 13.915362
 816400.000000 13.187639 4.691804
 816500.000000 13.403407 1.228287
 816600.000000 13.252387 4.887051
 816700.000000 13.239605 5.054849
 816800.000000 13.223287 5.278488
 816900.000000 13.092436 7.538740
 817000.000000 13.041777 8.667048
 817100.000000 13.177080 7.566148
 817200.000000 13.295812 5.249232
 817300.000000 13.247883 6.119916
 817400.000000 13.186660 7.360618
 817500.000000 13.039096 10.730503
 817600.000000 12.993067 13.773671
 817700.000000 12.928892 15.066056
 817800.000000 12.841032 16.593366
 817900.000000 12.774656 17.650431
 818000.000000 12.721668 18.504568
 818100.000000 12.837154 18.348755
 818200.000000 12.651297 21.641114
 818300.000000 12.529216 23.758968
 818400.000000 12.603246 22.428755
 818500.000000 12.652948 21.614627
 818600.000000 12.429405 26.749826
 818700.000000 12.231062 28.716813
 818800.000000 12.107653 30.838445
 818900.000000 12.079107 31.588112
 819000.000000 12.114646 30.670139
 819100.000000 12.013982 35.343631
 819200.000000 12.143289 32.023428
 819300.000000 12.229621 30.427574
 819400.000000 12.111376 32.747673
 819500.000000 12.222801 30.537682
 819600.000000 12.457928 27.837930
 819700.000000 12.677984 23.379174
 819800.000000 12.654196 23.835214
 819900.000000 12.467298 27.622598
 820000.000000 12.596508 24.916592
 820100.000000 12.632445 26.211296
 820200.000000 12.592691 26.988648
 820300.000000 12.677067 25.240898
 820400.000000 12.589601 27.046673
 820500.000000 12.469879 29.199542
 820600.000000 12.197418 34.009658
 820700.000000 12.099726 35.131282
 820800.000000 12.116096 34.893523
 820900.000000 12.077832 35.482211
 821000.000000 11.987983 37.204426
 821100.000000 12.018544 38.557093
 821200.000000 12.044128 38.006651
 821300.000000 12.134988 36.171489
 821400.000000 12.126911 36.318921
 821500.000000 12.310290 33.752134
 821600.000000 12.406823 34.194927
 821700.000000 12.398559 34.360485
 821800.000000 12.407480 34.181516
 821900.000000 12.370959 34.868762
 822000.000000 12.366564 34.943198
 822100.000000 12.407974 36.128914
 822200.000000 12.259071 38.028169
 822300.000000 11.979391 40.189997
 822400.000000 11.864305 41.626420
 822500.000000 12.004494 39.862207
 822600.000000 11.964306 42.348167
 822700.000000 11.671889 44.312119
 822800.000000 11.709577 44.010147
 822900.000000 11.839122 43.326042
 823000.000000 11.689398 44.163541
 823100.000000 11.534888 47.210143
 823200.000000 11.483710 47.359422
 823300.000000 11.476480 47.370125
 823400.000000 11.515573 47.281385
 823500.000000 11.469728 47.377714
 823600.000000 11.383113 49.147374
 823700.000000 10.998142 47.293308
 823800.000000 10.632411 45.912201
 823900.000000 10.529707 45.603432
 824000.000000 10.522833 45.612072
 824100.000000 10.695541 47.732381
 824200.000000 10.941753 47.525637
 824300.000000 11.023511 47.373153
 824400.000000 10.983633 47.434091
 824500.000000 11.157651 47.556960
 824600.000000 11.084705 49.237092
 824700.000000 10.912970 48.542770
 824800.000000 10.854143 48.362459
 824900.000000 10.808261 48.225790
 825000.000000 10.780216 48.140742
 825100.000000 10.765001 50.087182
 825200.000000 10.610596 49.043793
 825300.000000 10.501513 48.411872
 825400.000000 10.490667 48.379480
 825500.000000 10.579870 48.819015
 825600.000000 10.687694 51.368009
 825700.000000 10.655117 51.255682
 825800.000000 10.669828 51.312724
 825900.000000 10.550896 50.611955
 826000.000000 10.589280 50.883430
 826100.000000 10.686638 53.141342
 826200.000000 10.831487 52.092354
 826300.000000 10.929566 51.008598
 826400.000000 11.083938 50.032341
 826500.000000 11.166004 49.951852
 826600.000000 11.035684 51.828623
 826700.000000 10.884704 52.231965
 826800.000000 10.793647 52.840501
 826900.000000 10.819714 52.664786
 827000.000000 11.097654 51.887422
 827100.000000 11.404169 51.798454
 827200.000000 11.650038 48.045443
 827300.000000 11.784248 45.969709
 827400.000000 11.806713 45.656560
 827500.000000 11.901072 44.276139
 827600.000000 11.984680 44.682274
 827700.000000 12.101905 42.016814
 827800.000000 12.151361 41.036762
 827900.000000 12.150756 41.047802
 828000.000000 12.300622 38.709777
 828100.000000 12.505302 34.704132
 828200.000000 12.875779 19.718556
 828300.000000 13.296652 6.141613
 828400.000000 13.443547 3.354043
 828500.000000 13.394480 4.148241
 828600.000000 13.199198 9.960425
 828700.000000 13.050077 13.887664
 828800.000000 13.110958 12.167619
 828900.000000 13.199259 9.959029
 829000.000000 13.195280 10.050986
 829100.000000 13.209661 11.716774
 829200.000000 13.108836 14.046096
 829300.000000 13.098391 14.287628
 829400.000000 12.990488 16.918005
 829500.000000 13.020268 16.152378
 829600.000000 13.046846 17.483466
 829700.000000 13.205150 13.124977
 829800.000000 13.278113 10.980855
 829900.000000 13.373206 8.284188
 830000.000000 13.483898 5.430596
 830100.000000 13.454765 8.124095
 830200.000000 13.555685 5.681478
 830300.000000 13.932464 0.264782
 830400.000000 14.048228 0.046478
 830500.000000 13.739407 1.884165
 830600.000000 13.429811 9.307823
 830700.000000 13.467730 8.609866
 830800.000000 13.717146 4.221799
 830900.000000 13.870598 2.161160
 831000.000000 13.905945 1.778992
 831100.000000 13.981051 2.963202
 831200.000000 13.968071 3.109505
 831300.000000 14.025708 2.455561
 831400.000000 14.070719 1.957290
 831500.000000 13.959757 3.202391
 831600.000000 13.814049 6.180990
 831700.000000 13.504225 8.347087
 831800.000000 13.326562 11.320973
 831900.000000 13.505070 8.335230
 832000.000000 13.799063 6.226131
 832100.000000 13.733793 8.298374
 832200.000000 13.571004 8.542326
 832300.000000 13.451364 9.571735
 832400.000000 13.430909 9.824248
 832500.000000 13.494403 9.110854
 832600.000000 13.505332 11.006240
 832700.000000 13.327752 12.830965
 832800.000000 13.275488 13.520285
 832900.000000 13.367183 12.380370
 833000.000000 13.391389 12.124500
 833100.000000 13.303009 14.955138
 833200.000000 13.206783 15.929710
 833300.000000 13.208501 15.909807
 833400.000000 13.375853 14.281206
 833500.000000 13.556367 11.952563
 833600.000000 13.750111 10.823767
 833700.000000 13.934996 7.594346
 833800.000000 14.362198 0.451447
 833900.000000 14.611926 0.006048
 834000.000000 14.700019 0.000000
 834100.000000 14.447989 1.053455
 834200.000000 14.114168 3.646351
 834300.000000 14.034106 5.399601
 834400.000000 14.307695 1.095321
 834500.000000 14.376080 0.920318
 834600.000000 14.292287 3.015957
 834700.000000 14.226169 3.304358
 834800.000000 14.282915 3.042001
 834900.000000 14.219266 3.350283
 835000.000000 14.124290 4.347216
 835100.000000 14.149902 5.994887
 835200.000000 14.075739 7.049950
 835300.000000 13.962757 8.679330
 835400.000000 13.923251 9.190777
 835500.000000 13.962620 8.681168
 835600.000000 13.976118 10.492556
 835700.000000 14.195695 6.421386
 835800.000000 14.532211 3.196889
 835900.000000 14.528971 3.208649
 836000.000000 14.532521 3.195769
 836100.000000 14.418629 5.442278
 836200.000000 14.300092 5.850015
 836300.000000 14.159167 7.450826
 836400.000000 14.119062 8.125268
 836500.000000 14.251099 6.244926
 836600.000000 14.355180 7.335274
 836700.000000 14.689374 4.261176
 836800.000000 15.109780 0.269054
 836900.000000 15.127141 0.221267
 837000.000000 14.978407 0.937417
 837100.000000 14.934425 3.257549
 837200.000000 14.967431 3.018812
 837300.000000 14.792181 4.229751
 837400.000000 14.644519 5.290971
 837500.000000 14.537629 6.063826
 837600.000000 14.617080 7.340111
 837700.000000 14.720647 6.050488
 837800.000000 14.835677 4.588546
 837900.000000 14.805564 4.950463
 838000.000000 14.905302 3.827024
 838100.000000 15.174841 2.169559
 838200.000000 15.371219 0.419664
 838300.000000 15.472776 0.122474
 838400.000000 15.487732 0.099397
 838500.000000 15.218669 1.622793
 838600.000000 14.995591 5.826787
 838700.000000 14.911310 6.375932
 838800.000000 14.735254 7.353160
 838900.000000 14.492750 8.559756
 839000.000000 14.439301 8.642128
 839100.000000 14.525389 10.295287
 839200.000000 14.718412 8.207962
 839300.000000 14.906538 6.530273
 839400.000000 14.857018 6.896547
 839500.000000 14.864153 6.842160
 839600.000000 15.016335 7.190966
 839700.000000 15.269440 3.290039
 839800.000000 15.452414 1.191566
 839900.000000 15.492820 0.882158
 840000.000000 15.358644 2.134734
 840100.000000 15.533465 1.993339
 840200.000000 15.424754 3.330652
 840300.000000 15.405823 3.565876
 840400.000000 15.458441 2.907105
 840500.000000 15.694095 0.601969
 840600.000000 15.826705 1.746127
 840700.000000 15.831828 1.709461
 840800.000000 15.895779 1.254469
 840900.000000 15.786918 2.025420
 841000.000000 15.712537 2.497548
 841100.000000 15.703187 4.548920
 841200.000000 15.840901 3.271346
 841300.000000 15.909894 2.385595
 841400.000000 15.980973 1.534638
 841500.000000 16.074817 0.708079
 841600.000000 15.932648 3.651075
 841700.000000 15.702942 4.902062
 841800.000000 15.548440 4.843712
 841900.000000 15.303099 5.288304
 842000.000000 15.108173 6.737427
 842100.000000 15.132493 8.494787
 842200.000000 15.204286 7.693132
 842300.000000 15.385667 5.705429
 842400.000000 15.537721 5.027006
 842500.000000 15.429896 5.387006
 842600.000000 15.404784 7.539286
 842700.000000 15.335749 7.966185
 842800.000000 15.167586 8.960123
 842900.000000 15.024431 9.657377
 843000.000000 15.133872 9.146723
 843100.000000 15.341893 9.091069
 843200.000000 15.362514 8.838853
 843300.000000 15.476124 7.571110
 843400.000000 15.615108 6.412022
 843500.000000 15.555755 6.865531
 843600.000000 15.566189 8.779988
 843700.000000 15.724211 6.964383
 843800.000000 16.000835 3.389381
 843900.000000 15.980068 3.580698
 844000.000000 15.938958 3.998560
 844100.000000 15.752095 7.847680
 844200.000000 15.744893 7.910727
 844300.000000 15.624855 8.803720
 844400.000000 15.511619 9.390589
 844500.000000 15.600191 8.947987
 844600.000000 15.558359 11.125030
 844700.000000 15.259649 11.200379
 844800.000000 15.096233 11.527547
 844900.000000 14.823562 10.513691
 845000.000000 14.624459 10.475106
 845100.000000 14.576402 12.596268
 845200.000000 14.702441 12.135937
 845300.000000 14.725730 12.031228
 845400.000000 14.740384 11.970166
 845500.000000 14.850079 11.699275
 845600.000000 14.976368 13.364226
 845700.000000 15.006058 13.206359
 845800.000000 15.120414 12.395693
 845900.000000 15.076657 12.731885
 846000.000000 14.992813 13.280314
 846100.000000 15.023124 15.080854
 846200.000000 15.117426 14.065503
 846300.000000 15.213853 12.793077
 846400.000000 15.257316 12.294681
 846500.000000 15.273580 12.133984
 846600.000000 15.328591 13.631682
 846700.000000 15.284467 14.031818
 846800.000000 15.305631 13.836643
 846900.000000 15.175075 15.067578
 847000.000000 15.079157 15.780216
 847100.000000 14.921740 17.340188
 847200.000000 14.539064 13.391658
 847300.000000 14.081170 10.782723
 847400.000000 13.947238 11.648818
 847500.000000 13.828494 12.106476
 847600.000000 13.840603 14.066354
 847700.000000 13.702726 14.333712
 847800.000000 13.605997 14.723787
 847900.000000 13.549563 15.069015
 848000.000000 13.576230 14.901552
 848100.000000 13.679337 16.146427
 848200.000000 13.751311 15.611841
 848300.000000 13.708367 15.928259
 848400.000000 13.607717 16.689399
 848500.000000 13.574434 16.912631
 848600.000000 13.525252 19.096626
 848700.000000 13.267146 17.241809
 848800.000000 13.104898 17.713088
 848900.000000 13.269623 17.255647
 849000.000000 13.315438 17.601437
 849100.000000 13.035624 19.384641
 849200.000000 12.848996 22.831955
 849300.000000 13.048472 19.257911
 849400.000000 13.265958 19.174971
 849500.000000 13.227566 18.920749
 849600.000000 13.040288 20.625872
 849700.000000 12.969902 21.127805
 849800.000000 12.974962 21.076269
 849900.000000 13.115064 20.524330
 850000.000000 12.967523 21.152911
 850100.000000 12.810335 25.595498
 850200.000000 12.958080 23.256454
 850300.000000 13.176303 21.836667
 850400.000000 13.154682 21.893938
 850500.000000 12.913050 23.817522
 850600.000000 12.778549 27.887680
 850700.000000 12.930106 25.583397
 850800.000000 13.151002 22.889005
 850900.000000 13.156690 22.838152
 851000.000000 13.042431 24.103533
 851100.000000 13.008759 26.506461
 851200.000000 13.072696 25.707480
 851300.000000 13.285713 23.116745
 851400.000000 13.442595 22.021444
 851500.000000 13.598818 19.871544
 851600.000000 13.938987 14.647824
 851700.000000 14.104935 11.606855
 851800.000000 14.176924 10.938069
 851900.000000 14.074829 12.040032
 852000.000000 14.126606 11.348797
 852100.000000 14.167005 12.956302
 852200.000000 14.161365 13.004958
 852300.000000 14.132463 13.286075
 852400.000000 14.042616 14.411850
 852500.000000 13.852009 17.287737
 852600.000000 13.703826 21.474056
 852700.000000 13.723655 21.195743
 852800.000000 13.911539 18.265190
 852900.000000 14.005064 16.441113
 853000.000000 14.122383 14.194755
 853100.000000 14.176932 15.334028
 853200.000000 14.218088 14.770870
 853300.000000 14.311736 13.900629
 853400.000000 14.158892 15.607410
 853500.000000 14.197632 15.038198
 853600.000000 14.335066 15.361069
 853700.000000 14.242881 16.429678
 853800.000000 14.140872 17.813696
 853900.000000 14.248847 16.351631
 854000.000000 14.278475 15.978062
 854100.000000 14.104208 19.656420
 854200.000000 13.950064 20.363674
 854300.000000 13.860966 20.695563
 854400.000000 13.758868 21.318137
 854500.000000 13.817639 20.915794
 854600.000000 13.707951 23.493587
 854700.000000 13.524284 24.181507
 854800.000000 13.452137 24.108751
 854900.000000 13.334110 23.780531
 855000.000000 13.204781 24.221332
 855100.000000 13.169321 26.538997
 855200.000000 13.184374 26.401908
 855300.000000 13.153465 26.684613
 855400.000000 13.018371 27.715622
 855500.000000 12.818348 28.589632
 855600.000000 12.770651 30.950759
 855700.000000 12.844835 30.404285
 855800.000000 12.876194 30.185318
 855900.000000 12.852675 30.349720
 856000.000000 12.773766 30.925209
 856100.000000 12.670346 33.813616
 856200.000000 12.624872 34.352924
 856300.000000 12.624675 34.355594
 856400.000000 12.648688 34.052511
 856500.000000 12.698216 33.544052
 856600.000000 12.509989 37.775917
 856700.000000 12.643823 36.037594
 856800.000000 12.658798 35.898734
 856900.000000 12.394258 39.880157
 857000.000000 12.275613 41.439735
 857100.000000 12.251458 43.642960
 857200.000000 12.103275 44.617263
 857300.000000 11.955061 46.302344
 857400.000000 11.867798 47.192453
 857500.000000 11.736074 48.171582
 857600.000000 11.697305 50.462245
 857700.000000 11.772704 49.865237
 857800.000000 11.777297 49.823723
 857900.000000 11.489139 51.842182
 858000.000000 11.362192 52.685011
 858100.000000 11.487768 53.492028
 858200.000000 11.457755 53.820176
 858300.000000 11.479078 53.589544
 858400.000000 11.681197 51.133756
 858500.000000 11.699326 50.927892
 858600.000000 11.814852 51.297110
 858700.000000 12.102922 45.246860
 858800.000000 12.156588 44.583431
 858900.000000 12.098397 45.315262
 859000.000000 11.886678 49.878466
 859100.000000 12.057630 47.405423
 859200.000000 12.372138 42.135964
 859300.000000 12.630134 36.582521
 859400.000000 12.544006 38.043294
 859500.000000 12.423959 40.922742
 859600.000000 12.449645 42.260990
 859700.000000 12.704944 36.423228
 859800.000000 12.734580 35.943619
 859900.000000 12.741633 35.829742
 860000.000000 12.644651 37.477358
 860100.000000 12.553323 41.277886
 860200.000000 12.382262 44.713833
 860300.000000 12.208311 45.963385
 860400.000000 11.990854 49.395009
 860500.000000 12.165327 46.225884
 860600.000000 12.171757 48.175365
 860700.000000 12.011387 50.361600
 860800.000000 11.966789 51.232902
 860900.000000 12.013247 50.325843
 861000.000000 12.026666 50.073389
 861100.000000 11.911159 53.969815
 861200.000000 11.840971 54.624738
 861300.000000 11.632823 54.832143
 861400.000000 11.364737 55.224182
 861500.000000 11.160477 55.131095
 861600.000000 11.105631 56.728767
 861700.000000 10.973047 55.101980
 861800.000000 10.796985 53.875745
 861900.000000 10.803126 53.890669
 862000.000000 10.891055 54.291821
 862100.000000 10.823883 55.839459
 862200.000000 10.659396 54.512817
 862300.000000 10.334716 50.408182
 862400.000000 10.230791 50.075602
 862500.000000 10.431105 51.430929
 862600.000000 10.419327 53.277670
 862700.000000 10.353880 52.423450
 862800.000000 10.229167 51.278388
 862900.000000 10.233131 51.295536
 863000.000000 10.214022 51.227809
 863100.000000 10.261466 53.407910
 863200.000000 10.318880 53.747649
 863300.000000 10.536684 55.194065
 863400.000000 10.569710 55.364724
 863500.000000 10.503211 55.004584
 863600.000000 10.475917 56.817161
 863700.000000 10.343633 55.370129
 863800.000000 10.206787 53.875597
 863900.000000 10.210052 53.898945
 864000.000000 10.374387 55.760206
 864100.000000 10.304518 56.754444
 864200.000000 10.144218 54.639626
 864300.000000 10.196732 55.155711
 864400.000000 10.128117 54.538311
 864500.000000 10.216561 55.411744
 864600.000000 10.079423 55.994691
 864700.000000 10.008988 55.892740
 864800.000000 10.012991 55.884693
 864900.000000 10.160447 56.692636
 865000.000000 10.149991 56.574550
 865100.000000 10.143977 58.509285
 865200.000000 10.077596 57.858384
 865300.000000 9.998471 57.420730
 865400.000000 10.077130 57.854490
 865500.000000 10.205932 59.191510
 865600.000000 10.209269 61.226833
 865700.000000 10.187201 60.978109
 865800.000000 10.165994 60.711772
 865900.000000 10.072205 59.412626
 866000.000000 9.959367 58.309843
 866100.000000 10.026126 60.744427
 866200.000000 9.946525 60.241222
 866300.000000 10.031374 60.784003
 866400.000000 10.049629 60.927961
 866500.000000 10.071743 61.113825
 866600.000000 10.405387 62.143264
 866700.000000 10.978615 57.162888
 866800.000000 11.381830 56.361840
 866900.000000 11.455104 55.723155
 867000.000000 11.504984 55.392616
 867100.000000 11.556993 57.075644
 867200.000000 11.461720 57.627740
 867300.000000 11.376821 58.038127
 867400.000000 11.305072 58.317035
 867500.000000 11.333990 58.214487
 867600.000000 11.176094 59.897545
 867700.000000 10.908551 57.065257
 867800.000000 10.768876 57.221918
 867900.000000 10.856043 56.921986
 868000.000000 11.034375 58.286553
 868100.000000 10.762136 58.059777
 868200.000000 10.612400 59.189765
 868300.000000 10.621432 59.081791
 868400.000000 10.720469 58.214907
 868500.000000 10.795784 58.041777
 868600.000000 10.750075 60.038526
 868700.000000 10.627290 60.415064
 868800.000000 10.655313 60.275668
 868900.000000 10.835901 60.113739
 869000.000000 10.997953 61.010407
 869100.000000 11.059413 63.333478
 869200.000000 10.948735 62.599763
 869300.000000 10.742135 60.926152
 869400.000000 10.642974 60.744579
 869500.000000 10.638554 60.750546
 869600.000000 10.643744 62.742978
 869700.000000 10.718935 62.678519
 869800.000000 11.063238 63.550878
 869900.000000 11.133423 63.421178
 870000.000000 11.000645 63.415076
 870100.000000 10.819370 64.069834
 870200.000000 10.635496 63.129691
 870300.000000 10.538099 63.097645
 870400.000000 10.579840 63.074241
 870500.000000 10.705739 63.355251
 870600.000000 10.629945 64.980441
 870700.000000 10.565568 64.638823
 870800.000000 10.626794 64.963783
 870900.000000 10.686480 65.264723
 871000.000000 10.791342 65.681771
 871100.000000 10.969588 67.445631
 871200.000000 11.303825 62.522888
 871300.000000 11.640543 57.178675
 871400.000000 11.837154 55.231543
 871500.000000 11.920588 54.098489
 871600.000000 12.256743 49.087417
 871700.000000 12.676071 38.965235
 871800.000000 12.946320 32.652207
 871900.000000 12.919606 33.350995
 872000.000000 12.853001 35.064030
 872100.000000 12.870022 36.625172
 872200.000000 12.765715 38.937559
 872300.000000 12.620244 41.121535
 872400.000000 12.402808 45.972303
 872500.000000 12.405875 45.893766
 872600.000000 12.582604 43.093571
 872700.000000 12.574307 43.293575
 872800.000000 12.412657 47.718168
 872900.000000 12.334493 49.471823
 873000.000000 12.095897 52.817817
 873100.000000 11.980171 56.847456
 873200.000000 11.871876 57.870564
 873300.000000 11.718816 57.890971
 873400.000000 11.456913 59.952955
 873500.000000 11.323357 62.169870
 873600.000000 11.487422 60.959761
 873700.000000 11.529433 60.188181
 873800.000000 11.694381 58.260781
 873900.000000 11.603270 59.050881
 874000.000000 11.436873 61.951834
 874100.000000 11.608160 60.375021
 874200.000000 11.893448 57.937734
 874300.000000 12.094327 54.851832
 874400.000000 12.207036 52.910521
 874500.000000 12.244697 52.278580
 874600.000000 12.266787 53.873381
 874700.000000 12.347356 51.885875
 874800.000000 12.520316 45.678901
 874900.000000 12.694254 40.938293
 875000.000000 12.798327 38.641722
 875100.000000 12.654941 43.355944
 875200.000000 12.573726 44.996017
 875300.000000 12.635964 43.694207
 875400.000000 12.677543 42.968315
 875500.000000 12.685413 42.834516
 875600.000000 12.446557 49.821574
 875700.000000 12.307869 53.395538
 875800.000000 12.200851 55.086697
 875900.000000 12.023988 57.247556
 876000.000000 11.787756 58.652807
 876100.000000 11.589542 61.954285
 876200.000000 11.633058 61.443191
 876300.000000 11.538046 62.713084
 876400.000000 11.447662 64.201794
 876500.000000 11.543155 62.632653
 876600.000000 11.707992 62.321207
 876700.000000 11.786516 61.607844
 876800.000000 11.757794 61.851367
 876900.000000 11.640750 63.142597
 877000.000000 11.585518 63.964187
 877100.000000 11.657379 64.792325
 877200.000000 11.741624 63.468161
 877300.000000 11.945464 60.161463
 877400.000000 12.138215 56.333220
 877500.000000 12.230062 54.879965
 877600.000000 12.276455 56.031375
 877700.000000 12.348388 54.205037
 877800.000000 12.613530 46.312305
 877900.000000 12.872689 39.855505
 878000.000000 13.102689 30.541043
 878100.000000 13.393288 26.014348
 878200.000000 13.331090 26.746085
 878300.000000 13.312894 27.016570
 878400.000000 13.205076 29.318200
 878500.000000 13.206138 29.289572
 878600.000000 13.334088 28.333462
 878700.000000 13.387156 27.402360
 878800.000000 13.274690 29.576526
 878900.000000 13.116664 33.863836
 879000.000000 13.130738 33.440295
 879100.000000 13.102245 36.283521
 879200.000000 13.230016 32.429614
 879300.000000 13.382115 28.390205
 879400.000000 13.386899 28.285013
 879500.000000 13.375909 28.528562
 879600.000000 13.354237 31.018979
 879700.000000 13.403639 29.908947
 879800.000000 13.498112 27.865185
 879900.000000 13.597383 25.889275
 880000.000000 13.655648 24.913851
 880100.000000 13.646557 27.052282
 880200.000000 13.711098 26.087999
 880300.000000 13.743451 25.615939
 880400.000000 13.681489 26.525522
 880500.000000 13.606999 27.658036
 880600.000000 13.446245 31.577239
 880700.000000 13.285506 33.524238
 880800.000000 13.354834 32.549295
 880900.000000 13.384313 32.208691
 881000.000000 13.318916 33.020669
 881100.000000 13.086914 38.545030
 881200.000000 12.971993 40.562058
 881300.000000 13.146735 37.587489
 881400.000000 13.354045 34.528256
 881500.000000 13.748336 27.298760
 881600.000000 14.147125 20.265946
 881700.000000 14.175319 19.794410
 881800.000000 14.058462 21.904941
 881900.000000 13.916068 25.182577
 882000.000000 14.014487 22.833529
 882100.000000 14.176411 21.216517
 882200.000000 14.184546 21.035655
 882300.000000 14.259260 19.418902
 882400.000000 14.450484 16.115533
 882500.000000 14.317058 18.261275
 882600.000000 14.318681 20.230483
 882700.000000 14.189022 22.565041
 882800.000000 14.105190 23.949229
 882900.000000 14.061784 24.666338
 883000.000000 14.078460 24.388930
 883100.000000 14.185928 24.348018
 883200.000000 14.321840 21.122233
 883300.000000 14.252536 22.827220
 883400.000000 14.141590 25.256859
 883500.000000 14.049018 26.858593
 883600.000000 13.958248 29.932492
 883700.000000 13.918006 30.245305
 883800.000000 13.561923 32.866748
 883900.000000 13.136221 37.767136
 884000.000000 13.073709 38.766141
 884100.000000 13.173873 38.958917
 884200.000000 13.248426 37.486171
 884300.000000 13.114637 40.062640
 884400.000000 12.957587 42.524712
 884500.000000 13.108186 40.176912
 884600.000000 13.432290 34.965458
 884700.000000 13.700568 31.693627
 884800.000000 13.711188 31.604880
 884900.000000 13.631644 32.339078
 885000.000000 13.576742 32.939042
 885100.000000 13.523828 35.523377
 885200.000000 13.407115 36.813236
 885300.000000 13.394810 36.975348
 885400.000000 13.578339 34.920528
 885500.000000 13.645396 34.085695
 885600.000000 13.568755 36.888932
 885700.000000 13.388767 37.933999
 885800.000000 13.341675 38.406232
 885900.000000 13.333351 38.508788
 886000.000000 13.390243 37.921904
 886100.000000 13.534860 38.661042
 886200.000000 13.660841 36.672421
 886300.000000 13.936955 31.231430
 886400.000000 14.328896 21.697588
 886500.000000 14.564057 16.173407
 886600.000000 14.502170 19.106591
 886700.000000 14.501139 19.123875
 886800.000000 14.506766 19.030186
 886900.000000 14.371065 21.701334
 887000.000000 14.213233 25.638961
 887100.000000 14.073480 30.405743
 887200.000000 14.156926 28.950321
 887300.000000 14.285153 25.661774
 887400.000000 14.316517 24.750703
 887500.000000 14.386066 22.740162
 887600.000000 14.489052 21.851637
 887700.000000 14.625821 18.668485
 887800.000000 14.655635 18.182989
 887900.000000 14.586406 19.445604
 888000.000000 14.533399 20.686681
 888100.000000 14.501587 23.488147
 888200.000000 14.461526 24.484519
 888300.000000 14.429926 25.247612
 888400.000000 14.521330 22.990555
 888500.000000 14.560921 21.998691
 888600.000000 14.500000 25.437280
 888700.000000 14.449282 26.493499
 888800.000000 14.367623 27.924864
 888900.000000 14.257650 29.475127
 889000.000000 14.048187 31.396648
 889100.000000 13.760859 35.457834
 889200.000000 13.812387 34.804718
 889300.000000 13.893090 34.129477
 889400.000000 13.775863 35.252495
 889500.000000 13.686618 36.602027
 889600.000000 13.621977 39.517498
 889700.000000 13.632206 39.392759
 889800.000000 13.566542 40.043856
 889900.000000 13.446384 40.473251
 890000.000000 13.336903 40.824943
 890100.000000 13.202277 43.684632
 890200.000000 13.294526 43.086541
 890300.000000 13.346745 42.766915
 890400.000000 13.347350 42.763399
 890500.000000 13.366313 42.655193
 890600.000000 13.471426 43.766367
 890700.000000 13.539093 42.785885
 890800.000000 13.502133 43.365172
 890900.000000 13.553500 42.530916
 891000.000000 13.769465 37.622243
 891100.000000 13.932904 36.346820
 891200.000000 13.961580 35.877602
 891300.000000 14.106287 33.614254
 891400.000000 14.179262 32.312379
 891500.000000 14.297547 29.940447
 891600.000000 14.484742 27.240850
 891700.000000 14.602477 23.614740
 891800.000000 14.749020 19.885946
 891900.000000 14.814962 19.008795
 892000.000000 14.676017 21.494785
 892100.000000 14.689800 23.140572
 892200.000000 14.782221 21.112197
 892300.000000 14.666838 23.735345
 892400.000000 14.597175 25.628446
 892500.000000 14.743753 21.868657
 892600.000000 14.604882 26.988776
 892700.000000 14.446776 30.025494
 892800.000000 14.443373 30.083140
 892900.000000 14.479105 29.467668
 893000.000000 14.450998 29.953889
 893100.000000 14.327585 33.618369
 893200.000000 14.202120 34.739700
 893300.000000 14.044204 35.756030
 893400.000000 13.807683 38.882901
 893500.000000 13.794768 39.149087
 893600.000000 13.826310 40.485651
 893700.000000 13.794398 41.156774
 893800.000000 13.849009 40.009808
 893900.000000 13.841153 40.173992
 894000.000000 13.866238 39.654180
 894100.000000 14.184828 35.720110
 894200.000000 14.272407 34.521191
 894300.000000 14.161898 36.058237
 894400.000000 14.220442 35.218909
 894500.000000 14.257703 34.715756
 894600.000000 14.281520 36.387690
 894700.000000 14.104500 38.451044
 894800.000000 13.970453 40.181501
 894900.000000 13.949514 40.514479
 895000.000000 13.913846 41.110665
 895100.000000 14.017176 41.249517
 895200.000000 14.078188 40.168350
 895300.000000 14.072627 40.264676
 895400.000000 14.038882 40.858588
 895500.000000 14.173671 38.571887
 895600.000000 14.200127 40.117648
 895700.000000 14.049780 42.315464
 895800.000000 13.983332 43.137742
 895900.000000 13.849224 44.674894
 896000.000000 13.808092 45.055126
 896100.000000 13.667007 47.258843
 896200.000000 13.451655 45.775930
 896300.000000 13.196792 45.180101
 896400.000000 12.940071 44.819115
 896500.000000 12.706073 45.816703
 896600.000000 12.497133 50.481321
 896700.000000 12.406745 52.972244
 896800.000000 12.599111 48.678112
 896900.000000 12.650625 48.198261
 897000.000000 12.522723 49.905963
 897100.000000 12.485747 52.728791
 897200.000000 12.559538 51.190412
 897300.000000 12.548821 51.387345
 897400.000000 12.457106 53.419979
 897500.000000 12.601088 50.507435
 897600.000000 12.713046 50.751098
 897700.000000 12.829161 48.481871
 897800.000000 12.930378 46.657007
 897900.000000 12.940114 46.521281
 898000.000000 12.849198 48.077028
 898100.000000 12.687775 52.620942
 898200.000000 12.368553 56.672216
 898300.000000 12.210056 58.161635
 898400.000000 11.950878 60.841495
 898500.000000 11.759626 63.325666
 898600.000000 11.678999 66.323453
 898700.000000 11.492216 68.007369
 898800.000000 11.292803 68.076250
 898900.000000 11.088104 68.013961
 899000.000000 10.897361 67.988224
 899100.000000 10.726406 68.747810
 899200.000000 10.538096 65.794388
 899300.000000 10.429704 64.684911
 899400.000000 10.564442 66.179504
 899500.000000 10.623101 67.126450
 899600.000000 10.523754 67.369841
 899700.000000 10.499818 66.963130
 899800.000000 10.321931 64.929961
 899900.000000 10.258637 64.560810
 900000.000000 10.215688 64.322719
 900100.000000 10.226241 66.380407
 900200.000000 10.480925 67.486594
 900300.000000 10.652531 69.774361
 900400.000000 10.669749 69.990015
 900500.000000 10.771585 70.846135
 900600.000000 11.186569 68.956385
 900700.000000 11.357662 68.330067
 900800.000000 11.269148 68.494412
 900900.000000 11.326074 68.362335
 901000.000000 11.405216 68.281000
 901100.000000 11.343501 70.249472
 901200.000000 11.364020 70.282757
 901300.000000 11.326491 70.212406
 901400.000000 11.172768 70.086171
 901500.000000 11.135275 70.234239
 901600.000000 11.160340 72.109505
 901700.000000 11.267224 71.684898
 901800.000000 11.343190 71.412328
 901900.000000 11.482327 70.370201
 902000.000000 11.505530 70.078210
 902100.000000 11.500641 72.142134
 902200.000000 11.574896 70.893486
 902300.000000 11.895926 63.572259
 902400.000000 12.155730 58.771333
 902500.000000 12.214350 58.284400
 902600.000000 12.170436 60.588807
 902700.000000 12.037942 61.808674
 902800.000000 11.888743 64.264272
 902900.000000 11.915102 63.785259
 903000.000000 12.003749 62.292059
 903100.000000 12.021869 64.018501
 903200.000000 12.089310 63.046078
 903300.000000 12.216209 61.406422
 903400.000000 12.168368 62.026803
 903500.000000 12.101675 62.878147
 903600.000000 12.031897 65.750439
 903700.000000 11.897066 67.029585
 903800.000000 11.695870 69.047507
 903900.000000 11.573550 71.180556
 904000.000000 11.750155 68.304748
 904100.000000 11.859150 69.036489
 904200.000000 11.931205 68.085717
 904300.000000 11.810178 69.612357
 904400.000000 11.570626 72.565752
 904500.000000 11.435136 73.344218
 904600.000000 11.154063 73.326210
 904700.000000 10.887664 73.550523
 904800.000000 10.860627 73.569827
 904900.000000 10.933180 73.452684
 905000.000000 11.135322 73.252909
 905100.000000 11.229053 75.616867
 905200.000000 11.156127 75.324688
 905300.000000 11.042750 74.977107
 905400.000000 11.024605 74.927976
 905500.000000 11.062467 75.031362
 905600.000000 11.145949 77.121800
 905700.000000 11.213393 77.052819
 905800.000000 11.221741 77.040626
 905900.000000 11.339939 76.819453
 906000.000000 11.487063 75.789161
 906100.000000 11.587974 75.830944
 906200.000000 11.906411 68.770752
 906300.000000 12.168894 64.132291
 906400.000000 12.346360 60.033921
 906500.000000 12.552493 54.596083
 906600.000000 12.513524 57.327981
 906700.000000 12.591131 55.943341
 906800.000000 12.730040 53.548533
 906900.000000 12.851690 50.686622
 907000.000000 13.052722 46.833975
 907100.000000 12.859685 51.740511
 907200.000000 12.686436 54.749072
 907300.000000 12.555780 56.625862
 907400.000000 12.381721 60.376046
 907500.000000 12.516111 57.327521
 907600.000000 12.544929 58.786618
 907700.000000 12.459528 60.437705
 907800.000000 12.401969 61.583384
 907900.000000 12.286055 63.522561
 908000.000000 12.244667 64.038901
 908100.000000 12.245889 66.024437
 908200.000000 12.028722 67.885573
 908300.000000 11.800933 70.842577
 908400.000000 11.726160 72.354024
 908500.000000 11.782086 71.186455
 908600.000000 11.682724 75.169272
 908700.000000 11.604256 76.776657
 908800.000000 11.525566 78.063869
 908900.000000 11.590882 77.029661
 909000.000000 11.736396 74.072127
 909100.000000 11.929957 71.746365
 909200.000000 12.035166 69.372810
 909300.000000 12.190760 66.964829
 909400.000000 12.112595 68.013145
 909500.000000 12.128276 67.785345
 909600.000000 12.035526 71.161301
 909700.000000 11.919797 73.149750
 909800.000000 11.751387 76.106496
 909900.000000 11.651972 77.755950
 910000.000000 11.675371 77.382448
 910100.000000 11.608057 80.284356
 910200.000000 11.386605 79.827406
 910300.000000 11.093247 77.416314
 910400.000000 10.742664 73.804309
 910500.000000 10.465856 67.988280
 910600.000000 10.368678 68.815904
 910700.000000 10.323284 68.377983
 910800.000000 10.387083 69.008673
 910900.000000 10.405542 69.213255
 911000.000000 10.359943 68.728320
 911100.000000 10.449239 71.566389
 911200.000000 10.478067 71.846896
 911300.000000 10.511395 72.194558
 911400.000000 10.648803 73.831229
 911500.000000 10.545530 72.575195
 911600.000000 10.567395 74.823064
 911700.000000 10.601408 75.173716
 911800.000000 10.630312 75.433197
 911900.000000 10.705100 75.942420
 912000.000000 10.678373 75.786128
 912100.000000 10.863273 77.809980
 912200.000000 11.133243 77.784298
 912300.000000 11.302503 78.862476
 912400.000000 11.266828 78.516095
 912500.000000 11.163218 77.877285
 912600.000000 11.067850 79.445854
 912700.000000 10.898107 78.549785
 912800.000000 10.847455 78.425955
 912900.000000 10.845771 78.422914
 913000.000000 11.052822 79.363044
 913100.000000 11.182295 81.567031
 913200.000000 11.282821 81.365255
 913300.000000 11.247432 81.428649
 913400.000000 11.171573 81.583516
 913500.000000 11.051374 81.354853
 913600.000000 10.798282 80.134495
 913700.000000 10.447995 74.392410
 913800.000000 10.026218 64.745896
 913900.000000 9.776877 60.476831
 914000.000000 9.842929 61.293180
 914100.000000 10.071108 66.887845
 914200.000000 10.258961 70.676058
 914300.000000 10.017089 65.899641
 914400.000000 9.793447 62.604031
 914500.000000 9.786476 62.506147
 914600.000000 9.797365 64.655913
 914700.000000 10.002004 66.759477
 914800.000000 10.097037 67.991982
 914900.000000 10.080326 67.743657
 915000.000000 10.023740 67.002935
 915100.000000 9.982289 68.510910
 915200.000000 10.080539 69.667538
 915300.000000 10.400263 73.807084
 915400.000000 10.655034 78.249625
 915500.000000 10.639517 78.015903
 915600.000000 10.582498 78.996701
 915700.000000 10.481969 76.700239
 915800.000000 10.349204 73.704235
 915900.000000 10.298054 72.758303
 916000.000000 10.303246 72.849273
 916100.000000 10.285150 74.531286
 916200.000000 10.163141 72.317865
 916300.000000 9.898610 67.670941
 916400.000000 9.837117 66.570940
 916500.000000 9.714919 64.010054
 916600.000000 9.503626 62.229914
 916700.000000 9.552858 62.739933
 916800.000000 9.567768 62.958405
 916900.000000 9.617361 63.856962
 917000.000000 9.461090 62.044134
 917100.000000 9.514481 64.244135
 917200.000000 9.618244 65.342715
 917300.000000 9.631107 65.535594
 917400.000000 9.790371 68.017217
 917500.000000 9.816016 68.332475
 917600.000000 9.944381 71.201571
 917700.000000 10.129836 72.508622
 917800.000000 10.213962 73.616928
 917900.000000 10.106363 72.249208
 918000.000000 9.989338 71.391515
 918100.000000 9.963049 73.260593
 918200.000000 10.008014 73.475081
 918300.000000 10.118989 74.006016
 918400.000000 10.148957 74.191334
 918500.000000 10.103984 73.920723
 918600.000000 10.047391 75.563179
 918700.000000 10.072539 75.733626
 918800.000000 10.156348 76.173147
 918900.000000 10.198617 76.341325
 919000.000000 10.135053 76.078702
 919100.000000 10.173952 78.207513
 919200.000000 10.181086 78.221143
 919300.000000 10.100184 77.869313
 919400.000000 10.106076 77.911288
 919500.000000 10.365114 78.201202
 919600.000000 10.704550 81.623475
 919700.000000 10.844899 82.092037
 919800.000000 10.744948 81.723155
 919900.000000 10.738859 81.707820
 920000.000000 10.913705 82.588171
 920100.000000 10.970071 85.005484
 920200.000000 10.850807 84.030323
 920300.000000 10.554470 81.383841
 920400.000000 10.380116 80.289423
 920500.000000 10.462998 80.662586
 920600.000000 10.712429 83.764820
 920700.000000 10.733686 83.825474
 920800.000000 10.588546 83.351136
 920900.000000 10.490546 82.829572
 921000.000000 10.499527 82.883038
 921100.000000 10.411001 84.145666
 921200.000000 10.278430 82.413543
 921300.000000 10.069388 78.755382
 921400.000000 9.921653 75.685441
 921500.000000 9.575443 66.072071
 921600.000000 9.574175 68.045261
 921700.000000 9.663636 70.182955
 921800.000000 9.723164 71.741627
 921900.000000 9.676765 70.526071
 922000.000000 9.705873 71.291773
 922100.000000 9.583756 69.910139
 922200.000000 9.449569 66.969289
 922300.000000 9.506600 68.037050
 922400.000000 9.546610 68.951265
 922500.000000 9.555776 69.178360
 922600.000000 9.433806 68.375903
 922700.000000 9.280322 65.634681
 922800.000000 9.293854 65.840216
 922900.000000 9.363352 67.010764
 923000.000000 9.380294 67.323636
 923100.000000 9.188955 65.835407
 923200.000000 9.158102 65.458846
 923300.000000 9.272920 67.257434
 923400.000000 9.511297 71.701458
 923500.000000 9.613945 73.666953
 923600.000000 9.785199 77.803535
 923700.000000 9.951124 78.411349
 923800.000000 10.149824 80.540395
 923900.000000 10.064454 79.385324
 924000.000000 10.038058 79.090514
 924100.000000 10.138279 82.136778
 924200.000000 10.338838 83.925595
 924300.000000 10.623574 85.164364
 924400.000000 10.852831 84.761649
 924500.000000 10.932127 85.053565
 924600.000000 11.040359 86.990803
 924700.000000 11.109619 86.226599
 924800.000000 11.360139 82.329303
 924900.000000 11.472928 81.715792
 925000.000000 11.451041 81.821233
 925100.000000 11.334772 84.238898
 925200.000000 11.203468 85.477173
 925300.000000 11.214058 85.339462
 925400.000000 11.364995 84.115511
 925500.000000 11.419683 83.943604
 925600.000000 11.314320 86.092316
 925700.000000 11.100846 87.340330
 925800.000000 11.130780 87.143275
 925900.000000 11.286629 86.155045
 926000.000000 11.291537 86.140760
 926100.000000 11.108042 88.609444
 926200.000000 10.974748 88.020534
 926300.000000 10.797693 86.413330
 926400.000000 10.675503 85.912938
 926500.000000 10.501386 85.220140
 926600.000000 10.592231 87.475554
 926700.000000 10.890284 87.490168
 926800.000000 11.026721 88.456511
 926900.000000 10.957628 88.008413
 927000.000000 10.624986 87.429576
 927100.000000 10.576632 89.416457
 927200.000000 10.759715 88.663315
 927300.000000 11.005488 88.668626
 927400.000000 11.097033 88.746380
 927500.000000 11.033140 88.731077
 927600.000000 10.757000 89.449076
 927700.000000 10.779013 89.438780
 927800.000000 11.103428 90.617615
 927900.000000 11.339832 88.618240
 928000.000000 11.420421 87.868924
 928100.000000 11.488150 88.754121
 928200.000000 11.779121 78.800041
 928300.000000 12.189248 68.963010
 928400.000000 12.378756 64.561349
 928500.000000 12.415654 63.423675
 928600.000000 12.564529 60.677798
 928700.000000 12.611673 59.277991
 928800.000000 12.797936 54.008489
 928900.000000 12.972659 50.029362
 929000.000000 13.117308 48.136668
 929100.000000 13.041951 50.891639
 929200.000000 12.783652 54.899539
 929300.000000 12.598345 59.732374
 929400.000000 12.720719 56.454709
 929500.000000 12.816678 54.140158
 929600.000000 12.881403 54.742548
 929700.000000 12.842327 55.575689
 929800.000000 12.746294 57.690737
 929900.000000 12.733793 57.958926
 930000.000000 12.485397 63.689624
 930100.000000 12.368087 68.667038
 930200.000000 12.237655 70.402293
 930300.000000 11.986841 72.959892
 930400.000000 11.951417 73.737800
 930500.000000 11.967165 73.377676
 930600.000000 11.893206 77.101938
 930700.000000 12.051532 73.681123
 930800.000000 12.217797 71.440910
 930900.000000 12.110967 72.731740
 931000.000000 11.924798 76.347996
 931100.000000 12.060402 75.114508
 931200.000000 11.993294 76.699406
 931300.000000 11.954360 77.642964
 931400.000000 12.008731 76.325993
 931500.000000 12.073809 74.814711
 931600.000000 12.387022 69.192649
 931700.000000 12.570586 63.412627
 931800.000000 12.760549 58.156210
 931900.000000 12.830900 56.272978
 932000.000000 12.847801 55.840554
 932100.000000 12.874533 57.165062
 932200.000000 12.736598 60.523196
 932300.000000 12.599516 63.500985
 932400.000000 12.496650 66.094435
 932500.000000 12.607547 63.320107
 932600.000000 12.805640 60.115972
 932700.000000 12.938500 56.093721
 932800.000000 12.993286 54.624808
 932900.000000 12.912264 56.849582
 933000.000000 12.826515 59.472166
 933100.000000 12.931491 58.034627
 933200.000000 13.218709 49.747813
 933300.000000 13.211668 49.914014
 933400.000000 13.055555 54.133782
 933500.000000 13.003884 55.703599
 933600.000000 13.012593 57.431197
 933700.000000 13.083348 55.169358
 933800.000000 13.122200 53.904087
 933900.000000 13.167096 52.458284
 934000.000000 13.201127 51.396210
 934100.000000 13.135631 55.364200
 934200.000000 13.065793 57.328201
 934300.000000 13.000157 59.025631
 934400.000000 12.834389 62.990662
 934500.000000 12.716414 65.224795
 934600.000000 12.529912 69.126172
 934700.000000 12.292957 72.759611
 934800.000000 12.164029 75.055102
 934900.000000 12.111322 76.090270
 935000.000000 12.110288 76.111518
 935100.000000 11.865945 81.800481
 935200.000000 11.584214 86.947038
 935300.000000 11.791760 82.637522
 935400.000000 11.988732 80.311727
 935500.000000 12.003577 80.081865
 935600.000000 12.052529 81.184495
 935700.000000 12.097564 80.162404
 935800.000000 12.275630 75.272513
 935900.000000 12.391127 72.094494
 936000.000000 12.382478 72.314849
 936100.000000 12.451508 72.593750
 936200.000000 12.553513 70.497879
 936300.000000 12.694756 68.148954
 936400.000000 12.728138 67.495917
 936500.000000 12.879051 63.490620
 936600.000000 13.136900 56.411961
 936700.000000 13.379680 48.773740
 936800.000000 13.359068 49.210589
 936900.000000 13.311703 50.413542
 937000.000000 13.406273 48.291936
 937100.000000 13.303628 52.397042
 937200.000000 13.150499 56.786614
 937300.000000 13.271199 53.227686
 937400.000000 13.255342 53.656268
 937500.000000 13.217243 54.743431
 937600.000000 13.249695 55.786753
 937700.000000 13.298423 54.367525
 937800.000000 13.269892 55.194218
 937900.000000 13.275358 55.034802
 938000.000000 13.182794 57.751335
 938100.000000 13.244232 57.855642
 938200.000000 13.548532 49.648256
 938300.000000 13.552160 49.599943
 938400.000000 13.326995 55.106979
 938500.000000 13.273137 56.905179
 938600.000000 13.169882 61.870339
 938700.000000 13.068536 63.828469
 938800.000000 12.873466 67.037130
 938900.000000 12.797664 68.341481
 939000.000000 12.516969 71.564119
 939100.000000 12.316626 77.241525
 939200.000000 12.147220 80.243927
 939300.000000 11.808608 83.700288
 939400.000000 11.706265 84.689824
 939500.000000 11.797031 83.766401
 939600.000000 11.878181 85.244796
 939700.000000 11.764882 85.973056
 939800.000000 11.550826 88.856301
 939900.000000 11.396865 90.480142
 940000.000000 11.406787 90.434618
 940100.000000 11.343789 92.539565
 940200.000000 11.165602 92.033721
 940300.000000 10.885772 89.951246
 940400.000000 10.780707 89.458339
 940500.000000 10.797833 89.480446
 940600.000000 10.883073 91.754662
 940700.000000 10.773684 91.440927
 940800.000000 10.639570 91.135243
 940900.000000 10.635819 91.115136
 941000.000000 10.691709 91.318026
 941100.000000 10.733394 93.343990
 941200.000000 10.841599 93.103259
 941300.000000 11.010090 92.882210
 941400.000000 11.226247 92.463327
 941500.000000 11.317749 92.567678
 941600.000000 11.386616 94.419405
 941700.000000 11.444785 93.794415
 941800.000000 11.605514 89.866378
 941900.000000 11.819892 85.946221
 942000.000000 11.993041 83.863593
 942100.000000 12.073410 84.118093
 942200.000000 12.262098 79.164207
 942300.000000 12.265427 79.082300
 942400.000000 12.374853 76.490838
 942500.000000 12.566620 72.847895
 942600.000000 12.489274 75.964230
 942700.000000 12.292421 79.202468
 942800.000000 12.139929 82.556530
 942900.000000 12.198469 81.152959
 943000.000000 12.180720 81.566252
 943100.000000 12.235050 82.272837
 943200.000000 12.314317 80.398268
 943300.000000 12.294685 80.859700
 943400.000000 12.274407 81.339122
 943500.000000 12.455477 77.245680
 943600.000000 12.578258 76.604738
 943700.000000 12.593502 76.251813
 943800.000000 12.428674 79.790451
 943900.000000 12.405953 80.241692
 944000.000000 12.327129 81.725080
 944100.000000 12.207075 85.531985
 944200.000000 12.011596 87.693486
 944300.000000 11.610258 90.082203
 944400.000000 11.505204 92.697274
 944500.000000 11.611723 90.046921
 944600.000000 11.765031 89.327059
 944700.000000 11.815687 88.977354
 944800.000000 11.823484 88.940450
 944900.000000 11.669488 90.747314
 945000.000000 11.757176 89.402880
 945100.000000 11.712723 91.921849
 945200.000000 11.778725 91.198521
 945300.000000 11.733562 91.661100
 945400.000000 11.670574 92.545973
 945500.000000 11.659717 92.725856
 945600.000000 11.484825 96.920461
 945700.000000 11.084047 93.820169
 945800.000000 10.762816 93.342016
 945900.000000 10.734189 93.367902
 946000.000000 10.894752 93.210504
 946100.000000 11.109129 95.070409
 946200.000000 11.128906 95.059419
 946300.000000 11.002250 95.217875
 946400.000000 10.921865 95.227308
 946500.000000 10.867698 95.184230
 946600.000000 10.809103 97.002411
 946700.000000 10.743724 96.515335
 946800.000000 10.508912 91.738180
 946900.000000 10.099954 82.088581
 947000.000000 10.066387 81.620608
 947100.000000 10.138180 84.536328
 947200.000000 10.331637 87.392756
 947300.000000 10.216464 85.501549
 947400.000000 10.167700 84.891227
 947500.000000 10.245514 85.902647
 947600.000000 10.059898 84.832013
 947700.000000 9.747218 78.880109
 947800.000000 9.653007 76.930862
 947900.000000 9.376468 70.243903
 948000.000000 9.131486 65.329407
 948100.000000 9.159040 67.596726
 948200.000000 9.178738 67.828400
 948300.000000 9.201434 68.131238
 948400.000000 9.198900 68.095558
 948500.000000 9.122239 67.256031
 948600.000000 8.955727 68.683518
 948700.000000 9.050661 68.844783
 948800.000000 9.203160 69.998334
 948900.000000 9.362350 71.888321
 949000.000000 9.492400 73.840030
 949100.000000 9.394047 74.087374
 949200.000000 9.401423 74.221227
 949300.000000 9.450444 75.103817
 949400.000000 9.513093 76.198293
 949500.000000 9.724778 79.502486
 949600.000000 9.812657 82.442946
 949700.000000 9.765556 81.982584
 949800.000000 9.712386 81.334802
 949900.000000 9.630687 79.950579
 950000.000000 9.398515 74.694195
 950100.000000 9.000891 69.070592
 950200.000000 9.083373 69.827520
 950300.000000 9.106621 70.152407
 950400.000000 9.103218 70.102011
 950500.000000 9.042817 69.381379
 950600.000000 9.012797 71.119268
 950700.000000 9.141705 72.507171
 950800.000000 9.280119 74.836835
 950900.000000 9.277986 74.796331
 951000.000000 9.192178 73.269323
 951100.000000 9.097278 73.729921
 951200.000000 9.046370 72.946808
 951300.000000 9.081890 73.487961
 951400.000000 8.974993 71.951434
 951500.000000 9.172487 74.947967
 951600.000000 9.364321 79.092029
 951700.000000 9.761849 82.376540
 951800.000000 9.877425 83.149228
 951900.000000 9.848843 82.935040
 952000.000000 9.949269 83.854453
 952100.000000 9.978458 86.189826
 952200.000000 9.891205 85.181964
 952300.000000 9.789804 84.006820
 952400.000000 9.778106 83.865700
 952500.000000 9.839072 84.584440
 952600.000000 9.831165 86.491650
 952700.000000 9.793821 86.003883
 952800.000000 9.599916 82.412278
 952900.000000 9.383487 79.405942
 953000.000000 9.333200 78.949257
 953100.000000 9.353176 81.121809
 953200.000000 9.408939 81.504257
 953300.000000 9.449028 81.748373
 953400.000000 9.440725 81.697218
 953500.000000 9.352307 81.114833
 953600.000000 9.224830 81.101005
 953700.000000 8.989372 74.287075
 953800.000000 8.741860 71.407705
 953900.000000 8.928319 72.816738
 954000.000000 9.055752 76.198946
 954100.000000 8.898884 73.721467
 954200.000000 8.845896 72.685136
 954300.000000 8.862476 72.966858
 954400.000000 8.865445 73.021460
 954500.000000 8.863384 72.983426
 954600.000000 8.867437 75.058338
 954700.000000 8.931380 76.416676
 954800.000000 8.822778 74.323678
 954900.000000 8.793512 73.972175
 955000.000000 8.787135 73.911358
 955100.000000 8.802235 76.058490
 955200.000000 8.945415 78.209654
 955300.000000 9.029012 79.760332
 955400.000000 9.136759 81.739040
 955500.000000 9.299041 83.731222
 955600.000000 9.456056 85.299770
 955700.000000 9.613011 84.892713
 955800.000000 9.700731 85.507006
 955900.000000 9.782998 86.300565
 956000.000000 9.885373 87.179337
 956100.000000 9.880023 89.138575
 956200.000000 10.061881 89.519706
 956300.000000 10.241041 89.263396
 956400.000000 10.242017 89.265598
 956500.000000 10.219467 89.232134
 956600.000000 10.256610 91.271911
 956700.000000 10.286447 91.332662
 956800.000000 10.326757 91.488012
 956900.000000 10.346369 91.598492
 957000.000000 10.299094 91.371900
 957100.000000 10.218932 93.077098
 957200.000000 10.172565 92.841676
 957300.000000 10.031850 91.672472
 957400.000000 9.897131 90.066926
 957500.000000 9.882159 89.858717
 957600.000000 9.964914 92.766877
 957700.000000 10.190991 93.547455
 957800.000000 10.447738 94.150219
 957900.000000 10.613629 95.733343
 958000.000000 10.495665 94.536461
 958100.000000 10.242803 94.463610
 958200.000000 10.148875 93.956424
 958300.000000 10.121120 93.815604
 958400.000000 10.050358 93.426764
 958500.000000 9.789026 90.199927
 958600.000000 9.362661 86.149764
 958700.000000 9.173131 83.994750
 958800.000000 8.812109 76.265804
 958900.000000 8.734979 75.606915
 959000.000000 8.864378 77.042691
 959100.000000 8.919286 79.997973
 959200.000000 8.899040 79.640566
 959300.000000 8.820690 78.330425
 959400.000000 8.763819 77.537794
 959500.000000 8.930219 80.193632
 959600.000000 8.902634 81.684689
 959700.000000 8.970477 82.880428
 959800.000000 8.786210 79.368984
 959900.000000 8.715011 78.183846
 960000.000000 8.734645 78.463824
 960100.000000 8.911709 83.205237
 960200.000000 9.168131 85.687792
 960300.000000 9.262252 86.342772
 960400.000000 9.426990 86.300617
 960500.000000 9.644909 88.592339
 960600.000000 9.400422 87.299485
 960700.000000 9.301102 86.912433
 960800.000000 9.367976 87.190542
 960900.000000 9.455361 87.552193
 961000.000000 9.540783 88.437758
 961100.000000 9.486606 89.713177
 961200.000000 9.499272 89.863394
 961300.000000 9.615963 91.770172
 961400.000000 9.476550 89.600254
 961500.000000 9.141567 85.799620
 961600.000000 8.859776 83.229531
 961700.000000 8.677596 79.841007
 961800.000000 8.584800 79.344593
 961900.000000 8.785882 81.706322
 962000.000000 8.919667 84.395603
 962100.000000 8.965509 87.160386
 962200.000000 8.988585 87.477308
 962300.000000 9.088511 88.484494
 962400.000000 9.174256 89.093549
 962500.000000 9.207798 89.290821
 962600.000000 9.245346 91.438367
 962700.000000 9.539892 91.209426
 962800.000000 9.576540 91.584283
 962900.000000 9.593759 91.808433
 963000.000000 9.538027 91.194447
 963100.000000 9.360141 92.605845
 963200.000000 9.429452 92.714046
 963300.000000 9.567629 93.457230
 963400.000000 9.675972 94.699126
 963500.000000 9.676910 94.709947
 963600.000000 9.599203 95.647431
 963700.000000 9.521164 94.547570
 963800.000000 9.531910 94.684756
 963900.000000 9.563787 95.123517
 964000.000000 9.464698 93.938810
 964100.000000 9.202373 92.706273
 964200.000000 9.058143 90.110143
 964300.000000 8.850780 85.349677
 964400.000000 8.530813 80.026738
 964500.000000 8.646384 80.342725
 964600.000000 8.793570 85.260708
 964700.000000 8.687489 83.006777
 964800.000000 8.632912 82.166581
 964900.000000 8.756154 84.416190
 965000.000000 8.875260 87.054362
 965100.000000 8.723663 85.215085
 965200.000000 8.744777 85.781988
 965300.000000 8.824542 87.893323
 965400.000000 8.745892 85.812242
 965500.000000 8.541489 82.181343
 965600.000000 8.650773 85.190723
 965700.000000 8.716135 86.381517
 965800.000000 8.747012 87.020603
 965900.000000 8.796326 88.058634
 966000.000000 8.617051 84.722117
 966100.000000 8.597358 86.500332
 966200.000000 8.894768 90.622315
 966300.000000 9.293143 94.338288
 966400.000000 9.510664 96.376325
 966500.000000 9.631909 97.535521
 966600.000000 9.581151 99.002751
 966700.000000 9.611279 99.344144
 966800.000000 9.465267 97.378346
 966900.000000 9.560213 98.732966
 967000.000000 9.716887 99.822414
 967100.000000 9.711371 101.831524
 967200.000000 9.923845 98.305846
 967300.000000 10.223017 94.708148
 967400.000000 10.359118 95.334135
 967500.000000 10.244217 94.742270
 967600.000000 10.256875 96.771904
 967700.000000 10.204383 96.663159
 967800.000000 10.274136 96.813209
 967900.000000 10.258189 96.775016
 968000.000000 10.243087 96.739741
 968100.000000 10.244416 98.742669
 968200.000000 10.114648 98.300881
 968300.000000 10.016643 98.406047
 968400.000000 10.118608 98.312113
 968500.000000 10.161621 98.462382
 968600.000000 10.163091 100.468000
 968700.000000 10.142324 100.381208
 968800.000000 10.138496 100.363536
 968900.000000 10.116894 100.257692
 969000.000000 9.996591 99.970473
 969100.000000 10.073254 101.911133
 969200.000000 10.162006 101.883406
 969300.000000 10.447638 99.342744
 969400.000000 10.747885 97.939004
 969500.000000 10.763650 97.902418
 969600.000000 10.584059 99.741832
 969700.000000 10.302715 101.109887
 969800.000000 10.231148 101.650206
 969900.000000 10.509576 99.706886
 970000.000000 10.621152 99.820988
 970100.000000 10.606912 101.783915
 970200.000000 10.508817 101.415538
 970300.000000 10.412740 101.295848
 970400.000000 10.385813 101.348711
 970500.000000 10.299491 101.684138
 970600.000000 10.247471 103.828481
 970700.000000 10.143113 103.509069
 970800.000000 9.970015 102.569227
 970900.000000 9.874087 102.789327
 971000.000000 9.905439 102.665179
 971100.000000 10.071624 104.412064
 971200.000000 10.098516 104.446658
 971300.000000 10.044811 104.390361
 971400.000000 10.225289 104.381906
 971500.000000 10.515894 102.567185
 971600.000000 10.705739 103.307192
 971700.000000 10.846523 101.123942
 971800.000000 10.974460 98.789376
 971900.000000 11.217758 95.868088
 972000.000000 11.195764 95.909091
 972100.000000 11.045678 99.052783
 972200.000000 10.915151 100.615381
 972300.000000 10.970742 99.916441
 972400.000000 11.048994 99.016801
 972500.000000 11.233716 97.839453
 972600.000000 11.210799 99.855663
 972700.000000 11.113525 100.066437
 972800.000000 10.894253 101.366932
 972900.000000 10.768644 102.765968
 973000.000000 10.971105 100.754424
 973100.000000 11.097565 101.757206
 973200.000000 11.223106 100.747760
 973300.000000 11.209268 100.839435
 973400.000000 11.081261 101.898143
 973500.000000 11.035612 102.284875
 973600.000000 11.009567 104.469954
 973700.000000 10.908959 104.771621
 973800.000000 10.700187 104.799288
 973900.000000 10.605392 104.806673
 974000.000000 10.630123 104.812298
 974100.000000 10.518421 106.491026
 974200.000000 10.339796 105.712072
 974300.000000 10.359404 105.776757
 974400.000000 10.328855 105.678696
 974500.000000 10.372099 105.821854
 974600.000000 10.410835 107.935660
 974700.000000 10.595946 107.842213
 974800.000000 10.780781 106.528314
 974900.000000 10.861558 105.904958
 975000.000000 10.859504 105.919560
 975100.000000 10.949502 107.102272
 975200.000000 11.087281 104.967647
 975300.000000 11.230223 102.321495
 975400.000000 11.310266 101.193943
 975500.000000 11.178029 103.223638
 975600.000000 11.116097 106.322176
 975700.000000 11.195548 104.898844
 975800.000000 11.316540 102.689214
 975900.000000 11.387472 101.421650
 976000.000000 11.278647 103.366116
 976100.000000 11.317663 104.631502
 976200.000000 11.382737 103.256191
 976300.000000 11.511587 99.802832
 976400.000000 11.760190 93.359045
 976500.000000 11.968854 90.058181
 976600.000000 12.013741 91.181391
 976700.000000 12.152093 87.964544
 976800.000000 12.209084 86.689472
 976900.000000 12.233026 86.176122
 977000.000000 12.232781 86.181336
 977100.000000 12.123441 90.357854
 977200.000000 11.803241 94.269962
 977300.000000 11.560188 98.579235
 977400.000000 11.641404 96.523367
 977500.000000 11.672736 95.880282
 977600.000000 11.515874 101.294396
 977700.000000 11.493211 101.796893
 977800.000000 11.324851 104.934706
 977900.000000 11.115758 107.799737
 978000.000000 11.022205 108.476447
 978100.000000 11.096771 109.843939
 978200.000000 11.249916 107.125517
 978300.000000 11.286713 106.358936
 978400.000000 11.336112 105.336205
 978500.000000 11.479957 102.225306
 978600.000000 11.533168 102.906494
 978700.000000 11.647391 99.795886
 978800.000000 11.680789 98.941439
 978900.000000 11.783662 96.766891
 979000.000000 11.779370 96.843863
 979100.000000 11.753562 99.313371
 979200.000000 11.641797 101.521881
 979300.000000 11.601661 102.381011
 979400.000000 11.743482 99.498872
 979500.000000 11.743959 99.490037
 979600.000000 11.637336 103.350837
 979700.000000 11.414202 106.476093
 979800.000000 11.276854 107.966953
 979900.000000 11.160720 109.460707
 980000.000000 11.107438 110.068729
 980100.000000 11.334347 108.361886
 980200.000000 11.547283 104.955484
 980300.000000 11.384029 107.561156
 980400.000000 11.254925 109.762403
 980500.000000 11.350348 108.099814
 980600.000000 11.465970 107.972856
 980700.000000 11.661223 103.584108
 980800.000000 11.876204 98.674200
 980900.000000 11.917332 97.541957
 981000.000000 12.023398 94.304871
 981100.000000 12.325915 86.689234
 981200.000000 12.476829 81.487408
 981300.000000 12.414360 83.691696
 981400.000000 12.466074 81.866531
 981500.000000 12.485981 81.165414
 981600.000000 12.585734 79.529278
 981700.000000 12.893662 67.995195
 981800.000000 13.008628 65.129983
 981900.000000 13.039455 64.532178
 982000.000000 12.992517 65.462652
 982100.000000 12.806438 72.295658
 982200.000000 12.888704 69.895737
 982300.000000 12.768579 73.511187
 982400.000000 12.544958 81.208069
 982500.000000 12.672706 76.743764
 982600.000000 12.786008 74.647984
 982700.000000 12.907767 70.401951
 982800.000000 13.041508 66.796594
 982900.000000 13.049636 66.597460
 983000.000000 13.070930 66.069921
 983100.000000 13.186919 64.474638
 983200.000000 13.374633 56.284166
 983300.000000 13.597716 49.703925
 983400.000000 13.582809 49.936512
 983500.000000 13.520846 51.200423
 983600.000000 13.485867 54.124408
 983700.000000 13.544048 52.652176
 983800.000000 13.445701 55.330369
 983900.000000 13.494491 53.885550
 984000.000000 13.548641 52.549427
 984100.000000 13.800978 49.157651
 984200.000000 13.908749 46.574988
 984300.000000 14.131913 41.794939
 984400.000000 14.250902 39.311080
 984500.000000 14.219112 40.013156
 984600.000000 14.049317 44.827440
 984700.000000 13.848050 48.393024
 984800.000000 13.827909 48.812121
 984900.000000 14.027264 45.152410
 985000.000000 14.063688 44.619511
 985100.000000 13.842941 49.584948
 985200.000000 13.797044 50.281790
 985300.000000 13.821417 49.906778
 985400.000000 13.806285 50.138815
 985500.000000 13.757473 50.900654
 985600.000000 13.792995 52.313202
 985700.000000 13.950209 49.365929
 985800.000000 14.021214 48.035186
 985900.000000 13.964420 49.097268
 986000.000000 13.714971 53.543309
 986100.000000 13.640975 56.404487
 986200.000000 13.503896 57.657056
 986300.000000 13.444385 58.513689
 986400.000000 13.521767 57.457057
 986500.000000 13.405425 59.262212
 986600.000000 13.418811 60.981099
 986700.000000 13.498828 59.511343
 986800.000000 13.587640 58.180971
 986900.000000 13.534036 58.957866
 987000.000000 13.335516 62.877197
 987100.000000 13.216056 67.533354
 987200.000000 13.139251 68.798521
 987300.000000 13.105210 69.249949
 987400.000000 12.890657 72.527012
 987500.000000 12.834848 73.973129
 987600.000000 12.810124 76.675918
 987700.000000 12.784025 77.423042
 987800.000000 12.781608 77.491995
 987900.000000 12.769248 77.843848
 988000.000000 12.918123 73.758665
 988100.000000 13.054754 72.535172
 988200.000000 13.004489 73.704720
 988300.000000 12.807140 78.475411
 988400.000000 12.835599 77.788411
 988500.000000 12.945927 75.085713
 988600.000000 13.075683 73.663644
 988700.000000 13.411827 63.233464
 988800.000000 13.598309 58.878641
 988900.000000 13.669675 57.437477
 989000.000000 13.846129 53.208820
 989100.000000 14.037999 49.532518
 989200.000000 14.292671 41.481204
 989300.000000 14.602973 29.536165
 989400.000000 14.787154 23.565130
 989500.000000 14.828662 22.596867
 989600.000000 14.563414 31.860227
 989700.000000 14.546229 32.427296
 989800.000000 14.663490 28.758213
 989900.000000 14.608783 30.410250
 990000.000000 14.407624 37.310582
 990100.000000 14.337751 41.776773
 990200.000000 14.394468 39.791558
 990300.000000 14.451167 37.676608
 990400.000000 14.515351 35.197541
 990500.000000 14.663644 29.633035
 990600.000000 14.736771 29.134191
 990700.000000 14.842541 25.826938
 990800.000000 14.937822 23.248781
 990900.000000 14.950977 22.917643
 991000.000000 14.889733 24.505474
 991100.000000 14.791733 29.131827
 991200.000000 14.795076 29.042147
 991300.000000 14.783369 29.356592
 991400.000000 14.734816 30.680020
 991500.000000 14.628230 33.714130
 991600.000000 14.651002 35.038727
 991700.000000 14.881401 27.625896
 991800.000000 15.012954 23.375016
 991900.000000 15.192795 17.956132
 992000.000000 15.229006 17.008341
 992100.000000 15.134873 21.389019
 992200.000000 15.182365 20.187631
 992300.000000 15.313542 16.956454
 992400.000000 15.380136 15.495378
 992500.000000 15.382749 15.442105
 992600.000000 15.339795 18.312637
 992700.000000 15.033083 24.402712
 992800.000000 14.827191 29.700257
 992900.000000 14.922685 27.036924
 993000.000000 15.013117 24.844353
 993100.000000 14.856948 30.309499
 993200.000000 14.903112 29.273302
 993300.000000 15.316761 19.404678
 993400.000000 15.684641 11.269829
 993500.000000 15.846666 8.063332
 993600.000000 15.938911 8.312686
 993700.000000 15.947332 8.145512
 993800.000000 15.962746 7.836318
 993900.000000 16.068045 5.665935
 994000.000000 16.239925 2.462012
 994100.000000 16.212668 4.880599
 994200.000000 16.394906 2.223785
 994300.000000 16.406020 2.084786
 994400.000000 16.569614 0.611207
 994500.000000 16.655247 0.253962
 994600.000000 16.485627 2.624451
 994700.000000 16.402557 3.025710
 994800.000000 16.485395 2.625196
 994900.000000 16.395099 3.077412
 995000.000000 16.400885 3.036996
 995100.000000 16.343656 5.425676
 995200.000000 16.225020 6.242777
 995300.000000 16.267303 5.943638
 995400.000000 16.127505 7.010122
 995500.000000 16.133692 6.956548
 995600.000000 16.207221 8.242297
 995700.000000 16.197422 8.347347
 995800.000000 16.261295 7.616172
 995900.000000 16.260746 7.622869
 996000.000000 16.348551 6.514041
 996100.000000 16.403878 7.742165
 996200.000000 16.353924 8.444611
 996300.000000 16.277572 9.293917
 996400.000000 16.227058 9.683533
 996500.000000 16.263268 9.417952
 996600.000000 16.290966 11.148128
 996700.000000 16.180669 11.761267
 996800.000000 16.053748 11.388206
 996900.000000 16.134498 11.700756
 997000.000000 15.896916 11.181228
 997100.000000 15.665844 14.191104
 997200.000000 15.765739 13.663933
 997300.000000 15.840693 13.366161
 997400.000000 15.541477 15.320154
 997500.000000 15.551585 15.198834
 997600.000000 15.759286 14.857358
 997700.000000 15.833570 14.129765
 997800.000000 15.945917 13.331751
 997900.000000 16.079380 12.873563
 998000.000000 16.140159 12.690351
 998100.000000 16.388658 10.624233
 998200.000000 16.736129 2.882152
 998300.000000 16.748297 2.712038
 998400.000000 16.637088 4.513508
 998500.000000 16.744432 2.765408
 998600.000000 16.901464 2.540386
 998700.000000 16.938108 2.059325
 998800.000000 16.955028 1.851758
 998900.000000 16.806078 3.893344
 999000.000000 16.887743 2.728863
 999100.000000 16.902264 4.524231
 999200.000000 16.944285 3.903690
 999300.000000 16.922372 4.231503
 999400.000000 16.789535 5.902390
 999500.000000 16.737595 6.368054
 999600.000000 16.597025 9.093696
 999700.000000 16.578639 9.192557
 999800.000000 16.683781 8.712914
 999900.000000 16.655400 8.841269
 1000000.000000 16.522517 9.618972
