# Supplementary material for: Finite-Temperature Evolution of Frenkel Defects in Hybrid Perovskites: Healing and Lead-Methylammonium Antisite Pairs
Source: ACS Appl Mater Interfaces. 2026 Apr 9;18(15):22071–80. doi: 10.1021/acsami.6c02743 (PMC13107386; doi:10.1021/acsami.6c02743)
Supplement: Supplementary file 2 [file am6c02743_si_002.zip › supporting/fig1-3/lead/log.lammps]

LAMMPS (22 Dec 2022)
#unita' di misura
units       real

#condizioni periodiche
boundary p p p

#considera sia i contributi bonding che non bonding nel potenziale
atom_style  full

#usa un potenziale ibrido: lennard jones e coulombiano e buckingham
# cutoff
# vari contributi bonding

pair_style   hybrid lj/charmm/coul/long 9.9 10. buck/coul/long 9.9 10.
bond_style      harmonic
angle_style     harmonic
special_bonds   amber
dihedral_style  charmm

#uso la particle-particle particle-mesh per risolvere lo spazio K
kspace_style pppm 1.0e-4
kspace_modify diff ad

#leggo le posizioni e i valori iniziali dal data o da un restart
read_data    dlpoly2lammps.data
Reading data file ...
  orthogonal box = (0 0 0) to (36.3576 34.1482 49.2956)
  2 by 1 by 3 MPI processor grid
  reading atoms ...
  3072 atoms
  scanning bonds ...
  4 = max bonds/atom
  scanning angles ...
  6 = max angles/atom
  scanning dihedrals ...
  9 = max dihedrals/atom
  reading bonds ...
  1792 bonds
  reading angles ...
  3072 angles
  reading dihedrals ...
  2304 dihedrals
Finding 1-2 1-3 1-4 neighbors ...
  special bond factors lj:    0        0        0.5     
  special bond factors coul:  0        0        0.8333333333333334
     4 = max # of 1-2 neighbors
     3 = max # of 1-3 neighbors
     6 = max # of 1-4 neighbors
     7 = max # of special neighbors
  special bonds CPU = 0.000 seconds
  read_data CPU = 0.026 seconds

#read data from a  restart file
#read_restart  restart

#read nonbonding from a file
include dlpoly2lammps.nonbonding
 pair_coeff           1           3 lj/charmm/coul/long   1.4000000000000000E-002   2.2645400000000002
 pair_coeff           2           3 lj/charmm/coul/long   5.7400000000000000E-002   2.7500000000000000
 pair_coeff           3           3 lj/charmm/coul/long   1.5699999999999999E-002   1.0690999999999999
 pair_coeff           3           4 lj/charmm/coul/long   5.1700000000000003E-002   2.1595000000000000
 pair_coeff           4           4 lj/charmm/coul/long  0.17000000000000001        3.2500000000000000
 pair_coeff           3           5 lj/charmm/coul/long   4.1399999999999999E-002   2.2343999999999999
 pair_coeff           4           5 lj/charmm/coul/long  0.13639999999999999        3.3248000000000002
 pair_coeff           5           5 lj/charmm/coul/long  0.10940000000000000        3.3997000000000002
 pair_coeff           1           6 lj/charmm/coul/long   1.4000000000000000E-002   2.7099899999999999
 pair_coeff           2           6 lj/charmm/coul/long   5.7400000000000000E-002   3.1000000000000001
 pair_coeff           3           6 lj/charmm/coul/long   1.5699999999999999E-002   1.5145000000000000
 pair_coeff           4           6 lj/charmm/coul/long   5.1700000000000003E-002   2.6050000000000000
 pair_coeff           5           6 lj/charmm/coul/long   4.1399999999999999E-002   2.6798000000000002
 pair_coeff           6           6 lj/charmm/coul/long   1.5699999999999999E-002   1.9600000000000000
 pair_coeff           1           1 buck/coul/long   70359906.629702002       0.13125800000000001        0.0000000000000000
 pair_coeff           1           2 buck/coul/long   103496.13301000001       0.32173700000000000        0.0000000000000000
 pair_coeff           2           2 buck/coul/long   22793.338582000000       0.48221700000000001        696.94954199999995
 pair_coeff           1           4 buck/coul/long   32690390.937995002       0.15094700000000000        0.0000000000000000
 pair_coeff           2           4 buck/coul/long   112936.71421300001       0.34242600000000001        0.0000000000000000
 pair_coeff           1           5 buck/coul/long   32690390.937995002       0.15094700000000000        0.0000000000000000
 pair_coeff           2           5 buck/coul/long   112936.71421300001       0.34242600000000001        0.0000000000000000

#example
#pair_coeff  4 6   lj/charmm/coul/long    0.0574     3.10000
#pair_coeff  1 5   buck/coul/long    32690390.937995   0.150947     0.000000

# definisco il time step
timestep    1.0

#definisco quali informazioni sull'energia stampare in output (multi mette di tutto un po')
#thermo_style    multi
#ora stampiamo solo l'energia totale e quella configurazionale
thermo_style custom step temp etotal pe
thermo_modify format float %.10f

#decido ogni quanti step stampare le informazioni sull-energia
thermo      100

#decido ogni quanto e dove salvare il restart (cosi alterno i restart su due file)  ###################
restart 1000 restart.a restart.b


group frozen id 0 #blocks the first atom otherwise modify it
0 atoms in group frozen
group free   subtract all frozen
3072 atoms in group free

velocity frozen set 0. 0. 0.
fix 0 frozen setforce 0. 0. 0.
fix 00 all momentum 1 linear 1 1 1 angular

dump 2 all dcd 1000 trajcg.dcd
dump_modify 2 unwrap yes


fix 000 free npt temp 1.0 300 100 iso 1.0 1.0 500  #box/relax aniso 1.0

           run 200000  #run per 0.2 ns
PPPM initialization ...
  using 12-bit tables for long-range coulomb (../kspace.cpp:342)
  G vector (1/distance) = 0.27218941
  grid = 24 24 32
  stencil order = 5
  estimated absolute RMS force accuracy = 0.035722058
  estimated relative force accuracy = 0.00010757592
  using double precision KISS FFT
  3d grid and FFT values/proc = 10013 3456
Generated 0 of 15 mixed pair_coeff terms from geometric mixing rule
Neighbor list info ...
  update: every = 1 steps, delay = 0 steps, check = yes
  max neighbors/atom: 2000, page size: 100000
  master list distance cutoff = 12
  ghost atom cutoff = 12
  binsize = 6, bins = 7 6 9
  3 neighbor lists, perpetual/occasional/extra = 3 0 0
  (1) pair lj/charmm/coul/long, perpetual, skip from (3)
      attributes: half, newton on
      pair build: skip
      stencil: none
      bin: none
  (2) pair buck/coul/long, perpetual, skip from (3)
      attributes: half, newton on
      pair build: skip
      stencil: none
      bin: none
  (3) neighbor class addition, perpetual
      attributes: half, newton on
      pair build: half/bin/newton
      stencil: half/bin/3d
      bin: standard
Per MPI rank memory allocation (min/avg/max) = 13.7 | 13.86 | 14.15 Mbytes
   Step          Temp          TotEng         PotEng    
         0  0.0000000000 -183096.8439473126 -183096.8439473126
       100  0.2388789182 -183098.5839447856 -183100.7706585664
       200  0.2699117514 -183097.7281820645 -183100.1989724998
       300  0.1543549848 -183095.8534017945 -183097.2663777695
       400  0.3506549503 -183095.3446408528 -183098.5545599942
       500  0.4165627779 -183093.0767917171 -183096.8900355717
       600  0.4056482092 -183090.3806688850 -183094.0940000396
       700  0.6457767173 -183089.8476674110 -183095.7591511768
       800  0.7401399056 -183084.9176518434 -183091.6929426193
       900  0.9088405900 -183083.9684950978 -183092.2880833544
      1000  1.1036440999 -183078.9785376932 -183089.0813704603
      1100  1.3426275336 -183074.6868579416 -183086.9773612313
      1200  1.5760565757 -183066.7123881326 -183081.1397166679
      1300  2.1259808815 -183061.8470044456 -183081.3083772865
      1400  2.3616087498 -183053.9974004203 -183075.6157267104
      1500  2.3042842999 -183047.8406244962 -183068.9341988934
      1600  2.9389042937 -183040.3839481922 -183067.2868769534
      1700  4.0744977663 -183034.4871568030 -183071.7853850511
      1800  2.4784822933 -183033.2504110531 -183055.9386056690
      1900  3.9339529851 -183032.7502988474 -183068.7619706584
      2000  4.7851311771 -183025.3802358685 -183069.1836504428
      2100  3.1995012823 -183025.8420546779 -183055.1305059060
      2200  4.0816979015 -183021.2228831436 -183058.5870219160
      2300  5.1714357809 -183014.7308121475 -183062.0704852032
      2400  4.4974401235 -183012.2571640795 -183053.4270352825
      2500  3.9550461168 -183017.0676550051 -183053.2724147710
      2600  5.5218469907 -183008.4883873595 -183059.0357483400
      2700  4.4876413425 -183011.8282442610 -183052.9084167600
      2800  4.6809110343 -183004.0416768140 -183046.8910531488
      2900  5.9571376642 -182999.2541764317 -183053.7862176913
      3000  4.8013987285 -183002.7036845894 -183046.6560134299
      3100  5.2767685599 -183000.6531394463 -183048.9570358889
      3200  5.7917647556 -182989.8400397972 -183042.8582462612
      3300  5.5265938117 -182988.3935345488 -183038.9843482500
      3400  7.0765405019 -182985.8585496224 -183050.6376802003
      3500  5.7817685263 -182986.9992077675 -183039.9259080719
      3600  6.0318942565 -182983.7289673010 -183038.9453354646
      3700  7.4691085185 -182977.0420231029 -183045.4147478679
      3800  7.3901687229 -182970.5456283929 -183038.1957329269
      3900  6.5943570791 -182976.4999207194 -183036.8651116193
      4000  6.9299226004 -182977.1686141437 -183040.6055945305
      4100  7.3100051523 -182973.4922447864 -183040.4085265715
      4200  7.5363952406 -182963.9384609108 -183032.9271328822
      4300  6.4979962088 -182962.8385223404 -183022.3216193136
      4400  9.5373579996 -182958.6910430091 -183045.9966634688
      4500  6.7928059876 -182961.3385571786 -183023.5203628142
      4600  6.3258649563 -182956.0680164299 -183013.9754122702
      4700  9.1561044684 -182950.0281166730 -183033.8437165108
      4800  8.2253077501 -182947.4269131391 -183022.7219368373
      4900  8.7375312588 -182947.4486713528 -183027.4326237084
      5000  7.9840442203 -182951.6019219456 -183024.6884029671
      5100  8.3047744831 -182943.2125751695 -183019.2350427183
      5200  10.1695682336 -182933.5728525933 -183026.6657683128
      5300  9.1981555525 -182934.8688031659 -183019.0693414734
      5400  9.2584203574 -182931.1932782271 -183015.9454846361
      5500  10.1791959191 -182930.9296788356 -183024.1107270399
      5600  9.8385421710 -182930.0649552372 -183020.1276359815
      5700  8.4245693063 -182924.9093655703 -183002.0284430363
      5800  10.7877803746 -182923.5522181991 -183022.3042896877
      5900  11.7499269680 -182916.5635546914 -183024.1231811979
      6000  7.6169789851 -182920.4971644341 -182990.2235054552
      6100  10.5484129336 -182914.3047091108 -183010.8655948485
      6200  12.2374654575 -182907.7237178043 -183019.7463046329
      6300  8.1412889071 -182907.8501469023 -182982.3760564264
      6400  10.0523518755 -182905.2188778634 -182997.2387871094
      6500  13.1770944525 -182898.5479276153 -183019.1719418425
      6600  9.2690215117 -182907.6772069507 -182992.5264570437
      6700  11.4923770263 -182898.1851761642 -183003.3871730779
      6800  9.7326952235 -182893.2587607975 -182982.3525114222
      6900  12.6712950655 -182882.5892756575 -182998.5831680719
      7000  11.2976510374 -182890.2621037735 -182993.6815658095
      7100  9.5118889926 -182891.2685717544 -182978.3410472012
      7200  11.9088042602 -182887.7756985669 -182996.7896985565
      7300  13.2461368269 -182880.1465285859 -183001.4025613799
      7400  12.3298385417 -182870.9159373764 -182983.7841136681
      7500  10.5326047716 -182880.8466007597 -182977.2627775125
      7600  11.4289843996 -182875.4867557558 -182980.1084522759
      7700  14.6927090660 -182856.1488048126 -182990.6468577635
      7800  8.7448975733 -182876.4381792526 -182956.4895633491
      7900  12.8982938683 -182861.6255956577 -182979.6974504726
      8000  14.3126084714 -182858.2461518626 -182989.2647382515
      8100  9.2524261434 -182871.1049421626 -182955.8022771316
      8200  12.7749406507 -182851.9822279857 -182968.9248991005
      8300  16.6845335747 -182840.4156140694 -182993.1469633469
      8400  11.5439566012 -182858.9699672183 -182964.6441270504
      8500  12.0171872419 -182855.7209034747 -182965.7270486128
      8600  15.5318721329 -182844.3260694885 -182986.5058779350
      8700  14.5962142842 -182835.6554312929 -182969.2701644821
      8800  13.0213788109 -182828.7583842051 -182947.9569669127
      8900  15.8250964516 -182834.0331714707 -182978.8971751705
      9000  14.8468320486 -182845.0188998895 -182980.9278050515
      9100  13.4941573111 -182839.7547321522 -182963.2811612410
      9200  14.9209656401 -182829.5749227944 -182966.1624518699
      9300  16.4036181406 -182823.3011104254 -182973.4609408113
      9400  14.7795249579 -182827.8032316553 -182963.0960031552
      9500  13.9177949571 -182817.8770436996 -182945.2814804641
      9600  16.1848094065 -182813.2823059771 -182961.4391464054
      9700  15.2462849230 -182822.5439288159 -182962.1094526190
      9800  15.4836194128 -182808.5002705863 -182950.2383703674
      9900  15.9673681118 -182794.3953119370 -182940.5616800408
     10000  16.4446651995 -182814.0145407998 -182964.5501187401
     10100  15.9673072042 -182816.1700796080 -182962.3358901597
     10200  15.2054588035 -182804.5248197086 -182943.7166184509
     10300  15.2744527465 -182805.7973992997 -182945.6207732648
     10400  18.6831104997 -182783.8043697361 -182954.8308274156
     10500  17.9030276161 -182783.3403684739 -182947.2258946539
     10600  14.7199560339 -182807.7823337397 -182942.5298072788
     10700  18.2948318815 -182792.2075766813 -182959.6797056183
     10800  19.8511605678 -182780.4656198090 -182962.1844868470
     10900  13.5389321014 -182790.2847495569 -182914.2210501056
     11000  18.6378672022 -182768.4631810678 -182939.0754785410
     11100  18.8336790006 -182774.5649632139 -182946.9697351385
     11200  15.5338151193 -182783.9390178425 -182926.1366125177
     11300  16.5908009757 -182767.5838124483 -182919.4571271726
     11400  19.6711109761 -182766.6157290578 -182946.6864099503
     11500  16.8678674982 -182778.5625064750 -182932.9721068936
     11600  16.8496723254 -182760.8984920063 -182915.1415325817
     11700  16.4195261224 -182754.6678477465 -182904.9733008746
     11800  20.1156171027 -182737.4760613105 -182921.6157813629
     11900  18.9344749122 -182748.6532480312 -182921.9807125512
     12000  15.6696812278 -182768.4228785213 -182911.8642007466
     12100  18.3275775869 -182762.2380498249 -182930.0099351643
     12200  19.2559115157 -182746.4682754448 -182922.7381923829
     12300  20.6868648115 -182733.2624348757 -182922.6313951065
     12400  19.7024360435 -182738.1582237925 -182918.5156564715
     12500  17.4200782101 -182746.1490690290 -182905.6136436687
     12600  21.4359958916 -182725.7575077033 -182921.9840645309
     12700  19.0576705999 -182729.4168453152 -182903.8720514966
     12800  20.3905740675 -182731.9242964727 -182918.5809911847
     12900  20.0319481837 -182729.4075668476 -182912.7813759539
     13000  18.3828873370 -182731.5021011466 -182899.7802956804
     13100  18.8851697219 -182730.8139544419 -182903.6900759137
     13200  23.1834035808 -182703.2582072208 -182915.4806522710
     13300  20.6278909407 -182716.2400718192 -182905.0691812470
     13400  17.2916398946 -182725.5735392972 -182883.8623809057
     13500  24.0354108430 -182705.7651591774 -182925.7869363555
     13600  20.9364540597 -182719.1018483145 -182910.7555654114
     13700  19.1854801505 -182721.7335094122 -182897.3586928674
     13800  20.6668669457 -182697.0179199587 -182886.2038183730
     13900  24.9557386090 -182677.4881073709 -182905.9346271917
     14000  24.8927498336 -182685.9126049260 -182913.7825212349
     14100  17.3966655921 -182711.6104883670 -182870.8607423172
     14200  22.5891466779 -182698.8527847588 -182905.6353619105
     14300  24.0571170346 -182683.3582180701 -182903.5786951945
     14400  19.3558386030 -182681.9123541260 -182859.0970103823
     14500  24.0603503460 -182675.6645448515 -182895.9146199271
     14600  23.2944994421 -182685.7806322328 -182899.0200563142
     14700  20.5537996998 -182686.1828214819 -182874.3336946767
     14800  21.9948667876 -182672.6316065326 -182873.9741053574
     14900  24.1726210551 -182656.9210527437 -182878.1988614877
     15000  23.7437377557 -182661.8875007250 -182879.2392827263
     15100  21.4618330803 -182686.2143170424 -182882.6773892431
     15200  21.9548107640 -182676.6211183468 -182877.5969416209
     15300  25.1861940797 -182652.4549495995 -182883.0110743928
     15400  26.0103457079 -182647.7304094616 -182885.8308740237
     15500  23.6420293707 -182662.1654849691 -182878.5862215317
     15600  25.0123707819 -182664.5715222217 -182893.5364567850
     15700  23.5815403348 -182658.5158825073 -182874.3828983423
     15800  23.2557643694 -182634.1456638052 -182847.0305044105
     15900  27.4112223782 -182628.1124383807 -182879.0366227711
     16000  26.2272466197 -182639.7561304895 -182879.8421206748
     16100  21.0332521873 -182650.7852859145 -182843.3250996213
     16200  26.9151844981 -182638.1144270623 -182884.4978471346
     16300  26.0264144507 -182633.3222563273 -182871.5698152482
     16400  25.1655061418 -182620.1838120324 -182850.5505580418
     16500  25.5530842460 -182627.7625967900 -182861.6772589905
     16600  25.4584630300 -182629.8743922142 -182862.9228854013
     16700  24.6827486207 -182625.2111506407 -182851.1587016366
     16800  24.2485369303 -182621.7316071832 -182843.7043549849
     16900  27.0044588487 -182604.8327526733 -182852.0333961920
     17000  27.6668415898 -182602.3130156177 -182855.5771555672
     17100  25.4578605053 -182617.6002560616 -182850.6432336967
     17200  28.6453053701 -182605.7045865030 -182867.9256501039
     17300  25.5781494591 -182610.5857650394 -182844.7298758960
     17400  29.3489415838 -182594.5285344461 -182863.1907315576
     17500  25.7711394325 -182602.7154867017 -182838.6262408334
     17600  27.0466944905 -182601.8357067566 -182849.4229781983
     17700  29.5660782094 -182589.6813966152 -182860.3312770895
     17800  23.8077125654 -182599.0623899350 -182816.9998016732
     17900  28.1574719098 -182587.2554633261 -182845.0108664231
     18000  31.0388590399 -182579.4983410882 -182863.6301569391
     18100  25.9164278965 -182591.4948803387 -182828.7356149009
     18200  27.4668879915 -182583.3693833709 -182834.8031345523
     18300  29.3004963948 -182566.1764672311 -182834.3951938048
     18400  31.0140682872 -182556.4346211790 -182840.3395008016
     18500  28.5709121326 -182571.1041680400 -182832.6442309114
     18600  28.3600814188 -182572.1500287691 -182831.7601330202
     18700  30.7278716867 -182578.8831910742 -182860.1682076511
     18800  27.5744850862 -182584.1412044438 -182836.5599067100
     18900  27.8244028527 -182555.9387467031 -182810.6452131148
     19000  33.0444238176 -182558.7581466143 -182861.2490381434
     19100  28.0880762359 -182575.5846942277 -182832.7048446302
     19200  28.1376793937 -182554.0274354233 -182811.6016564886
     19300  28.6111839413 -182550.9956733818 -182812.9043871143
     19400  30.9682512545 -182539.9389635466 -182823.4244309521
     19500  33.0134841499 -182523.5215859589 -182825.7292536768
     19600  28.8172446308 -182547.2306880672 -182811.0256952943
     19700  30.2892197082 -182544.0235245616 -182821.2930912465
     19800  32.6270250842 -182532.5496916822 -182831.2196869630
     19900  27.6676585114 -182542.5086295081 -182795.7802476132
     20000  31.6823298263 -182524.0247916895 -182814.0469826584
     20100  31.4138511573 -182516.6490318678 -182804.2135509346
     20200  31.0639703728 -182519.7464663606 -182804.1081530513
     20300  32.0026069001 -182523.9501062993 -182816.9041352733
     20400  31.1017117610 -182524.8450922720 -182809.5522661845
     20500  34.1469876439 -182510.4351976321 -182823.0190330311
     20600  30.3911552709 -182515.5067955494 -182793.7094872730
     20700  32.3465154851 -182514.4900986773 -182810.5922901079
     20800  34.7645750749 -182504.3138647457 -182822.5511372756
     20900  29.2570142754 -182513.4286618287 -182781.2493501394
     21000  32.1201067541 -182506.3687672713 -182800.3983978586
     21100  36.0926382321 -182487.5443667877 -182817.9388193200
     21200  31.4333908380 -182497.9867989707 -182785.7301855963
     21300  29.9765975217 -182510.5620160255 -182784.9698180619
     21400  34.9460831152 -182495.5606220138 -182815.4594314268
     21500  30.9977755432 -182490.3255586830 -182774.0812934250
     21600  32.6090185234 -182482.9827900304 -182781.4879520357
     21700  36.5797439059 -182473.0292033320 -182807.8826541617
     21800  32.7074682629 -182486.5597266537 -182785.9661042361
     21900  32.0991356776 -182490.2436909628 -182784.0813508974
     22000  34.3747847145 -182472.6531851359 -182787.3222903327
     22100  35.6962181171 -182476.3482775481 -182803.1138735245
     22200  29.2937773486 -182485.0690762219 -182753.2262961924
     22300  34.3099586660 -182463.5221775534 -182777.5978607151
     22400  36.1948944417 -182462.2812359717 -182793.6117487662
     22500  32.8488077846 -182467.9444560827 -182768.6446652099
     22600  34.4457656850 -182456.0743142969 -182771.3931840998
     22700  34.8167456569 -182465.6578366439 -182784.3726822114
     22800  34.9080537761 -182460.5635955087 -182780.1142817780
     22900  32.0535044685 -182451.1148766431 -182744.5348254017
     23000  37.6024482491 -182446.8550563932 -182791.0704119802
     23100  37.0535351641 -182453.6934295579 -182792.8839976241
     23200  31.8333703497 -182457.0390871376 -182748.4439132776
     23300  35.1982483490 -182446.5481936118 -182768.7553406371
     23400  38.3172829078 -182431.4774908114 -182782.2364912327
     23500  35.9683678417 -182432.7136314137 -182761.9705043843
     23600  36.1442998909 -182437.8196973688 -182768.6870642214
     23700  35.1710910467 -182431.5182147754 -182753.4767620177
     23800  36.3089254998 -182419.4911663962 -182751.8655272123
     23900  36.2571533506 -182422.8027330079 -182754.7031680670
     24000  36.5373247743 -182424.0732710900 -182758.5384143194
     24100  36.7378396784 -182430.1263603855 -182766.4270306146
     24200  35.7890194896 -182425.6546744846 -182753.2697805048
     24300  37.0639796187 -182405.8977222675 -182745.1838995777
     24400  37.4713492994 -182404.9948350847 -182748.0101020162
     24500  36.3983642524 -182406.7514744770 -182739.9445636864
     24600  36.9313518805 -182393.8199929359 -182731.8920869560
     24700  37.3051759274 -182395.4452331679 -182736.9393378079
     24800  40.0414582465 -182393.8840012971 -182760.4262194331
     24900  36.4268998796 -182400.8203156884 -182734.2746219593
     25000  36.2894209758 -182400.9665536325 -182733.1623687161
     25100  38.9550171438 -182384.3314925464 -182740.9283553152
     25200  39.6244363484 -182380.5021825635 -182743.2269540272
     25300  36.1879472769 -182396.0881645402 -182727.3550825178
     25400  38.8552655814 -182386.4598217459 -182742.1435519637
     25500  39.9516922379 -182374.0203891369 -182739.7408831562
     25600  37.4705681023 -182380.4302446439 -182723.4383604444
     25700  38.9159184738 -182371.9718770719 -182728.2108279699
     25800  41.1031149424 -182362.7916603381 -182739.0523557037
     25900  39.1393783595 -182367.5217000771 -182725.8062178895
     26000  38.6496499933 -182359.6807490647 -182713.4822602755
     26100  43.4225701294 -182358.2440084148 -182755.7371535041
     26200  38.9850691960 -182365.4767003838 -182722.3486616725
     26300  39.6800290339 -182354.2819721605 -182717.5156428282
     26400  40.4798620922 -182347.0190869945 -182717.5744835976
     26500  40.5868574921 -182337.3540361074 -182708.8888758411
     26600  40.7743034855 -182336.5623307107 -182709.8130637514
     26700  41.0761459773 -182352.1478683254 -182728.1616879597
     26800  40.5128050177 -182345.6991870518 -182716.5561454242
     26900  39.7461999057 -182339.2366070530 -182703.0760103588
     27000  41.3134586809 -182336.6044921748 -182714.7906883548
     27100  43.5806817173 -182324.2519874298 -182723.1924966940
     27200  41.4378932905 -182332.8687303983 -182712.1940094144
     27300  39.3545658092 -182338.1001236551 -182698.3544819418
     27400  42.5968678059 -182320.6220514004 -182710.5566615509
     27500  42.2102452824 -182319.0045548730 -182705.3999962835
     27600  39.9599401134 -182331.2996208375 -182697.0956164672
     27700  42.7128422176 -182319.4229917522 -182710.4192395145
     27800  42.9197389644 -182310.5174231737 -182703.4076177558
     27900  42.9787935564 -182312.0543758807 -182705.4851601941
     28000  42.1193084723 -182306.5503096159 -182692.1133093133
     28100  44.7739801962 -182295.3593298638 -182705.2233741459
     28200  43.8139128718 -182305.6849268066 -182706.7604498398
     28300  41.4363188228 -182309.1469013471 -182688.4577675798
     28400  43.3591841098 -182300.7839407249 -182697.6968459020
     28500  42.9891224839 -182293.0984436466 -182686.6237796605
     28600  43.8328709865 -182281.8481457108 -182683.0972126087
     28700  45.1720542040 -182281.8170150191 -182695.3250557042
     28800  44.2666749556 -182290.8128503312 -182696.0329881154
     28900  43.3686108215 -182292.8401702938 -182689.8393682276
     29000  43.6636888609 -182290.8540878631 -182690.5544501363
     29100  43.4583754525 -182279.5740274082 -182677.3949368481
     29200  45.1939083296 -182269.5977996536 -182683.3058944830
     29300  44.6944987544 -182279.9811542815 -182689.1176200676
     29400  43.2929134658 -182287.1921936378 -182683.4984528562
     29500  44.5284898509 -182277.4097002570 -182685.0265093080
     29600  43.2441769095 -182268.0501944827 -182663.9103159672
     29700  44.9995960077 -182255.5319084992 -182667.4612551859
     29800  45.9609976267 -182252.8815706943 -182673.6116528537
     29900  44.8824159248 -182258.8894958035 -182669.7461680826
     30000  45.4529766370 -182256.2793502869 -182672.3589739314
     30100  45.4211415148 -182248.2133289046 -182664.0015316863
     30200  47.4874444108 -182235.0442026397 -182669.7474819448
     30300  46.6413045903 -182243.9361386356 -182670.8937967716
     30400  45.9304030398 -182252.7346909105 -182673.1847081514
     30500  46.5424050123 -182241.9324563090 -182667.9847810156
     30600  46.6301974342 -182238.1719966204 -182665.0279790978
     30700  46.9968055341 -182237.8096834906 -182668.0216213202
     30800  46.7491883688 -182229.4242478229 -182657.3694813673
     30900  48.4684219158 -182214.6747131116 -182658.3579268743
     31000  45.9426877558 -182218.2599895568 -182638.8224619185
     31100  49.7271119656 -182213.2839576743 -182668.4893053207
     31200  48.1175514857 -182225.8761297923 -182666.3474518964
     31300  46.8827546306 -182227.3064362627 -182656.4743444048
     31400  47.3784782139 -182215.8863957614 -182649.5921911275
     31500  48.1531668675 -182201.2955871294 -182642.0929348485
     31600  49.1396251950 -182202.9603914410 -182652.7878454372
     31700  47.6189850402 -182212.1169147126 -182648.0243258401
     31800  48.6018160884 -182204.7970546224 -182649.7013676672
     31900  48.0395451693 -182202.4291071074 -182642.1863541136
     32000  47.6059904830 -182195.8438546527 -182631.6323127240
     32100  49.9891945436 -182187.6138543540 -182645.2183236527
     32200  49.3845530461 -182192.9624441667 -182645.0319842848
     32300  49.2072336338 -182195.5300721727 -182645.9764183929
     32400  48.7012240829 -182195.5754815944 -182641.3897821474
     32500  51.4240324170 -182172.8061342928 -182643.5452065704
     32600  49.0374500148 -182176.8046641087 -182625.6967995923
     32700  49.3322584130 -182181.4038487745 -182632.9946802832
     32800  50.0077012397 -182174.5757808446 -182632.3496616912
     32900  50.8209202756 -182162.0981580247 -182627.3163009514
     33000  49.4653923387 -182164.5254701918 -182617.3350186642
     33100  51.1057802146 -182159.9208449015 -182627.7466149843
     33200  51.4286806905 -182143.4762790575 -182614.2579019451
     33300  50.9225591302 -182146.7647275527 -182612.9132794319
     33400  51.0871415602 -182160.4854051748 -182628.1405557545
     33500  50.9618805478 -182165.4185597874 -182631.9270625840
     33600  51.2574804867 -182161.0891245258 -182630.3035691637
     33700  52.3196764439 -182145.2117448499 -182624.1496031526
     33800  52.7424454381 -182140.4707948196 -182623.2787091010
     33900  52.2066907743 -182145.0275608956 -182622.9311407335
     34000  51.3391131421 -182150.4608007339 -182620.4225162235
     34100  50.9917499273 -182132.3944568581 -182599.1763859752
     34200  52.9984856112 -182124.7871743807 -182609.9388977315
     34300  51.8577538830 -182134.2243351856 -182608.9337231104
     34400  50.7449500325 -182146.1113599186 -182610.6340660999
     34500  50.8711904029 -182140.5846494618 -182606.2629685348
     34600  52.4731886969 -182123.6173607511 -182603.9604806045
     34700  53.6007653032 -182116.7787087358 -182607.4437411393
     34800  52.1886540699 -182125.6843410817 -182603.4228117074
     34900  52.9743299414 -182124.4279355716 -182609.3585362861
     35000  52.2392608865 -182109.6136784322 -182587.8154072810
     35100  53.7341568132 -182100.9710013719 -182592.8571086838
     35200  52.9648337757 -182105.6867211527 -182590.5303933241
     35300  52.0237828748 -182117.0004386384 -182593.2296671880
     35400  53.4463276303 -182113.8698222556 -182603.1211217516
     35500  54.4708670350 -182093.5969524412 -182592.2269549722
     35600  53.6982584995 -182093.4964128446 -182585.0539045634
     35700  55.6950794899 -182089.6679029948 -182599.5044291725
     35800  53.5098836864 -182094.9393493754 -182584.7724453094
     35900  54.4565161911 -182091.9996728687 -182590.4983068036
     36000  56.8199974134 -182079.0314342985 -182599.1655352635
     36100  54.1607388101 -182076.1217206902 -182571.9127884662
     36200  54.5119912539 -182061.1839898997 -182560.1904463131
     36300  56.1439606160 -182051.5735514347 -182565.5191658129
     36400  55.4142315406 -182058.0152927930 -182565.2809178389
     36500  57.1039394013 -182070.1989885934 -182592.9323137281
     36600  53.5926130204 -182080.3441020326 -182570.9345078874
     36700  57.0936626501 -182066.1781600622 -182588.8174111216
     36800  55.1500579193 -182060.3407266149 -182565.1880884569
     36900  56.4105612902 -182046.2160094096 -182562.6021043990
     37000  58.1622616401 -182045.4159640016 -182577.8372425205
     37100  53.8463826667 -182057.6998372682 -182550.6132676365
     37200  56.1222516428 -182040.0224826577 -182553.7693716267
     37300  56.9825766940 -182041.0035304480 -182562.6258931483
     37400  57.1298535993 -182056.7865396324 -182579.7570850896
     37500  56.1200516257 -182065.5710127527 -182579.2977626165
     37600  55.8403785887 -182054.2287648694 -182565.3953688287
     37700  55.7308672654 -182036.8605461673 -182547.0246760631
     37800  58.5289170410 -182023.3610269524 -182559.1386938199
     37900  57.4882017885 -182024.7883560847 -182551.0392451127
     38000  57.4709579151 -182034.1713337281 -182560.2643711719
     38100  56.3947155068 -182048.1810869925 -182564.4221286087
     38200  56.3827665361 -182039.4484453741 -182555.5801053037
     38300  57.6153504984 -182024.0901633918 -182551.5049803135
     38400  57.5477617022 -182018.4251613922 -182545.2212659003
     38500  59.1263153562 -182014.1732390644 -182555.4195305313
     38600  59.2886559335 -182009.1006075868 -182551.8329756831
     38700  58.8601909370 -181999.7326637746 -182538.5428343010
     38800  59.2401531371 -181995.4411394833 -182537.7295096997
     38900  60.1808474789 -182010.4226927109 -182561.3222425823
     39000  58.7773693104 -182017.9789018799 -182556.0309176332
     39100  59.5125974753 -182007.4750306022 -182552.2573747247
     39200  59.6653264895 -181999.1648931812 -182545.3453290340
     39300  59.0202545793 -181983.7087497079 -182523.9841536464
     39400  59.7719802340 -181974.3683123373 -182521.5250637839
     39500  62.0258169140 -181969.0957309850 -182536.8842559030
     39600  60.2104507230 -181982.0696717071 -182533.2402116780
     39700  57.8839130435 -181996.8322795558 -182526.7055361871
     39800  59.7944076574 -181992.8596727107 -182540.2217263085
     39900  59.9526907805 -181981.7138535957 -182530.5248416120
     40000  60.2950177165 -181969.5182166282 -182521.4628885796
     40100  61.5181393675 -181964.3564690291 -182527.4976793348
     40200  59.9876790842 -181968.9742761423 -182518.1055494581
     40300  61.1763883886 -181967.3090156444 -182527.3218143652
     40400  61.7008201913 -181954.3955418940 -182519.2090248216
     40500  63.0771767920 -181935.8089942511 -182513.2217386307
     40600  62.3338240895 -181942.3945050838 -182513.0025485271
     40700  60.5538204531 -181952.2976067416 -182506.6113764557
     40800  60.9027756133 -181951.8913599947 -182509.3994888568
     40900  63.2848341518 -181949.1927677909 -182528.5064216935
     41000  60.5669639458 -181943.2550828203 -182497.6891689557
     41100  63.6213336852 -181932.7871416674 -182515.1811350670
     41200  62.8538376473 -181942.0353980979 -182517.4036808348
     41300  62.2016380661 -181942.5530188605 -182511.9510225011
     41400  64.7358113130 -181931.1315795607 -182523.7275765749
     41500  62.2872592316 -181937.7772334072 -182507.9590189901
     41600  63.8906724526 -181925.6775646514 -182510.5371033520
     41700  62.4885208558 -181914.5928791992 -182486.6170273084
     41800  63.7098679582 -181904.7816064136 -182487.9860485389
     41900  65.6020840077 -181900.7491141585 -182501.2750300354
     42000  62.3729409096 -181923.1849749842 -182494.1510964450
     42100  64.3076579303 -181917.4220241588 -182506.0986761368
     42200  64.5848509494 -181910.8241932120 -182502.0382888428
     42300  64.8703599187 -181902.8919450612 -182496.7196091157
     42400  65.8359536780 -181889.0120613393 -182491.6788360022
     42500  65.2292563495 -181884.6426114594 -182481.7556377257
     42600  66.1137850500 -181881.0028359581 -182486.2128977995
     42700  64.2707775469 -181898.8526039347 -182487.1916503880
     42800  63.0280248993 -181905.2896309695 -182482.2524355974
     42900  66.5877657013 -181895.2893320436 -182504.8382448381
     43000  63.9985552647 -181899.7411047492 -182485.5882100116
     43100  64.9332845497 -181878.9098699621 -182473.3135503463
     43200  67.3718325033 -181865.5548541403 -182482.2811674925
     43300  65.4786395293 -181870.5503922484 -182469.9462890169
     43400  67.4514943471 -181867.5209821894 -182484.9765254499
     43500  64.3926523781 -181886.7223041782 -182476.1770010830
     43600  64.4310431161 -181886.5880301333 -182476.3941584508
     43700  67.1776015104 -181874.4316037637 -182489.3799134645
     43800  65.5670635200 -181878.1243531804 -182478.3296891426
     43900  65.8792491256 -181870.5852333498 -182473.6483374697
     44000  65.9226343574 -181855.6569393723 -182459.1171948395
     44100  66.9192339438 -181844.8194448290 -182457.4026403431
     44200  68.9283240409 -181848.1933008970 -182479.1678431026
     44300  65.4593304078 -181861.7674931864 -182460.9866329498
     44400  66.9898832087 -181854.9803738812 -182468.2102975468
     44500  68.9429294450 -181839.6523275456 -182470.7605686083
     44600  66.5285101039 -181836.0038869968 -182445.0103700428
     44700  68.8788653214 -181810.2003140539 -182440.7221077945
     44800  66.9915868770 -181813.6749574898 -182426.9204766505
     44900  67.1624628764 -181822.7282753727 -182437.5380049937
     45000  68.2550994790 -181834.9793859465 -182459.7911849598
     45100  67.4491557866 -181847.5108205598 -182464.9449564796
     45200  67.5301272853 -181846.0686219022 -182464.2439764000
     45300  69.6566903892 -181820.0535376596 -182457.6955947010
     45400  68.9962868788 -181806.3350524783 -182437.9317311008
     45500  71.0281745806 -181802.6289406097 -182452.8256567389
     45600  68.7283037020 -181819.2710358566 -182448.4145783458
     45700  68.0110050078 -181827.5736972589 -182450.1510389662
     45800  69.2483062741 -181816.3763415230 -182450.2800227421
     45900  67.8560578923 -181803.7062627121 -182424.8652080403
     46000  69.4484513621 -181800.1032983537 -182435.8391212513
     46100  70.0011927614 -181801.2139749087 -182442.0096299759
     46200  67.8733864381 -181806.9029847329 -182428.2205567419
     46300  71.6062060009 -181794.4642309328 -182449.9522857954
     46400  72.4504067185 -181781.0195832672 -182444.2355086198
     46500  68.4408284821 -181782.3852724294 -182408.8972473042
     46600  72.9442095398 -181754.6257345999 -182422.3619643912
     46700  73.6312951274 -181761.8217867469 -182435.8476444976
     46800  70.3021092151 -181782.2583965069 -182425.8086611523
     46900  70.3752002805 -181786.9535903146 -182431.1729355184
     47000  70.8426822260 -181778.9398551091 -182427.4385616728
     47100  70.9512946212 -181764.2187001024 -182413.7116518810
     47200  72.9264093592 -181752.2417265069 -182419.8150122405
     47300  69.5874149052 -181758.8029824695 -182395.8108870435
     47400  69.9644815140 -181772.1148539523 -182412.5744517765
     47500  71.5165882109 -181787.2468701476 -182441.9145576961
     47600  68.4929012225 -181793.6946391940 -182420.6832914575
     47700  71.0125892627 -181767.3487025769 -182417.4027496515
     47800  73.6944787462 -181756.1127559598 -182430.7170008324
     47900  72.1667417845 -181756.1016231701 -182416.7208605238
     48000  73.1817915405 -181740.9743366095 -182410.8854081107
     48100  72.6779381535 -181724.4224217696 -182389.7211852745
     48200  74.1996129279 -181715.2583523754 -182394.4866297267
     48300  75.8932439170 -181728.2897824974 -182423.0216725201
     48400  69.6634891512 -181737.2716039522 -182374.9758973214
     48500  75.1182417397 -181724.1189087983 -182411.7563764503
     48600  73.3891155481 -181733.0527531186 -182404.8616826136
     48700  72.0766543362 -181724.4934772981 -182384.2880480540
     48800  77.2797225562 -181706.0208122251 -182413.4446215248
     48900  73.8244894521 -181720.5328068047 -182396.3271784765
     49000  72.0571247795 -181721.7109095670 -182381.3267054391
     49100  76.4625758746 -181702.2731527321 -182402.2167460173
     49200  74.8738728698 -181704.3492367019 -182389.7497351840
     49300  73.5636104684 -181711.7412637636 -182385.1475315664
     49400  73.7292894047 -181709.6109043383 -182384.5338083348
     49500  75.4714047993 -181699.5083477652 -182390.3786939616
     49600  74.0714569554 -181716.3994548609 -182394.4545837682
     49700  73.8751505111 -181730.9393806235 -182407.1975070569
     49800  72.8401557392 -181709.2416202211 -182376.0253344812
     49900  75.7726609758 -181688.4068402655 -182382.0349058849
     50000  77.3041278745 -181684.5702190883 -182392.2174363234
     50100  75.0756853499 -181693.5325155526 -182380.7804191332
     50200  75.7632286754 -181681.8561818577 -182375.3979035615
     50300  77.6148626332 -181660.1940829769 -182370.6857872186
     50400  78.5167865927 -181653.6758063949 -182372.4237835891
     50500  75.0465346928 -181681.2973453008 -182368.2784017936
     50600  75.9134592026 -181690.3926467370 -182385.3095888517
     50700  75.1115068264 -181683.7884045788 -182371.3642203793
     50800  77.6176237960 -181658.2911284737 -182368.8081085866
     50900  77.3048876959 -181658.3615269100 -182366.0156996011
     51000  75.7071997905 -181670.1527232537 -182363.1815527536
     51100  77.5302830551 -181660.2184392834 -182369.9358963441
     51200  76.4237881583 -181641.7601371098 -182341.3486650159
     51300  79.1735601770 -181619.6175204046 -182344.3776474291
     51400  78.1994710791 -181619.5130180888 -182335.3562676005
     51500  79.7738856574 -181635.1589403774 -182365.4144874698
     51600  76.8730452293 -181655.5100766085 -182359.2111341402
     51700  78.6821708486 -181643.3089991253 -182363.5709149886
     51800  78.7488948448 -181630.0807039484 -182350.9534157878
     51900  79.4949252207 -181626.5408136535 -182354.2427380328
     52000  75.5032868815 -181641.2302901711 -182332.3924871050
     52100  79.1207181536 -181649.4756471337 -182373.7520547009
     52200  77.2907872567 -181659.9009033555 -182367.4259996723
     52300  78.7514237594 -181637.3585520497 -182358.2544137443
     52400  77.8320503500 -181623.5886412260 -182336.0684965232
     52500  79.2576616344 -181611.2021502373 -182336.7321476937
     52600  80.5942045184 -181593.9887989532 -182331.7536004045
     52700  80.0883460072 -181591.6574733289 -182324.7916117404
     52800  79.0740660162 -181602.5792447938 -182326.4285955384
     52900  79.4827704541 -181601.7393753401 -182329.3300341629
     53000  81.5885728432 -181591.2078973591 -182338.0752137385
     53100  81.4923336543 -181597.9534127376 -182343.9397490695
     53200  80.3605552582 -181612.6641323804 -182348.2900926941
     53300  79.5009949033 -181609.1469178819 -182336.9044045465
     53400  81.4285900360 -181596.0015647397 -182341.4043876769
     53500  79.7271710740 -181589.5420511003 -182319.3699697353
     53600  81.6036297589 -181585.2355729703 -182332.2407213747
     53700  81.1377478996 -181585.3400356417 -182328.0804699825
     53800  81.4845016527 -181571.7853302943 -182317.6999719539
     53900  83.2481217788 -181544.4797762386 -182306.5387158654
     54000  83.8868058606 -181550.3787254117 -182318.2842223383
     54100  81.9933439547 -181565.4332028398 -182316.0058213618
     54200  80.0074775406 -181566.8945311916 -182299.2883941881
     54300  84.9460968412 -181548.3267035644 -182325.9290218032
     54400  81.3125877644 -181556.9327464551 -182301.2736767491
     54500  83.8538253738 -181561.9283687937 -182329.5319601133
     54600  81.7005481602 -181572.1138287904 -182320.0061747984
     54700  81.6394558889 -181567.4689519112 -182314.8020551339
     54800  82.2331726981 -181559.3535610969 -182312.1215881639
     54900  81.5432077284 -181550.3795279099 -182296.8315689589
     55000  83.2781083843 -181525.2228186602 -182287.5562577026
     55100  84.4340504823 -181519.7668267443 -182292.6818379670
     55200  81.5445577851 -181537.7332333018 -182284.1976328610
     55300  85.0182231534 -181538.5490472288 -182316.8116146094
     55400  82.7225626425 -181545.8493386413 -182303.0972743731
     55500  83.5767858526 -181534.5323481168 -182299.5999009135
     55600  85.0283431176 -181503.4179448940 -182281.7731511121
     55700  85.6149024103 -181506.9670563404 -182290.6916660125
     55800  83.9816837327 -181523.9411969313 -182292.7152123195
     55900  84.1674596816 -181522.9288617682 -182293.4034827629
     56000  85.8910076386 -181510.3596321583 -182296.6117277729
     56100  82.7623927906 -181522.3631352739 -182279.9756788765
     56200  82.7636336146 -181535.0644570862 -182292.6883592759
     56300  83.9664166702 -181520.9297990442 -182289.5640587093
     56400  85.2952709578 -181499.6041246976 -182280.4028064260
     56500  88.8188765601 -181482.7744585202 -182295.8284643515
     56600  84.4166351148 -181495.0533784450 -182267.8089682149
     56700  86.4765663966 -181490.7832151705 -182282.3955552762
     56800  85.9640915064 -181500.2384316839 -182287.1595419688
     56900  81.6833064506 -181518.7781854140 -182266.5126996449
     57000  87.6994892949 -181497.7164504870 -182300.5235095513
     57100  84.6988408026 -181503.6019171794 -182278.9408369107
     57200  87.2997119858 -181489.3789413648 -182288.5264118916
     57300  87.2803854348 -181471.1842905240 -182270.1548444948
     57400  88.2657770006 -181460.9952838364 -182268.9861788755
     57500  89.5208369836 -181465.0262296155 -182284.5060286607
     57600  85.1272237966 -181501.4523018969 -182280.7126685408
     57700  86.6647228153 -181492.5703987106 -182285.9051354042
     57800  87.5084980034 -181470.7360287841 -182271.7947406424
     57900  85.4505536320 -181462.6675668223 -182244.8877166578
     58000  91.0260205345 -181441.6558235983 -182274.9141747152
     58100  87.1811626873 -181451.9333847380 -182249.9956469646
     58200  88.9826466626 -181451.6519794902 -182266.2051479210
     58300  88.1088004618 -181456.8597536666 -182263.4136748483
     58400  86.9522284573 -181453.4390120306 -182249.4055948252
     58500  88.8718492215 -181435.5498486736 -182249.0887698324
     58600  89.2156260662 -181430.6084664013 -182247.2943440573
     58700  88.9012323020 -181429.8481945142 -182243.6560903793
     58800  92.7977672421 -181420.5174786254 -182269.9945189860
     58900  87.9027042233 -181438.1174653317 -182242.7847676011
     59000  87.7946577697 -181442.2853987473 -182245.9636364691
     59100  90.2380720002 -181424.6842550047 -182250.7296719227
     59200  90.4893147980 -181412.0438247658 -182240.3891352546
     59300  90.2949009017 -181411.5203126181 -182238.0859451457
     59400  89.4281849946 -181420.1645123002 -182238.7961687692
     59500  87.7605953351 -181434.2717002781 -182237.6381281686
     59600  89.5279045619 -181421.1509170390 -182240.6954131745
     59700  89.3742655310 -181409.2655049901 -182227.4035790410
     59800  89.5541931155 -181416.9721360249 -182236.7572793586
     59900  87.9979948821 -181421.6217902631 -182227.1613896708
     60000  91.0696300452 -181392.9634983751 -182226.6210539037
     60100  92.2945825244 -181385.5989828012 -182230.4698362086
     60200  90.6391928721 -181402.8002778594 -182232.5175823800
     60300  88.3378879134 -181415.0204460245 -182223.6714492391
     60400  89.6167561742 -181406.7556841119 -182227.1135339186
     60500  91.2480396864 -181375.9267235129 -182211.2174529684
     60600  92.1879600306 -181361.0139695136 -182204.9087933988
     60700  93.2506306280 -181366.5590637177 -182220.1816461552
     60800  90.9817982139 -181382.7593103236 -182215.6128473249
     60900  93.7662288367 -181384.9002412033 -182243.2426445306
     61000  89.2218231701 -181393.6731652411 -182210.4157716051
     61100  92.6121802202 -181371.2238824430 -182219.0020466473
     61200  94.1260781792 -181370.5341442558 -182232.1706328128
     61300  90.0117123214 -181376.8573718504 -182200.8306769526
     61400  92.9452680785 -181360.5088515691 -182211.3361245662
     61500  92.8104517644 -181353.1660614072 -182202.7592167436
     61600  91.0487076207 -181348.4007417728 -182181.8667720114
     61700  96.1911151326 -181318.2765898459 -182198.8165664017
     61800  94.6060291024 -181331.1373467061 -182197.1673384891
     61900  93.6945097034 -181349.3005731494 -182206.9864546778
     62000  94.7446276278 -181356.8926372482 -182224.1913693112
     62100  91.5132209634 -181371.8385397429 -182209.5567565516
     62200  93.6489143217 -181349.0456739837 -182206.3141723021
     62300  92.0134940391 -181320.7683321584 -182163.0660825516
     62400  97.5231990483 -181302.6207265001 -182195.3546893537
     62500  94.9402878554 -181330.0352753189 -182199.1250943438
     62600  91.8063097943 -181343.1836176963 -182183.5847894942
     62700  95.8413381096 -181317.6378273480 -182194.9759213681
     62800  93.8950585346 -181321.6887124994 -182181.2104315979
     62900  94.9706594885 -181318.1687768002 -182187.5366198097
     63000  97.1627996953 -181310.3355247931 -182199.7703675839
     63100  93.1617512538 -181333.1051877150 -182185.9141623473
     63200  93.8756070583 -181326.3294328107 -182185.6730917789
     63300  97.6313440230 -181308.8160047204 -182202.5399339904
     63400  93.6664559502 -181309.2579582831 -182166.6870338558
     63500  97.3245997593 -181284.8895335764 -182175.8055051011
     63600  98.3441356639 -181271.9776883129 -182172.2265604935
     63700  94.1132485611 -181278.8779639896 -182140.3970093542
     63800  100.3388340626 -181257.1889732310 -182175.6974495216
     63900  97.3933762863 -181264.1441134905 -182155.6896699971
     64000  97.5174383402 -181292.1826918022 -182184.8639207447
     64100  96.2434714232 -181306.9110269721 -182187.9302765552
     64200  94.5323629159 -181291.3207790109 -182156.6764255386
     64300  96.2336015493 -181262.9514591730 -182143.8803592627
     64400  98.9050239884 -181256.4512015114 -182161.8344833666
     64500  96.5909040041 -181276.1867818564 -182160.3864527931
     64600  96.4572720388 -181288.3721873267 -182171.3485822116
     64700  96.3266449117 -181270.6330598503 -182152.4136851746
     64800  99.1073384918 -181244.8788798077 -182152.1141623162
     64900  95.9505903865 -181255.2297417533 -182133.5679385086
     65000  96.5914381769 -181257.2033060651 -182141.4078668560
     65100  100.0261950169 -181231.1355061762 -182146.7820634885
     65200  101.4902442217 -181221.6336679934 -182150.6822307892
     65300  98.7298566765 -181237.9252227992 -182141.7050112284
     65400  99.3704418647 -181243.7327131287 -182153.3764617145
     65500  96.7390472216 -181253.4342822476 -182138.9900662211
     65600  99.2376619471 -181241.6083461820 -182150.0366184184
     65700  99.8720234260 -181216.6675549543 -182130.9028150919
     65800  100.3753018319 -181216.5046360630 -182135.3469407815
     65900  97.9816004364 -181229.1135486294 -182126.0437488070
     66000  101.7228262913 -181228.8226028123 -182160.0002376108
     66100  98.6459969042 -181245.4119843947 -182148.4241147941
     66200  98.3179044184 -181258.0659450018 -182158.0746945866
     66300  101.3031088045 -181226.1919791744 -182153.5274916990
     66400  101.2680490241 -181215.6898390297 -182142.7044119518
     66500  99.1574640594 -181216.1760213556 -182123.8701567018
     66600  102.0767762742 -181204.8075704375 -182139.2252873287
     66700  100.1709862524 -181201.9136050566 -182118.8855911357
     66800  98.7841242809 -181191.4302156007 -182095.7067733528
     66900  102.6089041582 -181170.6675624837 -182109.9564140308
     67000  102.0183418403 -181183.5047748875 -182117.3875790165
     67100  100.0164799926 -181212.0633441102 -182127.6209694329
     67200  99.7233349618 -181215.5992783478 -182128.4734342228
     67300  99.8371215212 -181209.1115014853 -182123.0272672241
     67400  101.4313923670 -181196.9211615105 -182125.4309904460
     67500  98.6804738995 -181191.3297403925 -182094.6574755400
     67600  103.1691608802 -181169.7577811113 -182114.1752606005
     67700  101.8614469046 -181170.0047671511 -182102.4513444228
     67800  101.7251297145 -181185.2181886516 -182116.4169091418
     67900  100.2277220848 -181206.6902791338 -182124.1816288620
     68000  102.2566293394 -181201.4807333208 -182137.5448373399
     68100  102.2422132408 -181169.2602041784 -182105.1923422561
     68200  104.7914991302 -181148.7531066497 -182108.0215802527
     68300  102.1821305737 -181153.5140311628 -182088.8961684398
     68400  104.6586072486 -181143.0743644178 -182101.1263367446
     68500  106.5634506816 -181125.1965897502 -182100.6856277512
     68600  101.2574158125 -181152.5565805349 -182079.4738163184
     68700  99.6093085996 -181166.9272191416 -182078.7575699817
     68800  104.4716509881 -181145.8335916022 -182102.1741536700
     68900  101.5458981723 -181143.5869843655 -182073.1450071905
     69000  103.1186074804 -181136.3520620849 -182080.3067723315
     69100  103.5647440939 -181127.1387528454 -182075.1774278393
     69200  104.6754762916 -181121.5852520997 -182079.7916447871
     69300  105.3229427633 -181106.7476751397 -182070.8810197195
     69400  105.1836592114 -181092.4621008904 -182055.3204344116
     69500  105.5852015165 -181082.0951241750 -182048.6292031268
     69600  106.4070703087 -181102.2551317772 -182076.3126532630
     69700  106.1293955720 -181126.9395846009 -182098.4552527589
     69800  103.5474491356 -181125.0883536368 -182072.9687094118
     69900  107.5655665894 -181111.7789966208 -182096.4414714484
     70000  101.9955134736 -181123.9858998055 -182057.6597315214
     70100  108.9427453983 -181095.0965833298 -182092.3658461588
     70200  107.0175150052 -181078.3231187984 -182057.9686923409
     70300  104.1926128762 -181092.1643230987 -182045.9505514097
     70400  106.8202269662 -181099.7308657534 -182077.5704512380
     70500  105.8260924036 -181084.3469368308 -182053.0861472624
     70600  108.7077288275 -181054.2693691671 -182049.3872744047
     70700  108.5100325728 -181053.8499403654 -182047.1581207111
     70800  104.7140079035 -181086.1182426855 -182044.6773563556
     70900  107.8605767873 -181097.8528234338 -182085.2158415744
     71000  103.9837740907 -181102.5504295870 -182054.4249335249
     71100  106.2101534317 -181088.2937442840 -182060.5486753538
     71200  107.6169630182 -181077.2927674935 -182062.4257287075
     71300  106.8030631343 -181071.5772127224 -182049.2596793280
     71400  106.1904407654 -181053.4609926862 -182025.5354726746
     71500  110.2559864107 -181047.1130501385 -182056.4038100535
     71600  109.3616329610 -181066.2680930800 -182067.3718810016
     71700  104.0846074504 -181077.6760569641 -182030.4735962987
     71800  108.1919042529 -181061.0178949439 -182051.4139071234
     71900  106.7975400777 -181057.2080986491 -182034.8400068215
     72000  110.6099058690 -181040.1330079750 -182052.6635705584
     72100  111.1570528397 -181035.9084921337 -182053.4476751094
     72200  110.6016830836 -181042.2347996195 -182054.6900902689
     72300  106.4774719875 -181047.5170810344 -182022.2190642520
     72400  109.6685366747 -181038.7595634977 -182042.6727687804
     72500  107.3556829227 -181034.1879336500 -182016.9291191911
     72600  112.1179019626 -181024.2759833004 -182050.6108441617
     72700  106.7664347320 -181038.3016428695 -182015.6488106023
     72800  111.0213458420 -181025.2826856253 -182041.5795975610
     72900  109.7258300816 -181017.1051148612 -182021.5427878677
     73000  111.1010101694 -180995.3391596683 -182012.3653242477
     73100  112.4433134758 -180977.2715210956 -182006.5852209670
     73200  108.5806655227 -181009.3838655534 -182003.3386247019
     73300  109.5837734737 -181021.4222171346 -182024.5594943403
     73400  106.7607132480 -181011.5710280054 -181988.8658208865
     73500  111.0873088315 -180990.2555844650 -182007.1563260703
     73600  110.6185171829 -180997.2262497145 -182009.8356408487
     73700  109.3242930614 -181028.6972914489 -182029.4592674023
     73800  108.9585452155 -181045.9190654209 -182043.3329608455
     73900  109.5213764796 -181030.1921115795 -182032.7582024786
     74000  110.9746104909 -181008.6276818417 -182024.4967752117
     74100  108.7006625001 -180989.6803520284 -181984.7335716273
     74200  112.9219819886 -180960.9844743558 -181994.6799381814
     74300  110.7996910984 -180965.5222877138 -181979.7901571288
     74400  114.2326696258 -180960.6171705673 -182006.3107577098
     74500  112.4942494723 -180978.5112338889 -182008.2912053187
     74600  111.0429017433 -181015.0644836062 -182031.5587197210
     74700  111.1458349729 -181015.6757868966 -182033.1122807600
     74800  112.1318756768 -180986.0157223007 -182012.4784994873
     74900  109.9170429362 -180970.7644853984 -181976.9525338138
     75000  113.2874258689 -180948.6872686626 -181985.7280304962
     75100  111.3266473383 -180936.5921952649 -181955.6838577558
     75200  115.9370030139 -180923.8715424747 -181985.1667127733
     75300  110.3200623352 -180963.8383454187 -181973.7156606822
     75400  113.6004425109 -180963.9744526428 -182003.8805899969
     75500  112.5008904555 -180968.4133125299 -181998.2540759688
     75600  114.4372524542 -180969.7136814665 -182017.2800336635
     75700  114.0093857691 -180947.0965796776 -181990.7462112874
     75800  111.9746120049 -180910.1629659258 -181935.1861408186
     75900  116.7468105705 -180883.6569810483 -181952.3651845146
     76000  116.7666098802 -180899.4595332303 -181968.3489809170
     76100  113.7138997414 -180933.8017355144 -181974.7464680333
     76200  114.6925412485 -180935.0359387657 -181984.9392218594
     76300  114.5159071988 -180935.4506803979 -181983.7370434482
     76400  114.2211006121 -180927.2420976764 -181972.8297812845
     76500  115.2974166044 -180886.1558394545 -181941.5961924833
     76600  114.0674067881 -180887.5294894643 -181931.7102494081
     76700  117.0851232544 -180898.2319675105 -181970.0371081760
     76800  113.0092881470 -180918.6291749345 -181953.1238452414
     76900  112.3740681036 -180924.0738902483 -181952.7537132968
     77000  116.2451408292 -180925.4408762263 -181989.5567609361
     77100  115.9328817274 -180908.8016795751 -181970.0591233381
     77200  114.6624681094 -180882.4129872047 -181932.0409787481
     77300  118.0467425571 -180861.8287386029 -181942.4366074321
     77400  114.2320048137 -180874.0032524226 -181919.6907538305
     77500  119.6523558608 -180885.4048816024 -181980.7106432551
     77600  116.6071825702 -180918.5215203503 -181985.9515596539
     77700  110.6089828094 -180904.4813119976 -181917.0034248314
     77800  120.8704518028 -180866.2419425992 -181972.6982369258
     77900  118.4901028718 -180868.6195911770 -181953.2860103262
     78000  116.1012106797 -180871.7924630617 -181934.5908014437
     78100  116.4718636358 -180879.2476421222 -181945.4389627445
     78200  116.0714837471 -180891.3191283109 -181953.8453443409
     78300  114.4651128832 -180888.1570847671 -181935.9784732163
     78400  121.1229210501 -180847.2323538121 -181955.9997687113
     78500  114.8257123473 -180858.5211118040 -181909.6434521462
     78600  117.7485154516 -180857.3746073243 -181935.2524850508
     78700  116.4852536532 -180842.8339826290 -181909.1478763763
     78800  117.7131051972 -180812.3940245306 -181889.9477543927
     78900  120.1227121255 -180805.2779684767 -181904.8894032025
     79000  120.1411469770 -180815.0879072786 -181914.8680958825
     79100  117.3290829071 -180862.0066916925 -181936.0450555260
     79200  117.4519747667 -180866.9635389996 -181942.1268632318
     79300  118.0322737475 -180836.9388569401 -181917.4142773070
     79400  121.5751499506 -180812.1730145168 -181925.0801633710
     79500  119.7579934888 -180819.0976724210 -181915.3704480680
     79600  117.5924418434 -180836.3310581885 -181912.7802275447
     79700  119.9175475100 -180819.4057780419 -181917.1391219955
     79800  122.5387274762 -180794.3359531676 -181916.0637558900
     79900  119.6050866946 -180795.7990052862 -181890.6720617933
     80000  118.9751659713 -180788.0555189087 -181877.1622384924
     80100  120.9852148511 -180784.7945460056 -181892.3013890416
     80200  118.0341627034 -180802.7169703757 -181883.2096823728
     80300  119.6316481510 -180832.9560781212 -181928.0722799977
     80400  117.4017561127 -180836.3029030633 -181911.0065223383
     80500  122.3183144400 -180794.9654164114 -181914.6755432868
     80600  120.0084436774 -180782.8849407643 -181881.4503543841
     80700  121.3850946698 -180759.8228848064 -181870.9902547603
     80800  121.7553535467 -180756.8305427486 -181871.3872875142
     80900  121.7543674445 -180771.6596560979 -181886.2073740177
     81000  119.4039896599 -180775.3733308169 -181868.4055314616
     81100  126.5806596496 -180735.3796974480 -181894.1076207768
     81200  122.4043576446 -180746.0029287956 -181866.5007009878
     81300  119.3793542399 -180777.4736934266 -181870.2803797699
     81400  120.7556289972 -180785.2168154103 -181890.6220140051
     81500  122.5917956326 -180764.9074016834 -181887.1209939006
     81600  122.1916976210 -180742.5116696949 -181861.0627376419
     81700  122.7990424876 -180738.8781221434 -181862.9888660939
     81800  123.1205247862 -180738.0904343407 -181865.1440490049
     81900  119.3067515671 -180757.2036681702 -181849.3457447336
     82000  123.6650545030 -180745.7772844772 -181877.8155610143
     82100  123.0555963138 -180709.0761191750 -181835.5353742100
     82200  126.4046959157 -180698.8326199666 -181855.9497593692
     82300  126.5792550806 -180717.2272603394 -181875.9423261490
     82400  125.0480164078 -180735.7370408536 -181880.4350442436
     82500  121.6714659577 -180748.9109647713 -181862.6997968709
     82600  125.7250353058 -180736.1284081788 -181887.0238883701
     82700  124.4391628703 -180714.4028007735 -181853.5273176840
     82800  127.9721504144 -180694.1302700474 -181865.5959939910
     82900  125.6764983771 -180679.2792802946 -181829.7304501566
     83000  124.5596668094 -180662.3813640575 -181802.6089821800
     83100  127.4247582308 -180672.4003198149 -181838.8551786716
     83200  122.5045523574 -180727.5899026216 -181849.0048639942
     83300  126.2186995297 -180724.5526727544 -181879.9671886548
     83400  124.9332237497 -180722.8166745302 -181866.4638581601
     83500  125.7104610804 -180702.5451473135 -181853.3072140594
     83600  127.6909903737 -180677.5400175490 -181846.4319834552
     83700  127.2332451284 -180674.3170716799 -181839.0188066382
     83800  127.4558709260 -180685.1352213264 -181851.8748878993
     83900  126.0271774245 -180732.5359727133 -181886.1972823033
     84000  124.6115247513 -180729.4617782662 -181870.1641074976
     84100  124.3384481323 -180687.0900319236 -181825.2925993074
     84200  128.6407035359 -180658.1949807336 -181835.7806851876
     84300  128.8669373323 -180656.6032075033 -181836.2598714380
     84400  125.9447540523 -180667.8845313034 -181820.7913317674
     84500  124.8536928940 -180687.6424163266 -181830.5615691222
     84600  127.0981543549 -180693.9849888468 -181857.4500937242
     84700  125.9693712099 -180690.1282592023 -181843.2604067925
     84800  129.8145941400 -180657.1969006551 -181845.5284791291
     84900  128.6442590161 -180646.9996062290 -181824.6178577893
     85000  127.4567348799 -180656.0956943752 -181822.8432696408
     85100  127.0655206545 -180642.9312612283 -181806.0976350042
     85200  128.4740457316 -180607.8356209346 -181783.8957285717
     85300  131.2021682918 -180607.7181005150 -181808.7516266629
     85400  128.4026567359 -180634.4407753017 -181809.8473832416
     85500  130.1498835774 -180636.1639907667 -181827.5648314375
     85600  128.4765562149 -180631.0582336795 -181807.1413224505
     85700  132.3379151253 -180620.8036745977 -181832.2339041081
     85800  129.2619205744 -180620.7982144584 -181804.0705817169
     85900  130.9365979699 -180623.3253915763 -181821.9278690279
     86000  127.0707304189 -180635.8943984428 -181799.1084627540
     86100  131.1719208923 -180604.5873945195 -181805.3440339256
     86200  131.2695876930 -180583.6019021597 -181785.2525900682
     86300  131.0557568406 -180580.9235957506 -181780.6168615668
     86400  131.8552958288 -180602.8471339800 -181809.8594337940
     86500  126.6675504623 -180636.3888364904 -181795.9121641988
     86600  131.5360511377 -180618.5313565362 -181822.6212688467
     86700  131.6189497877 -180595.1147451457 -181799.9635173073
     86800  133.5557239681 -180563.2791717227 -181785.8573057815
     86900  134.5346406974 -180573.9703143382 -181805.5095183734
     87000  129.7455698178 -180588.9453357867 -181776.6450609452
     87100  134.3611468095 -180577.7561728675 -181807.7072021138
     87200  128.7818554615 -180574.2786736356 -181753.1564923676
     87300  132.4836668671 -180537.2924478412 -181750.0568986582
     87400  133.4087041552 -180516.1098301712 -181737.3421349140
     87500  136.0182347559 -180516.2923343404 -181761.4124587727
     87600  130.1297169965 -180573.3716190473 -181764.5878534718
     87700  126.5862122207 -180583.4317502571 -181742.2105021982
     87800  135.2478158174 -180560.4910032092 -181798.5586605495
     87900  132.3610078337 -180547.6734728168 -181759.3150945419
     88000  134.4597036725 -180509.9569053668 -181740.8101308061
     88100  131.6831065418 -180509.7958960448 -181715.2319634745
     88200  136.2531358074 -180509.0599878766 -181756.3304124287
     88300  133.4159196307 -180518.5501108129 -181739.8484665070
     88400  130.0834333343 -180536.3266272420 -181727.1191778907
     88500  130.9949007253 -180534.4219556627 -181733.5581404821
     88600  135.6147755209 -180516.3228945892 -181757.7497258845
     88700  135.5125706035 -180522.6006126443 -181763.0918532102
     88800  132.8910407781 -180530.1924408343 -181746.6860199964
     88900  132.5815276359 -180524.4264341775 -181738.0867090930
     89000  135.2252729706 -180502.5107552423 -181740.3720538369
     89100  135.4550489026 -180475.8497105527 -181715.8143935761
     89200  133.4151948324 -180452.0204236857 -181673.3121445269
     89300  141.8446034668 -180423.0260326553 -181721.4811305001
     89400  138.4100582932 -180463.8466842294 -181730.8617231615
     89500  130.5927114689 -180493.8564010403 -181689.3109181927
     89600  136.2670109098 -180489.7711285301 -181737.1685667083
     89700  135.9004603315 -180478.1579690728 -181722.1999784547
     89800  137.2243564383 -180489.2674049030 -181745.4284488263
     89900  132.1525642852 -180515.3145906024 -181725.0481059803
     90000  137.0981253029 -180495.8980772136 -181750.9035927819
     90100  132.8195907285 -180466.0631507189 -181681.9026712929
     90200  138.0727445569 -180441.4201341786 -181705.3473803448
     90300  134.1053366349 -180462.0719698214 -181689.6812954200
     90400  135.6206997962 -180493.0890944662 -181734.5701569785
     90500  134.2336869992 -180511.5292482554 -181740.3135017738
     90600  133.3021746784 -180483.8291659270 -181704.0862926313
     90700  137.3000558356 -180453.4228768226 -181710.2768781504
     90800  133.9394027504 -180450.9444551558 -181677.0348107480
     90900  138.4801212431 -180420.5750225146 -181688.2314224310
     91000  137.6684190125 -180408.2684594132 -181668.4944821877
     91100  143.0245122614 -180404.0256138720 -181713.2816766588
     91200  138.1622372370 -180466.3367832022 -181731.0832514176
     91300  132.8683895419 -180483.6028342153 -181699.8890624290
     91400  139.5085296292 -180446.2530753377 -181723.3235952060
     91500  137.9791092655 -180428.4265588155 -181691.4966611879
     91600  139.4384678231 -180402.9310366709 -181679.3602060257
     91700  140.0273560113 -180381.7040406969 -181663.5239323727
     91800  134.6932148821 -180393.9182029895 -181626.9090058410
     91900  138.0452353028 -180427.7457462088 -181691.4211708009
     92000  135.8933895808 -180444.4079544974 -181688.3852377488
     92100  136.5955753454 -180436.1099146839 -181686.5150539375
     92200  141.9874083778 -180384.9016767065 -181684.6640203687
     92300  138.4601193738 -180378.1944009517 -181645.6677024026
     92400  141.0441575305 -180395.1128862375 -181686.2406478197
     92500  136.4261080020 -180410.9579075082 -181659.8117312329
     92600  140.5583693632 -180402.1259274420 -181688.8067512709
     92700  140.3992993531 -180413.7805193068 -181699.0052055002
     92800  139.6215683283 -180419.9753178965 -181698.0806016647
     92900  140.9799452517 -180403.6950268256 -181694.2349848630
     93000  142.3047007980 -180367.4437739092 -181670.1106338557
     93100  142.3946072780 -180369.3282739259 -181672.8181438732
     93200  143.3308625254 -180382.4154909851 -181694.4759048173
     93300  138.9353149292 -180405.4421871803 -181677.2654608989
     93400  138.1958227238 -180401.9471777183 -181667.0010897520
     93500  141.3742324275 -180367.9689398496 -181662.1182293736
     93600  143.2905469098 -180349.0371358027 -181660.7284977623
     93700  141.8857937700 -180336.4204799602 -181635.2526366276
     93800  144.3734730676 -180311.4508051910 -181633.0553464738
     93900  140.1412376168 -180338.4856250487 -181621.3479966465
     94000  139.3381174637 -180366.7811562270 -181642.2917116015
     94100  140.7425759471 -180395.4959214036 -181683.8629847653
     94200  140.4394449473 -180393.9929154122 -181679.5850970913
     94300  141.3741054908 -180367.8178806734 -181661.9660082104
     94400  142.4887646317 -180366.2722436765 -181670.6240364109
     94500  143.5199716393 -180351.7072392368 -181665.4987706938
     94600  141.5786454705 -180329.6088546844 -181625.6293550354
     94700  148.1603183577 -180305.2252800342 -181661.4948593338
     94800  147.5998889947 -180321.0920952747 -181672.2314662651
     94900  141.8482028498 -180354.4175339456 -181652.9055807853
     95000  144.7762468872 -180362.2489073841 -181687.5404674641
     95100  140.3155797884 -180355.8031435423 -181640.2614551757
     95200  145.2515550155 -180308.0866085935 -181637.7291714416
     95300  144.1602885596 -180309.0183426551 -181628.6713785264
     95400  142.6067246540 -180306.8552581188 -181612.2868648785
     95500  147.4258005956 -180295.9570266088 -181645.5027806141
     95600  141.7288125358 -180316.8410396233 -181614.2361794503
     95700  142.4479861213 -180354.4600234451 -181658.4385269358
     95800  141.6900574176 -180378.3275938155 -181675.3679666681
     95900  142.4503311066 -180353.0391228275 -181657.0390924720
     96000  146.7563955177 -180310.6398803937 -181654.0578550213
     96100  143.2633139833 -180297.2266703347 -181608.6687402422
     96200  143.5421452230 -180275.7132112680 -181589.7077212101
     96300  146.9716389281 -180255.1871980335 -181600.5755254038
     96400  141.6971102546 -180242.8560477481 -181539.9609827486
     96500  152.4109127260 -180206.5119289649 -181601.6917367226
     96600  148.0337092537 -180250.5868347426 -181605.6974257372
     96700  143.4973872109 -180274.1688838878 -181587.7536759592
     96800  146.1028700942 -180253.9645941755 -181591.4001528569
     96900  148.8602488672 -180219.8831561207 -181582.5599466641
     97000  150.1642634971 -180224.0538234848 -181598.6676521848
     97100  144.3643467285 -180261.8614039762 -181583.3824021333
     97200  146.4799708434 -180269.7778155594 -181610.6653800144
     97300  145.0047901006 -180294.5344209167 -181621.9180810361
     97400  143.3505609381 -180276.1123255318 -181588.3530599666
     97500  143.8131835170 -180244.5441610194 -181561.0197738444
     97600  149.4829731000 -180217.6646771721 -181586.0419274785
     97700  148.4219343312 -180202.3133062781 -181560.9777359011
     97800  147.0806495377 -180202.0193474160 -181548.4055652827
     97900  143.8974173057 -180230.6021594326 -181547.8488540588
     98000  145.8631204031 -180272.7937171409 -181608.0345909272
     98100  145.3614074038 -180280.8345016489 -181611.4826606920
     98200  145.0057590025 -180266.4496908828 -181593.8422203964
     98300  146.9506916448 -180233.0740991298 -181578.2706736521
     98400  147.3496849079 -180201.8745261046 -181550.7235119544
     98500  149.6360964108 -180195.6616711591 -181565.4406226135
     98600  149.9827284506 -180200.4507785995 -181573.4028232003
     98700  148.8135870237 -180227.6890508535 -181589.9386957243
     98800  144.9122091642 -180245.5358709321 -181572.0720388956
     98900  147.3494833224 -180203.4337420497 -181552.2808825719
     99000  153.8743845621 -180176.4884931999 -181585.0650211687
     99100  148.6948167114 -180200.4423752883 -181561.6047886837
     99200  148.7517260160 -180206.8835319220 -181568.5668969427
     99300  151.1661196458 -180184.5533675362 -181568.3382552105
     99400  151.5083949621 -180149.5736044986 -181536.4917035779
     99500  154.1853378027 -180161.3071689787 -181572.7301839524
     99600  147.0853085017 -180193.1988961498 -181539.6277624881
     99700  150.0252550012 -180177.8458549404 -181551.1871904631
     99800  150.0270833205 -180167.3564070125 -181540.7144790930
     99900  148.8966239737 -180188.4126411692 -181551.4224118990
    100000  147.2926414072 -180199.9765147868 -181548.3033205714
    100100  155.4517511710 -180144.7806172934 -181567.7964659297
    100200  148.1744341758 -180145.9757129394 -181502.3745093926
    100300  155.6574875780 -180140.5390439354 -181565.4382175624
    100400  149.2546963245 -180183.5350143737 -181549.8226036304
    100500  147.2245692058 -180184.4180175776 -181532.1216858244
    100600  151.8690870207 -180149.3197947873 -181539.5396933765
    100700  153.7939337057 -180121.3004801275 -181529.1405555129
    100800  153.4665138239 -180116.1986357309 -181521.0414873643
    100900  149.4469309253 -180133.9711748432 -181502.0184926437
    101000  149.1918457228 -180157.3447085773 -181523.0569591735
    101100  148.1473046207 -180198.4421916808 -181554.5926423511
    101200  147.8552475963 -180182.1568551117 -181535.6337960190
    101300  151.2970102651 -180138.6090571417 -181523.5921264011
    101400  152.7805112052 -180137.5301554301 -181536.0932926739
    101500  152.8434382760 -180145.5384838189 -181544.6776597267
    101600  151.8327088058 -180125.2236859555 -181515.1105759035
    101700  151.2966283225 -180069.5912606083 -181454.5708335397
    101800  155.8183303524 -180052.1404735079 -181478.5120127753
    101900  153.3168509314 -180083.8321774084 -181487.3050047965
    102000  150.2594060482 -180113.0585575551 -181488.5433276049
    102100  154.1580803986 -180108.5792887683 -181519.7527876204
    102200  154.2190952000 -180109.2761629476 -181521.0081954194
    102300  153.0923243568 -180146.4344442545 -181547.8519401868
    102400  148.6607217029 -180182.5557609223 -181543.4060663025
    102500  152.1883502698 -180142.5094378733 -181535.6518938468
    102600  155.4429330786 -180109.5067265714 -181532.4418537935
    102700  155.0873116378 -180082.5087206090 -181502.1884651000
    102800  157.4860031575 -180054.2279226612 -181495.8654516271
    102900  155.0820602675 -180071.7599404366 -181491.3916135278
    103000  155.1740156374 -180084.5620384351 -181505.0354772049
    103100  152.9863879263 -180094.5154919886 -181494.9632386679
    103200  156.0302370281 -180137.5699439978 -181565.8812913126
    103300  149.5874601246 -180155.1653787747 -181524.4991103738
    103400  152.9803625084 -180104.7360285033 -181505.1286180994
    103500  157.3386620504 -180060.8710326583 -181501.1597911601
    103600  158.3880642194 -180053.8494294493 -181503.7444864124
    103700  155.1600063835 -180075.1690551793 -181495.5142522909
    103800  155.1293635734 -180073.1088269120 -181493.1735176664
    103900  159.4948227469 -180036.3018946942 -181496.3282941056
    104000  158.0349314510 -180016.5190303633 -181463.1814860700
    104100  160.6749089872 -179989.6182819589 -181460.4472706623
    104200  158.9392790387 -180016.6419362760 -181471.5828509920
    104300  157.4684685016 -180072.4540013366 -181513.9310168762
    104400  157.8437983136 -180083.5940095868 -181528.5068196214
    104500  154.3880738973 -180084.4801597646 -181497.7590346656
    104600  157.0545774811 -180050.2726915502 -181487.9609206823
    104700  158.8847727659 -179996.6681162113 -181451.1100768186
    104800  160.9743035332 -179989.5126177561 -181463.0822843922
    104900  158.1273946708 -180003.6287872955 -181451.1376575726
    105000  158.8468578739 -180039.5392864879 -181493.6341716078
    105100  154.4929608352 -180067.9780996583 -181482.2171166861
    105200  158.2492285904 -180062.5907346375 -181511.2148808588
    105300  157.1038811117 -180049.4896889074 -181487.6292468105
    105400  158.4347548043 -180025.6891463042 -181476.0116120405
    105500  157.3910529650 -179965.8530801547 -181406.6214286335
    105600  163.7059445996 -179929.3113141145 -181427.8866079044
    105700  159.0496758362 -179967.2211691105 -181423.1726635809
    105800  158.4844379573 -180003.7299471878 -181454.5072158684
    105900  158.7319041290 -180017.0840187815 -181470.1266095421
    106000  156.6077604107 -180007.0991510169 -181440.6971864532
    106100  165.5076829235 -179943.2798672045 -181458.3483955239
    106200  158.4031144750 -179962.0377688597 -181412.0705968807
    106300  160.3956577830 -179965.8199535600 -181434.0926578448
    106400  158.0521848066 -179971.7177968993 -181418.5381909908
    106500  160.2770634320 -180000.0533755650 -181467.2404591367
    106600  156.2701223876 -180031.8209347767 -181462.3282089039
    106700  162.0168352234 -179988.1246009871 -181471.2376732566
    106800  160.9348133635 -179956.3385664004 -181429.5467373511
    106900  158.5646132679 -179955.6369144886 -181407.1481133877
    107000  164.6879126357 -179932.2418885804 -181439.8061842163
    107100  159.1649351660 -179918.1828284787 -181375.1894146529
    107200  166.7939549470 -179875.2784739370 -181402.1216233933
    107300  162.5652268273 -179876.8839786924 -181365.0170648094
    107400  161.2676310316 -179907.4527902743 -181383.7075966782
    107500  159.3260687906 -179962.6129174609 -181421.0945317371
    107600  157.6878687168 -179968.1510691182 -181411.6364890726
    107700  163.0988717960 -179941.7815691888 -181434.7996774583
    107800  156.0728190909 -179917.4174844763 -181346.1186308755
    107900  165.5282679725 -179867.2190177608 -181382.4759830109
    108000  160.4166582777 -179897.1084644260 -181365.5734086603
    108100  163.6556293027 -179925.7502495960 -181423.8649537537
    108200  160.8478434546 -179943.9964093374 -181416.4084518568
    108300  165.4119193418 -179913.4027621093 -181427.5946641216
    108400  167.2337757867 -179868.4040772749 -181399.2733764569
    108500  166.3113632677 -179882.8282510608 -181405.2537236309
    108600  162.0054624114 -179893.0058397934 -181376.0148045721
    108700  167.3803617507 -179879.9047637710 -181412.1159207866
    108800  162.1777450518 -179913.1894955068 -181397.7755472331
    108900  162.7006822636 -179911.7756248008 -181401.1486791477
    109000  163.4113388621 -179887.7522497039 -181383.6307026392
    109100  163.6040985240 -179863.3163791597 -181360.9593670825
    109200  163.2544705866 -179851.7422209496 -181346.1846910760
    109300  165.2621538343 -179857.2297842079 -181370.0507226311
    109400  159.1011753329 -179905.7957872272 -181362.2187115749
    109500  163.6010266389 -179917.5316995838 -181415.1465672629
    109600  163.3738599824 -179873.7224488503 -181369.2578175843
    109700  164.4979863877 -179837.4863449017 -181343.3120428126
    109800  168.8910843217 -179830.4100997031 -181376.4505133538
    109900  162.7210984711 -179861.9202698444 -181351.4802155363
    110000  166.3261518038 -179878.0960558316 -181400.6569036615
    110100  163.4228608149 -179883.4414399911 -181379.4253656613
    110200  163.9219565740 -179861.6428732323 -181362.1955552521
    110300  169.7395949903 -179821.2096990113 -181375.0174367360
    110400  166.2977802959 -179824.7463733756 -181347.0475065027
    110500  166.7953319206 -179849.3103411470 -181376.1660955123
    110600  159.7998898611 -179902.7091265584 -181365.5281309751
    110700  166.7503303464 -179886.6930993785 -181413.1369062884
    110800  163.0832812036 -179856.8012183996 -181349.6766093309
    110900  164.8291068383 -179837.8598690270 -181346.7166659471
    111000  172.1559702519 -179810.4749020341 -181386.4023024045
    111100  167.7416012409 -179803.7356802802 -181339.2536480319
    111200  170.2430071483 -179764.7282292452 -181323.1442359273
    111300  173.2968766086 -179740.6063712766 -181326.9777056337
    111400  167.6145530680 -179784.1122122886 -181318.4671724687
    111500  170.8765465642 -179818.8796585984 -181383.0951279606
    111600  168.2892344522 -179837.7705074946 -181378.3015467167
    111700  162.6066355128 -179834.2984371479 -181322.8105811747
    111800  169.8878399968 -179774.0810527306 -181329.2458352760
    111900  172.7226000898 -179770.1043683996 -181351.2187366459
    112000  159.0657803804 -179802.4526804182 -181258.5515969754
    112100  169.1741422705 -179783.0511185303 -181331.6826637979
    112200  168.4676493268 -179785.2927236707 -181327.4569847274
    112300  166.2025230330 -179787.6527733060 -181309.0819150026
    112400  173.1506051695 -179743.8881003108 -181328.9204560166
    112500  166.6927983325 -179705.2128631135 -181231.1300180761
    112600  174.0283048181 -179711.3719378054 -181304.4388154835
    112700  172.6154663541 -179735.0955135208 -181315.2291723013
    112800  168.9949759624 -179767.5589724391 -181314.5504171991
    112900  165.2203324747 -179787.4715428706 -181299.9096457379
    113000  171.4486011484 -179757.2294521372 -181326.6815478704
    113100  169.3592764519 -179736.2010189375 -181286.5272950280
    113200  175.8029385965 -179694.2204851648 -181303.5324805278
    113300  174.2568319802 -179643.9291552876 -181239.0879860702
    113400  173.3326011352 -179666.5163446230 -181253.2147037141
    113500  170.2802187872 -179713.6937329544 -181272.4503774963
    113600  173.3501290267 -179730.2000522157 -181317.0588628111
    113700  173.6156062599 -179765.0724338051 -181354.3614409568
    113800  165.4384253659 -179790.6085031402 -181305.0430430905
    113900  166.6519043329 -179757.8611542577 -181283.4039627804
    114000  173.9326824068 -179729.0184946235 -181321.2100382784
    114100  166.7452620747 -179746.9513833072 -181273.3487949152
    114200  172.9668375698 -179737.8414566222 -181321.1915912868
    114300  171.6106082849 -179713.9963590571 -181284.9314790801
    114400  174.6079725385 -179677.6296572472 -181276.0028524599
    114500  168.0972558379 -179689.8707063466 -181228.6443603442
    114600  174.9237471554 -179673.8755788642 -181275.1393962860
    114700  179.5639819843 -179643.4658676145 -181287.2067086351
    114800  170.7389239739 -179693.7772567381 -181256.7329195966
    114900  173.3820523630 -179716.4664377078 -181303.6174766840
    115000  170.9314151405 -179711.0441927660 -181275.7619327884
    115100  174.6653075269 -179685.0352407790 -181283.9332843552
    115200  170.6677659716 -179671.1879598817 -181233.4922375725
    115300  174.8255844758 -179611.3969382609 -181211.7621678720
    115400  178.8846954536 -179612.7128930837 -181250.2354992395
    115500  177.5841409730 -179663.8224966050 -181289.4397390454
    115600  175.5711936553 -179686.5098401837 -181293.7004266742
    115700  174.0326460204 -179694.8176790148 -181287.9242963521
    115800  169.4833325428 -179671.5071781769 -181222.9690721181
    115900  174.0245255100 -179610.9049324699 -181203.9372141054
    116000  176.1361360191 -179595.3716238297 -181207.7337309448
    116100  173.8161242437 -179615.3407709109 -181206.4653332534
    116200  173.6922784598 -179658.7491984160 -181248.7400680734
    116300  174.4512236848 -179706.1466211951 -181303.0849267951
    116400  174.2462099406 -179715.0766392787 -181310.1382351917
    116500  175.7458544591 -179684.8788601707 -181293.6683034779
    116600  173.1525934026 -179652.6398002680 -181237.6903563947
    116700  179.0401910492 -179622.9786397701 -181261.9246631296
    116800  177.2215089726 -179627.3901555075 -181249.6878400793
    116900  174.6288445491 -179618.0899113929 -181216.6541704031
    117000  175.4425612333 -179614.6144194673 -181220.6274960635
    117100  172.2896056746 -179619.5439462887 -181196.6946543599
    117200  178.9402053541 -179615.1231872395 -181253.1539347802
    117300  174.7974385913 -179643.2761821971 -181243.3837624773
    117400  175.3313147118 -179644.7014165004 -181249.6961349115
    117500  180.1983083914 -179578.7671517266 -181228.3146595988
    117600  178.7240990292 -179563.5841266958 -181199.6366223162
    117700  181.0894851339 -179594.5725167576 -181252.2779168308
    117800  173.3681626520 -179636.2114857839 -181223.2353774059
    117900  176.8277860421 -179611.0299537559 -181229.7234719809
    118000  178.9936934267 -179594.9095277785 -181233.4299087550
    118100  176.4838914157 -179619.3472816340 -181234.8927651796
    118200  175.5008756884 -179615.9925072774 -181222.5393983417
    118300  180.8525695667 -179541.4929766651 -181197.0296356052
    118400  178.2549700681 -179544.6385992128 -181176.3966565804
    118500  179.7218916218 -179563.8603535672 -181209.0467100944
    118600  174.3257424857 -179595.2682786272 -181191.0579208395
    118700  175.4811229952 -179595.3215101774 -181201.6875837512
    118800  182.6252334640 -179521.4020674803 -181193.1658116810
    118900  181.9882865069 -179529.9886014637 -181195.9216901216
    119000  180.1937891416 -179566.2287630254 -181215.7349013789
    119100  173.1693049203 -179568.4913915560 -181153.6949260467
    119200  182.3840143332 -179522.9099633740 -181192.4655713296
    119300  178.7827373955 -179536.1024682601 -181172.6917434534
    119400  182.5268007263 -179524.9395320241 -181195.8022162839
    119500  176.3508207967 -179532.4283476045 -181146.7556937004
    119600  179.3853965695 -179503.9349964476 -181146.0410544979
    119700  181.8348566757 -179446.0003865110 -181110.5289681123
    119800  185.9667818053 -179431.0412577153 -181133.3937615338
    119900  185.4389364787 -179492.4846974706 -181190.0052694533
    120000  176.6355164157 -179521.8278102604 -181138.7612793156
    120100  178.9689446523 -179492.2463188283 -181130.5401478500
    120200  178.9314722312 -179475.6343496000 -181113.5851535432
    120300  180.7287168458 -179476.1539458882 -181130.5568486415
    120400  185.7316022287 -179449.4923990258 -181149.6920530866
    120500  181.6096761002 -179442.6385575182 -181105.1058208950
    120600  177.9002911076 -179483.1581620660 -181111.6694642299
    120700  181.1322510334 -179500.7821972387 -181158.8790792493
    120800  180.9780559914 -179515.8936417036 -181172.5790118663
    120900  172.0252822651 -179558.2367496135 -181132.9678233095
    121000  180.6825561574 -179517.6335045928 -181171.6138492804
    121100  183.2915587814 -179471.0778894113 -181148.9412206537
    121200  183.3339548054 -179463.0104608639 -181141.2618881789
    121300  180.9374104699 -179482.0490563118 -181138.3623546206
    121400  185.5883875062 -179473.2618267706 -181172.1504835711
    121500  184.8934155660 -179425.9743234471 -181118.5011600827
    121600  184.4616477748 -179387.4191862277 -181075.9935912885
    121700  187.6228914025 -179362.5228403165 -181080.0354834455
    121800  182.0389462263 -179411.8070952869 -181078.2039264441
    121900  180.9502608390 -179480.2006596814 -181136.6315911388
    122000  183.7218926309 -179469.2223189263 -181151.0249553448
    122100  185.9556528613 -179442.0893244267 -181144.3399531389
    122200  182.7796344458 -179419.9939362763 -181093.1710775119
    122300  188.6627965116 -179375.9214332326 -181102.9534380940
    122400  185.7382919899 -179412.9133398733 -181113.1742324611
    122500  177.9389801441 -179464.8114454400 -181093.6769096620
    122600  182.8964788478 -179431.6440780532 -181105.8908208514
    122700  180.0584069483 -179388.1628447694 -181036.4296853652
    122800  187.6883095672 -179348.2468091183 -181066.3582945535
    122900  185.7977375363 -179345.3437416028 -181046.1488027449
    123000  181.4742754140 -179380.4665437959 -181041.6943401290
    123100  182.3282488944 -179444.1694077122 -181113.2145350685
    123200  182.1504636386 -179442.6138426506 -181110.0315117451
    123300  179.7356576551 -179412.7126159247 -181058.0249876523
    123400  185.0820728362 -179352.3417911379 -181046.5956091907
    123500  184.0611623855 -179342.2261685595 -181027.1345032678
    123600  188.4154011864 -179303.2132352173 -181027.9805665326
    123700  187.4932988322 -179292.7009447484 -181009.0272887204
    123800  188.3185686145 -179306.2694913266 -181030.1504107263
    123900  186.4061586593 -179350.0763871715 -181056.4509764416
    124000  184.3935549722 -179405.6295769096 -181093.5806558477
    124100  180.8798781264 -179403.2398742517 -181059.0265175955
    124200  189.1470449103 -179381.6765296203 -181113.1413770900
    124300  177.2434946959 -179378.2117042495 -181000.7106476202
    124400  189.9730915743 -179327.4231568708 -181066.4496913959
    124500  186.2896899493 -179323.9767734209 -181029.2852002383
    124600  189.4897974709 -179308.5789573173 -181043.1813849181
    124700  190.6494150656 -179289.5284085363 -181034.7460540633
    124800  189.8676371757 -179265.6504165439 -181003.7116143687
    124900  189.8886408344 -179253.5681301022 -180991.8215968402
    125000  189.9689453799 -179258.6443824651 -180997.6329624456
    125100  189.1923369953 -179314.2573481686 -181046.1368024489
    125200  184.5033560213 -179344.8871789517 -181033.8433841225
    125300  191.2741691100 -179299.1802143536 -181050.1169006762
    125400  186.0721262773 -179287.2852841032 -180990.6021183462
    125500  192.2951673298 -179273.9279497841 -181034.2109228952
    125600  183.9565250646 -179302.7254567076 -180986.6759343008
    125700  189.0463899032 -179334.4816907175 -181065.0251354411
    125800  180.1122021145 -179358.4054483015 -181007.1647334882
    125900  194.4758562465 -179295.0659208409 -181075.3110678480
    126000  194.2206538206 -179282.7353795731 -181060.6443863062
    126100  187.8895328890 -179299.3788899011 -181019.3323872402
    126200  190.1192480717 -179261.8990104286 -181002.2634714205
    126300  192.9658940188 -179213.5493660896 -180979.9722166951
    126400  192.6368447274 -179237.6281283825 -181001.0388395099
    126500  188.5482467038 -179282.3898698043 -181008.3732779749
    126600  191.5667225580 -179274.8484088417 -181028.4631492224
    126700  190.1465770855 -179265.6865264746 -181006.3011591073
    126800  190.4125336730 -179266.1455140215 -181009.1947312523
    126900  194.4386077796 -179232.1737981894 -181012.0779702106
    127000  194.6359800682 -179183.4816390270 -180965.1925703326
    127100  188.0872585070 -179203.8935137828 -180925.6570048072
    127200  190.2180733122 -179245.3547767877 -180986.6238907176
    127300  192.5148941375 -179290.0488132977 -181052.3431804737
    127400  186.5176509244 -179285.8685318245 -180993.2637288333
    127500  193.7898490378 -179243.5484009102 -181017.5137915118
    127600  192.0853410984 -179236.4659836122 -180994.8281932033
    127700  193.3729307396 -179227.2058847921 -180997.3547770815
    127800  188.7111150313 -179210.2721347604 -180937.7464506211
    127900  196.3378924930 -179153.2119880656 -180950.5023408651
    128000  194.3309934708 -179138.1070247513 -180917.0260881077
    128100  195.7570285117 -179173.7501210938 -180965.7232057052
    128200  190.6839189723 -179227.0978806391 -180972.6313772626
    128300  185.3160616663 -179238.2329433144 -180934.6287109500
    128400  195.9552946106 -179204.3499249120 -180998.1379508079
    128500  193.2111321203 -179194.3041232811 -180962.9719000611
    128600  194.3463909200 -179164.4784041276 -180943.5384167759
    128700  198.9772068842 -179145.2179759743 -180966.6687912961
    128800  193.9873897851 -179203.5013363401 -180979.2750283081
    128900  190.8440819060 -179225.9986083449 -180972.9982473008
    129000  193.4234886101 -179195.6939118487 -180966.3056143053
    129100  194.3900978871 -179156.5760054148 -180936.0361145973
    129200  196.3913531855 -179151.0261409798 -180948.8058765763
    129300  198.9830248824 -179148.6572040000 -180970.1612776709
    129400  194.7849089169 -179156.8048667421 -180939.8791028062
    129500  187.6495435588 -179149.5789439801 -180867.3355627518
    129600  201.0403048548 -179102.2831119091 -180942.6196656509
    129700  197.7274493454 -179113.0244291785 -180923.0348794278
    129800  190.1740279453 -179146.4902129267 -180887.3561325882
    129900  195.3832579583 -179197.6084878434 -180986.1600515185
    130000  190.0987793840 -179245.5895077543 -180985.7665969936
    130100  194.5837543855 -179199.9145777634 -180981.1474316361
    130200  193.8735391870 -179172.4152332976 -180947.1467291877
    130300  198.6193871463 -179134.7046898075 -180952.8799990378
    130400  190.5123225230 -179114.7756635651 -180858.7383546804
    130500  200.3861269525 -179085.5502971665 -180919.8984621267
    130600  195.2988846148 -179129.4193907218 -180917.1985951014
    130700  186.9168142381 -179199.9300833616 -180910.9792483524
    130800  198.2483774047 -179166.4571457902 -180981.2362067415
    130900  198.2909813857 -179154.6199166769 -180969.7889773531
    131000  191.3307874231 -179153.2363723630 -180904.6913465543
    131100  193.8422313153 -179082.8560664184 -180857.3009679323
    131200  202.7372867286 -179055.1898658347 -180911.0607064727
    131300  201.6018852639 -179103.5352260081 -180949.0125248134
    131400  196.3370028685 -179132.7870446901 -180930.0692538066
    131500  203.3724254809 -179156.0592726871 -181017.7442164398
    131600  194.9546651008 -179203.4121413775 -180988.0403370345
    131700  190.5027953701 -179178.6419698819 -180922.5174487956
    131800  194.2650044548 -179120.0193220699 -180898.3343175093
    131900  201.8304183486 -179107.3610277656 -180954.9303338913
    132000  197.7431730597 -179139.0590780212 -180949.2134642150
    132100  197.1907085133 -179162.2506211017 -180967.3477094558
    132200  191.5813617571 -179165.6432163572 -180919.3919649564
    132300  194.0939710451 -179081.5471347438 -180858.2964787779
    132400  199.2551864892 -179030.5104742730 -180854.5059337083
    132500  200.3045498583 -179035.2786941629 -180868.8800968828
    132600  198.9244801882 -179092.1045261380 -180913.0726777176
    132700  200.7975181556 -179123.2487179502 -180961.3627858195
    132800  197.0230891970 -179127.1435941385 -180930.7062839297
    132900  200.2764398513 -179110.6598223742 -180944.0039041876
    133000  196.1982002918 -179102.6825260005 -180898.6941269383
    133100  203.5613803833 -179049.7383115319 -180913.1529612463
    133200  204.6073463821 -179035.8278699650 -180908.8173632064
    133300  197.4726533883 -179079.1095919662 -180886.7876227831
    133400  200.2912930568 -179102.8302484849 -180936.3102975466
    133500  197.4805931917 -179080.5331220323 -180888.2838343473
    133600  203.8004958974 -179045.4694182266 -180911.0729475366
    133700  203.9129908301 -179038.1967031425 -180904.8300186779
    133800  203.8726113161 -179034.4848976920 -180900.7485764240
    133900  199.2851368222 -179055.0378514045 -180879.3074782146
    134000  196.9484552238 -179105.5689518116 -180908.4484371622
    134100  204.0569161907 -179099.5592872611 -180967.5101052864
    134200  200.9034009383 -179054.6919004278 -180893.7752264543
    134300  199.6383312835 -179005.7028200594 -180833.2056128668
    134400  204.6625309462 -178988.9929557373 -180862.4876122119
    134500  199.5361618259 -179009.8787944022 -180836.4463210811
    134600  199.4567808978 -179049.3810965887 -180875.2219648815
    134700  201.7074991200 -179059.0163632493 -180905.4604584392
    134800  201.1260232290 -179000.2586887412 -180841.3799142806
    134900  205.2403562545 -178961.6572084083 -180840.4413168535
    135000  203.1972377459 -178981.0459595152 -180841.1272228881
    135100  200.2534175857 -179006.8080379704 -180839.9413724066
    135200  204.8046715767 -178994.5506897355 -180869.3465111595
    135300  206.9345017071 -178953.2630190108 -180847.5554495609
    135400  204.8534976818 -178958.4099882377 -180833.6527671316
    135500  200.3767070736 -178989.1575682084 -180823.4195029592
    135600  198.7494493000 -178985.5342081611 -180804.9001151471
    135700  207.7442189944 -178930.2893599086 -180831.9939972946
    135800  204.5523026452 -178911.6429001303 -180784.1285192790
    135900  205.4554266138 -178901.6788298110 -180782.4317068774
    136000  197.5126287362 -178974.4051672201 -180782.4491350770
    136100  200.7453538893 -178970.8728270771 -180808.5093797229
    136200  204.1617189769 -178920.9351946279 -180789.8453844495
    136300  203.9679924270 -178919.0729208697 -180786.2097247445
    136400  204.2814568208 -178924.7975834030 -180794.8038615494
    136500  203.9534705888 -178900.7697631960 -180767.7736331818
    136600  210.6080207208 -178854.1341292015 -180782.0542013657
    136700  210.2960100220 -178810.9445054470 -180736.0084105626
    136800  207.7315610196 -178852.5218758672 -180754.1106412951
    136900  203.4923819485 -178917.4869689904 -180780.2700023636
    137000  207.9926535092 -178923.6089706268 -180827.5877943710
    137100  201.6649801231 -178929.4612385761 -180775.5161119913
    137200  206.2400035833 -178891.5303068065 -180779.4652545390
    137300  214.4831356958 -178842.8146630173 -180806.2077998668
    137400  206.2072688750 -178840.5815305081 -180728.2168225057
    137500  206.5369717348 -178867.3630276730 -180758.0164419580
    137600  207.6549290320 -178900.5700644595 -180801.4573354880
    137700  202.5650686842 -178941.3288642020 -180795.6232092090
    137800  204.8920209177 -178936.9102716752 -180812.5056948771
    137900  210.3849115603 -178869.9125958601 -180795.7903116727
    138000  211.0526190964 -178856.0867461019 -180788.0767018796
    138100  205.5999486711 -178859.2353940800 -180741.3112358380
    138200  210.8275422862 -178849.1863924959 -180779.1159799238
    138300  209.1109773610 -178874.0481137345 -180788.2641496880
    138400  204.3106608894 -178891.4813575370 -180761.7549717030
    138500  210.5813899522 -178883.8441084544 -180811.5204007617
    138600  204.8224568216 -178899.4735984152 -180774.4322271748
    138700  210.1306053794 -178844.0184849855 -180767.5682648109
    138800  209.6486407846 -178792.7486544218 -180711.8864977355
    138900  208.2990922083 -178798.6205406963 -180705.4045250275
    139000  206.8701691063 -178789.3266613278 -180683.0301868973
    139100  217.6830272994 -178751.8013241940 -180744.4864852990
    139200  208.7766223039 -178822.3989859926 -180733.5543131302
    139300  208.0250768130 -178857.8404288607 -180762.1160577224
    139400  208.0235428794 -178873.4312109626 -180777.6927980923
    139500  211.2665929080 -178842.4218395018 -180776.3705260295
    139600  211.7202162253 -178786.8991571840 -180725.0003422519
    139700  210.0298205382 -178784.0024875909 -180706.6296761612
    139800  212.1404933370 -178792.6277034287 -180734.5761336145
    139900  209.4986933540 -178807.6778406205 -180725.4430550083
    140000  204.6391237469 -178851.8255182041 -180725.1059035925
    140100  206.6510299453 -178862.0414840657 -180753.7389949276
    140200  217.0191140541 -178819.7652164117 -180806.3728707469
    140300  209.2233232298 -178803.8508613806 -180719.0953190192
    140400  211.3863385712 -178734.1150190077 -180669.1598654386
    140500  213.0434422470 -178716.6941291866 -180666.9082147916
    140600  209.6244411027 -178726.6402175855 -180645.5565353731
    140700  211.7370530599 -178737.6174796791 -180675.8727902697
    140800  208.8883555525 -178806.1732983096 -180718.3514391645
    140900  211.3753847073 -178818.4195666797 -180753.3641406988
    141000  208.9960962312 -178811.1294255261 -180724.2938318442
    141100  215.7329853083 -178755.9584872435 -180730.7928320149
    141200  212.6741478764 -178693.2417064613 -180640.0752464097
    141300  213.6854053484 -178710.3029603976 -180666.3936196704
    141400  211.2550843497 -178728.6708419564 -180662.5141783623
    141500  209.6534238101 -178700.5316450985 -180619.7132725507
    141600  219.5171952962 -178646.0123602220 -180655.4876192760
    141700  214.7157537047 -178680.3969140701 -180645.9194519128
    141800  210.5127548908 -178730.1677974574 -180657.2157997677
    141900  212.6317362048 -178728.9038546600 -180675.3491552970
    142000  214.4828135531 -178699.8527237058 -180663.2429116394
    142100  218.3855755129 -178654.7964338878 -180653.9127688762
    142200  212.2916327295 -178664.3188399519 -180607.6508103630
    142300  214.7751646455 -178639.7017837628 -180605.7681733780
    142400  215.8396274436 -178614.3845794303 -180590.1951335248
    142500  216.3507965251 -178638.6032802984 -180619.0931107519
    142600  211.0163450021 -178651.8031287190 -180583.4610289828
    142700  220.2212703936 -178654.6158242272 -180670.5362343635
    142800  208.8244458173 -178707.3498204850 -180618.9429273002
    142900  213.5163379107 -178709.5606469625 -180664.1036514709
    143000  215.3291385667 -178704.0441033183 -180675.1816076922
    143100  215.2877605851 -178669.4538678335 -180640.2125953640
    143200  221.8344955008 -178638.1555815036 -180668.8435634270
    143300  210.1637334896 -178698.8863202385 -180622.7393570269
    143400  213.3151028308 -178689.7086903151 -180642.4095752854
    143500  213.5343891015 -178681.1792990369 -180635.8875453673
    143600  215.6890145263 -178661.9814162240 -180636.4132494821
    143700  222.9847971490 -178587.5273988948 -180628.7453199397
    143800  214.6110418396 -178598.0374516893 -180562.6014500337
    143900  214.8447780690 -178630.2487749530 -180596.9524105570
    144000  211.3632697026 -178713.5034022316 -180648.3370746783
    144100  206.8945163613 -178706.0737957445 -180600.0001977334
    144200  217.6944138851 -178630.7962665751 -180623.5856612560
    144300  217.7051693158 -178623.3536498668 -180616.2415004884
    144400  214.4435824174 -178641.9647019405 -180604.9957654038
    144500  213.1031853909 -178648.4485378772 -180599.2095162636
    144600  218.2896990509 -178601.3106506683 -180599.5493260365
    144700  215.1767138992 -178592.4436216792 -180562.1858203331
    144800  219.7498480371 -178589.2658908927 -180600.8708688793
    144900  215.8826312375 -178562.3798651503 -180538.5840788836
    145000  219.7548965840 -178515.8429548742 -180527.4941476006
    145100  223.8224639563 -178545.4747725476 -180594.3607522257
    145200  217.7446548225 -178595.1368619979 -180588.3861656192
    145300  216.2287517396 -178582.6867316330 -180562.0593558624
    145400  218.7209483717 -178534.2021659203 -180536.3885267509
    145500  219.3079851228 -178489.6845236382 -180497.2446586094
    145600  216.1380184561 -178469.9061288910 -180448.4481745042
    145700  223.3370164825 -178488.5689863261 -180533.0111469827
    145800  218.1335941382 -178545.2100158261 -180542.0196962606
    145900  221.6208369845 -178573.5619334641 -180602.2940708729
    146000  212.1420718781 -178592.5735261583 -180534.5364064162
    146100  220.8755395180 -178546.6903692720 -180568.6000032427
    146200  227.4744123495 -178530.5701272734 -180612.8862896473
    146300  216.6103588413 -178545.2128515426 -180528.0787330017
    146400  219.4338881560 -178523.6400319622 -180532.3526918182
    146500  225.5165620414 -178508.7820837661 -180573.1759519443
    146600  218.6402232192 -178543.9006678794 -180545.3480652015
    146700  217.5228000846 -178556.7815124495 -180547.9999427884
    146800  220.1971407560 -178538.3967048621 -180554.0962306629
    146900  221.2818771332 -178496.4498061898 -180522.0790821845
    147000  225.2033572698 -178463.7459424432 -180525.2727129498
    147100  221.4165069316 -178488.7534307249 -180515.6151170041
    147200  215.4689238868 -178559.6244783726 -180532.0415870248
    147300  216.9758737508 -178551.1012637493 -180537.3130934215
    147400  218.3803753643 -178525.6805586921 -180524.7492911683
    147500  222.5866690679 -178509.5836154455 -180547.1570450977
    147600  221.4272660001 -178509.8865333595 -180536.8467088795
    147700  217.2440052671 -178524.4894884457 -180513.1558121612
    147800  229.1295340787 -178530.1090953887 -180627.5763540625
    147900  212.2550301355 -178585.3602052463 -180528.3571130351
    148000  224.1558448600 -178553.7622893831 -180605.7000604116
    148100  221.4780952168 -178509.4074592116 -180536.8329288201
    148200  226.6212350247 -178476.4735023921 -180550.9796218058
    148300  218.8174966729 -178501.6625475001 -180504.7327180122
    148400  223.1150898341 -178475.2386064930 -180517.6492355931
    148500  221.7112787940 -178466.6260747959 -180496.1861226487
    148600  219.3900153617 -178461.0796261875 -180469.3906715156
    148700  226.6646951247 -178402.4841130364 -180477.3880691456
    148800  223.7101707593 -178345.5435661119 -180393.4016062664
    148900  225.3860821353 -178351.9632828297 -180415.1627291183
    149000  222.0785948299 -178451.8971097482 -180484.8195934467
    149100  223.2716725315 -178474.9467688961 -180518.7907666034
    149200  224.5453223997 -178451.4443447286 -180506.9474195092
    149300  223.8098226956 -178398.4404207872 -180447.2106815101
    149400  234.0418570956 -178353.1361447741 -180495.5711407301
    149500  226.8425772824 -178405.6924330581 -180482.2247344749
    149600  224.5019134311 -178421.3799266576 -180476.4856328020
    149700  227.1306051875 -178422.8442514802 -180502.0131798298
    149800  222.2492112574 -178463.5609594148 -180498.0452774361
    149900  223.9698006474 -178506.2915921785 -180556.5263018970
    150000  227.2139556305 -178480.6995893878 -180560.6315133319
    150100  225.8815102434 -178427.9437370241 -180495.6783657371
    150200  228.2189487242 -178391.3006388319 -180480.4323375578
    150300  219.9123840122 -178392.1932400815 -180405.2860833819
    150400  230.8400407421 -178378.2413007789 -180491.3666531887
    150500  225.6502858286 -178383.8443379971 -180449.4623227711
    150600  222.9392049004 -178427.5354179932 -180468.3359845095
    150700  222.6171846714 -178453.5533643053 -180491.4061358559
    150800  223.1341411695 -178422.9843483837 -180465.5693746976
    150900  228.0444204565 -178348.5746876493 -180436.1087428036
    151000  226.5326594080 -178345.9442963199 -180419.6395885445
    151100  230.6661975935 -178365.0948428818 -180476.6288233465
    151200  227.3042780621 -178405.9616179437 -180486.7203595385
    151300  228.0027107333 -178415.9541703574 -180503.1064118827
    151400  225.1899497545 -178424.1620810853 -180485.5661182896
    151500  225.9059129230 -178401.6758658717 -180469.6338783646
    151600  228.5707713043 -178357.0663858691 -180449.4186922981
    151700  229.4310789099 -178391.0515511364 -180491.2791715992
    151800  228.3394879529 -178438.3782362515 -180528.6133592330
    151900  227.3671416220 -178431.1523129260 -180512.4865118019
    152000  228.1588257749 -178385.9446795265 -180474.5260087065
    152100  231.3336935717 -178333.5439616742 -180451.1882454884
    152200  227.5201828155 -178326.2518444536 -180408.9869927697
    152300  222.5155202738 -178345.7704975268 -180382.6926263030
    152400  230.5685981320 -178297.9461347613 -180408.5866831511
    152500  231.9639373005 -178255.5043674143 -180378.9179449665
    152600  231.7957936560 -178294.0496367417 -180415.9240159954
    152700  225.5438742031 -178341.3254256578 -180405.9693112125
    152800  229.9606137678 -178348.0595171107 -180453.1345354928
    152900  228.4193439681 -178327.8032427979 -180418.7693731461
    153000  235.7032591285 -178246.5760908863 -180404.2196734675
    153100  232.6340609333 -178233.5020965777 -180363.0500312078
    153200  232.7300744689 -178266.7765737033 -180397.2034227350
    153300  233.1182470068 -178292.8877421096 -180426.8679488181
    153400  226.6115250724 -178306.8332090222 -180381.2504428754
    153500  233.4035369926 -178269.5501428134 -180406.1419133555
    153600  232.1631799331 -178282.0315988116 -180407.2690569038
    153700  229.1972437651 -178347.1400390306 -180445.2271167554
    153800  224.5400322778 -178344.9034110811 -180400.3580597278
    153900  228.1001129803 -178310.1326382715 -180398.1765065568
    154000  232.9868983904 -178279.7870829889 -180412.5649155755
    154100  233.4855129911 -178269.5120379557 -180406.8542223350
    154200  234.0860547282 -178257.8854542271 -180400.7250383025
    154300  237.1501784080 -178274.7565048452 -180445.6452844147
    154400  230.6648556105 -178333.1310379513 -180444.6527338125
    154500  226.9134494554 -178362.9272035824 -180440.1082736666
    154600  233.0545259175 -178325.0428265033 -180458.4397260483
    154700  236.5963701925 -178269.1726084474 -180434.9917901401
    154800  228.1647529128 -178265.7713521881 -180354.4069387886
    154900  234.9502753899 -178258.7881125800 -180409.5388310688
    155000  230.9229532957 -178295.1639682449 -180409.0483077804
    155100  230.2594371544 -178314.4328830391 -180422.2433509215
    155200  235.9241080713 -178305.7432276639 -180465.4084764117
    155300  231.0031564241 -178317.4921851381 -180432.1107095378
    155400  231.8448462077 -178326.7634456177 -180449.0868552487
    155500  236.4969075075 -178275.4353831866 -180440.3440767303
    155600  235.2336695646 -178235.5741256810 -180388.9190536204
    155700  232.6994575625 -178217.2402025483 -180347.3867823468
    155800  236.3413819615 -178202.3545478474 -180365.8395500203
    155900  234.5444291006 -178235.1642335903 -180382.1998076857
    156000  229.1481136756 -178282.4375103111 -180380.0748478722
    156100  231.2268528252 -178297.9724331985 -180414.6386895902
    156200  229.3617633372 -178266.0535020471 -180365.6466030665
    156300  237.1541887626 -178188.9676133106 -180359.8931039374
    156400  238.0855451673 -178182.4832405120 -180361.9344306867
    156500  234.6313639839 -178205.1223623691 -180352.9537442685
    156600  231.7320913596 -178229.3368812033 -180350.6281253248
    156700  235.1641656433 -178232.0390745160 -180384.7477588567
    156800  236.7042635553 -178206.1808075169 -180372.9876523532
    156900  235.7137102784 -178150.1441879102 -180307.8834410251
    157000  236.7068236983 -178123.5887668710 -180290.4190474290
    157100  237.2677308588 -178120.7948636399 -180292.7597262986
    157200  234.8394214689 -178189.7401217711 -180339.4760759667
    157300  235.7440058225 -178250.1618856167 -180408.1784661925
    157400  232.6444557048 -178260.0410136458 -180389.6841027175
    157500  235.6395047187 -178218.6097427723 -180375.6697131724
    157600  235.9629535084 -178147.5661848342 -180307.5870273410
    157700  237.1563617844 -178117.5400061898 -180288.4853888051
    157800  238.7608126584 -178116.1853893893 -180301.8180238685
    157900  241.8884340580 -178153.8079398129 -180368.0710322104
    158000  234.5163089924 -178216.4794145627 -180363.2575752850
    158100  232.9825756719 -178198.1481981880 -180330.8864603165
    158200  233.7435094179 -178158.2799076088 -180297.9838087359
    158300  235.9601775665 -178109.1428478894 -180269.1382792360
    158400  237.4071102564 -178090.0926627760 -180263.3334138705
    158500  240.7600385706 -178089.5131333377 -180293.4468170922
    158600  241.6036628455 -178135.7282338758 -180347.3845113247
    158700  237.4455518754 -178162.8656422455 -180336.4582905216
    158800  230.9567847218 -178150.1674453797 -180264.3614800790
    158900  238.0246384546 -178090.7239817814 -180269.6176277865
    159000  246.4959126433 -178055.2207358076 -180311.6609989328
    159100  241.8720310186 -178077.6192284215 -180291.7321662865
    159200  241.8642546263 -178084.5305689608 -180298.5723212037
    159300  240.4859307807 -178071.0662993485 -180272.4907818471
    159400  239.5606915991 -178083.3749394028 -180276.3297198275
    159500  235.3017646823 -178127.1307318454 -180281.0990071003
    159600  236.8788603138 -178125.6687029093 -180294.0738182861
    159700  242.3485393183 -178056.6577690155 -180275.1326960981
    159800  240.9834395846 -178036.3382906667 -180242.3170024196
    159900  236.9614835021 -178045.9717035155 -180215.1331571486
    160000  237.6977314621 -178020.6383086856 -180196.5394259623
    160100  244.4467782930 -178006.8247346957 -180244.5070833264
    160200  233.0295037279 -178113.7961346991 -180246.9639794279
    160300  238.3672027701 -178113.3717765356 -180295.4012794642
    160400  232.6032097244 -178067.7388848727 -180197.0044054489
    160500  243.4021205308 -177996.8197280826 -180224.9392088728
    160600  241.0547156939 -177995.9827596396 -180202.6139377198
    160700  240.1289072481 -178018.6249917289 -180216.7812566526
    160800  237.7457774279 -178039.3848438642 -180215.7257771624
    160900  246.7232179216 -178027.0344648225 -180285.5554958459
    161000  241.5130464610 -178039.6814256240 -180250.5081945581
    161100  239.5021300526 -178009.2761257993 -180201.6948298656
    161200  240.0178935789 -177964.0920564884 -180161.2320947726
    161300  243.1130709597 -177959.9158852629 -180185.3893867214
    161400  240.1885217233 -178031.2363768758 -180229.9383567387
    161500  236.1202419171 -178076.9209709209 -180238.3816421639
    161600  237.2274499065 -178034.8612762529 -180206.4574043482
    161700  247.4717329414 -177987.9449007743 -180253.3178889363
    161800  245.9644827358 -177995.6501435012 -180247.2256612949
    161900  233.8607762755 -178039.5525237465 -180180.3298936224
    162000  244.6942957813 -177996.1761505671 -180236.1242910339
    162100  244.9189914911 -177933.5466118910 -180175.5516320885
    162200  246.8629457836 -177931.9934535205 -180191.7935628472
    162300  245.3574123814 -177920.4108161885 -180166.4291708810
    162400  243.2266932775 -177908.7496720746 -180135.2632799187
    162500  241.2817926065 -177928.8329949192 -180137.5428504219
    162600  244.7515976458 -177944.3622605467 -180184.8349461582
    162700  244.6285300963 -177947.6471011373 -180186.9932180735
    162800  239.0845024184 -177924.7137865621 -180113.3094990060
    162900  253.2286241141 -177861.6420635947 -180179.7140230824
    163000  240.9447964166 -177902.1477727200 -180107.7727422981
    163100  241.9261224454 -177936.1885463591 -180150.7966408043
    163200  243.0037365575 -177939.0511747785 -180163.5238217212
    163300  245.9991411182 -177921.3757062851 -180173.2684892567
    163400  249.9909559895 -177915.7039269338 -180204.1380533372
    163500  243.7391019116 -177952.9886027147 -180184.1928338663
    163600  241.3538331409 -178020.2573526008 -180229.6266720298
    163700  235.6681728276 -178031.4924465399 -180188.8148467491
    163800  241.6163517484 -177974.3724966473 -180186.1449291726
    163900  248.3435268162 -177924.1194734952 -180197.4729217754
    164000  248.5790501470 -177886.2678893237 -180161.7773341099
    164100  251.9383705221 -177872.1565934358 -180178.4174842399
    164200  240.8248243653 -177925.2454211133 -180129.7721584154
    164300  243.3231114544 -177946.1908094436 -180173.5870358024
    164400  247.4769199485 -177916.9923189406 -180182.4127893159
    164500  246.3957654315 -177869.6286294464 -180125.1521382183
    164600  249.4312323367 -177824.0900351764 -180107.4004133891
    164700  244.1021354314 -177820.6673405894 -180055.1948051452
    164800  249.6986486814 -177831.1332545770 -180116.8915801037
    164900  244.7522714411 -177886.9475752044 -180127.4264287840
    165000  244.3019541062 -177991.3473289066 -180227.7039471322
    165100  237.7245729863 -177988.9617701619 -180165.1085965671
    165200  248.1435670133 -177901.0380987909 -180172.5611015049
    165300  246.4369139516 -177871.4721010512 -180127.3722861609
    165400  248.2499528173 -177840.9952870235 -180113.4921525859
    165500  251.1993606595 -177796.7614558736 -180096.2574003913
    165600  254.9601813000 -177782.6432823593 -180116.5660334908
    165700  248.8753726822 -177879.2231041032 -180157.4451054275
    165800  246.8830451709 -177893.7451453866 -180153.7292458640
    165900  249.4315024255 -177868.9761770878 -180152.2890277114
    166000  247.7606427342 -177851.0033276101 -180119.0210155633
    166100  253.2505139049 -177826.4107850624 -180144.6831251765
    166200  249.1135678283 -177845.3768684939 -180125.7793243024
    166300  248.7050822615 -177856.5547669057 -180133.2179181965
    166400  249.6406961587 -177875.1237294764 -180160.3515536890
    166500  245.8216597707 -177909.2810454011 -180159.5491521081
    166600  243.6844500937 -177930.3161144369 -180161.0200591498
    166700  254.2269467965 -177870.5959601275 -180197.8066330006
    166800  246.2914603888 -177835.7304240797 -180090.2991174334
    166900  254.5561587530 -177758.0341524908 -180088.2584538888
    167000  255.5372070135 -177736.6597215214 -180075.8646050775
    167100  250.4717865186 -177769.6404017614 -180062.4760833628
    167200  253.0223100595 -177770.1972680811 -180086.3806147540
    167300  254.3404440905 -177785.3451900064 -180113.5948247882
    167400  251.8408287945 -177880.7280320874 -180186.0960193164
    167500  245.7823365892 -177896.7066280197 -180146.6147676626
    167600  251.8364687797 -177818.3690244678 -180123.6970998266
    167700  252.6050074610 -177770.3217526070 -180082.6850830567
    167800  255.2073498097 -177772.1521650533 -180108.3375134463
    167900  255.1581761312 -177823.0666177620 -180158.8018269753
    168000  250.1907721859 -177879.9911431537 -180170.2544005394
    168100  251.1346156039 -177887.8616694619 -180186.7649333592
    168200  252.8658919427 -177863.0169427549 -180177.7684274019
    168300  252.5871320902 -177826.0579454171 -180138.2576435128
    168400  250.1996284904 -177811.9864763421 -180102.3308049383
    168500  251.3016141313 -177804.3399038775 -180104.7718835943
    168600  257.1281348833 -177784.9682725100 -180138.7366174338
    168700  250.9027686863 -177789.4028250304 -180086.1837465568
    168800  259.0939952036 -177751.5379092972 -180123.3018726102
    168900  251.4962226400 -177757.4268072564 -180059.6402464297
    169000  249.2681313448 -177829.0605632923 -180110.8779039890
    169100  247.4883559858 -177848.1083696008 -180113.6335262356
    169200  251.0826003824 -177794.7702226867 -180093.1973357276
    169300  255.7781634155 -177775.8874302747 -180117.2980450387
    169400  254.9346597832 -177770.0321261835 -180103.7212516231
    169500  253.4894757088 -177716.1636899977 -180036.6235026339
    169600  265.5910301842 -177632.8455180747 -180064.0837792130
    169700  252.6490763501 -177676.6231654405 -179989.3899054823
    169800  256.5599923653 -177718.3228838196 -180066.8904136917
    169900  250.5880607064 -177759.6525191525 -180053.5525825366
    170000  262.8017422055 -177760.9681269311 -180166.6730571788
    170100  246.4777317077 -177845.0421342872 -180101.3159678980
    170200  247.9889976460 -177828.3214246394 -180098.4294889073
    170300  253.1031369133 -177754.7015599916 -180071.6248011524
    170400  257.1390293599 -177745.4234356338 -180099.2915093338
    170500  252.9474534651 -177760.1381126373 -180075.6362169797
    170600  257.4525204644 -177725.7318859976 -180082.4696784806
    170700  256.0142319950 -177691.5409589100 -180035.1125614241
    170800  254.8098992323 -177620.2708035292 -179952.8178624443
    170900  263.8923998088 -177583.2173927170 -179998.9062764635
    171000  262.8755869559 -177634.5816312255 -180040.9625413154
    171100  259.7526349577 -177668.0715977755 -180045.8647939636
    171200  255.8851404459 -177682.4291394339 -180024.8190291723
    171300  255.9239464695 -177674.2663441156 -180017.0114668198
    171400  259.2680530449 -177629.3411585487 -180002.6984591189
    171500  261.5844944371 -177565.9138608374 -179960.4760226505
    171600  261.9573201287 -177618.9014718698 -180016.8765052898
    171700  249.8124993518 -177669.2563127181 -179956.0568349849
    171800  262.7677153901 -177625.4239117054 -180030.8173581827
    171900  260.6633577180 -177628.7335371078 -180014.8635510668
    172000  255.4280852341 -177703.5881788630 -180041.7941542671
    172100  256.3909299346 -177725.2117171255 -180072.2316380673
    172200  253.2125224003 -177694.1932655477 -180012.1178288578
    172300  261.1828528612 -177653.4320003003 -180044.3175079509
    172400  259.2459652705 -177638.2133330596 -180011.3684406480
    172500  262.3882764200 -177649.2895749424 -180051.2096114133
    172600  254.1704784945 -177722.7594155801 -180049.4531737959
    172700  258.1866549560 -177699.5467183556 -180063.0048276485
    172800  264.0119768014 -177603.1588755360 -180019.9423751638
    172900  254.5634872120 -177602.2443911103 -179932.5357777181
    173000  260.8447423172 -177603.5548530055 -179991.3452738584
    173100  257.4280625105 -177623.7382020496 -179980.2521047669
    173200  259.5379807822 -177662.7132943526 -180038.5415316942
    173300  252.3705321337 -177719.5928506723 -180029.8097781108
    173400  256.3697306504 -177686.2657988308 -180033.0916600910
    173500  256.2749385364 -177619.8464580667 -179965.8045859011
    173600  263.9100596764 -177571.3694626931 -179987.2200060628
    173700  257.2395867964 -177585.5856630894 -179940.3742463675
    173800  255.6834533568 -177566.2772740392 -179906.8209065174
    173900  265.9977985048 -177499.7148704211 -179934.6767162893
    174000  266.8188814969 -177540.7811364668 -179983.2592316024
    174100  264.3541908760 -177562.7494644568 -179982.6656148789
    174200  264.4437775214 -177546.6337392259 -179967.3699718616
    174300  259.5691336245 -177559.3963720099 -179935.5097845777
    174400  254.9794348918 -177625.2199804179 -179959.3189802314
    174500  259.0262549128 -177621.4397405715 -179992.5836046793
    174600  266.9645508401 -177535.5188748302 -179979.3304369900
    174700  264.7883285842 -177498.6463773451 -179922.5366537234
    174800  257.3859059204 -177536.7572176770 -179892.8852161166
    174900  261.4706630896 -177570.1436368037 -179963.6637787591
    175000  258.4635529811 -177664.7138975494 -180030.7067500999
    175100  255.3355079579 -177702.4758592621 -180039.8343760156
    175200  265.6948046936 -177635.6087091407 -180067.7969291593
    175300  265.3393985865 -177591.9769997241 -180020.9118081903
    175400  259.0041755809 -177584.2946566644 -179955.2364050742
    175500  257.7290612189 -177561.6315250242 -179920.9007902849
    175600  274.1978432949 -177453.4613608743 -179963.4869715954
    175700  263.9763724847 -177485.0451575498 -179901.5027328534
    175800  261.3725209952 -177522.0953756537 -179914.7171182368
    175900  264.4559329226 -177548.5924969438 -179969.4400009446
    176000  261.3154959606 -177595.0334965402 -179987.1332280973
    176100  256.7868258307 -177633.6028565289 -179984.2468352914
    176200  262.5303468918 -177562.1191793566 -179965.3397385392
    176300  266.0752058972 -177496.1806925209 -179931.8511308972
    176400  267.4963850688 -177459.1202351317 -179907.8002438064
    176500  261.7125162430 -177465.6873256458 -179861.4214077319
    176600  262.8466365287 -177516.4878089247 -179922.6037048454
    176700  264.8021399272 -177570.0866301073 -179994.1033364540
    176800  263.0688898672 -177565.9533350008 -179974.1037530203
    176900  268.5126312084 -177483.5422626817 -179941.5250572809
    177000  262.3654080056 -177444.8414747709 -179846.5521722292
    177100  265.6512710782 -177407.6804786992 -179839.4701890571
    177200  267.9315201837 -177408.2164433640 -179860.8797083237
    177300  260.4893016245 -177496.5695576161 -179881.1062503175
    177400  266.5242661991 -177535.5711038851 -179975.3522706496
    177500  267.7937370786 -177505.7849075192 -179957.1868966112
    177600  265.6481695962 -177449.3979259328 -179881.1592451147
    177700  267.6470963151 -177408.7095330285 -179858.7691626498
    177800  269.1224751207 -177391.1647829969 -179854.7301300335
    177900  270.5614041637 -177400.6436513813 -179877.3810522412
    178000  272.9624410365 -177445.4390212192 -179944.1556760751
    178100  266.4388588629 -177523.7769344768 -179962.7762767070
    178200  265.5262688993 -177537.4548587787 -179968.1002907327
    178300  264.5394185072 -177505.3659811741 -179926.9777178651
    178400  269.0072438123 -177468.9672972964 -179931.4778091392
    178500  269.5680625224 -177457.0137479583 -179924.6580322206
    178600  265.6393781659 -177493.0737756486 -179924.7546174822
    178700  272.1150752701 -177551.6458288175 -180042.6056401115
    178800  254.1096825326 -177617.9534290173 -179944.0906568839
    178900  268.2616039933 -177539.6618535035 -179995.3467279905
    179000  269.1125167636 -177490.3227934357 -179953.7969809977
    179100  264.8025855244 -177476.8450270695 -179900.8658124430
    179200  270.9374284122 -177414.8618475097 -179895.0413997832
    179300  270.2637644757 -177413.5729171028 -179887.5857041187
    179400  266.0651743412 -177483.0059832017 -179918.5845920348
    179500  267.2913370612 -177557.1029408278 -180003.9059261672
    179600  259.4321978992 -177542.0193044008 -179916.8791980733
    179700  270.5683393984 -177443.1217044926 -179919.9225909597
    179800  269.1709551701 -177397.2872000120 -179861.2963367018
    179900  270.5671774341 -177343.2266362672 -179820.0168860347
    180000  275.1635861697 -177317.1675428440 -179836.0336291869
    180100  271.8260092105 -177358.5436615498 -179846.8573425750
    180200  270.1367936791 -177408.4248402266 -179881.2753279792
    180300  264.9211710550 -177456.6533046537 -179881.7596299980
    180400  269.6763160654 -177526.2790029122 -179994.9142474314
    180500  257.6745345092 -177586.4949058504 -179945.2650299209
    180600  261.0029441972 -177517.2941231721 -179906.5327347386
    180700  270.7059676854 -177463.0319973156 -179941.0927424344
    180800  269.3291965592 -177435.6420674438 -179901.0997565165
    180900  276.5991305838 -177385.9047275182 -179917.9118845618
    181000  272.6547152783 -177376.3078283604 -179872.2075408036
    181100  271.7529809027 -177405.0579002098 -179892.7030751649
    181200  266.8558178746 -177455.5147331087 -179898.3309463445
    181300  275.4735458501 -177417.7975886875 -179939.5010669174
    181400  278.0792027863 -177376.7977949922 -179922.3536331239
    181500  281.2758568769 -177336.7322907416 -179911.5505167154
    181600  273.6966962455 -177385.0715548967 -179890.5096316180
    181700  267.8350180841 -177443.6490988420 -179895.4289770521
    181800  269.5764704172 -177426.4270976084 -179894.1483483086
    181900  279.7744287574 -177366.7201904999 -179927.7942418760
    182000  272.3854773621 -177350.0424893560 -179843.4775796967
    182100  281.0025816495 -177294.7490523622 -179867.0656984136
    182200  274.6847288593 -177289.3661003485 -179803.8486944703
    182300  274.7815706185 -177345.7625860363 -179861.1316761749
    182400  267.8973278537 -177410.0516524564 -179862.4019185130
    182500  268.7979957486 -177382.2541217052 -179842.8491626149
    182600  274.6422734647 -177330.2218542439 -179844.3158088113
    182700  275.6140370681 -177322.9561836148 -179845.9457279607
    182800  269.6112704402 -177340.1328942309 -179808.1727066966
    182900  274.6457769493 -177329.4621830263 -179843.5882087285
    183000  278.0204824599 -177275.1628500930 -179820.1811583837
    183100  275.6824465760 -177276.4970967433 -179800.1128663529
    183200  276.5843885868 -177319.4704713247 -179851.3426791302
    183300  269.2888910948 -177349.7886070387 -179814.8773371630
    183400  283.8955492602 -177312.3876963128 -179911.1867636215
    183500  280.7280273517 -177360.9617129358 -179930.7650703680
    183600  267.5488273537 -177417.1507691611 -179866.3108380602
    183700  276.5509568902 -177366.1486932793 -179897.7148650717
    183800  271.2423328877 -177333.9438296336 -179816.9144981064
    183900  280.5406004732 -177302.8648916989 -179870.9525308039
    184000  270.6332103290 -177380.3447715701 -179857.7394909257
    184100  264.9604389240 -177428.0004680189 -179853.4662540931
    184200  276.3013910038 -177373.8520612011 -179903.1336899828
    184300  275.5212729812 -177297.5761062548 -179819.7164818719
    184400  280.8335038541 -177260.3924959033 -179831.1613923752
    184500  279.1254213623 -177257.4310590474 -179812.5640528153
    184600  274.9180988184 -177291.4194948626 -179808.0383733809
    184700  273.9147398431 -177381.6641827509 -179889.0982453182
    184800  271.7487355897 -177443.3056140703 -179930.9119271429
    184900  270.9050116063 -177386.3774985971 -179866.2603052359
    185000  273.1349837472 -177314.4602948699 -179814.7564173745
    185100  275.9861714100 -177228.2836936435 -179754.6797809351
    185200  283.5639711892 -177206.1220303056 -179801.8858095161
    185300  279.3581116363 -177256.4692214562 -179813.7322777363
    185400  280.5390428619 -177314.6692383876 -179882.7426190127
    185500  274.3361150170 -177341.8624685803 -179853.1538280016
    185600  274.3578672824 -177306.3226517052 -179817.8131328354
    185700  283.3310749006 -177259.9177819844 -179853.5496128106
    185800  273.1825547579 -177260.4397668935 -179761.1713576485
    185900  280.2497342267 -177221.6763402384 -179787.1013700415
    186000  282.4790374463 -177162.1669973858 -179747.9992197040
    186100  290.0402971806 -177086.9662663547 -179742.0147719018
    186200  284.9610437177 -177131.0297670272 -179739.5824426945
    186300  274.4328036648 -177234.8881345659 -179747.0645884115
    186400  285.9299732109 -177189.5807181961 -179807.0030400057
    186500  284.8900835080 -177181.0431208487 -179788.9462219557
    186600  271.4774952403 -177247.1913429761 -179732.3147035372
    186700  274.4581869666 -177219.4172969141 -179731.8261112217
    186800  281.1892774127 -177155.1810341305 -179729.2067058311
    186900  279.5071348336 -177130.0298063963 -179688.6570311084
    187000  290.1158071268 -177089.4807261977 -179745.2204549022
    187100  279.3521204630 -177150.2810317218 -179707.4892443967
    187200  276.5781444133 -177206.1228292171 -179737.9378774353
    187300  278.3670568614 -177201.6180578004 -179749.8089316130
    187400  278.5786281708 -177183.2809890666 -179733.4086009611
    187500  284.0584260215 -177134.0246413843 -179734.3146935870
    187600  286.3874049246 -177094.3098998173 -179715.9195824853
    187700  280.2215706097 -177126.6231818378 -179691.7903999855
    187800  284.3795768223 -177220.2814254005 -179823.5113137631
    187900  274.4540866596 -177245.6543109214 -179758.0255907415
    188000  285.7843586743 -177185.2573758721 -179801.3467323610
    188100  281.7302448385 -177133.6097555910 -179712.5874797108
    188200  282.8310781726 -177095.7424292781 -179684.7972562250
    188300  289.8104884503 -177101.8633474861 -179754.8081683663
    188400  284.9001785630 -177160.7470521975 -179768.7425641205
    188500  283.7739154805 -177204.7052766912 -179802.3909001501
    188600  274.3834956053 -177230.9468040537 -179742.6718885860
    188700  290.8757691147 -177140.3244463556 -179803.0209185184
    188800  283.4591710104 -177090.4003015573 -179685.2047328400
    188900  285.8689036069 -177089.5161507603 -179706.3794372823
    189000  278.4662116689 -177118.9450470640 -179668.0435906936
    189100  286.6003471697 -177130.0477001319 -179753.6066705202
    189200  279.7876564887 -177233.3640334825 -179794.5591724062
    189300  284.5340825455 -177238.2392484270 -179842.8834926343
    189400  283.6473772970 -177200.9998850016 -179797.5271693673
    189500  284.9702936749 -177116.6399915352 -179725.2773419374
    189600  288.6606926443 -177074.6831030492 -179717.1026153222
    189700  287.0805374444 -177107.7664001435 -179735.7210647981
    189800  281.2243393647 -177142.2692019976 -179716.6158331792
    189900  282.5929040293 -177094.5954483410 -179681.4700130646
    190000  286.1475118192 -177008.7165251024 -179628.1302100516
    190100  294.1236220815 -177009.1076626141 -179701.5352005965
    190200  279.8483625515 -177064.6988648376 -179626.4497111680
    190300  284.1278557486 -177077.5374858474 -179678.4631024695
    190400  280.1776715803 -177050.7951736397 -179615.5605371018
    190500  291.3770144347 -176959.0725904299 -179626.3574961686
    190600  294.9958725731 -177007.4733496954 -179707.8855276972
    190700  290.1089323515 -177070.0167129482 -179725.6935094938
    190800  285.4858639200 -177093.7164885626 -179707.0734038735
    190900  278.2336589558 -177110.1875792505 -179657.1573196087
    191000  290.7964649840 -177079.1133518155 -179741.0838686003
    191100  282.4224179765 -177045.7549046678 -179631.0688285281
    191200  292.0953595871 -177015.5903906793 -179689.4510765487
    191300  294.1400447128 -177019.7331834467 -179712.3110553071
    191400  278.6501616236 -177105.5015674738 -179656.2840014357
    191500  287.1558826880 -177116.0600074783 -179744.7043875904
    191600  283.8238910031 -177141.5982993345 -179739.7414021085
    191700  288.8997247069 -177167.2738495635 -179811.8814775114
    191800  277.9493459217 -177176.0570052825 -179720.4241248891
    191900  287.1271755621 -177091.2803627743 -179719.6619559141
    192000  290.6181337071 -177049.0626673938 -179709.4007276032
    192100  288.8495481876 -177041.7339245872 -179685.8822332824
    192200  285.4576273270 -177087.0427044776 -179700.1411401057
    192300  289.1896370880 -177164.6834752546 -179811.9449807560
    192400  279.4682463289 -177187.0407191995 -179745.3119559075
    192500  287.6941667221 -177115.1453797239 -179748.7172483065
    192600  288.6612317069 -177078.3366299540 -179720.7610768428
    192700  286.3144924116 -177059.2144222008 -179680.1566587916
    192800  288.0333603296 -177017.2790142405 -179653.9558840570
    192900  295.1712168537 -176989.0524876925 -179691.0697791034
    193000  285.8389981279 -177096.2672052771 -179712.8567350210
    193100  284.3318077439 -177128.3607042895 -179731.1533112771
    193200  286.2864117314 -177081.6326303564 -179702.3178145002
    193300  290.3646937701 -177009.6375774111 -179667.6556312890
    193400  292.2523409029 -176992.1872356769 -179667.4849391329
    193500  294.8598386199 -176986.1441587224 -179685.3110727126
    193600  286.9798563764 -177033.1507532148 -179660.1837765600
    193700  286.3068992912 -177118.1656040147 -179739.0383326678
    193800  286.2035724901 -177141.4586131915 -179761.3854813156
    193900  289.1024734327 -177099.3246789068 -179745.7882824093
    194000  294.4337060152 -177001.1120721004 -179696.3781393930
    194100  291.0094827027 -176977.1274622673 -179641.0479576625
    194200  289.3841247807 -176958.5122429881 -179607.5541019874
    194300  294.8657518444 -176895.3784872595 -179594.5995313070
    194400  293.3555842532 -176841.5157763213 -179526.9126440555
    194500  298.4238009195 -176848.9849722979 -179580.7766383284
    194600  288.0967208264 -176966.2643204757 -179603.5211965671
    194700  293.7834685694 -176943.5691742589 -179632.8829239759
    194800  297.8228744731 -176955.8990648139 -179682.1898094940
    194900  286.9407193842 -177019.3654639604 -179646.0402246307
    195000  285.7310911673 -177006.4341095614 -179622.0358516870
    195100  295.5583141690 -176938.1458246303 -179643.7066310583
    195200  293.8951245799 -176939.6249685257 -179629.9608249177
    195300  295.9679912535 -176933.1770321600 -179642.4880503399
    195400  293.8989460251 -176926.3196297787 -179616.6904679383
    195500  293.6524059973 -176959.5669655810 -179647.6809596446
    195600  281.0955332073 -177057.1150030476 -179630.2825339492
    195700  290.8559670682 -177026.0606617892 -179688.5758646784
    195800  294.9114577782 -176956.6956032074 -179656.3350424651
    195900  296.3826844060 -176910.9643381673 -179624.0714855240
    196000  296.5433080017 -176897.3329107371 -179611.9104173576
    196100  293.8211494862 -176880.8313193538 -179570.4900027321
    196200  296.6577333615 -176841.9853470999 -179557.6103112060
    196300  303.4682354697 -176783.3277834633 -179561.2965446914
    196400  292.9536174700 -176873.0794960492 -179554.7967326511
    196500  292.6859805986 -176927.1305572857 -179606.3978278578
    196600  289.9990892276 -176916.6975140684 -179571.3687992256
    196700  296.3041145715 -176839.2430788030 -179551.6309925785
    196800  295.0519552188 -176821.6602294944 -179522.5857918298
    196900  302.8642450149 -176831.5339007094 -179603.9736924459
    197000  295.5366732831 -176874.3080744203 -179579.6707787141
    197100  294.6325362030 -176897.9157853331 -179595.0019576183
    197200  294.9299782657 -176920.4166411454 -179620.2256181988
    197300  285.8795157368 -176977.6682120943 -179594.6286427721
    197400  287.7464022327 -176922.6996195688 -179556.7496555501
    197500  296.7442634697 -176830.5182688527 -179546.9353354250
    197600  304.6617025477 -176834.3584863716 -179623.2523259855
    197700  295.6156504379 -176897.6898412688 -179603.7755077817
    197800  299.0558160138 -176924.2140088277 -179661.7911837962
    197900  288.7993352340 -176959.3200106821 -179603.0086666022
    198000  291.3169581924 -176884.7750398784 -179551.5101867112
    198100  296.4848354382 -176798.9194777040 -179512.9617225218
    198200  302.2508728506 -176756.7354872078 -179523.5604286493
    198300  292.9437893803 -176806.8653017403 -179488.4925713447
    198400  299.0080951348 -176868.7040420324 -179605.8443768452
    198500  294.4724489148 -176894.9014907836 -179590.5222132011
    198600  296.8992040371 -176860.2003926436 -179578.0357956529
    198700  296.3398882823 -176843.4360082139 -179556.1513969584
    198800  299.6449798364 -176813.8566018462 -179556.8270223120
    198900  298.8321555481 -176790.2684553409 -179525.7982272724
    199000  297.3459208333 -176754.9433850722 -179476.8680638613
    199100  305.2576804688 -176727.7030365451 -179522.0524983748
    199200  298.7949419886 -176821.4427530499 -179556.6318695404
    199300  296.4908541231 -176869.5217798262 -179583.6191200925
    199400  297.0845414073 -176896.3868096717 -179615.9188035092
    199500  289.4637265436 -176909.6897985778 -179559.4603375010
    199600  305.3534732111 -176787.1038285105 -179582.3301835847
    199700  299.5839598820 -176793.2640632329 -179535.6759029074
    199800  296.8555578992 -176786.5333519606 -179503.9692152711
    199900  299.2640551371 -176725.2039924367 -179464.6874024303
    200000  306.4544186171 -176668.0622263009 -179473.3667101155
Loop time of 358.868 on 6 procs for 200000 steps with 3072 atoms

Performance: 48.151 ns/day, 0.498 hours/ns, 557.308 timesteps/s, 1.712 Matom-step/s
96.2% CPU use with 6 MPI tasks x no OpenMP threads

MPI task timing breakdown:
Section |  min time  |  avg time  |  max time  |%varavg| %total
---------------------------------------------------------------
Pair    | 168.3      | 190.51     | 204.51     | 112.6 | 53.09
Bond    | 5.2671     | 7.0155     | 7.9955     |  46.3 |  1.95
Kspace  | 93.259     | 108.08     | 132.03     | 161.2 | 30.12
Neigh   | 13.341     | 13.354     | 13.38      |   0.4 |  3.72
Comm    | 8.3512     | 8.4549     | 8.5677     |   2.5 |  2.36
Output  | 0.15302    | 0.15547    | 0.16134    |   0.7 |  0.04
Modify  | 30.102     | 30.191     | 30.307     |   1.5 |  8.41
Other   |            | 1.116      |            |       |  0.31

Nlocal:            512 ave         546 max         453 min
Histogram: 2 0 0 0 0 0 0 0 1 3
Nghost:           4193 ave        4241 max        4117 min
Histogram: 2 0 0 0 0 0 0 1 0 3
Neighs:              0 ave           0 max           0 min
Histogram: 6 0 0 0 0 0 0 0 0 0

Total # of neighbors = 0
Ave neighs/atom = 0
Ave special neighs/atom = 4.6666667
Neighbor list builds = 5493
Dangerous builds = 0

unfix 000
######l'input di plumed va messo dopo la fase di riscaldamento altrimenti poìuò dare problemi sui valori di biasf
fix 000 free npt temp 300 300 100 iso 1.0 1.0 500
run 50000
PPPM initialization ...
  using 12-bit tables for long-range coulomb (../kspace.cpp:342)
  G vector (1/distance) = 0.27096042
  grid = 24 24 32
  stencil order = 5
  estimated absolute RMS force accuracy = 0.037159008
  estimated relative force accuracy = 0.00011190325
  using double precision KISS FFT
  3d grid and FFT values/proc = 10013 3456
Generated 0 of 15 mixed pair_coeff terms from geometric mixing rule
Neighbor list info ...
  update: every = 1 steps, delay = 0 steps, check = yes
  max neighbors/atom: 2000, page size: 100000
  master list distance cutoff = 12
  ghost atom cutoff = 12
  binsize = 6, bins = 7 6 9
  3 neighbor lists, perpetual/occasional/extra = 3 0 0
  (1) pair lj/charmm/coul/long, perpetual, skip from (3)
      attributes: half, newton on
      pair build: skip
      stencil: none
      bin: none
  (2) pair buck/coul/long, perpetual, skip from (3)
      attributes: half, newton on
      pair build: skip
      stencil: none
      bin: none
  (3) neighbor class addition, perpetual
      attributes: half, newton on
      pair build: half/bin/newton
      stencil: half/bin/3d
      bin: standard
Per MPI rank memory allocation (min/avg/max) = 13.7 | 13.73 | 13.77 Mbytes
   Step          Temp          TotEng         PotEng    
    200000  306.4544186171 -176668.8121930243 -179474.1166768388
    200100  299.5159281059 -176737.5222948949 -179479.3113670876
    200200  296.7378652736 -176783.8004047080 -179500.1589017602
    200300  302.7323319614 -176768.3524391018 -179539.5846898208
    200400  299.2544400416 -176756.7931272844 -179496.1885200428
    200500  303.8065190371 -176730.6084979598 -179511.6739298532
    200600  304.6796363947 -176716.1252887271 -179505.1832959898
    200700  299.9428113561 -176775.4002599212 -179521.0970502703
    200800  297.9085319258 -176850.6641534385 -179577.7390122361
    200900  294.7614845956 -176862.1345821672 -179560.4011567634
    201000  299.8022100742 -176796.2307581488 -179540.6404748498
    201100  298.1436407692 -176766.6862841974 -179495.9133452559
    201200  302.2606404739 -176768.2049635018 -179535.1193184278
    201300  299.5495754175 -176766.3981439771 -179508.4952259370
    201400  302.8121672584 -176756.6957262908 -179528.6587947202
    201500  302.8401529340 -176800.2933735085 -179572.5126247064
    201600  292.5988297664 -176859.4507573226 -179537.9202432796
    201700  301.2780240821 -176810.5326202922 -179568.4520382808
    201800  295.9750877948 -176789.0927418562 -179498.4687222552
    201900  308.9508536813 -176721.2097899942 -179549.3668093044
    202000  305.1731590687 -176660.7427080058 -179454.3184552201
    202100  308.7877856863 -176658.3586529343 -179485.0229367842
    202200  303.8368553729 -176779.9124419899 -179561.2555747538
    202300  296.9007170468 -176832.0039454561 -179549.8531986591
    202400  298.2433739570 -176836.6616119536 -179566.8016373614
    202500  298.9030939188 -176831.1229858345 -179567.3021324115
    202600  299.5189809967 -176806.8113533937 -179548.6283719547
    202700  302.6626997865 -176759.9064065928 -179530.5012396711
    202800  308.6870865352 -176692.8322170338 -179518.5746940414
    202900  301.5702400139 -176756.0744009621 -179516.6687833622
    203000  297.7628156251 -176807.2642549221 -179533.0052168437
    203100  296.0956088781 -176799.0482386256 -179509.5274771761
    203200  303.8011585391 -176773.7588398090 -179554.7752013404
    203300  301.3739908352 -176820.6864487219 -179579.4843528615
    203400  298.3619883119 -176920.0602392745 -179651.2860685131
    203500  292.8511496033 -176936.4425479347 -179617.2217867516
    203600  303.3851248941 -176861.7422434894 -179638.9502048845
    203700  297.5791061879 -176824.3732686934 -179548.4325419960
    203800  299.8037599897 -176753.4883256747 -179497.9122304072
    203900  303.9698847879 -176733.0150136487 -179515.5759066784
    204000  294.4819770528 -176793.0487728680 -179488.7567165054
    204100  297.8165255047 -176817.9587345596 -179544.1913603525
    204200  303.0548950267 -176821.1530641368 -179595.3380789816
    204300  297.9367230824 -176828.9263225263 -179556.2592450790
    204400  297.6848824097 -176804.5636481419 -179529.5912041359
    204500  306.0685165717 -176746.1856570844 -179547.9575674643
    204600  305.5004883120 -176736.6581596650 -179533.2303009207
    204700  295.3607458265 -176826.5336867981 -179530.2859392503
    204800  291.8396223672 -176865.2673996188 -179536.7870496731
    204900  297.5329526181 -176803.7590146839 -179527.3957950856
    205000  310.0538446136 -176752.1654014034 -179590.4192743404
    205100  304.5276030319 -176780.0211559868 -179567.6874395591
    205200  290.5040700293 -176854.6526903529 -179513.9466039377
    205300  302.6347045784 -176823.1205983532 -179593.4591614020
    205400  298.9806493780 -176802.7064457626 -179539.5955402608
    205500  294.8081981949 -176759.7936690449 -179458.4878630904
    205600  300.5070232130 -176702.8369080024 -179453.6985318662
    205700  308.4845015368 -176718.1384019912 -179542.0264022152
    205800  298.5551887406 -176809.7666711773 -179542.7610702128
    205900  298.4875694143 -176846.1216463558 -179578.4970535024
    206000  298.8252418714 -176870.1506244102 -179605.6171080775
    206100  299.6004226938 -176835.2816629884 -179577.8442043553
    206200  306.6945717289 -176752.4852438061 -179559.9881054558
    206300  297.6946464890 -176763.3385186506 -179488.4554556876
    206400  307.0150154156 -176804.7249534875 -179615.1611783281
    206500  297.0943144894 -176876.7350096517 -179596.3564669441
    206600  298.4277388364 -176847.8880357894 -179579.7157497783
    206700  300.4221273836 -176797.6162147257 -179547.7006964225
    206800  300.2540764066 -176788.8668597142 -179537.4129913969
    206900  290.3644137425 -176860.1594252902 -179518.1749157762
    207000  293.9489200271 -176894.6304538254 -179585.4587573808
    207100  303.5901519973 -176822.0815679972 -179601.1663613679
    207200  295.8114188310 -176814.1260073102 -179522.0037509400
    207300  299.3188349392 -176809.8854662490 -179549.8703342572
    207400  303.1292497534 -176816.7830848126 -179591.6487478567
    207500  295.3571950812 -176903.6774177851 -179607.3971664752
    207600  293.9752524653 -176915.7970065828 -179606.8663590598
    207700  301.7937771065 -176865.4786020037 -179628.1192580749
    207800  301.4473941020 -176841.2104025852 -179600.6802451956
    207900  303.1770421169 -176820.8830197382 -179596.1861773118
    208000  301.6662928674 -176832.5940298085 -179594.0676865287
    208100  295.7085045069 -176881.6467479440 -179588.5824068877
    208200  294.2049970412 -176890.2179848929 -179583.3904347623
    208300  301.8164028723 -176805.4937202511 -179568.3414941134
    208400  302.5677720905 -176781.3880113789 -179551.1138699049
    208500  307.4092732189 -176775.5090169146 -179589.5543043627
    208600  291.6636780900 -176847.6613223110 -179517.5703665472
    208700  298.9028241184 -176902.3925236499 -179638.5692004560
    208800  301.7966184420 -176854.0493861880 -179616.7160520368
    208900  310.3801263665 -176756.7442467175 -179597.9849248981
    209000  292.4027411167 -176800.0141059974 -179476.6885831876
    209100  303.0686505926 -176792.3456946177 -179566.6566288430
    209200  298.2512648232 -176818.2395169807 -179548.4517759113
    209300  301.7888337305 -176871.5408513304 -179634.1362554036
    209400  289.2456275970 -176988.7712445985 -179636.5452910070
    209500  295.8775327129 -176950.2002250419 -179658.6831796201
    209600  303.2766615539 -176857.8586549543 -179634.0737355940
    209700  296.1920810786 -176830.9664088374 -179542.3287604383
    209800  311.8674628558 -176775.2135967967 -179630.0694538383
    209900  298.3328318185 -176802.5617822647 -179533.5207109895
    210000  295.5717267088 -176862.6119678118 -179568.2955535368
    210100  293.6807467586 -176927.7984145453 -179616.1718418550
    210200  301.5953636626 -176892.6376122891 -179653.4619782692
    210300  303.0462530607 -176795.9746095416 -179570.0805152442
    210400  305.7849444451 -176769.0238359156 -179568.1999078606
    210500  300.5898322957 -176800.9654496618 -179552.5851134717
    210600  295.8354651343 -176826.4802019302 -179534.5780670475
    210700  300.5060583768 -176835.9471731060 -179586.7999647940
    210800  300.0846717437 -176820.9631663073 -179567.9585562435
    210900  301.6021646085 -176775.2879343185 -179536.1745566175
    211000  314.4687675275 -176730.2924365238 -179608.9608125436
    211100  303.8913770019 -176792.8156119104 -179574.6578393551
    211200  296.0190913502 -176850.0495569693 -179559.8283488915
    211300  293.2943812010 -176880.0427025157 -179564.8793133684
    211400  297.4706412009 -176828.3823821104 -179551.4487595834
    211500  307.1440573073 -176734.7237748666 -179546.3412579152
    211600  305.5621014554 -176773.8332638612 -179570.9694160004
    211700  298.9179691973 -176839.9241325194 -179576.2394484021
    211800  299.3914392656 -176873.6741247495 -179614.3236176745
    211900  300.9883435767 -176869.3845385689 -179624.6522016098
    212000  310.1745834605 -176763.5544769943 -179602.9136015053
    212100  309.2446923848 -176765.6877537447 -179596.5345924291
    212200  302.2681106636 -176848.0200093071 -179615.0027468553
    212300  296.1604672924 -176879.3612505217 -179590.4342073851
    212400  297.0822048033 -176855.0712587085 -179574.5818631144
    212500  300.2917810649 -176803.5777776951 -179552.4690603715
    212600  309.4883737084 -176787.9400948518 -179621.0176088601
    212700  291.7929743487 -176895.2292825645 -179566.3219135011
    212800  299.6703301138 -176892.1494061227 -179635.3518847425
    212900  299.5073446178 -176841.6113953998 -179583.3218937615
    213000  308.5319461583 -176778.1381391905 -179602.4604506899
    213100  303.3676033387 -176797.7880212684 -179574.8355891600
    213200  298.0711858551 -176815.7420789467 -179544.3058828186
    213300  299.1875990772 -176824.2757029694 -179563.0592290169
    213400  298.1648928828 -176791.4228666057 -179520.8444709498
    213500  299.3743460354 -176757.9490372748 -179498.4420576139
    213600  314.2458472627 -176734.0276548445 -179610.6554036771
    213700  300.4973860932 -176846.7864797584 -179597.5598847758
    213800  290.2536773734 -176890.9240883988 -179547.9258906692
    213900  303.5050297254 -176853.9403618743 -179632.2459402081
    214000  296.5096696161 -176870.5525972056 -179584.8221757680
    214100  295.6946204540 -176874.4241964327 -179581.2327598167
    214200  306.4555076685 -176804.6297552235 -179609.9442082882
    214300  303.0408929379 -176807.3804183188 -179581.4372570952
    214400  296.9261971037 -176887.1646464806 -179605.2471458483
    214500  301.0326378355 -176939.2539289428 -179694.9270646255
    214600  291.3202742185 -176927.2008914096 -179593.9663933699
    214700  298.2534530318 -176825.9393247810 -179556.1716147216
    214800  300.8011378820 -176806.9229450681 -179560.4769145124
    214900  300.5083479544 -176824.7383489736 -179575.6120996096
    215000  296.3981530669 -176881.0222626617 -179594.2710111874
    215100  293.3674287619 -176900.6628557991 -179586.1681489676
    215200  303.6088918450 -176819.4153756673 -179598.6717148718
    215300  303.4227344363 -176755.7284138183 -179533.2806555073
    215400  294.3626445772 -176766.3628753278 -179460.9784414089
    215500  306.7059448764 -176775.7697151671 -179583.3766873782
    215600  293.5221849603 -176902.2965007801 -179589.2184426597
    215700  302.2861452545 -176907.2457187453 -179674.3935461585
    215800  305.1765213816 -176873.5425800464 -179667.1491061001
    215900  292.1820516011 -176843.6774495906 -179518.3317200217
    216000  306.5726511180 -176736.8491733829 -179543.2359655108
    216100  299.1472200375 -176739.3133254704 -179477.7272190569
    216200  306.2985362364 -176777.0902011124 -179580.9677270665
    216300  294.0427496874 -176867.9341498855 -179559.6213765005
    216400  301.9336563390 -176856.4089754160 -179620.3300954460
    216500  299.2104044323 -176819.9491423851 -179558.9414301964
    216600  302.8518883835 -176761.4154593368 -179533.7421376328
    216700  299.3406333172 -176736.1496404165 -179476.3340522525
    216800  303.2050288123 -176737.7506559036 -179513.3100055798
    216900  297.6749154732 -176744.3455546519 -179469.2818726355
    217000  301.9800064599 -176763.4259565285 -179527.7713687017
    217100  292.0482591030 -176841.4977442512 -179514.9272691023
    217200  301.7717161188 -176802.6575180839 -179565.0962263809
    217300  306.4733187933 -176810.7921672146 -179616.2696645213
    217400  300.6689266128 -176827.9717436055 -179580.3154421461
    217500  298.6962007010 -176802.0180568586 -179536.3032889208
    217600  298.4358222964 -176737.8939769395 -179469.7956874677
    217700  308.1576507926 -176673.7487732108 -179494.6447596071
    217800  300.2756842307 -176728.8568966683 -179477.6008278345
    217900  299.4159464882 -176768.2437179970 -179509.1175516959
    218000  296.3272769142 -176789.1678232495 -179501.7677666777
    218100  301.3275961658 -176776.2194709154 -179534.5926751122
    218200  300.0687822136 -176725.9128864575 -179472.7628225600
    218300  308.2686599200 -176650.0944063661 -179472.0065778260
    218400  301.0958553907 -176709.3942721901 -179465.6461056512
    218500  297.8058886869 -176784.8665660780 -179511.0018217214
    218600  302.4559859183 -176795.8674739996 -179564.5700343415
    218700  297.2211380143 -176828.3365054834 -179549.1189139041
    218800  302.5232928920 -176778.1574818373 -179547.4761747708
    218900  312.9564717024 -176702.0514403165 -179566.8761580263
    219000  300.4521531039 -176762.5883252012 -179512.9476643736
    219100  297.8793394319 -176787.7912788229 -179514.5989075564
    219200  304.2591435051 -176805.2597953841 -179590.4685822836
    219300  298.7113623663 -176896.5980972539 -179631.0221202257
    219400  291.7430224649 -176953.9241762837 -179624.5595442956
    219500  299.0903666696 -176894.1602290564 -179632.0536830656
    219600  301.3285180421 -176838.7239824728 -179597.1056255873
    219700  298.6725599309 -176805.1320182979 -179539.2008411515
    219800  308.5237661881 -176741.1179527889 -179565.3653842879
    219900  298.2747560296 -176756.6926425588 -179487.1199415828
    220000  303.5458208083 -176841.0196659439 -179619.6986486105
    220100  299.6200239518 -176890.2446643208 -179632.9866369302
    220200  297.2688977285 -176880.0652250962 -179601.2848291720
    220300  300.2816416797 -176867.4168562338 -179616.2153222915
    220400  299.7706289174 -176820.7985970481 -179564.9192177025
    220500  308.3663889505 -176770.5444200692 -179593.3512096863
    220600  298.2288377804 -176806.5968244080 -179536.6037846712
    220700  296.1431202718 -176840.7677599984 -179551.6819210617
    220800  292.8295575184 -176926.6097775558 -179607.1913609663
    220900  294.7710577730 -176906.6140205325 -179604.9682286423
    221000  305.0592676791 -176814.2597601534 -179606.7929378811
    221100  297.5320137969 -176817.3777342541 -179541.0059206232
    221200  303.2332651967 -176791.8684751245 -179567.6863025743
    221300  303.1392042588 -176758.7752861343 -179533.7320733941
    221400  299.5595183714 -176842.2214298862 -179584.4095303183
    221500  294.5975437688 -176911.3535364271 -179608.1193856019
    221600  297.3624879089 -176880.2633476451 -179602.3396825648
    221700  299.0083414110 -176801.8333251575 -179538.9759143995
    221800  306.0320360905 -176789.9292191855 -179591.3671847719
    221900  298.7709441206 -176814.7141876497 -179549.6836260320
    222000  302.2165443698 -176793.4959000171 -179560.0065962229
    222100  300.5282506526 -176768.1651482386 -179519.2210895210
    222200  303.0397551669 -176765.2311846899 -179539.2776082334
    222300  297.8563359662 -176916.4328806497 -179643.0299341018
    222400  293.4767958304 -176922.8591144640 -179609.3655611772
    222500  299.6410679596 -176827.0070307982 -179569.9416416789
    222600  308.1403131510 -176765.3254087312 -179586.0626851826
    222700  298.1182002269 -176795.0106344375 -179524.0048110502
    222800  303.9511840589 -176815.8427731708 -179598.2324784619
    222900  295.2993198870 -176862.2110563886 -179565.4010116346
    223000  292.7914337857 -176899.3766736217 -179579.6092698035
    223100  298.9026398461 -176844.3707425512 -179580.5457325160
    223200  307.9081749310 -176760.5314586997 -179579.1437261778
    223300  305.5157269390 -176817.7287981014 -179614.4404347794
    223400  302.5955532655 -176869.9958739788 -179639.9760432608
    223500  293.6050911334 -176874.0161795214 -179561.6970501192
    223600  304.5455525357 -176813.3734450300 -179601.2040395749
    223700  302.2755050941 -176788.1339190974 -179555.1843457621
    223800  297.9627460705 -176831.2940619460 -179558.8652006927
    223900  295.7168727583 -176900.3270792453 -179607.3393417281
    224000  295.2051573466 -176909.6886666047 -179612.0166515844
    224100  302.1106966194 -176828.2861683646 -179593.8279271005
    224200  307.1907748370 -176788.7249284527 -179600.7700669294
    224300  304.1832798299 -176830.1039480279 -179614.6182737115
    224400  297.2383871390 -176859.0894945053 -179580.0298025804
    224500  297.1314782871 -176858.0360503502 -179577.9977075605
    224600  293.4624841034 -176854.5827940613 -179540.9582302573
    224700  312.4547517094 -176756.4405571434 -179616.6724960890
    224800  302.3379815524 -176774.9065718608 -179542.5289122525
    224900  302.1268214304 -176805.1056498471 -179570.7950161944
    225000  303.3555274637 -176827.4238280026 -179604.3608525176
    225100  299.9751692327 -176877.6740437437 -179623.6670402848
    225200  295.5849879051 -176868.9088125209 -179574.7137921342
    225300  300.7117054958 -176790.8849197244 -179543.6202190543
    225400  302.0402362062 -176771.0469336603 -179535.9436930068
    225500  301.3171078502 -176836.1368002836 -179594.4139937291
    225600  297.8199709676 -176887.1665059502 -179613.4306717445
    225700  295.7907561225 -176865.1253377313 -179572.8139335291
    225800  302.0141144998 -176794.0411673311 -179558.6988068095
    225900  301.2760117924 -176767.0389179243 -179524.9399152762
    226000  302.0592537323 -176781.3782680020 -179546.4491150691
    226100  299.4697446264 -176812.5256807463 -179553.8919862422
    226200  290.1160586470 -176865.6409510021 -179521.3829821389
    226300  293.9887711944 -176963.6094939515 -179654.8025977894
    226400  293.0133740329 -176965.7133202957 -179647.9775725179
    226500  294.8365386947 -176877.3588853527 -179576.3125102509
    226600  302.7038391236 -176845.3783023386 -179616.3497276921
    226700  289.2058465027 -176821.6230667259 -179469.0329543058
    226800  309.0751411856 -176748.3827896489 -179577.6775451831
    226900  307.7381862854 -176817.0869330846 -179634.1431129992
    227000  300.1753196814 -176855.3991333247 -179603.2243206159
    227100  306.1691295086 -176835.6834484207 -179638.3763764327
    227200  289.8772973773 -176860.6835449428 -179514.2399392619
    227300  303.0589799875 -176783.0077150129 -179557.2301238651
    227400  302.2607083159 -176742.0467213417 -179508.9616972984
    227500  302.5019924474 -176767.9314211358 -179537.0551283576
    227600  304.5465563223 -176774.7731554828 -179562.6129387583
    227700  299.8106290064 -176880.2757907352 -179624.7625749117
    227800  292.2121664346 -176928.3159709134 -179603.2459145685
    227900  299.0928559591 -176871.3878344048 -179609.3040755390
    228000  300.3520168645 -176820.3279840338 -179569.7706692949
    228100  303.6590478340 -176791.2977583162 -179571.0132288383
    228200  301.3344347556 -176781.4977149342 -179539.9335200444
    228300  302.7977638594 -176788.2835607424 -179560.1147794828
    228400  296.2417993212 -176804.3313205812 -179516.1487963392
    228500  295.3809389037 -176809.8137918888 -179513.7508931363
    228600  302.5912601415 -176774.0170627369 -179543.9579324711
    228700  304.2402993743 -176763.8812414064 -179548.9175278577
    228800  296.5498807427 -176839.8046659004 -179554.4423398367
    228900  296.7880800504 -176861.7636305836 -179578.5817970996
    229000  304.3521611030 -176773.0341929854 -179559.0944692698
    229100  297.9481939894 -176780.1024363101 -179507.5403643213
    229200  301.4101421034 -176818.0297846589 -179577.1586199534
    229300  296.1287857238 -176858.3308299440 -179569.1137715844
    229400  299.5963994669 -176838.0361446725 -179580.5618571480
    229500  301.4057859926 -176764.0206427930 -179523.1096019551
    229600  306.9023696900 -176708.3548778539 -179517.7599361001
    229700  302.1620501318 -176762.6700659400 -179528.6819182033
    229800  296.8590053212 -176848.3935774874 -179565.8609987317
    229900  299.8542266403 -176827.7648281480 -179572.6507080152
    230000  299.3390796505 -176777.0997416400 -179517.2699311051
    230100  302.0183864260 -176752.4551774884 -179517.1519224682
    230200  299.9373252313 -176859.9240739695 -179605.5706439610
    230300  299.9321145061 -176894.0592734891 -179639.6581441498
    230400  296.9751589184 -176895.8070805653 -179614.3377796976
    230500  297.8825072499 -176834.9060107217 -179561.7426378752
    230600  303.1677425655 -176768.0797419745 -179543.2977708248
    230700  300.1567474361 -176783.3205835144 -179530.9757592152
    230800  296.7623856493 -176831.8202699000 -179548.4032281300
    230900  296.5306680759 -176833.9770921124 -179548.4388919967
    231000  306.7211562198 -176821.0081932518 -179628.7544111301
    231100  297.7229138184 -176830.9125721682 -179556.2882702514
    231200  299.2704876223 -176803.3115065791 -179542.8537999769
    231300  301.2147847484 -176780.8458675302 -179538.1863883783
    231400  296.4945391413 -176798.6981589072 -179512.8292320797
    231500  296.4798703540 -176833.0473558494 -179547.0441499508
    231600  300.9217862272 -176824.5872578367 -179579.2456503968
    231700  296.4960798188 -176767.9331855972 -179482.0783622360
    231800  309.5815382037 -176707.8920035778 -179541.8223516803
    231900  299.3838548799 -176782.5793750268 -179523.1594399721
    232000  299.4964848407 -176813.1273930508 -179554.7384802777
    232100  297.9255047499 -176831.9152263007 -179559.1454554789
    232200  300.1533958127 -176832.5075350764 -179580.1320297901
    232300  303.2457833832 -176751.1234444843 -179527.0558642602
    232400  300.9556397925 -176678.8967884769 -179433.8650788648
    232500  309.5849517404 -176688.4174583885 -179522.3790542373
    232600  306.8605217977 -176750.3446753308 -179559.3666551388
    232700  301.1552327030 -176797.1837512931 -179553.9791286884
    232800  296.1523752858 -176841.8718511106 -179552.8707331979
    232900  296.6092016016 -176847.2040970052 -179562.3847980975
    233000  301.0167607809 -176761.3279502032 -179516.8557462542
    233100  307.8346533483 -176740.0839717292 -179558.0232176653
    233200  298.9263543496 -176790.8790410793 -179527.2711152134
    233300  299.5803236291 -176820.2418203736 -179562.6203735424
    233400  301.4803865066 -176836.1453013172 -179595.9171586318
    233500  290.5790881099 -176873.2048458689 -179533.1854800392
    233600  301.9209457391 -176831.4845138493 -179595.2892801876
    233700  301.4464180861 -176761.9858028441 -179521.4467109392
    233800  305.5709826562 -176747.5597794298 -179544.7772306825
    233900  298.2361329125 -176824.2352956327 -179554.3090360293
    234000  300.2334450571 -176893.3228179375 -179641.6800888511
    234100  291.2579478469 -176903.2878680268 -179569.4828301640
    234200  306.9164698926 -176848.6796407651 -179658.2137732202
    234300  300.2790194165 -176853.7238604414 -179602.4983221246
    234400  296.7670524739 -176878.2301658945 -179594.8558445526
    234500  290.8449635811 -176946.2417229222 -179608.6561991461
    234600  293.6263204699 -176934.2975384615 -179622.1727438423
    234700  298.6937467517 -176844.3667509431 -179578.6295193875
    234800  300.2309963372 -176815.1876653603 -179563.5225205257
    234900  297.3543336275 -176834.1734228991 -179556.1751129752
    235000  295.7039481089 -176906.5617560989 -179613.4557054664
    235100  297.9180185741 -176921.1635115032 -179648.3252117208
    235200  298.7643128099 -176800.6819511528 -179535.5906860685
    235300  306.1982721293 -176769.8714258985 -179572.8311274324
    235400  300.3769367908 -176834.7334911837 -179584.4042951369
    235500  295.5209621534 -176883.4466506031 -179588.6655341526
    235600  298.2631883711 -176880.3582412497 -179610.6796491450
    235700  296.0047629071 -176794.8153410869 -179504.4629694720
    235800  303.9880450296 -176730.0830228993 -179512.8101560106
    235900  301.7501097408 -176763.9436237848 -179526.1845458356
    236000  297.9728651542 -176827.6786993635 -179555.3424688865
    236100  306.2925328433 -176820.6132431378 -179624.4358136258
    236200  302.1733553336 -176797.5874697722 -179563.7028106183
    236300  296.5196481676 -176771.1469399532 -179485.5078628510
    236400  304.7213041987 -176711.6949811699 -179501.1344183302
    236500  304.3565909914 -176695.6482886698 -179481.7491164526
    236600  294.7471001318 -176781.7233217022 -179479.8582199442
    236700  299.1717260088 -176818.2311319160 -179556.8693548213
    236800  295.6633413270 -176847.4951734208 -179554.0174055599
    236900  296.5358108737 -176865.9934420312 -179580.5023194343
    237000  293.3104922565 -176951.7252681390 -179636.7093606842
    237100  294.0386316321 -176987.1986090181 -179678.8481386764
    237200  295.2900695347 -176907.2148046841 -179610.3200815789
    237300  296.5208287114 -176833.1383009518 -179547.5100306278
    237400  308.1502262379 -176801.0946617684 -179621.9226832883
    237500  298.9936367074 -176851.4023260172 -179588.4103074080
    237600  294.7708071445 -176885.8371643663 -179584.1890782063
    237700  308.6221748456 -176840.4011317635 -179665.5494027725
    237800  297.9886547622 -176852.3322679887 -179580.1405766517
    237900  293.8903397524 -176862.6190547100 -179552.9111104673
    238000  305.8545312986 -176802.5280938147 -179602.3411685256
    238100  300.3366426797 -176786.1210318990 -179535.4229808321
    238200  303.2427778401 -176746.7811834803 -179522.6860903117
    238300  303.9092183683 -176687.7785871596 -179469.7841356800
    238400  303.9397729734 -176661.1578300928 -179443.4430775355
    238500  303.6238786270 -176762.5736299612 -179541.9671591827
    238600  296.8412034752 -176817.1099424711 -179534.4144044125
    238700  299.2290052779 -176809.8659971192 -179549.0285583302
    238800  305.6841977952 -176757.3033020738 -179555.5571323694
    238900  300.7497753190 -176725.1944738176 -179478.2782668847
    239000  298.8340486345 -176811.2973707696 -179546.8444721428
    239100  299.9304462426 -176890.7533977556 -179636.3369970189
    239200  287.1621959213 -176917.8163465351 -179546.5185184127
    239300  295.0792668703 -176825.8640552327 -179527.0396302742
    239400  304.4731494463 -176766.8980115803 -179554.0658233461
    239500  306.9058511167 -176780.7088248932 -179590.1457523546
    239600  293.9585521095 -176874.8013205297 -179565.7177968193
    239700  300.4394005887 -176881.4362533390 -179631.6788551242
    239800  296.9278941224 -176835.9735020104 -179554.0715360023
    239900  299.1564739997 -176780.3754319883 -179518.8740369701
    240000  298.7683673159 -176815.0269082919 -179549.9727584297
    240100  295.2313758724 -176839.1623021553 -179541.7302932945
    240200  304.6704331380 -176813.0204659243 -179601.9942259529
    240300  298.0693197909 -176822.1854711085 -179550.7321929027
    240400  292.7139257980 -176901.0145977750 -179580.5376805929
    240500  295.7211423321 -176962.8714309331 -179669.9227773836
    240600  299.9527705617 -176952.0060066379 -179697.7939642289
    240700  306.4798057774 -176843.3915414809 -179648.9284210787
    240800  302.7115915455 -176822.2912092285 -179593.3336007770
    240900  302.9998755605 -176831.2182020370 -179604.8995649651
    241000  296.8322521440 -176844.3721393284 -179561.5946601787
    241100  298.1060137331 -176838.4095349706 -179567.2921555947
    241200  300.4280351000 -176803.1839843013 -179553.3225456343
    241300  299.7153763291 -176769.9656305765 -179513.5804652989
    241400  305.6903588831 -176727.2930295471 -179525.6032588576
    241500  304.1262471239 -176763.5076687191 -179547.4999131532
    241600  294.5436757005 -176855.1524868559 -179551.4252240885
    241700  298.2297492744 -176844.5056902813 -179574.5209944231
    241800  301.7813692422 -176792.0477666276 -179554.5748402693
    241900  298.0380675932 -176773.1015583664 -179501.3621954287
    242000  293.6880978221 -176776.4324830923 -179464.8732025356
    242100  305.5072148906 -176764.4813605078 -179561.1150773191
    242200  298.4744433465 -176846.3333592984 -179578.5886095326
    242300  297.0245627123 -176893.3301550158 -179612.3130998203
    242400  296.4386386947 -176880.7920861766 -179594.4114428784
    242500  296.1404259153 -176837.4342756467 -179548.3237723880
    242600  307.1613158065 -176777.7284387625 -179589.5039072805
    242700  299.2610416804 -176792.4108398562 -179531.8666644632
    242800  293.3158499288 -176798.6332784603 -179483.6664155000
    242900  310.2426170989 -176723.5121705157 -179563.4940795554
    243000  300.5826611726 -176776.2721444544 -179527.8261633183
    243100  294.5291996211 -176893.4600271205 -179589.6002493436
    243200  295.9206335485 -176882.9948318686 -179591.8723344125
    243300  303.0131673210 -176803.0953472260 -179576.8983838291
    243400  305.7967865710 -176771.6463864482 -179570.9308620153
    243500  302.7335560435 -176780.9019147099 -179552.1453707595
    243600  294.3398867203 -176875.8081399026 -179570.2153790218
    243700  297.7669445290 -176907.2996690114 -179633.0784271982
    243800  292.2862429371 -176870.6529894394 -179546.2610344107
    243900  304.8375267760 -176795.6447674388 -179586.1481139354
    244000  300.2080250492 -176805.0698516731 -179553.1944261145
    244100  298.2038558671 -176825.4733173542 -179555.2515914930
    244200  300.2207884175 -176871.0707938393 -179619.3122050173
    244300  296.2750539606 -176939.4646312662 -179651.5865222436
    244400  294.9269086491 -176943.7414920983 -179643.5223696738
    244500  306.2841052160 -176824.9563694646 -179628.7017928814
    244600  301.5881835225 -176826.1680450989 -179586.9266835912
    244700  298.7278793947 -176858.6187287008 -179593.1939496690
    244800  297.9708201890 -176895.4348480515 -179623.0798978255
    244900  293.6823550099 -176973.3598407630 -179661.7479901139
    245000  290.6236156838 -176979.4995010755 -179639.8877436706
    245100  304.3561225355 -176874.9132286478 -179661.0097681535
    245200  300.8954672353 -176855.9660657005 -179610.3835324278
    245300  298.0779304550 -176826.1499642062 -179554.7755086026
    245400  305.6667570955 -176758.6210898431 -179556.7152667929
    245500  300.9955792341 -176786.4968740833 -179541.8307728216
    245600  295.3329535697 -176879.9447517365 -179583.4425919898
    245700  295.2503612840 -176861.5080070699 -179564.2497919515
    245800  303.4766320158 -176803.8111714081 -179581.8567951872
    245900  301.8472551647 -176790.5142825414 -179553.6444803757
    246000  305.0666914788 -176784.3264225618 -179576.9275582544
    246100  299.3095598414 -176833.7306819486 -179573.6306450845
    246200  296.9030013468 -176874.6296324864 -179592.4997963257
    246300  295.7178498848 -176870.1773383875 -179577.1985455526
    246400  304.8185355450 -176784.7871269124 -179575.1166263960
    246500  303.6588625932 -176735.7664881195 -179515.4802629340
    246600  308.7886271931 -176734.8786115818 -179561.5505986426
    246700  297.8177172343 -176874.9314261361 -179601.1749611027
    246800  294.3627222124 -176874.6620752459 -179569.2783520053
    246900  297.7512070634 -176825.2548626867 -179550.8895590486
    247000  303.7721090225 -176767.9297626241 -179548.6802029155
    247100  298.8581001209 -176774.2601702343 -179510.0274405413
    247200  297.3659195657 -176848.6962068348 -179570.8039553733
    247300  298.8761614255 -176914.0024916891 -179649.9350963998
    247400  297.9674318311 -176926.8449965420 -179654.4590290578
    247500  301.2435812214 -176860.2522436650 -179617.8563693755
    247600  305.9960976717 -176764.2535697728 -179565.3625526421
    247700  306.8160163507 -176776.8118138328 -179585.4263877683
    247800  296.6436421440 -176824.2006400766 -179539.6966122247
    247900  303.3164471381 -176855.8734999811 -179632.4527805513
    248000  291.4627692777 -176952.4019666878 -179620.4718780618
    248100  296.1332111593 -176925.6867917000 -179636.5102440765
    248200  296.4893201480 -176888.9762012706 -179603.0594994255
    248300  299.9600531307 -176851.2262429988 -179597.0808657194
    248400  300.1159673011 -176821.6476930660 -179568.9295646523
    248500  300.0700075586 -176785.5844636995 -179532.4456166933
    248600  304.0144094109 -176789.5983571940 -179572.5668316360
    248700  299.7355190487 -176837.8292423424 -179581.6284648840
    248800  298.1192815577 -176859.7141201747 -179588.7181953627
    248900  296.4241599256 -176881.0308086058 -179594.5176256761
    249000  300.8281720354 -176888.2053530040 -179642.0067949184
    249100  297.1062026201 -176905.2030887734 -179624.9333708183
    249200  290.9872257300 -176829.0562298538 -179492.7729834149
    249300  303.1247072776 -176776.6353705928 -179551.4594515062
    249400  294.1528529859 -176809.8945547762 -179502.5896744358
    249500  306.3840556198 -176801.3428152614 -179606.0031914379
    249600  294.3609243155 -176887.5674659438 -179582.1672846329
    249700  294.3306098632 -176922.6649832911 -179616.9873014324
    249800  300.8249569036 -176857.5505816508 -179611.3225920304
    249900  301.0245072685 -176836.3771248878 -179591.9758328101
    250000  299.6150029722 -176819.8996557184 -179562.5956659405
Loop time of 93.8902 on 6 procs for 50000 steps with 3072 atoms

Performance: 46.011 ns/day, 0.522 hours/ns, 532.537 timesteps/s, 1.636 Matom-step/s
96.5% CPU use with 6 MPI tasks x no OpenMP threads

MPI task timing breakdown:
Section |  min time  |  avg time  |  max time  |%varavg| %total
---------------------------------------------------------------
Pair    | 44.198     | 49.041     | 52.061     |  44.1 | 52.23
Bond    | 1.3805     | 1.826      | 2.0848     |  22.8 |  1.94
Kspace  | 24.154     | 27.376     | 32.661     |  64.7 | 29.16
Neigh   | 5.2007     | 5.2064     | 5.2178     |   0.3 |  5.55
Comm    | 2.2254     | 2.2424     | 2.2704     |   0.9 |  2.39
Output  | 0.040707   | 0.041347   | 0.043022   |   0.4 |  0.04
Modify  | 7.8509     | 7.8646     | 7.8762     |   0.3 |  8.38
Other   |            | 0.2928     |            |       |  0.31

Nlocal:            512 ave         543 max         457 min
Histogram: 2 0 0 0 0 0 0 0 1 3
Nghost:        4206.67 ave        4264 max        4123 min
Histogram: 2 0 0 0 0 0 0 2 0 2
Neighs:              0 ave           0 max           0 min
Histogram: 6 0 0 0 0 0 0 0 0 0

Total # of neighbors = 0
Ave neighs/atom = 0
Ave special neighs/atom = 4.6666667
Neighbor list builds = 2101
Dangerous builds = 0
unfix 000
############
fix plumed all plumed plumedfile plumed.dat outfile p.log

fix 000 free npt temp 300 300 100 iso 1.0 1.0 500
run 750000     #run per 0.8 ns
PPPM initialization ...
  using 12-bit tables for long-range coulomb (../kspace.cpp:342)
  G vector (1/distance) = 0.27108152
  grid = 24 24 32
  stencil order = 5
  estimated absolute RMS force accuracy = 0.037015123
  estimated relative force accuracy = 0.00011146994
  using double precision KISS FFT
  3d grid and FFT values/proc = 10013 3456
Generated 0 of 15 mixed pair_coeff terms from geometric mixing rule
Per MPI rank memory allocation (min/avg/max) = 13.71 | 13.87 | 14.16 Mbytes
   Step          Temp          TotEng         PotEng    
    250000  299.6150029722 -176819.8259579129 -179562.5219681351
    250100  298.9852626706 -176814.9493117373 -179551.8806366283
    250200  313.4543775928 -176761.3956343994 -179630.7782163196
    250300  301.3387622533 -176801.1148345755 -179559.5902538929
    250400  296.2754411296 -176876.4559484612 -179588.5813836095
    250500  299.4202155892 -176881.8423968898 -179622.7553102280
    250600  289.8919923838 -176884.6221177693 -179538.3130311721
    250700  311.2306575469 -176770.7171229090 -179619.7436210648
    250800  300.3322378190 -176789.8762954728 -179539.1379220133
    250900  301.0820572781 -176800.1109507187 -179556.2364753232
    251000  302.2150974797 -176818.6110790113 -179585.1085302870
    251100  297.2232862037 -176930.2133258513 -179651.0153989422
    251200  299.0876734003 -176956.1503468697 -179694.0191465098
    251300  291.6350123771 -176924.1119958331 -179593.7586321935
    251400  303.9633027022 -176834.8499482367 -179617.3505884084
    251500  303.2977600014 -176838.2284085069 -179614.6366257627
    251600  297.1267318436 -176835.4566248749 -179555.3748328206
    251700  300.4668981533 -176757.7263593703 -179508.2206757228
    251800  310.3698413382 -176700.2969224681 -179541.4434508032
    251900  301.4364597551 -176752.3938529431 -179511.7636018024
    252000  304.7654173341 -176762.9540546906 -179552.7973064769
    252100  297.7221905858 -176796.3250308061 -179521.6941083686
    252200  300.1127953208 -176806.8865982515 -179554.1394333154
    252300  298.8588125766 -176836.0024423780 -179571.7762345521
    252400  295.0792869320 -176897.8246388061 -179599.0003974942
    252500  287.6371939780 -176894.1081066540 -179527.1584428821
    252600  304.1897126874 -176787.7817099222 -179572.3549224188
    252700  298.3038924828 -176800.1385102814 -179530.8325263694
    252800  297.6819559659 -176831.9032535145 -179556.9040206439
    252900  300.6877537135 -176893.7457718792 -179646.2618149733
    253000  297.1958054869 -176958.9419749044 -179679.4924876550
    253100  297.8109498311 -176941.8517297613 -179668.0333154611
    253200  298.4952679464 -176897.1623130022 -179629.6081930330
    253300  298.0218928906 -176864.7800073098 -179592.8925800498
    253400  301.7381581364 -176814.3355976781 -179576.4671139334
    253500  300.4629414169 -176813.0455247079 -179563.5036208274
    253600  297.9074943922 -176862.7175424366 -179589.7829035815
    253700  297.5615238472 -176950.6853129839 -179674.5836363505
    253800  292.7404190823 -176956.8789100986 -179636.6445142340
    253900  293.3756899770 -176847.3507092170 -179532.9316261072
    254000  300.1249545571 -176831.6171240903 -179578.9812656261
    254100  299.0078153023 -176843.3551561508 -179580.4929293579
    254200  306.9780238540 -176809.8515150765 -179619.9491166587
    254300  295.2609439388 -176809.1901966255 -179512.0288558450
    254400  309.6953160443 -176752.5093413688 -179587.4812195231
    254500  298.5659580759 -176763.8915545941 -179496.9845368532
    254600  297.6750590708 -176818.6823702753 -179543.6200027603
    254700  298.7638106460 -176837.8800917820 -179572.7842298555
    254800  305.3479372410 -176779.2776775485 -179574.4533559777
    254900  293.7654819720 -176810.3101403626 -179499.4592395496
    255000  304.8615540800 -176865.2138135292 -179655.9371075925
    255100  287.4819432640 -176917.4470839947 -179549.0762446820
    255200  305.8593972021 -176822.2717915637 -179622.1294090844
    255300  305.4275265891 -176790.5331796995 -179586.4374244073
    255400  297.4676349408 -176809.7686563618 -179532.8075143259
    255500  301.7584083361 -176766.2945508893 -179528.6114388430
    255600  303.5997228295 -176725.1190520215 -179504.2914574380
    255700  300.8674079119 -176791.1591740019 -179545.3197837845
    255800  293.0094420070 -176881.8853922612 -179564.1136504520
    255900  297.0827660447 -176875.2948227868 -179594.8105648347
    256000  289.7618705578 -176810.5825136204 -179463.0822830229
    256100  303.5598850501 -176720.8994358691 -179499.7071635572
    256200  303.8908958458 -176739.1879151235 -179521.0257380324
    256300  295.3289290584 -176800.5212376783 -179503.9822372828
    256400  300.0385051701 -176837.9475003399 -179584.5202783374
    256500  297.0822637216 -176895.8380365713 -179615.3491803198
    256600  297.9309874930 -176897.4818295204 -179624.7622480999
    256700  300.3118779523 -176796.4706447564 -179545.5458956992
    256800  303.1909195680 -176734.4652161372 -179509.8954088367
    256900  304.7094668754 -176778.7182780938 -179568.0493555959
    257000  294.5651962883 -176871.7028808298 -179568.1726189796
    257100  297.3632713454 -176875.2885911965 -179597.3720977466
    257200  293.1780882362 -176868.6653241814 -179552.4373813655
    257300  304.2268007733 -176789.6464435588 -179574.5591629028
    257400  301.6691748405 -176755.1471355861 -179516.6471740837
    257500  304.0535351021 -176759.2769144767 -179542.6035481428
    257600  298.8030894305 -176826.6167693906 -179561.8804681152
    257700  297.1304449293 -176848.1691152181 -179568.1213130016
    257800  304.5474843448 -176832.5676725864 -179620.4159510424
    257900  302.6497108769 -176843.8140344554 -179614.2899661761
    258000  290.7943719352 -176911.9773312907 -179573.9286881648
    258100  291.9701890130 -176912.6735561987 -179585.3884221629
    258200  294.6107743289 -176797.2620257457 -179494.1489883631
    258300  305.5652950119 -176761.9639224821 -179559.1293086535
    258400  305.4598488557 -176781.9192933062 -179578.1194182287
    258500  293.3802341034 -176850.0667972835 -179535.6893114139
    258600  297.1286638933 -176862.8007558012 -179582.7366498611
    258700  303.8923983715 -176801.2096688528 -179583.0612459840
    258800  304.5954912166 -176688.4320509224 -179476.7197875318
    258900  313.9127301254 -176669.9373724076 -179543.5157444251
    259000  298.9005961538 -176747.6678545447 -179483.8241364123
    259100  301.8479486364 -176797.1424157320 -179560.2789616529
    259200  298.5834222755 -176831.6098655126 -179564.8627162368
    259300  299.4377907121 -176825.1076335275 -179566.1814307297
    259400  302.3962314461 -176797.2300702650 -179565.3856341249
    259500  303.9404810535 -176774.7756341248 -179557.0673633802
    259600  301.5888643760 -176823.0281093336 -179583.7929804050
    259700  289.9566058146 -176868.1362745514 -179522.4186636719
    259800  299.4256734138 -176811.5939767316 -179552.5568513660
    259900  305.6221006462 -176735.1851741826 -179532.8705629744
    260000  313.5968373503 -176687.0637694601 -179557.7504376399
    260100  300.6694091941 -176757.1563326624 -179509.5044487844
    260200  303.2970213283 -176842.3046873839 -179618.7061427760
    260300  295.8076456279 -176863.0366216140 -179570.8798250876
    260400  299.5549006227 -176810.9775665521 -179553.1233958007
    260500  299.9004196170 -176762.0292580651 -179507.3379915660
    260600  307.4770314938 -176732.2380231649 -179546.9035744465
    260700  306.1353546870 -176722.9957192379 -179525.3794702477
    260800  294.8739850017 -176784.1876984975 -179483.4841094238
    260900  298.0808274263 -176823.7169788083 -179552.3690422757
    261000  299.4986372046 -176867.5765602566 -179609.2073503685
    261100  292.6231227399 -176917.5659222487 -179596.2577877294
    261200  307.4811842961 -176826.5412008561 -179641.2447671713
    261300  304.6452204698 -176783.3726217226 -179572.1155832804
    261400  301.7431114177 -176824.9556690387 -179587.1325279662
    261500  293.7858054419 -176842.4536253634 -179531.7887669695
    261600  299.0285162555 -176814.1781871638 -179551.5054582978
    261700  299.5545250057 -176766.2113946745 -179508.3537854996
    261800  305.5443927886 -176708.6097616861 -179505.5838074908
    261900  304.8182771066 -176754.1623476507 -179544.4894813714
    262000  297.0576276879 -176818.4390296247 -179537.7246534534
    262100  298.1763451988 -176840.8532503442 -179570.3796899641
    262200  299.7306346501 -176815.8973363041 -179559.6518467298
    262300  302.3825753158 -176711.1086342988 -179479.1391890183
    262400  306.8433012076 -176699.6568807498 -179508.5212221113
    262500  308.2412664638 -176761.0588242050 -179582.7202341128
    262600  296.4207327070 -176813.7181797019 -179527.1736237811
    262700  303.0237216663 -176793.6506012156 -179567.5502530096
    262800  298.8051466432 -176775.2059812392 -179510.4885118284
    262900  303.3373181805 -176735.4779280245 -179512.2482635282
    263000  298.2323661818 -176794.8427971794 -179524.8820566681
    263100  298.4038856562 -176884.5372502577 -179616.1466106205
    263200  296.1170302476 -176886.9332247880 -179597.6085560037
    263300  295.6214994858 -176828.3899015028 -179534.5291105963
    263400  303.7608997509 -176785.6214422407 -179566.2692721013
    263500  294.5617602837 -176788.6085972330 -179485.0468819648
    263600  301.5317905247 -176783.9096698728 -179544.1520830470
    263700  297.9625133402 -176793.0793180975 -179520.6483264153
    263800  308.7723651161 -176707.9107982287 -179534.4339211360
    263900  304.7747796644 -176680.6860875070 -179470.6150426982
    264000  299.5572864394 -176740.8449375780 -179483.0126067537
    264100  299.3647441157 -176810.5393128201 -179550.9444365363
    264200  296.8003628576 -176836.1751237363 -179553.1057279005
    264300  290.2761250987 -176820.4094578931 -179477.6167481594
    264400  306.8232124319 -176758.7403339861 -179567.4207813353
    264500  309.3186433165 -176763.3939614425 -179594.9177519588
    264600  294.6289910713 -176834.9047949797 -179531.9585148896
    264700  300.2186686073 -176841.1706925208 -179589.3926988126
    264800  298.3395442911 -176827.3530657869 -179558.3734409407
    264900  304.5928297850 -176766.8917835257 -179555.1551572101
    265000  299.8003816958 -176741.8329954932 -179486.2259750945
    265100  303.0143730993 -176756.1017071029 -179529.9157814823
    265200  290.4921196116 -176844.7419310449 -179503.9264496979
    265300  303.6882175354 -176863.1259365498 -179643.1084284917
    265400  298.7069221991 -176843.1946136148 -179577.5779909957
    265500  309.2307054462 -176743.0145814337 -179573.7333827360
    265600  303.6756314811 -176764.8600886197 -179544.7273669688
    265700  306.4894580150 -176819.0260162579 -179624.6512530918
    265800  294.8216448609 -176858.7550713960 -179557.5723571316
    265900  298.5339819094 -176809.7919517320 -179542.5922219995
    266000  304.6631897663 -176751.6519689487 -179540.5594226626
    266100  305.5186332941 -176787.0808814628 -179583.8191231122
    266200  295.5318280464 -176844.0236833760 -179549.3420340454
    266300  300.2687535550 -176859.6303521338 -179608.3108394260
    266400  298.7013518123 -176879.2023582658 -179613.5347439495
    266500  292.2832805266 -176881.7558548179 -179557.3367816827
    266600  300.3970741443 -176771.6636574282 -179521.5188000773
    266700  303.4902539034 -176734.7229575776 -179512.8932770370
    266800  302.9356689303 -176777.7957734043 -179550.8893844951
    266900  294.0638163619 -176846.3060097857 -179538.1860821646
    267000  296.6267781438 -176849.1634904834 -179564.5050884325
    267100  307.8912806137 -176741.0213018234 -179559.4789175781
    267200  305.9799757393 -176697.7184607559 -179498.6798623647
    267300  297.7983530259 -176775.3705188845 -179501.4367925773
    267400  300.0016989171 -176839.5850587859 -179585.8209098529
    267500  297.8785154263 -176843.5409502969 -179570.3410360275
    267600  300.0332027042 -176808.9725485509 -179555.4967874168
    267700  304.2693189384 -176744.8374125432 -179530.1393460475
    267800  301.7214882765 -176726.0257328644 -179488.0046520948
    267900  293.9756640068 -176825.9896762059 -179517.0627959612
    268000  299.2955132081 -176856.8772753023 -179596.6486546060
    268100  297.4128176714 -176844.0839355883 -179566.6209925596
    268200  302.5849582838 -176773.4166304385 -179543.2998125409
    268300  309.4912023654 -176700.5040746116 -179533.6074823384
    268400  302.7138115766 -176747.4246128553 -179518.4873267184
    268500  303.4238094159 -176777.1694578041 -179554.7315399296
    268600  298.9604625068 -176791.4138237356 -179528.1181262490
    268700  307.2416887071 -176809.7212216946 -179622.2324291824
    268800  295.8590386636 -176913.0375573002 -179621.3512160994
    268900  296.7210449075 -176900.9787776551 -179617.1832999380
    269000  295.3246335520 -176841.6220549071 -179545.0437331554
    269100  304.2838756701 -176788.7180343197 -179574.1532211307
    269200  303.4952280035 -176801.4665922582 -179579.6824449666
    269300  299.8273467565 -176862.8255142029 -179607.4653337947
    269400  295.8215086635 -176952.1621623148 -179660.1322689539
    269500  285.7518081507 -176941.2499281387 -179557.0413149323
    269600  301.2087494440 -176870.9549808995 -179628.2402541636
    269700  299.8425570680 -176835.3367485182 -179580.1158043302
    269800  300.1563014732 -176790.9094682084 -179538.5605615351
    269900  305.3143820991 -176774.8628537093 -179569.7313660996
    270000  297.7384743295 -176877.3701091047 -179602.8882491591
    270100  301.8169494687 -176893.2766854168 -179656.1294628595
    270200  297.8080667207 -176875.8378948568 -179601.9930883693
    270300  301.6793352260 -176840.4118675059 -179602.0049148597
    270400  301.8946588186 -176833.3723692346 -179596.9365033247
    270500  303.0758274793 -176822.5739383537 -179596.9505702855
    270600  299.9828824618 -176837.7974439204 -179583.8610478827
    270700  300.6204753052 -176862.5425747707 -179614.4427467635
    270800  303.1786250238 -176892.8821756484 -179668.1998232581
    270900  297.3162539042 -176959.4300216312 -179681.0831273430
    271000  296.8468457738 -176940.5524586183 -179657.9085705427
    271100  303.9179321505 -176858.1282478119 -179640.2135628835
    271200  303.8644425876 -176828.2618849651 -179609.8575529585
    271300  302.2444468894 -176837.9651092736 -179604.7312270317
    271400  290.1553425407 -176952.8508926542 -179608.9525312119
    271500  296.7486189795 -176909.2054383815 -179625.6623755846
    271600  304.0040210715 -176824.1291976501 -179607.0025765300
    271700  300.3642051891 -176808.6316263057 -179558.1858843149
    271800  303.5959882019 -176797.7389029273 -179576.8771213096
    271900  293.5493433526 -176862.3189912214 -179549.4895428616
    272000  286.1298064339 -176903.4116566935 -179522.6632653478
    272100  303.6929557886 -176813.9373789363 -179593.9632451691
    272200  295.2407521581 -176809.6448183369 -179512.2986406299
    272300  298.1080193875 -176762.7566057433 -179491.6575862629
    272400  298.7313768300 -176709.7994945892 -179444.4067313164
    272500  300.7888557871 -176711.0378483314 -179464.4793866486
    272600  306.2494836852 -176751.2529803939 -179554.6814759756
    272700  301.2418091782 -176785.8621387575 -179543.4500430646
    272800  297.0054497788 -176803.3039479308 -179522.1119316491
    272900  297.3814772290 -176811.2017303917 -179533.4518948324
    273000  303.3148930353 -176762.2857922033 -179538.8508464113
    273100  304.3934957342 -176705.9341618253 -179492.3728181209
    273200  296.7423685128 -176723.2270252489 -179439.6267452570
    273300  306.7222079922 -176756.0161557792 -179563.7720016536
    273400  295.6864828467 -176870.2375048452 -179576.9715760213
    273500  294.8403696214 -176865.7288872914 -179564.7175807515
    273600  301.9109953119 -176783.9001794147 -179547.6138588692
    273700  297.9993101559 -176767.8111864963 -179495.7170353543
    273800  304.0111269754 -176767.2017170599 -179550.1401438645
    273900  295.7320719671 -176846.6401284748 -179553.7915255438
    274000  292.6512779876 -176919.3494387497 -179598.2990392723
    274100  294.7189953910 -176867.6693385922 -179565.5469641346
    274200  303.6836202970 -176810.5442713320 -179590.4846798429
    274300  293.6594584285 -176820.5643035050 -179508.7428560010
    274400  305.3145036894 -176784.7539312491 -179579.6235566853
    274500  293.9390555289 -176775.8241432968 -179466.5621465681
    274600  299.6157760392 -176714.4383748648 -179457.1414617944
    274700  305.1197430997 -176690.4250651695 -179483.5118389895
    274800  305.3559787747 -176780.0169415908 -179575.2662327643
    274900  295.4977908671 -176827.2924362449 -179532.2992082719
    275000  298.2901404339 -176810.3507779255 -179540.9189068276
    275100  304.9576607225 -176741.9283503275 -179533.5314110996
    275200  304.4052718533 -176735.7319924015 -179522.2784480876
    275300  302.4071560395 -176788.0336925595 -179556.2892608869
    275400  297.5014198252 -176826.9846838627 -179550.3328109443
    275500  304.5359089676 -176842.1540838658 -179629.8964005355
    275600  296.1904034825 -176904.5847416752 -179615.9317364480
    275700  291.6558043619 -176889.0205965987 -179558.8575641943
    275800  305.3655242548 -176807.7186568051 -179603.0553279486
    275900  296.2636656209 -176800.0157575497 -179512.0333988943
    276000  301.5618010203 -176793.5351823623 -179554.0523136443
    276100  298.2141954947 -176848.0916674711 -179577.9645912602
    276200  291.2855972806 -176963.0344424001 -179629.4825093246
    276300  292.5861246969 -176959.7531942547 -179638.1063771457
    276400  297.2428721914 -176890.6228689354 -179611.6042334834
    276500  296.8554368978 -176871.7672680877 -179589.2020237425
    276600  297.8299760082 -176822.5486050462 -179548.9043576588
    276700  302.4530083163 -176776.6975428353 -179545.3728460074
    276800  301.4101303744 -176813.2020970962 -179572.3308250233
    276900  292.9594766367 -176873.0396474134 -179554.8105192241
    277000  295.7518665151 -176849.7428454598 -179557.0754431607
    277100  306.0883251414 -176788.5944514434 -179590.5476908106
    277200  301.5119256243 -176788.7194682444 -179548.7800367769
    277300  299.0115399405 -176863.4843643732 -179600.6562331711
    277400  292.5557348275 -176920.9641590010 -179599.0391509714
    277500  302.8834166989 -176855.0568529320 -179627.6721435606
    277600  295.3244165228 -176776.6726440844 -179480.0923356325
    277700  307.8316006778 -176758.7799775922 -179576.6912791757
    277800  298.7550339759 -176827.6102080604 -179562.4340039023
    277900  292.3782999859 -176875.3222491311 -179551.7729905559
    278000  300.0426900760 -176837.9967002693 -179584.6077871785
    278100  300.5448254894 -176764.2407361504 -179515.4484046098
    278200  304.5366875824 -176696.9622211625 -179484.7116653251
    278300  307.8239086254 -176717.1947943672 -179535.0356823825
    278400  304.0599314550 -176772.7863816513 -179556.1715679649
    278500  301.2664636165 -176825.9109358007 -179583.7245285047
    278600  290.7229839984 -176847.2832185442 -179508.5810854145
    278700  302.6111042776 -176796.7102742984 -179566.8327985972
    278800  303.7400469659 -176743.2767170221 -179523.7336590774
    278900  316.1266256424 -176676.5413669939 -179570.3858883744
    279000  293.7649053752 -176807.8390343045 -179496.9828552851
    279100  299.2806904991 -176840.3602887041 -179579.9959799269
    279200  297.0650329743 -176851.5981353512 -179570.9515476728
    279300  303.8637101178 -176811.5897970737 -179593.1787599895
    279400  307.2067153541 -176775.3267271704 -179587.5177862190
    279500  300.0283736973 -176811.5392452728 -179558.0192790826
    279600  297.5504524665 -176880.3602388294 -179604.1572140281
    279700  299.8639681068 -176880.9403594735 -179625.9154133834
    279800  299.5239275097 -176859.4540440065 -179601.3163432827
    279900  307.6183187483 -176792.9557243384 -179608.9146287082
    280000  312.2004984987 -176698.3444719055 -179556.2489597568
    280100  305.2225233993 -176762.6811840111 -179556.7088156477
    280200  298.6673569584 -176823.9573233116 -179557.9785178020
    280300  297.8587603001 -176811.7298256906 -179538.3490716590
    280400  301.0042046617 -176805.4406420316 -179560.8534985182
    280500  298.3710176857 -176879.6385680767 -179610.9470528143
    280600  295.8649444679 -176933.8413756654 -179642.2090965973
    280700  294.7041405671 -176867.0059575712 -179564.7476010507
    280800  306.4950656917 -176809.6033737495 -179615.2799436351
    280900  307.4214243344 -176836.7166717830 -179650.8731913647
    281000  294.9195524447 -176858.3410745503 -179558.0546129326
    281100  297.4131900979 -176814.1912478557 -179536.7317140445
    281200  303.9618320680 -176759.1693356438 -179541.6565135309
    281300  297.8559423128 -176784.4930283310 -179511.0864782528
    281400  297.1738647793 -176878.6298497409 -179598.9795157690
    281500  293.1446250589 -176909.0866938968 -179592.5524268923
    281600  292.6238068769 -176842.0945056136 -179520.7926337301
    281700  300.7439431614 -176781.6351314067 -179534.6655365093
    281800  306.5040893584 -176735.6958157027 -179541.4549888442
    281900  300.8282678653 -176763.5804622695 -179517.3827814172
    282000  293.0509072924 -176850.5540697373 -179533.1619039565
    282100  300.4107417354 -176838.8091026696 -179588.7893593730
    282200  294.4163893561 -176794.3038167933 -179489.4113662174
    282300  303.0198254862 -176738.5901269082 -179512.4541128060
    282400  293.4376881569 -176757.9507751619 -179444.0992275856
    282500  302.4902728189 -176768.9075275731 -179537.9239525233
    282600  293.4035166684 -176827.3662247867 -179513.2018690926
    282700  299.2666168541 -176883.1955492278 -179622.7024093514
    282800  292.8254445458 -176907.5038461454 -179588.0477791271
    282900  297.6740987222 -176794.8907214931 -179519.8195628822
    283000  302.7539057051 -176748.5095088954 -179519.9392471234
    283100  305.1921975116 -176751.8352425197 -179545.5852689286
    283200  298.6732623276 -176814.8944144614 -179548.9696671015
    283300  296.4616176241 -176855.8337406790 -179569.6634480552
    283400  303.0815080632 -176819.4292684568 -179593.8579008381
    283500  300.4767630849 -176725.8980015861 -179476.4826221900
    283600  311.9960773905 -176696.2950398540 -179552.3282430489
    283700  296.1099985369 -176776.0410927463 -179486.6520552070
    283800  301.2955546661 -176805.1900940096 -179563.2699881499
    283900  302.9587833326 -176844.5933410040 -179617.8985428977
    284000  294.2908772755 -176890.4661466740 -179584.4247500198
    284100  302.2492390093 -176831.0666507185 -179597.8766358663
    284200  305.5845475664 -176731.9546587252 -179529.2962840829
    284300  300.7038054956 -176771.5419487619 -179524.2049309555
    284400  298.5297868348 -176818.1021310361 -179550.8639993068
    284500  300.0642219508 -176833.0503069903 -179579.8584981380
    284600  298.7866528358 -176902.1393134724 -179637.2525504969
    284700  290.8591747764 -176910.7971239380 -179573.3416904059
    284800  304.9197039810 -176873.8538366609 -179665.1094388523
    284900  290.9806294595 -176900.6963513071 -179564.3527221613
    285000  302.7466433887 -176849.7485164807 -179621.1117749738
    285100  296.2700320173 -176778.4891856429 -179490.5651054117
    285200  304.6589289530 -176720.5329428902 -179509.4013928307
    285300  301.5387145619 -176768.4934674086 -179528.7992636878
    285400  300.6539900555 -176834.0307297778 -179586.2376980618
    285500  300.0922681088 -176840.8354277206 -179587.9003552967
    285600  295.6403660823 -176835.4839486373 -179541.7958638317
    285700  308.1455558586 -176725.7045644712 -179546.4898330234
    285800  300.4500183890 -176712.6440581781 -179462.9838560257
    285900  305.5552302133 -176741.2882840080 -179538.3615363319
    286000  294.1571637331 -176807.1474752974 -179499.8820558283
    286100  302.0350239541 -176784.7389008219 -179549.5879468599
    286200  302.4840722425 -176769.1168317508 -179538.0764962050
    286300  293.0662145561 -176836.2336601840 -179518.9816181312
    286400  297.2779166823 -176867.3184704311 -179588.6206346201
    286500  302.2319398660 -176833.6264686863 -179600.2780963054
    286600  292.2276729311 -176800.7036280330 -179475.7755192062
    286700  299.2164983126 -176736.3578014035 -179475.4058730074
    286800  306.1699675729 -176708.7685778755 -179511.4691775845
    286900  302.8685444357 -176766.1565267602 -179538.6356756857
    287000  299.7103986229 -176846.0695695385 -179589.6388380021
    287100  296.2108669271 -176850.7225757992 -179562.2568943284
    287200  293.9715204965 -176806.5427825473 -179497.5779723290
    287300  308.1842247656 -176717.2979639483 -179538.4372102912
    287400  301.0652900556 -176735.5086955662 -179491.4807318815
    287500  301.3246135584 -176793.5104825099 -179551.8563837165
    287600  293.0458351280 -176828.1570508238 -179510.7184541070
    287700  298.5591557576 -176777.2540425114 -179510.2847558885
    287800  299.8153711446 -176768.9954661279 -179513.5256601576
    287900  290.7247436653 -176806.9317913236 -179468.2457663040
    288000  298.7175568026 -176805.6632295849 -179540.1439568459
    288100  298.8706476549 -176749.7371891082 -179485.6193203900
    288200  305.0991860567 -176670.4426098350 -179463.3412030922
    288300  295.2060766741 -176703.8702808450 -179406.2066814109
    288400  301.1165807640 -176737.6472344558 -179494.0887893859
    288500  295.4742483421 -176858.0695163513 -179562.8607785117
    288600  297.3461861082 -176849.6981332327 -179571.6252403658
    288700  304.0386781607 -176782.0764348891 -179565.2670671083
    288800  298.6426528404 -176753.0371322664 -179486.8321835891
    288900  300.9084737810 -176696.1979575713 -179450.7344870983
    289000  307.6162027199 -176651.9786529290 -179467.9181870312
    289100  299.1143778116 -176739.2185649988 -179477.3318186270
    289200  296.2661172505 -176823.7503507829 -179535.7904345113
    289300  299.4136454058 -176831.1778093043 -179572.0305787387
    289400  296.9524534760 -176811.7737754566 -179530.0966274332
    289500  298.7813324944 -176743.2438612270 -179478.3083954860
    289600  303.6545082161 -176652.1870349784 -179431.8609495305
    289700  305.0039810943 -176650.1114728731 -179442.1385534626
    289800  307.2890178388 -176713.1417423059 -179526.0862038677
    289900  301.2131769786 -176782.4509523039 -179539.7767555187
    290000  299.7832340774 -176816.9829218998 -179561.2189310422
    290100  300.5280948169 -176832.8258185699 -179583.8803333216
    290200  294.3599997128 -176827.1701081006 -179521.7614629138
    290300  300.3165271245 -176733.2204471598 -179482.3382569397
    290400  299.0303462747 -176727.4463255267 -179464.7903487803
    290500  305.2702006982 -176732.8562337715 -179527.3203066283
    290600  290.7861579552 -176816.7113781682 -179478.5875437142
    290700  298.2003054302 -176840.0092835711 -179569.7550567702
    290800  296.5400506635 -176827.4792151470 -179542.0269038735
    290900  307.8584181429 -176726.6462493215 -179544.8030397947
    291000  300.3173533127 -176696.2060253138 -179445.3313980764
    291100  304.6330527480 -176746.0473424617 -179534.6789198707
    291200  296.2761928456 -176815.1841125421 -179527.3164289493
    291300  295.4926751045 -176796.3036038405 -179501.2635458309
    291400  300.3761021974 -176760.2497119587 -179509.9128759873
    291500  300.7015976036 -176774.7681028043 -179527.4108738052
    291600  292.5499503569 -176847.9334049579 -179525.9554454928
    291700  295.5588530864 -176880.5663184191 -179586.1320581336
    291800  305.5318015400 -176808.0700737889 -179604.9288584524
    291900  304.7333042236 -176761.4658851397 -179551.0151713401
    292000  299.8237832211 -176766.2937993262 -179510.9009980741
    292100  305.9768526383 -176782.1135973852 -179583.0464099166
    292200  303.3125754743 -176820.7935336527 -179597.3373727501
    292300  299.6083326117 -176851.8320762891 -179594.4670255800
    292400  295.5386340583 -176893.4018684758 -179598.7825218384
    292500  295.0659235837 -176923.2740402915 -179624.3274699845
    292600  302.3452010564 -176846.1752606156 -179613.8636888359
    292700  305.3938400257 -176783.9918931388 -179579.5877687650
    292800  299.5191307667 -176799.2815846856 -179541.0999742521
    292900  294.3614812099 -176856.8410216963 -179551.4459382347
    293000  298.1429829445 -176873.8065984816 -179603.0276377682
    293100  303.8627060162 -176759.4652579260 -179541.0450292281
    293200  303.3317450694 -176722.7697331361 -179499.4890520037
    293300  293.5736969532 -176756.0963203135 -179443.4898064613
    293400  303.3707025204 -176798.1603277209 -179575.2362657310
    293500  295.1960335134 -176881.2391756345 -179583.4836404279
    293600  298.0253943809 -176892.7556280736 -179620.9002536923
    293700  300.6100900454 -176820.3545316395 -179572.1596362612
    293800  303.9608378497 -176714.1392093187 -179496.6172860641
    293900  297.7571163466 -176742.6806961055 -179468.3694864460
    294000  298.7745653195 -176791.4260045044 -179526.4285915869
    294100  301.6517688159 -176846.2630539522 -179607.6037565229
    294200  296.8149825319 -176890.5237789178 -179607.5882125706
    294300  303.6381116997 -176855.8615157397 -179635.3853354717
    294400  299.3151208602 -176786.7252063880 -179526.6760754655
    294500  303.9462129413 -176718.1823056544 -179500.5265049992
    294600  302.7580586926 -176715.2341216033 -179486.7018765604
    294700  301.4449663668 -176761.5014102832 -179520.9490292417
    294800  296.8723948513 -176863.9243183441 -179581.5143082530
    294900  291.0887291130 -176877.1234543554 -179541.7693767523
    295000  298.8182789357 -176810.5923008925 -179545.9950453758
    295100  300.1911333879 -176766.3119796124 -179514.2819266430
    295200  303.8726640975 -176765.1381118078 -179546.8090400599
    295300  296.6252815613 -176800.5282033322 -179515.8561014641
    295400  296.3357846793 -176807.2072431653 -179519.8850672506
    295500  305.6966708980 -176728.4222521631 -179526.7902620856
    295600  308.0618953374 -176640.6986574635 -179460.7180919432
    295700  303.4907035352 -176660.5276949384 -179438.7021303576
    295800  298.5118289845 -176736.5365176319 -179469.1339985265
    295900  296.7245452598 -176769.2327550779 -179485.4693198224
    296000  303.2205177406 -176794.2317934147 -179569.9329297892
    296100  295.1168280759 -176849.3720321521 -179550.8914450110
    296200  299.6717378032 -176841.1750925324 -179584.3904572366
    296300  301.7761809326 -176732.8816370428 -179495.3612165478
    296400  300.6498296246 -176671.8947790732 -179424.0636624916
    296500  304.7206797074 -176678.9241542954 -179468.3578748199
    296600  299.2983125057 -176767.1649509820 -179506.9619552453
    296700  294.4015151821 -176808.5300636380 -179503.5014538666
    296800  301.7928006502 -176758.9587369410 -179521.5904544653
    296900  294.3775954739 -176724.2692558770 -179419.0216834783
    297000  300.8155623015 -176674.9782005697 -179428.6642121261
    297100  309.1465386986 -176636.7084514360 -179466.6567846350
    297200  300.5305935344 -176729.2767326099 -179480.3541207904
    297300  297.4695824721 -176801.4797118353 -179524.5363976333
    297400  299.5415699448 -176800.1363353387 -179542.1601346593
    297500  297.0918051561 -176753.2704154721 -179472.8689021570
    297600  303.6783588757 -176659.3424020060 -179439.2346471099
    297700  299.3087425710 -176657.0119684584 -179396.9044502452
    297800  306.3413637634 -176682.1939571738 -179486.4635292081
    297900  300.2890689881 -176757.0242538641 -179505.8907100056
    298000  297.3812812354 -176815.7686413990 -179538.0170117007
    298100  283.3383038411 -176913.7536874798 -179507.4516925164
    298200  297.8933316309 -176839.9558285837 -179566.8915428537
    298300  298.0908742547 -176791.3112874828 -179520.0553202975
    298400  296.5363592354 -176749.7227727940 -179464.2366699376
    298500  300.2534328109 -176686.5431019763 -179435.0833421402
    298600  300.9120786312 -176678.1594862181 -179432.7290147878
    298700  300.5340121949 -176745.1198224481 -179496.2285052783
    298800  300.1312791085 -176844.7932781790 -179592.2153150864
    298900  297.8938580700 -176867.2510353471 -179594.1915686759
    299000  296.2949683742 -176850.3538133664 -179562.6580022330
    299100  294.7518025684 -176725.9390492278 -179424.1169938921
    299200  304.8264354323 -176686.0860896302 -179476.4879052160
    299300  304.2232623695 -176749.6780115030 -179534.5583400591
    299400  295.3225956798 -176818.2044606766 -179521.6074841044
    299500  299.6249500991 -176814.6346257819 -179557.4216926769
    299600  302.2345633758 -176776.3298041501 -179543.0054475557
    299700  302.0841515401 -176710.5111364203 -179475.8098997044
    299800  299.7580169561 -176717.2082581368 -179461.2134280442
    299900  299.6599283590 -176819.4958024705 -179562.6030627237
    300000  292.5435929215 -176866.9920380622 -179544.9558822037
    300100  294.8770699867 -176853.6078509113 -179552.9325019993
    300200  301.8171694458 -176830.2071546956 -179593.0619458238
    300300  302.2861946820 -176735.6330188298 -179502.7812987063
    300400  301.8704117292 -176695.9810550239 -179459.3232296172
    300500  307.9292554038 -176710.4762350549 -179529.2814746081
    300600  298.1514808288 -176820.5327118445 -179549.8315413387
    300700  295.2467959654 -176838.2094623728 -179540.9186100860
    300800  299.2078392614 -176827.4447169861 -179566.4135230499
    300900  298.2980496003 -176828.4169358891 -179559.0574658354
    301000  296.1533175559 -176821.4025529930 -179532.4100606847
    301100  307.6130589079 -176773.2494543108 -179589.1602097452
    301200  295.7090219566 -176795.0244876967 -179501.9648834097
    301300  297.6209057140 -176843.2824250747 -179567.7243340680
    301400  301.3480562193 -176891.1845762299 -179649.7450731404
    301500  285.0819786367 -176940.1692738684 -179549.8289959677
    301600  295.5683530961 -176840.5801079295 -179546.2328113753
    301700  306.0899467974 -176794.9669518279 -179596.9350359435
    301800  302.8112997340 -176797.1323655037 -179569.0874925563
    301900  300.1266365891 -176833.3631280232 -179580.7426669933
    302000  293.3445499729 -176903.9768640906 -179589.2727232761
    302100  299.4414393663 -176852.1822469082 -179593.2894441381
    302200  299.8884499223 -176797.6853956040 -179542.8845577096
    302300  300.4485866347 -176790.1432701375 -179540.4699616093
    302400  303.5768491005 -176777.8448691547 -179556.8078869079
    302500  301.9525990005 -176780.1689404889 -179544.2634629241
    302600  288.8789012996 -176867.9168869657 -179512.3338960343
    302700  304.2358546533 -176854.9983868324 -179639.9939860064
    302800  301.1690179393 -176829.1629242581 -179586.0844926395
    302900  297.9481452938 -176757.0119849487 -179484.4494671970
    303000  309.4983389952 -176704.0561565135 -179537.2248934318
    303100  303.4322659039 -176770.6273460387 -179548.2668394270
    303200  298.5604696122 -176827.8816998057 -179560.9244402975
    303300  297.2086937353 -176835.5660087592 -179556.2345014075
    303400  300.3688390696 -176789.2596729094 -179538.8563497744
    303500  305.8413763139 -176704.8480688942 -179504.5407219853
    303600  309.6970673940 -176699.7695500807 -179534.7574602082
    303700  299.4445017070 -176820.9175323801 -179562.0527624836
    303800  304.5516912273 -176812.7565339294 -179600.6433224728
    303900  297.5125990123 -176785.2960055804 -179508.7464676976
    304000  301.7137972703 -176729.4928135607 -179491.4013287994
    304100  302.8766260422 -176693.4955976583 -179466.0487261562
    304200  296.4320004066 -176690.7445026329 -179404.3030919960
    304300  308.3026083237 -176676.3381348774 -179498.5610723215
    304400  298.8981421664 -176757.8457013734 -179493.9795192738
    304500  303.0313189340 -176816.0867411534 -179590.0559388499
    304600  291.5379302311 -176869.6679488128 -179538.4258886394
    304700  300.8964435426 -176862.8753008417 -179617.3017047525
    304800  296.7316295950 -176807.5367337870 -179523.8381490150
    304900  309.6867348729 -176706.7136731651 -179541.6069986954
    305000  298.5999859076 -176763.9914203883 -179497.3958957214
    305100  302.0188126342 -176811.3552111182 -179576.0558576369
    305200  298.6340921944 -176871.9863731492 -179605.7030597395
    305300  293.3661563025 -176888.1144294890 -179573.6080744774
    305400  307.4612712530 -176775.5202132765 -179590.0414942479
    305500  303.5067944362 -176745.7985616701 -179524.1202942864
    305600  297.6741050520 -176784.4129484081 -179509.3418477410
    305700  291.9941792016 -176820.3931971993 -179493.3276709733
    305800  308.0100687907 -176747.8021491202 -179567.3471598845
    305900  295.9108380014 -176749.4787301630 -179458.2665636060
    306000  298.0766907962 -176843.3807978523 -179571.9949943278
    306100  294.0837465033 -176916.9191738546 -179608.9816880957
    306200  298.6458572997 -176856.8517801376 -179590.6761652978
    306300  304.5705040124 -176803.2958111794 -179591.3548132302
    306400  300.9246608302 -176775.4568856123 -179530.1415924828
    306500  299.2407353136 -176726.0385647249 -179465.3085034761
    306600  304.0825150460 -176665.5589742158 -179449.1508922493
    306700  304.0518950188 -176733.4235704642 -179516.7351906969
    306800  298.4493249063 -176846.7526726596 -179578.7779869925
    306900  299.4133338905 -176893.2187485454 -179634.0686663481
    307000  299.5204365795 -176915.0691095890 -179656.8994526535
    307100  295.1999164646 -176894.8677899353 -179597.1477995264
    307200  301.1019752261 -176786.0790418738 -179542.3868967224
    307300  298.8497742353 -176742.0324006073 -179477.7234551941
    307400  303.6328166236 -176727.9540429374 -179507.4293911844
    307500  301.6607805852 -176776.3374673726 -179537.7606642891
    307600  295.1836601315 -176880.2723463560 -179582.4035443743
    307700  296.8579339293 -176894.5410339892 -179611.9986476393
    307800  302.0593664795 -176855.7227961726 -179620.7946753351
    307900  296.2832980559 -176787.5082005950 -179499.7055585789
    308000  296.9041868727 -176746.0885507509 -179463.9695669753
    308100  301.5631736095 -176753.3142464708 -179513.8439425274
    308200  301.5285001667 -176813.4764133070 -179573.6887063213
    308300  295.8338054507 -176851.1705666474 -179559.2532389084
    308400  298.7821942545 -176833.0352514626 -179568.1076743320
    308500  294.8175430020 -176804.7756483895 -179503.5553854310
    308600  304.6731843472 -176769.5864228497 -179558.5853676336
    308700  296.9747612074 -176784.6000765000 -179503.1271349589
    308800  294.8738378938 -176754.9743459665 -179454.2694102567
    308900  306.3782016913 -176704.9110616937 -179509.5178506131
    309000  296.8571882701 -176729.5977148283 -179447.0485026641
    309100  292.7625945833 -176820.1367063960 -179500.1053065680
    309200  298.1272390428 -176854.9920377950 -179584.0689563404
    309300  303.1380632376 -176864.6480067815 -179639.5943490564
    309400  298.5047669209 -176852.4324465041 -179584.9652807898
    309500  309.1925366914 -176756.0367086393 -179586.4061105774
    309600  299.3698808805 -176741.8137460833 -179482.2658920918
    309700  297.6029627611 -176771.1981626119 -179495.4758206000
    309800  290.4116410989 -176820.6502438024 -179479.0980567042
    309900  306.2128296915 -176784.8730082392 -179587.9659706825
    310000  301.6183666856 -176781.8515940580 -179542.8865312671
    310100  297.1010321534 -176857.2053482994 -179576.8882995420
    310200  297.2034102183 -176883.5580694411 -179604.1781964170
    310300  300.3026574972 -176835.4421861908 -179584.4330324645
    310400  303.9389233594 -176793.7804180325 -179576.0578880511
    310500  301.8588722893 -176801.6384875633 -179564.8750293425
    310600  293.6817468941 -176905.4359530772 -179593.8185356952
    310700  294.3379363679 -176924.8619482759 -179619.2513337376
    310800  301.3593624891 -176861.4368667321 -179620.1008620020
    310900  293.3343431233 -176793.8215945392 -179479.0240195329
    311000  301.1842181913 -176750.0347466681 -179507.0954591847
    311100  302.6844777529 -176762.4578087202 -179533.2519987762
    311200  295.3478441209 -176833.4487589182 -179537.0829082846
    311300  298.1813846026 -176856.0569022783 -179585.6294729416
    311400  302.2681278207 -176851.1249781766 -179618.1078727822
    311500  299.1122054237 -176803.4428754797 -179541.5362429222
    311600  303.8720551106 -176777.9820569167 -179559.6474104609
    311700  295.0871768558 -176808.6740994784 -179509.9220830620
    311800  300.6790850418 -176785.3672940899 -179537.8039835768
    311900  304.5820959807 -176752.8098364025 -179540.9749521154
    312000  295.5459617808 -176785.9255067265 -179491.3732385567
    312100  299.8665386297 -176791.1348516998 -179536.1334363504
    312200  304.4957843944 -176774.9528062720 -179562.3278198837
    312300  300.8757704205 -176841.9982344800 -179596.2353952319
    312400  295.7429371109 -176899.7669258332 -179607.0177831632
    312500  304.1425631612 -176869.7027372707 -179653.8443398140
    312600  299.5352860589 -176807.7805565755 -179549.7468327796
    312700  302.9081468412 -176686.0890717644 -179458.9307437895
    312800  306.8806665701 -176682.8860018694 -179492.0923882870
    312900  302.9584498285 -176753.6179103073 -179526.9200592819
    313000  307.1036684518 -176838.8372004337 -179650.0849611656
    313100  298.3745083196 -176880.3865860628 -179611.7270242988
    313200  303.3815021869 -176855.1882795087 -179632.3630783970
    313300  298.5713988872 -176799.9388370739 -179533.0816248879
    313400  300.2228397443 -176706.0814419761 -179454.3416311388
    313500  302.7172294787 -176707.9640107898 -179479.0580123598
    313600  302.6319242015 -176747.3918857817 -179517.7049970723
    313700  293.9134189869 -176805.8095199906 -179496.3128446219
    313800  297.0212336553 -176787.8445923122 -179506.7970627040
    313900  310.9904619927 -176667.4313694839 -179514.2591012840
    314000  298.4247348157 -176681.1506582672 -179412.9508732468
    314100  302.7911098232 -176711.4817540167 -179483.2520612598
    314200  295.5921787728 -176754.5262343878 -179460.3970396903
    314300  299.7456652383 -176753.7462116423 -179497.6383130895
    314400  301.2959627851 -176734.5727831128 -179492.6564132022
    314500  303.1602436311 -176722.4692535486 -179497.6186366460
    314600  295.7708769840 -176781.6625982335 -179489.1692190525
    314700  293.1216506692 -176815.6898639798 -179498.9452878569
    314800  301.2674147196 -176780.1101889166 -179537.9324880828
    314900  298.0618249430 -176795.7940641326 -179524.2721775820
    315000  296.5665280365 -176834.6887254505 -179549.4787898411
    315100  298.3052234855 -176834.5630796200 -179565.2692797966
    315200  298.0425146332 -176799.0649814337 -179527.3663270003
    315300  308.2188006469 -176721.3056382732 -179542.7613945735
    315400  301.4202234846 -176712.4214884658 -179471.6426094066
    315500  304.2795497932 -176776.8568304993 -179562.2524179408
    315600  289.7598713752 -176873.6467235947 -179526.1281923446
    315700  296.1964279511 -176830.0784835600 -179541.4806267264
    315800  304.3432396501 -176804.1550090658 -179590.1336177670
    315900  294.3738724323 -176851.7063522207 -179546.4246988469
    316000  299.1982885705 -176833.1274630132 -179572.0088414060
    316100  300.3513139832 -176732.2231335379 -179481.6593845760
    316200  301.8008192158 -176697.5268807517 -179460.2320007679
    316300  309.8996898230 -176694.6708771787 -179531.5136067316
    316400  302.2960285729 -176776.9098954697 -179544.1481954482
    316500  299.5401449085 -176799.1496953344 -179541.1604497761
    316600  297.3536628473 -176793.0855703983 -179515.0811201073
    316700  294.1679612645 -176754.7002129349 -179447.5336347988
    316800  308.7813567412 -176688.1931344259 -179514.7985672774
    316900  302.0201357875 -176682.1127565394 -179446.8255152923
    317000  301.3188541004 -176793.3119242674 -179551.6051030062
    317100  295.0753841003 -176819.2395572880 -179520.3795891898
    317200  295.5411230423 -176780.6866428766 -179486.0900805678
    317300  302.7427711709 -176723.9130062091 -179495.2408181580
    317400  301.2293179247 -176762.3100088314 -179519.7835673592
    317500  290.4100835097 -176857.2786488362 -179515.7122034609
    317600  292.7597589305 -176799.8421098567 -179479.7847522709
    317700  306.5970738065 -176731.8315829757 -179538.4419420465
    317800  301.2489402072 -176734.5977701606 -179492.2509523900
    317900  294.5010042512 -176791.1667927783 -179487.0489126773
    318000  294.8126369879 -176865.4814939809 -179564.2163210378
    318100  294.8022622926 -176918.2503972439 -179616.8902536377
    318200  298.1787147377 -176882.1126695539 -179611.6608000931
    318300  302.2904248750 -176783.3404533488 -179550.5274566979
    318400  298.8562882541 -176749.7082990289 -179485.4589833841
    318500  305.6277685033 -176706.4975639247 -179504.2348366634
    318600  299.5591513151 -176735.9383997105 -179478.1231400842
    318700  299.2940481047 -176825.7269075928 -179565.4848752413
    318800  297.7250042067 -176842.9556043392 -179568.3504379784
    318900  299.4430470272 -176835.1781391538 -179576.3000530206
    319000  301.9542524925 -176812.8441790865 -179576.9538376993
    319100  296.5015679208 -176793.3190065396 -179507.5144216350
    319200  297.3847767291 -176772.7330750502 -179495.0134433382
    319300  306.8243464115 -176769.0004927825 -179577.6913206583
    319400  300.5402190843 -176867.3580189412 -179618.5235200571
    319500  292.2813746329 -176910.1787140435 -179585.7421942290
    319600  297.0411207366 -176846.7639097232 -179565.8984278031
    319700  301.5306310305 -176797.0386096869 -179557.2704087727
    319800  300.7772620380 -176780.5222614289 -179533.8576697817
    319900  305.6875921026 -176775.1837055965 -179573.4686076113
    320000  300.6068417824 -176812.7060743368 -179564.4814441388
    320100  294.8949130541 -176888.9715233067 -179588.4595110404
    320200  298.0243792964 -176889.6194023641 -179617.7547358312
    320300  297.1567092543 -176834.8317033961 -179555.0243265880
    320400  303.2923237905 -176731.2333207254 -179507.5917745394
    320500  302.7705463877 -176719.5431244598 -179491.1251926225
    320600  300.0694815542 -176758.0945146077 -179504.9508525210
    320700  295.3314219483 -176810.8286628358 -179514.3124825226
    320800  295.0064968931 -176871.1447814461 -179571.6542151921
    320900  290.9652268721 -176930.5479945214 -179594.0633690491
    321000  295.2158658414 -176847.8217393200 -179550.2477505858
    321100  294.7935765692 -176773.1309116227 -179471.6912583169
    321200  299.3245031227 -176743.1591983663 -179483.1959533096
    321300  302.0439735795 -176753.1952381739 -179518.1262096885
    321400  292.4480717942 -176797.4968500647 -179474.5862873440
    321500  293.9344663880 -176828.6391980963 -179519.3351920619
    321600  296.2261459667 -176775.2005224981 -179486.8747063899
    321700  300.4554514592 -176689.2566044306 -179439.6461369710
    321800  300.9141679073 -176693.7898850833 -179448.3785390275
    321900  300.9344091265 -176741.2268789900 -179496.0008224247
    322000  294.8841166364 -176808.7202888064 -179508.1094454019
    322100  292.3903946945 -176820.9373763066 -179497.4988335125
    322200  304.5512018092 -176742.4501109242 -179530.3324193014
    322300  303.7002329758 -176684.3479656418 -179464.4404477378
    322400  303.7011165848 -176702.3840117560 -179482.4845824693
    322500  302.4567454245 -176769.3486821775 -179538.0581950909
    322600  301.9825154450 -176808.8037449262 -179573.1721245187
    322700  298.7612595228 -176826.0547102116 -179560.9354951304
    322800  297.1712386727 -176814.0396572675 -179534.3652837387
    322900  300.8948744552 -176783.2953075300 -179537.7073479086
    323000  293.2667346634 -176779.1616287215 -179463.7451612983
    323100  305.2587248505 -176692.0929348530 -179486.4519570239
    323200  307.4260247944 -176679.6843470449 -179493.8829795488
    323300  297.8001149703 -176753.6741818912 -179479.7565845427
    323400  304.7569598003 -176770.5531894772 -179560.3190204270
    323500  292.5035415919 -176816.1343435974 -179493.7315551572
    323600  302.2800842791 -176759.9839962827 -179527.0763411168
    323700  306.7211920425 -176745.5497275036 -179553.2962733053
    323800  297.7718728484 -176782.7762617277 -179508.6001340838
    323900  296.7129714468 -176792.9863614180 -179509.1169786954
    324000  301.1370283738 -176796.7956363432 -179553.4243700769
    324100  296.0837967832 -176868.3970136154 -179578.7681234494
    324200  287.5813082587 -176911.1365870112 -179543.6753415839
    324300  303.1256685549 -176842.1667945962 -179616.9996751062
    324400  296.5450719800 -176829.8413322239 -179544.4349864214
    324500  304.5654815640 -176791.5467795385 -179579.5598057568
    324600  300.9400768187 -176792.4778525823 -179547.3036784551
    324700  301.2363845651 -176817.2057665211 -179574.7440135533
    324800  293.4262742420 -176925.7662434436 -179611.8102121187
    324900  292.5131954791 -176972.6459184058 -179650.3315023032
    325000  295.1634004886 -176901.4524668755 -179603.3982067521
    325100  294.5615628443 -176833.1804229423 -179529.6169002996
    325200  302.5762169779 -176800.9588989327 -179570.7620625293
    325300  305.9883992672 -176794.7661066109 -179595.8046177645
    325400  293.8847613708 -176853.7758468124 -179544.0168376871
    325500  292.2810715343 -176882.9533929459 -179558.5140985461
    325600  298.3700475956 -176789.4408335519 -179520.7404380190
    325700  305.3443602861 -176740.6983272548 -179535.8412619973
    325800  297.0726496937 -176792.0996400392 -179511.5227763256
    325900  300.1271841982 -176802.2314652592 -179549.6160170802
    326000  305.0452692035 -176779.9398259934 -179572.3448607277
    326100  305.7169971733 -176710.5199632684 -179509.0740412902
    326200  304.8222771941 -176662.8851912078 -179453.2489419998
    326300  298.3690516110 -176730.5916699761 -179461.8821571321
    326400  299.1824014594 -176803.1166467958 -179541.8525934981
    326500  305.3677134114 -176808.1161004561 -179603.4728112878
    326600  293.9945561661 -176824.2777686582 -179515.5238285177
    326700  299.3110128511 -176818.4368944591 -179558.3501585438
    326800  301.3375976222 -176810.5850512091 -179569.0498094143
    326900  295.8978087412 -176801.8469966160 -179510.5155593287
    327000  310.6936382810 -176729.0542085017 -179573.1647959605
    327100  300.0134853410 -176739.6061470748 -179485.9498918634
    327200  295.6121407644 -176823.5102051938 -179529.5637439176
    327300  296.0938023915 -176838.8906470588 -179549.3533489089
    327400  303.6517674462 -176827.1021127414 -179606.7509381006
    327500  294.4061479781 -176846.5490212841 -179541.5628204411
    327600  304.0053826031 -176790.7743015808 -179573.6601440126
    327700  304.5567123051 -176712.3366090960 -179500.2693609250
    327800  306.3211934164 -176617.8825539121 -179421.9674852252
    327900  313.0801587197 -176577.7790257804 -179443.7359828156
    328000  302.5656342046 -176717.5204706290 -179487.2267588026
    328100  298.2848521968 -176773.4681615778 -179503.9878815992
    328200  294.6070622183 -176822.6066664332 -179519.4596481395
    328300  295.2326815612 -176835.8370779465 -179538.4170214489
    328400  307.7446217594 -176782.4114503560 -179599.5265410351
    328500  306.0960126430 -176768.1783360901 -179570.2019473670
    328600  296.4020029723 -176833.3985364903 -179546.6825273104
    328700  292.0385742024 -176922.9765428831 -179596.3174114983
    328800  296.3475427606 -176888.6165318460 -179601.4019902035
    328900  293.0587618406 -176825.9827961589 -179508.6625314444
    329000  304.6995780518 -176785.3339457185 -179574.5745002595
    329100  301.8025922429 -176789.5062622956 -179552.2276127215
    329200  292.6402840017 -176846.0701923828 -179524.9191532153
    329300  292.0904404447 -176859.0920571289 -179532.9077128362
    329400  300.7019778282 -176763.1716354738 -179515.8178870767
    329500  300.2886889928 -176719.7654160001 -179468.6283936388
    329600  309.6928549988 -176754.9156406978 -179589.8649902747
    329700  299.0066352285 -176827.9133664910 -179565.0403372229
    329800  294.2269826232 -176840.6316166770 -179534.0053240520
    329900  303.3085180375 -176796.1181508216 -179572.6248478675
    330000  305.2392537516 -176757.8848126428 -179552.0655950565
    330100  300.9574355188 -176753.3187595005 -179508.3034880880
    330200  302.5863897652 -176803.9888570589 -179573.8851430387
    330300  292.8073751262 -176877.6296465059 -179558.0081707979
    330400  297.5990102992 -176869.4162758628 -179593.6577527470
    330500  297.4416106984 -176801.6838545632 -179524.4844848514
    330600  305.4294685850 -176719.9107684547 -179515.8327903236
    330700  306.7650598310 -176723.3931545312 -179531.5412690368
    330800  299.5783438399 -176781.3083812548 -179523.6688112999
    330900  295.5901024267 -176826.8738696216 -179532.7256679114
    331000  299.6547804852 -176837.6929648661 -179580.7531011338
    331100  307.1303257464 -176700.2556798302 -179511.7474632409
    331200  300.9040258366 -176707.3489097149 -179461.8447224576
    331300  304.3432145563 -176766.9755955980 -179552.9539745889
    331400  296.6367317685 -176835.7231349039 -179551.1558490075
    331500  296.5702014464 -176830.4708947942 -179545.2945858274
    331600  304.4037344967 -176742.7969360543 -179529.3293186743
    331700  310.4036665109 -176715.8336318172 -179557.2897980719
    331800  305.5634329868 -176744.1093649202 -179541.2577059878
    331900  301.9947647445 -176808.7677747926 -179573.2482853020
    332000  298.0597113557 -176862.0470445828 -179590.5058101114
    332100  297.2925568170 -176868.8287543448 -179590.2649353171
    332200  302.4704619494 -176809.1805996743 -179578.0156745842
    332300  298.2848168805 -176785.3766926470 -179515.8960893805
    332400  301.9220691989 -176789.1883486154 -179553.0033991813
    332500  301.8857540706 -176805.8868952793 -179569.3695147033
    332600  289.3424701678 -176871.9911546442 -179520.6517044992
    332700  295.7589510008 -176887.6298502824 -179595.0272998443
    332800  309.5345877086 -176803.8664695420 -179637.3670296354
    332900  298.0575492967 -176777.4423306010 -179505.8813044949
    333000  304.6905159534 -176702.2838409642 -179491.4414404438
    333100  303.0277308240 -176648.2285743195 -179422.1649262143
    333200  304.8660127127 -176686.3984593335 -179477.1625680221
    333300  300.5428396060 -176794.1760047278 -179545.3654942764
    333400  299.3699814719 -176834.0910353450 -179574.5441021743
    333500  300.9034046821 -176856.2254418027 -179610.7155684549
    333600  295.2660569848 -176881.1290361637 -179584.0145005522
    333700  297.6457905228 -176839.6211348229 -179564.2908410397
    333800  305.2262500049 -176751.4003893299 -179545.4621345666
    333900  295.9894325998 -176714.1522489128 -179423.6595426270
    334000  306.7620461701 -176666.5830382154 -179474.7035654651
    334100  298.0743485900 -176745.4157443000 -179474.0085000618
    334200  301.2207493215 -176763.8802033411 -179521.2753242950
    334300  299.2092045373 -176787.9513677771 -179526.9326716690
    334400  294.5157687971 -176822.7934166560 -179518.8106922070
    334500  299.7609109058 -176857.9373721648 -179601.9690334835
    334600  294.1090627372 -176935.0242109605 -179627.3184717198
    334700  291.0277485586 -176906.0045792869 -179570.0922815627
    334800  298.1635362801 -176826.5230953408 -179555.9322812521
    334900  303.3402032323 -176809.3339520868 -179586.1306975505
    335000  305.2786389117 -176822.8335648809 -179617.3748817155
    335100  293.7266974902 -176895.4006077829 -179584.1946711991
    335200  294.1290428338 -176899.4842592449 -179591.9614191604
    335300  302.6252150340 -176780.3608053651 -179550.6125004827
    335400  298.6333360953 -176717.2442683551 -179450.9540335629
    335500  306.2090486694 -176700.7507675808 -179503.8091182921
    335600  302.8036580793 -176787.7982791150 -179559.6834539431
    335700  300.4053062960 -176835.1790867058 -179585.1095870293
    335800  294.9236553690 -176842.8858843934 -179542.6369812229
    335900  302.6893421812 -176766.6897272487 -179537.5284466110
    336000  305.0422525121 -176723.8115620182 -179516.1889817559
    336100  303.5524352523 -176788.9170424357 -179567.6565741707
    336200  297.1911941804 -176801.4690305407 -179521.9773310795
    336300  307.1145219921 -176781.6912413843 -179593.0383561592
    336400  294.4176922167 -176839.9806791139 -179535.1001550116
    336500  297.2592768674 -176887.3899352860 -179608.5214693484
    336600  288.1071079709 -176985.9906730371 -179623.3426337527
    336700  294.9105519572 -176943.1286591168 -179642.7598064277
    336800  300.3239682831 -176865.4818553332 -179614.6677819824
    336900  303.1747967111 -176841.4169391053 -179616.6995420812
    337000  298.7145940796 -176825.5187719508 -179559.9723782453
    337100  302.0095270771 -176743.1860308925 -179507.8016767927
    337200  306.5255179825 -176725.0573077187 -179531.0126399356
    337300  303.1555827480 -176771.5288949014 -179546.6356119593
    337400  299.9222683085 -176796.9722332060 -179542.4809711079
    337500  298.3558274540 -176818.7537655647 -179549.9231978933
    337600  294.9682058027 -176848.0443009670 -179548.2032154813
    337700  299.3240182433 -176820.0823458794 -179560.1146622045
    337800  303.4435317346 -176740.9036310907 -179518.6462526561
    337900  306.4663143010 -176709.2619607901 -179514.6753384999
    338000  298.1246914669 -176786.2552464721 -179515.3088443356
    338100  295.9494125510 -176843.0247437237 -179552.1656912037
    338200  301.8915667901 -176840.5874397704 -179604.1232692225
    338300  293.1573976695 -176839.1501154747 -179522.7327698118
    338400  301.5193308960 -176764.8998730935 -179525.0282299836
    338500  306.9713794317 -176697.5275390363 -179507.5643171273
    338600  302.9939921898 -176710.8349897916 -179484.4624959457
    338700  303.9590635676 -176775.6323243758 -179558.0941592233
    338800  300.8561524422 -176817.4465814554 -179571.5041579065
    338900  297.5546492069 -176816.1069737596 -179539.9423662038
    339000  295.4819933778 -176793.2888368780 -179498.1509976187
    339100  304.9720212858 -176730.6165372801 -179522.3510556202
    339200  308.8579464988 -176677.1129666265 -179504.4195073020
    339300  302.3921397513 -176760.6731227940 -179528.7912310027
    339400  300.6030856325 -176823.4707579564 -179575.2117437081
    339500  297.1142386628 -176816.9730815327 -179536.7769260561
    339600  305.7974950111 -176748.3564557418 -179547.6474164171
    339700  301.2691366700 -176750.9308117028 -179508.7688737196
    339800  292.7508652056 -176777.9866714744 -179457.8479001294
    339900  306.4238069393 -176748.9335980699 -179553.9578605146
    340000  306.7807394385 -176694.7751605377 -179503.0668072320
    340100  300.2443558890 -176765.1112879842 -179513.5684373914
    340200  292.7278487654 -176852.5959104442 -179532.2464450479
    340300  306.0256299780 -176819.3139267378 -179620.6932503372
    340400  301.4138408264 -176781.3337493318 -179540.4964429874
    340500  296.3346921083 -176753.6077931141 -179466.2756157305
    340600  305.6961349147 -176663.5781233306 -179461.9412268253
    340700  306.5500668250 -176704.2267700750 -179510.4068240570
    340800  298.3328291139 -176816.5999237352 -179547.5588277021
    340900  296.8041201630 -176824.2139627382 -179541.1789615305
    341000  300.2716832024 -176776.1771172853 -179524.8844227683
    341100  307.7072607799 -176691.9290712513 -179508.7021569961
    341200  299.7691281343 -176712.9216775210 -179457.0285599057
    341300  302.4408055375 -176765.8885198444 -179534.4521179536
    341400  300.2558202650 -176796.3793859241 -179544.9414810042
    341500  294.2174609360 -176800.0029086651 -179493.2894538709
    341600  297.2805645170 -176793.1368122088 -179514.4632148557
    341700  300.4808444948 -176798.5850364175 -179549.2070185235
    341800  295.5595498225 -176847.8243302267 -179553.3964479099
    341900  300.4323264287 -176827.0407226715 -179577.2185671172
    342000  303.1076326233 -176731.9772048161 -179506.6449831882
    342100  303.2354027201 -176741.0556911514 -179516.8930856352
    342200  303.7381952653 -176807.8033020416 -179588.2432935052
    342300  295.3006010677 -176837.5976307607 -179540.7993140218
    342400  300.0975491964 -176831.8101885759 -179578.9234595849
    342500  297.8803042398 -176881.0478833931 -179607.8643440431
    342600  289.4655480364 -176893.8008785871 -179543.5880915787
    342700  295.6266872578 -176851.3043909031 -179557.4910892126
    342800  303.1986976652 -176795.4406004575 -179570.9419943845
    342900  302.4352887887 -176766.3582062580 -179534.8713036747
    343000  303.6685994385 -176783.7440338396 -179563.5469403955
    343100  292.5575842845 -176883.8296981181 -179561.9216201428
    343200  297.3455986401 -176875.4574488571 -179597.3791782674
    343300  297.9975323589 -176849.5206455794 -179577.4102203640
    343400  301.2913757884 -176781.2529316652 -179539.2945720764
    343500  308.3428915257 -176672.2772785681 -179494.8689711692
    343600  304.4579860407 -176707.8872281018 -179494.9162330261
    343700  305.4914280199 -176787.0436659971 -179583.5328687256
    343800  292.9977212497 -176853.8786375028 -179535.9996030889
    343900  303.8025044953 -176824.4980409785 -179605.5267234845
    344000  294.8078160007 -176787.1221032431 -179485.8127986573
    344100  305.8337553929 -176677.2031278959 -179476.8260185597
    344200  295.2975480807 -176671.6129424525 -179374.7866784633
    344300  310.5574964252 -176692.0303759642 -179534.8947116633
    344400  302.0387327545 -176776.6934472807 -179541.5764439284
    344500  302.4379397797 -176809.1115080866 -179577.6488728546
    344600  298.9374140154 -176802.4342518862 -179538.9275669500
    344700  309.1568103246 -176749.1268305201 -179579.1691908790
    344800  298.5375606816 -176778.8074808532 -179511.6405114438
    344900  294.2005328503 -176889.9486408220 -179583.0802251860
    345000  293.0631767888 -176907.7872616932 -179590.5074117125
    345100  302.4283475078 -176830.0333886192 -179598.4829450811
    345200  303.7836013930 -176793.1306707418 -179573.9863129701
    345300  298.2685132635 -176801.9790056086 -179532.3491579291
    345400  301.4862311892 -176824.2409687754 -179584.0663287104
    345500  293.7458425955 -176919.3726753707 -179608.3419943763
    345600  294.8350831681 -176887.5126612675 -179586.4529621771
    345700  302.0542761250 -176788.0849515056 -179553.1102332182
    345800  295.3931464245 -176807.7981762426 -179511.8470259611
    345900  299.5291060591 -176807.4164204876 -179549.3261245549
    346000  296.9992542377 -176789.5039430220 -179508.2552123377
    346100  301.5369232898 -176804.5243495681 -179564.8137484216
    346200  292.2142571608 -176866.5389491660 -179541.4880314704
    346300  295.2241258166 -176826.1768779301 -179528.6785015679
    346400  303.5690689536 -176741.1295019495 -179520.0212997113
    346500  306.6075701000 -176790.3277201149 -179597.0341629665
    346600  297.1680235709 -176834.4279204726 -179554.7241156843
    346700  307.1356234393 -176807.8263207985 -179619.3665996486
    346800  295.0837989782 -176852.3724254068 -179553.5894876710
    346900  292.2853720034 -176900.2506504666 -179575.8507228517
    347000  298.6657915630 -176868.5069307227 -179602.5137954784
    347100  305.8916234347 -176793.6749873458 -179593.8276059801
    347200  299.5766879069 -176799.0767776342 -179541.4220491560
    347300  299.0103925933 -176795.4118150893 -179532.5731809926
    347400  303.3874552881 -176778.9165594922 -179556.1458534717
    347500  298.2896691064 -176819.1188033204 -179549.6826176579
    347600  292.5316024612 -176873.9884872186 -179551.8425698752
    347700  297.0316135699 -176853.9752209662 -179573.0227097982
    347800  302.1784047461 -176750.6126791149 -179516.7742426242
    347900  305.5050266095 -176719.3992546384 -179516.0129397764
    348000  298.9324369134 -176764.0689575028 -179500.5167118382
    348100  291.6573300462 -176809.8558364866 -179479.7067702996
    348200  303.5553044198 -176808.1428601207 -179586.9086564088
    348300  305.7137109983 -176831.2533191912 -179629.7773153449
    348400  288.5592871886 -176922.0277020865 -179563.5189419565
    348500  297.5417786328 -176867.1849693272 -179590.9025436651
    348600  303.0624611252 -176796.1941616687 -179570.4484370907
    348700  301.2317573421 -176762.7357882372 -179520.2316773568
    348800  303.9489100689 -176750.8585689722 -179533.2274580055
    348900  297.4491642326 -176822.5972011266 -179545.4669769786
    349000  296.5867470433 -176912.7949514605 -179627.7701020071
    349100  299.5291591275 -176908.1681919961 -179650.0783818553
    349200  295.5342069438 -176842.8775505285 -179548.2176777857
    349300  307.4233478981 -176785.0045315331 -179599.1786595476
    349400  300.1009716536 -176797.2904364393 -179544.4350368537
    349500  301.9362488056 -176796.8344729332 -179560.7793245784
    349600  289.9061702559 -176818.8834561350 -179472.7041547381
    349700  304.0486128824 -176764.3602375841 -179547.6418129184
    349800  298.8692084635 -176752.8271410252 -179488.6960978516
    349900  297.0486683907 -176777.4021260231 -179496.6057358394
    350000  295.8899680953 -176798.7506574540 -179507.3474463641
    350100  304.1506509962 -176805.8418363413 -179590.0574754733
    350200  295.9214405141 -176867.6400173920 -179576.5249069534
    350300  296.1815028651 -176857.0773532694 -179568.3428711887
    350400  303.6275028198 -176769.5561178343 -179548.9828231618
    350500  297.4204681036 -176732.9417170166 -179455.5488065612
    350600  305.3941936158 -176646.9682290517 -179442.5673414658
    350700  307.3650661392 -176625.6359413450 -179439.2765541949
    350800  306.0508087121 -176685.5408775964 -179487.1506890311
    350900  304.9450605000 -176750.0280091758 -179541.5157266583
    351000  294.6786657459 -176837.0239793018 -179534.5324245447
    351100  296.8235788215 -176844.3342997657 -179561.4774244344
    351200  296.7586580084 -176791.6627978427 -179508.2116329963
    351300  299.1874168794 -176729.3476421779 -179468.1295003743
    351400  298.2855917107 -176683.6874280215 -179414.2139176032
    351500  304.7759974602 -176742.9491677667 -179532.8892707435
    351600  297.7941839074 -176846.6842410122 -179572.7123503119
    351700  292.6981814668 -176840.9124528881 -179520.2914110334
    351800  301.2030363821 -176753.0535254389 -179510.2865009472
    351900  308.2731086496 -176728.4739058229 -179550.4268012543
    352000  298.0504089548 -176800.0405428497 -179528.4141535707
    352100  298.9617580699 -176823.9603965268 -179560.6765587128
    352200  291.7733609949 -176828.6995882131 -179499.6126771822
    352300  296.7062584491 -176791.6795138787 -179507.7486799208
    352400  302.3064422124 -176755.2832160910 -179522.6168432308
    352500  303.7826063846 -176759.1702150714 -179540.0167489260
    352600  298.0614913068 -176814.0060246761 -179542.4810839975
    352700  294.0562102645 -176884.3830081356 -179576.1934537843
    352800  286.4992163567 -176970.7468084553 -179593.3800205383
    352900  294.9701862163 -176907.2186034809 -179607.3956468348
    353000  296.5637955438 -176818.8513556358 -179533.6164066025
    353100  302.6935124004 -176772.0389029203 -179542.9157967511
    353200  298.3843708192 -176747.8933216606 -179479.3240418856
    353300  302.6077348832 -176717.6855102750 -179487.7771909096
    353400  295.0274427831 -176803.2909697295 -179503.9921435698
    353500  302.7386561985 -176872.9312955572 -179644.2214387704
    353600  297.5345682863 -176897.0894301577 -179620.7410004955
    353700  301.8578455933 -176873.8420108206 -179637.0691541553
    353800  305.4138367491 -176785.1660894048 -179580.9450163907
    353900  298.2336917981 -176707.6144570411 -179437.6658513115
    354000  301.2358349513 -176700.7682432469 -179458.3014590773
    354100  303.1914159418 -176747.9317067541 -179523.3664432932
    354200  296.7957749214 -176812.8744291407 -179529.7630350270
    354300  299.2099912360 -176822.1809692587 -179561.1694746429
    354400  302.5823278888 -176807.6753935712 -179577.5344968597
    354500  293.4413308158 -176819.6954615162 -179505.8772590864
    354600  298.7325028348 -176770.3832606672 -179505.0008049183
    354700  307.1699261460 -176716.6155599213 -179528.4698480693
    354800  299.5014370732 -176730.6829582643 -179472.3393785628
    354900  304.5309720331 -176752.8209919593 -179540.5181155973
    355000  297.9584024799 -176850.3831063496 -179577.9144835742
    355100  292.2504830684 -176876.4948784134 -179551.7755751271
    355200  295.9588904404 -176798.0834279949 -179507.3111367151
    355300  309.0472985208 -176753.7255103487 -179582.7653922450
    355400  295.1642743540 -176784.0764661171 -179486.0302054158
    355500  294.3044837584 -176762.8827283444 -179456.9658863548
    355600  301.4977569186 -176655.3708846986 -179415.3017519396
    355700  311.4773218897 -176641.4587571586 -179492.7432373987
    355800  302.4702763695 -176730.5528037934 -179499.3861798928
    355900  295.9673790775 -176771.8111220578 -179481.1165363370
    356000  303.6410762332 -176771.3308611493 -179550.8818184213
    356100  296.5016226009 -176831.0148678941 -179545.2107835351
    356200  297.5778681235 -176866.6656555439 -179590.7135955211
    356300  302.7831646578 -176791.5043995763 -179563.2019762376
    356400  305.7607180586 -176774.1498690866 -179573.1041710508
    356500  299.3862819076 -176827.3326913207 -179567.9349734414
    356600  297.4744247278 -176847.6769204158 -179570.7779325498
    356700  301.7716721831 -176822.9404177113 -179585.3787238179
    356800  304.1158781703 -176775.3941532763 -179559.2914796075
    356900  308.0560959248 -176726.3018946839 -179546.2682409484
    357000  297.0957980760 -176768.5410747679 -179488.1761129120
    357100  297.7881793017 -176848.8447003597 -179574.8178430931
    357200  301.4950954424 -176892.9031053144 -179652.8096092223
    357300  292.0825571089 -176899.5128668440 -179573.2563579619
    357400  298.4518408046 -176847.4482454606 -179579.4965904967
    357500  295.8166607711 -176835.0996355231 -179543.0253642267
    357600  297.3476683168 -176801.6512477215 -179523.5919230922
    357700  306.6164714984 -176739.5020563555 -179546.2899832112
    357800  295.5808603533 -176755.7723821988 -179461.5395779233
    357900  306.7021998698 -176710.7729659835 -179518.3456561514
    358000  313.3751261229 -176664.1126211087 -179532.7697297109
    358100  301.1598851051 -176758.4599399381 -179515.2979057374
    358200  297.7716952309 -176822.3477202439 -179548.1699666778
    358300  301.6861695948 -176830.5245208209 -179592.1801304488
    358400  293.7474580259 -176835.2466132325 -179524.2307199975
    358500  301.9205241138 -176733.8139513257 -179497.6148580781
    358600  305.4482758467 -176708.1047795091 -179504.1989643247
    358700  300.0783024813 -176735.5684608567 -179482.5055461334
    358800  303.4903366669 -176766.8301544059 -179545.0012314883
    358900  288.3190696995 -176893.6287212500 -179532.9209939710
    359000  301.2407272280 -176860.3537590279 -179617.9317590898
    359100  304.6369919005 -176814.4496168910 -179603.1172535682
    359200  299.0651417072 -176770.2271323952 -179507.8896753923
    359300  300.2761006750 -176696.2198675525 -179444.9676108788
    359400  302.2452128732 -176689.6249191618 -179456.3980487868
    359500  303.3714634488 -176702.5325864813 -179479.6154900822
    359600  302.6466033744 -176764.4239688560 -179534.8714542886
    359700  300.3236602812 -176812.2180042506 -179561.4011114298
    359800  297.7766869905 -176823.5971704067 -179549.4651117455
    359900  303.0693861660 -176765.2498052374 -179539.5674729517
    360000  305.6311140248 -176672.3917799822 -179470.1596778517
    360100  308.1760339059 -176705.5298987984 -179526.5941654574
    360200  301.7256838997 -176749.0194406962 -179511.0367669451
    360300  294.8379240993 -176769.5699976842 -179468.5363046697
    360400  308.2093167259 -176738.8859983055 -179560.2549381509
    360500  296.6142749612 -176786.6148536341 -179501.8419966038
    360600  301.1520373799 -176841.8159962299 -179598.5821234219
    360700  289.2009012152 -176904.7394960005 -179552.1041140840
    360800  304.0896123694 -176823.2220493664 -179606.8789367783
    360900  296.1597193448 -176787.0635249716 -179498.1296350721
    361000  303.6068092264 -176769.6090542776 -179548.8463290508
    361100  309.1697804920 -176779.7308258444 -179609.8919159932
    361200  297.0528410381 -176869.9727109119 -179589.2145174246
    361300  298.4244213462 -176904.0186226394 -179635.8159680984
    361400  299.1767967245 -176871.2954889199 -179609.9801294999
    361500  303.9907003038 -176847.2408411141 -179629.9922807850
    361600  298.2510209249 -176834.6841331880 -179564.8941594575
    361700  301.2183051248 -176734.9322115624 -179492.3049581746
    361800  302.6606450395 -176705.3646278982 -179475.9406516833
    361900  294.0177007799 -176732.3729743654 -179423.8309015858
    362000  306.8811156662 -176743.5323858733 -179552.7428833476
    362100  297.1079563612 -176856.6225536827 -179576.3688895917
    362200  298.2600773694 -176856.0106944743 -179586.3036240496
    362300  298.7076002021 -176802.8954708138 -179537.2850546808
    362400  303.2487056907 -176757.8726357529 -179533.8318065297
    362500  304.0895016229 -176700.3347236810 -179483.9905973119
    362600  304.5965381559 -176628.8401661590 -179417.1374865208
    362700  307.5999370564 -176570.9745238918 -179386.7651610100
    362800  305.5060178806 -176688.6286886636 -179485.2514479648
    362900  300.7390059038 -176763.3100127320 -179516.2952218439
    363000  300.5845836620 -176818.1546625808 -179569.7262800432
    363100  300.8512482989 -176849.4914638371 -179603.5041474290
    363200  296.3729415509 -176869.2535555005 -179582.2715161025
    363300  301.3712724196 -176824.4471945858 -179583.2202141653
    363400  306.2065338727 -176735.8559419761 -179538.8912720678
    363500  304.4866580016 -176743.8031485635 -179531.0946185581
    363600  298.9708374639 -176768.3333675570 -179505.1326431299
    363700  300.4538405428 -176765.6030189366 -179515.9778050384
    363800  307.9801625251 -176779.3120160758 -179598.5832628619
    363900  295.1716384598 -176914.3047474492 -179616.3258982711
    364000  291.1687083969 -176925.8878785653 -179591.2659367389
    364100  290.3177553116 -176838.1257853712 -179495.7141614235
    364200  299.8169469185 -176772.6328409818 -179517.1774597528
    364300  299.2619133990 -176763.1709026090 -179502.6347069870
    364400  300.1844786947 -176752.7853181063 -179500.6943476252
    364500  306.1941956508 -176706.0667179890 -179508.9891031628
    364600  308.3825576034 -176737.2896096859 -179560.2444082461
    364700  296.1428313551 -176847.0428935350 -179557.9544098345
    364800  299.0770167529 -176848.2486154179 -179586.0198633868
    364900  296.0649885656 -176799.0073269336 -179509.2062650716
    365000  303.1249182626 -176726.4277147221 -179501.2537270056
    365100  301.5881570633 -176724.1857991087 -179484.9441953916
    365200  303.1537390377 -176768.3215132912 -179543.4113529002
    365300  299.2235238199 -176826.2768008135 -179565.3891843867
    365400  298.0163399984 -176815.7597369196 -179543.8214781082
    365500  300.7046041739 -176770.2682169616 -179522.9385103105
    365600  300.7407313943 -176715.5248520489 -179468.5258564178
    365700  305.8697026604 -176664.1661968674 -179464.1181512502
    365800  310.8903302970 -176646.5832762032 -179492.4943956851
    365900  292.0265910602 -176774.6443654808 -179447.8755396013
    366000  302.6207734526 -176813.6419838894 -179583.8530204701
    366100  296.4979393940 -176880.7115859327 -179594.8737852483
    366200  293.0334987607 -176894.5828360364 -179577.0313113790
    366300  302.9024699563 -176826.7930797906 -179599.5827852273
    366400  297.9032415446 -176771.6784670538 -179498.7048973439
    366500  310.7299771153 -176690.2277900864 -179534.6710256935
    366600  300.8539033465 -176718.5522602257 -179472.5892483029
    366700  301.3212216037 -176770.7638113247 -179529.0786623486
    366800  295.0070038693 -176788.0709238342 -179488.5849984753
    366900  301.5050944830 -176732.5869824070 -179492.5850182096
    367000  304.4352693372 -176712.5109070634 -179499.3319617469
    367100  295.3139764000 -176816.5755193138 -179519.8996412715
    367200  301.6883977791 -176845.4663820711 -179607.1423886486
    367300  293.5492447169 -176814.7096886943 -179501.8793374170
    367400  304.0394468513 -176724.0443180031 -179507.2419868683
    367500  297.5590329154 -176719.7693678097 -179443.6448890174
    367600  307.8787896737 -176700.1384139973 -179518.4816868420
    367700  293.6627692788 -176771.7149148069 -179459.9237750505
    367800  295.5987147591 -176821.4725456703 -179527.4031818334
    367900  294.7731616455 -176807.5480260663 -179505.9214931675
    368000  300.5705461375 -176661.1011068789 -179412.5442238921
    368100  307.8725325004 -176660.3961436657 -179478.6821379233
    368200  300.4489693554 -176758.7718075804 -179509.1020025038
    368300  299.7287732769 -176824.4358479033 -179568.1733191931
    368400  294.3632224175 -176854.0019803803 -179548.6228360510
    368500  307.6274230615 -176797.2834982883 -179613.3257441570
    368600  300.9720661714 -176739.1853783367 -179494.3040369082
    368700  310.6696592237 -176635.7774382843 -179479.6685198305
    368800  307.3638793641 -176639.1117064730 -179452.7414555034
    368900  300.4512840011 -176698.0521451032 -179448.4035284496
    369000  291.8540083951 -176762.8424489851 -179434.4937897117
    369100  300.7608095901 -176771.5649045501 -179524.7497060821
    369200  306.2709651327 -176772.3361087993 -179575.9612470043
    369300  288.0305203005 -176877.2240599804 -179513.8749319784
    369400  299.6289391038 -176850.1879191872 -179593.0115017012
    369500  297.5168581184 -176799.2910851637 -179522.7805354264
    369600  298.5816725200 -176784.0783293329 -179517.3151626765
    369700  300.6103421937 -176791.3000054520 -179543.1074182563
    369800  302.1114528066 -176810.6935459494 -179576.2422268741
    369900  300.7514362534 -176826.1335760503 -179579.2325734242
    370000  291.6969691028 -176847.6984743781 -179517.9122667972
    370100  303.6814899978 -176788.0489547355 -179567.9698623433
    370200  301.5897943282 -176775.5654831326 -179536.3388670488
    370300  295.0713464117 -176822.5057896519 -179523.6088602797
    370400  301.2934059927 -176787.6764015782 -179545.7366266168
    370500  301.5329328775 -176730.3556795300 -179490.6085498789
    370600  307.0808220820 -176652.9938860419 -179464.0325095590
    370700  305.2048046991 -176688.6366170990 -179482.5020505552
    370800  299.8107217967 -176803.0990465502 -179547.5866801347
    370900  296.0872721162 -176807.0074366475 -179517.4103599155
    371000  304.7768821515 -176741.1646881754 -179531.1128896761
    371100  300.1136843759 -176694.4134234670 -179441.6743970018
    371200  307.8758885572 -176683.6282185345 -179501.9449343631
    371300  293.4402137446 -176810.4468835832 -179496.6184554078
    371400  297.6621556845 -176783.3122467604 -179508.1317607747
    371500  305.8416814654 -176715.5059784763 -179515.2014249449
    371600  302.6859087380 -176693.0130551282 -179463.8203445189
    371700  297.6460121828 -176747.7662187071 -179472.4379540144
    371800  300.0820207692 -176818.0595346743 -179565.0306574102
    371900  296.7986384532 -176911.8581550606 -179628.7729739106
    372000  295.9275689511 -176891.5959229648 -179600.5369126529
    372100  299.5958845967 -176825.7752450687 -179568.2962443877
    372200  296.8995073179 -176787.1171431745 -179504.9553224372
    372300  298.2753435770 -176751.3342625634 -179481.7669400356
    372400  297.7274814657 -176731.6461900515 -179457.0637006866
    372500  310.3667156512 -176653.2788667159 -179494.3967823003
    372600  303.3835825217 -176651.8895040843 -179429.0833464980
    372700  298.8505789491 -176737.3328321494 -179473.0312531402
    372800  301.6934001827 -176781.2442218247 -179542.9660207437
    372900  296.4774251190 -176803.6934332068 -179517.6678434612
    373000  302.5926906055 -176806.4437676159 -179576.3977319140
    373100  298.7494513185 -176817.0861728428 -179551.8588646606
    373200  303.8916091704 -176816.3878953623 -179598.2322480933
    373300  292.9447212859 -176838.3318485087 -179519.9676488395
    373400  304.4221310534 -176761.3746624419 -179548.0754483871
    373500  301.4090473157 -176752.6742866240 -179511.7931001578
    373600  301.0487063831 -176795.9195382744 -179551.7397665293
    373700  294.1511182587 -176821.4583584551 -179514.1375983045
    373800  294.5190882840 -176775.0381220297 -179471.0857843886
    373900  306.1783348171 -176708.6313987020 -179511.4085927305
    374000  299.7438790010 -176726.8676411731 -179470.7433912832
    374100  298.2624262018 -176754.1532897171 -179484.4677206629
    374200  304.3971472406 -176819.9759614314 -179606.4480438638
    374300  300.4399884190 -176874.3101446387 -179624.5581274626
    374400  293.2540590937 -176860.8494019979 -179545.3169015522
    374500  298.3996198297 -176806.3920010773 -179537.9623117758
    374600  303.8003005969 -176792.6805212463 -179573.6890291173
    374700  297.6641548693 -176813.4844626660 -179538.3222773530
    374800  298.7532170567 -176820.6761975448 -179555.4833611852
    374900  296.6546714909 -176873.4777255739 -179589.0746611098
    375000  293.5420074415 -176912.0242538734 -179599.1276520877
    375100  291.4091795707 -176857.0614632448 -179524.6408108144
    375200  299.4040524860 -176776.2612920337 -179517.0262472316
    375300  300.6848776714 -176757.6384143904 -179510.1281300009
    375400  303.6400338964 -176760.0708901551 -179539.6123058054
    375500  297.7684841341 -176812.9278857563 -179538.7207375930
    375600  292.0528470175 -176867.8418959613 -179541.3134188920
    375700  298.7261240261 -176829.3867593370 -179563.9459115424
    375800  300.9429726657 -176714.2589561907 -179469.1112908423
    375900  300.0196773522 -176696.2364206137 -179442.6368474922
    376000  300.4480617970 -176735.7102776683 -179486.0321647406
    376100  307.9552586855 -176762.7890506395 -179581.8323259924
    376200  294.8373245668 -176853.1701003057 -179552.1309191300
    376300  297.9785257857 -176851.3286480824 -179579.0442354093
    376400  296.2880434627 -176777.4879458860 -179489.7287436446
    376500  302.1595939500 -176759.7210338608 -179525.7104020703
    376600  304.6984087463 -176779.7495867514 -179568.9794373911
    376700  298.1465983813 -176842.4270921264 -179571.6812273661
    376800  293.4447586135 -176848.9810891810 -179535.1942650427
    376900  302.1709850169 -176779.5040679356 -179545.5977107419
    377000  301.3099351320 -176754.9035613645 -179513.1150952629
    377100  296.5064840509 -176771.1518038795 -179485.3922215631
    377200  290.9378372858 -176785.2974521235 -179448.5621005243
    377300  305.3943541721 -176702.5826428347 -179498.1832249922
    377400  313.1756394165 -176642.6192462220 -179509.4502400158
    377500  308.3852132850 -176723.2114809229 -179546.1905897724
    377600  296.3213961764 -176765.6365978662 -179478.1827086229
    377700  305.3652980844 -176739.2614707916 -179534.5960715563
    377800  305.9285352701 -176710.6856887595 -179511.1762008324
    377900  298.2364662244 -176733.7857732116 -179463.8625647677
    378000  299.1780045794 -176801.5838082247 -179540.2795055900
    378100  289.6007534349 -176871.8632836609 -179522.8881760194
    378200  298.7017059564 -176811.7314854309 -179546.0671129741
    378300  294.9704989123 -176768.3332629151 -179468.5131687097
    378400  307.0327776193 -176706.3973581286 -179516.9961793838
    378500  302.1986824563 -176737.3366784452 -179503.6838654861
    378600  291.5618752014 -176798.8533081408 -179467.8304418463
    378700  302.4913035308 -176784.9846071267 -179554.0104672834
    378800  296.9432682880 -176789.3456755531 -179507.5844456968
    378900  303.1114686482 -176754.8173922537 -179529.5202858578
    379000  301.0847286289 -176684.0458953257 -179440.1958736560
    379100  308.5549860683 -176662.7836909891 -179487.3169113844
    379200  304.2877001818 -176752.9657922823 -179538.4359889326
    379300  298.5957748396 -176821.7231033509 -179555.0890302829
    379400  295.0084072040 -176840.2186807963 -179540.7456016580
    379500  303.1019414910 -176790.0259883844 -179564.6416697461
    379600  311.3746561596 -176721.3606362612 -179571.7053074612
    379700  295.8154941904 -176749.1530231849 -179457.0680729304
    379800  295.1769047614 -176801.7342996092 -179503.8036585124
    379900  293.4019543686 -176898.4548827822 -179584.2762256902
    380000  295.4103853887 -176909.5078813414 -179613.7145377052
    380100  300.8596064235 -176828.5522062438 -179582.6414006736
    380200  297.2004524377 -176756.2625434684 -179476.8555947207
    380300  300.7459908905 -176752.4165223423 -179505.4656724958
    380400  297.7426185604 -176786.2986648283 -179511.8547414531
    380500  301.3941520309 -176758.3913199560 -179517.3737810447
    380600  313.1837680885 -176696.1943975648 -179563.0998017724
    380700  296.0411403804 -176774.4580215806 -179484.4386518172
    380800  303.6985304457 -176805.0865962168 -179585.1634932379
    380900  299.7318684852 -176822.4548400857 -179566.2206451212
    381000  296.0019621043 -176785.3419287018 -179494.9639183484
    381100  307.9190109414 -176693.2465093629 -179511.9579704143
    381200  301.6785474297 -176752.4887286556 -179514.0745644690
    381300  299.5856799034 -176779.2352298721 -179521.6628147389
    381400  306.6648865968 -176785.3575556413 -179592.5886775837
    381500  294.7634823090 -176891.8214336513 -179590.1062954519
    381600  301.1007754985 -176900.0377101193 -179656.3345825800
    381700  298.4523746563 -176881.5362798305 -179613.5895117817
    381800  297.4620043656 -176839.4213405755 -179562.4086558732
    381900  310.6762566481 -176722.8290820913 -179566.7805569065
    382000  301.8989409605 -176752.3807928402 -179515.9841259472
    382100  303.6945576258 -176800.4847768078 -179580.5253063659
    382200  294.5663395147 -176870.2225820603 -179566.7027853820
    382300  295.0590179580 -176864.1888856198 -179565.1791007479
    382400  296.0799215964 -176836.8646243842 -179547.2002604962
    382500  305.2873588518 -176802.6774580976 -179597.2985978535
    382600  296.7816798588 -176817.5879199711 -179534.3474987003
    382700  298.9661794760 -176791.0069938925 -179527.7636299288
    382800  308.8451352408 -176747.2480766102 -179574.4373421631
    382900  306.0180977984 -176763.9574913129 -179565.2678648305
    383000  290.6324271298 -176857.9217872710 -179518.3906904388
    383100  298.5006743988 -176843.1426338596 -179575.6380049218
    383200  298.3502864802 -176828.0317245685 -179559.1504344478
    383300  305.2506135601 -176773.8536489142 -179568.1384197831
    383400  297.7778152647 -176741.8692510543 -179467.7475206911
    383500  302.9203437412 -176706.4455716292 -179479.3988949016
    383600  304.3883150064 -176707.9363114957 -179494.3275430583
    383700  295.2756756030 -176785.5303862893 -179488.5039001592
    383800  297.8286737260 -176812.1747289555 -179538.5185603888
    383900  301.7475258632 -176805.6327304565 -179567.8499995169
    384000  297.1583430777 -176794.7641550635 -179514.9717343848
    384100  297.9885858166 -176759.9598397007 -179487.7675172311
    384200  303.9048645553 -176755.9827667155 -179537.9484601367
    384300  298.3749215142 -176798.7211052796 -179530.0653259272
    384400  298.9823768723 -176793.5871007672 -179530.4920088648
    384500  300.3732828755 -176784.3807757822 -179534.0181315476
    384600  302.5634114593 -176790.0564074974 -179559.7423485104
    384700  287.7098428440 -176849.5390213298 -179483.2543901928
    384800  297.4978769326 -176812.7163766636 -179536.0320718672
    384900  303.7004698119 -176769.8892673542 -179549.9839174638
    385000  301.9250585104 -176765.1664869688 -179529.0089018943
    385100  303.3845813774 -176758.9912299166 -179536.1942159230
    385200  306.2085388490 -176739.2009787770 -179542.2546625574
    385300  300.9731741599 -176784.4815964909 -179539.6103976636
    385400  296.1394340467 -176839.1374641477 -179550.0178812564
    385500  301.3346912641 -176797.9781180009 -179556.4162712077
    385600  300.1827848657 -176682.3285708550 -179430.2220949487
    385700  304.5128035791 -176676.4663350601 -179463.9971434409
    385800  296.9332824826 -176754.1795523714 -179472.3269117772
    385900  299.9529168684 -176794.4887485908 -179540.2780454828
    386000  296.3386639504 -176825.9106267070 -179538.6148078351
    386100  301.8950350534 -176763.6152788347 -179527.1828570036
    386200  302.8203866310 -176677.4160778478 -179449.4543869708
    386300  303.1529597987 -176713.5159355476 -179488.5986419506
    386400  300.0419923839 -176785.3057855832 -179531.9104857717
    386500  301.1473239470 -176796.7717211336 -179553.4947012410
    386600  300.5553476120 -176788.7987680788 -179540.1027567606
    386700  304.8770452715 -176785.6022440535 -179576.4673455324
    386800  304.6930807992 -176780.1372681188 -179569.3183463705
    386900  299.0918681710 -176816.9097754761 -179554.8169743313
    387000  294.6263307099 -176816.3560150389 -179513.3853818205
    387100  306.2479524029 -176742.2330102551 -179545.6474883752
    387200  299.6449726993 -176746.7080479127 -179489.6784030446
    387300  295.1496616235 -176751.8905029349 -179453.7104763102
    387400  304.5589233549 -176649.9672650729 -179437.9202570018
    387500  302.8227767004 -176648.0931618900 -179420.1533498694
    387600  303.6757131829 -176704.1904417360 -179484.0584679887
    387700  295.7747157818 -176807.9926731833 -179515.5344346169
    387800  301.1542488415 -176785.6387669115 -179542.4251379720
    387900  300.2877223584 -176753.9470291164 -179502.8011581188
    388000  301.9693507288 -176789.3158882019 -179553.5637570914
    388100  293.6161834335 -176860.6727254624 -179548.4551357259
    388200  295.4169547243 -176823.2104642199 -179527.4772567264
    388300  296.3787465260 -176776.0132505884 -179489.0843503256
    388400  301.3259528096 -176729.8297342391 -179488.1878950419
    388500  304.6607743478 -176745.7882626886 -179534.6736054977
    388600  304.0824263125 -176812.8121168673 -179596.4032226281
    388700  293.4154619079 -176852.1659476955 -179538.1109395324
    388800  299.9785899664 -176840.7303467347 -179586.7546569032
    388900  297.6986032215 -176817.4252222874 -179542.5783795214
    389000  305.3397460966 -176750.5905295809 -179545.6912257204
    389100  300.7315359604 -176692.6940174634 -179445.6108462083
    389200  312.6696389123 -176630.7820618609 -179492.9810928016
    389300  299.5818475355 -176716.6308584642 -179459.0233615756
    389400  298.7827313362 -176794.8120832645 -179529.8894226168
    389500  293.4257113113 -176821.5357948050 -179507.5746103743
    389600  297.2145476006 -176784.8090201835 -179505.5310995109
    389700  309.6315608941 -176704.1850612939 -179538.5733204895
    389800  301.7827620840 -176715.2784456979 -179477.8182695081
    389900  298.3233960104 -176791.7744761473 -179522.6470288464
    390000  298.5693380604 -176875.3675252122 -179608.4914480781
    390100  293.1812935881 -176870.6763499236 -179554.4777491163
    390200  301.9271889360 -176772.8055990105 -179536.6675159963
    390300  299.2718214499 -176742.3776396773 -179481.9321430235
    390400  302.8076922380 -176726.6615984136 -179498.5837022038
    390500  302.2603859292 -176720.0786049127 -179486.9906297198
    390600  293.7701551164 -176823.7184300252 -179512.9103074923
    390700  293.0117462975 -176863.2668743520 -179545.5162261747
    390800  300.8924215128 -176798.8328359572 -179553.2224219347
    390900  304.2596811773 -176747.9818422169 -179533.1955510044
    391000  305.2794315566 -176763.7586961012 -179558.3072688603
    391100  289.8041453116 -176812.2344486798 -179465.1212040397
    391200  299.5408283469 -176764.1096664057 -179506.1266770887
    391300  302.0392295468 -176755.5576749483 -179520.4452192662
    391400  299.6745124702 -176773.8763522449 -179517.1171164386
    391500  296.7176293325 -176824.9474834759 -179541.1207393538
    391600  296.6886178777 -176868.2252682652 -179584.1329513230
    391700  288.4633498843 -176892.3014585333 -179532.9144818287
    391800  302.8012780482 -176767.9303443968 -179539.7937322592
    391900  302.2316800987 -176757.6181248506 -179524.2673745426
    392000  295.4060415244 -176769.4502830664 -179473.6171754027
    392100  301.6701244618 -176748.9859400053 -179510.4946714002
    392200  293.5086282975 -176783.5002421879 -179470.2980854590
    392300  301.9549185762 -176791.3740551553 -179555.4898111433
    392400  301.0612072801 -176778.4219492596 -179534.3566115720
    392500  296.2580528313 -176788.6657383083 -179500.6319997975
    392600  302.2244885701 -176746.8644457048 -179513.4478636571
    392700  300.2533658938 -176729.0827146268 -179477.6223422277
    392800  306.6472032883 -176705.5987733255 -179512.6680210651
    392900  302.6235873427 -176705.3021584135 -179475.5389535346
    393000  303.7130709737 -176755.6675543824 -179535.8775563798
    393100  295.8729324259 -176838.9319001381 -179547.3727433780
    393200  296.3121658900 -176842.2210224227 -179554.6826385129
    393300  296.9689930474 -176778.7841823404 -179497.2584386727
    393400  301.0959972198 -176727.2983067512 -179483.5514385256
    393500  301.1486372908 -176746.6477635592 -179503.3827661054
    393600  298.4037247058 -176759.0438101896 -179490.6516972020
    393700  306.1826826288 -176748.8277793804 -179551.6447735718
    393800  295.7047705011 -176796.6499575000 -179503.5514351019
    393900  295.0961778324 -176879.4395234639 -179580.7699025964
    394000  291.5863005854 -176905.3364449770 -179574.5371702998
    394100  302.1092333587 -176808.4888740959 -179574.0172380443
    394200  297.2004097553 -176768.1923464889 -179488.7850070233
    394300  305.3254904473 -176753.7430498743 -179548.7132488358
    394400  301.0557747501 -176771.5043466652 -179527.3892792303
    394500  299.5349254209 -176793.6675241274 -179535.6304990264
    394600  295.5716951332 -176813.5617339275 -179519.2450306066
    394700  295.9947411712 -176832.9003870859 -179542.4562758221
    394800  299.8975846042 -176794.4957322787 -179539.7785138804
    394900  302.7709366741 -176747.1284421225 -179518.7140829940
    395000  299.0507050562 -176732.0476384809 -179469.5780273973
    395100  310.8284464710 -176632.8507210437 -179478.1953517953
    395200  307.5987217909 -176652.8681601537 -179468.6476726487
    395300  297.8932940862 -176732.9180921172 -179459.8534627001
    395400  301.1575810245 -176743.4683899182 -179500.2852640078
    395500  295.3421445485 -176774.2366377472 -179477.8186128422
    395600  295.5075407281 -176823.2680348563 -179528.3640577710
    395700  288.5913764081 -176865.5484203761 -179507.3334071332
    395800  306.4793020042 -176763.5174928349 -179569.0497608588
    395900  302.0434508881 -176735.0737320623 -179499.9999188245
    396000  298.1727610773 -176720.5977291506 -179450.0913594798
    396100  307.8358812405 -176702.5833488912 -179520.5338350357
    396200  294.7757455204 -176790.7939562065 -179489.1910762741
    396300  300.5863258608 -176817.3769076970 -179568.9644733646
    396400  303.3846260998 -176804.1684970220 -179581.3718924207
    396500  307.3575871437 -176732.8619742108 -179546.4341238301
    396600  303.9433593132 -176685.3626433432 -179467.6807203833
    396700  301.8776072093 -176746.9973701670 -179510.4054126712
    396800  294.8260711532 -176828.7787114566 -179527.6365157718
    396900  302.9917358904 -176814.6609392439 -179588.2677910815
    397000  292.7531337701 -176847.1629123234 -179527.0449075710
    397100  305.1662567921 -176789.4340460297 -179582.9466093371
    397200  302.4373477455 -176760.7281465844 -179529.2600918309
    397300  303.9885696383 -176766.4242866388 -179549.1562220539
    397400  295.8068758460 -176791.8703807830 -179499.7065376204
    397500  296.2134416554 -176812.4544509906 -179524.0123387570
    397600  308.6842689056 -176752.7879665834 -179578.5046508183
    397700  306.2108903299 -176700.9979952433 -179504.0732046391
    397800  293.6545586496 -176780.0659838094 -179468.1996833977
    397900  305.1069661373 -176807.7941267511 -179600.7639393923
    398000  302.1622407955 -176832.1196285979 -179598.1332262101
    398100  303.0853786878 -176836.8334229006 -179611.2974872415
    398200  294.3428824176 -176824.7759283258 -179519.2105902610
    398300  304.8529538571 -176789.6163155675 -179580.2608826088
    398400  297.7872261457 -176813.9993299921 -179539.9637474709
    398500  288.6397967690 -176844.4725944863 -179486.7008245028
    398600  306.9891143839 -176724.2988289898 -179534.4979540336
    398700  301.4066910238 -176731.7385616543 -179490.8358055329
    398800  298.9141679256 -176779.7137118629 -179515.9942306472
    398900  299.9232642842 -176827.0121872407 -179572.5300423715
    399000  291.4242368700 -176879.3339103094 -179547.0510934154
    399100  304.4480422010 -176833.0915671715 -179620.0295455148
    399200  304.9344403587 -176739.6731150890 -179531.0636150796
    399300  301.0910528911 -176697.5135155460 -179453.7213866010
    399400  299.7524376557 -176727.0095600934 -179470.9636567076
    399500  295.8550786361 -176822.7662511142 -179531.0436595537
    399600  297.2023036966 -176821.6224670686 -179542.2324648701
    399700  304.9011358683 -176780.5021288754 -179571.5877573071
    399800  300.1606771919 -176747.9250461862 -179495.6161951380
    399900  300.3419102521 -176747.3077232400 -179496.6578918875
    400000  287.1991711456 -176843.6146153420 -179472.6552609246
    400100  300.1430452679 -176832.7173924708 -179580.2471375972
    400200  297.6010313541 -176762.9821056639 -179487.2420834212
    400300  303.4803072173 -176731.7438023660 -179509.8230691880
    400400  298.0304393813 -176745.7258188376 -179473.9166267318
    400500  310.3134550451 -176734.6898178452 -179575.3201822377
    400600  300.0639317936 -176785.1107418997 -179531.9162769289
    400700  296.9543212173 -176881.6067964264 -179599.9467458331
    400800  293.8400881035 -176873.2049799302 -179563.0370286929
    400900  303.4950599406 -176820.4439033571 -179598.6582176067
    401000  297.3118189932 -176790.5061587754 -179512.1186670121
    401100  300.0238262113 -176713.8499390811 -179460.2883448968
    401200  301.6004830890 -176685.8050055006 -179446.6762350563
    401300  301.1766140119 -176722.7751556978 -179479.7662590417
    401400  298.6962034590 -176764.6324645290 -179498.9177218381
    401500  298.9481955466 -176802.8605100636 -179539.4525199932
    401600  300.6317639139 -176791.1021463915 -179543.1056550712
    401700  303.0845246425 -176667.2487528283 -179441.7049991806
    401800  307.7881761129 -176661.0927697271 -179478.6065599052
    401900  295.9616084912 -176748.7603121312 -179458.0129020727
    402000  298.2266225745 -176793.1357951825 -179523.1224773014
    402100  297.7179070324 -176823.5458570676 -179548.8757226929
    402200  300.8742973824 -176815.6313890012 -179569.8550654625
    402300  306.1653254580 -176760.6549785309 -179563.3130840064
    402400  296.7043929145 -176734.1252068717 -179450.1772956832
    402500  304.8226231054 -176736.4923202877 -179526.8592375756
    402600  287.5018811887 -176819.7421938143 -179451.5538676135
    402700  306.8335697093 -176821.5941475064 -179630.3694060739
    402800  294.2032935812 -176853.0007124021 -179546.1575686838
    402900  296.5908347353 -176869.5264551463 -179584.5390247020
    403000  301.0306784954 -176815.3789616984 -179571.0341614498
    403100  302.7821372808 -176753.6446200718 -179525.3327920545
    403200  298.4162119709 -176764.4762269444 -179496.1984232264
    403300  294.3105366899 -176797.8449310728 -179491.9834980282
    403400  298.6421110697 -176754.1507031293 -179487.9407950469
    403500  308.2392043166 -176672.8854742202 -179494.5280070930
    403600  299.4150179436 -176716.8906130680 -179457.7559468067
    403700  302.4059235152 -176770.1162223569 -179538.3605080730
    403800  297.6649280665 -176808.1146588081 -179532.9595513946
    403900  298.9614082616 -176827.6845988424 -179564.3975588596
    404000  298.6880764359 -176822.4742644219 -179556.6851264115
    404100  300.5550102183 -176777.6945795762 -179528.9954797338
    404200  305.5983467354 -176678.1151244785 -179475.5830683637
    404300  306.7971805284 -176677.5598930092 -179486.0020425525
    404400  302.4846345137 -176794.2943208751 -179563.2591323975
    404500  300.1137181922 -176829.0874389416 -179576.3487220323
    404600  299.1432582619 -176857.1009400103 -179595.4785672347
    404700  297.7029515805 -176870.4126036350 -179595.6055660417
    404800  295.2089809285 -176841.0445408531 -179543.4075271604
    404900  305.9761102726 -176740.1173966608 -179541.0434135257
    405000  302.2551062060 -176753.7828625315 -179520.6465563948
    405100  294.8537598162 -176811.4914963910 -179510.6027646005
    405200  300.0075614267 -176837.5749873484 -179583.8645042255
    405300  303.3810679713 -176814.6014909231 -179591.7723149725
    405400  304.0301362724 -176753.8889125857 -179537.0013517817
    405500  301.9505482059 -176756.7211874888 -179520.7969368119
    405600  297.7312443727 -176768.0292996479 -179493.4812561887
    405700  300.8164967391 -176756.3008563328 -179509.9954217949
    405800  309.1345833655 -176711.7698268172 -179541.6087200882
    405900  300.4861854198 -176740.6498968648 -179491.3207701599
    406000  298.7359636825 -176793.1955133181 -179527.8447384038
    406100  300.4854351333 -176798.2413795140 -179548.9053846358
    406200  294.0018004130 -176833.3450634966 -179524.6574376826
    406300  294.9105702636 -176816.5113973680 -179516.1427122570
    406400  298.6187188273 -176739.2184774068 -179472.7944351542
    406500  304.8048533507 -176681.2907891527 -179471.4950409036
    406600  298.3479185512 -176709.5775556922 -179440.6745893895
    406700  302.6342656523 -176765.2038757188 -179535.5384208084
    406800  298.6431826576 -176778.5802279559 -179512.3801292616
    406900  299.6262160742 -176754.5223780232 -179497.3210337395
    407000  301.9062058591 -176721.1907048394 -179484.8605413196
    407100  300.2687668171 -176763.4034231679 -179512.0840318624
    407200  292.6825655105 -176889.7745123265 -179569.0105209512
    407300  294.7173901926 -176905.9082839042 -179603.7712153519
    407400  300.3411441718 -176840.8651440995 -179590.2082999962
    407500  302.3808176629 -176799.1504306221 -179567.1648956679
    407600  296.9427765160 -176803.4052509195 -179521.6395193489
    407700  298.2994768720 -176758.0960231820 -179488.7496184702
    407800  304.9631966563 -176641.4972285789 -179433.1509656627
    407900  309.0058408284 -176684.7697550648 -179513.4301304397
    408000  297.5956836307 -176768.3874670738 -179492.5984914099
    408100  296.7710929799 -176798.7542163715 -179515.4168820955
    408200  298.2258994309 -176793.4635369179 -179523.4435993317
    408300  308.4595449193 -176740.6260322856 -179564.2855779451
    408400  303.5129530807 -176787.8482554931 -179566.2263647575
    408500  298.8387674173 -176867.7468265012 -179603.3371239313
    408600  295.9249439609 -176883.6840407838 -179592.6010011338
    408700  285.4460433585 -176853.2635568508 -179466.2559520468
    408800  299.7424228949 -176729.8190375834 -179473.6814583994
    408900  299.1621079883 -176712.7566524494 -179451.3068313445
    409000  302.3673398356 -176786.4903893450 -179554.3814774474
    409100  295.5138764981 -176833.7932359657 -179538.9472569474
    409200  300.4435696405 -176797.5631931077 -179547.8439586755
    409300  303.8333237097 -176747.6821910861 -179528.9929947662
    409400  303.5163176249 -176760.9173582590 -179539.3262667890
    409500  296.3343958314 -176872.0635510841 -179584.7286615616
    409600  299.8183355763 -176880.8074738600 -179625.3648044987
    409700  297.1973102422 -176851.2274263554 -179571.7917137372
    409800  299.9909753025 -176761.9415486431 -179508.0792350166
    409900  299.3302607993 -176745.5516757024 -179485.6411368075
    410000  306.7149682352 -176726.1810483277 -179533.8706209768
    410100  301.1487672612 -176778.7769863232 -179535.5131786271
    410200  294.7768563881 -176868.6672234480 -179567.0745124729
    410300  298.3528620676 -176867.6005474953 -179598.7428344763
    410400  298.7006256637 -176830.6775807235 -179565.0033191936
    410500  298.9631417559 -176824.2793449722 -179561.0081735133
    410600  296.7378778953 -176849.1033028498 -179565.4619154415
    410700  294.8090266582 -176872.1493457122 -179570.8511235668
    410800  302.2697033298 -176815.1713305899 -179582.1686475117
    410900  295.5601504950 -176761.3277751922 -179466.9053914729
    411000  307.3722835200 -176726.1154676053 -179539.8221488473
    411100  297.3937383171 -176792.3829790669 -179514.7453823372
    411200  293.5927442755 -176864.8900906977 -179552.4579373234
    411300  298.5755206240 -176869.2941040182 -179602.4746224900
    411400  303.0956444023 -176803.8822028593 -179578.4402402454
    411500  301.8878379810 -176696.8632115708 -179460.3649072520
    411600  303.7653971858 -176674.4388770896 -179455.1278767733
    411700  303.4402703372 -176694.9972960078 -179472.7100625204
    411800  300.1444915440 -176770.2096475805 -179517.7526320164
    411900  298.0877644659 -176824.8899769225 -179553.6055425195
    412000  298.9897865953 -176824.1314533664 -179561.1041905704
    412100  300.8160924350 -176750.1096931925 -179503.8005576271
    412200  304.2878847287 -176683.2002386001 -179468.6721246053
    412300  301.9253871151 -176691.9144224657 -179455.7598454608
    412400  298.0539451435 -176783.1853109871 -179511.5912922185
    412500  292.6520110514 -176834.5679883347 -179513.5242993734
    412600  300.1359307837 -176794.1407199793 -179541.6053386361
    412700  298.0139045869 -176751.1761528064 -179479.2156000735
    412800  310.1839365265 -176678.0932079047 -179517.5379510143
    412900  307.8501576938 -176636.6865599273 -179454.7677336906
    413000  311.8749087750 -176620.1125532689 -179475.0365707591
    413100  297.4871071335 -176731.7328757032 -179454.9499834372
    413200  305.9667173820 -176759.5185538895 -179560.3585875985
    413300  298.0015961162 -176826.2431561215 -179554.1699308152
    413400  299.5193178610 -176802.2892970408 -179544.1093992804
    413500  304.3153557603 -176734.9534300833 -179520.6767877708
    413600  302.0053313436 -176684.1736060243 -179448.7508438969
    413700  307.4993710404 -176611.4027973354 -179426.2728463381
    413800  307.4169665353 -176650.6197554478 -179464.7354680356
    413900  302.9142341520 -176760.8963786133 -179533.7937742931
    414000  293.7685702984 -176816.5730961950 -179505.7504661306
    414100  292.8694644942 -176806.0381157678 -179486.9850103349
    414200  304.7508945099 -176729.4624362031 -179519.1727450738
    414300  305.1137227502 -176726.9514454988 -179519.9831086319
    414400  303.4212359366 -176740.8753215770 -179518.4138458988
    414500  295.6271063031 -176819.1947030200 -179525.3852372978
    414600  303.5659994825 -176849.5526516598 -179628.4163512755
    414700  295.2793627562 -176861.7633168579 -179564.7705831779
    414800  301.1059141893 -176804.7777087690 -179561.1216211526
    414900  307.7331716648 -176715.9051057485 -179532.9153814874
    415000  307.5967634907 -176729.9454044957 -179545.7069905788
    415100  300.4917004105 -176783.8937391998 -179534.6150970930
    415200  298.1478924389 -176808.9499287654 -179538.2159098957
    415300  295.9207739354 -176837.2770934518 -179546.1558811064
    415400  304.0723987751 -176814.7101746985 -179598.2094877042
    415500  299.3561586629 -176760.6131914334 -179500.9397233344
    415600  311.9262114801 -176639.9585262602 -179495.3521721842
    415700  306.1638970235 -176646.3890629633 -179449.0340924530
    415800  306.6303134466 -176694.0683582584 -179500.9829952437
    415900  301.3610878916 -176758.2000463238 -179516.8798360447
    416000  299.7607128534 -176823.3293559163 -179567.3592042507
    416100  293.0635950616 -176857.9189767136 -179540.6429556305
    416200  295.2966686897 -176775.9133584014 -179479.0790444082
    416300  305.8128322821 -176733.3632336811 -179532.7945927733
    416400  292.5436339020 -176754.7261251853 -179432.6903444647
    416500  295.7383586071 -176719.8680150699 -179427.0769604664
    416600  307.5740997187 -176647.8901784942 -179463.4442988751
    416700  306.0259302460 -176671.1091590048 -179472.4912312775
    416800  300.0888534940 -176775.8057693850 -179522.8394393466
    416900  289.6372386306 -176780.2299852614 -179431.5888655694
    417000  300.2581205745 -176706.0058449033 -179454.5889971723
    417100  297.9783360554 -176682.5003835221 -179410.2142340457
    417200  301.3635430765 -176697.3186687951 -179456.0209334443
    417300  291.8376898669 -176772.6188565712 -179444.1208163871
    417400  295.4392868236 -176839.6269636605 -179544.0981857149
    417500  295.0825496086 -176837.7963621259 -179539.0019875754
    417600  301.6109184102 -176705.1691521062 -179466.1359072984
    417700  298.2533033866 -176703.8517313226 -179434.0826514011
    417800  297.6782877193 -176746.2560278142 -179471.2232155664
    417900  302.0805045617 -176769.2703587599 -179534.5357373569
    418000  296.3828133817 -176846.7909490717 -179559.8992770812
    418100  295.8145369890 -176865.7209987862 -179573.6272862456
    418200  302.6636384852 -176749.3517045132 -179519.9551305030
    418300  306.3913025547 -176720.0873403226 -179524.8140554314
    418400  299.7937016126 -176771.7386582094 -179516.0704878769
    418500  301.5165313412 -176828.3625753986 -179588.4653049748
    418600  292.4166350053 -176848.4305284664 -179525.2321912528
    418700  303.5041419506 -176760.8200953220 -179539.1175469051
    418800  306.1343265226 -176697.5897022451 -179499.9640413680
    418900  302.5694573288 -176733.9140730377 -179503.6553583487
    419000  302.6666399968 -176743.0290140373 -179513.6599160671
    419100  298.4574965628 -176795.7459106570 -179527.8460288868
    419200  294.5303964963 -176809.1406879173 -179505.2918664164
    419300  300.8894564733 -176775.0926096496 -179529.4550534552
    419400  295.3118664515 -176751.9139981297 -179455.2188054760
    419500  300.5880053608 -176708.0077098653 -179459.6106497899
    419600  306.2583174464 -176681.4530732349 -179484.9624336646
    419700  294.7179979965 -176815.2682131440 -179513.1367084701
    419800  299.2435363044 -176826.9169662747 -179566.2125454851
    419900  301.9986725219 -176768.5856173831 -179533.1018999512
    420000  303.0341608330 -176727.7428043642 -179501.7380169969
    420100  305.0779962675 -176768.2366942161 -179560.9413147091
    420200  297.4011633242 -176837.0272330882 -179559.4576053762
    420300  300.0706335161 -176818.8815184819 -179565.7484015323
    420400  300.7871729049 -176813.3360292170 -179566.7621623163
    420500  289.6664427624 -176841.4930973108 -179493.1193142174
    420600  301.6777522353 -176720.8006066034 -179482.3791631531
    420700  302.4771075953 -176677.4121108951 -179446.3080204969
    420800  306.9050363741 -176670.7843918524 -179480.2138611053
    420900  293.9338252165 -176739.7479955748 -179430.4381202128
    421000  300.3436024747 -176759.5624809872 -179508.9281403552
    421100  293.6121621614 -176760.6649408854 -179448.4105401518
    421200  305.1484707695 -176671.4824466305 -179464.8321954836
    421300  300.6891944053 -176662.7905776911 -179415.3198089758
    421400  304.3662528244 -176704.7438681347 -179490.9331409907
    421500  296.3234620781 -176814.5295764498 -179527.0945986101
    421600  296.1882635974 -176796.7805838384 -179508.1079899581
    421700  296.3186499072 -176764.4882491679 -179477.0092203898
    421800  298.3332975969 -176720.5699202167 -179451.5331127091
    421900  306.3096185928 -176662.2759900808 -179466.2549646753
    422000  304.5053684615 -176673.2782934530 -179460.7410402641
    422100  296.8472581936 -176791.8898798352 -179509.2497670791
    422200  293.1352292412 -176806.5691098368 -179489.9488328813
    422300  299.8449396903 -176746.7091488096 -179491.5100153073
    422400  296.7896200008 -176709.5599432809 -179426.3922066075
    422500  307.6788924618 -176641.7147295817 -179458.2281298229
    422600  304.9765672705 -176592.3185290824 -179384.0946616741
    422700  295.7668026555 -176695.7014435131 -179403.1707676537
    422800  309.0661407414 -176773.8316429613 -179603.0440078204
    422900  300.7577805797 -176828.7822873268 -179581.9393610925
    423000  307.0625049745 -176827.3457258736 -179638.2166733491
    423100  297.9698369589 -176858.9937596446 -179586.6298088637
    423200  295.1736053755 -176842.0988192356 -179544.1379753373
    423300  301.4241757019 -176746.0580113402 -179505.3153111456
    423400  300.2641183789 -176706.9979661695 -179455.6360227461
    423500  300.7609047140 -176718.5575558734 -179471.7432281759
    423600  297.4988463059 -176815.4006454241 -179538.7252143364
    423700  295.8436841380 -176852.5231012724 -179560.6962037058
    423800  291.2027056845 -176810.6108667094 -179476.3001383540
    423900  299.0400714720 -176742.6690450839 -179480.1020934513
    424000  301.9436655896 -176726.7534304073 -179490.7661757950
    424100  301.8654006028 -176745.1294986856 -179508.4258010885
    424200  301.2858949252 -176749.8362227529 -179507.8276909717
    424300  298.9103424903 -176773.6378791928 -179509.8833796835
    424400  301.8194939420 -176777.3354060891 -179540.2114758129
    424500  301.3627782671 -176774.9310004993 -179533.6262640322
    424600  300.4858700155 -176821.9821986177 -179572.6501846799
    424700  289.3916234042 -176871.1997187736 -179520.3102206799
    424800  298.0819465824 -176781.4850473197 -179510.1473556177
    424900  303.6352982540 -176736.3374063314 -179515.8354715904
    425000  301.6363710775 -176763.9905989239 -179525.1903495551
    425100  290.9730255662 -176831.1488184067 -179494.7355827074
    425200  295.8095756505 -176852.0717387594 -179559.9326097901
    425300  299.3613121936 -176817.5024228997 -179557.8761305693
    425400  306.9204576633 -176691.3607919790 -179500.9314287569
    425500  305.7896133477 -176676.9893312666 -179476.2081426620
    425600  304.9952171107 -176734.0685219509 -179526.0153764411
    425700  299.1743153634 -176813.2610710303 -179551.9229970633
    425800  298.1082151927 -176809.6084912784 -179538.5112642125
    425900  305.8498595350 -176753.7237200763 -179553.4940291467
    426000  296.8881625441 -176758.7397082292 -179476.4740366649
    426100  304.9331310334 -176771.4825252692 -179562.8610396067
    426200  293.3487628738 -176881.2398181077 -179566.5742424729
    426300  296.5607826309 -176883.7607121092 -179598.4981826681
    426400  301.5644245273 -176831.4479532441 -179591.9891002864
    426500  296.6422809645 -176776.9246543474 -179492.4081661666
    426600  304.7394065228 -176710.7840938108 -179500.3892408707
    426700  302.7074546497 -176774.5797375004 -179545.5842596251
    426800  295.8124467222 -176870.6764977101 -179578.5636507258
    426900  299.8522054165 -176829.6946326186 -179574.5620100661
    427000  297.1920007667 -176789.6057930157 -179510.1214770997
    427100  302.8465886992 -176758.8628518591 -179531.1410164871
    427200  308.8313212583 -176720.0879434132 -179547.1507548354
    427300  294.0454227563 -176794.7012304787 -179486.4129265474
    427400  292.9557333105 -176853.5472469754 -179535.2838521243
    427500  294.4494325978 -176847.9841069089 -179543.3941364035
    427600  305.2235292946 -176723.3769275246 -179517.4137671946
    427700  305.0707717123 -176729.7117798176 -179522.3502662437
    427800  294.3765099355 -176803.3805558217 -179498.1230463309
    427900  303.4990467705 -176816.1017113668 -179594.3525213266
    428000  302.0125203626 -176800.6292866655 -179565.2723333040
    428100  296.1635150164 -176812.8443396964 -179523.9451956317
    428200  292.7715807736 -176861.6972790520 -179541.7481394181
    428300  302.0152801659 -176847.4949837295 -179612.1632937940
    428400  299.8178245481 -176822.9247114075 -179567.4773640588
    428500  304.7907729665 -176790.7678928831 -179580.8432518439
    428600  302.1178747055 -176736.5957763164 -179502.2032437386
    428700  307.4470260208 -176702.5556229176 -179516.9465020689
    428800  300.8121932624 -176763.8203042497 -179517.4754753943
    428900  299.0200990859 -176858.6061523220 -179595.8563721154
    429000  291.6282310501 -176867.6235526141 -179537.2081122479
    429100  302.2498532459 -176830.4147629641 -179597.2303708747
    429200  294.6435233149 -176786.1652370336 -179483.3519860846
    429300  303.0028648870 -176687.2446103749 -179460.9533378003
    429400  303.2642692504 -176672.0195057839 -179448.1211464393
    429500  301.8521045188 -176705.5911755723 -179468.7657647227
    429600  299.2369235289 -176733.1035531808 -179472.3385985972
    429700  299.8828630106 -176769.2163420870 -179514.3643612252
    429800  299.7784034497 -176837.2033112523 -179581.3951005018
    429900  292.8925447383 -176919.7424247196 -179600.9005974035
    430000  296.7721416246 -176889.1677428712 -179605.8400079591
    430100  303.1667986619 -176776.6197072876 -179551.8290955802
    430200  301.9628967587 -176745.3546981853 -179509.5434869957
    430300  296.3150700031 -176746.5262871322 -179459.0144876699
    430400  300.8799632065 -176764.1689796244 -179518.4445214228
    430500  294.9226451729 -176822.3465822287 -179522.0884316546
    430600  308.2026398312 -176800.8567798838 -179622.1645989829
    430700  295.6259813258 -176804.8555544137 -179511.0357905739
    430800  300.2268689705 -176817.1075237240 -179565.4045966956
    430900  299.9370753965 -176791.7991885447 -179537.4434715315
    431000  309.1498820720 -176731.7260128195 -179561.7049514852
    431100  302.3742275522 -176764.6041926606 -179532.5583313872
    431200  296.3422765860 -176832.8738995806 -179545.6111510194
    431300  298.4987847288 -176809.4219167336 -179541.8999896283
    431400  300.4807639279 -176791.4256560325 -179542.0469006237
    431500  297.5407728070 -176768.4737585250 -179492.1821254655
    431600  308.9795640597 -176661.3966430925 -179489.8164791487
    431700  306.7113867500 -176660.6121974606 -179468.2689849511
    431800  297.0336828685 -176760.2233862411 -179479.2898175732
    431900  296.1217598225 -176784.4346146065 -179495.1532406712
    432000  301.9796787217 -176796.9473009151 -179561.2897129507
    432100  296.0093832418 -176861.4441834656 -179571.1341067072
    432200  296.7362229787 -176875.6067707784 -179591.9502341520
    432300  301.1418124309 -176779.3416264743 -179536.0141537905
    432400  303.4991814084 -176699.9093919073 -179478.1614343520
    432500  303.4741789192 -176728.6414940568 -179506.6646620238
    432600  302.9821150075 -176806.3660045008 -179579.8847861250
    432700  293.9057644126 -176848.9809590746 -179539.4142132154
    432800  303.5010954133 -176811.2789060663 -179589.5484694407
    432900  301.9450759275 -176770.3141381507 -179534.3397938670
    433000  299.9472202540 -176717.7858551687 -179463.5230048673
    433100  309.2409151531 -176608.1961390917 -179439.0084007414
    433200  297.3036607578 -176660.1543011172 -179381.6921283155
    433300  302.9389592956 -176734.6612358236 -179507.7849671407
    433400  301.0938982292 -176768.6108868096 -179524.8448042822
    433500  300.0266743845 -176792.3929346710 -179538.8574128569
    433600  297.0155908687 -176833.2477361997 -179552.1485521415
    433700  299.9015542028 -176870.1048724844 -179615.4239920604
    433800  297.2548438787 -176863.1962179009 -179584.2871720845
    433900  295.8101879138 -176756.6800975931 -179464.5465733231
    434000  301.4483359468 -176693.2423726579 -179452.7208369797
    434100  302.1864658498 -176705.3648316773 -179471.6001870755
    434200  292.1254359639 -176760.4331134488 -179434.5691205062
    434300  301.9814776831 -176717.5754306627 -179481.9343105129
    434400  308.1912220513 -176627.2593932661 -179448.4626932363
    434500  304.1039987516 -176625.6845905652 -179409.4731718933
    434600  292.0775256816 -176769.4125012617 -179443.1099343530
    434700  294.3773865641 -176773.8563720487 -179468.6068872756
    434800  304.3327209540 -176704.2176139451 -179490.0999337902
    434900  296.9823409285 -176709.6368388174 -179428.2332825566
    435000  299.8729191200 -176775.1961071243 -179520.2530992152
    435100  301.4641612694 -176829.4968190213 -179589.1201494164
    435200  297.3596065060 -176847.3898110833 -179569.4397694455
    435300  299.8435688573 -176822.6137836124 -179567.4021014124
    435400  301.2876722623 -176675.8256827880 -179433.8334208705
    435500  306.9246620401 -176682.6671204651 -179492.2762443926
    435600  297.0984626018 -176778.5705937717 -179498.2300231650
    435700  292.0601145829 -176828.6201668851 -179502.1582176009
    435800  293.7083473415 -176812.1342356585 -179500.7603205716
    435900  304.0418910429 -176743.3239204485 -179526.5439636091
    436000  297.7233318439 -176722.7050052810 -179448.0845299974
    436100  300.0111123887 -176740.3120604675 -179486.6340830907
    436200  298.3875445168 -176849.2649629945 -179580.7247354614
    436300  292.1553882904 -176881.1745892261 -179555.5847819075
    436400  298.6923797649 -176830.9226523036 -179565.1729072586
    436500  304.1863957032 -176759.3516725875 -179543.8945211858
    436600  304.1528917010 -176763.5292113880 -179547.7653620830
    436700  300.1404989587 -176784.6379164679 -179532.1443525076
    436800  299.7039848862 -176794.8071553796 -179538.3177120638
    436900  294.0456808081 -176828.7376094445 -179520.4516677367
    437000  305.0907287447 -176802.9021011661 -179595.7232756172
    437100  306.4729059750 -176761.1943203727 -179566.6680387122
    437200  297.4460248607 -176763.2738935536 -179486.1149313823
    437300  302.6701292783 -176741.0053560055 -179511.6681991550
    437400  303.2210574345 -176735.7662645111 -179511.4723412800
    437500  296.1515930832 -176816.3116495676 -179527.3033713190
    437600  298.0504530475 -176820.1065355538 -179548.4805499020
    437700  302.6244384399 -176732.3038837810 -179502.5484699040
    437800  301.4305459917 -176663.3857827514 -179422.7013966207
    437900  301.3650337718 -176714.5987686093 -179473.3146791840
    438000  295.9351341074 -176761.8095448027 -179470.8197864440
    438100  300.9743648640 -176761.2809405034 -179516.4206414625
    438200  302.2979467957 -176728.6503923235 -179495.9062518438
    438300  306.8283749009 -176639.4323954103 -179448.1601003499
    438400  300.3945448400 -176711.7528840386 -179461.5848732649
    438500  306.2972046525 -176756.7069132428 -179560.5722497880
    438600  302.0347630313 -176790.3908476011 -179555.2375051341
    438700  297.3586904130 -176849.0468849070 -179571.0884572918
    438800  291.5135861386 -176859.9505614830 -179528.4856538400
    438900  303.6633395206 -176811.0957954850 -179590.8505523959
    439000  302.8482494242 -176792.5583578506 -179564.8517248676
    439100  300.8898361877 -176768.3644998228 -179522.7304195592
    439200  302.0284295727 -176715.8421279661 -179480.6308085901
    439300  310.9385744666 -176695.6638211966 -179542.0165710721
    439400  298.3060885123 -176823.7452350699 -179554.4593537604
    439500  299.5439053783 -176866.2551204758 -179608.3002985127
    439600  294.2022133750 -176862.1690835193 -179555.3160515201
    439700  302.5433690386 -176790.5359878560 -179560.0384591938
    439800  300.6057672946 -176746.4210925928 -179498.1866264609
    439900  296.4500945706 -176764.4317271023 -179478.1559516670
    440000  298.5062601783 -176843.0088216185 -179575.5553252841
    440100  295.7088363325 -176920.6301182794 -179627.5688147769
    440200  298.0367370643 -176894.4195616617 -179622.6680189716
    440300  301.3609555040 -176823.9096450157 -179582.5882228518
    440400  296.7654260782 -176792.9932374360 -179509.6040279578
    440500  298.5547328770 -176793.0209752563 -179526.0112012853
    440600  300.5382024227 -176797.7461318457 -179548.8931723045
    440700  300.4718596016 -176789.1055013254 -179539.6452351116
    440800  308.4811570781 -176717.1551634732 -179541.0125482968
    440900  303.5773409526 -176708.7089242288 -179487.6764444295
    441000  293.8223296167 -176787.7899756355 -179477.4594620082
    441100  302.3858845560 -176812.5843615465 -179580.6452092746
    441200  294.6937314527 -176862.3744884027 -179560.0208461451
    441300  296.9747778466 -176909.2062041452 -179627.7334149205
    441400  288.9887841523 -176992.0351709220 -179637.4580550594
    441500  291.4693308066 -176910.6636184749 -179578.7935945283
    441600  294.9747222053 -176840.6611134667 -179540.8796795710
    441700  299.5989183129 -176764.0439139147 -179506.5926840775
    441800  306.7912454781 -176734.5748816770 -179542.9627013682
    441900  300.3279009112 -176794.1796209101 -179543.4015471029
    442000  299.4684325809 -176829.8234479399 -179571.1777428830
    442100  296.1211225100 -176823.6936210020 -179534.4064130649
    442200  298.9043276296 -176717.8621941279 -179454.0526341772
    442300  300.1397171171 -176661.8363785313 -179409.3356575404
    442400  307.2963140680 -176676.2869180737 -179489.2981698118
    442500  295.5167681711 -176775.7390502773 -179480.9195418295
    442600  300.6768918106 -176794.7319640164 -179547.1485765161
    442700  300.2582388463 -176808.3907485552 -179556.9749834931
    442800  299.5784130928 -176801.9280934225 -179544.2891574125
    442900  307.4694269497 -176714.3684663213 -179528.9644050917
    443000  298.0525245176 -176706.4343198522 -179434.8272965779
    443100  295.1040068795 -176742.1767841601 -179443.5788309196
    443200  295.5039447060 -176785.9977814301 -179491.0608861145
    443300  291.1608137456 -176845.7171652132 -179511.0229552151
    443400  298.4565962212 -176862.4641409619 -179594.5560174035
    443500  302.6312572628 -176813.8803949850 -179584.1874010740
    443600  301.4332427451 -176746.1336378294 -179505.4739379609
    443700  304.5205326279 -176693.7423919681 -179481.3439525845
    443800  303.0297962452 -176655.3863728471 -179429.3416317479
    443900  303.7781111439 -176696.9044033552 -179477.7097874714
    444000  301.7809071748 -176816.3095432426 -179578.8323870879
    444100  297.4820483890 -176882.9101423157 -179606.0809419605
    444200  295.8222077298 -176911.8282401237 -179619.8047460628
    444300  296.9002137361 -176859.7908212370 -179577.6354670995
    444400  302.5041894234 -176770.9437726124 -179540.0875911013
    444500  301.6991739255 -176773.0678323527 -179534.8424845042
    444600  301.6585200792 -176775.8595993606 -179537.2621034523
    444700  307.9083299953 -176739.1472614108 -179557.7609483588
    444800  299.9133327656 -176776.1270915582 -179521.5540328954
    444900  298.2513191903 -176856.8576106247 -179587.0703672360
    445000  295.4726041195 -176884.7570145766 -179589.5332254123
    445100  295.9604154544 -176831.3812580522 -179540.6229268542
    445200  304.3967518944 -176761.3511623630 -179547.8196257693
    445300  305.4828142948 -176785.6271606426 -179582.0375127489
    445400  297.5873105407 -176850.9077571930 -179575.0421336960
    445500  296.6578775652 -176881.0495358363 -179596.6758199935
    445600  295.5698097570 -176828.9227055378 -179534.5887433561
    445700  303.9255850117 -176708.1459812483 -179490.3013511295
    445800  304.6402849331 -176736.7795529271 -179525.4773342481
    445900  300.7500554678 -176822.4868572473 -179575.5732148163
    446000  293.8503805860 -176854.8531144427 -179544.7793812871
    446100  304.4115655515 -176803.6184185288 -179590.2224871545
    446200  300.9421062660 -176812.5965561586 -179567.4409597290
    446300  292.5791165552 -176909.3159846053 -179587.6050144929
    446400  290.7051876146 -176958.3472551736 -179619.4822127427
    446500  293.8615862433 -176885.1151832809 -179575.1440274700
    446600  300.6216130697 -176828.1978884792 -179580.1084756445
    446700  305.4118243935 -176786.7289522712 -179582.4894580173
    446800  300.1667839768 -176779.3033312822 -179527.0503821560
    446900  299.9793536582 -176823.3160298982 -179569.3473309531
    447000  295.0354298593 -176918.3794573246 -179619.1537454008
    447100  293.6051337084 -176898.9501900595 -179586.6314503918
    447200  296.9473722835 -176820.7177589471 -179538.9940973438
    447300  303.5421795477 -176795.7443400963 -179574.3899904170
    447400  298.1528536151 -176807.2141429982 -179536.5255390713
    447500  297.8561993388 -176832.3279982455 -179558.9238010008
    447600  295.5528461527 -176859.4255710930 -179564.9363229295
    447700  300.0901016933 -176805.0474470501 -179552.0925431121
    447800  302.8620841516 -176766.7312679418 -179539.1512789896
    447900  307.9049147668 -176805.0449633214 -179623.6273870360
    448000  296.8794230600 -176901.4891105698 -179619.1434371769
    448100  302.1497853309 -176891.2484026747 -179657.1479821213
    448200  293.6914446524 -176875.7055988458 -179564.1769554001
    448300  303.5870977388 -176761.5889356752 -179540.6457701570
    448400  302.6952901343 -176752.6331911982 -179523.5263585252
    448500  300.9563473818 -176792.2614766813 -179547.2362443888
    448600  300.9331004337 -176836.1135043446 -179590.8754679169
    448700  297.3999098509 -176862.7846762028 -179585.2035741119
    448800  298.5376023667 -176799.3827462709 -179532.2161584501
    448900  304.6226853435 -176709.6707447380 -179498.2074182247
    449000  303.9765485298 -176716.0992780492 -179498.7211714234
    449100  301.8329159769 -176782.0933220317 -179545.0922579710
    449200  298.2324290496 -176837.8324335406 -179567.8722685252
    449300  294.4226132039 -176837.8022174662 -179532.9667404138
    449400  300.9285865315 -176819.3069662964 -179574.0276093018
    449500  300.2944849394 -176815.0058287292 -179563.9218628555
    449600  299.3343732570 -176824.2157619413 -179564.3428687624
    449700  305.3903474391 -176812.0037004713 -179607.5676047235
    449800  305.3938837397 -176824.9513294878 -179620.5476052751
    449900  290.7343468855 -176894.5402666806 -179555.9421501884
    450000  294.8049459867 -176883.8293116550 -179582.4937347668
    450100  307.5453068178 -176803.9114203847 -179619.2019686018
    450200  300.6463876292 -176790.0320173483 -179542.1693925081
    450300  309.6699500149 -176822.6813452401 -179657.4210210443
    450400  294.4205405777 -176859.1504042389 -179554.2959542263
    450500  304.4376817640 -176810.0806145879 -179596.9237527902
    450600  298.6334751269 -176786.7032940482 -179520.4143319611
    450700  302.0788775583 -176788.1768035205 -179553.4272884181
    450800  296.8173130707 -176828.6110257718 -179545.6967933337
    450900  302.1191637312 -176841.0911828235 -179606.7104500739
    451000  292.2513038078 -176842.4796625675 -179517.7678723845
    451100  292.7266462125 -176761.8507501206 -179441.4902764740
    451200  310.2467024655 -176699.2542915785 -179539.2735983407
    451300  298.7741060594 -176735.8842532299 -179470.8826362144
    451400  302.7389238660 -176754.1697339732 -179525.4623274325
    451500  292.7093207898 -176834.2976105135 -179513.7785387755
    451600  295.0973191350 -176900.8094959014 -179602.1503225952
    451700  296.5430759491 -176871.4065504089 -179585.9819328039
    451800  303.5183931753 -176820.5863358986 -179599.0142441577
    451900  294.6635452116 -176808.7706938523 -179506.1407247009
    452000  298.7948978424 -176764.5800323999 -179499.7687447728
    452100  299.5205292374 -176713.2641651047 -179455.0953563661
    452200  311.5373740779 -176647.4106335973 -179499.2448356313
    452300  305.0533835447 -176679.0631610863 -179471.5424750491
    452400  297.3611474621 -176772.9325419917 -179494.9966063705
    452500  300.3316214444 -176807.3456465273 -179556.6016307328
    452600  297.3095289333 -176812.1941395021 -179533.7856843754
    452700  299.0279713005 -176756.4469928378 -179493.7692754168
    452800  303.3043535075 -176712.5404805590 -179489.0090552157
    452900  307.2028683315 -176741.0925436581 -179553.2483868010
    453000  295.4192279531 -176850.5751234251 -179554.8627252213
    453100  294.6889577846 -176845.9046605951 -179543.5073198562
    453200  295.5693736597 -176777.0483074274 -179482.7103531816
    453300  307.8802976851 -176751.9430985804 -179570.3001758638
    453400  299.6089897471 -176802.8796652351 -179545.5206299876
    453500  302.4607283841 -176819.1360926027 -179587.8820657973
    453600  295.1280503094 -176811.6943834888 -179513.3165254325
    453700  304.6781660452 -176743.2263441384 -179532.2708917223
    453800  307.2749135244 -176742.7146133528 -179555.5299630663
    453900  309.0879090762 -176810.6358237008 -179640.0474573694
    454000  296.1296262183 -176849.7505748575 -179560.5412104414
    454100  297.4412464323 -176807.4862941979 -179530.2835899700
    454200  306.4260416559 -176745.9914690616 -179551.0361882537
    454300  302.7355645049 -176753.7683229661 -179525.0301646068
    454400  307.3347559688 -176765.7295141012 -179579.0926656000
    454500  301.9692615409 -176781.8734703103 -179546.1205227681
    454600  293.8444644750 -176842.1983718550 -179532.0704822191
    454700  292.8772553363 -176961.2079733928 -179642.2261858556
    454800  289.9869833468 -176942.0643858307 -179596.6248529359
    454900  293.2548665557 -176876.0209372065 -179560.4958283227
    455000  294.8945884788 -176801.8446693161 -179501.3296858662
    455100  300.4783939972 -176752.9044407308 -179503.5039908164
    455200  300.7481652192 -176730.0039401410 -179483.0729942461
    455300  309.7132787915 -176691.4148749861 -179526.5511853432
    455400  300.7802953909 -176797.4881863585 -179550.8513622289
    455500  300.3770200431 -176857.0603309689 -179606.7318970194
    455600  303.4529846733 -176878.1277253869 -179655.9568797922
    455700  294.1070469994 -176907.6702275096 -179599.9460360686
    455800  297.3024218546 -176882.9700431120 -179604.4965293060
    455900  301.8873833477 -176809.3642504522 -179572.8617843894
    456000  298.4243466690 -176792.4971578246 -179524.2938196832
    456100  303.7827445868 -176767.4326949024 -179548.2804938692
    456200  301.2107250195 -176767.4475767410 -179524.7509345567
    456300  297.6342702364 -176803.5388379495 -179528.1030866849
    456400  298.8362933280 -176806.3887512394 -179541.9564006888
    456500  306.0887963420 -176762.0800234936 -179564.0375762633
    456600  305.6405507438 -176724.6948499610 -179522.5491321946
    456700  302.6617667370 -176786.1443438283 -179556.7306357083
    456800  299.1273443297 -176855.2975950840 -179593.5295450961
    456900  295.1849098979 -176835.4018847911 -179537.5445232551
    457000  304.5808754857 -176773.3217897798 -179561.4757329991
    457100  294.6348666066 -176807.4514881759 -179504.5589931342
    457200  304.9219515211 -176802.4600002097 -179593.7361765354
    457300  297.9150143774 -176822.7257857040 -179549.8599853026
    457400  300.0119785091 -176840.4737838851 -179586.8037350327
    457500  294.7510266492 -176873.5563894213 -179571.7272312690
    457600  295.1089382557 -176849.3946252734 -179550.8418141842
    457700  302.4255552505 -176773.6985454966 -179542.1225414466
    457800  302.5501637167 -176762.6224146433 -179532.1870849240
    457900  301.8029469789 -176781.7349596796 -179544.4595573833
    458000  303.2997430627 -176843.0258141274 -179619.4521844603
    458100  293.6979968755 -176917.5795903406 -179606.1109263876
    458200  299.6536067066 -176896.0121205534 -179639.0615119722
    458300  302.0964832874 -176827.2768471279 -179592.6884960615
    458400  302.3930500602 -176767.5547850035 -179535.6812262422
    458500  307.7407999173 -176699.9237302487 -179517.0038355268
    458600  312.3213138715 -176626.4479303719 -179485.4583703208
    458700  302.0985455745 -176711.0354057543 -179476.4659330036
    458800  305.2642772796 -176756.0543806817 -179550.4642301641
    458900  297.8375523518 -176821.3758540803 -179547.8009610553
    459000  298.9490496785 -176830.9318604382 -179567.5316891494
    459100  307.3853806828 -176782.4667115233 -179596.2932850799
    459200  299.1700960667 -176685.4390175164 -179424.0623198215
    459300  303.7154599236 -176634.2086695460 -179414.4405401527
    459400  303.5596532663 -176680.7304726016 -179459.5360785255
    459500  304.3496632538 -176722.8385409387 -179508.8759517430
    459600  295.6213573090 -176741.2585854102 -179447.3964930069
    459700  305.5688275320 -176736.6739137732 -179533.8716368728
    459800  302.1698310156 -176772.0810191342 -179538.1640981341
    459900  299.3442834089 -176774.3592569648 -179514.5770819865
    460000  300.8256507127 -176746.3981124191 -179500.1764739751
    460100  296.3872432577 -176727.1494095062 -179440.2982889005
    460200  310.6799883384 -176665.0275633855 -179509.0131983461
    460300  306.7914047373 -176641.9806953295 -179450.3699728904
    460400  300.7626986296 -176756.1812473868 -179509.3833413137
    460500  301.8138745440 -176806.1791910415 -179569.0038204159
    460600  301.8735691313 -176809.4028816610 -179572.7739593259
    460700  291.8208435415 -176841.1400605016 -179512.4878079147
    460800  297.0939725037 -176828.0157799195 -179547.6341066511
    460900  302.6667306638 -176742.9909866796 -179513.6227186818
    461000  304.2594726974 -176711.3918730670 -179496.6036734154
    461100  299.6112766591 -176744.2138805771 -179486.8757798771
    461200  294.4545740190 -176866.4834077767 -179561.9405021882
    461300  295.8876635674 -176878.0203407093 -179586.5960338146
    461400  297.4788752635 -176821.1571432383 -179544.2988958770
    461500  300.8394920985 -176752.5642931325 -179506.4693596703
    461600  302.2524109405 -176769.4552201316 -179536.2942413523
    461700  297.4693569610 -176836.5271242374 -179559.5817456914
    461800  298.3491223208 -176837.3555722274 -179568.4636253125
    461900  297.6929369992 -176836.3432366339 -179561.4445248853
    462000  299.1294196547 -176837.7799337665 -179576.0308814444
    462100  301.0520802863 -176821.6760794996 -179577.5271926933
    462200  309.2700764770 -176802.4841273440 -179633.5633337258
    462300  299.4395601958 -176871.9146544323 -179613.0046496086
    462400  290.2253516637 -176913.6555843762 -179570.3980911834
    462500  300.4795929104 -176836.5629819193 -179587.1735069375
    462600  298.8377605404 -176801.5413593009 -179537.1224397116
    462700  297.5201091340 -176790.8988268331 -179514.4180371127
    462800  300.8858934464 -176725.2520456802 -179479.5818732958
    462900  304.6148967912 -176745.8631258477 -179534.3285023993
    463000  298.5254356439 -176875.2199617253 -179607.9419989004
    463100  294.6657746226 -176849.3843304544 -179546.7747694822
    463200  304.5542104476 -176754.7062549811 -179542.6161046379
    463300  302.6853675878 -176764.5751353504 -179535.3774710157
    463400  298.9004204582 -176826.3394538054 -179562.4941273436
    463500  297.2775237204 -176881.9189444405 -179603.2175114295
    463600  299.9695210623 -176853.2125990427 -179599.1538918501
    463700  303.1199389863 -176795.9596123286 -179570.7400439807
    463800  303.9112094336 -176799.2603672645 -179581.2841421310
    463900  302.4087368510 -176810.7928978298 -179579.0629370122
    464000  301.9912485001 -176836.6664655533 -179601.1147881231
    464100  286.0598312023 -176910.6756930110 -179529.2867436601
    464200  292.6944504867 -176890.8736908693 -179570.2184953704
    464300  300.6333799379 -176808.4208370628 -179560.4391389358
    464400  303.3771254246 -176795.5819706384 -179572.7167043487
    464500  303.6747817542 -176828.8511759061 -179608.7106757974
    464600  297.2956758084 -176871.6408951598 -179593.1056275903
    464700  298.2755483850 -176855.2743061179 -179585.7088584164
    464800  301.2753148049 -176746.7691169151 -179504.6637339963
    464900  309.5988853315 -176707.9698455668 -179542.0589904506
    465000  304.7421717964 -176793.2928612144 -179582.9233217755
    465100  294.6438817562 -176822.2324562258 -179519.4224864730
    465200  303.3534375981 -176770.2870347547 -179547.2049284984
    465300  299.0090264696 -176757.8122770606 -179494.9611373755
    465400  299.5852210658 -176825.1774880268 -179567.6008726627
    465500  294.2699712694 -176923.6154711448 -179617.3826994954
    465600  298.7546625649 -176913.2473875486 -179648.0677834691
    465700  299.4097539845 -176845.6321885195 -179586.4493356207
    465800  305.1198599962 -176802.3874546774 -179595.4752985759
    465900  299.1453944062 -176834.8437495499 -179573.2409311833
    466000  299.6807317120 -176862.5120244096 -179605.8097199635
    466100  297.3275565484 -176883.5986916395 -179605.3552625219
    466200  303.6369056050 -176887.4941204362 -179667.0068994952
    466300  296.6230678759 -176864.4330998654 -179579.7407337711
    466400  307.3671810103 -176790.9899706098 -179604.6499431328
    466500  301.4826021608 -176782.3647898317 -179542.1569293948
    466600  296.7988630414 -176838.6668069767 -179555.5836817222
    466700  300.7193196290 -176910.7612273054 -179663.5662269257
    466800  295.5619059471 -176921.5722077843 -179627.1658935923
    466900  303.2793435596 -176884.4537587094 -179660.6933906115
    467000  295.4103211343 -176873.8503450776 -179578.0564132516
    467100  300.0223225485 -176799.8996726249 -179546.3243138092
    467200  298.4064327599 -176727.2427856972 -179458.8754624200
    467300  307.2473213028 -176735.4258026649 -179547.9885713150
    467400  303.6778045948 -176821.6472973743 -179601.5344685538
    467500  293.5210731970 -176851.8015353113 -179538.7133000348
    467600  301.8983396333 -176800.4953980152 -179564.0932265314
    467700  300.4728986056 -176791.9985640205 -179542.5478089188
    467800  297.1378194648 -176874.1052411493 -179594.1249459296
    467900  293.6610524556 -176940.6092413924 -179628.8023857207
    468000  300.9120917489 -176909.8444208620 -179664.4140695116
    468100  299.8946910397 -176846.5078593234 -179591.7641530406
    468200  302.9313386763 -176791.1765135336 -179564.2304851865
    468300  307.8048550794 -176713.8849009011 -179531.5513714671
    468400  307.0174363298 -176661.4914105834 -179471.9497966358
    468500  298.2645819061 -176760.0733132809 -179490.4074776901
    468600  300.4060251377 -176800.8231974924 -179550.7602781408
    468700  298.7291626980 -176825.7912343065 -179560.3782027192
    468800  298.2986055281 -176814.3567647538 -179545.0023837009
    468900  307.5947168949 -176739.6130656938 -179555.3559171000
    469000  303.1575616268 -176708.4893764201 -179483.6142082687
    469100  298.8263555014 -176731.2289079085 -179466.7055858199
    469200  303.3637717702 -176775.1904807173 -179552.2029741718
    469300  297.9278790968 -176835.6208751197 -179562.8728392295
    469400  294.1205002752 -176886.6083642526 -179579.0073250093
    469500  294.9962729456 -176869.8373489511 -179570.2531919902
    469600  297.5802844237 -176737.5373275584 -179461.6073865112
    469700  310.0158979563 -176714.2809568793 -179552.1874635473
    469800  300.5307691407 -176763.4792247825 -179514.5582204748
    469900  297.3917238917 -176832.2207096997 -179554.5646727845
    470000  296.6326534119 -176864.9645121430 -179580.3598926939
    470100  298.8851479445 -176872.7267095232 -179608.7415774369
    470200  294.7351120068 -176860.7354903702 -179558.7606485046
    470300  298.7618756129 -176768.3757396438 -179503.2621642933
    470400  307.3815220583 -176751.5025403279 -179565.2937917748
    470500  300.6253118755 -176831.7339684384 -179583.6784147224
    470600  295.1985477062 -176885.0827607272 -179587.3502406119
    470700  293.6020244379 -176875.0763586091 -179562.7291564691
    470800  299.4393975559 -176819.8327705955 -179560.9212769550
    470900  305.2243482106 -176797.9194708005 -179591.9638068835
    471000  298.7336360750 -176800.8943273743 -179535.5222453836
    471100  300.9256101961 -176777.9665036501 -179532.6599010805
    471200  306.0281206934 -176747.5060053479 -179548.9081291239
    471300  300.4762481303 -176739.4275590802 -179490.0074657545
    471400  293.2081593530 -176772.5289757994 -179456.5763060219
    471500  302.2748126218 -176818.5049499380 -179585.5490376650
    471600  292.8624703206 -176877.7691622246 -179558.6520316541
    471700  294.4201096893 -176816.4765393499 -179511.6181449554
    471800  295.3127280785 -176725.2616074642 -179428.5743022027
    471900  304.4646241617 -176740.1964506346 -179527.2862213682
    472000  293.2224389152 -176804.2141817526 -179488.3922280535
    472100  300.2531255735 -176793.0566100701 -179541.5940377620
    472200  300.1560313307 -176735.2175889140 -179482.8662093381
    472300  306.1235731117 -176668.0894561539 -179470.3653578262
    472400  298.8360233976 -176720.9348390272 -179456.5000175154
    472500  305.8953255312 -176783.0747102973 -179583.2612181734
    472600  297.2958557534 -176799.8930151461 -179521.3593948061
    472700  306.9345694848 -176791.9748215550 -179601.6746389016
    472800  298.2043142732 -176829.0206375470 -179558.8031079661
    472900  302.1291015753 -176800.7697021182 -179566.4799410662
    473000  303.4455145447 -176725.6758663727 -179503.4366387156
    473100  304.9114463796 -176675.2933550198 -179466.4733665692
    473200  305.6784484941 -176736.6258616050 -179534.8270624090
    473300  293.1161043685 -176830.5769589210 -179513.7816115867
    473400  303.9350938838 -176788.7360727636 -179570.9784875032
    473500  299.9556801746 -176803.7850388023 -179549.5996311867
    473600  300.0364706914 -176864.2495808579 -179610.8037350998
    473700  293.4328575444 -176889.2581998448 -179575.3624325148
    473800  300.5429327369 -176808.7167427037 -179559.9070847791
    473900  300.9625796763 -176721.4162572805 -179476.4480758335
    474000  309.0698824048 -176722.7238301047 -179551.9704464040
    474100  301.0021508183 -176778.7815128534 -179534.1755683184
    474200  297.9376597658 -176820.3432430313 -179547.6847400467
    474300  302.6938340265 -176818.1555228359 -179589.0353608534
    474400  302.2668494732 -176761.3245099533 -179528.2957024792
    474500  305.2617900545 -176668.8012912821 -179463.1883725374
    474600  304.2564954122 -176667.9698335504 -179453.1543796283
    474700  300.9854813047 -176766.0641167110 -179521.3055783207
    474800  296.2195289123 -176792.3288640333 -179503.9424749609
    474900  302.2246155793 -176773.7124391428 -179540.2970197460
    475000  299.7362055480 -176798.1131992331 -179541.9187060353
    475100  292.8958061772 -176875.5627339885 -179556.7507621050
    475200  294.8484435320 -176902.1680734889 -179601.2306760731
    475300  296.1638146048 -176849.9629268813 -179561.0665252691
    475400  302.5051549466 -176771.4079987696 -179540.5606557238
    475500  304.5675755945 -176770.1415994797 -179558.1737945952
    475600  295.1552997081 -176843.6267010689 -179545.4982858521
    475700  297.3655750092 -176868.7975994110 -179590.9021938555
    475800  300.2812295135 -176829.6363491641 -179578.4310422245
    475900  307.7008694609 -176814.3544577239 -179631.0690369025
    476000  295.8276346516 -176829.9383511225 -179537.9645354715
    476100  303.1972193734 -176784.3352574906 -179559.8231190346
    476200  290.2540171011 -176764.0999101392 -179421.1048222999
    476300  311.9483613435 -176658.5017857378 -179514.0981930098
    476400  301.3032085544 -176686.6002257272 -179444.7501840786
    476500  301.5724280238 -176732.4078287610 -179493.0222403520
    476600  304.1045875565 -176766.2265279347 -179550.0204992231
    476700  304.3475014871 -176803.4670392011 -179589.4846610460
    476800  294.9381093942 -176848.3914811184 -179548.2748910724
    476900  302.3724422241 -176843.0471161805 -179610.9849118926
    477000  302.1196013512 -176855.9538471265 -179621.5771203804
    477100  289.6726973338 -176963.1264266389 -179614.8098983153
    477200  288.5791298795 -176978.9236829097 -179620.5965641150
    477300  287.1720003214 -176911.9054026720 -179540.6973246913
    477400  307.1599663245 -176833.8110093500 -179645.5741246183
    477500  304.1803000755 -176803.5851426537 -179588.0721914638
    477600  303.3872387854 -176801.6357931995 -179578.8631052987
    477700  297.6946643938 -176813.9810572691 -179539.0981582078
    477800  298.5956901112 -176829.3013879400 -179562.6665392625
    477900  298.9231995197 -176872.8408419354 -179609.2040365433
    478000  293.2498845922 -176922.2081022829 -179606.6373881685
    478100  296.8731712648 -176933.1501933809 -179650.7472906317
    478200  297.8737102444 -176826.5883558288 -179553.3444545992
    478300  297.6587321907 -176763.6596648275 -179488.4478399477
    478400  299.4177667356 -176735.8534030826 -179476.7438994493
    478500  311.0121942690 -176728.8170027801 -179575.8436733080
    478600  295.7053466732 -176838.3883621685 -179545.2951140888
    478700  296.3821968244 -176846.7880123404 -179559.8906963427
    478800  300.9684787441 -176821.7675779962 -179576.8533970152
    478900  299.1795724466 -176766.6966038969 -179505.4066536246
    479000  306.5003301672 -176699.8104381407 -179505.5351993922
    479100  304.4442976642 -176686.4265067117 -179473.3302073116
    479200  296.2033530614 -176804.5725374326 -179516.0380735274
    479300  303.0498225967 -176834.9753981472 -179609.1139796241
    479400  297.3058987892 -176865.2179440802 -179586.7762583694
    479500  296.5664169879 -176866.5645379641 -179581.3535858076
    479600  306.4038172054 -176783.7895171862 -179588.6307922543
    479700  310.3729674314 -176738.7766238959 -179579.9517687001
    479800  301.2087036262 -176769.9596491274 -179527.2445029716
    479900  299.5207434976 -176906.5583033379 -179648.3914559522
    480000  299.0330093621 -176932.4381983425 -179669.8065996780
    480100  292.1720479365 -176919.8797415641 -179594.4424377728
    480200  302.8831355979 -176828.6332567779 -179601.2459741897
    480300  306.5221470280 -176781.6117817354 -179587.5362560067
    480400  303.8464732772 -176786.4125660706 -179567.8437417809
    480500  302.6283936083 -176840.8690675351 -179611.1498595373
    480600  290.9010199782 -176931.0641586905 -179593.9917789662
    480700  292.6715073373 -176915.0624504879 -179594.1972318467
    480800  301.7297373991 -176870.6726246368 -179632.7270568937
    480900  300.5912097760 -176846.5991746392 -179598.2314479973
    481000  299.1628776395 -176808.0944803403 -179546.6517046748
    481100  304.4204850803 -176794.1607436108 -179580.8464622069
    481200  298.6568095514 -176845.0384175718 -179578.9630603853
    481300  296.9248630412 -176943.3382429269 -179661.4085301967
    481400  286.1624675064 -176963.3036950174 -179582.8542853394
    481500  296.1836177030 -176872.7088352481 -179583.9937125363
    481600  299.8924070078 -176842.7900605114 -179588.0254460453
    481700  306.6040589555 -176793.3641182168 -179600.0384198143
    481800  301.9193352003 -176766.6684464731 -179530.4584698303
    481900  298.4502172930 -176835.6861064707 -179567.7195897716
    482000  292.6467701033 -176919.8647320904 -179598.7730671356
    482100  299.9541786079 -176856.4116153707 -179602.2124623123
    482200  296.3145643286 -176808.0883186912 -179520.5718902502
    482300  304.2175079132 -176769.0391740678 -179553.8668259417
    482400  302.4923852887 -176768.3503996335 -179537.3861622748
    482500  306.4842936969 -176848.1290591255 -179653.7070214419
    482600  293.7713587873 -176932.2604791376 -179621.4633750895
    482700  295.4940495913 -176891.4926495213 -179596.4651736566
    482800  301.1968878592 -176798.5063382231 -179555.6830297371
    482900  302.6454988456 -176783.7389318790 -179554.1763063807
    483000  300.4455750565 -176800.9247362948 -179551.2238595759
    483100  300.0507308655 -176842.3761995416 -179589.0608923821
    483200  292.7079613794 -176942.1669549172 -179621.6354390443
    483300  297.5974736887 -176927.8268919275 -179652.0543025756
    483400  297.0904935383 -176897.0111179400 -179616.5975979872
    483500  293.8245987750 -176824.9333572911 -179514.6236156932
    483600  302.3886022749 -176790.8679610064 -179558.9536869175
    483700  294.4483211581 -176820.6248305683 -179516.0246858679
    483800  305.8707866607 -176798.9002527771 -179598.8621301725
    483900  299.7387104509 -176791.4123234052 -179535.2407602579
    484000  297.1093247928 -176881.5776026757 -179601.3364653006
    484100  291.9766004141 -176926.0150068830 -179598.7885632465
    484200  298.9813286538 -176868.9525229964 -179605.8478356317
    484300  292.9284179703 -176839.1313157074 -179520.6178743843
    484400  298.5851244186 -176796.0634836176 -179529.3319158753
    484500  298.7746580031 -176782.2813945233 -179517.2848300377
    484600  305.6704546280 -176795.8932588224 -179594.0212832351
    484700  295.4926545483 -176842.4686874532 -179547.4284412699
    484800  290.7686855298 -176855.8280186071 -179517.5442403883
    484900  300.4028446235 -176816.2924238470 -179566.2003898531
    485000  307.1079967389 -176748.4031335153 -179559.6905156803
    485100  302.7054617366 -176704.2592414834 -179475.2455203467
    485200  302.7502227304 -176782.3071687246 -179553.7031927533
    485300  302.6307211480 -176839.5334790235 -179609.8355774814
    485400  296.5320832722 -176866.2730498696 -179580.7478045567
    485500  295.0214012906 -176888.6595361088 -179589.3054057181
    485600  299.7654748872 -176828.3524810765 -179572.4259213898
    485700  303.4838557608 -176736.1359896996 -179514.2477401290
    485800  297.2696038483 -176757.9839071392 -179479.2099750828
    485900  302.5133896149 -176809.8703489127 -179579.0983865777
    486000  294.3179374740 -176885.9802938286 -179580.1866080619
    486100  301.3255732169 -176895.9465411076 -179654.3012270933
    486200  299.9594552649 -176902.2757072687 -179648.1248570852
    486300  300.4919840482 -176884.9910983382 -179635.7150526702
    486400  300.5160410831 -176829.0646115597 -179580.0087856168
    486500  302.3496015164 -176711.7535978463 -179479.4823081748
    486600  307.2978099547 -176717.6502465408 -179530.6751917270
    486700  306.4815948643 -176787.2651489888 -179592.8184060093
    486800  298.6724588579 -176836.2534264547 -179570.3213240786
    486900  298.1370110696 -176837.0699310824 -179566.2363034223
    487000  302.4452120958 -176845.7276801158 -179614.3316161576
    487100  288.2367178930 -176910.6183065750 -179549.1567252875
    487200  293.1944491746 -176950.4002873719 -179634.3221136932
    487300  295.4951620781 -176891.3718846345 -179596.3545925490
    487400  294.5018866650 -176814.1595583295 -179510.0497559037
    487500  307.9915096973 -176759.5694671726 -179578.9445867408
    487600  306.1780081286 -176758.8207749660 -179561.5949784660
    487700  293.4779471677 -176829.9129096557 -179516.4298957888
    487800  292.5913553831 -176881.9839072196 -179560.3849721667
    487900  295.2874495070 -176852.6149907889 -179555.6962837733
    488000  299.7765014384 -176815.4348886797 -179559.6092667888
    488100  301.9891060947 -176784.2967482407 -179548.7254590866
    488200  294.2953654502 -176782.9127515650 -179476.9124399654
    488300  303.7358903443 -176745.2651646883 -179525.6840567488
    488400  303.3958286253 -176782.8069938121 -179560.1129378869
    488500  295.3504511717 -176864.7785961212 -179568.4366106068
    488600  294.7283521128 -176862.1528726050 -179560.1161502126
    488700  303.1506935386 -176808.2927003011 -179583.3546612056
    488800  308.1175914314 -176790.5769746611 -179611.1062549543
    488900  292.4109352954 -176878.5263556408 -179555.2758428968
    489000  298.9234764301 -176915.7109664819 -179652.0766959469
    489100  290.4815771460 -176920.3295235043 -179579.4175357137
    489200  301.8041624567 -176801.3076641572 -179564.0433884267
    489300  306.2712528572 -176764.0424914294 -179567.6702634840
    489400  300.5312283640 -176776.1392172575 -179527.2224167112
    489500  304.7646589516 -176803.7693028426 -179593.6056123446
    489600  296.0079596325 -176881.0324000937 -179590.7092915192
    489700  296.7440756997 -176893.2581160500 -179609.6734637626
    489800  300.1075093398 -176794.5961940508 -179541.8006408869
    489900  300.4032658592 -176750.5422875267 -179500.4541095535
    490000  303.3907907463 -176756.4992349367 -179533.7590619264
    490100  298.6766945452 -176818.6006739260 -179552.7073453183
    490200  298.9692227853 -176847.3502359784 -179584.1347306735
    490300  296.2787616976 -176840.6474381550 -179552.8032700079
    490400  303.0926774062 -176781.0197039411 -179555.5505812438
    490500  310.0462487171 -176721.0605659836 -179559.2449055699
    490600  302.1844152432 -176777.3205145310 -179543.5370985378
    490700  300.6496536895 -176837.4556858316 -179589.6229587280
    490800  293.1281345475 -176871.9362968097 -179555.2510745474
    490900  298.0041264264 -176837.7599003563 -179565.7098376804
    491000  305.9074046855 -176809.4217151991 -179609.7187964709
    491100  299.1016274643 -176811.8902259505 -179549.8867620367
    491200  305.2074633284 -176773.1260022390 -179567.0157729676
    491300  303.3037578360 -176753.7211848492 -179530.1843066885
    491400  292.0211021564 -176831.0193638211 -179504.2002921456
    491500  300.8113313185 -176852.6830146106 -179606.3302954625
    491600  295.4459234627 -176811.3643802673 -179515.8963545645
    491700  309.0068855593 -176696.8925981741 -179525.5625370864
    491800  302.3200467871 -176720.0744696488 -179487.5326339855
    491900  297.3667838187 -176796.0117755951 -179518.1274355634
    492000  300.4636600200 -176796.5605670830 -179547.0252413437
    492100  307.4359377544 -176762.8734320595 -179577.1628084702
    492200  297.9419075462 -176809.4632897540 -179536.8436712395
    492300  291.3432432309 -176919.4675118586 -179586.4432737120
    492400  291.7970844070 -176861.5651084088 -179532.6953630972
    492500  299.1248133587 -176789.3954874678 -179527.6042688005
    492600  309.0888924724 -176755.9298403081 -179585.3504760522
    492700  295.7016017149 -176826.5211847437 -179533.3936550622
    492800  299.4468112208 -176843.9016584862 -179585.0580300360
    492900  297.7038772670 -176828.1960883642 -179553.3975245675
    493000  307.6547464515 -176706.9670826908 -179523.2594487205
    493100  301.8318685102 -176708.7963163684 -179471.7856637266
    493200  299.3065343394 -176756.4306246221 -179496.3028921078
    493300  295.8919002412 -176801.2182539733 -179509.8327298781
    493400  300.4101364439 -176803.9370531013 -179553.9117689252
    493500  302.0215243474 -176794.0629073219 -179558.7883770464
    493600  299.5801260137 -176792.5131989100 -179534.8899430945
    493700  301.1501479467 -176787.4979762766 -179544.2468074688
    493800  294.9908959068 -176846.0644508632 -179546.4310721253
    493900  289.1524150391 -176957.6089427419 -179604.5297150886
    494000  297.5725126595 -176932.9720937618 -179656.9710094598
    494100  292.2380498208 -176883.8956454054 -179559.0625273288
    494200  304.6690894225 -176803.5691070931 -179592.5305666592
    494300  294.6305861381 -176779.1556172402 -179476.2239385002
    494400  306.7571247588 -176714.4186597837 -179522.4941361015
    494500  302.7018060122 -176720.4934056323 -179491.4462197470
    494600  304.8670818180 -176834.1782385957 -179624.9521339468
    494700  292.0433456718 -176866.4935597398 -179539.8781067092
    494800  300.9701247175 -176815.2555048732 -179570.3563912444
    494900  295.3868163471 -176766.2138227959 -179470.2047265575
    495000  301.5579651370 -176705.1646387045 -179465.6466560509
    495100  299.3540192516 -176698.9137505097 -179439.2206980941
    495200  300.2287443108 -176715.6766415973 -179463.9908815611
    495300  299.3872229688 -176755.8039605283 -179496.4148571873
    495400  300.7052589896 -176786.4456368838 -179539.1219244601
    495500  301.7609590296 -176802.3582924686 -179564.6985296432
    495600  301.0248806262 -176863.2154151332 -179618.8175407976
    495700  290.5780990842 -176952.7181354587 -179612.6897160212
    495800  297.7072608901 -176910.4268860822 -179635.6592961998
    495900  295.6773367597 -176826.2942830139 -179532.9446302904
    496000  303.7844984467 -176786.5816934576 -179567.4455473767
    496100  301.0798916655 -176854.6006579564 -179610.7063583967
    496200  299.0761236998 -176876.7210653397 -179614.4841382401
    496300  294.7890244496 -176851.5141576424 -179550.0328339259
    496400  302.5587768524 -176769.9271118888 -179539.5706273968
    496500  305.4852429253 -176726.1022845047 -179522.5348684588
    496600  296.3011328524 -176756.8353684240 -179469.1959873411
    496700  302.5587545264 -176758.7064785680 -179528.3497897019
    496800  299.5995232618 -176791.1550723697 -179533.7093802754
    496900  297.8102488133 -176847.1178095808 -179573.2929781164
    497000  300.3487111527 -176874.4506574941 -179623.8630820455
    497100  298.5039073491 -176880.7225806480 -179613.2475463556
    497200  293.4788742382 -176800.1544741018 -179486.6799467009
    497300  306.5756115261 -176730.2907232254 -179536.7046151292
    497400  294.1033664230 -176785.9467106879 -179478.1888270021
    497500  300.7956848069 -176806.8734677569 -179560.3775193831
    497600  298.4269477263 -176829.3006630433 -179561.1211351567
    497700  292.9156649300 -176876.2333249316 -179557.6031414145
    497800  304.8097431153 -176828.1379685022 -179618.3869814887
    497900  304.2930898968 -176800.0375112739 -179585.5570457398
    498000  301.0915136480 -176778.4647345219 -179534.6768233766
    498100  300.5470126888 -176710.6228718802 -179461.8505621109
    498200  307.7513072576 -176673.9522691179 -179491.1285593004
    498300  296.8019715084 -176759.1023738266 -179476.0477036900
    498400  302.5204987192 -176794.7644798478 -179564.0575947346
    498500  293.1760134805 -176842.8761908466 -179526.6292555773
    498600  296.8173091417 -176835.7620606673 -179552.8477922633
    498700  308.5352983617 -176700.8111068604 -179525.1641046573
    498800  308.0619018233 -176723.8643449372 -179543.8838387894
    498900  298.4788934756 -176792.6781854402 -179524.9741724570
    499000  299.9233043925 -176806.6743787465 -179552.1926010314
    499100  303.6371164306 -176801.6231514596 -179581.1378604304
    499200  298.9531186499 -176813.1065275265 -179549.7436038771
    499300  297.3594695713 -176807.6845162075 -179529.7332210601
    499400  302.6074869923 -176747.6186829692 -179517.7080943937
    499500  302.2290213740 -176698.6896824561 -179465.3145940018
    499600  302.2466500106 -176717.0934347925 -179483.8797200708
    499700  290.8232540960 -176832.3149598311 -179494.5307059594
    499800  298.8146019277 -176795.4278972657 -179530.7969821689
    499900  298.8731709684 -176747.8617778146 -179483.7670076788
    500000  300.0023587060 -176721.6922989725 -179467.9341897914
    500100  295.2860643229 -176745.3602461207 -179448.4288590362
    500200  296.1514209873 -176753.7462540066 -179464.7364003805
    500300  304.1315452933 -176740.5086880533 -179524.5494322885
    500400  295.9904967971 -176789.4231363019 -179498.9401717508
    500500  297.2462351162 -176834.1003117588 -179555.1124607478
    500600  293.2808990643 -176858.4733431466 -179543.1865376079
    500700  301.9187401971 -176756.5635269198 -179520.3481035777
    500800  306.6008595013 -176706.8304124500 -179513.4754260275
    500900  303.5226886305 -176735.8957044209 -179514.3629335675
    501000  296.3251807381 -176804.0337675653 -179516.6145224556
    501100  296.8963126619 -176859.1345427919 -179576.9434779577
    501200  299.8897851074 -176838.2000218427 -179583.4114063236
    501300  298.6074695286 -176818.9639783786 -179552.4369592844
    501400  298.9200458614 -176812.8981665376 -179549.2324923440
    501500  294.5458836837 -176850.3382486385 -179546.6311978992
    501600  298.4758480405 -176880.0255574916 -179612.2936663901
    501700  295.7351100468 -176842.5115403051 -179549.6907481607
    501800  299.6351703105 -176740.9803369784 -179483.8609603805
    501900  305.0559134607 -176724.5900152870 -179517.0924882724
    502000  305.5007292995 -176772.8612151928 -179569.4355624638
    502100  296.1161320452 -176849.2189837612 -179559.8860927715
    502200  296.1086645645 -176839.9611580969 -179550.5599092834
    502300  297.1016524664 -176810.7834426230 -179530.4720722528
    502400  300.6060999545 -176761.7684328845 -179513.5370119441
    502500  306.0503418229 -176749.6239838704 -179551.2295213699
    502600  299.9232796875 -176782.0027873501 -179527.5207834833
    502700  298.0428414098 -176800.8739790029 -179529.1783159047
    502800  302.5998304866 -176815.3138388102 -179585.3331620633
    502900  298.1972754798 -176848.8855292797 -179578.6035661080
    503000  289.2479342040 -176929.0397637860 -179576.8349250315
    503100  298.1233400429 -176923.6854540782 -179652.7266809146
    503200  298.5443027514 -176850.6824099892 -179583.5771579429
    503300  299.4890916816 -176809.3158957514 -179550.8593055001
    503400  305.3130833310 -176756.9715943788 -179551.8282177578
    503500  298.9830614613 -176776.9013245356 -179513.8124994074
    503600  294.2667463317 -176883.8051523585 -179577.5428594113
    503700  296.0947283661 -176888.1510661577 -179598.6222444414
    503800  301.2540623876 -176846.4828816581 -179604.1829526734
    503900  306.9407510837 -176765.3086394733 -179575.0650435947
    504000  304.2490530278 -176743.6272700548 -179528.7436880427
    504100  298.4535828356 -176833.0146098047 -179565.0789015108
    504200  292.2385841937 -176886.6788432423 -179561.8506168518
    504300  301.9260741343 -176844.6602328759 -179608.5119448913
    504400  295.0133259594 -176813.8405415577 -179514.4124890390
    504500  306.7223230751 -176746.0755298080 -179553.8324291585
    504600  296.6879517027 -176752.9136581761 -179468.8152430228
    504700  302.4862221578 -176797.4699536239 -179566.4492985482
    504800  299.0318521793 -176884.9577146778 -179622.3155230838
    504900  291.3343275614 -176883.5823799601 -179550.4765271721
    505000  303.2540806379 -176801.7225764762 -179577.7309498833
    505100  303.1933394122 -176778.2952172308 -179553.7475613475
    505200  299.9362550702 -176797.0024142552 -179542.6391879195
    505300  300.2009487069 -176805.9055385786 -179553.9653357037
    505400  297.3948900484 -176788.7221410629 -179511.0950873600
    505500  299.0971419517 -176774.8185978922 -179512.7740732921
    505600  300.0418475119 -176775.3637791530 -179521.9671531738
    505700  294.4201217453 -176807.7800473740 -179502.9217633414
    505800  302.6860759780 -176834.5455911048 -179605.3544114216
    505900  294.5404136209 -176880.5391608526 -179576.7820367882
    506000  294.9859230852 -176903.4602445769 -179603.7813442936
    506100  301.7180897405 -176799.1884787864 -179561.1362875883
    506200  299.2611301236 -176757.4556062016 -179496.9122404231
    506300  304.6022912934 -176741.1028510566 -179529.4528360289
    506400  305.0823781848 -176774.1261264073 -179566.8708592674
    506500  289.3206228749 -176864.7987024762 -179513.2592607332
    506600  295.1861424735 -176873.8228542451 -179575.9767757896
    506700  298.3205483887 -176823.9145833762 -179554.7610687534
    506800  299.3928097922 -176713.2640024743 -179453.9260412925
    506900  306.5426990729 -176713.1554331371 -179519.2680422182
    507000  297.5436156449 -176771.3187826056 -179495.0531730768
    507100  299.6746941168 -176790.1225386556 -179533.3649656547
    507200  298.6717572846 -176840.3270082528 -179574.3884836272
    507300  299.4621314270 -176958.1798753134 -179699.4764890671
    507400  289.9214941494 -176956.5318342646 -179610.4928088255
    507500  300.3253261017 -176857.3597074336 -179606.5580636461
    507600  304.7769164707 -176786.4777872672 -179576.4263029282
    507700  302.2412248418 -176754.2202177755 -179520.9568406912
    507800  300.0870716111 -176802.4782747801 -179549.4956332644
    507900  301.4225643035 -176881.8553846957 -179641.0979336508
    508000  294.5337485205 -176894.5781275506 -179590.7599907059
    508100  301.7115127919 -176840.3522168964 -179602.2398198653
    508200  304.0438329468 -176818.0037784136 -179601.2415978938
    508300  297.3958733911 -176836.9356799919 -179559.3176278741
    508400  296.0278575999 -176847.5395586762 -179557.3985974418
    508500  297.8289650460 -176838.7171975724 -179565.0636957687
    508600  298.6369830837 -176811.2065237231 -179544.9496737093
    508700  302.8946245144 -176755.7968870277 -179528.5147747577
    508800  300.0724614081 -176698.9253968894 -179445.8090125874
    508900  310.6616868933 -176612.4591637147 -179456.2772660086
    509000  309.2463498190 -176680.8929223264 -179511.7549332749
    509100  296.9218412680 -176784.3143326602 -179502.3569584130
    509200  302.2901700250 -176798.1437472928 -179565.3284177275
    509300  301.2519242396 -176811.0713591659 -179568.7518574302
    509400  300.6782650727 -176830.5869517075 -179583.0161351417
    509500  299.6478719238 -176826.1411647548 -179569.1380595837
    509600  302.0841223495 -176819.1313419710 -179584.4298380423
    509700  297.6110773405 -176887.7633130843 -179612.1152524811
    509800  297.8803883919 -176900.4962719483 -179627.3135029319
    509900  300.2196110234 -176795.2989136751 -179543.5295469080
    510000  296.6769746497 -176758.8312081493 -179474.6323083098
    510100  300.6228924225 -176746.7475169049 -179498.6698153527
    510200  302.9816810398 -176767.2962042864 -179540.8110133407
    510300  294.2577180511 -176872.3158623809 -179565.9709239423
    510400  296.5411350024 -176878.8604786241 -179593.4180934622
    510500  299.4987729589 -176820.1526535128 -179561.7846863285
    510600  295.5001842888 -176788.4554790347 -179493.4841606056
    510700  303.0523655363 -176788.2924753203 -179562.4543350383
    510800  305.3245590314 -176846.0433395918 -179641.0050123085
    510900  297.0087436422 -176884.3203584049 -179603.1584943714
    511000  298.4183190798 -176866.4193826861 -179598.1608675852
    511100  294.1896045564 -176823.4671268814 -179516.4986729035
    511200  300.1882147224 -176756.1323848947 -179504.0756142643
    511300  302.6774595153 -176760.6871146983 -179531.4170593332
    511400  294.7261685092 -176793.1840182660 -179491.1273070179
    511500  298.3143869230 -176849.3644068578 -179580.1544897610
    511600  292.5059411516 -176897.1794341473 -179574.7986114394
    511700  300.0978409899 -176869.5874300798 -179616.7033721868
    511800  303.5881453401 -176813.4195373179 -179592.4859616126
    511900  303.3116838110 -176725.5306121415 -179502.0662888928
    512000  301.0598447504 -176695.5905721447 -179451.5127617680
    512100  303.3937578608 -176732.4968873797 -179509.7838755362
    512200  300.7415606876 -176775.7939947137 -179528.8025904896
    512300  300.8850641649 -176800.3229243307 -179554.6451606474
    512400  300.3969680775 -176822.2503303806 -179572.1045020877
    512500  304.8079382085 -176755.6673125944 -179545.8998033418
    512600  313.2632692501 -176656.9325456146 -179524.5657088348
    512700  302.2016949587 -176715.1521594044 -179481.5269230959
    512800  301.0217174772 -176763.7864178160 -179519.3595877999
    512900  302.2808859875 -176817.6130904705 -179584.7127741984
    513000  299.0965437938 -176850.5705042668 -179588.5205040888
    513100  296.3188696161 -176837.5094609864 -179550.0324434392
    513200  299.4995905947 -176829.1942640535 -179570.8337815632
    513300  307.1973757474 -176852.7204928606 -179664.8260565171
    513400  291.0626104934 -176862.3929354197 -179526.7997662055
    513500  301.1218243128 -176788.9401672991 -179545.4297220301
    513600  302.3284387938 -176762.8529985978 -179530.3879839315
    513700  303.1958611416 -176794.9635767982 -179570.4390049969
    513800  302.0583281714 -176849.3477388501 -179614.4101132697
    513900  297.7550159430 -176860.3249005192 -179585.9944636226
    514000  303.3593318091 -176826.7997088871 -179603.7715586373
    514100  301.2062488076 -176807.4383599641 -179564.7007422326
    514200  300.9349333724 -176802.8083638696 -179557.5871062861
    514300  294.5056192048 -176822.8510676867 -179518.7754331829
    514400  301.0684592831 -176790.8307022842 -179546.8317499222
    514500  299.3467316666 -176751.9350968919 -179492.1753334309
    514600  300.6881058705 -176745.4722727945 -179497.9915395579
    514700  298.5673779868 -176781.6862663327 -179514.7922465525
    514800  300.9615552708 -176839.9284652941 -179594.9509063701
    514900  300.8534492671 -176893.3923303978 -179647.4251618011
    515000  291.6187278360 -176941.5100145284 -179611.0075810977
    515100  293.1718243866 -176912.4821284861 -179596.1968459674
    515200  304.1962264978 -176799.6859411218 -179584.3187814793
    515300  296.7665465094 -176797.2190113848 -179513.8400584095
    515400  306.6692234558 -176779.3731741825 -179586.6439960256
    515500  300.2736413414 -176807.3538524183 -179556.0790828377
    515600  296.1514250126 -176898.4744454854 -179609.4646287072
    515700  294.7721177360 -176938.0392451437 -179636.4031562268
    515800  295.9113797285 -176910.9600695815 -179619.7528620308
    515900  302.3632070781 -176861.5283826352 -179629.3816391959
    516000  300.2177528426 -176787.4839135590 -179535.6975368792
    516100  302.0090301477 -176693.8848992738 -179458.4959962490
    516200  306.2849233342 -176738.0900348077 -179541.8429473346
    516300  300.5273064419 -176798.5948606718 -179549.6421585851
    516400  302.5967057112 -176828.7003537679 -179598.6910726159
    516500  294.4182731299 -176893.3750343209 -179588.4998279375
    516600  289.5759551637 -176892.7252620319 -179543.5231493378
    516700  302.4850194304 -176767.8662474868 -179536.8345825630
    516800  306.2102708901 -176757.1807603114 -179560.2502993133
    516900  294.3633721999 -176809.2329985597 -179503.8552253488
    517000  296.7438545910 -176816.2406429082 -179532.6539665769
    517100  302.9910229392 -176794.5164647394 -179568.1167901732
    517200  303.7503482057 -176782.8704966515 -179563.4217369533
    517300  306.1982716413 -176794.5944172613 -179597.5541143282
    517400  294.1841646453 -176874.9393361616 -179567.9210848699
    517500  299.1916809281 -176875.4927633725 -179614.3136549593
    517600  304.0861894266 -176819.1971477553 -179602.8227013173
    517700  312.1409034976 -176736.8710557101 -179594.2300068888
    517800  304.2183135607 -176741.0961258944 -179525.9311527197
    517900  297.3228344649 -176869.5887951749 -179591.3021397846
    518000  301.6683429221 -176901.0309204810 -179662.5233435405
    518100  297.0030680999 -176877.4319853933 -179596.2181670618
    518200  304.3992615995 -176803.3889115744 -179589.8803489910
    518300  301.0571191510 -176782.8704080454 -179538.7676473473
    518400  305.2770615338 -176778.5597876640 -179573.0866650736
    518500  289.4449323177 -176877.8717466916 -179527.4702419993
    518600  299.0274588037 -176871.5887803571 -179608.9063715054
    518700  297.9632605363 -176799.2024865597 -179526.7783347612
    518800  305.6383406975 -176756.9692851406 -179554.8033364602
    518900  299.1792910959 -176771.2564735371 -179509.9639477623
    519000  301.0763349776 -176780.2901880024 -179536.3633302808
    519100  300.0840268516 -176818.9365703439 -179565.9260568941
    519200  289.4123237454 -176896.5056985780 -179545.8056928089
    519300  292.4720315433 -176891.3021286271 -179568.6108950707
    519400  299.1371311178 -176793.3113343088 -179531.6328732413
    519500  307.0997710217 -176739.8384603552 -179551.0505437490
    519600  299.4116226765 -176769.7775694113 -179510.6118226453
    519700  298.4772983877 -176859.1792134710 -179591.4605989458
    519800  297.1320273167 -176893.4059171521 -179613.3726002168
    519900  301.2917885981 -176876.9907706516 -179635.0361899502
    520000  303.1170152304 -176856.6301322653 -179631.3837996573
    520100  302.8414746200 -176766.8615753601 -179539.0929253610
    520200  300.7142617271 -176714.8758903494 -179467.6345895935
    520300  296.8582703393 -176721.7458298786 -179439.2065230493
    520400  300.7851601078 -176748.6438718556 -179502.0515796743
    520500  296.3633296275 -176828.6057240518 -179541.5356964572
    520600  302.0756872187 -176855.9145290981 -179621.1358094112
    520700  297.6459444816 -176862.1455881048 -179586.8167036703
    520800  300.0941817639 -176811.6595749888 -179558.7420202928
    520900  306.8376906464 -176742.2508061585 -179551.0637880630
    521000  304.1045958503 -176738.6057661743 -179522.3998133841
    521100  302.0594362496 -176814.0744806717 -179579.1469985139
    521200  302.2455840851 -176872.8308668394 -179639.6073945636
    521300  296.0041398065 -176879.7960751296 -179589.4379996092
    521400  300.5181913046 -176835.3392555871 -179586.3031129167
    521500  306.6387288408 -176801.3451171897 -179608.3367892630
    521600  302.0278358906 -176811.7723579344 -179576.5556039521
    521700  298.9458499222 -176832.1992551672 -179568.7697930923
    521800  296.0030155188 -176858.5229403191 -179568.1545729926
    521900  299.8086154861 -176806.8618779117 -179551.3302301869
    522000  299.8084221595 -176728.5538648168 -179473.0204473670
    522100  306.0883649888 -176680.9205682392 -179482.8741723721
    522200  299.3694344539 -176779.1217769192 -179519.5698363092
    522300  301.2497843209 -176857.4338728595 -179615.0947821630
    522400  294.1626222228 -176860.9195476133 -179553.7040955283
    522500  301.7854349244 -176794.4431336318 -179557.0074248039
    522600  298.7740905192 -176755.1591303812 -179490.1573711098
    522700  310.6169054903 -176711.4992329278 -179554.9074032285
    522800  298.3755499354 -176821.4196132638 -179552.7695865211
    522900  302.2604302104 -176849.5468873789 -179616.4593175387
    523000  293.0365916270 -176844.9943321501 -179527.4711197997
    523100  304.9545788836 -176769.0069798968 -179560.5818293067
    523200  307.9331274112 -176749.3680576962 -179568.2087418666
    523300  299.5362893712 -176804.6071180692 -179546.5825786619
    523400  296.1519914750 -176930.1275279071 -179641.1228965641
    523500  293.4304316802 -176917.5853793994 -179603.6674055451
    523600  295.8470305938 -176839.9792252604 -179548.1829613763
    523700  302.1943445309 -176776.5890281321 -179542.8965055105
    523800  305.4614315646 -176769.5766999354 -179565.7913130825
    523900  294.4497352881 -176831.2129987578 -179526.6257990995
    524000  293.5664125272 -176850.1227164065 -179537.4495204259
    524100  289.6395288276 -176866.9282533567 -179518.3080982836
    524200  298.5421986768 -176804.4163401857 -179537.2918272986
    524300  302.2308237916 -176748.6253868779 -179515.2667978763
    524400  299.4658191969 -176753.9205997403 -179495.2509715889
    524500  301.1681532708 -176773.2075623887 -179530.1212155362
    524600  296.0749265069 -176865.8399804661 -179576.1298911905
    524700  292.2888525264 -176891.2535321209 -179566.8854654492
    524800  298.8004681275 -176841.2023188648 -179576.4420220043
    524900  304.8192406237 -176781.4335560638 -179571.7695098853
    525000  300.0418588457 -176763.5335130939 -179510.1369908645
    525100  297.7415032919 -176772.9631525263 -179498.5090199077
    525200  296.5720076256 -176819.0779598831 -179533.9181848025
    525300  300.9783810711 -176850.2331582120 -179605.4096238022
    525400  298.0169726428 -176840.0938648243 -179568.1613972827
    525500  306.1155457870 -176734.5589943630 -179536.7614133615
    525600  303.1273276769 -176717.8344978306 -179492.6825660564
    525700  301.2129633311 -176801.3962900137 -179558.7201374852
    525800  298.8136151185 -176862.3620919064 -179597.7221434908
    525900  292.6492893012 -176846.5969790687 -179525.5283750213
    526000  300.1778983355 -176800.4115403611 -179548.2603328261
    526100  304.0241261220 -176801.4826424038 -179584.5400642763
    526200  303.5916261536 -176801.5430388616 -179580.6413267589
    526300  295.5675187032 -176797.9350199988 -179503.5800853556
    526400  302.2331928963 -176784.4960524119 -179551.1591503553
    526500  305.0910895722 -176809.6881998647 -179602.5126773548
    526600  299.9993301597 -176881.9864571813 -179628.2006244827
    526700  294.1263801667 -176934.9288408936 -179627.3816265748
    526800  289.7359405956 -176917.1546338688 -179569.4170386429
    526900  309.4138058529 -176788.8153444801 -179621.2102592939
    527000  301.7753130574 -176820.6727984806 -179583.1444333972
    527100  300.0101059193 -176876.2058686565 -179622.5186779910
    527200  296.2411099355 -176889.8202688224 -179601.6314338971
    527300  296.2917257944 -176827.9540457596 -179540.2285518312
    527400  301.8897768782 -176750.0277772031 -179513.5472216801
    527500  302.7681576503 -176754.8040501218 -179526.3642516209
    527600  300.3182137362 -176785.8992697585 -179535.0325188960
    527700  297.7200510086 -176815.3718828907 -179540.7213746192
    527800  299.6484752086 -176832.6316580816 -179575.6340754205
    527900  298.9895509710 -176849.7370935255 -179586.7076738087
    528000  301.5360682976 -176820.5902437512 -179580.8718159486
    528100  306.2884769027 -176769.1491605279 -179572.9346026613
    528200  310.0519377647 -176733.5267667202 -179571.7631842328
    528300  296.7561153293 -176820.8962269046 -179537.4217862009
    528400  296.8205616357 -176861.4525812556 -179578.5680864021
    528500  303.3258937538 -176849.5987920702 -179626.2645475997
    528600  290.4489328531 -176852.0860452460 -179510.8752293894
    528700  301.0596215881 -176769.8425447819 -179525.7626915621
    528800  308.6856689625 -176718.0130351392 -179543.7425355903
    528900  303.3514165857 -176773.0638467969 -179549.9632400565
    529000  299.4417000892 -176837.9955901775 -179579.1051740821
    529100  299.5202601554 -176860.4652838428 -179602.2940119093
    529200  295.9945452919 -176855.8510090251 -179565.4051046688
    529300  299.0437000169 -176806.2118485869 -179543.6781129003
    529400  297.1400452050 -176718.7286660365 -179438.7687453932
    529500  301.7521119270 -176684.7613187903 -179447.0205689892
    529600  303.8734162083 -176752.3211072679 -179533.9989203927
    529700  295.2643474143 -176810.7150133296 -179513.5848281941
    529800  295.1617835478 -176813.0655027478 -179514.9964410387
    529900  305.1952092775 -176792.7953210390 -179586.5729173567
    530000  296.7071778651 -176821.9255292903 -179538.0031117280
    530100  300.2710571790 -176855.1049220970 -179603.8064969192
    530200  296.6547428407 -176893.8948750140 -179609.4924636911
    530300  294.4915867531 -176861.1402862224 -179556.9361977068
    530400  302.9640490602 -176777.0893173739 -179550.4427220942
    530500  294.4094324887 -176765.2205929667 -179460.2644587559
    530600  305.9840826262 -176738.4203788389 -179539.4193751685
    530700  297.8842367261 -176816.7529177749 -179543.6053766708
    530800  296.4241608139 -176885.3911686591 -179598.8779938603
    530900  293.7413708456 -176877.9715911188 -179566.8999754236
    531000  298.6656654598 -176789.7608530186 -179523.7665634164
    531100  308.9448274203 -176755.6287489762 -179583.7306034851
    531200  295.4746907584 -176800.7790749456 -179505.5743870144
    531300  301.8997621710 -176784.5233243624 -179548.1341748856
    531400  303.3890548128 -176727.5428986316 -179504.7868347688
    531500  301.2130620198 -176661.8783005339 -179419.2030514083
    531600  305.6448533049 -176623.7157789162 -179421.6094470851
    531700  301.7866269450 -176750.3220048239 -179512.8972078332
    531800  302.3298448392 -176813.7466901063 -179581.2945464751
    531900  297.8871611784 -176854.8217668469 -179581.7009963772
    532000  295.3931191678 -176843.7740422297 -179547.8226424392
    532100  304.3089266569 -176772.2232271993 -179557.8877324385
    532200  309.3180970421 -176769.8288122778 -179601.3476021620
    532300  297.5410257432 -176869.7331443544 -179593.4438266894
    532400  289.8268655796 -176890.5924272099 -179543.6871654406
    532500  300.1394076841 -176860.1821990329 -179607.6786454710
    532600  301.9766794642 -176829.2068122529 -179593.5217688821
    532700  306.2796841448 -176801.5350276729 -179605.2399803055
    532800  300.7927793076 -176817.7674686152 -179571.2449231043
    532900  294.3514554919 -176936.4987375737 -179631.0118780110
    533000  293.3459640165 -176932.5689566491 -179617.8777600854
    533100  296.4414183316 -176839.4619420326 -179553.1067437188
    533200  300.5029440863 -176808.9919932145 -179559.8162764761
    533300  299.8572768130 -176791.7971342503 -179536.7109356040
    533400  303.8847696163 -176758.1251094586 -179539.9068524486
    533500  301.5111213973 -176791.5215106542 -179551.5747172378
    533600  297.9445790874 -176877.2857489179 -179604.6905858718
    533700  293.5766865658 -176852.4504628446 -179539.8713161089
    533800  299.6917076651 -176789.0377241044 -179532.4358942754
    533900  298.5963572875 -176791.3200697422 -179524.6913284410
    534000  302.0988015190 -176804.0273433061 -179569.4602134884
    534100  295.8028585296 -176834.5353684301 -179542.3347504820
    534200  295.0703123959 -176834.4564509502 -179535.5500561271
    534300  304.4994351768 -176784.4328095624 -179571.8412426836
    534400  300.3007617203 -176768.1977618358 -179517.1712540387
    534500  297.8767508687 -176787.2689154251 -179514.0528482754
    534600  301.0138190441 -176803.9433947924 -179559.4442619857
    534700  296.0386695906 -176829.7119120232 -179539.6699244832
    534800  304.9217745203 -176777.1359864871 -179568.4105425361
    534900  306.2715866811 -176729.7881663640 -179533.4189942651
    535000  304.4922561744 -176747.9570806600 -179535.2997967071
    535100  293.4472618357 -176853.8137104254 -179540.0498009525
    535200  297.3120677745 -176847.1952468508 -179568.8100324485
    535300  306.2574210198 -176798.8163381435 -179602.3174926230
    535400  292.3642359559 -176856.1391986488 -179532.4611969908
    535500  292.5036738811 -176907.5667773139 -179585.1651998581
    535600  295.5916451506 -176889.2538754070 -179595.1197958958
    535700  302.3568541607 -176823.9682704561 -179591.7633719812
    535800  294.3495595785 -176791.6671437058 -179486.1629288231
    535900  307.1797368132 -176783.9457766085 -179595.8898722680
    536000  295.3852196608 -176850.1300515063 -179554.1063390934
    536100  298.4215906575 -176851.0085432337 -179582.7799763768
    536200  295.9621420340 -176840.6232997439 -179549.8807737722
    536300  296.3079506961 -176792.9287256579 -179505.3517555782
    536400  301.9606729535 -176780.1396601858 -179544.3080921330
    536500  300.5826753185 -176796.8764519981 -179548.4306003547
    536600  300.4766187839 -176796.8869834307 -179547.4702830931
    536700  298.5936857639 -176788.8824729529 -179522.2292763444
    536800  300.4203585151 -176806.7097107965 -179556.7780001515
    536900  297.5588728973 -176868.2045808456 -179592.0786372375
    537000  294.8040905601 -176932.4042628257 -179631.0608553039
    537100  289.9609288622 -176937.0241164196 -179591.3460790103
    537200  300.4411486812 -176834.7528424252 -179585.0114463677
    537300  301.5636599456 -176773.7152475722 -179534.2493955821
    537400  300.1689459546 -176753.8082913453 -179501.5751331105
    537500  296.7948475169 -176801.0562969960 -179517.9364133585
    537600  298.2066323744 -176866.9255840367 -179596.7292745111
    537700  291.7219124868 -176962.9745709191 -179633.4166967635
    537800  294.2197016924 -176956.7501722196 -179650.0572294617
    537900  294.8245618834 -176864.1343587964 -179562.9783471537
    538000  296.6200715871 -176812.0796883445 -179527.3598940203
    538100  301.0981412498 -176757.7386069859 -179514.0113653555
    538200  304.5555627542 -176713.4539974431 -179501.3762262054
    538300  306.2588667693 -176741.5496141989 -179545.0640031673
    538400  291.1303107095 -176829.6146866626 -179494.6412498072
    538500  299.7622849502 -176818.9413841138 -179562.9856235281
    538600  294.9654674964 -176796.9500017567 -179497.0838496298
    538700  305.9536122827 -176702.1691284171 -179502.8891971608
    538800  311.4318158409 -176679.4370768086 -179530.3049915982
    538900  296.0538577331 -176753.4923618393 -179463.5894075834
    539000  294.7294507615 -176780.7476415837 -179478.7209762953
    539100  297.5288070007 -176822.7518245942 -179546.3506557341
    539200  296.3082492185 -176896.8217072604 -179609.2474698750
    539300  296.6319473923 -176900.7113024994 -179616.1002200991
    539400  300.3500246611 -176848.5462699663 -179597.9707184630
    539500  297.0709295073 -176820.5074325748 -179539.9148221585
    539600  305.5218897465 -176774.0451287325 -179570.8131801672
    539700  303.9187696672 -176780.5437934899 -179562.6367752464
    539800  293.0376620732 -176846.9158322202 -179529.4024188065
    539900  299.9061146190 -176831.7375609760 -179577.0984269108
    540000  310.9567223742 -176750.4637915110 -179596.9826685598
    540100  301.6518861463 -176711.1742105001 -179472.5159871204
    540200  305.4767514882 -176695.0515781155 -179491.4064308799
    540300  306.1182740450 -176776.5874486946 -179578.8148423516
    540400  297.9574766763 -176848.9740165354 -179576.4969188912
    540500  301.0725800932 -176856.5667930325 -179612.6055628450
    540600  296.8247262666 -176882.1529735594 -179599.3066020184
    540700  301.2435524278 -176822.4728176612 -179580.0766797933
    540800  302.7460722739 -176755.9564195921 -179527.3144500610
    540900  301.5191724547 -176726.1395147652 -179486.2664212727
    541000  303.8116256944 -176748.2913246015 -179529.4035031808
    541100  298.6501478485 -176868.9353468984 -179602.7990080332
    541200  291.0905699649 -176907.4182852778 -179572.0810589577
    541300  297.2809839847 -176847.7239170912 -179569.0541595735
    541400  299.6306782956 -176795.4109856639 -179538.2504888568
    541500  306.2963960598 -176769.9058774847 -179573.7638121174
    541600  296.6236069759 -176836.5465246560 -179551.8590935194
    541700  294.3082546699 -176884.7308473408 -179578.8485245308
    541800  296.9892977340 -176837.0953229360 -179555.7554497429
    541900  298.6637176375 -176786.9356489305 -179520.9235288313
    542000  296.4263622002 -176789.1985157094 -179502.7054925503
    542100  303.1176521290 -176810.1881153760 -179584.9476129818
    542200  294.0234418458 -176859.8057357893 -179551.3162171155
    542300  305.5466892252 -176789.0987264609 -179586.0937940024
    542400  302.7717099653 -176722.8776569195 -179494.4703765509
    542500  311.6366910419 -176705.1014528073 -179557.8448090492
    542600  302.1760929585 -176813.1317748094 -179579.2721760588
    542700  294.2658818195 -176828.8817989238 -179522.6115921735
    542800  301.0101861251 -176756.4881972881 -179511.9558084948
    542900  299.0380015744 -176723.6296556223 -179461.0437560074
    543000  305.5274065555 -176752.3729661181 -179549.1915187959
    543100  296.5254087245 -176845.0657845996 -179559.4794400251
    543200  301.6366806087 -176855.9680393959 -179617.1706234967
    543300  297.3199380062 -176849.2670362636 -179570.9538664953
    543400  298.2730259053 -176819.2269007212 -179549.6383620706
    543500  301.9417254826 -176794.1753343761 -179558.1703198927
    543600  292.8973620262 -176801.9582661155 -179483.1605365791
    543700  296.7385018238 -176773.5866406702 -179489.9509647459
    543800  303.8922011432 -176743.7685057044 -179525.6182773945
    543900  306.2456329936 -176753.3136568040 -179556.7069028945
    544000  292.9070233207 -176855.5611049286 -179536.8518155354
    544100  295.7031859168 -176876.6020179584 -179583.4889901681
    544200  296.3252564758 -176835.9795688974 -179548.5610170953
    544300  298.7600855514 -176764.1565712362 -179499.0266095413
    544400  303.6789654431 -176739.3349269395 -179519.2327246022
    544500  302.5960116705 -176752.2094196127 -179522.1937851646
    544600  298.9713988885 -176765.1176670142 -179501.9220819062
    544700  295.0982970623 -176844.3488627090 -179545.6986414160
    544800  291.2177871851 -176901.5476575338 -179567.3749862559
    544900  303.6048186630 -176865.1871021985 -179644.4061552195
    545000  298.0313579710 -176828.5169987478 -179556.7162154743
    545100  299.5649691594 -176755.8484268875 -179498.0864242022
    545200  297.9081868196 -176722.6586394992 -179449.7303391712
    545300  307.2454718448 -176738.4171504609 -179550.9629890471
    545400  298.7467352832 -176803.8045824933 -179538.5524115406
    545500  298.1059900734 -176837.5334725916 -179566.4158766333
    545600  299.0120688162 -176834.1055868856 -179571.2822970474
    545700  306.1727634209 -176717.7554842398 -179520.4816773305
    545800  305.0166003579 -176687.8594033341 -179480.0020015162
    545900  294.8308025150 -176727.6780496262 -179426.5791651468
    546000  300.7753866627 -176758.4907738325 -179511.8090148733
    546100  292.3547670924 -176807.2300467967 -179483.4653665221
    546200  293.5676941676 -176904.2097055999 -179591.5482418421
    546300  294.6882835515 -176886.3354286739 -179583.9319159593
    546400  300.9602347718 -176811.3276527988 -179566.3380059374
    546500  299.9608971133 -176776.4779924320 -179522.3403410267
    546600  301.6835328087 -176749.3633403352 -179510.9948126453
    546700  300.0618212777 -176757.5691701206 -179504.3553853445
    546800  298.1030594783 -176852.4932637562 -179581.3488409315
    546900  299.2588547594 -176889.5070921943 -179628.9428975781
    547000  296.6571289892 -176826.6834276613 -179542.3028593026
    547100  297.7961259220 -176749.3201109820 -179475.3659976152
    547200  301.3763652978 -176742.4186692041 -179501.2383093351
    547300  296.0750142009 -176758.2257743747 -179468.5164878567
    547400  302.3939911707 -176678.0363834731 -179446.1714397006
    547500  308.4435207008 -176641.0323120946 -179464.5451709729
    547600  298.1732985585 -176687.7772402271 -179417.2757906957
    547700  296.5831400090 -176711.8639725173 -179426.8061040277
    547800  305.9421016858 -176717.3361933106 -179517.9508932708
    547900  298.6805974045 -176803.0153442061 -179537.1577426361
    548000  297.6079364873 -176852.4421484858 -179576.7653363001
    548100  294.1376520711 -176792.8140042250 -179485.3699736817
    548200  303.1710457334 -176730.6617597517 -179505.9100260247
    548300  300.1435152396 -176727.7729973797 -179475.3070446585
    548400  300.0069397797 -176744.4581053870 -179490.7419316650
    548500  297.2182569711 -176842.8408240720 -179563.5968592275
    548600  299.0645900234 -176875.8575957743 -179613.5150886207
    548700  304.6886414267 -176816.2713151856 -179605.4117551204
    548800  298.7139407698 -176790.6537951383 -179525.1014209902
    548900  303.4887417837 -176805.1218502239 -179583.2783276371
    549000  293.7262246958 -176855.3090928465 -179544.0988282708
    549100  303.7720788248 -176829.3650936145 -179610.1152574739
    549200  296.1000080740 -176827.9797162979 -179538.4992253846
    549300  298.9968515135 -176815.2373110401 -179552.2747209834
    549400  302.7767162605 -176782.2390527324 -179553.8776003287
    549500  302.4757219679 -176731.3113316559 -179500.1945571314
    549600  305.7280208088 -176662.1921572943 -179460.8471464217
    549700  302.8059170478 -176694.0692328634 -179465.9750864426
    549800  300.2494767188 -176786.3725790772 -179534.8766049061
    549900  296.9241281028 -176814.8168371305 -179532.8803967243
    550000  299.3170810994 -176803.6156972307 -179543.5845104704
    550100  291.9654845535 -176789.8816287561 -179462.5534297804
    550200  306.6187225866 -176705.8727554074 -179512.6812888767
    550300  296.0616708847 -176720.4795122698 -179430.6480801322
    550400  298.3151045084 -176729.8178365541 -179460.6144882831
    550500  302.6507182988 -176731.5884315049 -179502.0735852338
    550600  296.3010626901 -176795.1383620003 -179507.4983386477
    550700  298.6458869144 -176830.8272016902 -179564.6518579451
    550800  304.1893973248 -176807.3548695064 -179591.9251951526
    550900  300.3094158926 -176702.8854720484 -179451.9381851305
    551000  305.2651961907 -176660.2826583769 -179454.7009196331
    551100  300.6166363240 -176714.9901935470 -179466.8552232458
    551200  304.5578993885 -176746.0461024979 -179533.9897209690
    551300  295.8146399435 -176793.7548514790 -179501.6620813906
    551400  298.0802102843 -176816.7245336002 -179545.3709477078
    551500  298.9988455837 -176783.0832321256 -179520.1388959219
    551600  300.7511311971 -176692.8393051286 -179445.9355099957
    551700  303.3891329535 -176683.3897063459 -179460.6343577882
    551800  310.2253006864 -176711.5727604074 -179551.3961538359
    551900  298.7135412619 -176779.9557333086 -179514.3997020384
    552000  297.6168732944 -176793.1870272926 -179517.5920232438
    552100  302.8846289165 -176767.8389580591 -179540.4653454095
    552200  297.8446556222 -176757.0949669267 -179483.5850977195
    552300  298.8691025698 -176768.2560905513 -179504.1240780199
    552400  300.0802548165 -176772.3376571236 -179519.2926142088
    552500  300.6942313408 -176781.8246479850 -179534.3999877178
    552600  292.6036825105 -176808.8646952640 -179487.3786035689
    552700  299.0045726941 -176815.9136360394 -179553.0217261919
    552800  296.2640432500 -176810.6125527819 -179522.6336509698
    552900  304.6790264316 -176721.9152660488 -179510.9676896682
    553000  306.9459382074 -176686.1605903970 -179495.9644777989
    553100  307.6494986049 -176758.4568959857 -179574.7012228726
    553200  297.8586425612 -176811.4171812615 -179538.0353494397
    553300  300.7125215312 -176807.5437394867 -179560.2865088597
    553400  295.7881910165 -176800.9706775295 -179508.6357921736
    553500  300.5618423390 -176742.0287706766 -179493.3922125293
    553600  300.6941276679 -176670.1123656387 -179422.6867563432
    553700  307.3965242446 -176641.4723794767 -179455.4009619515
    553800  302.0275312829 -176749.2480052834 -179514.0284629023
    553900  303.5127132299 -176812.3862493596 -179590.7621630142
    554000  293.9835395436 -176855.2542988908 -179546.3995118426
    554100  297.0177517571 -176818.3792358216 -179537.2998326812
    554200  299.2584748195 -176742.7415203190 -179482.1738477072
    554300  297.3575468442 -176723.1185965006 -179445.1497005800
    554400  298.6152067115 -176729.2037916979 -179462.7475993000
    554500  296.5494184314 -176785.0646713986 -179499.6981133064
    554600  300.1084661477 -176811.7062557192 -179558.9194612393
    554700  301.2038665140 -176811.7002139664 -179568.9407885582
    554800  309.4848500644 -176712.1954378649 -179545.2406961979
    554900  307.5935163798 -176655.7809378521 -179471.5127996619
    555000  300.8867651397 -176690.0710268356 -179444.4088339910
    555100  299.1542002178 -176762.2885266557 -179500.7663172845
    555200  300.1728351867 -176812.5295383870 -179560.3319824454
    555300  294.5578544030 -176824.8243913103 -179521.2269213450
    555400  303.3036606139 -176780.1748976246 -179556.6371294870
    555500  295.0559059136 -176764.6303068488 -179465.5920341120
    555600  293.9720867325 -176758.8220739373 -179449.8624470812
    555700  297.9782452629 -176735.9122319706 -179463.6252513734
    555800  303.2201056054 -176696.2520044727 -179471.9493681332
    555900  302.2601760813 -176678.5818455491 -179445.4919493939
    556000  304.5416349310 -176698.9465042688 -179486.7412367954
    556100  298.8952109361 -176776.3738028852 -179512.4807881055
    556200  298.5279575372 -176800.6833639911 -179533.4284867480
    556300  308.6164149890 -176749.8186940574 -179574.9142389488
    556400  300.7039587689 -176748.7960616751 -179501.4604469429
    556500  294.0783544429 -176810.8307237205 -179502.8438786761
    556600  303.0069976457 -176837.0812938526 -179610.8278528303
    556700  295.4912964494 -176882.9859476225 -179587.9332693107
    556800  299.0899128228 -176899.6483506432 -179637.5376501084
    556900  301.3568364925 -176851.6012360390 -179610.2421081649
    557000  302.2993764790 -176774.4795543883 -179541.7485013262
    557100  302.3658996274 -176738.3495640619 -179506.2274684017
    557200  302.2787784447 -176790.8657633598 -179557.9461544976
    557300  298.3048094401 -176849.8836544435 -179580.5860644208
    557400  296.4809523542 -176845.5231209452 -179559.5298197489
    557500  305.9874640695 -176811.8661374022 -179612.8960876924
    557600  290.3238365345 -176827.3632500119 -179485.0072939901
    557700  304.8193308822 -176749.1581591478 -179539.4949392017
    557800  303.7175323767 -176685.1251150251 -179465.3759570074
    557900  305.1037565831 -176693.6840178331 -179486.6244499980
    558000  299.2630990589 -176804.8939943214 -179544.3686523099
    558100  300.3661607926 -176828.5770203746 -179578.1491801112
    558200  301.2277144591 -176836.7408215373 -179594.1997018320
    558300  300.2708153173 -176781.6419089932 -179530.3412697971
    558400  301.1770819456 -176702.9973310531 -179459.9927178933
    558500  297.7855940465 -176681.1449784842 -179407.0944556159
    558600  304.4614052923 -176712.4568865792 -179499.5171915642
    558700  299.3514612091 -176758.9792092716 -179499.2627403621
    558800  299.9615739724 -176787.5508562480 -179533.4194008567
    558900  303.3980643721 -176802.9820837628 -179580.3084940152
    559000  294.8862260939 -176856.5173782811 -179555.9258449938
    559100  289.8966054967 -176900.8275569839 -179554.5606991343
    559200  296.9804824011 -176863.2154723345 -179581.7949029883
    559300  296.8131256573 -176751.2173858755 -179468.2648215724
    559400  302.9612260847 -176708.2588583475 -179481.5864213591
    559500  299.8117611865 -176758.2338647011 -179502.7310129306
    559600  300.2355544959 -176827.8902976264 -179576.2668784857
    559700  297.1700222600 -176851.5082897691 -179571.8227811155
    559800  299.9716701911 -176821.3011773339 -179567.2621434112
    559900  297.6048858459 -176811.8942541317 -179536.1895161683
    560000  303.8818990019 -176778.7955617839 -179560.5510269751
    560100  300.0832464872 -176782.7688341811 -179529.7511772226
    560200  298.6301342480 -176777.3008021784 -179510.9812574594
    560300  304.3115040530 -176757.6615002535 -179543.3495991510
    560400  293.3235024946 -176810.5109906263 -179495.6141797713
    560500  298.9296656865 -176837.6471722526 -179574.0695585895
    560600  296.3664772020 -176799.4703891873 -179512.4291747024
    560700  302.2509847022 -176705.0066363857 -179471.8326017242
    560800  305.0140741171 -176704.0135918357 -179496.1330646387
    560900  299.8677084250 -176775.7587265467 -179520.7680195830
    561000  298.7674580876 -176816.7297563287 -179551.6672833291
    561100  301.4507220085 -176790.8087970269 -179550.3091035188
    561200  300.2676659595 -176769.7902436889 -179518.4607750580
    561300  294.3310045452 -176799.9423586700 -179494.2682897573
    561400  295.7848722088 -176834.5476535901 -179542.1823876441
    561500  298.6491550163 -176790.2685907655 -179524.1231634470
    561600  303.8533996704 -176701.8908983686 -179483.3854787509
    561700  305.9529643787 -176683.3327802306 -179484.0469180174
    561800  304.8118328169 -176714.4126894365 -179504.6808316934
    561900  297.2214553560 -176826.7882398941 -179547.5735532818
    562000  301.2673703071 -176817.0746203060 -179574.8965129170
    562100  301.2213510572 -176784.6374689592 -179542.0380982430
    562200  304.2735338878 -176724.7130354778 -179510.0535529141
    562300  305.3212463255 -176698.5252656263 -179493.4566136092
    562400  295.9855573777 -176807.9420575744 -179517.4138772431
    562500  301.6733199194 -176849.2112038614 -179610.7491866916
    562600  298.6286405864 -176855.4675889091 -179589.1343711105
    562700  296.4770526245 -176824.8038356330 -179538.7748360476
    562800  303.5561089325 -176732.3076015806 -179511.0807624325
    562900  308.8130159137 -176710.4179640698 -179537.3132071284
    563000  297.4556917299 -176759.3179881936 -179482.2475171972
    563100  302.4883612641 -176787.6876225900 -179556.6865490383
    563200  302.7171758655 -176806.3374602669 -179577.4309710583
    563300  299.2090473294 -176845.5051094785 -179584.4849742782
    563400  286.2074539969 -176904.2198603770 -179524.1822600774
    563500  302.2896940257 -176811.0622921375 -179578.2426052424
    563600  305.6939679843 -176789.2013991801 -179587.5446664476
    563700  296.5379643714 -176820.9553548738 -179535.4839455406
    563800  292.3781803269 -176803.6305519560 -179480.0801980137
    563900  310.3098544202 -176700.4076593991 -179541.0050634277
    564000  310.2289019635 -176734.6929574198 -179574.5493171824
    564100  302.6917095435 -176781.2722588996 -179552.1326492568
    564200  303.3829180466 -176790.2190765844 -179567.4068363481
    564300  291.4068094622 -176831.5780000637 -179499.1356515000
    564400  294.9722720882 -176878.2910755903 -179578.4872131565
    564500  290.4219429907 -176916.0713254385 -179574.6134425552
    564600  298.0025319633 -176846.9873086541 -179574.9226501550
    564700  302.4111999798 -176781.3383232233 -179549.6309100540
    564800  304.8534245577 -176798.5340380652 -179589.1829139318
    564900  296.3922998818 -176867.8743934950 -179581.0695615679
    565000  295.0798619030 -176853.9346694570 -179555.1156914682
    565100  304.9505698384 -176721.4032744672 -179512.9414248060
    565200  308.8847830978 -176727.0717497186 -179554.6239544364
    565300  300.9626089986 -176778.7563913158 -179533.7884782875
    565400  299.6415443556 -176820.9893277939 -179563.9282996353
    565500  291.3536434713 -176875.1848398324 -179542.2558061909
    565600  299.9685549533 -176834.1360774088 -179580.0685263885
    565700  308.4271150254 -176737.5604397021 -179560.9231199178
    565800  298.9052522819 -176757.5000268158 -179493.6989311946
    565900  296.5559363959 -176785.1582174228 -179499.8513252185
    566000  294.2310719144 -176824.4481750607 -179517.8593160839
    566100  290.1917026506 -176882.8204007281 -179539.2548821928
    566200  301.0180759762 -176887.9216950928 -179643.4615305305
    566300  302.8766689721 -176839.2253952514 -179611.7789167330
    566400  310.7800777269 -176769.5228084536 -179614.4246684491
    566500  300.0458411726 -176750.4116756844 -179497.0516079456
    566600  299.1972942769 -176789.6733688362 -179528.5456453976
    566700  304.4690914353 -176868.7277520684 -179655.8584165270
    566800  293.8521027252 -176893.5607581149 -179583.5027895376
    566900  296.2494025645 -176830.6008469579 -179542.4879233197
    567000  297.7077194465 -176767.7617780394 -179492.9983858140
    567100  301.9406035120 -176757.8330071199 -179521.8177220416
    567200  298.9002127908 -176750.2265265027 -179486.3792990393
    567300  306.1010075787 -176705.6998262025 -179507.7691614589
    567400  295.3504392690 -176793.8186725038 -179497.4765780311
    567500  299.4507746843 -176845.8393215184 -179587.0319748814
    567600  299.7036156143 -176845.0185917021 -179588.5257680463
    567700  306.1872584115 -176804.7719131237 -179607.6307943392
    567800  305.8372241949 -176767.4677643969 -179567.1224087097
    567900  310.2168315709 -176711.1315273688 -179550.8773939412
    568000  300.7005306659 -176734.7631714087 -179487.3961755901
    568100  296.0511539922 -176819.0918362335 -179529.1641317497
    568200  294.8281616716 -176867.2191412214 -179566.0960822834
    568300  299.8968065902 -176862.1496881701 -179607.4253477798
    568400  301.2951222400 -176837.3852204341 -179595.4611561166
    568500  301.4304081988 -176749.0781110618 -179508.3924635654
    568600  301.3434207083 -176699.4131917428 -179457.9312548717
    568700  302.0802851720 -176751.1814076912 -179516.4447779804
    568800  297.7251081257 -176815.4322828322 -179540.8280677528
    568900  295.1611695800 -176834.0187830259 -179535.9441010137
    569000  299.1412549137 -176784.6344089822 -179522.9936974210
    569100  300.7289116315 -176662.0792139031 -179414.9720193638
    569200  311.9307509680 -176673.3240128177 -179528.7592135205
    569300  299.9686970327 -176781.4826688687 -179527.4164184528
    569400  298.3819942949 -176821.8906999499 -179553.2996653105
    569500  296.4140847939 -176815.1047043336 -179528.4992929657
    569600  304.0118912820 -176756.5868936842 -179539.5323170031
    569700  304.0011430478 -176717.1967248407 -179500.0437580970
    569800  298.5975552624 -176795.5527470255 -179528.9349720681
    569900  294.3666088435 -176869.0412314069 -179563.6930866504
    570000  296.4935169227 -176828.4650561774 -179542.5867718914
    570100  301.2588834390 -176769.0663019088 -179526.8105051550
    570200  297.8316107686 -176770.7923266608 -179497.1630439809
    570300  301.6352918402 -176787.9849217457 -179549.1747929653
    570400  292.6476421059 -176841.3851833060 -179520.3015007220
    570500  300.9313441889 -176890.8066036788 -179645.5524904669
    570600  297.4909719702 -176901.5468761682 -179624.7993628788
    570700  296.3602641848 -176821.4105197380 -179534.3124308728
    570800  299.6017904512 -176762.8928349078 -179505.4678968187
    570900  307.8389502445 -176737.9156329577 -179555.8942129724
    571000  294.9958740130 -176785.2587455909 -179485.6709367738
    571100  287.7306539791 -176871.0952388093 -179505.0011142118
    571200  294.0312862272 -176930.6427879993 -179622.2250773240
    571300  295.8519902451 -176878.6729773482 -179586.9221144477
    571400  300.1790338987 -176765.5782581917 -179513.4374456795
    571500  301.8864325902 -176739.1252382735 -179502.6140689123
    571600  299.4208023144 -176790.2047759639 -179531.1230602239
    571700  297.4395496165 -176824.9230835878 -179547.7048465933
    571800  295.9715833115 -176783.9468269024 -179493.2907270239
    571900  305.5833021735 -176703.6833261353 -179501.0135510825
    572000  304.2470803916 -176736.9095800061 -179522.0079403481
    572100  301.7381099264 -176738.1829074430 -179500.3139823805
    572200  299.4195958980 -176760.9993709892 -179501.9066116325
    572300  296.7899539081 -176806.5325178821 -179523.3678378191
    572400  292.4487037851 -176872.8387094852 -179549.9339320511
    572500  285.8653745376 -176930.4415246123 -179547.2725057952
    572600  297.5439923243 -176827.7881477683 -179551.5259863877
    572700  299.8087586536 -176774.1664721936 -179518.6361350339
    572800  306.4743132734 -176742.3089872523 -179547.7955880971
    572900  298.0584854708 -176771.5694250955 -179500.0169687906
    573000  294.5983622121 -176823.6580024264 -179520.4313436869
    573100  298.0169686518 -176838.7593579341 -179566.8268538586
    573200  301.7770396034 -176791.8782485062 -179554.3656883416
    573300  305.9362022696 -176698.8348959469 -179499.3955922525
    573400  304.7689183925 -176705.7485351168 -179495.6238358285
    573500  302.7756261774 -176784.6679364054 -179556.2965053066
    573600  295.9577681909 -176807.8174818769 -179517.0349174494
    573700  302.7615218110 -176764.4298392186 -179535.9292957959
    573800  300.5433070521 -176760.8345594779 -179512.0283280601
    573900  298.1546843816 -176799.8617018949 -179529.1898569282
    574000  296.1413643385 -176910.5854555316 -179621.4835426620
    574100  292.7975495572 -176918.5043650349 -179598.7929454032
    574200  296.4313271459 -176844.0714131483 -179557.6238394374
    574300  296.7690957717 -176819.9151071680 -179536.5594903131
    574400  303.5607709413 -176793.3411343696 -179572.1569715655
    574500  299.5145546377 -176780.0782901494 -179521.8547895208
    574600  300.6136474297 -176735.2902686029 -179487.1279377609
    574700  308.8287223641 -176653.7876152812 -179480.8266362499
    574800  301.3645366121 -176693.8313357247 -179452.5426952659
    574900  305.9745425060 -176772.8159025776 -179573.7275680012
    575000  293.8554655211 -176809.9597515551 -179499.9325662395
    575100  299.3391081850 -176781.8719131790 -179522.0423638510
    575200  305.9459053309 -176717.6645744859 -179518.3140932713
    575300  309.3046397706 -176685.4473781285 -179516.8429792388
    575400  297.1667183798 -176767.8837262139 -179488.1679736177
    575500  297.3640364981 -176841.2132365891 -179563.3037473988
    575600  297.9845593473 -176843.3195934283 -179571.0904123869
    575700  301.2890333235 -176778.7997404428 -179536.8199377716
    575800  305.3167521142 -176685.0142852453 -179479.9044929141
    575900  304.0448457881 -176654.6944127123 -179437.9415038102
    576000  306.0592869812 -176735.9061901332 -179537.5936122168
    576100  297.5548174969 -176818.3161860275 -179542.1531190090
    576200  300.7536726730 -176801.9948610275 -179555.1143307373
    576300  298.4589012165 -176794.5550584238 -179526.6680349486
    576400  298.3479910026 -176803.2278917549 -179534.3255886772
    576500  302.6838419968 -176827.0716726281 -179597.8600429300
    576600  292.7265716469 -176893.9853686604 -179573.6242124353
    576700  297.5977237054 -176900.1865242760 -179624.4162235938
    576800  303.3725448973 -176803.1655062802 -179580.2583095337
    576900  301.7207151541 -176752.3983174396 -179514.3701594549
    577000  301.7464218665 -176742.2728269509 -179504.4799899508
    577100  300.6752999157 -176753.6044007040 -179506.0064408904
    577200  298.3850292130 -176791.5939485615 -179523.0306957679
    577300  301.1376557871 -176814.4741276309 -179571.1086047487
    577400  297.5609189900 -176799.9192832983 -179523.8120697611
    577500  297.4285434040 -176741.8167658806 -179464.4977772722
    577600  304.5974488305 -176723.9321030650 -179512.2377598042
    577700  294.5029102476 -176829.8395337712 -179525.7391012900
    577800  298.1295207986 -176858.7522885008 -179587.8500943925
    577900  302.3064563427 -176836.5911454840 -179603.9249019734
    578000  300.2819909059 -176805.8399341930 -179554.6415970911
    578100  302.5416050970 -176719.8415145663 -179489.3278386629
    578200  305.0672068477 -176688.6745208926 -179481.2803743069
    578300  301.1247180658 -176733.9980298601 -179490.5140742015
    578400  295.7353733784 -176751.9362582757 -179459.1178766865
    578500  300.4434408626 -176751.1012155008 -179501.3808022267
    578600  301.7452107670 -176811.9456276162 -179574.1417041296
    578700  293.7026133718 -176869.8927241903 -179558.4663199571
    578800  306.1326572814 -176838.6820273746 -179641.0410861505
    578900  294.2646346544 -176857.6467566824 -179551.3651332986
    579000  303.0973987146 -176847.1667650471 -179621.7408615264
    579100  293.9086767707 -176879.0090482062 -179569.4689622697
    579200  292.5794780071 -176924.4810756826 -179602.7734143258
    579300  295.2732017521 -176853.5567549070 -179556.5076229789
    579400  306.1422209810 -176778.7522615423 -179581.1988670717
    579500  295.3344275896 -176795.4431518029 -179498.9544853340
    579600  301.2895710608 -176845.0157176835 -179603.0408374964
    579700  295.6609609855 -176899.9452179803 -179606.4456603114
    579800  297.0478899149 -176861.8680551363 -179581.0645387325
    579900  301.0261652913 -176734.6124548506 -179490.2263404263
    580000  305.8173495251 -176706.4728017966 -179505.9455120369
    580100  296.4031984078 -176722.2005586855 -179435.4954926034
    580200  301.2621937461 -176735.5688852018 -179493.3433912234
    580300  299.7585188150 -176823.3345241149 -179567.3442880728
    580400  293.7391314291 -176875.2525949251 -179564.1604794598
    580500  299.7202929584 -176820.4669058342 -179564.1267477147
    580600  300.7733523248 -176787.6427771288 -179540.9423957028
    580700  293.9797268210 -176798.5242587972 -179489.6345698287
    580800  302.9615595713 -176778.9788574006 -179552.3094731705
    580900  310.2157923618 -176690.3485770761 -179530.0849306578
    581000  306.2078989647 -176628.3537734931 -179431.4015997296
    581100  310.4693454755 -176699.5438669905 -179541.6012629314
    581200  298.6769691452 -176788.6148570009 -179522.7240420998
    581300  305.2175854766 -176818.4639194115 -179612.4463489698
    581400  295.1481425100 -176854.4535542906 -179556.2596215984
    581500  299.2104368094 -176794.0176065170 -179533.0101907108
    581600  299.8147265065 -176731.5490492980 -179476.0733422669
    581700  304.3809091767 -176732.1613515538 -179518.4847896503
    581800  293.3708445118 -176790.9672360607 -179476.5037972345
    581900  293.3856920235 -176849.0870674512 -179534.7595437514
    582000  301.3472961180 -176862.7239590274 -179621.2774979192
    582100  298.7097533464 -176825.5995208792 -179560.0088147745
    582200  296.9740290382 -176780.4204408611 -179498.9407969939
    582300  301.9122201411 -176736.2293918305 -179499.9542834551
    582400  301.0927660336 -176768.8664477649 -179525.0900010418
    582500  296.4686126882 -176865.4571624508 -179579.3509031178
    582600  305.5363083537 -176875.8969496469 -179672.7969899876
    582700  297.5396954859 -176892.0628567081 -179615.7613617778
    582800  297.0157473320 -176866.3535424224 -179585.2557906396
    582900  306.3629012359 -176734.2156872241 -179538.6824147388
    583000  307.8519372706 -176715.6885162882 -179533.7859804185
    583100  302.7050974494 -176762.1900668945 -179533.1730110476
    583200  302.9436462301 -176809.0970091647 -179582.2636449976
    583300  297.6753319645 -176845.3602486324 -179570.3003792049
    583400  296.4549176394 -176886.1397880751 -179599.9081633385
    583500  293.0536857952 -176911.4189330168 -179594.0522018386
    583600  291.0389514797 -176812.5688782542 -179476.7591328282
    583700  301.3287958552 -176758.1279116087 -179516.5120978429
    583800  294.8037728785 -176777.0797616449 -179475.7334460442
    583900  300.5487848531 -176796.1089428184 -179547.3528555618
    584000  299.8727097843 -176846.9539948977 -179592.0090707157
    584100  291.7383042081 -176920.0457312649 -179590.6379080349
    584200  301.2265870194 -176878.3594699905 -179635.8080296265
    584300  302.4339364582 -176814.6818640252 -179583.1825821174
    584400  302.4832055568 -176807.6597973889 -179576.6115281438
    584500  303.7963644840 -176800.9082843532 -179581.8807607800
    584600  299.3883578958 -176831.0181522754 -179571.6394381328
    584700  295.0877227677 -176888.1347949810 -179589.3877758793
    584800  292.3873232886 -176910.5020941990 -179587.0354355475
    584900  300.3717057030 -176848.9910945712 -179598.6140127919
    585000  304.8217825322 -176796.4290482244 -179586.7882708483
    585100  301.5331982917 -176814.0745638094 -179574.3298637781
    585200  299.2926957830 -176848.6242678714 -179588.3698562752
    585300  300.4552339918 -176889.6118848549 -179639.9994266838
    585400  298.1489428260 -176886.2470513099 -179615.5226477551
    585500  301.9961077236 -176798.5933724362 -179563.0861766663
    585600  298.8480938946 -176756.0035585873 -179491.6792312215
    585700  301.0727902451 -176799.2532955975 -179555.2939891553
    585800  301.3139176409 -176837.7235247806 -179595.9715148346
    585900  302.2924544881 -176825.8251345403 -179593.0307171048
    586000  300.3745196828 -176830.8248243362 -179580.4735019193
    586100  296.2445983037 -176812.5722520710 -179524.4153499046
    586200  307.2853758173 -176693.5961632331 -179506.5072854842
    586300  302.4372879992 -176706.6598205344 -179475.1912188597
    586400  307.9509991326 -176803.7390508348 -179622.7433339520
    586500  300.5136514973 -176846.5569101143 -179597.4792097408
    586600  299.2397648676 -176850.7134893928 -179589.9745446159
    586700  300.2981648997 -176828.8670496108 -179577.8167703428
    586800  299.1154228707 -176746.8810624222 -179485.0038825923
    586900  302.7160073596 -176699.5715311673 -179470.6543453764
    587000  300.8745210494 -176736.3951201317 -179490.6208440565
    587100  300.5310089614 -176770.1392738819 -179521.2204649097
    587200  297.3678020958 -176852.2864202895 -179574.4114016360
    587300  293.6235046264 -176925.0425325768 -179612.8919615354
    587400  297.5480555603 -176859.9678693356 -179583.7429030925
    587500  299.7693921409 -176807.0389392777 -179551.1482383967
    587600  301.7183039679 -176768.9413627654 -179530.8911326194
    587700  306.2753872303 -176729.9770258457 -179533.6426442319
    587800  292.8885966999 -176853.4849875888 -179534.6070196619
    587900  304.0221592125 -176881.9196865536 -179664.9591032037
    588000  294.3984986436 -176881.5244988187 -179576.4682754495
    588100  302.8241661689 -176791.6641857950 -179563.7370930634
    588200  302.0289191357 -176744.4075332003 -179509.2006953169
    588300  301.0720939598 -176765.5090098089 -179521.5433295232
    588400  291.3253977228 -176810.8933571502 -179477.7057600149
    588500  308.2824448247 -176772.6300420274 -179594.6684014374
    588600  300.9908653117 -176780.1426313918 -179535.4333785653
    588700  300.2364381740 -176768.8208068114 -179517.2054769192
    588800  301.8631512230 -176743.8424081019 -179507.1181195299
    588900  296.5471823512 -176801.7099502908 -179516.3229229690
    589000  294.5607584237 -176848.9880725763 -179545.4171862133
    589100  297.1021445178 -176806.0962969249 -179525.7894308265
    589200  300.7224362962 -176808.9348248673 -179561.7683546706
    589300  296.1902772892 -176907.4010277326 -179618.7468673238
    589400  290.3746108960 -176954.7136812109 -179612.8225171294
    589500  295.2817645450 -176875.1934795630 -179578.2227320200
    589600  306.4801056206 -176824.4371302972 -179629.9767546798
    589700  296.2241312999 -176820.7869898667 -179532.4427313627
    589800  300.4151369866 -176787.3664643587 -179537.3869554887
    589900  299.1961389037 -176736.4447283034 -179475.3064285010
    590000  305.8962849866 -176663.6959240857 -179463.8912148816
    590100  305.2389141837 -176701.7283299629 -179495.9060039491
    590200  300.6783160640 -176777.2481830615 -179529.6778332739
    590300  294.7427494205 -176780.2760323243 -179478.3711038606
    590400  306.1861528402 -176738.3733623663 -179541.2221231076
    590500  302.4892802298 -176743.1853827606 -179512.1927214830
    590600  290.3103159051 -176776.6852880258 -179434.2055632473
    590700  303.4674658248 -176756.5355143565 -179534.4972302030
    590800  301.9324653242 -176715.0202892570 -179478.9305066570
    590900  306.1973625811 -176674.8889742314 -179477.8403496997
    591000  301.1170646125 -176736.3208816433 -179492.7668657561
    591100  294.6852011687 -176821.1240377343 -179518.6923086794
    591200  298.2655259980 -176810.0715291949 -179540.4143358850
    591300  299.7143670254 -176798.1876730745 -179541.7932685634
    591400  299.7083960082 -176770.3182076544 -179513.8691440477
    591500  305.3640351780 -176670.9248060249 -179466.2478460589
    591600  307.4283657906 -176621.2951540631 -179435.5152162045
    591700  302.6528190853 -176683.4471441091 -179453.9515285797
    591800  296.9034147570 -176748.9249224301 -179466.7988706547
    591900  303.1959090227 -176743.5425563283 -179519.0184228335
    592000  299.2811600733 -176736.6562555564 -179476.2962452935
    592100  293.8244084502 -176779.0143748235 -179468.7028909790
    592200  292.6790963670 -176821.5900872938 -179500.7943391442
    592300  296.0524531437 -176769.2467608562 -179479.3309488933
    592400  305.2258611500 -176677.6852155581 -179471.7434011904
    592500  302.8459139243 -176675.9906813114 -179448.2626690041
    592600  294.9542225541 -176708.9548032461 -179408.9857141564
    592700  298.6878682548 -176785.6486497645 -179519.8576060505
    592800  298.4738533308 -176857.5322017528 -179589.7820509435
    592900  297.2213687511 -176840.1137948055 -179560.8983154062
    593000  307.8119228652 -176795.4315208406 -179613.1626903963
    593100  299.7873832121 -176799.2364516078 -179543.5104422102
    593200  298.2508333017 -176822.4595968103 -179552.6679055642
    593300  297.8888784934 -176881.3093548377 -179608.2043047852
    593400  301.3102236481 -176900.9660793409 -179659.1802543347
    593500  288.9560677620 -176908.1039015410 -179553.2272976275
    593600  306.5224582026 -176784.5304212003 -179590.4577439844
    593700  299.7296847617 -176794.3616977244 -179538.1075128072
    593800  296.3803994093 -176797.5575650287 -179510.6437953712
    593900  312.7364727761 -176775.5176999178 -179638.3285325700
    594000  297.5430145116 -176855.2592712473 -179578.9881589035
    594100  287.9592870918 -176851.6746824411 -179487.6734808268
    594200  301.0871737080 -176774.9044818230 -179531.0768425732
    594300  303.5071074713 -176759.4219523834 -179537.7465505443
    594400  300.9799435272 -176779.4551474742 -179534.6459158938
    594500  294.4324277726 -176798.0128459970 -179493.2672121707
    594600  302.3625839271 -176718.2963850160 -179486.1439372101
    594700  307.1241992348 -176669.5700335997 -179481.0057345084
    594800  300.9905082939 -176763.4429760677 -179518.7304550763
    594900  301.3315975388 -176802.5609915321 -179560.9708245678
    595000  299.1339222978 -176798.5972485682 -179536.8894137453
    595100  295.8235711594 -176767.5894205514 -179475.5784074171
    595200  297.6724003592 -176708.1648683887 -179433.0781628485
    595300  308.1910161725 -176650.1785879208 -179471.3800032623
    595400  301.8027573466 -176738.1406336510 -179500.8634954480
    595500  301.9164748255 -176805.2087118483 -179568.9725511417
    595600  295.0552639173 -176833.0345792971 -179533.9904296828
    595700  300.9821967458 -176813.4597976991 -179568.6711922344
    595800  304.4265154959 -176756.7466915386 -179543.4876129667
    595900  298.2560531772 -176721.2829819726 -179451.5390738199
    596000  303.5330030967 -176679.2051347959 -179457.7667832634
    596100  310.0353642462 -176645.5703455369 -179483.6550479404
    596200  301.0288643664 -176766.0901323148 -179521.7287254067
    596300  300.1739448560 -176811.0475829408 -179558.8601849875
    596400  299.2811030604 -176828.6710179715 -179568.3104858086
    596500  296.7351516801 -176795.1721815139 -179511.5058381470
    596600  305.5746011059 -176722.7809183920 -179520.0314931776
    596700  299.4658685843 -176738.8598746306 -179480.1906985746
    596800  299.0428581702 -176844.3184782391 -179581.7770362302
    596900  294.1935887177 -176876.8808638828 -179569.9488811870
    597000  298.4541598832 -176819.2661929847 -179551.3357670236
    597100  297.7437610296 -176761.7515660823 -179487.3181009472
    597200  294.6833053783 -176744.7717410735 -179442.3226578249
    597300  306.7455680281 -176730.7198602824 -179538.6895455059
    597400  295.3180432211 -176838.0939228659 -179541.4552727786
    597500  298.2116028027 -176881.5039771639 -179611.3531672751
    597600  297.9868552787 -176839.0340672694 -179566.8259033394
    597700  305.5784892502 -176774.1454702561 -179571.4316373781
    597800  304.6285440411 -176758.8784710483 -179547.4687754493
    597900  309.1322986649 -176705.4121270815 -179535.2301060485
    598000  300.7794071281 -176688.9132086296 -179442.2682532829
    598100  305.9086212904 -176717.0997838448 -179517.4080020003
    598200  304.3790721190 -176811.9697621652 -179598.2763837109
    598300  300.6830278005 -176873.5313797620 -179626.0041615288
    598400  293.0884558519 -176891.8177156033 -179574.7692718770
    598500  298.1405721985 -176839.4974943784 -179568.6964655326
    598600  304.7898210762 -176750.0198213799 -179540.0864666726
    598700  303.8855605414 -176712.9993770023 -179494.7883601743
    598800  302.0246160259 -176827.3037348338 -179592.0575059928
    598900  296.1562601542 -176890.7594141587 -179601.7938585944
    599000  300.7230810013 -176906.7549707642 -179659.5944022414
    599100  296.4693341421 -176900.6701902622 -179614.5705351668
    599200  301.3133348590 -176826.7724930208 -179585.0151482498
    599300  302.3219804907 -176782.2414295919 -179549.7172951820
    599400  301.1084845313 -176760.2247412170 -179516.5921826855
[truncated: 261,798 more chars]
