# Supplementary material for: Finite-Temperature Evolution of Frenkel Defects in Hybrid Perovskites: Healing and Lead-Methylammonium Antisite Pairs
Source: ACS Appl Mater Interfaces. 2026 Apr 9;18(15):22071–80. doi: 10.1021/acsami.6c02743 (PMC13107386; doi:10.1021/acsami.6c02743)
Supplement: Supplementary file 2 [file am6c02743_si_002.zip › supporting/fig1-3/lead/dlpoly2lammps.xyz]

        3072
  36.35760  -0.00273  -0.00686   0.00953  34.14816  -0.00702   0.00966   0.01002  49.29560
 Pb         2.6647003000000002E-002  -1.9386078000000001E-002  -3.1521479999999991E-003
 Pb         4.5740350730000010        4.2606817569999995       -7.8453930000000009E-003
 Pb         3.5756635000000002E-002  -4.6376400000000002E-003   6.1612644069999991     
 Pb         4.5802336800000001        4.2693735860000013        6.1537896029999990     
 Pb         9.1160470029999985       -2.0069078000000004E-002  -4.8683979999999995E-003
 Pb         13.663435073000002        4.2599987570000000       -9.5616429999999981E-003
 Pb         9.1251566350000015       -5.3206399999999989E-003   6.1595481569999997     
 Pb         13.669633680000000        4.2686905860000000        6.1520733529999996     
 Pb         18.205447003000003       -2.0752078000000004E-002  -6.5846480000000002E-003
 Pb         22.752835072999996        4.2593157570000004       -1.1277893000000001E-002
 Pb         18.214556635000005       -6.0036400000000011E-003   6.1578319069999994     
 Pb         22.759033679999998        4.2680075860000013        6.1503571030000002     
 Pb         27.294847002999997       -2.1435078000000000E-002  -8.3008979999999975E-003
 Pb         31.842235072999998        4.2586327570000009       -1.2994142999999998E-002
 Pb         27.303956634999999       -6.6866399999999998E-003   6.1561156570000000     
 Pb         31.848433679999999        4.2673245859999991        6.1486408529999999     
 Pb         2.9029252999999998E-002   8.5176539219999992       -4.9061479999999999E-003
 Pb         4.5764173230000011        12.797721757000001       -9.5993930000000012E-003
 Pb         3.8138885000000004E-002   8.5324023600000025        6.1595104070000000     
 Pb         4.5826159300000002        12.806413586000001        6.1520356029999999     
 Pb         9.1184292530000004        8.5169709219999987       -6.6223979999999998E-003
 Pb         13.665817323000001        12.797038757000003       -1.1315643000000000E-002
 Pb         9.1275388849999963        8.5317193600000021        6.1577941569999988     
 Pb         13.672015930000002        12.805730585999999        6.1503193530000004     
 Pb         18.207829253000007        8.5162879220000001       -8.3386480000000023E-003
 Pb         22.755217323000004        12.796355757000001       -1.3031892999999999E-002
 Pb         18.216938885000001        8.5310363600000017        6.1560779069999993     
 Pb         22.761415929999998        12.805047586000002        6.1486031030000001     
 Pb         27.297229253000001        8.5156049219999996       -1.0054898000000000E-002
 Pb         31.844617323000001        12.795672757000000       -1.4748142999999998E-002
 Pb         27.306338885000002        8.5303533599999994        6.1543616569999999     
 Pb         31.850815930000003        12.804364586000002        6.1468868529999989     
 Pb         3.1411503000000000E-002   17.054693921999998       -6.6601479999999994E-003
 Pb         4.5787995730000013        21.334761756999999       -1.1353393000000000E-002
 Pb         4.0521134999999993E-002   17.069442360000000        6.1577564069999999     
 Pb         4.5849981800000004        21.343453585999999        6.1502816030000007     
 Pb         9.1208115030000005        17.054010922000000       -8.3763980000000002E-003
 Pb         13.668199573000001        21.334078757000000       -1.3069643000000001E-002
 Pb         9.1299211349999982        17.068759360000005        6.1560401569999987     
 Pb         13.674398180000001        21.342770585999997        6.1485653530000004     
 Pb         18.210211503000000        17.053327922000001       -1.0092647999999999E-002
 Pb         22.757599572999997        21.333395757000005       -1.4785893000000001E-002
 Pb         18.219321135000001        17.068076360000003        6.1543239070000002     
 Pb         22.763798179999998        21.342087586000002        6.1468491029999992     
 Pb         27.299611503000001        17.052644921999995       -1.1808897999999998E-002
 Pb         31.846999573000005        21.332712756999999       -1.6502143000000000E-002
 Pb         27.308721134999999        17.067393360000004        6.1526076569999990     
 Pb         31.853198180000003        21.341404586000003        6.1451328529999998     
 Pb         3.3793752999999996E-002   25.591733921999996       -8.4141479999999998E-003
 Pb         4.5811818230000005        29.871801757000004       -1.3107393000000002E-002
 Pb         4.2903384999999995E-002   25.606482359999998        6.1560024069999990     
 Pb         4.5873804299999996        29.880493586000000        6.1485276029999989     
 Pb         9.1231937529999989        25.591050922000004       -1.0130398000000001E-002
 Pb         13.670581823000001        29.871118757000005       -1.4823643000000001E-002
 Pb         9.1323033849999984        25.605799359999999        6.1542861569999996     
 Pb         13.676780430000003        29.879810586000001        6.1468113529999995     
 Pb         18.212593753000004        25.590367921999995       -1.1846648000000000E-002
 Pb         22.759981823000000        29.870435757000003       -1.6539893000000000E-002
 Pb         18.221703385000005        25.605116360000000        6.1525699069999993     
 Pb         22.766180430000006        29.879127585999999        6.1450951030000001     
 Pb         27.301993752999994        25.589684922000004       -1.3562898000000000E-002
 Pb         31.849381823000002        29.869752757000001       -1.8256142999999999E-002
 Pb         27.311103384999999        25.604433360000002        6.1508536569999999     
 Pb         31.855580430000000        29.878444586000001        6.1433788529999998     
 Pb         2.9062752999999997E-002  -1.6880578000000000E-002   12.320747851999998     
 Pb         4.5764508229999992        4.2631872570000011        12.316054607000000     
 Pb         3.8172385000000010E-002  -2.1321400000000007E-003   18.485164406999999     
 Pb         4.5826494300000009        4.2718790860000002        18.477689603000002     
 Pb         9.1184627529999975       -1.7563578000000000E-002   12.319031601999999     
 Pb         13.665850823000000        4.2625042569999998        12.314338357000000     
 Pb         9.1275723850000006       -2.8151400000000003E-003   18.483448156999998     
 Pb         13.672049430000000        4.2711960860000007        18.475973353000001     
 Pb         18.207862753000004       -1.8246577999999999E-002   12.317315351999998     
 Pb         22.755250822999997        4.2618212570000003        12.312622106999997     
 Pb         18.216972384999998       -3.4981399999999998E-003   18.481731907000000     
 Pb         22.761449430000003        4.2705130859999993        18.474257102999999     
 Pb         27.297262752999998       -1.8929578000000002E-002   12.315599101999998     
 Pb         31.844650822999998        4.2611382569999998        12.310905856999998     
 Pb         27.306372385000000       -4.1811400000000016E-003   18.480015656999999     
 Pb         31.850849429999997        4.2698300859999998        18.472540853000002     
 Pb         3.1445002999999999E-002   8.5201594219999990        12.318993852000000     
 Pb         4.5788330730000002        12.800227257000000        12.314300606999998     
 Pb         4.0554634999999999E-002   8.5349078600000006        18.483410407000001     
 Pb         4.5850316800000011        12.808919086000001        18.475935603000000     
 Pb         9.1208450029999995        8.5194764220000003        12.317277601999999     
 Pb         13.668233073000000        12.799544257000001        12.312584357000000     
 Pb         9.1299546349999989        8.5342248600000019        18.481694156999996     
 Pb         13.674431680000001        12.808236086000003        18.474219352999995     
 Pb         18.210245002999997        8.5187934219999999        12.315561352000000     
 Pb         22.757633073000001        12.798861257000000        12.310868106999999     
 Pb         18.219354635000002        8.5335418599999997        18.479977906999999     
 Pb         22.763831679999999        12.807553086000000        18.472503103000001     
 Pb         27.299645002999998        8.5181104220000012        12.313845102000000     
 Pb         31.847033073000002        12.798178256999998        12.309151857000000     
 Pb         27.308754634999996        8.5328588599999993        18.478261657000001     
 Pb         31.853231680000004        12.806870086000002        18.470786853000000     
 Pb         3.3827252999999995E-002   17.057199422000004        12.317239851999998     
 Pb         4.5812153229999995        21.337267257000004        12.312546607000000     
 Pb         4.2936884999999994E-002   17.071947860000002        18.481656406999999     
 Pb         4.5874139300000012        21.345959086000004        18.474181603000002     
 Pb         9.1232272530000014        17.056516422000001        12.315523601999999     
 Pb         13.670615323000000        21.336584256999998        12.310830356999999     
 Pb         9.1323368850000008        17.071264859999999        18.479940156999998     
 Pb         13.676813930000002        21.345276085999998        18.472465353000000     
 Pb         18.212627253000001        17.055833421999999        12.313807352000000     
 Pb         22.760015322999998        21.335901257000000        12.309114106999997     
 Pb         18.221736884999999        17.070581859999997        18.478223907000000     
 Pb         22.766213929999996        21.344593086000003        18.470749102999999     
 Pb         27.302027252999995        17.055150422000001        12.312091102000000     
 Pb         31.849415322999995        21.335218257000001        12.307397857000000     
 Pb         27.311136885000000        17.069898859999999        18.476507656999999     
 Pb         31.855613929999997        21.343910086000001        18.469032853000002     
 Pb         3.6209502999999990E-002   25.594239422000001        12.315485852000000     
 Pb         4.5835975729999996        29.874307257000002        12.310792607000000     
 Pb         4.5319135000000003E-002   25.608987860000003        18.479902407000001     
 Pb         4.5897961800000013        29.882999085999998        18.472427603000000     
 Pb         9.1256095029999997        25.593556422000002        12.313769602000001     
 Pb         13.672997573000002        29.873624257000003        12.309076357000000     
 Pb         9.1347191349999992        25.608304860000001        18.478186156999996     
 Pb         13.679196180000002        29.882316086000003        18.470711352999995     
 Pb         18.215009503000005        25.592873422000000        12.312053351999998     
 Pb         22.762397572999998        29.872941257000001        12.307360106999999     
 Pb         18.224119134999995        25.607621860000002        18.476469906999998     
 Pb         22.768596179999999        29.881633085999997        18.468995103000001     
 Pb         27.304409503000002        25.592190422000005        12.310337102000000     
 Pb         31.851797572999995        29.872258256999999        12.305643856999998     
 Pb         27.313519135000000        25.606938859999996        18.474753656999997     
 Pb         31.857996180000001        29.880950085999999        18.467278852999996     
 Pb         3.1478502999999998E-002  -1.4375078000000003E-002   24.644647851999995     
 Pb         4.5788665729999991        4.2656927570000009        24.639954607000000     
 Pb         4.0588134999999990E-002   3.7335999999999880E-004   30.809064407000005     
 Pb         4.5850651800000000        4.2743845859999992        30.801589602999996     
 Pb         9.1208785030000001       -1.5058078000000003E-002   24.642931602000001     
 Pb         13.668266573000000        4.2650097569999996        24.638238356999999     
 Pb         9.1299881349999996       -3.0963999999999992E-004   30.807348157000000     
 Pb         13.674465179999999        4.2737015859999996        30.799873352999999     
 Pb         18.210278503000001       -1.5741077999999999E-002   24.641215351999996     
 Pb         22.757666573000002        4.2643267570000010        24.636522106999998     
 Pb         18.219388135000003       -9.9264000000000036E-004   30.805631906999995     
 Pb         22.763865180000003        4.2730185860000001        30.798157102999998     
 Pb         27.299678502999999       -1.6424078000000005E-002   24.639499101999998     
 Pb         31.847066572999996        4.2636437569999996        24.634805857000000     
 Pb         27.308788134999997       -1.6756400000000008E-003   30.803915657000001     
 Pb         31.853265180000001        4.2723355860000005        30.796440853000000     
 Pb         3.3860752999999993E-002   8.5226649220000024        24.642893852000000     
 Pb         4.5812488229999992        12.802732756999998        24.638200607000002     
 Pb         4.2970384999999993E-002   8.5374133600000004        30.807310407000003     
 Pb         4.5874474300000001        12.811424585999999        30.799835602999998     
 Pb         9.1232607530000003        8.5219819220000019        24.641177601999996     
 Pb         13.670648823000001        12.802049757000001        24.636484357000001     
 Pb         9.1323703849999998        8.5367303600000000        30.805594156999998     
 Pb         13.676847430000000        12.810741586000002        30.798119352999997     
 Pb         18.212660753000002        8.5212989219999997        24.639461351999998     
 Pb         22.760048823000002        12.801366757000002        24.634768106999996     
 Pb         18.221770384999996        8.5360473599999995        30.803877907000000     
 Pb         22.766247430000000        12.810058586000002        30.796403102999999     
 Pb         27.302060752999996        8.5206159219999993        24.637745102000000     
 Pb         31.849448823000003        12.800683757000000        24.633051857000002     
 Pb         27.311170385000000        8.5353643600000026        30.802161656999992     
 Pb         31.855647430000001        12.809375586000002        30.794686852999998     
 Pb         3.6243003000000010E-002   17.059704922000005        24.641139851999998     
 Pb         4.5836310730000003        21.339772756999995        24.636446607000000     
 Pb         4.5352635000000002E-002   17.074453360000003        30.805556406999997     
 Pb         4.5898296799999994        21.348464585999999        30.798081602999996     
 Pb         9.1256430030000004        17.059021922000003        24.639423602000001     
 Pb         13.673031072999999        21.339089757000004        24.634730356999995     
 Pb         9.1347526349999999        17.073770360000005        30.803840156999996     
 Pb         13.679229680000001        21.347781586000004        30.796365352999995     
 Pb         18.215043002999998        17.058338922000008        24.637707351999996     
 Pb         22.762431073000002        21.338406757000001        24.633014107000001     
 Pb         18.224152635000003        17.073087360000002        30.802123906999999     
 Pb         22.768629680000000        21.347098586000001        30.794649102999998     
 Pb         27.304443002999999        17.057655922000002        24.635991101999998     
 Pb         31.851831073000000        21.337723757000003        24.631297857000000     
 Pb         27.313552634999997        17.072404360000004        30.800407657000001     
 Pb         31.858029680000001        21.346415585999999        30.792932852999996     
 Pb         3.8625253000000005E-002   25.596744921999999        24.639385852000000     
 Pb         4.5860133229999995        29.876812757000003        24.634692606999998     
 Pb         4.7734884999999998E-002   25.611493360000004        30.803802407000003     
 Pb         4.5922119300000004        29.885504585999996        30.796327603000002     
 Pb         9.1280252530000006        25.596061922000001        24.637669601999995     
 Pb         13.675413323000003        29.876129757000005        24.632976356999997     
 Pb         9.1371348850000000        25.610810359999999        30.802086157000002     
 Pb         13.681611929999999        29.884821586000005        30.794611352999993     
 Pb         18.217425253000002        25.595378921999998        24.635953352000001     
 Pb         22.764813322999998        29.875446757000002        24.631260106999999     
 Pb         18.226534885000003        25.610127360000003        30.800369907000004     
 Pb         22.771011930000004        29.884138586000002        30.792895102999999     
 Pb         27.306825253000000        25.594695922000003        24.634237102000000     
 Pb         31.854213323000003        29.874763757000007        24.629543857000002     
 Pb         27.315934885000001        25.609444360000001        30.798653656999996     
 Pb         31.860411930000001        29.883455586000004        30.791178852999998     
 Pb         3.3894252999999999E-002  -1.1869578000000002E-002   36.968547852000000     
 Pb         4.5812823229999999        4.2681982570000008        36.963854607000002     
 Pb         4.3003884999999999E-002   2.8788600000000004E-003   43.132964407000003     
 Pb         4.5874809299999999        4.2768900860000008        43.125489602999998     
 Pb         9.1232942529999974       -1.2552578000000000E-002   36.966831601999999     
 Pb         13.670682322999999        4.2675152570000003        36.962138356999994     
 Pb         9.1324038850000004        2.1958600000000009E-003   43.131248157000002     
 Pb         13.676880929999998        4.2762070860000012        43.123773352999990     
 Pb         18.212694253000002       -1.3235578000000001E-002   36.965115351999998     
 Pb         22.760082322999995        4.2668322569999999        36.960422106999999     
 Pb         18.221803885000000        1.5128599999999987E-003   43.129531907000001     
 Pb         22.766280930000001        4.2755240860000008        43.122057103000003     
 Pb         27.302094253000007       -1.3918578000000001E-002   36.963399101999997     
 Pb         31.849482323000000        4.2661492570000004        36.958705856999998     
 Pb         27.311203885000005        8.2985999999999997E-004   43.127815656999999     
 Pb         31.855680930000002        4.2748410860000012        43.120340853000002     
 Pb         3.6276503000000002E-002   8.5251704220000022        36.966793852000002     
 Pb         4.5836645729999992        12.805238257000001        36.962100607000004     
 Pb         4.5386135000000008E-002   8.5399188600000002        43.131210406999998     
 Pb         4.5898631799999992        12.813930086000003        43.123735602999993     
 Pb         9.1256765029999976        8.5244874220000000        36.965077602000001     
 Pb         13.673064573000001        12.804555257000004        36.960384357000002     
 Pb         9.1347861350000006        8.5392358599999998        43.129494157000003     
 Pb         13.679263179999998        12.813247086000002        43.122019353000006     
 Pb         18.215076502999999        8.5238044220000013        36.963361352000000     
 Pb         22.762464572999999        12.803872257000000        36.958668107000001     
 Pb         18.224186135000000        8.5385528599999994        43.127777906999995     
 Pb         22.768663180000001        12.812564086000002        43.120303102999998     
 Pb         27.304476503000000        8.5231214219999991        36.961645101999991     
 Pb         31.851864573000000        12.803189257000000        36.956951857000000     
 Pb         27.313586134999998        8.5378698600000007        43.126061656999994     
 Pb         31.858063179999998        12.811881086000001        43.118586852999996     
 Pb         3.8658752999999997E-002   17.062210422000000        36.965039851999997     
 Pb         4.5860468230000011        21.342278257000004        36.960346606999991     
 Pb         4.7768384999999997E-002   17.076958859999998        43.129456406999999     
 Pb         4.5922454299999993        21.350970086000000        43.121981602999995     
 Pb         9.1280587529999995        17.061527422000001        36.963323602000003     
 Pb         13.675446823000001        21.341595257000002        36.958630356999997     
 Pb         9.1371683849999989        17.076275860000003        43.127740156999998     
 Pb         13.681645430000000        21.350287086000002        43.120265353000001     
 Pb         18.217458752999999        17.060844421999999        36.961607351999994     
 Pb         22.764846822999999        21.340912256999999        36.956914106999996     
 Pb         18.226568385000004        17.075592860000000        43.126023906999990     
 Pb         22.771045430000004        21.349604085999999        43.118549102999999     
 Pb         27.306858752999997        17.060161422000000        36.959891101999993     
 Pb         31.854246823000000        21.340229257000004        36.955197857000002     
 Pb         27.315968384999998        17.074909860000002        43.124307657000003     
 Pb         31.860445429999995        21.348921086000004        43.116832852999991     
 Pb         4.1041003000000000E-002   25.599250422000004        36.963285851999998     
 Pb         4.5884290730000004        29.879318257000001        36.958592606999993     
 Pb         5.0150634999999999E-002   25.613998860000002        43.127702406999994     
 Pb         4.5946276800000003        29.888010086000001        43.120227602999996     
 Pb         9.1304410029999996        25.598567421999999        36.961569601999990     
 Pb         13.677829073000000        29.878635257000003        36.956876357000006     
 Pb         9.1395506349999991        25.613315859999997        43.125986156999993     
 Pb         13.684027679999998        29.887327085999999        43.118511353000002     
 Pb         18.219841002999999        25.597884422000003        36.959853351999996     
 Pb         22.767229072999992        29.877952256999997        36.955160106999998     
 Pb         18.228950635000004        25.612632860000002        43.124269906999999     
 Pb         22.773427679999998        29.886644086000000        43.116795103000001     
 Pb         27.309241003000004        25.597201422000001        36.958137102000009     
 Pb         31.856629072999997        29.877269256999998        36.953443856999996     
 Pb         27.318350635000002        25.611949859999999        43.122553656999997     
 Pb         31.862827680000002        29.885961086000002        43.115078852999993     
 I         -4.1354594999999994E-002  0.58878642599999986        3.0766180069999995     
 I          4.5038744289999997        3.6644979750000002        3.0726269330000000     
 I          4.6597531850000005        4.8776351760000010        9.2341053140000007     
 I         0.11101608100000000      -0.60017895600000015        9.2419700369999980     
 I          6.5599674519999995        1.8084067040000000      -0.43943724200000001     
 I          7.1378052460000001        6.0817635120000002       0.41835951900000001     
 I          2.5935971190000009        6.7185539020000009        5.7232258939999987     
 I          2.0249358750000002        2.4507052460000005        6.5885051770000009     
 I          2.5927807930000002        6.7158766649999997       0.42219955700000000     
 I          2.0145748669999999        2.4431940370000000      -0.43568452600000002     
 I          6.5665277019999992        1.8173071540000003        6.5817129570000006     
 I          7.1409525649999992        6.0894506149999996        5.7243919580000000     
 I          9.0480454049999999       0.58810342599999998        3.0749017569999997     
 I          13.593274428999997        3.6638149750000002        3.0709106830000001     
 I          13.749153185000001        4.8769521759999996        9.2323890639999977     
 I          9.2004160809999984      -0.60086195600000014        9.2402537870000003     
 I          15.649367452000000        1.8077237040000000      -0.44115349199999998     
 I          16.227205246000000        6.0810805119999998       0.41664326900000004     
 I          11.682997118999998        6.7178709019999996        5.7215096439999993     
 I          11.114335875000000        2.4500222460000005        6.5867889269999997     
 I          11.682180792999999        6.7151936650000001       0.42048330699999997     
 I          11.103974867000000        2.4425110370000001      -0.43740077599999999     
 I          15.655927701999998        1.8166241540000001        6.5799967069999994     
 I          16.230352565000000        6.0887676149999992        5.7226757079999997     
 I          18.137445405000001       0.58742042600000000        3.0731855069999994     
 I          22.682674428999999        3.6631319750000002        3.0691944329999994     
 I          22.838553185000002        4.8762691760000019        9.2306728140000001     
 I          18.289816080999998      -0.60154495600000002        9.2385375369999991     
 I          24.738767452000001        1.8070407040000001      -0.44286974199999996     
 I          25.316605246000002        6.0803975120000002       0.41492701900000006     
 I          20.772397119000001        6.7171879020000009        5.7197933939999999     
 I          20.203735875000000        2.4493392460000005        6.5850726769999994     
 I          20.771580792999998        6.7145106649999997       0.41876705699999994     
 I          20.193374866999999        2.4418280370000005      -0.43911702600000002     
 I          24.745327702000001        1.8159411540000003        6.5782804570000000     
 I          25.319752564999998        6.0880846149999996        5.7209594579999994     
 I          27.226845405000002       0.58673742599999990        3.0714692570000000     
 I          31.772074428999996        3.6624489750000002        3.0674781830000000     
 I          31.927953185000000        4.8755861759999997        9.2289565639999989     
 I          27.379216080999999      -0.60222795600000001        9.2368212869999979     
 I          33.828167452000010        1.8063577039999998      -0.44458599199999993     
 I          34.406005245999999        6.0797145119999998       0.41321076899999998     
 I          29.861797118999995        6.7165049019999996        5.7180771440000004     
 I          29.293135875000001        2.4486562460000005        6.5833564270000000     
 I          29.860980792999992        6.7138276650000002       0.41705080699999997     
 I          29.282774867000001        2.4411450370000005      -0.44083327600000000     
 I          33.834727702000002        1.8152581540000001        6.5765642070000006     
 I          34.409152564999992        6.0874016150000001        5.7192432079999991     
 I         -3.8972344999999999E-002   9.1258264259999997        3.0748640070000000     
 I          4.5062566789999998        12.201537975000001        3.0708729329999995     
 I          4.6621354349999997        13.414675176000001        9.2323513139999989     
 I         0.11339833100000002        7.9368610440000005        9.2402160369999979     
 I          6.5623497019999997        10.345446703999999      -0.44119124199999998     
 I          7.1401874960000002        14.618803512000000       0.41660551899999998     
 I          2.5959793690000001        15.255593902000001        5.7214718940000004     
 I          2.0273181249999999        10.987745245999999        6.5867511770000000     
 I          2.5951630429999999        15.252916665000004       0.42044555700000003     
 I          2.0169571170000000        10.980234037000002      -0.43743852600000005     
 I          6.5689099519999994        10.354347154000001        6.5799589569999997     
 I          7.1433348150000002        14.626490614999998        5.7226379580000000     
 I          9.0504276550000000        9.1251434260000011        3.0731477570000001     
 I          13.595656678999998        12.200854975000002        3.0691566829999997     
 I          13.751535434999999        13.413992176000001        9.2306350639999994     
 I          9.2027983310000021        7.9361780440000000        9.2384997870000003     
 I          15.651749701999998        10.344763704000000      -0.44290749200000001     
 I          16.229587496000001        14.618120512000001       0.41488926900000000     
 I          11.685379369000001        15.254910902000002        5.7197556440000001     
 I          11.116718124999998        10.987062246000001        6.5850349269999997     
 I          11.684563043000002        15.252233665000002       0.41872930699999994     
 I          11.106357117000000        10.979551037000000      -0.43915477600000002     
 I          15.658309952000000        10.353664154000002        6.5782427070000002     
 I          16.232734815000004        14.625807614999998        5.7209217079999988     
 I          18.139827655000001        9.1244604260000006        3.0714315069999998     
 I          22.685056679000002        12.200171975000002        3.0674404329999994     
 I          22.840935434999995        13.413309176000002        9.2289188139999982     
 I          18.292198331000005        7.9354950440000005        9.2367835370000009     
 I          24.741149702000001        10.344080703999998      -0.44462374199999999     
 I          25.318987495999995        14.617437512000002       0.41317301899999997     
 I          20.774779368999997        15.254227902000002        5.7180393939999998     
 I          20.206118125000000        10.986379246000000        6.5833186770000003     
 I          20.773963042999995        15.251550665000002       0.41701305700000002     
 I          20.195757116999999        10.978868037000000      -0.44087102600000000     
 I          24.747709952000001        10.352981154000000        6.5765264569999990     
 I          25.322134814999998        14.625124615000001        5.7192054579999994     
 I          27.229227654999992        9.1237774259999984        3.0697152569999999     
 I          31.774456679000004        12.199488975000001        3.0657241829999995     
 I          31.930335435000000        13.412626176000002        9.2272025640000006     
 I          27.381598330999999        7.9348120440000001        9.2350672869999997     
 I          33.830549701999992        10.343397703999997      -0.44633999200000002     
 I          34.408387495999996        14.616754512000000       0.41145676900000000     
 I          29.864179368999999        15.253544902000000        5.7163231440000004     
 I          29.295518125000001        10.985696246000002        6.5816024269999991     
 I          29.863363042999996        15.250867665000001       0.41529680699999993     
 I          29.285157117000001        10.978185037000001      -0.44258727600000003     
 I          33.837109951999999        10.352298154000000        6.5748102069999987     
 I          34.411534814999996        14.624441615000002        5.7174892079999999     
 I         -3.6590095000000003E-002   17.662866426000001        3.0731100069999995     
 I          4.5086389290000009        20.738577974999998        3.0691189329999999     
 I          4.6645176849999999        21.951715176000004        9.2305973140000006     
 I         0.11578058099999998        16.473901044000002        9.2384620369999997     
 I          6.5647319519999989        18.882486704000005      -0.44294524200000002     
 I          7.1425697460000004        23.155843512000001       0.41485151899999995     
 I          2.5983616189999998        23.792633901999999        5.7197178940000004     
 I          2.0297003749999996        19.524785246000000        6.5849971769999991     
 I          2.5975452929999996        23.789956664999998       0.41869155699999999     
 I          2.0193393670000002        19.517274037000000      -0.43919252600000008     
 I          6.5712922020000004        18.891387154000004        6.5782049570000005     
 I          7.1457170649999995        23.163530614999999        5.7208839579999999     
 I          9.0528099050000002        17.662183425999999        3.0713937570000001     
 I          13.598038928999999        20.737894975000003        3.0674026830000001     
 I          13.753917684999999        21.951032175999998        9.2288810639999994     
 I          9.2051805810000005        16.473218043999996        9.2367457869999985     
 I          15.654131952000000        18.881803703999999      -0.44466149200000005     
 I          16.231969746000001        23.155160511999998       0.41313526899999997     
 I          11.687761619000000        23.791950902000000        5.7180016440000001     
 I          11.119100375000002        19.524102245999998        6.5832809270000006     
 I          11.686945293000003        23.789273665000000       0.41697530700000002     
 I          11.108739366999998        19.516591037000005      -0.44090877599999995     
 I          15.660692202000000        18.890704154000002        6.5764887070000020     
 I          16.235117064999997        23.162847615000000        5.7191677079999996     
 I          18.142209905000005        17.661500425999996        3.0696775070000002     
 I          22.687438928999999        20.737211975000001        3.0656864330000002     
 I          22.843317684999999        21.950349176000003        9.2271648139999982     
 I          18.294580581000002        16.472535044000001        9.2350295370000008     
 I          24.743531952000001        18.881120704000004      -0.44637774200000002     
 I          25.321369745999995        23.154477512000003       0.41141901900000000     
 I          20.777161619000001        23.791267901999998        5.7162853939999989     
 I          20.208500375000000        19.523419246000003        6.5815646769999994     
 I          20.776345292999995        23.788590665000001       0.41525905699999988     
 I          20.198139367000000        19.515908037000003      -0.44262502599999992     
 I          24.750092202000005        18.890021154000003        6.5747724569999990     
 I          25.324517064999998        23.162164614999998        5.7174514580000002     
 I          27.231609904999999        17.660817426000001        3.0679612569999994     
 I          31.776838929000000        20.736528974999999        3.0639701829999999     
 I          31.932717685000000        21.949666176000001        9.2254485639999988     
 I          27.383980580999999        16.471852043999998        9.2333132869999996     
 I          33.832931952000010        18.880437703999998      -0.44809399200000000     
 I          34.410769746000000        23.153794512000001       0.40970276900000002     
 I          29.866561618999995        23.790584902000003        5.7145691439999995     
 I          29.297900375000005        19.522736245999997        6.5798484269999991     
 I          29.865745293000003        23.787907664999999       0.41354280699999990     
 I          29.287539367000004        19.515225037000004      -0.44434127599999995     
 I          33.839492202000010        18.889338154000001        6.5730562069999996     
 I          34.413917064999993        23.161481615000000        5.7157352079999999     
 I         -3.4207844999999994E-002   26.199906426000002        3.0713560069999999     
 I          4.5110211790000010        29.275617975000007        3.0673649329999999     
 I          4.6668999350000018        30.488755176000002        9.2288433139999988     
 I         0.11816283100000000        25.010941043999996        9.2367080369999996     
 I          6.5671142020000000        27.419526703999999      -0.44469924199999999     
 I          7.1449519959999996        31.692883512000002       0.41309751899999991     
 I          2.6007438690000004        32.329673902000003        5.7179638940000004     
 I          2.0320826249999997        28.061825246000001        6.5832431769999991     
 I          2.5999275430000002        32.326996665000003       0.41693755699999996     
 I          2.0217216169999999        28.054314037000001      -0.44094652600000001     
 I          6.5736744519999979        27.428427154000005        6.5764509569999987     
 I          7.1480993149999996        31.700570615000004        5.7191299579999999     
 I          9.0551921550000003        26.199223426000000        3.0696397570000000     
 I          13.600421179000000        29.274934975000001        3.0656486830000000     
 I          13.756299934999999        30.488072175999999        9.2271270639999994     
 I          9.2075628310000006        25.010258044000004        9.2349917870000002     
 I          15.656514201999999        27.418843704000007      -0.44641549199999997     
 I          16.234351996000001        31.692200512000003       0.41138126899999994     
 I          11.690143869000000        32.328990902000001        5.7162476440000001     
 I          11.121482624999999        28.061142246000003        6.5815269269999996     
 I          11.689327542999997        32.326313665000008       0.41522130699999998     
 I          11.111121617000000        28.053631036999999      -0.44266277599999998     
 I          15.663074451999996        27.427744153999999        6.5747347069999993     
 I          16.237499315000001        31.699887615000002        5.7174137079999987     
 I          18.144592155000005        26.198540426000005        3.0679235070000002     
 I          22.689821178999999        29.274251975000002        3.0639324330000002     
 I          22.845699935000003        30.487389175999997        9.2254108140000000     
 I          18.296962830999995        25.009575043999998        9.2332755370000008     
 I          24.745914202000005        27.418160704000005      -0.44813174200000000     
 I          25.323751995999995        31.691517512000004       0.40966501899999996     
 I          20.779543869000001        32.328307901999999        5.7145313939999998     
 I          20.210882625000000        28.060459246000004        6.5798106770000011     
 I          20.778727542999995        32.325630664999998       0.41350505700000001     
 I          20.200521617000000        28.052948037000004      -0.44437902599999995     
 I          24.752474452000005        27.427061154000004        6.5730184569999999     
 I          25.326899314999995        31.699204615000003        5.7156974580000002     
 I          27.233992154999999        26.197857426000002        3.0662072569999999     
 I          31.779221179000000        29.273568975000000        3.0622161829999999     
 I          31.935099935000000        30.486706175999998        9.2236945639999988     
 I          27.386362830999996        25.008892044000003        9.2315592869999996     
 I          33.835314201999999        27.417477704000003      -0.44984799199999992     
 I          34.413151996000003        31.690834512000006       0.40794876899999993     
 I          29.868943868999999        32.327624901999997        5.7128151440000003     
 I          29.300282625000001        28.059776246000006        6.5780944269999999     
 I          29.868127543000000        32.324947665000010       0.41178880699999998     
 I          29.289921617000005        28.052265037000005      -0.44609527599999999     
 I          33.841874451999999        27.426378153999998        6.5713022069999987     
 I          34.416299315000003        31.698521615000001        5.7139812079999990     
 I         -3.8938845000000007E-002  0.59129192599999991        15.400518007000002     
 I          4.5062901789999987        3.6670034750000000        15.396526932999999     
 I          4.6621689349999995        4.8801406759999999        21.558005313999995     
 I         0.11343183100000000      -0.59767345600000010        21.565870037000000     
 I          6.5623832020000004        1.8109122040000001        11.884462758000000     
 I          7.1402209960000009        6.0842690120000000        12.742259518999997     
 I          2.5960128689999995        6.7210594019999998        18.047125894000001     
 I          2.0273516250000001        2.4532107459999999        18.912405177000000     
 I          2.5951965430000001        6.7183821650000004        12.746099556999999     
 I          2.0169906169999998        2.4456995370000008        11.888215473999999     
 I          6.5689434520000001        1.8198126540000001        18.905612956999999     
 I          7.1433683149999982        6.0919561150000012        18.048291957999997     
 I          9.0504611550000007       0.59060892600000003        15.398801756999999     
 I          13.595690179000004        3.6663204749999996        15.394810682999999     
 I          13.751568935000000        4.8794576760000012        21.556289063999998     
 I          9.2028318309999975      -0.59835645600000009        21.564153786999995     
 I          15.651783202000003        1.8102292040000001        11.882746507999999     
 I          16.229620996000005        6.0835860119999996        12.740543269000000     
 I          11.685412869000000        6.7203764020000012        18.045409643999996     
 I          11.116751625000001        2.4525277459999999        18.910688926999999     
 I          11.684596543000000        6.7176991650000009        12.744383307000000     
 I          11.106390617000002        2.4450165369999999        11.886499224000000     
 I          15.658343452000000        1.8191296539999997        18.903896707000001     
 I          16.232768315000001        6.0912731149999999        18.046575707999999     
 I          18.139861154999998       0.58992592600000004        15.397085506999996     
 I          22.685090178999999        3.6656374750000000        15.393094432999998     
 I          22.840968934999999        4.8787746759999999        21.554572814000000     
 I          18.292231830999999      -0.59903945599999997        21.562437537000001     
 I          24.741183201999998        1.8095462040000001        11.881030257999999     
 I          25.319020995999995        6.0829030120000001        12.738827019000000     
 I          20.774812869000002        6.7196934019999999        18.043693394000002     
 I          20.206151625000000        2.4518447459999999        18.908972677000001     
 I          20.773996542999999        6.7170161650000004        12.742667057000000     
 I          20.195790617000000        2.4443335370000003        11.884782973999998     
 I          24.747743452000002        1.8184466539999999        18.902180456999996     
 I          25.322168314999999        6.0905901150000012        18.044859458000001     
 I          27.229261155000000       0.58924292599999994        15.395369257000000     
 I          31.774490179000001        3.6649544750000000        15.391378182999999     
 I          31.930368935000001        4.8780916760000013        21.552856563999995     
 I          27.381631830999996      -0.59972245599999996        21.560721287000000     
 I          33.830583202000000        1.8088632039999999        11.879314008000000     
 I          34.408420995999997        6.0822200119999996        12.737110768999997     
 I          29.864212868999999        6.7190104020000012        18.041977144000001     
 I          29.295551625000002        2.4511617459999999        18.907256426999997     
 I          29.863396543000000        6.7163331650000000        12.740950806999997     
 I          29.285190617000001        2.4436505370000003        11.883066724000001     
 I          33.837143451999999        1.8177636539999997        18.900464206999999     
 I          34.411568314999997        6.0899071149999999        18.043143208000000     
 I         -3.6556594999999997E-002   9.1283319260000013        15.398764007000000     
 I          4.5086724289999998        12.204043475000002        15.394772933000000     
 I          4.6645511849999988        13.417180675999999        21.556251314000001     
 I         0.11581408099999999        7.9393665440000003        21.564116037000002     
 I          6.5647654519999996        10.347952204000000        11.882708757999998     
 I          7.1426032460000002        14.621309012000001        12.740505518999997     
 I          2.5983951190000001        15.258099401999999        18.045371893999995     
 I          2.0297338749999998        10.990250746000001        18.910651176999998     
 I          2.5975787929999998        15.255422165000002        12.744345557000001     
 I          2.0193728670000000        10.982739537000000        11.886461474000001     
 I          6.5713257020000002        10.356852654000003        18.903858957000001     
 I          7.1457505650000002        14.628996115000000        18.046537957999998     
 I          9.0528434050000008        9.1276489260000027        15.397047756999999     
 I          13.598072429000000        12.203360475000000        15.393056682999996     
 I          13.753951184999998        13.416497676000002        21.554535064000000     
 I          9.2052140809999994        7.9386835440000008        21.562399787000000     
 I          15.654165452000001        10.347269204000002        11.880992508000000     
 I          16.232003246000005        14.620626012000004        12.738789268999998     
 I          11.687795119000000        15.257416402000000        18.043655644000005     
 I          11.119133874999999        10.989567746000002        18.908934927000001     
 I          11.686978793000000        15.254739165000002        12.742629306999998     
 I          11.108772867000001        10.982056537000002        11.884745223999998     
 I          15.660725701999999        10.356169654000000        18.902142706999999     
 I          16.235150564999998        14.628313114999997        18.044821707999997     
 I          18.142243405000002        9.1269659260000022        15.395331507000000     
 I          22.687472428999996        12.202677475000000        15.391340433000000     
 I          22.843351184999996        13.415814676000000        21.552818813999998     
 I          18.294614080999995        7.9380005440000003        21.560683536999996     
 I          24.743565451999995        10.346586204000001        11.879276257999999     
 I          25.321403246000003        14.619943012000000        12.737073019000000     
 I          20.777195119000002        15.256733402000000        18.041939394000000     
 I          20.208533874999997        10.988884746000002        18.907218676999999     
 I          20.776378792999996        15.254056165000001        12.740913057000000     
 I          20.198172866999997        10.981373537000000        11.883028974000000     
 I          24.750125702000002        10.355486653999998        18.900426456999995     
 I          25.324550564999999        14.627630115000001        18.043105458000003     
 I          27.231643405000000        9.1262829260000018        15.393615256999999     
 I          31.776872429000004        12.201994474999999        15.389624182999999     
 I          31.932751185000001        13.415131676000000        21.551102563999997     
 I          27.384014081000000        7.9373175440000008        21.558967287000002     
 I          33.832965452000003        10.345903204000003        11.877560008000000     
 I          34.410803246000000        14.619260012000000        12.735356769000001     
 I          29.866595118999999        15.256050402000001        18.040223143999995     
 I          29.297933874999995        10.988201746000000        18.905502426999998     
 I          29.865778793000004        15.253373164999999        12.739196807000001     
 I          29.287572867000005        10.980690536999999        11.881312723999999     
 I          33.839525701999996        10.354803653999999        18.898710207000001     
 I          34.413950565000000        14.626947115000002        18.041389207999998     
 I         -3.4174345000000009E-002   17.665371925999999        15.397010007000002     
 I          4.5110546789999999        20.741083475000007        15.393018932999999     
 I          4.6669334349999998        21.954220676000002        21.554497313999995     
 I         0.11819633100000000        16.476406544000000        21.562362037000000     
 I          6.5671477020000006        18.884992204000000        11.880954758000000     
 I          7.1449854960000012        23.158349011999999        12.738751518999997     
 I          2.6007773689999989        23.795139402000004        18.043617894000000     
 I          2.0321161249999995        19.527290745999998        18.908897177000000     
 I          2.5999610429999995        23.792462165000000        12.742591557000001     
 I          2.0217551170000005        19.519779537000002        11.884707473999999     
 I          6.5737079520000004        18.893892653999998        18.902104956999999     
 I          7.1481328150000003        23.166036115000001        18.044783958000000     
 I          9.0552256549999992        17.664688925999997        15.395293756999997     
 I          13.600454679000000        20.740400475000005        15.391302682999999     
 I          13.756333435000002        21.953537676000000        21.552781064000001     
 I          9.2075963309999977        16.475723544000001        21.560645786999995     
 I          15.656547701999999        18.884309204000004        11.879238508000000     
 I          16.234385496000002        23.157666012000004        12.737035268999998     
 I          11.690177369000002        23.794456401999998        18.041901643999999     
 I          11.121516124999999        19.526607746000003        18.907180926999999     
 I          11.689361043000002        23.791779165000005        12.740875306999998     
 I          11.111155117000003        19.519096537000006        11.882991224000000     
 I          15.663107952000001        18.893209653999996        18.900388706999998     
 I          16.237532815000002        23.165353115000002        18.043067707999999     
 I          18.144625654999999        17.664005926000005        15.393577507000000     
 I          22.689854679000000        20.739717475000003        15.389586432999998     
 I          22.845733435000003        21.952854676000001        21.551064813999997     
 I          18.296996330999995        16.475040543999999        21.558929537000001     
 I          24.745947701999999        18.883626204000002        11.877522257999999     
 I          25.323785495999999        23.156983012000001        12.735319018999999     
 I          20.779577369000002        23.793773402000003        18.040185394000002     
 I          20.210916124999997        19.525924746000001        18.905464677000001     
 I          20.778761043000003        23.791096164999995        12.739159056999998     
 I          20.200555116999997        19.518413537000001        11.881274974000000     
 I          24.752507951999995        18.892526654000005        18.898672457000000     
 I          25.326932814999999        23.164670115000003        18.041351458000001     
 I          27.234025655000003        17.663322925999999        15.391861257000000     
 I          31.779254679000001        20.739034475000004        15.387870183000000     
 I          31.935133434999997        21.952171675999999        21.549348563999999     
 I          27.386396330999997        16.474357544000000        21.557213286999996     
 I          33.835347702000000        18.882943204000004        11.875806008000000     
 I          34.413185496000004        23.156300012000003        12.733602768999997     
 I          29.868977369000003        23.793090401999997        18.038469143999997     
 I          29.300316124999995        19.525241746000003        18.903748427000000     
 I          29.868161043000001        23.790413165000004        12.737442806999999     
 I          29.289955116999998        19.517730537000002        11.879558723999999     
 I          33.841907952000000        18.891843653999999        18.896956206999999     
 I          34.416332814999997        23.163987115000005        18.039635208000000     
 I         -3.1792094999999999E-002   26.202411926000000        15.395256006999997     
 I          4.5134369290000000        29.278123475000008        15.391264933000000     
 I          4.6693156849999999        30.491260676000003        21.552743314000001     
 I         0.12057858099999999        25.013446544000001        21.560608037000002     
 I          6.5695299520000008        27.422032204000004        11.879200758000000     
 I          7.1473677459999996        31.695389012000000        12.736997519000001     
 I          2.6031596189999995        32.332179402000008        18.041863893999999     
 I          2.0344983750000001        28.064330746000003        18.907143176999998     
 I          2.6023432929999997        32.329502165000001        12.740837557000001     
 I          2.0241373669999998        28.056819536999999        11.882953473999999     
 I          6.5760902019999996        27.430932654000003        18.900350956999997     
 I          7.1505150649999996        31.703076114999998        18.043029958000002     
 I          9.0576079049999993        26.201728926000005        15.393539757000001     
 I          13.602836929000000        29.277440475000002        15.389548682999997     
 I          13.758715685000000        30.490577676000004        21.551027063999996     
 I          9.2099785809999997        25.012763544000002        21.558891786999997     
 I          15.658929952000001        27.421349203999998        11.877484508000000     
 I          16.236767746000005        31.694706012000005        12.735281268999998     
 I          11.692559619000001        32.331496402000006        18.040147644000001     
 I          11.123898375000003        28.063647746000001        18.905426926999997     
 I          11.691743292999998        32.328819164999999        12.739121306999998     
 I          11.113537366999999        28.056136537000000        11.881237223999999     
 I          15.665490202000001        27.430249654000001        18.898634706999999     
 I          16.239915065000005        31.702393115000000        18.041313707999997     
 I          18.147007904999995        26.201045925999999        15.391823506999998     
 I          22.692236929000000        29.276757475000004        15.387832433000000     
 I          22.848115684999996        30.489894675999999        21.549310813999998     
 I          18.299378580999996        25.012080544000000        21.557175536999999     
 I          24.748329951999999        27.420666204000000        11.875768258000003     
 I          25.326167746000003        31.694023011999999        12.733565018999998     
 I          20.781959618999998        32.330813401999997        18.038431394000000     
 I          20.213298375000001        28.062964745999999        18.903710677000003     
 I          20.781143293000003        32.328136164999997        12.737405057000002     
 I          20.202937367000001        28.055453537000002        11.879520974000000     
 I          24.754890201999995        27.429566654000002        18.896918457000002     
 I          25.329315064999999        31.701710115000004        18.039597457999999     
 I          27.236407905000004        26.200362926000000        15.390107256999999     
 I          31.781636928999998        29.276074475000001        15.386116183000000     
 I          31.937515685000001        30.489211676000004        21.547594564000001     
 I          27.388778581000000        25.011397544000005        21.555459287000001     
 I          33.837729951999997        27.419983204000001        11.874052007999998     
 I          34.415567746000008        31.693340012000000        12.731848768999999     
 I          29.871359619000000        32.330130402000009        18.036715143999999     
 I          29.302698374999995        28.062281746000000        18.901994427000002     
 I          29.870543293000001        32.327453165000001        12.735688806999999     
 I          29.292337366999995        28.054770536999996        11.877804724000002     
 I          33.844290202000003        27.428883654000000        18.895202207000001     
 I          34.418715065000001        31.701027114999999        18.037881207999998     
 I         -3.6523094999999992E-002  0.59379742599999996        27.724418006999997     
 I          4.5087059289999996        3.6695089750000003        27.720426933000002     
 I          4.6645846850000003        4.8826461760000006        33.881905314000001     
 I         0.11584758100000001      -0.59516795600000016        33.889770036999998     
 I          6.5647989520000003        1.8134177039999997        24.208362758000000     
 I          7.1426367460000000        6.0867745119999999        25.066159518999999     
 I          2.5984286189999999        6.7235649020000006        30.371025893999999     
 I          2.0297673750000000        2.4557162460000002        31.236305176999995     
 I          2.5976122930000001        6.7208876650000002        25.069999556999999     
 I          2.0194063670000002        2.4482050370000001        24.212115473999997     
 I          6.5713592020000000        1.8223181540000000        31.229512957000001     
 I          7.1457840650000000        6.0944616150000002        30.372191957999998     
 I          9.0528769049999980       0.59311442600000008        27.722701756999999     
 I          13.598105929000003        3.6688259750000003        27.718710683000001     
 I          13.753984685000002        4.8819631759999993        33.880189064000000     
 I          9.2052475809999983      -0.59585095600000004        33.888053786999990     
 I          15.654198951999996        1.8127347040000004        24.206646507999995     
 I          16.232036746000002        6.0860915119999994        25.064443269000002     
 I          11.687828618999999        6.7228819020000010        30.369309643999998     
 I          11.119167375000002        2.4550332459999997        31.234588927000001     
 I          11.687012293000002        6.7202046649999989        25.068283306999998     
 I          11.108806367000001        2.4475220369999997        24.210399224000000     
 I          15.660759201999999        1.8216351539999998        31.227796706999996     
 I          16.235184065000002        6.0937786150000006        30.370475708000001     
 I          18.142276904999996       0.59243142599999998        27.720985506999995     
 I          22.687505928999997        3.6681429750000007        27.716994433000000     
 I          22.843384685000004        4.8812801760000006        33.878472813999998     
 I          18.294647580999996      -0.59653395600000014        33.886337537000003     
 I          24.743598951999996        1.8120517039999999        24.204930257999997     
 I          25.321436746000000        6.0854085119999999        25.062727019000000     
 I          20.777228618999999        6.7221989019999997        30.367593394000000     
 I          20.208567374999998        2.4543502459999997        31.232872676999996     
 I          20.776412293000000        6.7195216649999994        25.066567057000004     
 I          20.198206367000001        2.4468390370000002        24.208682973999998     
 I          24.750159201999999        1.8209521540000002        31.226080456999995     
 I          25.324584064999996        6.0930956150000002        30.368759457999992     
 I          27.231676905000000       0.59174842600000011        27.719269257000004     
 I          31.776905929000005        3.6674599750000003        27.715278182999995     
 I          31.932784685000005        4.8805971759999993        33.876756563999997     
 I          27.384047581000001      -0.59721695600000013        33.884621287000002     
 I          33.832998951999997        1.8113687039999999        24.203214008000000     
 I          34.410836746000001        6.0847255119999994        25.061010768999996     
 I          29.866628619000004        6.7215159020000002        30.365877143999999     
 I          29.297967374999999        2.4536672460000002        31.231156426999991     
 I          29.865812293000001        6.7188386649999998        25.064850806999996     
 I          29.287606367000006        2.4461560369999997        24.206966723999997     
 I          33.839559201999997        1.8202691540000000        31.224364207000001     
 I          34.413984065000001        6.0924126149999998        30.367043207999995     
 I         -3.4140844999999996E-002   9.1308374260000011        27.722664006999999     
 I          4.5110881789999997        12.206548975000000        27.718672933000001     
 I          4.6669669349999987        13.419686176000003        33.880151314000010     
 I         0.11822983099999999        7.9418720440000001        33.888016037000000     
 I          6.5671812019999996        10.350457704000002        24.206608757999998     
 I          7.1450189960000001        14.623814511999999        25.064405519000001     
 I          2.6008108689999996        15.260604902000001        30.369271893999997     
 I          2.0321496250000002        10.992756246000003        31.234551176999997     
 I          2.5999945430000002        15.257927665000002        25.068245557000001     
 I          2.0217886169999999        10.985245037000000        24.210361473999995     
 I          6.5737414520000010        10.359358153999999        31.227758956999995     
 I          7.1481663150000001        14.631501614999999        30.370437958000000     
 I          9.0552591549999999        9.1301544260000007        27.720947757000001     
 I          13.600488179000001        12.205865975000000        27.716956682999999     
 I          13.756366934999999        13.419003176000002        33.878435064000001     
 I          9.2076298310000002        7.9411890440000006        33.886299786999999     
 I          15.656581202000002        10.349774704000000        24.204892508000000     
 I          16.234418995999999        14.623131512000000        25.062689269000000     
 I          11.690210869000000        15.259921902000000        30.367555643999999     
 I          11.121549625000002        10.992073246000000        31.232834926999995     
 I          11.689394543000001        15.257244665000004        25.066529307000003     
 I          11.111188617000000        10.984562037000000        24.208645224000001     
 I          15.663141452000000        10.358675154000000        31.226042706999998     
 I          16.237566314999999        14.630818615000003        30.368721707999992     
 I          18.144659154999999        9.1294714260000021        27.719231507000000     
 I          22.689888179000004        12.205182975000000        27.715240433000002     
 I          22.845766935000000        13.418320176000002        33.876718814000000     
 I          18.297029831000000        7.9405060440000010        33.884583536999997     
 I          24.745981201999999        10.349091703999999        24.203176257999999     
 I          25.323818996000004        14.622448512000000        25.060973018999992     
 I          20.779610868999992        15.259238902000002        30.365839393999998     
 I          20.210949625000001        10.991390245999998        31.231118676999998     
 I          20.778794543000000        15.256561665000001        25.064813056999999     
 I          20.200588617000001        10.983879036999999        24.206928974000000     
 I          24.752541452000003        10.357992154000000        31.224326456999997     
 I          25.326966315000004        14.630135615000002        30.367005458000005     
 I          27.234059155000001        9.1287884260000016        27.717515257000002     
 I          31.779288179000002        12.204499974999999        27.713524183000004     
 I          31.935166934999998        13.417637176000003        33.875002563999999     
 I          27.386429831000004        7.9398230440000006        33.882867286999996     
 I          33.835381202000001        10.348408704000002        24.201460007999998     
 I          34.413218995999998        14.621765511999998        25.059256769000005     
 I          29.869010868999997        15.258555902000001        30.364123143999997     
 I          29.300349624999999        10.990707245999998        31.229402427000000     
 I          29.868194542999994        15.255878664999999        25.063096807000001     
 I          29.289988616999995        10.983196037000001        24.205212723999999     
 I          33.841941452000000        10.357309153999998        31.222610206999999     
 I          34.416366314999998        14.629452615000000        30.365289208000000     
 I         -3.1758595000000001E-002   17.667877425999997        27.720910007000001     
 I          4.5134704289999998        20.743588975000002        27.716918932999992     
 I          4.6693491849999988        21.956726176000004        33.878397313999997     
 I         0.12061208100000000        16.478912044000001        33.886262036999995     
 I          6.5695634519999997        18.887497704000008        24.204854757999996     
 I          7.1474012460000012        23.160854511999997        25.062651518999999     
 I          2.6031931190000006        23.797644902000002        30.367517893999995     
 I          2.0345318749999999        19.529796246000004        31.232797176999995     
 I          2.6023767930000004        23.794967665000001        25.066491556999996     
 I          2.0241708669999996        19.522285037000000        24.208607474000001     
 I          6.5761237020000003        18.896398154000003        31.226004957000004     
 I          7.1505485649999994        23.168541614999999        30.368683957999995     
 I          9.0576414049999983        17.667194426000002        27.719193756999999     
 I          13.602870428999999        20.742905975000003        27.715202683000001     
 I          13.758749184999999        21.956043176000001        33.876681064000003     
 I          9.2100120809999986        16.478229043999999        33.884545787000000     
 I          15.658963451999998        18.886814703999999        24.203138507999999     
 I          16.236801245999995        23.160171512000005        25.060935269000002     
 I          11.692593119000000        23.796961902000000        30.365801643999998     
 I          11.123931875000002        19.529113246000001        31.231080927000004     
 I          11.691776793000002        23.794284664999999        25.064775307000001     
 I          11.113570867000002        19.521602037000005        24.206891224000000     
 I          15.665523702000000        18.895715154000001        31.224288706999996     
 I          16.239948564999999        23.167858615000004        30.366967708000001     
 I          18.147041404999996        17.666511426000000        27.717477507000002     
 I          22.692270429000001        20.742222975000001        27.713486433000003     
 I          22.848149185000000        21.955360176000006        33.874964813999995     
 I          18.299412081000000        16.477546044000000        33.882829537000006     
 I          24.748363452000007        18.886131704000000        24.201422258000001     
 I          25.326201245999997        23.159488511999996        25.059219019000004     
 I          20.781993118999999        23.796278902000005        30.364085393999996     
 I          20.213331875000005        19.528430245999999        31.229364676999996     
 I          20.781176793000000        23.793601664999997        25.063059056999993     
 I          20.202970867000001        19.520919036999999        24.205174973999998     
 I          24.754923701999996        18.895032154000003        31.222572456999998     
 I          25.329348564999997        23.167175615000001        30.365251457999999     
 I          27.236441405000001        17.665828426000004        27.715761257000000     
 I          31.781670428999998        20.741539974999998        27.711770182999995     
 I          31.937549185000002        21.954677176000004        33.873248563999994     
 I          27.388812081000001        16.476863044000002        33.881113286999998     
 I          33.837763451999997        18.885448704000002        24.199706008000000     
 I          34.415601246000001        23.158805512000001        25.057502768999996     
 I          29.871393119000004        23.795595901999999        30.362369144000002     
 I          29.302731875000003        19.527747246000001        31.227648426999998     
 I          29.870576793000001        23.792918664999998        25.061342806999996     
 I          29.292370866999999        19.520236036999997        24.203458724000001     
 I          33.844323701999997        18.894349153999997        31.220856206999997     
 I          34.418748565000001        23.166492614999999        30.363535207999998     
 I         -2.9376345000000002E-002   26.204917426000002        27.719156006999999     
 I          4.5158526789999991        29.280628974999999        27.715164933000001     
 I          4.6717314349999990        30.493766175999998        33.876643313999999     
 I         0.12299433099999998        25.015952043999995        33.884508037000003     
 I          6.5719457019999989        27.424537704000002        24.203100758000001     
 I          7.1497834959999995        31.697894512000001        25.060897519000001     
 I          2.6055753689999999        32.334684901999999        30.365763893999997     
 I          2.0369141250000000        28.066836246000005        31.231043177000004     
 I          2.6047590430000001        32.332007664999999        25.064737557000001     
 I          2.0265531170000002        28.059325037000008        24.206853474000003     
 I          6.5785059520000004        27.433438154000001        31.224250956999995     
 I          7.1529308149999995        31.705581614999996        30.366929958000004     
 I          9.0600236550000002        26.204234425999996        27.717439756999998     
 I          13.605252678999998        29.279945975000000        27.713448682999999     
 I          13.761131434999998        30.493083176000003        33.874927063999998     
 I          9.2123943309999987        25.015269044000004        33.882791787000002     
 I          15.661345701999998        27.423854704000004        24.201384508000000     
 I          16.239183495999999        31.697211511999999        25.059181269000000     
 I          11.694975368999996        32.334001901999997        30.364047644000003     
 I          11.126314125000002        28.066153246000002        31.229326926999995     
 I          11.694159043000001        32.331324665000004        25.063021306999996     
 I          11.115953117000000        28.058642037000002        24.205137223999998     
 I          15.667905952000000        27.432755154000002        31.222534707000001     
 I          16.242330814999999        31.704898615000001        30.365213707999995     
 I          18.149423655000000        26.203551426000004        27.715723507000000     
 I          22.694652678999997        29.279262975000005        27.711732433000002     
 I          22.850531435000001        30.492400176000000        33.873210813999997     
 I          18.301794331000000        25.014586043999998        33.881075537000001     
 I          24.750745702000000        27.423171704000001        24.199668257999996     
 I          25.328583495999997        31.696528512000000        25.057465018999999     
 I          20.784375368999996        32.333318902000002        30.362331393999998     
 I          20.215714125000002        28.065470246000000        31.227610677000005     
 I          20.783559042999997        32.330641665000002        25.061305056999998     
 I          20.205353117000001        28.057959037000003        24.203420973999997     
 I          24.757305951999999        27.432072154000000        31.220818456999996     
 I          25.331730815000000        31.704215614999995        30.363497458000001     
 I          27.238823654999997        26.202868425999998        27.714007256999999     
 I          31.784052678999998        29.278579975000003        27.710016182999993     
 I          31.939931434999998        30.491717176000009        33.871494563999995     
 I          27.391194330999998        25.013903044000003        33.879359287000000     
 I          33.840145702000008        27.422488704000003        24.197952008000001     
 I          34.417983495999998        31.695845511999998        25.055748769000001     
 I          29.873775369000001        32.332635902000000        30.360615144000000     
 I          29.305114125000003        28.064787246000005        31.225894426999997     
 I          29.872959043000002        32.329958664999999        25.059588807000001     
 I          29.294753117000003        28.057276037000005        24.201704723999999     
 I          33.846705952000008        27.431389154000005        31.219102206999995     
 I          34.421130814999998        31.703532614999997        30.361781207999996     
 I         -3.4107345000000004E-002  0.59630292600000012        40.048318006999999     
 I          4.5111216789999995        3.6720144750000001        40.044326933000001     
 I          4.6670004350000003        4.8851516760000004        46.205805314000003     
 I         0.11826333099999999      -0.59266245600000012        46.213670036999993     
 I          6.5672147020000002        1.8159232040000000        36.532262757999995     
 I          7.1450524959999999        6.0892800119999997        37.390059518999998     
 I          2.6008443689999994        6.7260704020000004        42.694925894000001     
 I          2.0321831249999995        2.4582217460000009        43.560205177000000     
 I          2.6000280429999996        6.7233931650000009        37.393899557000005     
 I          2.0218221170000001        2.4507105370000004        36.536015473999996     
 I          6.5737749519999999        1.8248236540000002        43.553412956999999     
 I          7.1481998150000008        6.0969671150000000        42.696091957999997     
 I          9.0552926549999988       0.59561992600000002        40.046601756999998     
 I          13.600521679000000        3.6713314750000001        40.042610682999999     
 I          13.756400435000000        4.8844686759999991        46.204089064000001     
 I          9.2076633309999991      -0.59334545599999999        46.211953786999999     
 I          15.656614701999999        1.8152402040000000        36.530546507999993     
 I          16.234452495999996        6.0885970120000001        37.388343269000003     
 I          11.690244369000000        6.7253874019999991        42.693209643999992     
 I          11.121583125000003        2.4575387460000000        43.558488926999999     
 I          11.689428043000001        6.7227101649999996        37.392183307000003     
 I          11.111222117000001        2.4500275369999995        36.534299223999994     
 I          15.663174952000000        1.8241406540000003        43.551696706999998     
 I          16.237599814999996        6.0962841149999987        42.694375708000003     
 I          18.144692655000000       0.59493692600000003        40.044885506999996     
 I          22.689921678999998        3.6706484749999997        40.040894432999998     
 I          22.845800434999997        4.8837856759999996        46.202372814000000     
 I          18.297063330999997      -0.59402845600000009        46.210237537000005     
 I          24.746014702000000        1.8145572039999998        36.528830257999992     
 I          25.323852495999997        6.0879140119999997        37.386627019000002     
 I          20.779644368999996        6.7247044020000004        42.691493393999998     
 I          20.210983124999998        2.4568557460000000        43.556772676999998     
 I          20.778828043000001        6.7220271650000010        37.390467056999995     
 I          20.200622117000002        2.4493445369999995        36.532582973999993     
 I          24.752574952000000        1.8234576539999998        43.549980456999990     
 I          25.326999815000001        6.0956011149999991        42.692659458000001     
 I          27.234092654999998       0.59425392600000015        40.043169256999995     
 I          31.779321678999995        3.6699654749999997        40.039178182999990     
 I          31.935200434999999        4.8831026760000000        46.200656563999999     
 I          27.386463331000002      -0.59471145599999997        46.208521287000003     
 I          33.835414701999994        1.8138742040000002        36.527114007999998     
 I          34.413252495999991        6.0872310120000002        37.384910769000001     
 I          29.869044369000001        6.7240214019999991        42.689777144000004     
 I          29.300383124999996        2.4561727460000000        43.555056426999997     
 I          29.868228042999998        6.7213441649999996        37.388750807000001     
 I          29.290022116999999        2.4486615370000004        36.530866724000006     
 I          33.841974952000001        1.8227746539999998        43.548264206999995     
 I          34.416399814999998        6.0949181149999996        42.690943207999993     
 I         -3.1725094999999995E-002   9.1333429259999992        40.046564007000001     
 I          4.5135039289999987        12.209054475000000        40.042572933000002     
 I          4.6693826850000004        13.422191676000002        46.204051313999997     
 I         0.12064558100000000        7.9443775440000017        46.211916037000002     
 I          6.5695969519999995        10.352963204000000        36.530508758000003     
 I          7.1474347460000001        14.626320012000001        37.388305518999999     
 I          2.6032266190000000        15.263110402000002        42.693171894000002     
 I          2.0345653750000001        10.995261745999999        43.558451176999995     
 I          2.6024102929999997        15.260433165000000        37.392145556999999     
 I          2.0242043669999998        10.987750537000002        36.534261473999990     
 I          6.5761572020000010        10.361863654000000        43.551658957000001     
 I          7.1505820650000000        14.634007114999999        42.694337957999998     
 I          9.0576749050000025        9.1326599260000023        40.044847756999992     
 I          13.602903929000000        12.208371475000002        40.040856682999994     
 I          13.758782685000000        13.421508676000000        46.202335063999996     
 I          9.2100455809999975        7.9436945440000004        46.210199787000001     
 I          15.658996952000001        10.352280204000001        36.528792508000002     
 I          16.236834746000000        14.625637011999999        37.386589268999998     
 I          11.692626618999997        15.262427402000004        42.691455644000001     
 I          11.123965374999999        10.994578745999998        43.556734926999994     
 I          11.691810293000000        15.259750164999998        37.390429306999998     
 I          11.113604366999997        10.987067537000000        36.532545223999996     
 I          15.665557201999999        10.361180654000000        43.549942707000000     
 I          16.239982064999996        14.633324115000001        42.692621707999990     
 I          18.147074905000004        9.1319769260000019        40.043131506999991     
 I          22.692303929000005        12.207688475000001        40.039140432999993     
 I          22.848182684999998        13.420825676000002        46.200618814000002     
 I          18.299445581000001        7.9430115440000009        46.208483536999999     
 I          24.748396951999997        10.351597204000003        36.527076258000001     
 I          25.326234746000001        14.624954012000000        37.384873018999997     
 I          20.782026619000003        15.261744402000003        42.689739393999993     
 I          20.213365374999999        10.993895745999998        43.555018677000000     
 I          20.781210292999997        15.259067164999998        37.388713056999997     
 I          20.203004366999998        10.986384536999999        36.530828974000002     
 I          24.754957202000000        10.360497654000000        43.548226456999991     
 I          25.329382065000004        14.632641115000000        42.690905457999996     
 I          27.236474905000001        9.1312939259999997        40.041415256999997     
 I          31.781703928999999        12.207005475000003        40.037424182999992     
 I          31.937582684999995        13.420142676000001        46.198902564000001     
 I          27.388845580999998        7.9423285439999995        46.206767286999998     
 I          33.837796951999998        10.350914203999999        36.525360008000000     
 I          34.415634746000002        14.624271011999999        37.383156768999996     
 I          29.871426618999998        15.261061402000003        42.688023143999999     
 I          29.302765375000003        10.993212745999999        43.553302426999998     
 I          29.870610292999999        15.258384164999999        37.386996807000003     
 I          29.292404367000000        10.985701537000002        36.529112724000001     
 I          33.844357202000005        10.359814653999999        43.546510206999990     
 I          34.418782065000002        14.631958115000003        42.689189207999995     
 I         -2.9342845000000003E-002   17.670382925999998        40.044810007000002     
 I          4.5158861789999998        20.746094475000000        40.040818932999997     
 I          4.6717649350000006        21.959231676000002        46.202297313999999     
 I         0.12302783099999999        16.481417543999999        46.210162036999996     
 I          6.5719792019999996        18.890003204000003        36.528754757999998     
 I          7.1498169960000002        23.163360011999995        37.386551518999994     
 I          2.6056088690000005        23.800150402000003        42.691417893999997     
 I          2.0369476249999994        19.532301746000002        43.556697176999990     
 I          2.6047925429999998        23.797473165000000        37.390391557000001     
 I          2.0265866170000004        19.524790537000005        36.532507473999999     
 I          6.5785394519999993        18.898903654000001        43.549904956999995     
 I          7.1529643150000011        23.171047114999997        42.692583958000000     
 I          9.0600571550000009        17.669699926000003        40.043093757000001     
 I          13.605286178999998        20.745411474999997        40.039102683000003     
 I          13.761164935000000        21.958548675999999        46.200581063999998     
 I          9.2124278309999994        16.480734544000001        46.208445787000002     
 I          15.661379201999999        18.889320204000004        36.527038507999990     
 I          16.239216996000000        23.162677012000003        37.384835269000000     
 I          11.695008869000000        23.799467402000001        42.689701643999996     
 I          11.126347624999999        19.531618745999999        43.554980926999995     
 I          11.694192543000002        23.796790165000001        37.388675307000000     
 I          11.115986617000001        19.524107537000003        36.530791223999991     
 I          15.667939452000001        18.898220653999999        43.548188706999994     
 I          16.242364315000000        23.170364115000005        42.690867707999999     
 I          18.149457155000000        17.669016926000001        40.041377507000000     
 I          22.694686179000001        20.744728474999999        40.037386432999995     
 I          22.850564935000005        21.957865676000001        46.198864813999997     
 I          18.301827831000001        16.480051544000002        46.206729536999994     
 I          24.750779202000000        18.888637203999998        36.525322258000003     
 I          25.328616996000001        23.161994012000001        37.383119018999999     
 I          20.784408869000004        23.798784402000003        42.687985394000002     
 I          20.215747625000002        19.530935746000004        43.553264677000001     
 I          20.783592543000005        23.796107165000002        37.386959056999999     
 I          20.205386617000002        19.523424537000004        36.529074973999997     
 I          24.757339452000004        18.897537654000001        43.546472457000000     
 I          25.331764315000001        23.169681114999996        42.689151457999991     
 I          27.238857155000009        17.668333925999999        40.039661256999992     
 I          31.784086179000003        20.744045475000000        40.035670183000008     
 I          31.939964934999999        21.957182675999999        46.197148563999995     
 I          27.391227830999995        16.479368544000003        46.205013286999993     
 I          33.840179202000002        18.887954204000003        36.523606008000002     
 I          34.418016995999999        23.161311012000002        37.381402768999997     
 I          29.873808869000001        23.798101402000000        42.686269143999994     
 I          29.305147625000000        19.530252746000002        43.551548427000000     
 I          29.872992543000002        23.795424165000004        37.385242806999990     
 I          29.294786617000000        19.522741537000005        36.527358724000003     
 I          33.846739452000001        18.896854653999998        43.544756206999992     
 I          34.421164315000006        23.168998115000004        42.687435207999997     
 I         -2.6960595000000004E-002   26.207422925999996        40.043056006999997     
 I          4.5182684289999999        29.283134475000004        40.039064932999992     
 I          4.6741471850000007        30.496271675999999        46.200543314000001     
 I         0.12541008100000001        25.018457544000004        46.208408036999998     
 I          6.5743614519999989        27.427043204000000        36.527000758000000     
 I          7.1521992460000003        31.700400012000003        37.384797518999996     
 I          2.6079911189999998        32.337190401999997        42.689663893999992     
 I          2.0393298749999995        28.069341746000006        43.554943176999991     
 I          2.6071747930000000        32.334513165000004        37.388637557000003     
 I          2.0289688670000006        28.061830537000006        36.530753473999994     
 I          6.5809217019999986        27.435943654000003        43.548150956999997     
 I          7.1553465650000012        31.708087115000009        42.690829957999995     
 I          9.0624394049999992        26.206739926000001        40.041339757000003     
 I          13.607668429000000        29.282451474999998        40.037348682999998     
 I          13.763547185000002        30.495588676000004        46.198827063999993     
 I          9.2148100809999995        25.017774544000002        46.206691786999997     
 I          15.663761451999997        27.426360204000005        36.525284507999991     
 I          16.241599245999996        31.699717012000001        37.383081269000002     
 I          11.697391118999999        32.336507402000009        42.687947643999991     
 I          11.128729874999999        28.068658746000001        43.553226926999997     
 I          11.696574793000002        32.333830165000002        37.386921307000001     
 I          11.118368866999999        28.061147537000000        36.529037224000000     
 I          15.670321702000001        27.435260654000004        43.546434707000003     
 I          16.244746565000000        31.707404114999999        42.689113708000001     
 I          18.151839405000000        26.206056925999995        40.039623507000002     
 I          22.697068428999998        29.281768475000003        40.035632433000004     
 I          22.852947185000001        30.494905675999998        46.197110813999991     
 I          18.304210080999994        25.017091544000003        46.204975537000003     
 I          24.753161451999997        27.425677204000003        36.523568257999997     
 I          25.330999246000005        31.699034012000002        37.381365019000000     
 I          20.786791119000004        32.335824402000000        42.686231394000004     
 I          20.218129874999995        28.067975746000005        43.551510677000003     
 I          20.785974793000001        32.333147165000007        37.385205057000000     
 I          20.207768866999999        28.060464537000009        36.527320973999991     
 I          24.759721702000000        27.434577654000002        43.544718456999995     
 I          25.334146565000005        31.706721115000004        42.687397458000000     
 I          27.241239405000005        26.205373925999996        40.037907257000001     
 I          31.786468428999996        29.281085475000001        40.033916183000002     
 I          31.942347185000003        30.494222676000000        46.195394563999990     
 I          27.393610080999999        25.016408544000004        46.203259287000002     
 I          33.842561451999998        27.424994204000008        36.521852007999996     
 I          34.420399246000002        31.698351012000003        37.379648768999999     
 I          29.876191119000001        32.335141402000005        42.684515144000009     
 I          29.307529874999997        28.067292746000003        43.549794427000002     
 I          29.875374793000002        32.332464164999998        37.383488806999992     
 I          29.297168867000003        28.059781537000003        36.525604723999997     
 I          33.849121701999991        27.433894654000003        43.543002207000001     
 I          34.423546565000002        31.706038114999998        42.685681207999998     
 H          3.8437174440000001        1.1366002430000000        3.0725386729999995     
 H          3.4803645269999994      -0.30054220599999998        2.2322161170000001     
 H          3.4808988439999999      -0.30077723900000003        3.9127505249999994     
 N          3.9476387319999997       0.10161984600000000        3.0724406719999995     
 C          5.3877807459999989      -0.26146447600000006        3.0725451159999997     
 H3         5.4675542090000002       -1.3507075770000003        3.0740490299999998     
 H3         5.8480117959999989       0.15617199300000001        2.1752364290000004     
 H3         5.8479672419999993       0.15843154500000001        3.9688067319999996     
 H        -0.71146031299999979        3.1087197400000002        3.0772153160000002     
 H         -1.0701021410000000        4.5486247730000002        3.9157769939999998     
 H         -1.0687311399999999        4.5472300350000001        2.2356986690000000     
 N        -0.60378942499999988        4.1433953490000004        3.0764604160000002     
 C         0.83819379700000007        4.4994714089999999        3.0772486559999996     
 H3        0.92392235700000014        5.5878426110000010        3.0729995760000000     
 H3         1.2937550929999999        4.0815717730000012        3.9766620439999998     
 H3         1.2972903160000000        4.0749778699999997        2.1826489279999999     
 H          5.6856998729999999       0.28811647599999995        10.067452109999998     
 H          5.3229540160000015       -1.1508176189999999        9.2295671049999992     
 H          5.6717933260000004       0.28899220100000000        8.3869553420000003     
 N          5.2139096019999993      -0.11635297400000001        9.2309871779999977     
 C          3.7711581700000001       0.23661381000000004        9.2423422199999976     
 H3         3.3218525629999998      -0.18324663899999999        10.144129531000001     
 H3         3.6826422939999999        1.3247328759999999        9.2398895220000004     
 H3         3.3067284789999998      -0.18838569399999999        8.3506146910000005     
 H          1.1351758420000002        3.9761087180000003        10.081362803999999     
 H          1.1356402839999999        3.9793002319999999        8.4008702409999998     
 H         0.77865874300000004        5.4165580860000011        9.2437550040000005     
 N         0.67001152099999994        4.3821235639999996        9.2416333940000008     
 C        -0.77176528799999999        4.0252838580000008        9.2400402749999984     
 H3        -1.2282974129999999        4.4416205870000001        8.3401175520000006     
 H3       -0.85658129699999996        2.9366990350000002        9.2449296990000001     
 H3        -1.2320086550000000        4.4494962210000022        10.134385173000000     
 H          12.933117444000001        1.1359172430000000        3.0708224229999996     
 H          12.569764527000000      -0.30122520600000002        2.2304998670000002     
 H          12.570298844000000      -0.30146023900000002        3.9110342749999996     
 N          13.037038731999999       0.10093684600000002        3.0707244219999996     
 C          14.477180746000000      -0.26214747600000005        3.0708288659999994     
 H3         14.556954209000001       -1.3513905770000001        3.0723327800000000     
 H3         14.937411795999997       0.15548899299999999        2.1735201790000001     
 H3         14.937367242000001       0.15774854500000005        3.9670904819999997     
 H          8.3779396869999978        3.1080367400000002        3.0754990659999994     
 H          8.0192978589999999        4.5479417729999998        3.9140607439999990     
 H          8.0206688600000007        4.5465470350000006        2.2339824189999997     
 N          8.4856105749999990        4.1427123490000008        3.0747441659999999     
 C          9.9275937969999983        4.4987884089999994        3.0755324060000002     
 H3         10.013322357000000        5.5871596110000006        3.0712833259999996     
 H3         10.383155092999997        4.0808887730000007        3.9749457939999995     
 H3         10.386690315999997        4.0742948699999992        2.1809326780000000     
 H          14.775099873000000       0.28743347600000002        10.065735860000000     
 H          14.412354016000000       -1.1515006189999999        9.2278508549999980     
 H          14.761193326000003       0.28830920100000007        8.3852390919999991     
 N          14.303309602000002      -0.11703597400000001        9.2292709280000000     
 C          12.860558170000001       0.23593080999999999        9.2406259700000000     
 H3         12.411252563000001      -0.18392963900000006        10.142413281000000     
 H3         12.772042293999998        1.3240498759999999        9.2381732719999992     
 H3         12.396128478999998      -0.18906869400000004        8.3488984409999993     
 H          10.224575842000000        3.9754257180000003        10.079646554000000     
 H          10.225040284000000        3.9786172319999999        8.3991539909999986     
 H          9.8680587429999989        5.4158750860000007        9.2420387539999993     
 N          9.7594115209999988        4.3814405640000009        9.2399171439999996     
 C          8.3176347120000003        4.0246008580000003        9.2383240250000007     
 H3         7.8611025870000013        4.4409375869999996        8.3384013019999976     
 H3         8.2328187029999995        2.9360160350000006        9.2432134490000006     
 H3         7.8573913449999999        4.4488132210000009        10.132668922999999     
 H          22.022517444000002        1.1352342430000000        3.0691061729999998     
 H          21.659164527000005      -0.30190820599999996        2.2287836169999999     
 H          21.659698844000001      -0.30214323900000001        3.9093180250000006     
 N          22.126438732000000       0.10025384600000001        3.0690081720000002     
 C          23.566580746000000      -0.26283047599999998        3.0691126160000000     
 H3         23.646354208999995       -1.3520735770000001        3.0706165300000001     
 H3         24.026811795999997       0.15480599300000000        2.1718039290000002     
 H3         24.026767242000002       0.15706554500000000        3.9653742319999998     
 H          17.467339686999999        3.1073537400000002        3.0737828160000000     
 H          17.108697858999999        4.5472587729999994        3.9123444940000001     
 H          17.110068859999998        4.5458640350000001        2.2322661689999999     
 N          17.575010575000000        4.1420293490000004        3.0730279159999996     
 C          19.016993797000008        4.4981054089999999        3.0738161559999999     
 H3         19.102722357000005        5.5864766110000010        3.0695670759999993     
 H3         19.472555093000000        4.0802057730000012        3.9732295439999996     
 H3         19.476090315999997        4.0736118699999997        2.1792164279999997     
 H          23.864499873000000       0.28675047600000003        10.064019609999999     
 H          23.501754016000000       -1.1521836190000003        9.2261346050000004     
 H          23.850593325999995       0.28762620100000008        8.3835228419999996     
 N          23.392709602000000      -0.11771897400000003        9.2275546780000006     
 C          21.949958170000006       0.23524781000000000        9.2389097200000005     
 H3         21.500652562999999      -0.18461263900000002        10.140697030999998     
 H3         21.861442294000000        1.3233668759999997        9.2364570219999997     
 H3         21.485528478999999      -0.18975169400000000        8.3471821909999981     
 H          19.313975841999998        3.9747427179999999        10.077930303999999     
 H          19.314440283999993        3.9779342320000000        8.3974377409999992     
 H          18.957458743000000        5.4151920860000002        9.2403225039999981     
 N          18.848811520999995        4.3807575639999996        9.2382008940000002     
 C          17.407034712000002        4.0239178579999999        9.2366077749999977     
 H3         16.950502586999999        4.4402545870000001        8.3366850520000000     
 H3         17.322218703000001        2.9353330350000006        9.2414971989999994     
 H3         16.946791345000001        4.4481302210000013        10.130952672999999     
 H          31.111917443999996        1.1345512429999998        3.0673899229999995     
 H          30.748564526999999      -0.30259120600000000        2.2270673670000001     
 H          30.749098843999999      -0.30282623899999994        3.9076017749999998     
 N          31.215838732000002        9.9570846000000005E-002   3.0672919219999999     
 C          32.655980745999990      -0.26351347600000002        3.0673963660000005     
 H3         32.735754208999992       -1.3527565770000001        3.0689002799999998     
 H3         33.116211795999995       0.15412299300000004        2.1700876789999999     
 H3         33.116167242000003       0.15638254500000001        3.9636579819999995     
 H          26.556739687000004        3.1066707400000002        3.0720665660000002     
 H          26.198097858999997        4.5465757730000007        3.9106282439999998     
 H          26.199468860000000        4.5451810350000006        2.2305499190000000     
 N          26.664410574999998        4.1413463490000009        3.0713116660000002     
 C          28.106393797000003        4.4974224089999995        3.0720999060000000     
 H3         28.192122356999992        5.5857936110000006        3.0678508259999995     
 H3         28.561955093000002        4.0795227730000008        3.9715132939999997     
 H3         28.565490316000002        4.0729288700000001        2.1775001779999998     
 H          32.953899872999997       0.28606747599999993        10.062303360000000     
 H          32.591154015999990       -1.1528666190000001        9.2244183549999974     
 H          32.939993326000000       0.28694320100000009        8.3818065920000020     
 N          32.482109602000001      -0.11840197400000001        9.2258384279999994     
 C          31.039358170000000       0.23456480999999998        9.2371934699999994     
 H3         30.590052563000000      -0.18529563900000004        10.138980781000001     
 H3         30.950842294000005        1.3226838759999999        9.2347407720000003     
 H3         30.574928478999997      -0.19043469399999996        8.3454659410000005     
 H          28.403375841999999        3.9740597179999999        10.076214053999999     
 H          28.403840284000001        3.9772512320000000        8.3957214909999980     
 H          28.046858742999998        5.4145090859999998        9.2386062540000005     
 N          27.938211520999999        4.3800745640000009        9.2364846439999990     
 C          26.496434711999996        4.0232348580000004        9.2348915250000001     
 H3         26.039902587000000        4.4395715869999997        8.3349688019999988     
 H3         26.411618702999998        2.9346500350000007        9.2397809490000000     
 H3         26.036191344999995        4.4474472210000000        10.129236423000000     
 H          3.8460996940000007        9.6736402429999995        3.0707846729999999     
 H          3.4827467770000000        8.2364977939999999        2.2304621170000001     
 H          3.4832810939999996        8.2362627610000008        3.9109965249999998     
 N          3.9500209819999994        8.6386598459999995        3.0706866720000003     
 C          5.3901629959999999        8.2755755240000024        3.0707911160000001     
 H3         5.4699364590000004        7.1863324229999996        3.0722950299999994     
 H3         5.8503940459999999        8.6932119930000002        2.1734824289999999     
 H3         5.8503494920000003        8.6954715450000020        3.9670527320000004     
 H        -0.70907806299999998        11.645759740000001        3.0754613159999997     
 H         -1.0677198910000001        13.085664773000000        3.9140229939999993     
 H         -1.0663488899999998        13.084270034999998        2.2339446689999995     
 N        -0.60140717500000007        12.680435349000001        3.0747064160000002     
 C         0.84057604699999999        13.036511409000001        3.0754946560000000     
 H3        0.92630460699999995        14.124882610999999        3.0712455759999995     
 H3         1.2961373429999998        12.618611773000000        3.9749080439999998     
 H3         1.2996725659999997        12.612017870000001        2.1808949279999998     
 H          5.6880821229999992        8.8251564760000019        10.065698110000000     
 H          5.3253362659999999        7.3862223810000005        9.2278131049999974     
 H          5.6741755759999997        8.8260322009999985        8.3852013420000002     
 N          5.2162918520000003        8.4206870260000013        9.2292331779999994     
 C          3.7735404199999993        8.7736538100000026        9.2405882199999994     
 H3         3.3242348129999999        8.3537933609999993        10.142375530999999     
 H3         3.6850245440000000        9.8617728759999981        9.2381355220000003     
 H3         3.3091107289999995        8.3486543060000002        8.3488606909999987     
 H          1.1375580919999999        12.513148718000000        10.079608803999998     
 H          1.1380225340000001        12.516340231999999        8.3991162409999998     
 H         0.78104099299999985        13.953598085999998        9.2420010040000005     
 N         0.67239377099999975        12.919163564000002        9.2398793939999990     
 C        -0.76938303799999985        12.562323857999999        9.2382862750000001     
 H3        -1.2259151630000003        12.978660587000002        8.3383635520000006     
 H3       -0.85419904699999993        11.473739035000001        9.2431756989999982     
 H3        -1.2296264050000001        12.986536221000001        10.132631173000000     
 H          12.935499694000001        9.6729572430000008        3.0690684230000005     
 H          12.572146777000000        8.2358147939999995        2.2287458669999998     
 H          12.572681094000000        8.2355797610000021        3.9092802750000000     
 N          13.039420982000001        8.6379768459999990        3.0689704220000000     
 C          14.479562996000002        8.2748925240000020        3.0690748659999998     
 H3         14.559336459000001        7.1856494230000001        3.0705787799999995     
 H3         14.939794045999998        8.6925289929999998        2.1717661790000000     
 H3         14.939749492000001        8.6947885450000015        3.9653364820000001     
 H          8.3803219369999997        11.645076740000000        3.0737450660000003     
 H          8.0216801090000001        13.084981773000003        3.9123067439999999     
 H          8.0230511100000008        13.083587035000001        2.2322284190000001     
 N          8.4879928249999992        12.679752349000001        3.0729901659999994     
 C          9.9299760469999985        13.035828409000002        3.0737784060000002     
 H3         10.015704606999998        14.124199611000002        3.0695293259999996     
 H3         10.385537342999998        12.617928772999999        3.9731917939999999     
 H3         10.389072565999999        12.611334869999999        2.1791786780000000     
 H          14.777482122999999        8.8244734759999979        10.063981859999998     
 H          14.414736265999998        7.3855393810000010        9.2260968549999998     
 H          14.763575575999999        8.8253492009999999        8.3834850920000008     
 N          14.305691852000001        8.4200040260000009        9.2275169280000000     
 C          12.862940419999997        8.7729708100000021        9.2388719699999999     
 H3         12.413634813000000        8.3531103610000006        10.140659281000000     
 H3         12.774424544000002        9.8610898759999994        9.2364192719999973     
 H3         12.398510729000000        8.3479713059999998        8.3471444409999993     
 H          10.226958092000000        12.512465717999998        10.077892554000000     
 H          10.227422534000000        12.515657232000001        8.3973999910000003     
 H          9.8704409930000008        13.952915086000001        9.2402847539999993     
 N          9.7617937710000007        12.918480564000001        9.2381631439999996     
 C          8.3200169619999986        12.561640858000001        9.2365700249999989     
 H3         7.8634848369999997        12.977977587000000        8.3366473019999994     
 H3         8.2352009529999997        11.473056035000003        9.2414594490000006     
 H3         7.8597735950000009        12.985853221000001        10.130914923000001     
 H          22.024899693999998        9.6722742430000022        3.0673521730000002     
 H          21.661546777000002        8.2351317940000026        2.2270296169999999     
 H          21.662081094000005        8.2348967609999999        3.9075640249999997     
 N          22.128820982000001        8.6372938459999968        3.0672541720000002     
 C          23.568962995999996        8.2742095239999998        3.0673586159999995     
 H3         23.648736458999998        7.1849664229999997        3.0688625300000001     
 H3         24.029194045999997        8.6918459930000012        2.1700499290000002     
 H3         24.029149491999995        8.6941055450000011        3.9636202319999998     
 H          17.469721936999996        11.644393740000000        3.0720288160000000     
 H          17.111080109000000        13.084298773000000        3.9105904940000000     
 H          17.112451109999999        13.082904035000000        2.2305121689999998     
 N          17.577392825000000        12.679069349000001        3.0712739159999995     
 C          19.019376047000002        13.035145409000000        3.0720621559999999     
 H3         19.105104607000005        14.123516611000001        3.0678130760000002     
 H3         19.474937343000008        12.617245773000000        3.9714755440000000     
 H3         19.478472566000001        12.610651869999998        2.1774624280000001     
 H          23.866882123000000        8.8237904759999974        10.062265609999999     
 H          23.504136265999996        7.3848563810000014        9.2243806050000003     
 H          23.852975575999995        8.8246662010000012        8.3817688419999978     
 N          23.395091852000004        8.4193210260000004        9.2258006780000006     
 C          21.952340420000002        8.7722878100000017        9.2371557200000005     
 H3         21.503034812999996        8.3524273610000019        10.138943031000000     
 H3         21.863824544000000        9.8604068760000008        9.2347030219999997     
 H3         21.487910728999999        8.3472883059999976        8.3454281909999999     
 H          19.316358091999998        12.511782718000001        10.076176304000001     
 H          19.316822534000000        12.514974232000000        8.3956837409999991     
 H          18.959840992999997        13.952232086000002        9.2385685039999998     
 N          18.851193770999998        12.917797564000002        9.2364468940000002     
 C          17.409416962000002        12.560957857999998        9.2348537749999995     
 H3         16.952884836999996        12.977294586999999        8.3349310519999982     
 H3         17.324600953000001        11.472373035000002        9.2397431989999994     
 H3         16.949173595000001        12.985170221000004        10.129198672999998     
 H          31.114299694000000        9.6715912430000017        3.0656359229999999     
 H          30.750946776999999        8.2344487940000022        2.2253133670000000     
 H          30.751481094000003        8.2342137609999995        3.9058477749999998     
 N          31.218220981999998        8.6366108459999982        3.0655379219999999     
 C          32.658362996000001        8.2735265239999993        3.0656423660000001     
 H3         32.738136459000003        7.1842834230000001        3.0671462799999998     
 H3         33.118594045999998        8.6911629930000007        2.1683336789999994     
 H3         33.118549492000000        8.6934225450000024        3.9619039819999999     
 H          26.559121937000004        11.643710740000000        3.0703125660000001     
 H          26.200480109000001        13.083615773000000        3.9088742439999993     
 H          26.201851110000000        13.082221035000000        2.2287959190000000     
 N          26.666792825000002        12.678386349000002        3.0695576659999997     
 C          28.108776046999999        13.034462409000000        3.0703459059999996     
 H3         28.194504606999999        14.122833611000001        3.0660968260000003     
 H3         28.564337342999998        12.616562773000000        3.9697592939999997     
 H3         28.567872565999995        12.609968869999998        2.1757461779999998     
 H          32.956282122999994        8.8231074760000006        10.060549360000000     
 H          32.593536266000001        7.3841733810000001        9.2226643549999991     
 H          32.942375576000003        8.8239832010000026        8.3800525919999984     
 N          32.484491851999998        8.4186380260000018        9.2240844279999994     
 C          31.041740420000004        8.7716048099999995        9.2354394699999975     
 H3         30.592434813000001        8.3517443610000015        10.137226781000001     
 H3         30.953224544000005        9.8597238760000003        9.2329867720000003     
 H3         30.577310729000001        8.3466053060000007        8.3437119410000005     
 H          28.405758091999996        12.511099718000002        10.074460053999999     
 H          28.406222533999998        12.514291232000000        8.3939674909999997     
 H          28.049240993000002        13.951549086000002        9.2368522539999987     
 N          27.940593770999996        12.917114564000002        9.2347306440000008     
 C          26.498816961999999        12.560274858000000        9.2331375250000001     
 H3         26.042284836999997        12.976611587000001        8.3332148020000005     
 H3         26.414000952999999        11.471690035000002        9.2380269490000000     
 H3         26.038573594999999        12.984487221000002        10.127482423000000     
 H          3.8484819440000000        18.210680242999999        3.0690306729999999     
 H          3.4851290270000002        16.773537793999999        2.2287081170000000     
 H          3.4856633440000007        16.773302761000007        3.9092425249999994     
 N          3.9524032320000000        17.175699846000001        3.0689326719999994     
 C          5.3925452460000010        16.812615524000002        3.0690371159999996     
 H3         5.4723187089999996        15.723372423000001        3.0705410300000002     
 H3         5.8527762960000009        17.230251992999996        2.1717284289999998     
 H3         5.8527317419999987        17.232511545000008        3.9652987319999995     
 H        -0.70669581299999995        20.182799739999997        3.0737073159999997     
 H         -1.0653376409999999        21.622704773000002        3.9122689940000006     
 H         -1.0639666399999999        21.621310035000000        2.2321906690000000     
 N        -0.59902492500000004        21.217475349000004        3.0729524159999997     
 C         0.84295829700000013        21.573551409000007        3.0737406559999996     
 H3        0.92868685699999998        22.661922611000008        3.0694915759999999     
 H3         1.2985195930000000        21.155651772999995        3.9731540440000006     
 H3         1.3020548160000003        21.149057870000004        2.1791409279999998     
 H          5.6904643730000002        17.362196475999998        10.063944110000000     
 H          5.3277185160000000        15.923262381000001        9.2260591049999991     
 H          5.6765578259999998        17.363072201000005        8.3834473420000002     
 N          5.2186741019999996        16.957727026000001        9.2274791780000012     
 C          3.7759226699999999        17.310693810000000        9.2388342199999993     
 H3         3.3266170630000000        16.890833360999999        10.140621531000001     
 H3         3.6874067940000002        18.398812876000001        9.2363815220000003     
 H3         3.3114929790000001        16.885694306000001        8.3471066910000005     
 H          1.1399403420000003        21.050188718000001        10.077854803999999     
 H          1.1404047840000000        21.053380231999999        8.3973622409999997     
 H         0.78342324299999999        22.490638086000001        9.2402470039999987     
 N         0.67477602099999989        21.456203563999999        9.2381253940000008     
 C        -0.76700078799999993        21.099363858000000        9.2365322750000001     
 H3        -1.2235329129999999        21.515700586999998        8.3366095520000005     
 H3       -0.85181679700000013        20.010779035000002        9.2414216990000018     
 H3        -1.2272441549999997        21.523576220999999        10.130877173000000     
 H          12.937881944000001        18.209997243000004        3.0673144229999996     
 H          12.574529026999999        16.772854794000001        2.2269918670000002     
 H          12.575063343999998        16.772619761000001        3.9075262749999999     
 N          13.041803232000001        17.175016845999998        3.0672164220000000     
 C          14.481945246000002        16.811932523999999        3.0673208659999998     
 H3         14.561718708999999        15.722689423000002        3.0688247799999999     
 H3         14.942176296000000        17.229568993000001        2.1700121790000000     
 H3         14.942131741999999        17.231828544999999        3.9635824820000001     
 H          8.3827041869999999        20.182116740000001        3.0719910659999998     
 H          8.0240623590000002        21.622021772999997        3.9105527439999999     
 H          8.0254333599999992        21.620627035000002        2.2304744189999997     
 N          8.4903750749999993        21.216792348999999        3.0712361659999998     
 C          9.9323582970000004        21.572868409000002        3.0720244060000002     
 H3         10.018086857000000        22.661239611000003        3.0677753260000000     
 H3         10.387919592999998        21.154968773000000        3.9714377939999994     
 H3         10.391454815999998        21.148374870000001        2.1774246779999999     
 H          14.779864373000001        17.361513476000002        10.062227860000000     
 H          14.417118515999999        15.922579381000002        9.2243428549999980     
 H          14.765957825999998        17.362389201000003        8.3817310920000008     
 N          14.308074102000001        16.957044025999998        9.2257629280000000     
 C          12.865322670000001        17.310010809999998        9.2371179699999999     
 H3         12.416017063000004        16.890150361000003        10.138905281000000     
 H3         12.776806793999999        18.398129875999999        9.2346652720000026     
 H3         12.400892978999998        16.885011305999996        8.3453904409999993     
 H          10.229340342000002        21.049505718000002        10.076138554000000     
 H          10.229804784000002        21.052697232000000        8.3956459910000003     
 H          9.8728232429999991        22.489955086000002        9.2385307539999992     
 N          9.7641760209999990        21.455520564000004        9.2364091439999996     
 C          8.3223992120000005        21.098680858000005        9.2348160249999989     
 H3         7.8658670869999989        21.515017587000003        8.3348933019999993     
 H3         8.2375832029999998        20.010096035000000        9.2397054490000006     
 H3         7.8621558450000002        21.522893221000004        10.129160923000001     
 H          22.027281943999999        18.209314243000001        3.0655981730000001     
 H          21.663929026999998        16.772171794000002        2.2252756169999999     
 H          21.664463344000001        16.771936761000003        3.9058100249999992     
 N          22.131203232000001        17.174333846000000        3.0655001720000001     
 C          23.571345246000003        16.811249524000001        3.0656046159999999     
 H3         23.651118708999999        15.722006423000002        3.0671085299999996     
 H3         24.031576295999997        17.228885992999999        2.1682959290000001     
 H3         24.031531742000002        17.231145545000004        3.9618662320000002     
 H          17.472104186999999        20.181433739999996        3.0702748160000000     
 H          17.113462359000000        21.621338773000002        3.9088364939999996     
 H          17.114833359999999        21.619944035000000        2.2287581689999998     
 N          17.579775075000001        21.216109349000003        3.0695199160000004     
 C          19.021758296999998        21.572185409000006        3.0703081559999994     
 H3         19.107486857000001        22.660556611000008        3.0660590759999997     
 H3         19.477319593000004        21.154285772999998        3.9697215440000000     
 H3         19.480854816000004        21.147691869999999        2.1757084280000001     
 H          23.869264373000004        17.360830475999997        10.060511610000001     
 H          23.506518515999996        15.921896381000002        9.2226266050000003     
 H          23.855357825999999        17.361706201000004        8.3800148419999996     
 N          23.397474102000000        16.956361026000000        9.2240466780000006     
 C          21.954722669999995        17.309327809999999        9.2354017200000005     
 H3         21.505417062999999        16.889467361000005        10.137189030999998     
 H3         21.866206794000000        18.397446876000000        9.2329490219999979     
 H3         21.490292978999996        16.884328306000000        8.3436741909999981     
 H          19.318740342000002        21.048822718000007        10.074422304000000     
 H          19.319204784000004        21.052014232000001        8.3939297409999991     
 H          18.962223243000004        22.489272086000003        9.2368145039999998     
 N          18.853576020999999        21.454837564000005        9.2346928939999984     
 C          17.411799211999998        21.097997858000003        9.2330997749999995     
 H3         16.955267086999999        21.514334586999997        8.3331770519999999     
 H3         17.326983203000001        20.009413035000005        9.2379891989999976     
 H3         16.951555845000001        21.522210221000002        10.127444672999999     
 H          31.116681943999996        18.208631242999999        3.0638819229999994     
 H          30.753329027000003        16.771488794000003        2.2235593670000000     
 H          30.753863343999999        16.771253761000001        3.9040937750000002     
 N          31.220603231999998        17.173650846000001        3.0637839219999994     
 C          32.660745245999998        16.810566523999999        3.0638883659999996     
 H3         32.740518709000000        15.721323423000001        3.0653922800000002     
 H3         33.120976296000002        17.228202993000000        2.1665796789999998     
 H3         33.120931742000003        17.230462545000002        3.9601499819999995     
 H          26.561504187000001        20.180750740000004        3.0685585660000001     
 H          26.202862359000001        21.620655772999999        3.9071202440000006     
 H          26.204233360000003        21.619261035000008        2.2270419189999999     
 N          26.669175074999998        21.215426349000001        3.0678036660000001     
 C          28.111158296999999        21.571502409000001        3.0685919060000000     
 H3         28.196886856999999        22.659873611000002        3.0643428259999999     
 H3         28.566719592999998        21.153602773000006        3.9680052940000001     
 H3         28.570254815999998        21.147008870000001        2.1739921779999998     
 H          32.958664372999998        17.360147476000005        10.058795359999998     
 H          32.595918515999998        15.921213380999999        9.2209103549999991     
 H          32.944757826000007        17.361023201000002        8.3782985920000002     
 N          32.486874102000002        16.955678026000001        9.2223304279999994     
 C          31.044122670000000        17.308644810000001        9.2336854699999993     
 H3         30.594817063000001        16.888784361000003        10.135472781000001     
 H3         30.955606794000001        18.396763876000001        9.2312327719999985     
 H3         30.579692979000001        16.883645306000002        8.3419579410000004     
 H          28.408140341999999        21.048139718000005        10.072706053999999     
 H          28.408604784000001        21.051331231999999        8.3922134909999997     
 H          28.051623243000002        22.488589086000005        9.2350982540000004     
 N          27.942976021000000        21.454154564000000        9.2329766440000007     
 C          26.501199211999996        21.097314858000004        9.2313835250000000     
 H3         26.044667086999997        21.513651587000005        8.3314608020000023     
 H3         26.416383202999995        20.008730034999996        9.2362729490000000     
 H3         26.040955844999999        21.521527220999999        10.125728423000000     
 H          3.8508641940000001        26.747720243000000        3.0672766729999994     
 H          3.4875112769999990        25.310577794000000        2.2269541169999996     
 H          3.4880455939999999        25.310342760999998        3.9074885250000007     
 N          3.9547854819999997        25.712739846000002        3.0671786719999998     
 C          5.3949274960000011        25.349655523999999        3.0672831160000000     
 H3         5.4747009589999989        24.260412422999998        3.0687870299999997     
 H3         5.8551585460000002        25.767291993000001        2.1699744289999998     
 H3         5.8551139920000006        25.769551544999999        3.9635447319999995     
 H        -0.70431356300000003        28.719839740000005        3.0719533160000001     
 H         -1.0629553910000000        30.159744773000003        3.9105149940000001     
 H         -1.0615843899999997        30.158350035000005        2.2304366689999999     
 N        -0.59664267500000001        29.754515348999998        3.0711984160000001     
 C         0.84534054700000028        30.110591409000005        3.0719866560000000     
 H3        0.93106910700000001        31.198962610999999        3.0677375759999994     
 H3         1.3009018429999997        29.692691773000004        3.9714000439999997     
 H3         1.3044370660000000        29.686097870000001        2.1773869279999998     
 H          5.6928466230000003        25.899236476000002        10.062190109999998     
 H          5.3301007660000010        24.460302381000005        9.2243051049999991     
 H          5.6789400759999991        25.900112201000002        8.3816933420000002     
 N          5.2210563519999997        25.494767026000005        9.2257251779999976     
 C          3.7783049200000001        25.847733810000001        9.2370802199999993     
 H3         3.3289993130000011        25.427873360999996        10.138867531000001     
 H3         3.6897890439999994        26.935852876000006        9.2346275219999985     
 H3         3.3138752290000006        25.422734306000002        8.3453526910000004     
 H          1.1423225920000000        29.587228717999995        10.076100803999999     
 H          1.1427870339999999        29.590420232000000        8.3956082409999997     
 H         0.78580549299999991        31.027678086000002        9.2384930040000022     
 N         0.67715827100000003        29.993243564000000        9.2363713940000007     
 C        -0.76461853799999990        29.636403858000001        9.2347782750000000     
 H3        -1.2211506630000000        30.052740587000006        8.3348555520000005     
 H3       -0.84943454700000010        28.547819035000000        9.2396676990000000     
 H3        -1.2248619050000000        30.060616221000004        10.129123173000000     
 H          12.940264193999999        26.747037243000005        3.0655604229999995     
 H          12.576911277000001        25.309894794000002        2.2252378670000001     
 H          12.577445594000000        25.309659761000006        3.9057722749999995     
 N          13.044185482000000        25.712056845999999        3.0654624220000000     
 C          14.484327496000001        25.348972524000001        3.0655668659999997     
 H3         14.564100959000001        24.259729423000003        3.0670707799999999     
 H3         14.944558545999998        25.766608992999998        2.1682581790000000     
 H3         14.944513991999997        25.768868545000004        3.9618284819999996     
 H          8.3850864369999982        28.719156739999995        3.0702370659999993     
 H          8.0264446089999986        30.159061773000001        3.9087987439999998     
 H          8.0278156099999993        30.157667035000003        2.2287204190000001     
 N          8.4927573249999995        29.753832349000007        3.0694821659999993     
 C          9.9347405469999988        30.109908409000006        3.0702704060000001     
 H3         10.020469107000000        31.198279611000004        3.0660213259999995     
 H3         10.390301843000000        29.692008772999998        3.9696837939999994     
 H3         10.393837066000000        29.685414870000002        2.1756706779999995     
 H          14.782246622999999        25.898553476000004        10.060473860000000     
 H          14.419500766000002        24.459619381000003        9.2225888549999979     
 H          14.768340075999999        25.899429200999997        8.3799770919999990     
 N          14.310456352000001        25.494084026000003        9.2240089279999999     
 C          12.867704919999998        25.847050810000002        9.2353639699999981     
 H3         12.418399312999998        25.427190361000005        10.137151281000000     
 H3         12.779189043999999        26.935169876000003        9.2329112719999991     
 H3         12.403275229000000        25.422051305999997        8.3436364409999992     
 H          10.231722592000001        29.586545717999996        10.074384554000000     
 H          10.232187034000001        29.589737232000004        8.3938919910000003     
 H          9.8752054929999975        31.026995085999999        9.2367767539999992     
 N          9.7665582709999992        29.992560564000001        9.2346551439999995     
 C          8.3247814620000007        29.635720857999999        9.2330620250000006     
 H3         7.8682493370000000        30.052057587000000        8.3331393019999993     
 H3         8.2399654529999982        28.547136035000008        9.2379514489999988     
 H3         7.8645380950000012        30.059933221000005        10.127406923000001     
 H          22.029664193999995        26.746354242999999        3.0638441730000001     
 H          21.666311276999998        25.309211793999996        2.2235216169999998     
 H          21.666845594000002        25.308976761000000        3.9040560250000000     
 N          22.133585481999997        25.711373846000004        3.0637461720000001     
 C          23.573727495999997        25.348289523999998        3.0638506159999999     
 H3         23.653500958999995        24.259046423000001        3.0653545300000000     
 H3         24.033958545999997        25.765925993000007        2.1665419290000001     
 H3         24.033913991999995        25.768185545000001        3.9601122320000002     
 H          17.474486436999999        28.718473740000004        3.0685208159999995     
 H          17.115844608999996        30.158378772999995        3.9070824940000000     
 H          17.117215609999999        30.156984035000001        2.2270041690000002     
 N          17.582157325000001        29.753149349000005        3.0677659159999995     
 C          19.024140547000002        30.109225409000004        3.0685541559999998     
 H3         19.109869107000002        31.197596611000002        3.0643050760000001     
 H3         19.479701842999997        29.691325773000006        3.9679675439999995     
 H3         19.483237065999997        29.684731870000000        2.1739544280000000     
 H          23.871646623000004        25.897870476000005        10.058757610000001     
 H          23.508900766000000        24.458936381000001        9.2208726049999985     
 H          23.857740075999995        25.898746201000002        8.3782608419999978     
 N          23.399856352000004        25.493401026000001        9.2222926780000005     
 C          21.957104920000003        25.846367810000000        9.2336477200000004     
 H3         21.507799313000000        25.426507360999999        10.135435031000002     
 H3         21.868589044000004        26.934486876000001        9.2311950219999996     
 H3         21.492675229000003        25.421368306000005        8.3419201909999998     
 H          19.321122591999998        29.585862718000001        10.072668304000000     
 H          19.321587034000000        29.589054231999999        8.3921757410000026     
 H          18.964605493000001        31.026312086000004        9.2350605039999998     
 N          18.855958270999992        29.991877563999999        9.2329388940000019     
 C          17.414181461999998        29.635037858000004        9.2313457749999976     
 H3         16.957649337000003        30.051374587000002        8.3314230519999999     
 H3         17.329365452999998        28.546453034999999        9.2362351989999976     
 H3         16.953938095000002        30.059250221000003        10.125690672999999     
 H          31.119064194000000        26.745671243000004        3.0621279229999998     
 H          30.755711276999996        25.308528794000004        2.2218053670000000     
 H          30.756245593999999        25.308293761000009        3.9023397749999997     
 N          31.222985481999999        25.710690846000002        3.0620299219999998     
 C          32.663127496000001        25.347606524000000        3.0621343660000000     
 H3         32.742900958999996        24.258363422999999        3.0636382799999997     
 H3         33.123358545999999        25.765242993000001        2.1648256789999993     
 H3         33.123313991999993        25.767502545000003        3.9583959819999999     
 H          26.563886437000004        28.717790740000002        3.0668045659999996     
 H          26.205244609000001        30.157695773000000        3.9053662439999997     
 H          26.206615610000000        30.156301035000002        2.2252879189999994     
 N          26.671557325000002        29.752466349000002        3.0660496660000001     
 C          28.113540546999999        30.108542409000002        3.0668379059999995     
 H3         28.199269106999996        31.196913611000003        3.0625888259999994     
 H3         28.569101842999999        29.690642773000000        3.9662512939999996     
 H3         28.572637065999999        29.684048870000005        2.1722381780000002     
 H          32.961046623000001        25.897187475999999        10.057041359999999     
 H          32.598300766000008        24.458253381000002        9.2191563550000009     
 H          32.947140075999997        25.898063200999996        8.3765445920000001     
 N          32.489256352000005        25.492718026000002        9.2205764279999975     
 C          31.046504919999997        25.845684810000005        9.2319314700000010     
 H3         30.597199312999994        25.425824361000000        10.133718781000001     
 H3         30.957989044000009        26.933803876000002        9.2294787720000002     
 H3         30.582075229000001        25.420685305999999        8.3402039410000004     
 H          28.410522592000000        29.585179717999999        10.070952053999999     
 H          28.410987034000005        29.588371232000004        8.3904594909999997     
 H          28.054005492999998        31.025629085999999        9.2333442540000004     
 N          27.945358271000000        29.991194564000001        9.2312226439999989     
 C          26.503581462000003        29.634354858000002        9.2296295250000000     
 H3         26.047049337000001        30.050691587000003        8.3297068020000005     
 H3         26.418765452999999        28.545770035000007        9.2345189489999999     
 H3         26.043338095000003        30.058567221000001        10.123974423000000     
 H          3.8461331940000005        1.1391057430000000        15.396438673000000     
 H          3.4827802770000003      -0.29803670599999998        14.556116117000000     
 H          3.4833145940000003      -0.29827173900000009        16.236650525000002     
 N          3.9500544819999996       0.10412534599999999        15.396340672000001     
 C          5.3901964960000015      -0.25895897600000001        15.396445115999999     
 H3         5.4699699590000002       -1.3482020770000003        15.397949029999999     
 H3         5.8504275459999997       0.15867749300000000        14.499136428999998     
 H3         5.8503829920000001       0.16093704500000003        16.292706731999999     
 H        -0.70904456299999996        3.1112252400000000        15.401115316000000     
 H         -1.0676863909999998        4.5511302730000001        16.239676994000000     
 H         -1.0663153900000000        4.5497355349999999        14.559598669000000     
 N        -0.60137367500000005        4.1459008490000002        15.400360416000000     
 C         0.84060954700000001        4.5019769089999997        15.401148655999998     
 H3        0.92633810699999997        5.5903481110000000        15.396899575999997     
 H3         1.2961708429999996        4.0840772730000010        16.300562043999999     
 H3         1.2997060659999997        4.0774833700000013        14.506548927999999     
 H          5.6881156229999998       0.29062197599999995        22.391352109999996     
 H          5.3253697659999997       -1.1483121190000001        21.553467104999996     
 H          5.6742090760000004       0.29149770100000000        20.710855341999999     
 N          5.2163253520000010      -0.11384747399999999        21.554887178000001     
 C          3.7735739200000000       0.23911931000000000        21.566242219999996     
 H3         3.3242683130000001      -0.18074113900000000        22.468029530999996     
 H3         3.6850580439999998        1.3272383759999997        21.563789522000000     
 H3         3.3091442289999997      -0.18588019400000000        20.674514690999995     
 H          1.1375915919999999        3.9786142180000006        22.405262803999999     
 H          1.1380560340000001        3.9818057320000007        20.724770241000002     
 H         0.78107449299999987        5.4190635860000000        21.567655003999999     
 N         0.67242727100000022        4.3846290640000003        21.565533393999996     
 C        -0.76934953800000005        4.0277893579999997        21.563940275000000     
 H3        -1.2258816630000000        4.4441260869999990        20.664017552000001     
 H3       -0.85416554700000002        2.9392045350000005        21.568829698999998     
 H3        -1.2295929050000001        4.4520017209999994        22.458285173000000     
 H          12.935533194000000        1.1384227430000002        15.394722422999999     
 H          12.572180276999998      -0.29871970600000003        14.554399866999997     
 H          12.572714594000002      -0.29895473900000008        16.234934275000001     
 N          13.039454481999998       0.10344234600000002        15.394624421999998     
 C          14.479596496000001      -0.25964197599999994        15.394728865999999     
 H3         14.559369958999998       -1.3488850770000003        15.396232780000000     
 H3         14.939827546000000       0.15799449300000004        14.497420179000001     
 H3         14.939782991999998       0.16025404500000001        16.290990481999998     
 H          8.3803554370000004        3.1105422400000000        15.399399066000001     
 H          8.0217136090000007        4.5504472729999996        16.237960743999999     
 H          8.0230846099999997        4.5490525350000013        14.557882419000000     
 N          8.4880263250000016        4.1452178489999998        15.398644165999999     
 C          9.9300095469999992        4.5012939090000001        15.399432405999999     
 H3         10.015738107000001        5.5896651110000004        15.395183325999998     
 H3         10.385570843000000        4.0833942729999997        16.298845793999998     
 H3         10.389106066000000        4.0768003700000008        14.504832678000000     
 H          14.777515622999999       0.28993897599999996        22.389635859999999     
 H          14.414769765999999       -1.1489951190000001        21.551750854999998     
 H          14.763609076000000       0.29081470100000006        20.709139092000001     
 N          14.305725352000000      -0.11453047399999999        21.553170928000000     
 C          12.862973919999998       0.23843631000000004        21.564525969999998     
 H3         12.413668313000002      -0.18142413900000001        22.466313281000001     
 H3         12.774458043999998        1.3265553760000000        21.562073271999999     
 H3         12.398544228999997      -0.18656319399999999        20.672798441000005     
 H          10.226991591999997        3.9779312179999997        22.403546553999995     
 H          10.227456034000001        3.9811227320000002        20.723053990999997     
 H          9.8704744929999979        5.4183805860000005        21.565938753999998     
 N          9.7618272709999978        4.3839460639999999        21.563817144000001     
 C          8.3200504619999993        4.0271063580000002        21.562224024999995     
 H3         7.8635183370000004        4.4434430870000012        20.662301301999999     
 H3         8.2352344530000003        2.9385215350000000        21.567113449000001     
 H3         7.8598070949999999        4.4513187210000007        22.456568922999995     
 H          22.024933194000003        1.1377397430000002        15.393006173000000     
 H          21.661580276999995      -0.29940270600000002        14.552683616999998     
 H          21.662114594000002      -0.29963773900000013        16.233218024999996     
 N          22.128854482000001       0.10275934600000000        15.392908172000000     
 C          23.568996496000000      -0.26032497599999999        15.393012615999998     
 H3         23.648769958999999       -1.3495680770000005        15.394516530000001     
 H3         24.029227546000001       0.15731149300000000        14.495703928999996     
 H3         24.029182991999996       0.15957104499999999        16.289274232000000     
 H          17.469755437000000        3.1098592400000000        15.397682815999998     
 H          17.111113608999997        4.5497642730000001        16.236244494000001     
 H          17.112484609999999        4.5483695350000000        14.556166168999999     
 N          17.577426325000005        4.1445348490000002        15.396927915999997     
 C          19.019409546999999        4.5006109090000006        15.397716156000000     
 H3         19.105138106999995        5.5889821110000000        15.393467076000000     
 H3         19.474970842999998        4.0827112730000001        16.297129544000001     
 H3         19.478506066000005        4.0761173700000004        14.503116427999998     
 H          23.866915623000001       0.28925597600000003        22.387919610000001     
 H          23.504169766000000       -1.1496781190000001        21.550034605000004     
 H          23.853009075999999       0.29013170100000002        20.707422842000000     
 N          23.395125351999997      -0.11521347400000000        21.551454677999999     
 C          21.952373919999996       0.23775331000000000        21.562809719999997     
 H3         21.503068313000004      -0.18210713900000000        22.464597031000000     
 H3         21.863858044000001        1.3258723760000000        21.560357021999998     
 H3         21.487944229000000      -0.18724619400000000        20.671082191000000     
 H          19.316391592000002        3.9772482180000002        22.401830304000001     
 H          19.316856034000001        3.9804397319999998        20.721337740999999     
 H          18.959874492999997        5.4176975860000001        21.564222504000000     
 N          18.851227271000003        4.3832630639999994        21.562100894000000     
 C          17.409450461999999        4.0264233580000006        21.560507775000005     
 H3         16.952918337000000        4.4427600869999999        20.660585051999998     
 H3         17.324634453000002        2.9378385349999991        21.565397199000000     
 H3         16.949207095000002        4.4506357209999994        22.454852673000001     
 H          31.114333194000000        1.1370567430000003        15.391289922999999     
 H          30.750980277000000      -0.30008570599999995        14.550967367000000     
 H          30.751514594000000      -0.30032073900000006        16.231501775000002     
 N          31.218254481999999       0.10207634600000003        15.391191922000001     
 C          32.658396496000002      -0.26100797599999997        15.391296365999997     
 H3         32.738169958999990       -1.3502510770000002        15.392800279999998     
 H3         33.118627545999999       0.15662849300000001        14.493987678999996     
 H3         33.118582992000000       0.15888804500000001        16.287557981999999     
 H          26.559155437000001        3.1091762400000000        15.395966565999998     
 H          26.200513609000005        4.5490812729999996        16.234528243999996     
 H          26.201884610000004        4.5476865350000013        14.554449919000000     
 N          26.666826324999999        4.1438518489999998        15.395211665999998     
 C          28.108809547000003        4.4999279090000011        15.395999906000002     
 H3         28.194538107000000        5.5882991110000004        15.391750825999999     
 H3         28.564370842999995        4.0820282729999988        16.295413293999999     
 H3         28.567906065999995        4.0754343700000009        14.501400177999999     
 H          32.956315623000002       0.28857297599999998        22.386203360000000     
 H          32.593569766000002       -1.1503611189999998        21.548318354999999     
 H          32.942409076000004       0.28944870100000003        20.705706591999999     
 N          32.484525351999991      -0.11589647400000000        21.549738428000001     
 C          31.041773920000001       0.23707031000000003        21.561093469999999     
 H3         30.592468313000001      -0.18279013900000002        22.462880780999999     
 H3         30.953258043999998        1.3251893760000002        21.558640772000000     
 H3         30.577344228999998      -0.18792919399999999        20.669365940999999     
 H          28.405791592000000        3.9765652180000002        22.400114053999996     
 H          28.406256033999998        3.9797567319999998        20.719621490999998     
 H          28.049274492999995        5.4170145860000005        21.562506253999995     
 N          27.940627270999997        4.3825800640000008        21.560384643999999     
 C          26.498850462000000        4.0257403580000002        21.558791525000000     
 H3         26.042318337000005        4.4420770870000013        20.658868801999997     
 H3         26.414034452999999        2.9371555349999996        21.563680948999998     
 H3         26.038607095000000        4.4499527209999998        22.453136423000000     
 H          3.8485154439999998        9.6761457430000011        15.394684673000000     
 H          3.4851625269999995        8.2390032939999998        14.554362117000000     
 H          3.4856968440000009        8.2387682610000006        16.234896525000000     
 N          3.9524367320000002        8.6411653459999975        15.394586672000001     
 C          5.3925787459999999        8.2780810240000022        15.394691115999999     
 H3         5.4723522089999994        7.1888379230000004        15.396195029999998     
 H3         5.8528097959999998        8.6957174930000036        14.497382429000000     
 H3         5.8527652420000011        8.6979770450000018        16.290952732000001     
 H        -0.70666231300000015        11.648265240000002        15.399361316000000     
 H         -1.0653041409999997        13.088170272999999        16.237922994000002     
 H         -1.0639331400000001        13.086775534999999        14.557844669000000     
 N        -0.59899142500000002        12.682940849000000        15.398606416000000     
 C         0.84299179699999993        13.039016909000001        15.399394655999998     
 H3        0.92872035700000011        14.127388111000000        15.395145575999999     
 H3         1.2985530929999998        12.621117272999998        16.298808043999998     
 H3         1.3020883160000003        12.614523370000001        14.504794927999999     
 H          5.6904978729999991        8.8276619759999999        22.389598109999998     
 H          5.3277520159999998        7.3887278810000012        21.551713105000001     
 H          5.6765913259999987        8.8285377010000001        20.709101341999997     
 N          5.2187076019999994        8.4231925259999993        21.553133178000000     
 C          3.7759561700000002        8.7761593100000024        21.564488219999998     
 H3         3.3266505629999990        8.3562988610000026        22.466275531000001     
 H3         3.6874402939999995        9.8642783760000015        21.562035521999999     
 H3         3.3115264790000003        8.3511598060000001        20.672760691000001     
 H          1.1399738420000003        12.515654218000000        22.403508803999998     
 H          1.1404382840000000        12.518845732000003        20.723016240999996     
 H         0.78345674299999990        13.956103586000003        21.565901003999997     
 N         0.67480952099999991        12.921669064000001        21.563779394000001     
 C        -0.76696728799999991        12.564829358000001        21.562186274999998     
 H3        -1.2234994130000001        12.981166087000002        20.662263551999995     
 H3       -0.85178329699999988        11.476244535000001        21.567075699000000     
 H3        -1.2272106549999997        12.989041721000000        22.456531172999995     
 H          12.937915444000000        9.6754627430000006        15.392968422999997     
 H          12.574562526999999        8.2383202939999993        14.552645867000001     
 H          12.575096844000001        8.2380852610000002        16.233180274999995     
 N          13.041836731999998        8.6404823460000006        15.392870422000001     
 C          14.481978745999999        8.2773980240000000        15.392974865999996     
 H3         14.561752209000002        7.1881549230000008        15.394478779999998     
 H3         14.942209795999998        8.6950344929999996        14.495666178999999     
 H3         14.942165241999998        8.6972940450000014        16.289236481999996     
 H          8.3827376870000005        11.647582240000000        15.397645066000001     
 H          8.0240958590000009        13.087487273000001        16.236206744000000     
 H          8.0254668599999999        13.086092535000002        14.556128419000000     
 N          8.4904085750000000        12.682257849000001        15.396890166000000     
 C          9.9323917969999957        13.038333909000000        15.397678405999999     
 H3         10.018120357000001        14.126705111000000        15.393429326000000     
 H3         10.387953093000002        12.620434273000003        16.297091794000000     
 H3         10.391488316000000        12.613840370000000        14.503078677999998     
 H          14.779897872999998        8.8269789759999995        22.387881860000000     
 H          14.417152015999999        7.3880448810000008        21.549996854999996     
 H          14.765991326000002        8.8278547009999997        20.707385092000003     
 N          14.308107602000002        8.4225095260000007        21.551416927999998     
 C          12.865356170000002        8.7754763099999984        21.562771969999996     
 H3         12.416050563000001        8.3556158610000004        22.464559281000000     
 H3         12.776840293999998        9.8635953760000010        21.560319271999997     
 H3         12.400926479000001        8.3504768059999996        20.671044440999999     
 H          10.229373842000001        12.514971218000001        22.401792554000004     
 H          10.229838284000001        12.518162732000002        20.721299991000002     
 H          9.8728567429999998        13.955420586000004        21.564184753999996     
 N          9.7642095209999997        12.920986064000001        21.562063144000000     
 C          8.3224327119999977        12.564146358000000        21.560470025000001     
 H3         7.8659005869999987        12.980483087000001        20.660547302000001     
 H3         8.2376167029999987        11.475561535000002        21.565359448999999     
 H3         7.8621893450000000        12.988358721000003        22.454814923000001     
 H          22.027315443999992        9.6747797430000020        15.391252173000000     
 H          21.663962526999999        8.2376372940000024        14.550929616999998     
 H          21.664496843999991        8.2374022609999997        16.231464025000005     
 N          22.131236732000001        8.6397993460000002        15.391154171999998     
 C          23.571378746000001        8.2767150239999996        15.391258616000000     
 H3         23.651152209000003        7.1874719230000004        15.392762530000001     
 H3         24.031609796000001        8.6943514929999992        14.493949928999999     
 H3         24.031565241999996        8.6966110449999992        16.287520231999999     
 H          17.472137687000000        11.646899240000002        15.395928816000000     
 H          17.113495859000000        13.086804273000000        16.234490493999999     
 H          17.114866859999996        13.085409535000000        14.554412169000001     
 N          17.579808574999998        12.681574849000002        15.395173915999997     
 C          19.021791796999995        13.037650909000000        15.395962156000000     
 H3         19.107520357000002        14.126022110999999        15.391713075999998     
 H3         19.477353093000001        12.619751273000002        16.295375543999999     
 H3         19.480888315999998        12.613157370000000        14.501362428000000     
 H          23.869297873000001        8.8262959760000026        22.386165609999999     
 H          23.506552016000004        7.3873618810000004        21.548280604999999     
 H          23.855391326000003        8.8271717009999993        20.705668841999998     
 N          23.397507602000001        8.4218265260000003        21.549700678000001     
 C          21.954756169999996        8.7747933099999980        21.561055719999999     
 H3         21.505450563000004        8.3549328610000000        22.462843030999998     
 H3         21.866240294000001        9.8629123760000006        21.558603022000003     
 H3         21.490326478999997        8.3497938060000010        20.669328191000002     
 H          19.318773842000002        12.514288218000001        22.400076303999999     
 H          19.319238284000008        12.517479732000002        20.719583740999997     
 H          18.962256743000001        13.954737586000002        21.562468504000002     
 N          18.853609520999996        12.920303064000004        21.560346893999998     
 C          17.411832711999995        12.563463358000002        21.558753775000000     
 H3         16.955300587000000        12.979800087000001        20.658831051999996     
 H3         17.327016703000002        11.474878535000004        21.563643199000001     
 H3         16.951589344999999        12.987675721000002        22.453098673000000     
 H          31.116715444000000        9.6740967430000016        15.389535923000000     
 H          30.753362527000000        8.2369542940000002        14.549213366999998     
 H          30.753896844000000        8.2367192609999993        16.229747775000000     
 N          31.220636731999999        8.6391163459999998        15.389437922000001     
 C          32.660778745999998        8.2760320240000009        15.389542365999999     
 H3         32.740552209000008        7.1867889230000008        15.391046279999998     
 H3         33.121009796000003        8.6936684930000006        14.492233679000000     
 H3         33.120965241999997        8.6959280450000005        16.285803982000001     
 H          26.561537686999998        11.646216240000001        15.394212565999998     
 H          26.202895859000005        13.086121273000000        16.232774244000002     
 H          26.204266859999997        13.084726535000001        14.552695918999998     
 N          26.669208574999999        12.680891848999998        15.393457666000000     
 C          28.111191797000000        13.036967908999999        15.394245906000000     
 H3         28.196920357000000        14.125339111000002        15.389996825999999     
 H3         28.566753093000003        12.619068273000002        16.293659294000001     
 H3         28.570288315999999        12.612474369999997        14.499646177999999     
 H          32.958697872999991        8.8256129760000004        22.384449360000001     
 H          32.595952016000005        7.3866788809999999        21.546564354999997     
 H          32.944791326000001        8.8264887010000006        20.703952592000000     
 N          32.486907602000002        8.4211435259999998        21.547984427999996     
 C          31.044156169999997        8.7741103099999993        21.559339470000001     
 H3         30.594850563000001        8.3542498609999996        22.461126780999997     
 H3         30.955640293999998        9.8622293760000019        21.556886771999999     
 H3         30.579726479000001        8.3491108060000023        20.667611941000001     
 H          28.408173842000000        12.513605218000000        22.398360053999998     
 H          28.408638284000002        12.516796732000000        20.717867490999996     
 H          28.051656742999995        13.954054586000002        21.560752254000001     
 N          27.943009521000000        12.919620064000002        21.558630643999997     
 C          26.501232712000000        12.562780358000001        21.557037524999998     
 H3         26.044700587000001        12.979117087000002        20.657114801999999     
 H3         26.416416702999999        11.474195535000003        21.561926948999997     
 H3         26.040989345000000        12.986992721000000        22.451382422999998     
 H          3.8508976940000004        18.213185743000004        15.392930673000000     
 H          3.4875447770000001        16.776043294000001        14.552608116999998     
 H          3.4880790940000002        16.775808260999998        16.233142525000002     
 N          3.9548189819999999        17.178205345999999        15.392832671999999     
 C          5.3949609959999991        16.815121024000000        15.392937116000002     
 H3         5.4747344590000004        15.725877923000002        15.394441030000001     
 H3         5.8551920460000000        17.232757493000001        14.495628428999998     
 H3         5.8551474920000004        17.235017044999996        16.289198731999999     
 H        -0.70428006300000012        20.185305240000005        15.397607315999998     
 H         -1.0629218910000000        21.625210273000004        16.236168994000000     
 H         -1.0615508899999997        21.623815534999999        14.556090669000000     
 N        -0.59660917499999999        21.219980848999995        15.396852416000000     
 C         0.84537404699999996        21.576056908999998        15.397640656000000     
 H3        0.93110260700000014        22.664428110999999        15.393391576000001     
 H3         1.3009353429999997        21.158157273000004        16.297054043999996     
 H3         1.3044705659999998        21.151563370000002        14.503040928000003     
 H          5.6928801230000010        17.364701975999999        22.387844110000000     
 H          5.3301342659999991        15.925767881000001        21.549959104999996     
 H          5.6789735759999989        17.365577701000003        20.707347341999998     
 N          5.2210898519999995        16.960232525999995        21.551379177999998     
 C          3.7783384199999999        17.313199310000002        21.562734219999999     
 H3         3.3290328129999995        16.893338861000000        22.464521530999995     
 H3         3.6898225440000001        18.401318376000003        21.560281521999997     
 H3         3.3139087289999996        16.888199806000003        20.671006690999999     
 H          1.1423560920000002        21.052694217999999        22.401754803999999     
 H          1.1428205339999999        21.055885732000004        20.721262240999998     
 H         0.78583899299999993        22.493143585999995        21.564147003999999     
 N         0.67719177100000005        21.458709064000001        21.562025393999996     
 C        -0.76458503800000011        21.101869358000002        21.560432274999997     
 H3        -1.2211171629999999        21.518206087000003        20.660509552000001     
 H3       -0.84940104699999985        20.013284535000000        21.565321698999998     
 H3        -1.2248284050000002        21.526081721000001        22.454777173000000     
 H          12.940297694000002        18.212502743000005        15.391214423000001     
 H          12.576944777000000        16.775360293999999        14.550891867000001     
 H          12.577479094000001        16.775125260999996        16.231426274999997     
 N          13.044218982000000        17.177522346000000        15.391116422000000     
 C          14.484360996000001        16.814438024000001        15.391220865999999     
 H3         14.564134458999998        15.725194923000002        15.392724779999998     
 H3         14.944592046000002        17.232074492999995        14.493912179000001     
 H3         14.944547492000002        17.234334045000004        16.287482482000001     
 H          8.3851199370000007        20.184622239999999        15.395891066000003     
 H          8.0264781090000010        21.624527273000002        16.234452743999999     
 H          8.0278491100000000        21.623132535000003        14.554374419000000     
 N          8.4927908250000002        21.219297849000004        15.395136166000000     
 C          9.9347740469999977        21.575373908999996        15.395924405999999     
 H3         10.020502606999999        22.663745111000001        15.391675325999996     
 H3         10.390335342999999        21.157474272999998        16.295337794000002     
 H3         10.393870566000000        21.150880369999999        14.501324678000000     
 H          14.782280123000000        17.364018976000004        22.386127859999998     
 H          14.419534265999999        15.925084881000000        21.548242855000005     
 H          14.768373575999998        17.364894701000001        20.705631092000001     
 N          14.310489852000000        16.959549526000004        21.549662928000000     
 C          12.867738420000000        17.312516310000003        21.561017970000002     
 H3         12.418432813000003        16.892655861000001        22.462805281000001     
 H3         12.779222543999998        18.400635376000000        21.558565271999996     
 H3         12.403308729000001        16.887516806000004        20.669290440999998     
 H          10.231756091999999        21.052011217999997        22.400038553999998     
 H          10.232220534000000        21.055202732000001        20.719545991000000     
 H          9.8752389930000000        22.492460586000000        21.562430754000001     
 N          9.7665917709999999        21.458026063999995        21.560309144000001     
 C          8.3248149619999996        21.101186358000000        21.558716025000003     
 H3         7.8682828369999980        21.517523087000004        20.658793301999999     
 H3         8.2399989530000024        20.012601535000009        21.563605449000001     
 H3         7.8645715950000001        21.525398720999998        22.453060922999999     
 H          22.029697693999999        18.211819743000003        15.389498172999998     
 H          21.666344776999999        16.774677294000000        14.549175616999998     
 H          21.666879093999995        16.774442260999997        16.229710024999999     
 N          22.133618982000002        17.176839346000001        15.389400171999998     
 C          23.573760996000004        16.813755023999999        15.389504615999998     
 H3         23.653534458999996        15.724511923000001        15.391008529999999     
 H3         24.033992046000002        17.231391493000000        14.492195928999998     
 H3         24.033947491999999        17.233651044999998        16.285766232000000     
 H          17.474519936999997        20.183939240000004        15.394174816000000     
 H          17.115878109000001        21.623844273000000        16.232736493999997     
 H          17.117249109999999        21.622449535000001        14.552658169000003     
 N          17.582190825000001        21.218614849000001        15.393419915999997     
 C          19.024174047000002        21.574690909000001        15.394208155999999     
 H3         19.109902606999999        22.663062111000002        15.389959076000000     
 H3         19.479735342999998        21.156791273000003        16.293621543999997     
 H3         19.483270566000002        21.150197369999997        14.499608427999998     
 H          23.871680123000004        17.363335975999998        22.384411609999997     
 H          23.508934265999997        15.924401881000000        21.546526605000000     
 H          23.857773576000003        17.364211701000002        20.703914841999996     
 N          23.399889852000005        16.958866526000001        21.547946677999995     
 C          21.957138420000000        17.311833310000001        21.559301719999997     
 H3         21.507832812999997        16.891972860999996        22.461089030999997     
 H3         21.868622544000001        18.399952376000002        21.556849022000002     
 H3         21.492708729000000        16.886833806000002        20.667574191000000     
 H          19.321156092000003        21.051328217999998        22.398322304000001     
 H          19.321620534000001        21.054519731999999        20.717829740999999     
 H          18.964638993000001        22.491777586000001        21.560714504000000     
 N          18.855991770999999        21.457343064000000        21.558592893999997     
 C          17.414214961999999        21.100503358000001        21.556999774999998     
 H3         16.957682836999997        21.516840087000002        20.657077051999998     
 H3         17.329398952999998        20.011918535000000        21.561889198999996     
 H3         16.953971594999999        21.524715721000000        22.451344673000001     
 H          31.119097694000001        18.211136743000004        15.387781922999999     
 H          30.755744777000000        16.773994294000001        14.547459366999998     
 H          30.756279093999993        16.773759260999999        16.227993775000002     
 N          31.223018982000003        17.176156346000003        15.387683921999999     
 C          32.663160996000009        16.813072024000000        15.387788366000001     
 H3         32.742934458999997        15.723828923000003        15.389292279999999     
 H3         33.123392046000006        17.230708493000002        14.490479678999996     
 H3         33.123347492000001        17.232968045000003        16.284049981999996     
 H          26.563919937000001        20.183256239999999        15.392458565999998     
 H          26.205278108999998        21.623161273000001        16.231020244000000     
 H          26.206649109999997        21.621766535000003        14.550941918999998     
 N          26.671590824999999        21.217931848999999        15.391703665999998     
 C          28.113574046999997        21.574007908999999        15.392491906000000     
 H3         28.199302607000003        22.662379111000003        15.388242825999999     
 H3         28.569135342999999        21.156108273000001        16.291905294000003     
 H3         28.572670565999999        21.149514370000002        14.497892178000001     
 H          32.961080123000002        17.362652976000003        22.382695360000000     
 H          32.598334266000002        15.923718880999999        21.544810354999996     
 H          32.947173575999997        17.363528701000000        20.702198591999998     
 N          32.489289851999999        16.958183525999999        21.546230428000005     
 C          31.046538420000001        17.311150310000002        21.557585470000003     
 H3         30.597232813000002        16.891289861000001        22.459372780999995     
 H3         30.958022543999995        18.399269375999999        21.555132772000000     
 H3         30.582108728999998        16.886150806000000        20.665857940999995     
 H          28.410556092000004        21.050645218000000        22.396606053999996     
 H          28.411020534000002        21.053836732000004        20.716113491000002     
 H          28.054038993000002        22.491094586000003        21.558998253999999     
 N          27.945391771000001        21.456660063999998        21.556876643999995     
 C          26.503614962000000        21.099820357999995        21.555283524999997     
 H3         26.047082837000005        21.516157087000000        20.655360802000001     
 H3         26.418798953000000        20.011235535000008        21.560172948999995     
 H3         26.043371595000000        21.524032720999998        22.449628422999997     
 H          3.8532799440000001        26.750225742999998        15.391176672999999     
 H          3.4899270269999998        25.313083293999998        14.550854117000000     
 H          3.4904613440000003        25.312848260999999        16.231388524999996     
 N          3.9572012320000001        25.715245346000003        15.391078672000001     
 C          5.3973432460000001        25.352161024000001        15.391183116000001     
 H3         5.4771167089999997        24.262917923000000        15.392687029999999     
 H3         5.8575742960000001        25.769797493000002        14.493874429000000     
 H3         5.8575297419999997        25.772057045000000        16.287444732000001     
 H        -0.70189781300000009        28.722345240000003        15.395853316000002     
 H         -1.0605396409999999        30.162250273000005        16.234414993999998     
 H         -1.0591686400000000        30.160855535000007        14.554336669000001     
 N        -0.59422692500000018        29.757020849000000        15.395098416000000     
 C         0.84775629700000010        30.113096908999996        15.395886655999997     
 H3        0.93348485700000017        31.201468111000001        15.391637576000003     
 H3         1.3033175930000001        29.695197273000005        16.295300044000001     
 H3         1.3068528159999999        29.688603370000003        14.501286928000001     
 H          5.6952623730000003        25.901741976000000        22.386090110000001     
 H          5.3325165160000001        24.462807880999996        21.548205105000001     
 H          5.6813558259999999        25.902617701000000        20.705593342000000     
 N          5.2234721019999988        25.497272526000000        21.549625177999999     
 C          3.7807206699999996        25.850239310000003        21.560980220000001     
 H3         3.3314150629999997        25.430378861000001        22.462767530999997     
 H3         3.6922047940000002        26.938358376000004        21.558527521999995     
 H3         3.3162909789999997        25.425239806000004        20.669252691000001     
 H          1.1447383419999999        29.589734218000000        22.400000803999998     
 H          1.1452027840000003        29.592925732000005        20.719508241000000     
 H         0.78822124299999985        31.030183586000003        21.562393003999997     
 N         0.67957402100000008        29.995749064000005        21.560271394000001     
 C        -0.76220278799999996        29.638909357999999        21.558678274999998     
 H3        -1.2187349130000000        30.055246087000004        20.658755551999999     
 H3       -0.84701879700000016        28.550324535000001        21.563567698999996     
 H3        -1.2224461550000001        30.063121721000005        22.453023172999995     
 H          12.942679944000000        26.749542742999999        15.389460422999997     
 H          12.579327027000000        25.312400294000000        14.549137866999999     
 H          12.579861343999999        25.312165261000001        16.229672274999999     
 N          13.046601231999999        25.714562346000001        15.389362421999996     
 C          14.486743246000000        25.351478023999995        15.389466865999998     
 H3         14.566516709000000        24.262234923000001        15.390970780000002     
 H3         14.946974295999999        25.769114493000004        14.492158179000000     
 H3         14.946929741999998        25.771374045000005        16.285728482000000     
 H          8.3875021869999991        28.721662240000001        15.394137065999999     
 H          8.0288603589999994        30.161567272999999        16.232698743999997     
 H          8.0302313600000002        30.160172535000001        14.552620419000000     
 N          8.4951730750000003        29.756337849000005        15.393382166000000     
 C          9.9371562969999978        30.112413909000001        15.394170406000001     
 H3         10.022884856999999        31.200785110999998        15.389921326000000     
 H3         10.392717592999999        29.694514272999999        16.293583794000000     
 H3         10.396252816000001        29.687920370000001        14.499570678000000     
 H          14.784662373000000        25.901058975999998        22.384373860000000     
 H          14.421916516000000        24.462124881000005        21.546488855000000     
 H          14.770755825999998        25.901934700999998        20.703877091999999     
 N          14.312872102000000        25.496589525999998        21.547908927999998     
 C          12.870120669999999        25.849556310000008        21.559263970000000     
 H3         12.420815062999999        25.429695860999999        22.461051280999996     
 H3         12.781604793999998        26.937675376000001        21.556811271999997     
 H3         12.405690978999997        25.424556806000002        20.667536440999996     
 H          10.234138342000000        29.589051218000005        22.398284554000000     
 H          10.234602784000003        29.592242731999999        20.717791990999999     
 H          9.8776212429999983        31.029500586000001        21.560676753999999     
 N          9.7689740210000000        29.995066064000003        21.558555143999996     
 C          8.3271972119999997        29.638226358000004        21.556962025000001     
 H3         7.8706650869999999        30.054563086999998        20.657039302000001     
 H3         8.2423812030000008        28.549641534999999        21.561851448999999     
 H3         7.8669538449999994        30.062438721000003        22.451306923000001     
 H          22.032079944000003        26.748859742999997        15.387744173000002     
 H          21.668727027000003        25.311717294000001        14.547421616999996     
 H          21.669261343999999        25.311482260999998        16.227956025000001     
 N          22.136001232000005        25.713879346000002        15.387646172000000     
 C          23.576143246000004        25.350795024000000        15.387750616000000     
 H3         23.655916709000000        24.261551922999999        15.389254530000002     
 H3         24.036374296000002        25.768431493000001        14.490441928999999     
 H3         24.036329741999996        25.770691045000003        16.284012231999995     
 H          17.476902187000000        28.720979240000002        15.392420816000000     
 H          17.118260359000001        30.160884273000001        16.230982493999999     
 H          17.119631359999996        30.159489535000006        14.550904169000001     
 N          17.584573075000005        29.755654849000003        15.391665916000001     
 C          19.026556297000003        30.111730908999998        15.392454155999998     
 H3         19.112284857000002        31.200102111000000        15.388205076000000     
 H3         19.482117593000002        29.693831273000004        16.291867543999999     
 H3         19.485652816000002        29.687237370000002        14.497854428000000     
 H          23.874062372999997        25.900375976000007        22.382657609999995     
 H          23.511316516000001        24.461441880999995        21.544772604999999     
 H          23.860155826000000        25.901251701000003        20.702160842000001     
 N          23.402272101999998        25.495906526000002        21.546192678000001     
 C          21.959520670000000        25.848873310000002        21.557547719999999     
 H3         21.510215063000000        25.429012861000000        22.459335030999995     
 H3         21.871004793999997        26.936992375999999        21.555095022000000     
 H3         21.495090978999997        25.423873806000003        20.665820191000002     
 H          19.323538341999996        29.588368217999999        22.396568303999995     
 H          19.324002784000001        29.591559732000004        20.716075740999997     
 H          18.967021243000001        31.028817586000002        21.558960504000002     
 N          18.858374020999999        29.994383064000001        21.556838893999998     
 C          17.416597211999999        29.637543357999999        21.555245774999996     
 H3         16.960065087000000        30.053880087000007        20.655323052000000     
 H3         17.331781202999998        28.548958535000001        21.560135199000001     
 H3         16.956353845000002        30.061755721000001        22.449590672999996     
 H          31.121479944000001        26.748176743000002        15.386027922999999     
 H          30.758127027000000        25.311034293999999        14.545705366999998     
 H          30.758661344000000        25.310799261000003        16.226239775000000     
 N          31.225401231999999        25.713196346000000        15.385929921999999     
 C          32.665543245999999        25.350112023999998        15.386034365999999     
 H3         32.745316709000001        24.260868922999997        15.387538279999998     
 H3         33.125774296000003        25.767748492999999        14.488725678999998     
 H3         33.125729741999997        25.770008045000004        16.282295982000001     
 H          26.566302187000002        28.720296240000000        15.390704566000000     
 H          26.207660358999995        30.160201272999998        16.229266244000002     
 H          26.209031360000001        30.158806535000004        14.549187919000001     
 N          26.673973074999996        29.754971849000004        15.389949665999998     
 C          28.115956297000000        30.111047909000003        15.390737905999996     
 H3         28.201684856999996        31.199419111000005        15.386488826000001     
 H3         28.571517592999996        29.693148272999998        16.290151294000001     
 H3         28.575052815999999        29.686554370000000        14.496138177999999     
 H          32.963462372999999        25.899692976000004        22.380941360000001     
 H          32.600716515999999        24.460758881000007        21.543056355000001     
 H          32.949555826000008        25.900568700999997        20.700444591999997     
 N          32.491672101999995        25.495223526000000        21.544476427999999     
 C          31.048920670000005        25.848190310000000        21.555831469999998     
 H3         30.599615063000002        25.428329861000002        22.457618781000001     
 H3         30.960404793999999        26.936309376000001        21.553378771999999     
 H3         30.584490979000002        25.423190806000004        20.664103941000000     
 H          28.412938342000000        29.587685218000001        22.394852054000005     
 H          28.413402783999995        29.590876732000002        20.714359491000000     
 H          28.056421242999996        31.028134585999997        21.557244253999997     
 N          27.947774021000001        29.993700064000002        21.555122644000001     
 C          26.505997211999997        29.636860358000003        21.553529524999998     
 H3         26.049465087000005        30.053197087000001        20.653606801999999     
 H3         26.421181203000000        28.548275535000005        21.558418949000000     
 H3         26.045753844999997        30.061072721000002        22.447874422999995     
 H          3.8485489440000000        1.1416112429999998        27.720338673000001     
 H          3.4851960270000006      -0.29553120600000005        26.880016116999997     
 H          3.4857303439999994      -0.29576623900000004        28.560550524999996     
 N          3.9524702320000000       0.10663084600000000        27.720240672000003     
 C          5.3926122459999997      -0.25645347600000001        27.720345115999997     
 H3         5.4723857090000001       -1.3456965770000002        27.721849029999998     
 H3         5.8528432959999996       0.16118299300000002        26.823036428999991     
 H3         5.8527987420000001       0.16344254499999997        28.616606731999997     
 H        -0.70662881299999991        3.1137307399999998        27.725015315999993     
 H         -1.0652706409999997        4.5536357730000008        28.563576993999998     
 H         -1.0638996400000003        4.5522410349999998        26.883498669000002     
 N        -0.59895792500000000        4.1484063490000000        27.724260416000000     
 C         0.84302529700000006        4.5044824090000013        27.725048655999995     
 H3        0.92875385700000002        5.5928536109999998        27.720799575999997     
 H3         1.2985865930000000        4.0865827729999999        28.624462044000001     
 H3         1.3021218159999999        4.0799888700000002        26.830448927999999     
 H          5.6905313729999998       0.29312747600000011        34.715252110000002     
 H          5.3277855159999996       -1.1458066189999998        33.877367104999998     
 H          5.6766248260000003       0.29400320099999994        33.034755341999990     
 N          5.2187411020000001      -0.11134197400000000        33.878787178000003     
 C          3.7759896700000000       0.24162480999999997        33.890142220000001     
 H3         3.3266840630000001      -0.17823563900000000        34.791929530999994     
 H3         3.6874737940000006        1.3297438760000000        33.887689521999995     
 H3         3.3115599790000001      -0.18337469400000003        32.998414691000001     
 H          1.1400073420000001        3.9811197180000000        34.729162803999998     
 H          1.1404717839999998        3.9843112319999996        33.048670241000004     
 H         0.78349024300000014        5.4215690859999999        33.891555003999990     
 N         0.67484302100000015        4.3871345640000010        33.889433393999994     
 C        -0.76693378800000001        4.0302948580000004        33.887840274999995     
 H3        -1.2234659130000001        4.4466315869999997        32.987917551999999     
 H3       -0.85174979700000009        2.9417100350000003        33.892729699000000     
 H3        -1.2271771549999999        4.4545072209999992        34.782185173000002     
 H          12.937948944000002        1.1409282429999998        27.718622422999996     
 H          12.574596026999998      -0.29621420599999998        26.878299866999999     
 H          12.575130344000003      -0.29644923899999998        28.558834274999999     
 N          13.041870231999997       0.10594784600000001        27.718524422000002     
 C          14.482012245999998      -0.25713647600000000        27.718628866000000     
 H3         14.561785709000000       -1.3463795770000000        27.720132780000000     
 H3         14.942243296000001       0.16049999300000006        26.821320179000001     
 H3         14.942198742000000       0.16275954500000001        28.614890481999996     
 H          8.3827711869999995        3.1130477400000003        27.723299065999996     
 H          8.0241293589999998        4.5529527730000003        28.561860744000004     
 H          8.0255003600000006        4.5515580350000002        26.881782419000000     
 N          8.4904420750000007        4.1477233489999996        27.722544166000002     
 C          9.9324252970000000        4.5037994090000000        27.723332406000001     
 H3         10.018153857000000        5.5921706110000002        27.719083325999996     
 H3         10.387986593000001        4.0858997729999995        28.622745793999997     
 H3         10.391521815999999        4.0793058700000007        26.828732677999994     
 H          14.779931373000000       0.29244447600000001        34.713535860000000     
 H          14.417185516000000       -1.1464896189999998        33.875650855000004     
 H          14.766024826000001       0.29332020100000000        33.033039091999996     
 N          14.308141101999999      -0.11202497400000003        33.877070928000002     
 C          12.865389669999999       0.24094181000000003        33.888425970000000     
 H3         12.416084063000000      -0.17891863900000002        34.790213281000000     
 H3         12.776873793999998        1.3290608759999998        33.885973272000001     
 H3         12.400959979000000      -0.18405769399999999        32.996698440999992     
 H          10.229407341999998        3.9804367180000004        34.727446553999989     
 H          10.229871783999998        3.9836282320000000        33.046953991000002     
 H          9.8728902430000005        5.4208860860000003        33.889838754000003     
 N          9.7642430210000022        4.3864515639999997        33.887717143999993     
 C          8.3224662120000001        4.0296118580000000        33.886124024999994     
 H3         7.8659340870000003        4.4459485870000011        32.986201301999998     
 H3         8.2376502029999994        2.9410270349999998        33.891013448999999     
 H3         7.8622228449999998        4.4538242209999979        34.780468923000001     
 H          22.027348944000000        1.1402452429999999        27.716906173000002     
 H          21.663996027000000      -0.29689720600000002        26.876583617000001     
 H          21.664530344000003      -0.29713223900000002        28.557118024999998     
 N          22.131270231999999       0.10526484600000001        27.716808172000000     
 C          23.571412246000001      -0.25781947599999999        27.716912615999998     
 H3         23.651185709000000       -1.3470625770000002        27.718416529999999     
 H3         24.031643295999995       0.15981699299999996        26.819603928999999     
 H3         24.031598742000000       0.16207654499999999        28.613174231999999     
 H          17.472171187000001        3.1123647400000003        27.721582816000002     
 H          17.113529359000001        4.5522697730000017        28.560144493999999     
 H          17.114900359999996        4.5508750350000007        26.880066168999999     
 N          17.579842074999995        4.1470403489999992        27.720827915999998     
 C          19.021825297000003        4.5031164090000013        27.721616155999996     
 H3         19.107553856999999        5.5914876109999998        27.717367075999999     
 H3         19.477386593000002        4.0852167730000000        28.621029543999999     
 H3         19.480921815999995        4.0786228700000002        26.827016427999997     
 H          23.869331372999998       0.29176147600000002        34.711819609999992     
 H          23.506585516000001       -1.1471726190000000        33.873934605000002     
 H          23.855424826000000       0.29263720099999996        33.031322842000002     
 N          23.397541102000002      -0.11270797400000000        33.875354678000001     
 C          21.954789670000004       0.24025881000000002        33.886709719999992     
 H3         21.505484063000001      -0.17960163900000004        34.788497030999999     
 H3         21.866273794000008        1.3283778759999996        33.884257022000007     
 H3         21.490359979000004      -0.18474069400000001        32.994982190999998     
 H          19.318807341999996        3.9797537180000000        34.725730303999995     
 H          19.319271784000001        3.9829452320000005        33.045237741000001     
 H          18.962290243000005        5.4202030859999999        33.888122504000002     
 N          18.853643020999996        4.3857685640000001        33.886000893999999     
 C          17.411866211999996        4.0289288579999987        33.884407775000000     
 H3         16.955334087000001        4.4452655869999997        32.984485051999997     
 H3         17.327050202999999        2.9403440349999999        33.889297198999991     
 H3         16.951622844999996        4.4531412210000001        34.778752673000000     
 H          31.116748944000001        1.1395622430000001        27.715189922999993     
 H          30.753396027000001      -0.29758020600000001        26.874867367000000     
 H          30.753930344000004      -0.29781523900000006        28.555401775000000     
 N          31.220670232000003       0.10458184600000002        27.715091921999996     
 C          32.660812245999999      -0.25850247599999993        27.715196366000001     
 H3         32.740585709000001       -1.3477455770000002        27.716700279999998     
 H3         33.121043296000003       0.15913399300000000        26.817887679000002     
 H3         33.120998742000005       0.16139354499999997        28.611457982000001     
 H          26.561571186999998        3.1116817400000003        27.719866565999997     
 H          26.202929358999995        4.5515867730000013        28.558428244000002     
 H          26.204300360000001        4.5501920349999994        26.878349919000001     
 N          26.669242075000003        4.1463573490000005        27.719111666000000     
 C          28.111225297000001        4.5024334089999991        27.719899905999998     
 H3         28.196953856999997        5.5908046110000003        27.715650826000001     
 H3         28.566786593000000        4.0845337729999995        28.619313293999998     
 H3         28.570321816000000        4.0779398700000007        26.825300177999996     
 H          32.958731372999999       0.29107847599999992        34.710103359999998     
 H          32.595985515999999       -1.1478556190000000        33.872218354999994     
 H          32.944824825999994       0.29195420100000002        33.029606592000000     
 N          32.486941102000003      -0.11339097400000002        33.873638428000000     
 C          31.044189670000002       0.23957581000000003        33.884993469999991     
 H3         30.594884062999999      -0.18028463900000002        34.786780780999990     
 H3         30.955673793999996        1.3276948759999998        33.882540771999999     
 H3         30.579759979000002      -0.18542369400000003        32.993265940999997     
 H          28.408207342000001        3.9790707180000000        34.724014054000008     
 H          28.408671783999996        3.9822622320000001        33.043521491000000     
 H          28.051690242999999        5.4195200860000003        33.886406253999994     
 N          27.943043020999998        4.3850855639999997        33.884284643999997     
 C          26.501266212000008        4.0282458580000000        33.882691525000006     
 H3         26.044734087000002        4.4445825869999993        32.982768802000002     
 H3         26.416450203000004        2.9396610349999999        33.887580948999997     
 H3         26.041022845000008        4.4524582209999988        34.777036422999998     
 H          3.8509311940000002        9.6786512429999991        27.718584672999995     
 H          3.4875782769999994        8.2415087940000014        26.878262117000002     
 H          3.4881125940000000        8.2412737610000004        28.558796525000002     
 N          3.9548524820000002        8.6436708459999991        27.718486672000001     
 C          5.3949944959999989        8.2805865240000003        27.718591116000002     
 H3         5.4747679590000002        7.1913434230000002        27.720095030000000     
 H3         5.8552255459999998        8.6982229929999999        26.821282429000000     
 H3         5.8551809920000002        8.7004825449999998        28.614852731999996     
 H        -0.70424656299999999        11.650770740000000        27.723261315999999     
 H         -1.0628883910000000        13.090675773000001        28.561822994000003     
 H         -1.0615173899999997        13.089281035000003        26.881744669000000     
 N        -0.59657567500000008        12.685446349000001        27.722506416000002     
 C         0.84540754699999987        13.041522409000001        27.723294656000000     
 H3        0.93113610700000005        14.129893611000000        27.719045575999996     
 H3         1.3009688429999997        12.623622773000001        28.622708043999999     
 H3         1.3045040659999998        12.617028869999999        26.828694927999997     
 H          5.6929136229999999        8.8301674759999980        34.713498109999996     
 H          5.3301677659999989        7.3912333810000002        33.875613104999999     
 H          5.6790070760000004        8.8310432010000000        33.033001341999999     
 N          5.2211233519999993        8.4256980259999992        33.877033177999998     
 C          3.7783719200000001        8.7786648099999987        33.888388220000003     
 H3         3.3290663130000002        8.3588043610000025        34.790175531000010     
 H3         3.6898560439999999        9.8667838759999995        33.885935521999990     
 H3         3.3139422289999998        8.3536653059999999        32.996660691000002     
 H          1.1423895920000000        12.518159718000001        34.727408804000000     
 H          1.1428540340000000        12.521351232000001        33.046916240999998     
 H         0.78587249300000006        13.958609086000001        33.889801003999992     
 N         0.67722527100000007        12.924174564000001        33.887679394000003     
 C        -0.76455153799999986        12.567334858000002        33.886086274999997     
 H3        -1.2210836629999999        12.983671587000000        32.986163552000001     
 H3       -0.84936754700000006        11.478750035000001        33.890975699000002     
 H3        -1.2247949050000002        12.991547221000001        34.780431172999997     
 H          12.940331194000001        9.6779682430000022        27.716868423000001     
 H          12.576978277000000        8.2408257940000009        26.876545867000001     
 H          12.577512594000000        8.2405907610000000        28.557080274999997     
 N          13.044252481999999        8.6429878460000005        27.716770421999996     
 C          14.484394495999998        8.2799035240000016        27.716874866000001     
 H3         14.564167959000002        7.1906604230000006        27.718378779999998     
 H3         14.944625545999999        8.6975399929999995        26.819566178999999     
 H3         14.944580991999999        8.6997995449999994        28.613136481999998     
 H          8.3851534370000014        11.650087740000002        27.721545066000001     
 H          8.0265116090000017        13.089992773000001        28.560106743999995     
 H          8.0278826100000007        13.088598035000002        26.880028418999995     
 N          8.4928243249999991        12.684763348999999        27.720790165999997     
 C          9.9348075469999984        13.040839409000000        27.721578405999995     
 H3         10.020536106999998        14.129210611000000        27.717329326000002     
 H3         10.390368842999999        12.622939773000002        28.620991793999998     
 H3         10.393904065999997        12.616345869999998        26.826978677999996     
 H          14.782313623000000        8.8294844759999993        34.711781860000002     
 H          14.419567765999998        7.3905503810000006        33.873896854999998     
 H          14.768407076000003        8.8303602009999995        33.031285091999990     
 N          14.310523351999999        8.4250150260000005        33.875316927999997     
 C          12.867771919999999        8.7779818099999982        33.886671970000002     
 H3         12.418466313000000        8.3581213610000002        34.788459281000002     
 H3         12.779256044000000        9.8661008759999991        33.884219272000003     
 H3         12.403342228999998        8.3529823060000012        32.994944441000001     
 H          10.231789592000000        12.517476718000001        34.725692553999998     
 H          10.232254034000000        12.520668232000000        33.045199990999997     
 H          9.8752724929999989        13.957926086000002        33.888084753999998     
 N          9.7666252710000006        12.923491564000003        33.885963143999994     
 C          8.3248484619999985        12.566651858000002        33.884370024999996     
 H3         7.8683163370000013        12.982988587000001        32.984447302000000     
 H3         8.2400324529999995        11.478067035000002        33.889259449000001     
 H3         7.8646050949999982        12.990864221000001        34.778714923000003     
 H          22.029731193999996        9.6772852430000018        27.715152172999993     
 H          21.666378276999996        8.2401427940000005        26.874829617000000     
 H          21.666912593999999        8.2399077610000013        28.555364024999999     
 N          22.133652481999995        8.6423048460000000        27.715054171999995     
 C          23.573794496000001        8.2792205240000012        27.715158616000000     
 H3         23.653567958999997        7.1899774230000002        27.716662530000001     
 H3         24.034025545999999        8.6968569930000008        26.817849928999998     
 H3         24.033980992000000        8.6991165450000008        28.611420232000000     
 H          17.474553437000004        11.649404740000001        27.719828816000000     
 H          17.115911609000005        13.089309773000002        28.558390494000001     
 H          17.117282610000000        13.087915035000004        26.878312169000001     
 N          17.582224324999999        12.684080348999998        27.719073915999996     
 C          19.024207547000003        13.040156409000002        27.719862156000005     
 H3         19.109936106999999        14.128527611000001        27.715613076000000     
 H3         19.479768843000002        12.622256773000000        28.619275543999997     
 H3         19.483304065999995        12.615662870000000        26.825262428000002     
 H          23.871713623000002        8.8288014760000006        34.710065610000008     
 H          23.508967765999994        7.3898673810000002        33.872180604999990     
 H          23.857807075999993        8.8296772010000009        33.029568842000003     
 N          23.399923352000002        8.4243320260000001        33.873600678000003     
 C          21.957171920000004        8.7772988099999996        33.884955720000001     
 H3         21.507866313000001        8.3574383609999998        34.786743031000000     
 H3         21.868656044000002        9.8654178760000004        33.882503022000002     
 H3         21.492742229000001        8.3522993060000026        32.993228190999993     
 H          19.321189592000000        12.516793718000002        34.723976303999990     
 H          19.321654034000002        12.519985232000000        33.043483741000003     
 H          18.964672492999998        13.957243086000002        33.886368504000004     
 N          18.856025271000000        12.922808564000000        33.884246893999993     
 C          17.414248462000000        12.565968858000000        33.882653774999994     
 H3         16.957716336999997        12.982305587000003        32.982731051999991     
 H3         17.329432452999999        11.477384035000000        33.887543198999992     
 H3         16.954005094999999        12.990181220999999        34.776998672999994     
 H          31.119131193999998        9.6766022429999996        27.713435922999999     
 H          30.755778277000001        8.2394597940000001        26.873113366999995     
 H          30.756312594000004        8.2392247609999991        28.553647774999998     
 N          31.223052481999996        8.6416218459999996        27.713337922000004     
 C          32.663194495999996        8.2785375240000025        27.713442365999995     
 H3         32.742967958999998        7.1892944230000007        27.714946280000003     
 H3         33.123425545999993        8.6961739930000004        26.816133678999996     
 H3         33.123380992000008        8.6984335449999985        28.609703981999999     
 H          26.563953437000002        11.648721740000001        27.718112565999999     
 H          26.205311608999999        13.088626773000001        28.556674243999996     
 H          26.206682609999994        13.087232035000000        26.876595919000000     
 N          26.671624324999996        12.683397348999998        27.717357666000005     
 C          28.113607546999994        13.039473409000003        27.718145906000000     
 H3         28.199336107000001        14.127844611000000        27.713896825999999     
 H3         28.569168843000000        12.621573773000000        28.617559293999996     
 H3         28.572704065999996        12.614979870000003        26.823546178000001     
 H          32.961113623000003        8.8281184760000002        34.708349360000000     
 H          32.598367766000003        7.3891843810000006        33.870464355000003     
 H          32.947207075999998        8.8289942010000004        33.027852592000002     
 N          32.489323352000000        8.4236490259999997        33.871884428000001     
 C          31.046571920000002        8.7766158099999974        33.883239469999992     
 H3         30.597266312999999        8.3567553610000012        34.785026780999999     
 H3         30.958056043999999        9.8647348759999982        33.880786772000000     
 H3         30.582142228999995        8.3516163060000004        32.991511940999992     
 H          28.410589591999997        12.516110718000004        34.722260054000003     
 H          28.411054034000003        12.519302232000003        33.041767491000002     
 H          28.054072493000000        13.956560086000003        33.884652254000002     
 N          27.945425271000001        12.922125564000000        33.882530643999999     
 C          26.503648461999997        12.565285857999999        33.880937525000000     
 H3         26.047116336999995        12.981622587000002        32.981014801999990     
 H3         26.418832452999997        11.476701034999998        33.885826948999998     
 H3         26.043405094999997        12.989498221000002        34.775282422999993     
 H          3.8533134439999994        18.215691242999998        27.716830672999997     
 H          3.4899605270000000        16.778548794000002        26.876508117000000     
 H          3.4904948440000001        16.778313761000000        28.557042524999996     
 N          3.9572347319999999        17.180710846000004        27.716732671999999     
 C          5.3973767459999982        16.817626524000005        27.716837116000001     
 H3         5.4771502090000013        15.728383423000002        27.718341030000001     
 H3         5.8576077959999990        17.235262992999999        26.819528428999998     
 H3         5.8575632420000003        17.237522545000001        28.613098731999997     
 H        -0.70186431299999996        20.187810740000000        27.721507316000000     
 H         -1.0605061409999998        21.627715772999998        28.560068994000002     
 H         -1.0591351400000000        21.626321035000007        26.879990668999998     
 N        -0.59419342500000005        21.222486349000000        27.720752416000000     
 C         0.84778979700000001        21.578562408999996        27.721540655999998     
 H3        0.93351835699999997        22.666933611000005        27.717291575999997     
 H3         1.3033510930000001        21.160662773000002        28.620954043999994     
 H3         1.3068863159999999        21.154068870000000        26.826940927999996     
 H          5.6952958730000001        17.367207476000001        34.711744109999998     
 H          5.3325500159999999        15.928273381000002        33.873859105000001     
 H          5.6813893260000006        17.368083201000001        33.031247341999993     
 N          5.2235056020000012        16.962738026000000        33.875279178000007     
 C          3.7807541699999994        17.315704809999996        33.886634219999991     
 H3         3.3314485629999999        16.895844361000002        34.788421530999997     
 H3         3.6922382940000000        18.403823876000004        33.884181521999999     
 H3         3.3163244790000004        16.890705306000005        32.994906690999997     
 H          1.1447718420000002        21.055199718000004        34.725654804000001     
 H          1.1452362840000001        21.058391232000005        33.045162241000007     
 H         0.78825474300000020        22.495649086000004        33.888047004000001     
 N         0.67960752099999988        21.461214563999999        33.885925393999997     
 C        -0.76216928799999994        21.104374858000007        33.884332274999998     
 H3        -1.2187014130000000        21.520711587000005        32.984409552000002     
 H3       -0.84698529700000014        20.015790034999998        33.889221698999997     
 H3        -1.2224126549999998        21.528587220999995        34.778677172999998     
 H          12.942713444000001        18.215008243000000        27.715114422999999     
 H          12.579360526999999        16.777865794000004        26.874791866999999     
 H          12.579894844000002        16.777630761000001        28.555326274999995     
 N          13.046634731999999        17.180027846000005        27.715016421999998     
 C          14.486776746000000        16.816943524000003        27.715120865999999     
 H3         14.566550208999999        15.727700423000003        27.716624780000000     
 H3         14.947007796000001        17.234579993000001        26.817812178999997     
 H3         14.946963242000001        17.236839545000002        28.611382482000000     
 H          8.3875356869999997        20.187127740000001        27.719791065999999     
 H          8.0288938590000001        21.627032773000000        28.558352744000000     
 H          8.0302648600000026        21.625638035000001        26.878274418999997     
 N          8.4952065749999992        21.221803349000002        27.719036165999995     
 C          9.9371897969999985        21.577879409000001        27.719824406000004     
 H3         10.022918357000000        22.666250610999999        27.715575326000000     
 H3         10.392751093000001        21.159979773000003        28.619237793999996     
 H3         10.396286316000001        21.153385870000005        26.825224678000001     
 H          14.784695872999999        17.366524475999999        34.710027859999990     
 H          14.421950016000000        15.927590380999998        33.872142855000000     
 H          14.770789326000001        17.367400201000002        33.029531091999999     
 N          14.312905602000001        16.962055026000002        33.873562927999998     
 C          12.870154169999999        17.315021810000005        33.884917969999997     
 H3         12.420848563000002        16.895161361000000        34.786705281000003     
 H3         12.781638294000002        18.403140875999998        33.882465271999997     
 H3         12.405724479000002        16.890022306000002        32.993190441000003     
 H          10.234171842000002        21.054516718000002        34.723938554000000     
 H          10.234636284000000        21.057708231999996        33.043445990999999     
 H          9.8776547430000026        22.494966086000005        33.886330753999999     
 N          9.7690075210000025        21.460531564000004        33.884209144000003     
 C          8.3272307120000022        21.103691858000005        33.882616024999990     
 H3         7.8706985870000006        21.520028586999999        32.982693302000001     
 H3         8.2424147029999997        20.015107035000000        33.887505448999995     
 H3         7.8669873450000001        21.527904221000000        34.776960922999997     
 H          22.032113444000004        18.214325242999998        27.713398173000002     
 H          21.668760527000000        16.777182794000002        26.873075616999998     
 H          21.669294844000000        16.776947760999999        28.553610024999998     
 N          22.136034732000002        17.179344846000003        27.713300172000004     
 C          23.576176746000002        16.816260524000000        27.713404615999995     
 H3         23.655950209000000        15.727017423000001        27.714908529999995     
 H3         24.036407795999995        17.233896992999998        26.816095928999999     
 H3         24.036363242000000        17.236156545000000        28.609666231999999     
 H          17.476935686999997        20.186444740000002        27.718074815999994     
 H          17.118293858999998        21.626349773000005        28.556636493999996     
 H          17.119664860000004        21.624955035000006        26.876558168999992     
 N          17.584606575000002        21.221120349000000        27.717319916000005     
 C          19.026589796999996        21.577196408999995        27.718108155999996     
 H3         19.112318356999996        22.665567611000004        27.713859075999999     
 H3         19.482151092999999        21.159296773000005        28.617521543999995     
 H3         19.485686315999999        21.152702870000002        26.823508428000000     
 H          23.874095872999998        17.365841476000000        34.708311610000003     
 H          23.511350015999998        15.926907380999998        33.870426604999999     
 H          23.860189326000000        17.366717201000004        33.027814841999998     
 N          23.402305601999998        16.961372025999999        33.871846677999997     
 C          21.959554170000004        17.314338809999999        33.883201720000002     
 H3         21.510248562999998        16.894478361000001        34.784989030999995     
 H3         21.871038293999998        18.402457876000007        33.880749021999996     
 H3         21.495124479000001        16.889339306000004        32.991474191000002     
 H          19.323571842000000        21.053833718000000        34.722222303999999     
 H          19.324036284000002        21.057025232000001        33.041729740999997     
 H          18.967054742999998        22.494283086000003        33.884614503999998     
 N          18.858407521000000        21.459848564000001        33.882492894000002     
 C          17.416630712000003        21.103008857999999        33.880899775000003     
 H3         16.960098587000001        21.519345587000004        32.980977052000000     
 H3         17.331814702999999        20.014424034999998        33.885789199000001     
 H3         16.956387345000003        21.527221221000001        34.775244673000003     
 H          31.121513443999998        18.213642242999999        27.711681923000000     
 H          30.758160526999998        16.776499793999999        26.871359367000000     
 H          30.758694844000001        16.776264761000000        28.551893774999996     
 N          31.225434732000004        17.178661846000004        27.711583921999996     
 C          32.665576746000006        16.815577523999998        27.711688366000001     
 H3         32.745350209000009        15.726334423000001        27.713192280000001     
 H3         33.125807795999997        17.233213992999996        26.814379678999995     
 H3         33.125763241999998        17.235473545000001        28.607949981999997     
 H          26.566335687000002        20.185761740000004        27.716358565999997     
 H          26.207693858999999        21.625666772999999        28.554920243999998     
 H          26.209064860000002        21.624272035000001        26.874841919000001     
 N          26.674006575000000        21.220437349000004        27.715603666000003     
 C          28.115989796999997        21.576513409000000        27.716391905999998     
 H3         28.201718356999997        22.664884611000002        27.712142826000001     
 H3         28.571551092999993        21.158613773000003        28.615805294000005     
 H3         28.575086316000000        21.152019870000004        26.821792178000003     
 H          32.963495872999999        17.365158476000005        34.706595360000001     
 H          32.600750015999999        15.926224381000001        33.868710354999990     
 H          32.949589326000002        17.366034201000002        33.026098591999997     
 N          32.491705602000010        16.960689026000004        33.870130427999996     
 C          31.048954169999995        17.313655810000004        33.881485470000001     
 H3         30.599648562999999        16.893795360999999        34.783272780999994     
 H3         30.960438293999999        18.401774876000001        33.879032771999995     
 H3         30.584524478999999        16.888656306000005        32.989757940999993     
 H          28.412971842000001        21.053150718000001        34.720506053999998     
 H          28.413436283999996        21.056342231999999        33.040013490999996     
 H          28.056454742999996        22.493600086000001        33.882898253999997     
 N          27.947807521000001        21.459165564000003        33.880776644000001     
 C          26.506030712000001        21.102325858000004        33.879183525000002     
 H3         26.049498586999999        21.518662586999998        32.979260801999999     
 H3         26.421214702999993        20.013741035000002        33.884072949000000     
 H3         26.045787345000001        21.526538221000003        34.773528423000002     
 H          3.8556956940000000        26.752731242999999        27.715076672999999     
 H          3.4923427770000002        25.315588793999996        26.874754116999998     
 H          3.4928770939999989        25.315353761000001        28.555288524999995     
 N          3.9596169820000005        25.717750846000001        27.714978672000001     
 C          5.3997589960000001        25.354666523999995        27.715083115999995     
 H3         5.4795324590000005        24.265423423000009        27.716587029999999     
 H3         5.8599900460000001        25.772302993000004        26.817774428999996     
 H3         5.8599454919999987        25.774562544999998        28.611344731999996     
 H        -0.69948206300000015        28.724850740000004        27.719753315999998     
 H         -1.0581238910000001        30.164755772999996        28.558314994000000     
 H         -1.0567528900000001        30.163361035000005        26.878236668999996     
 N        -0.59181117500000013        29.759526349000009        27.718998416000002     
 C         0.85017204700000015        30.115602409000005        27.719786655999997     
 H3        0.93590060700000011        31.203973610999999        27.715537575999999     
 H3         1.3057333429999998        29.697702773000003        28.619200043999996     
 H3         1.3092685660000001        29.691108870000001        26.825186928000001     
 H          5.6976781230000002        25.904247476000002        34.709990110000000     
 H          5.3349322660000000        24.465313381000005        33.872105105000010     
 H          5.6837715759999998        25.905123200999999        33.029493341999995     
 N          5.2258878519999996        25.499778026000005        33.873525178000001     
 C          3.7831364199999999        25.852744809999997        33.884880219999999     
 H3         3.3338308130000001        25.432884361000003        34.786667530999999     
 H3         3.6946205440000006        26.940863876000002        33.882427522000000     
 H3         3.3187067290000001        25.427745305999998        32.993152690999992     
 H          1.1471540919999998        29.592239717999998        34.723900803999996     
 H          1.1476185340000000        29.595431231999999        33.043408241000002     
 H         0.79063699300000001        31.032689086000001        33.886293004000002     
 N         0.68198977100000002        29.998254564000003        33.884171393999992     
 C        -0.75978703800000003        29.641414858000008        33.882578274999993     
 H3        -1.2163191629999999        30.057751586999998        32.982655551999997     
 H3       -0.84460304700000011        28.552830034999999        33.887467698999991     
 H3        -1.2200304050000002        30.065627221000007        34.776923173000000     
 H          12.945095693999999        26.752048243000001        27.713360423000001     
 H          12.581742777000001        25.314905794000005        26.873037866999997     
 H          12.582277094000002        25.314670761000002        28.553572274999997     
 N          13.049016981999998        25.717067846000003        27.713262422000003     
 C          14.489158995999999        25.353983524000004        27.713366865999998     
 H3         14.568932458999999        24.264740422999999        27.714870779999995     
 H3         14.949390046000003        25.771619993000002        26.816058178999995     
 H3         14.949345491999999        25.773879545000003        28.609628481999998     
 H          8.3899179369999999        28.724167739999999        27.718037065999997     
 H          8.0312761090000002        30.164072773000004        28.556598743999995     
 H          8.0326471099999974        30.162678034999995        26.876520418999998     
 N          8.4975888249999976        29.758843349000003        27.717282166000000     
 C          9.9395720470000004        30.114919409000002        27.718070405999995     
 H3         10.025300607000002        31.203290611000000        27.713821325999998     
 H3         10.395133342999998        29.697019773000001        28.617483794000002     
 H3         10.398668565999998        29.690425869999999        26.823470678000000     
 H          14.787078123000001        25.903564475999996        34.708273859999998     
 H          14.424332266000000        24.464630381000003        33.870388855000002     
 H          14.773171576000001        25.904440201000000        33.027777092000008     
 N          14.315287852000001        25.499095025999999        33.871808928000000     
 C          12.872536419999998        25.852061810000002        33.883163969999998     
 H3         12.423230813000000        25.432201361000004        34.784951280999998     
 H3         12.784020543999999        26.940180875999999        33.880711271999999     
 H3         12.408106728999998        25.427062306000000        32.991436440999991     
 H          10.236554091999999        29.591556718000000        34.722184553999995     
 H          10.237018534000001        29.594748232000001        33.041691991000000     
 H          9.8800369930000009        31.032006085999999        33.884576754000001     
 N          9.7713897709999991        29.997571564000001        33.882455143999991     
 C          8.3296129619999988        29.640731858000002        33.880862024999992     
 H3         7.8730808370000007        30.057068587000000        32.980939301999996     
 H3         8.2447969530000016        28.552147035000004        33.885751448999990     
 H3         7.8693695949999993        30.064944221000001        34.775206922999999     
 H          22.034495694000000        26.751365243000002        27.711644172999996     
 H          21.671142776999996        25.314222793999996        26.871321617000000     
 H          21.671677094000003        25.313987761000000        28.551856025000003     
 N          22.138416981999995        25.716384846000000        27.711546171999995     
 C          23.578558996000002        25.353300524000005        27.711650616000004     
 H3         23.658332458999997        24.264057423000004        27.713154530000001     
 H3         24.038790045999999        25.770936992999999        26.814341929000001     
 H3         24.038745492000000        25.773196545000001        28.607912231999997     
 H          17.479317937000001        28.723484740000004        27.716320816000003     
 H          17.120676109000001        30.163389772999999        28.554882494000005     
 H          17.122047109999997        30.161995035000004        26.874804169000001     
 N          17.586988824999995        29.758160349000001        27.715565915999996     
 C          19.028972046999996        30.114236409000000        27.716354155999994     
 H3         19.114700606999996        31.202607611000001        27.712105075999997     
 H3         19.484533342999995        29.696336773000002        28.615767544000001     
 H3         19.488068565999999        29.689742870000000        26.821754427999998     
 H          23.876478122999998        25.902881476000005        34.706557609999997     
 H          23.513732266000002        24.463947381000001        33.868672605000000     
 H          23.862571576000001        25.903757200999998        33.026060842000007     
 N          23.404687851999999        25.498412026000004        33.870092677999992     
 C          21.961936420000001        25.851378810000000        33.881447719999997     
 H3         21.512630813000005        25.431518360999998        34.783235030999997     
 H3         21.873420544000002        26.939497876000004        33.878995021999998     
 H3         21.497506729000001        25.426379306000001        32.989720191000004     
 H          19.325954092000000        29.590873718000001        34.720468304000001     
 H          19.326418533999998        29.594065231999998        33.039975740999992     
 H          18.969436992999999        31.031323086000000        33.882860503999993     
 N          18.860789771000000        29.996888563999999        33.880738893999990     
 C          17.419012961999996        29.640048858000004        33.879145774999991     
 H3         16.962480837000001        30.056385587000005        32.979223052000002     
 H3         17.334196953000003        28.551464034999995        33.884035199000003     
 H3         16.958769594999996        30.064261220999999        34.773490672999998     
 H          31.123895694000002        26.750682243000000        27.709927922999999     
 H          30.760542777000001        25.313539794000000        26.869605366999998     
 H          30.761077094000004        25.313304761000005        28.550139774999998     
 N          31.227816982000000        25.715701846000002        27.709829922000001     
 C          32.667958996000003        25.352617523999999        27.709934365999999     
 H3         32.747732458999991        24.263374422999998        27.711438279999992     
 H3         33.128190045999993        25.770253992999997        26.812625679000000     
 H3         33.128145492000002        25.772513544999995        28.606195981999999     
 H          26.568717936999999        28.722801739999998        27.714604566000002     
 H          26.210076109000003        30.162706773000004        28.553166244000000     
 H          26.211447110000005        30.161312034999998        26.873087918999996     
 N          26.676388825000004        29.757477349000002        27.713849666000002     
 C          28.118372047000001        30.113553409000005        27.714637905999997     
 H3         28.204100607000001        31.201924611000003        27.710388825999999     
 H3         28.573933342999997        29.695653772999997        28.614051293999999     
 H3         28.577468565999997        29.689059870000001        26.820038178000001     
 H          32.965878123000010        25.902198475999995        34.704841360000003     
 H          32.603132266000003        24.463264381000002        33.866956354999999     
 H          32.951971575999991        25.903074201000003        33.024344591999998     
 N          32.494087852000000        25.497729025999998        33.868376427999991     
 C          31.051336420000002        25.850695809999998        33.879731469999996     
 H3         30.602030812999999        25.430835361000003        34.781518780999995     
 H3         30.962820544000000        26.938814876000002        33.877278771999997     
 H3         30.586906728999999        25.425696305999999        32.988003941000009     
 H          28.415354092000001        29.590190717999999        34.718752053999992     
 H          28.415818534000000        29.593382232000000        33.038259490999991     
 H          28.058836993000000        31.030640085999998        33.881144253999992     
 N          27.950189770999998        29.996205564000004        33.879022644000003     
 C          26.508412962000005        29.639365858000005        33.877429524999997     
 H3         26.051880836999999        30.055702586999999        32.977506802000001     
 H3         26.423596953000001        28.550781035000004        33.882318949000002     
 H3         26.048169595000005        30.063578221000004        34.771774422999989     
 H          3.8509646940000000        1.1441167429999999        40.044238673000002     
 H          3.4876117770000001      -0.29302570600000005        39.203916116999999     
 H          3.4881460940000002      -0.29326073899999999        40.884450524999991     
 N          3.9548859820000000       0.10913634599999997        40.044140671999990     
 C          5.3950279959999996      -0.25394797600000002        40.044245115999999     
 H3         5.4748014590000009       -1.3431910769999997        40.045749030000003     
 H3         5.8552590459999996       0.16368849300000002        39.146936429000000     
 H3         5.8552144919999991       0.16594804499999999        40.940506731999996     
 H        -0.70421306299999986        3.1162362400000001        40.048915315999999     
 H         -1.0628548910000000        4.5561412729999997        40.887476993999989     
 H         -1.0614838900000001        4.5547465349999996        39.207398668999993     
 N        -0.59654217499999984        4.1509118490000008        40.048160415999995     
 C         0.84544104700000000        4.5069879090000011        40.048948656000000     
 H3        0.93116960700000007        5.5953591109999996        40.044699575999999     
 H3         1.3010023429999997        4.0890882729999989        40.948362044000000     
 H3         1.3045375660000000        4.0824943700000009        39.154348927999997     
 H          5.6929471229999988       0.29563297600000005        47.039152110000003     
 H          5.3302012660000004       -1.1433011190000000        46.201267104999992     
 H          5.6790405759999993       0.29650870099999999        45.358655341999992     
 N          5.2211568520000000      -0.10883647400000002        46.202687178000005     
 C          3.7784054199999990       0.24413031000000002        46.214042220000010     
 H3         3.3290998130000005      -0.17573013900000004        47.115829530999996     
 H3         3.6898895440000001        1.3322493760000000        46.211589521999997     
 H3         3.3139757289999996      -0.18086919399999998        45.322314691000003     
 H          1.1424230920000000        3.9836252180000002        47.053062804000000     
 H          1.1428875340000000        3.9868167320000003        45.372570241000005     
 H         0.78590599299999997        5.4240745860000006        46.215455003999999     
 N         0.67725877100000009        4.3896400640000008        46.213333394000003     
 C        -0.76451803800000007        4.0328003580000003        46.211740274999997     
 H3        -1.2210501630000001        4.4491370870000013        45.311817552000001     
 H3       -0.84933404700000004        2.9442155350000001        46.216629699000002     
 H3        -1.2247614050000000        4.4570127210000008        47.106085172999990     
 H          12.940364693999999        1.1434337429999999        40.042522423000001     
 H          12.577011776999997      -0.29370870600000004        39.202199866999997     
 H          12.577546094000002      -0.29394373899999993        40.882734274999997     
 N          13.044285982000000       0.10845334600000003        40.042424422000011     
 C          14.484427995999999      -0.25463097600000001        40.042528865999998     
 H3         14.564201459000001       -1.3438740769999999        40.044032780000002     
 H3         14.944659046000000       0.16300549300000003        39.145220178999999     
 H3         14.944614491999998       0.16526504500000003        40.938790482000002     
 H          8.3851869370000003        3.1155532400000001        40.047199065999997     
 H          8.0265451089999988        4.5554582730000011        40.885760743999995     
 H          8.0279161099999996        4.5540635349999992        39.205682418999999     
 N          8.4928578249999997        4.1502288490000012        40.046444165999993     
 C          9.9348410470000008        4.5063049089999998        40.047232405999999     
 H3         10.020569607000001        5.5946761110000001        40.042983325999998     
 H3         10.390402343000000        4.0884052730000011        40.946645793999998     
 H3         10.393937566000002        4.0818113699999996        39.152632678000003     
 H          14.782347122999997       0.29494997600000000        47.037435859999995     
 H          14.419601266000003       -1.1439841190000002        46.199550854999998     
 H          14.768440576000001       0.29582570100000005        45.356939091999990     
 N          14.310556851999998      -0.10951947400000001        46.200970927999997     
 C          12.867805419999998       0.24344731000000003        46.212325970000002     
 H3         12.418499812999999      -0.17641313900000002        47.114113281000002     
 H3         12.779289544000001        1.3315663760000001        46.209873271999996     
 H3         12.403375729000002      -0.18155219399999997        45.320598441000001     
 H          10.231823091999999        3.9829422179999994        47.051346553999998     
 H          10.232287533999999        3.9861337319999999        45.370853990999997     
 H          9.8753059930000013        5.4233915860000002        46.213738753999998     
 N          9.7666587710000012        4.3889570640000013        46.211617143999995     
 C          8.3248819619999992        4.0321173579999998        46.210024025000003     
 H3         7.8683498369999993        4.4484540870000000        45.310101302000000     
 H3         8.2400659530000002        2.9435325350000006        46.214913448999994     
 H3         7.8646385950000006        4.4563297210000004        47.104368923000003     
 H          22.029764694000001        1.1427507429999999        40.040806173000000     
 H          21.666411776999997      -0.29439170600000009        39.200483617000003     
 H          21.666946094000000      -0.29462673900000008        40.881018025000003     
 N          22.133685982000003       0.10777034599999999        40.040708172000002     
 C          23.573827995999999      -0.25531397600000005        40.040812615999990     
 H3         23.653601459000001       -1.3445570769999999        40.042316530000001     
 H3         24.034059045999999       0.16232249300000001        39.143503928999991     
 H3         24.034014491999997       0.16458204500000001        40.937074231999993     
 H          17.474586937000002        3.1148702400000001        40.045482815999996     
 H          17.115945108999998        4.5547752729999997        40.884044493999994     
 H          17.117316110000001        4.5533805349999987        39.203966169000005     
 N          17.582257824999999        4.1495458489999999        40.044727915999999     
 C          19.024241046999997        4.5056219090000003        40.045516155999991     
 H3         19.109969607000000        5.5939931109999996        40.041267075999997     
 H3         19.479802343000006        4.0877222730000007        40.944929543999997     
 H3         19.483337566000003        4.0811283700000001        39.150916428000002     
 H          23.871747122999999       0.29426697600000007        47.035719609999994     
 H          23.509001265999999       -1.1446671190000000        46.197834604999997     
 H          23.857840576000005       0.29514270099999995        45.355222842000011     
 N          23.399956851999995      -0.11020247400000001        46.199254678000003     
 C          21.957205420000005       0.24276431000000001        46.210609720000001     
 H3         21.507899813000005      -0.17709613899999999        47.112397031000000     
 H3         21.868689543999999        1.3308833760000001        46.208157021999995     
 H3         21.492775729000002      -0.18223519399999999        45.318882190999993     
 H          19.321223092000000        3.9822592179999998        47.049630303999990     
 H          19.321687533999999        3.9854507319999999        45.369137740999996     
 H          18.964705992999995        5.4227085860000006        46.212022503999997     
 N          18.856058771000004        4.3882740640000009        46.209900893999993     
 C          17.414281962000000        4.0314343580000012        46.208307774999994     
 H3         16.957749837000001        4.4477710869999996        45.308385051999998     
 H3         17.329465952999996        2.9428495350000010        46.213197198999993     
 H3         16.954038595000000        4.4556467210000008        47.102652673000001     
 H          31.119164694000002        1.1420677429999999        40.039089922999999     
 H          30.755811777000002      -0.29507470600000008        39.198767366999995     
 H          30.756346094000005      -0.29530973900000007        40.879301775000002     
 N          31.223085982000001       0.10708734600000001        40.038991922000001     
 C          32.663227996000003      -0.25599697599999999        40.039096366000003     
 H3         32.743001459000006       -1.3452400769999999        40.040600280000000     
 H3         33.123459046000001       0.16163949300000005        39.141787678999997     
 H3         33.123414492000002       0.16389904500000005        40.935357981999992     
 H          26.563986937000003        3.1141872400000006        40.043766566000002     
 H          26.205345109000000        4.5540922730000002        40.882328244000007     
 H          26.206716109999999        4.5526975350000001        39.202249919000003     
 N          26.671657824999997        4.1488628490000004        40.043011665999998     
 C          28.113641047000002        4.5049389089999998        40.043799905999997     
 H3         28.199369607000001        5.5933101110000001        40.039550826000003     
 H3         28.569202342999997        4.0870392730000011        40.943213294000003     
 H3         28.572737566000004        4.0804453699999987        39.149200178000001     
 H          32.961147123000003       0.29358397600000002        47.034003360000000     
 H          32.598401266000010       -1.1453501189999999        46.196118355000003     
 H          32.947240575999999       0.29445970100000002        45.353506592000002     
 N          32.489356852000000      -0.11088547400000001        46.197538427999994     
 C          31.046605419999999       0.24208130999999997        46.208893470000000     
 H3         30.597299813000006      -0.17777913900000006        47.110680780999999     
 H3         30.958089544000003        1.3302003760000001        46.206440772000001     
 H3         30.582175728999999      -0.18291819400000003        45.317165940999992     
 H          28.410623092000002        3.9815762179999998        47.047914054000003     
 H          28.411087533999996        3.9847677319999999        45.367421490999995     
 H          28.054105993000000        5.4220255860000002        46.210306254000002     
 N          27.945458771000002        4.3875910640000013        46.208184643999999     
 C          26.503681961999998        4.0307513580000007        46.206591525000000     
 H3         26.047149836999996        4.4470880869999991        45.306668801999990     
 H3         26.418865953000001        2.9421665350000006        46.211480949000006     
 H3         26.043438594999998        4.4549637210000004        47.100936423000000     
 H          3.8533469439999997        9.6811567430000043        40.042484672999997     
 H          3.4899940269999998        8.2440142939999994        39.202162117000000     
 H          3.4905283439999999        8.2437792610000002        40.882696524999993     
 N          3.9572682320000001        8.6461763460000007        40.042386671999992     
 C          5.3974102460000006        8.2830920240000019        40.042491115999994     
 H3         5.4771837090000011        7.1938489230000009        40.043995029999998     
 H3         5.8576412960000006        8.7007284929999980        39.145182429000002     
 H3         5.8575967419999992        8.7029880450000014        40.938752731999990     
 H        -0.70183081300000005        11.653276240000002        40.047161316000000     
 H         -1.0604726410000000        13.093181273000001        40.885722993999998     
 H         -1.0591016400000002        13.091786535000002        39.205644669000002     
 N        -0.59415992500000003        12.687951848999999        40.046406416000004     
 C         0.84782329700000003        13.044027909000004        40.047194655999995     
 H3        0.93355185699999998        14.132399111000000        40.042945576000001     
 H3         1.3033845930000001        12.626128273000001        40.946608044000001     
 H3         1.3069198160000002        12.619534370000000        39.152594927999992     
 H          5.6953293729999999        8.8326729759999996        47.037398109999998     
 H          5.3325835159999997        7.3937388810000009        46.199513105000008     
 H          5.6814228260000004        8.8335487009999998        45.356901341999993     
 N          5.2235391020000002        8.4282035260000008        46.200933178000000     
 C          3.7807876700000000        8.7811703099999985        46.212288219999998     
 H3         3.3314820630000002        8.3613098610000005        47.114075530999997     
 H3         3.6922717940000003        9.8692893759999976        46.209835521999992     
 H3         3.3163579789999997        8.3561708060000015        45.320560690999990     
 H          1.1448053419999999        12.520665218000001        47.051308804000001     
 H          1.1452697839999999        12.523856732000000        45.370816241000000     
 H         0.78828824300000000        13.961114586000003        46.213701003999994     
 N         0.67964102100000001        12.926680063999999        46.211579393999990     
 C        -0.76213578800000004        12.569840358000000        46.209986274999991     
 H3        -1.2186679129999998        12.986177087000002        45.310063552000003     
 H3       -0.84695179699999990        11.481255535000001        46.214875698999997     
 H3        -1.2223791549999998        12.994052720999999        47.104331172999991     
 H          12.942746944000000        9.6804737430000021        40.040768423000003     
 H          12.579394026999999        8.2433312940000008        39.200445866999992     
 H          12.579928343999999        8.2430962610000016        40.880980274999999     
 N          13.046668231999998        8.6454933460000003        40.040670421999998     
 C          14.486810245999997        8.2824090240000015        40.040774866000000     
 H3         14.566583709000001        7.1931659229999996        40.042278779999997     
 H3         14.947041296000002        8.7000454929999975        39.143466178999994     
 H3         14.946996742000000        8.7023050449999992        40.937036482000003     
 H          8.3875691870000004        11.652593240000002        40.045445065999992     
 H          8.0289273589999990        13.092498273000002        40.884006743999997     
 H          8.0302983599999997        13.091103535000002        39.203928419000000     
 N          8.4952400749999999        12.687268849000001        40.044690166000009     
 C          9.9372232970000010        13.043344909000004        40.045478405999994     
 H3         10.022951856999999        14.131716111000001        40.041229325999993     
 H3         10.392784593000000        12.625445273000002        40.944891794000007     
 H3         10.396319816000000        12.618851370000000        39.150878677999991     
 H          14.784729372999998        8.8319899759999991        47.035681859999990     
 H          14.421983516000001        7.3930558810000004        46.197796855000000     
 H          14.770822826000002        8.8328657009999993        45.355185091999992     
 N          14.312939102000000        8.4275205260000003        46.199216927999998     
 C          12.870187670000000        8.7804873099999980        46.210571969999990     
 H3         12.420882063000001        8.3606268610000001        47.112359280999996     
 H3         12.781671793999998        9.8686063759999989        46.208119271999998     
 H3         12.405757978999999        8.3554878060000011        45.318844440999996     
 H          10.234205341999997        12.519982218000001        47.049592553999993     
 H          10.234669783999998        12.523173732000004        45.369099990999999     
 H          9.8776882429999997        13.960431586000000        46.211984753999999     
 N          9.7690410209999978        12.925997064000001        46.209863143999996     
 C          8.3272642119999993        12.569157358000000        46.208270024999990     
 H3         7.8707320869999995        12.985494086999999        45.308347302000001     
 H3         8.2424482029999986        11.480572534999999        46.213159448999996     
 H3         7.8670208449999999        12.993369721000001        47.102614922999997     
 H          22.032146944000004        9.6797907430000016        40.039052173000002     
 H          21.668794026999997        8.2426482940000003        39.198729616999998     
 H          21.669328344000004        8.2424132609999994        40.879264024999998     
 N          22.136068232000000        8.6448103459999999        40.038954171999990     
 C          23.576210245999999        8.2817260239999992        40.039058616000005     
 H3         23.655983709000001        7.1924829230000009        40.040562530000003     
 H3         24.036441296000003        8.6993624930000006        39.141749928999999     
 H3         24.036396742000001        8.7016220450000006        40.935320232000002     
 H          17.476969186999998        11.651910240000001        40.043728815999998     
 H          17.118327358999995        13.091815273000000        40.882290493999996     
 H          17.119698360000001        13.090420535000000        39.202212168999999     
 N          17.584640075000003        12.686585849000000        40.042973916000001     
 C          19.026623296999997        13.042661909000000        40.043762156000000     
 H3         19.112351857000000        14.131033111000002        40.039513075999992     
 H3         19.482184592999999        12.624762273000002        40.943175543999999     
 H3         19.485719816000000        12.618168369999999        39.149162427999990     
 H          23.874129372999999        8.8313069759999987        47.033965610000003     
 H          23.511383515999999        7.3923728810000018        46.196080604999999     
 H          23.860222826000001        8.8321827010000025        45.353468841999998     
 N          23.402339101999999        8.4268375260000017        46.197500677999997     
 C          21.959587670000001        8.7798043100000012        46.208855719999995     
 H3         21.510282062999998        8.3599438609999996        47.110643031000002     
 H3         21.871071793999995        9.8679233759999985        46.206403022000003     
 H3         21.495157978999995        8.3548048060000006        45.317128191000002     
 H          19.323605342000004        12.519299218000002        47.047876303999992     
 H          19.324069784000002        12.522490732000001        45.367383740999990     
 H          18.967088242999999        13.959748586000002        46.210268503999991     
 N          18.858441020999997        12.925314064000000        46.208146894000002     
 C          17.416664212000004        12.568474357999998        46.206553775000003     
 H3         16.960132087000002        12.984811086999999        45.306631052000000     
 H3         17.331848203000000        11.479889534999998        46.211443198999994     
 H3         16.956420845000000        12.992686721000002        47.100898673000003     
 H          31.121546943999995        9.6791077430000012        40.037335922999993     
 H          30.758194026999995        8.2419652940000017        39.197013366999990     
 H          30.758728343999998        8.2417302610000007        40.877547774999996     
 N          31.225468231999994        8.6441273459999994        40.037237921999996     
 C          32.665610246000000        8.2810430240000006        40.037342365999997     
 H3         32.745383709000002        7.1917999229999996        40.038846279999994     
 H3         33.125841296000004        8.6986794930000002        39.140033678999991     
 H3         33.125796741999991        8.7009390450000001        40.933603982000001     
 H          26.566369186999999        11.651227240000001        40.042012565999997     
 H          26.207727359000003        13.091132272999999        40.880574244000002     
 H          26.209098360000002        13.089737534999999        39.200495918999998     
 N          26.674040074999997        12.685902849000000        40.041257666000000     
 C          28.116023297000002        13.041978908999999        40.042045905999998     
 H3         28.201751857000005        14.130350111000002        40.037796825999997     
 H3         28.571584593000001        12.624079273000001        40.941459293999998     
 H3         28.575119816000001        12.617485370000001        39.147446178000003     
 H          32.963529373000007        8.8306239760000000        47.032249360000002     
 H          32.600783516000000        7.3916898810000005        46.194364354999998     
 H          32.949622826000009        8.8314997010000020        45.351752591999997     
 N          32.491739101999997        8.4261545260000030        46.195784428000003     
 C          31.048987669999999        8.7791213100000025        46.207139469999994     
 H3         30.599682063000003        8.3592608609999992        47.108926780999994     
 H3         30.960471794000000        9.8672403759999998        46.204686772000002     
 H3         30.584557979000000        8.3541218060000002        45.315411941000001     
 H          28.413005342000002        12.518616218000000        47.046160054000005     
 H          28.413469784000000        12.521807732000001        45.365667491000004     
 H          28.056488242999993        13.959065586000001        46.208552253999990     
 N          27.947841020999999        12.924631064000000        46.206430644000008     
 C          26.506064211999998        12.567791357999997        46.204837525000009     
 H3         26.049532086999996        12.984128086999998        45.304914801999999     
 H3         26.421248203000001        11.479206534999998        46.209726949000000     
 H3         26.045820845000001        12.992003721000001        47.099182423000002     
 H          3.8557291939999998        18.218196743000004        40.040730672999999     
 H          3.4923762769999995        16.781054294000000        39.200408117000002     
 H          3.4929105940000000        16.780819261000001        40.880942525000009     
 N          3.9596504819999998        17.183216345999995        40.040632672000001     
 C          5.3997924960000008        16.820132023999999        40.040737116000003     
 H3         5.4795659590000003        15.730888923000002        40.042241029999992     
 H3         5.8600235459999999        17.237768493000001        39.143428428999997     
 H3         5.8599789920000012        17.240028044999995        40.936998731999999     
 H        -0.69944856300000013        20.190316240000001        40.045407316000002     
 H         -1.0580903909999999        21.630221273000000        40.883968994000000     
 H         -1.0567193900000000        21.628826535000005        39.203890668999996     
 N        -0.59177767500000000        21.224991849000002        40.044652415999991     
 C         0.85020554699999984        21.581067909000005        40.045440655999990     
 H3        0.93593410700000002        22.669439111000003        40.041191576000003     
 H3         1.3057668430000000        21.163168273000000        40.944854044000003     
 H3         1.3093020660000003        21.156574370000001        39.150840928000001     
 H          5.6977116230000000        17.369712976000002        47.035644109999993     
 H          5.3349657659999998        15.930778881000000        46.197759105000003     
 H          5.6838050759999987        17.370588700999999        45.355147342000002     
 N          5.2259213520000003        16.965243525999998        46.199179177999994     
 C          3.7831699200000002        17.318210309999998        46.210534220000000     
 H3         3.3338643129999999        16.898349861000000        47.112321530999999     
 H3         3.6946540439999995        18.406329375999999        46.208081521999993     
 H3         3.3187402289999994        16.893210805999999        45.318806690999999     
 H          1.1471875920000001        21.057705217999995        47.049554803999996     
 H          1.1476520340000000        21.060896732000003        45.369062241000002     
 H         0.79067049300000014        22.498154585999995        46.211947004000002     
 N         0.68202327100000004        21.463720064000000        46.209825393999999     
 C        -0.75975353800000001        21.106880358000002        46.208232275000000     
 H3        -1.2162856630000003        21.523217086999999        45.308309551999997     
 H3       -0.84456954700000009        20.018295535000000        46.213121698999998     
 H3        -1.2199969049999999        21.531092721000004        47.102577173000000     
 H          12.945129194000000        18.217513743000001        40.039014422999990     
 H          12.581776276999999        16.780371293999998        39.198691867000001     
 H          12.582310594000001        16.780136260999999        40.879226275000008     
 N          13.049050482000002        17.182533346000007        40.038916422000000     
 C          14.489192495999999        16.819449024000001        40.039020865999994     
 H3         14.568965959000002        15.730205923000000        40.040524779999998     
 H3         14.949423546000000        17.237085492999999        39.141712179000002     
 H3         14.949378992000000        17.239345045000000        40.935282481999998     
 H          8.3899514370000006        20.189633239999999        40.043691066000001     
 H          8.0313096089999974        21.629538273000005        40.882252743999999     
 H          8.0326806099999981        21.628143534999996        39.202174419000002     
 N          8.4976223250000000        21.224308849000000        40.042936165999997     
 C          9.9396055469999975        21.580384909000003        40.043724405999995     
 H3         10.025334106999999        22.668756111000000        40.039475326000002     
 H3         10.395166843000000        21.162485273000001        40.943137794000002     
 H3         10.398702066000002        21.155891370000003        39.149124677999993     
 H          14.787111622999998        17.369029976000000        47.033927859999999     
 H          14.424365765999998        15.930095881000000        46.196042855000002     
 H          14.773205075999998        17.369905701000004        45.353431092000001     
 N          14.315321351999998        16.964560526000003        46.197462927999993     
 C          12.872569920000000        17.317527310000003        46.208817969999998     
 H3         12.423264312999999        16.897666861000005        47.110605280999998     
 H3         12.784054044000001        18.405646375999996        46.206365271999999     
 H3         12.408140229000002        16.892527806000000        45.317090440999998     
 H          10.236587591999998        21.057022218000000        47.047838554000002     
 H          10.237052033999998        21.060213732000001        45.367345990999993     
 H          9.8800704929999998        22.497471586000003        46.210230754000001     
 N          9.7714232710000015        21.463037063999998        46.208109143999991     
 C          8.3296464619999995        21.106197357999996        46.206516024999992     
 H3         7.8731143369999996        21.522534086999997        45.306593302000003     
 H3         8.2448304530000005        20.017612535000005        46.211405448999990     
 H3         7.8694030950000009        21.530409720999998        47.100860922999999     
 H          22.034529194000001        18.216830743000003        40.037298172999996     
 H          21.671176277000001        16.779688294000003        39.196975617000000     
 H          21.671710593999997        16.779453261000000        40.877510024999999     
 N          22.138450481999996        17.181850346000001        40.037200171999999     
 C          23.578592495999999        16.818766023999999        40.037304616000000     
 H3         23.658365959000001        15.729522922999999        40.038808530000004     
 H3         24.038823546000000        17.236402493000003        39.139995929000001     
 H3         24.038778991999997        17.238662044999998        40.933566231999997     
 H          17.479351436999998        20.188950240000004        40.041974815999993     
 H          17.120709608999999        21.628855272999999        40.880536493999990     
 H          17.122080609999998        21.627460535000004        39.200458169000001     
 N          17.587022324999996        21.223625849000001        40.041219916000003     
 C          19.029005547000004        21.579701909000001        40.042008156000001     
 H3         19.114734107000000        22.668073111000005        40.037759076000000     
 H3         19.484566842999996        21.161802273000003        40.941421544000001     
 H3         19.488102066000000        21.155208370000000        39.147408427999999     
 H          23.876511623000003        17.368346976000002        47.032211609999997     
 H          23.513765766000002        15.929412881000001        46.194326605000001     
 H          23.862605076000005        17.369222700999998        45.351714842000000     
 N          23.404721351999999        16.963877526000005        46.195746677999999     
 C          21.961969919999998        17.316844309999997        46.207101719999997     
 H3         21.512664313000002        16.896983860999999        47.108889030999997     
 H3         21.873454043999999        18.404963376000005        46.204649021999998     
 H3         21.497540228999995        16.891844805999998        45.315374190999989     
 H          19.325987592000004        21.056339218000002        47.046122304000001     
 H          19.326452034000003        21.059530731999999        45.365629740999999     
 H          18.969470492999999        22.496788586000001        46.208514504000000     
 N          18.860823271000001        21.462354063999999        46.206392893999997     
 C          17.419046462000001        21.105514358000004        46.204799774999998     
 H3         16.962514337000002        21.521851087000002        45.304877051999995     
 H3         17.334230453000000        20.016929534999996        46.209689199000003     
 H3         16.958803094999997        21.529726721000007        47.099144672999998     
 H          31.123929194000002        18.216147743000001        40.035581923000002     
 H          30.760576276999998        16.779005294000001        39.195259366999998     
 H          30.761110594000002        16.778770261000002        40.875793774999998     
 N          31.227850482000001        17.181167346000002        40.035483921999997     
 C          32.667992495999997        16.818083024000003        40.035588365999999     
 H3         32.747765958999999        15.728839922999999        40.037092280000003     
 H3         33.128223546000001        17.235719492999998        39.138279678999993     
 H3         33.128178992000002        17.237979044999999        40.931849982000003     
 H          26.568751436999996        20.188267239999998        40.040258565999991     
 H          26.210109608999996        21.628172273000004        40.878820244000003     
 H          26.211480610000002        21.626777534999995        39.198741918999993     
 N          26.676422325000004        21.222942849000002        40.039503666000002     
 C          28.118405547000002        21.579018909000002        40.040291906000000     
 H3         28.204134107000002        22.667390110999996        40.036042825999999     
 H3         28.573966843000001        21.161119272999997        40.939705293999992     
 H3         28.577502066000005        21.154525370000005        39.145692177999997     
 H          32.965911622999997        17.367663975999999        47.030495360000003     
 H          32.603165766000004        15.928729881000001        46.192610354999992     
 H          32.952005076000006        17.368539701000003        45.349998591999999     
 N          32.494121352000008        16.963194526000002        46.194030427999998     
 C          31.051369919999999        17.316161310000005        46.205385469999996     
 H3         30.602064312999996        16.896300861000000        47.107172781000003     
 H3         30.962854044000000        18.404280375999999        46.202932771999990     
 H3         30.586940229000000        16.891161806000000        45.313657940999995     
 H          28.415387591999998        21.055656217999999        47.044406054000000     
 H          28.415852034000000        21.058847732000000        45.363913490999991     
 H          28.058870493000001        22.496105585999999        46.206798253999999     
 N          27.950223271000002        21.461671064000001        46.204676644000003     
 C          26.508446461999998        21.104831357999998        46.203083524999997     
 H3         26.051914337000003        21.521168087000000        45.303160801999994     
 H3         26.423630453000001        20.016246535000004        46.207972949000002     
 H3         26.048203095000005        21.529043721000001        47.097428422999990     
 H          3.8581114440000004        26.755236743000001        40.038976673000001     
 H          3.4947585270000001        25.318094293999998        39.198654116999997     
 H          3.4952928440000006        25.317859260999999        40.879188525000004     
 N          3.9620327319999995        25.720256345999999        40.038878672000003     
 C          5.4021747460000009        25.357172024000008        40.038983115999997     
 H3         5.4819482089999996        24.267928922999999        40.040487030000001     
 H3         5.8624057960000009        25.774808492999995        39.141674428999998     
 H3         5.8623612420000004        25.777068045000004        40.935244732000008     
 H        -0.69706631300000010        28.727356239999999        40.043653315999997     
 H         -1.0557081410000000        30.167261272999998        40.882214993999995     
 H         -1.0543371400000001        30.165866535000003        39.202136668999998     
 N        -0.58939542499999997        29.762031849000000        40.042898416000000     
 C         0.85258779699999998        30.118107908999999        40.043686655999998     
 H3        0.93831635700000005        31.206479111000000        40.039437575999997     
 H3         1.3081490930000002        29.700208273000001        40.943100043999998     
 H3         1.3116843160000002        29.693614369999999        39.149086927999996     
 H          5.7000938730000001        25.906752976000003        47.033890109999994     
 H          5.3373480160000009        24.467818881000003        46.196005104999998     
 H          5.6861873259999998        25.907628701000004        45.353393341999997     
 N          5.2283036020000004        25.502283526000003        46.197425178000003     
 C          3.7855521699999999        25.855250310000002        46.208780219999994     
 H3         3.3362465629999996        25.435389861000001        47.110567531000001     
 H3         3.6970362939999997        26.943369376000000        46.206327522000002     
 H3         3.3211224790000000        25.430250805999997        45.317052691000001     
 H          1.1495698419999998        29.594745218000000        47.047800803999998     
 H          1.1500342840000002        29.597936732000001        45.367308241000011     
 H         0.79305274300000006        31.035194586000003        46.210193003999990     
 N         0.68440552100000007        30.000760064000001        46.208071394000001     
 C        -0.75737128799999998        29.643920357999999        46.206478275000002     
 H3        -1.2139034129999999        30.060257087000004        45.306555551999999     
 H3       -0.84218729700000006        28.555335535000005        46.211367698999993     
 H3        -1.2176146550000000        30.068132721000001        47.100823173000002     
 H          12.947511444000002        26.754553743000002        40.037260422999999     
 H          12.584158526999998        25.317411293999999        39.196937867000003     
 H          12.584692843999999        25.317176261000004        40.877472275000002     
 N          13.051432731999999        25.719573346000001        40.037162421999994     
 C          14.491574745999998        25.356489023999998        40.037266866000003     
 H3         14.571348208999998        24.267245922999997        40.038770780000000     
 H3         14.951805796000002        25.774125493000003        39.139958178999990     
 H3         14.951761242000000        25.776385045000001        40.933528482000000     
 H          8.3923336870000025        28.726673240000004        40.041937066000003     
 H          8.0336918589999993        30.166578273000002        40.880498743999993     
 H          8.0350628599999983        30.165183535000001        39.200420418999997     
 N          8.5000045749999984        29.761348849000001        40.041182165999999     
 C          9.9419877970000012        30.117424909000004        40.041970405999997     
 H3         10.027716356999999        31.205796111000005        40.037721326000003     
 H3         10.397549093000000        29.699525273000003        40.941383793999996     
 H3         10.401084316000002        29.692931370000004        39.147370678000001     
 H          14.789493872999998        25.906069976000001        47.032173860000000     
 H          14.426748015999998        24.467135881000004        46.194288854999996     
 H          14.775587325999998        25.906945701000001        45.351677092000003     
 N          14.317703601999998        25.501600526000001        46.195708928000002     
 C          12.874952170000000        25.854567310000000        46.207063970000000     
 H3         12.425646563000001        25.434706860999999        47.108851280999993     
 H3         12.786436294000000        26.942686376000005        46.204611272000001     
 H3         12.410522478999997        25.429567806000005        45.315336440999999     
 H          10.238969841999999        29.594062218000001        47.046084553999997     
 H          10.239434284000000        29.597253732000006        45.365591991000002     
 H          9.8824527430000018        31.034511586000004        46.208476754000003     
 N          9.7738055209999999        30.000077063999999        46.206355143999993     
 C          8.3320287119999996        29.643237358000000        46.204762024999994     
 H3         7.8754965869999989        30.059574087000005        45.304839301999998     
 H3         8.2472127030000006        28.554652535000002        46.209651448999992     
 H3         7.8717853450000002        30.067449720999999        47.099106923000001     
 H          22.036911444000001        26.753870743000004        40.035544172999991     
 H          21.673558527000001        25.316728294000001        39.195221616999994     
 H          21.674092843999997        25.316493261000005        40.875756025000001     
 N          22.140832731999996        25.718890346000006        40.035446172000000     
 C          23.580974746000003        25.355806024000003        40.035550616000002     
 H3         23.660748208999998        24.266562922999995        40.037054529999999     
 H3         24.041205796000000        25.773442493000001        39.138241928999996     
 H3         24.041161242000001        25.775702044999999        40.931812231999999     
 H          17.481733686999998        28.725990240000002        40.040220816000001     
 H          17.123091858999999        30.165895273000000        40.878782493999999     
 H          17.124462859999998        30.164500535000002        39.198704168999996     
 N          17.589404575000000        29.760665848999995        40.039465915999997     
 C          19.031387797000004        30.116741908999998        40.040254156000003     
 H3         19.117116357000000        31.205113110999999        40.036005076000002     
 H3         19.486949093000003        29.698842273000004        40.939667543999995     
 H3         19.490484316000000        29.692248370000005        39.145654428000000     
 H          23.878893872999999        25.905386976000003        47.030457609999999     
 H          23.516148016000002        24.466452880999999        46.192572605000002     
 H          23.864987326000005        25.906262700999999        45.349960841999994     
 N          23.407103601999999        25.500917526000002        46.193992678000001     
 C          21.964352170000005        25.853884310000002        46.205347719999999     
 H3         21.515046563000002        25.434023861000007        47.107135030999991     
 H3         21.875836294000006        26.942003375999999        46.202895022000000     
 H3         21.499922478999999        25.428884805999996        45.313620190999991     
 H          19.328369842000001        29.593379217999999        47.044368304000002     
 H          19.328834284000003        29.596570732000004        45.363875741000001     
 H          18.971852742999999        31.033828586000002        46.206760504000002     
 N          18.863205521000001        29.999394064000001        46.204638893999999     
 C          17.421428712000001        29.642554358000002        46.203045775000000     
 H3         16.964896586999995        30.058891087000003        45.303123051999989     
 H3         17.336612702999997        28.553969535000007        46.207935198999991     
 H3         16.961185344999997        30.066766721000000        47.097390672999992     
 H          31.126311443999999        26.753187743000005        40.033827922999990     
 H          30.762958526999999        25.316045293999998        39.193505367000000     
 H          30.763492844000002        25.315810260999999        40.874039774999993     
 N          31.230232732000001        25.718207346000000        40.033729921999999     
 C          32.670374746000007        25.355123024000001        40.033834366000001     
 H3         32.750148209000002        24.265879923000000        40.035338279999998     
 H3         33.130605795999998        25.772759493000006        39.136525679000002     
 H3         33.130561241999992        25.775019045000001        40.930095981999997     
 H          26.571133687000000        28.725307240000006        40.038504565999993     
 H          26.212491858999996        30.165212273000002        40.877066243999991     
 H          26.213862859999995        30.163817535000000        39.196987919000001     
 N          26.678804574999997        29.759982849000000        40.037749666000003     
 C          28.120787796999998        30.116058908999999        40.038537906000002     
 H3         28.206516357000005        31.204430111000004        40.034288825999994     
 H3         28.576349093000001        29.698159273000005        40.937951294000001     
 H3         28.579884316000001        29.691565369999999        39.143938177999999     
 H          32.968293873000000        25.904703976000000        47.028741359999991     
 H          32.605548016000000        24.465769881000003        46.190856354999994     
 H          32.954387325999996        25.905579701000001        45.348244592000000     
 N          32.496503601999997        25.500234525999996        46.192276427999992     
 C          31.053752169999999        25.853201309999999        46.203631469999991     
 H3         30.604446563000000        25.433340861000001        47.105418780999990     
 H3         30.965236294000000        26.941320376000000        46.201178771999992     
 H3         30.589322479000000        25.428201806000004        45.311903940999997     
 H          28.417769841999995        29.592696218000004        47.042652054000001     
 H          28.418234283999997        29.595887732000005        45.362159491000000     
 H          28.061252743000001        31.033145586000003        46.205044254000001     
 N          27.952605520999999        29.998711064000002        46.202922643999997     
 C          26.510828711999999        29.641871358000000        46.201329524999998     
 H3         26.054296587000000        30.058208087000004        45.301406801999995     
 H3         26.426012703000008        28.553286535000002        46.206218948999997     
 H3         26.050585344999995        30.066083720999998        47.095674422999998     
