# Supplementary material for: Finite-Temperature Evolution of Frenkel Defects in Hybrid Perovskites: Healing and Lead-Methylammonium Antisite Pairs
Source: ACS Appl Mater Interfaces. 2026 Apr 9;18(15):22071–80. doi: 10.1021/acsami.6c02743 (PMC13107386; doi:10.1021/acsami.6c02743)
Supplement: Supplementary file 2 [file am6c02743_si_002.zip › supporting/fig1-3/lead/HILLS]

#! FIELDS time d_pb sigma_d_pb height biasf
#! SET multivariate false
#! SET kerneltype stretched-gaussian
                 250500     0.4283955814939273                    0.2                      2                     -1
                 251000     0.3111296894876709                    0.2                      2                     -1
                 251500     0.1809577834395419                    0.2                      2                     -1
                 252000     0.7738137436296433                    0.2                      2                     -1
                 252500     0.7465700037317585                    0.2                      2                     -1
                 253000     0.1167873160430416                    0.2                      2                     -1
                 253500     0.5096741863268949                    0.2                      2                     -1
                 254000     0.2148552452978562                    0.2                      2                     -1
                 254500      0.117622206907949                    0.2                      2                     -1
                 255000    0.08629227093162849                    0.2                      2                     -1
                 255500     0.7367790768900241                    0.2                      2                     -1
                 256000      1.028249460726263                    0.2                      2                     -1
                 256500     0.8732530803412613                    0.2                      2                     -1
                 257000     0.6602268614238574                    0.2                      2                     -1
                 257500     0.4798673799547875                    0.2                      2                     -1
                 258000      0.153521898038891                    0.2                      2                     -1
                 258500    0.02722067352269641                    0.2                      2                     -1
                 259000     0.2771890151918238                    0.2                      2                     -1
                 259500      0.565740073973488                    0.2                      2                     -1
                 260000     0.4881432115521913                    0.2                      2                     -1
                 260500      1.252594527512815                    0.2                      2                     -1
                 261000      1.007416096215884                    0.2                      2                     -1
                 261500      1.277918806829079                    0.2                      2                     -1
                 262000     0.9630693775308822                    0.2                      2                     -1
                 262500     0.4381525190503777                    0.2                      2                     -1
                 263000     0.2290547530604951                    0.2                      2                     -1
                 263500      0.848401726680411                    0.2                      2                     -1
                 264000       1.31455404155387                    0.2                      2                     -1
                 264500       1.28561960686423                    0.2                      2                     -1
                 265000      1.128610352492935                    0.2                      2                     -1
                 265500      1.372391145291447                    0.2                      2                     -1
                 266000       1.75114531280395                    0.2                      2                     -1
                 266500     0.5994624584682737                    0.2                      2                     -1
                 267000     0.6502975184012372                    0.2                      2                     -1
                 267500     0.9250027970074324                    0.2                      2                     -1
                 268000      1.115888794168604                    0.2                      2                     -1
                 268500      1.582944765451639                    0.2                      2                     -1
                 269000      1.522232414236905                    0.2                      2                     -1
                 269500     0.9047838005039988                    0.2                      2                     -1
                 270000     0.1158718070558179                    0.2                      2                     -1
                 270500     0.0481932131379463                    0.2                      2                     -1
                 271000    0.03636663545222059                    0.2                      2                     -1
                 271500     0.4086669144232787                    0.2                      2                     -1
                 272000     0.8665268570919162                    0.2                      2                     -1
                 272500      1.458600887931486                    0.2                      2                     -1
                 273000      1.451869227442224                    0.2                      2                     -1
                 273500      1.526336634946283                    0.2                      2                     -1
                 274000      1.479376369783819                    0.2                      2                     -1
                 274500     0.8785987243366651                    0.2                      2                     -1
                 275000     0.2568342748290904                    0.2                      2                     -1
                 275500     0.1344411044121118                    0.2                      2                     -1
                 276000    0.04851894340706572                    0.2                      2                     -1
                 276500      0.108139605599131                    0.2                      2                     -1
                 277000    0.05693384256753816                    0.2                      2                     -1
                 277500    0.03959790710532161                    0.2                      2                     -1
                 278000     0.3015869082922268                    0.2                      2                     -1
                 278500     0.6770039964081401                    0.2                      2                     -1
                 279000      0.883825314968575                    0.2                      2                     -1
                 279500      1.169138125771092                    0.2                      2                     -1
                 280000      1.067648356258019                    0.2                      2                     -1
                 280500      1.898278783086261                    0.2                      2                     -1
                 281000      1.855106871417206                    0.2                      2                     -1
                 281500      1.722983112553908                    0.2                      2                     -1
                 282000       2.02575931718935                    0.2                      2                     -1
                 282500      1.716725878588431                    0.2                      2                     -1
                 283000      1.220782294645105                    0.2                      2                     -1
                 283500     0.9063163551461348                    0.2                      2                     -1
                 284000     0.4554702797841437                    0.2                      2                     -1
                 284500     0.5124828993844863                    0.2                      2                     -1
                 285000      0.664922658106068                    0.2                      2                     -1
                 285500     0.1104165163765067                    0.2                      2                     -1
                 286000     0.3291493459256592                    0.2                      2                     -1
                 286500     0.5453720146749084                    0.2                      2                     -1
                 287000      1.221079882312117                    0.2                      2                     -1
                 287500      1.532615128432984                    0.2                      2                     -1
                 288000      1.958973367168998                    0.2                      2                     -1
                 288500      2.077624788062204                    0.2                      2                     -1
                 289000      2.205811270729199                    0.2                      2                     -1
                 289500      2.047481660771006                    0.2                      2                     -1
                 290000      1.657227275460395                    0.2                      2                     -1
                 290500      1.956173825572158                    0.2                      2                     -1
                 291000     0.9697899515480231                    0.2                      2                     -1
                 291500     0.9622952725213403                    0.2                      2                     -1
                 292000     0.2712512805465814                    0.2                      2                     -1
                 292500     0.5561071688594308                    0.2                      2                     -1
                 293000     0.6303042484508175                    0.2                      2                     -1
                 293500     0.5262446032141244                    0.2                      2                     -1
                 294000      1.345282358876457                    0.2                      2                     -1
                 294500       1.17641593941484                    0.2                      2                     -1
                 295000      1.623268015541891                    0.2                      2                     -1
                 295500      2.202913073545541                    0.2                      2                     -1
                 296000      2.380391909855826                    0.2                      2                     -1
                 296500      2.523034259785473                    0.2                      2                     -1
                 297000      2.465658924063328                    0.2                      2                     -1
                 297500      1.779843865103265                    0.2                      2                     -1
                 298000      2.257541705202711                    0.2                      2                     -1
                 298500      1.804600891382764                    0.2                      2                     -1
                 299000     0.3734351585390707                    0.2                      2                     -1
                 299500     0.1458409307147921                    0.2                      2                     -1
                 300000    0.08647917832215576                    0.2                      2                     -1
                 300500    0.09863127413685299                    0.2                      2                     -1
                 301000     0.1009075522405095                    0.2                      2                     -1
                 301500    0.07655971859246832                    0.2                      2                     -1
                 302000     0.1221667035063457                    0.2                      2                     -1
                 302500     0.2171974374606244                    0.2                      2                     -1
                 303000      1.286388949583622                    0.2                      2                     -1
                 303500      1.100653635085596                    0.2                      2                     -1
                 304000     0.7950677090251955                    0.2                      2                     -1
                 304500     0.7085297534010175                    0.2                      2                     -1
                 305000     0.5373107715530663                    0.2                      2                     -1
                 305500      1.455568087800488                    0.2                      2                     -1
                 306000      2.228186485828015                    0.2                      2                     -1
                 306500      2.926842790681038                    0.2                      2                     -1
                 307000      2.697420126506605                    0.2                      2                     -1
                 307500       2.73355107781329                    0.2                      2                     -1
                 308000      3.204664781189369                    0.2                      2                     -1
                 308500      2.712226303154099                    0.2                      2                     -1
                 309000      3.213831510332567                    0.2                      2                     -1
                 309500      2.465070495425588                    0.2                      2                     -1
                 310000      3.032144496127986                    0.2                      2                     -1
                 310500       2.63821300488281                    0.2                      2                     -1
                 311000      3.421108869457185                    0.2                      2                     -1
                 311500      3.490391840333599                    0.2                      2                     -1
                 312000      3.581086255995864                    0.2                      2                     -1
                 312500      2.964706120221239                    0.2                      2                     -1
                 313000      2.814206311871659                    0.2                      2                     -1
                 313500      2.176912952186685                    0.2                      2                     -1
                 314000      1.945004231783045                    0.2                      2                     -1
                 314500      1.079011578691904                    0.2                      2                     -1
                 315000       1.50386330304184                    0.2                      2                     -1
                 315500      1.294338989137718                    0.2                      2                     -1
                 316000      1.242387389981382                    0.2                      2                     -1
                 316500     0.7220432280267718                    0.2                      2                     -1
                 317000     0.6705570711365637                    0.2                      2                     -1
                 317500      1.064091204197237                    0.2                      2                     -1
                 318000     0.5170197072557673                    0.2                      2                     -1
                 318500     0.8823118212744292                    0.2                      2                     -1
                 319000       1.55120856982002                    0.2                      2                     -1
                 319500      1.954059785872387                    0.2                      2                     -1
                 320000      1.838113588427464                    0.2                      2                     -1
                 320500      1.472034874753978                    0.2                      2                     -1
                 321000      1.662261748837957                    0.2                      2                     -1
                 321500      1.826263314513159                    0.2                      2                     -1
                 322000      2.307443863144426                    0.2                      2                     -1
                 322500      1.720549571320777                    0.2                      2                     -1
                 323000      1.069916521132754                    0.2                      2                     -1
                 323500     0.8476626343555566                    0.2                      2                     -1
                 324000     0.1440228129174353                    0.2                      2                     -1
                 324500    0.08611568819820957                    0.2                      2                     -1
                 325000     0.1226235253720686                    0.2                      2                     -1
                 325500     0.1006615897694363                    0.2                      2                     -1
                 326000    0.05472559629354948                    0.2                      2                     -1
                 326500    0.09332351455406789                    0.2                      2                     -1
                 327000     0.0836177508600626                    0.2                      2                     -1
                 327500    0.08708554193305061                    0.2                      2                     -1
                 328000    0.06279515033210305                    0.2                      2                     -1
                 328500    0.03346691791261367                    0.2                      2                     -1
                 329000     0.1897436780128592                    0.2                      2                     -1
                 329500      1.333433400808108                    0.2                      2                     -1
                 330000     0.5156584705964576                    0.2                      2                     -1
                 330500      1.370854040250492                    0.2                      2                     -1
                 331000     0.6932134172734945                    0.2                      2                     -1
                 331500     0.6003830311171148                    0.2                      2                     -1
                 332000      1.118809128864821                    0.2                      2                     -1
                 332500     0.9948121317639451                    0.2                      2                     -1
                 333000     0.5569482533411453                    0.2                      2                     -1
                 333500     0.5355658166266886                    0.2                      2                     -1
                 334000     0.8616367140963603                    0.2                      2                     -1
                 334500      2.724577699397838                    0.2                      2                     -1
                 335000       3.70328042658176                    0.2                      2                     -1
                 335500      4.020395263503997                    0.2                      2                     -1
                 336000      3.761363789336476                    0.2                      2                     -1
                 336500      3.385975497964772                    0.2                      2                     -1
                 337000      3.038293159669072                    0.2                      2                     -1
                 337500      3.075514876864409                    0.2                      2                     -1
                 338000        3.3100141052336                    0.2                      2                     -1
                 338500      3.414974164716073                    0.2                      2                     -1
                 339000      3.234462905110294                    0.2                      2                     -1
                 339500      2.498626522348921                    0.2                      2                     -1
                 340000      2.463867434210406                    0.2                      2                     -1
                 340500      3.170154706316167                    0.2                      2                     -1
                 341000      2.778075909156493                    0.2                      2                     -1
                 341500      2.943706077700022                    0.2                      2                     -1
                 342000      2.363522927193442                    0.2                      2                     -1
                 342500      2.722702235594253                    0.2                      2                     -1
                 343000      2.281269575524516                    0.2                      2                     -1
                 343500      2.023010713134381                    0.2                      2                     -1
                 344000      2.336688220820261                    0.2                      2                     -1
                 344500      2.466434802704677                    0.2                      2                     -1
                 345000      2.998664768215701                    0.2                      2                     -1
                 345500      2.698315378562275                    0.2                      2                     -1
                 346000      2.142729400904877                    0.2                      2                     -1
                 346500      2.459799685280658                    0.2                      2                     -1
                 347000        3.4116931902152                    0.2                      2                     -1
                 347500      4.034661287668452                    0.2                      2                     -1
                 348000      3.871505716591073                    0.2                      2                     -1
                 348500      3.807039790905656                    0.2                      2                     -1
                 349000      3.546572208356627                    0.2                      2                     -1
                 349500       3.75183095121098                    0.2                      2                     -1
                 350000      4.343916041191619                    0.2                      2                     -1
                 350500      4.242978849394235                    0.2                      2                     -1
                 351000      3.805659484023698                    0.2                      2                     -1
                 351500      3.599909420585345                    0.2                      2                     -1
                 352000      4.527211962585639                    0.2                      2                     -1
                 352500      4.099903571081205                    0.2                      2                     -1
                 353000      4.236273642618714                    0.2                      2                     -1
                 353500      3.784611574954594                    0.2                      2                     -1
                 354000      3.084475389155137                    0.2                      2                     -1
                 354500      3.697747090951874                    0.2                      2                     -1
                 355000      2.811033963640177                    0.2                      2                     -1
                 355500      3.312582699627765                    0.2                      2                     -1
                 356000      2.931406885948288                    0.2                      2                     -1
                 356500      3.159282942459474                    0.2                      2                     -1
                 357000      3.483568102536483                    0.2                      2                     -1
                 357500       3.06353945131384                    0.2                      2                     -1
                 358000       2.33854867352617                    0.2                      2                     -1
                 358500      2.625092200391073                    0.2                      2                     -1
                 359000      2.580648611625738                    0.2                      2                     -1
                 359500      2.808333623552247                    0.2                      2                     -1
                 360000      1.773422420779415                    0.2                      2                     -1
                 360500       1.73567832766227                    0.2                      2                     -1
                 361000      2.097091683423858                    0.2                      2                     -1
                 361500      1.315117400319959                    0.2                      2                     -1
                 362000     0.8288685433163988                    0.2                      2                     -1
                 362500      0.502929423659162                    0.2                      2                     -1
                 363000     0.5913169002937696                    0.2                      2                     -1
                 363500      1.537028358941526                    0.2                      2                     -1
                 364000      1.844659182955285                    0.2                      2                     -1
                 364500      2.008437028092665                    0.2                      2                     -1
                 365000      2.210947468058863                    0.2                      2                     -1
                 365500      2.134036981883412                    0.2                      2                     -1
                 366000      1.201708554587861                    0.2                      2                     -1
                 366500      1.230965029216652                    0.2                      2                     -1
                 367000      1.422503948929546                    0.2                      2                     -1
                 367500      1.621123060713199                    0.2                      2                     -1
                 368000       1.50788340465958                    0.2                      2                     -1
                 368500      1.820568179260383                    0.2                      2                     -1
                 369000      1.542364405042957                    0.2                      2                     -1
                 369500      1.085467773458784                    0.2                      2                     -1
                 370000     0.9580147784883734                    0.2                      2                     -1
                 370500     0.4088179755519471                    0.2                      2                     -1
                 371000      0.430367563844538                    0.2                      2                     -1
                 371500      1.212970644843598                    0.2                      2                     -1
                 372000     0.4722327121674876                    0.2                      2                     -1
                 372500      0.473671424322301                    0.2                      2                     -1
                 373000      1.063378351324616                    0.2                      2                     -1
                 373500      0.715562685845155                    0.2                      2                     -1
                 374000      1.024983773906844                    0.2                      2                     -1
                 374500      1.135597346819948                    0.2                      2                     -1
                 375000       1.98453718614115                    0.2                      2                     -1
                 375500      1.780253432834644                    0.2                      2                     -1
                 376000      1.967093770994488                    0.2                      2                     -1
                 376500      1.558314211397232                    0.2                      2                     -1
                 377000      1.515876732591682                    0.2                      2                     -1
                 377500      2.551698422977354                    0.2                      2                     -1
                 378000      2.037751529320038                    0.2                      2                     -1
                 378500       2.13824439774181                    0.2                      2                     -1
                 379000      2.258580650623154                    0.2                      2                     -1
                 379500      1.568811286925463                    0.2                      2                     -1
                 380000      1.624423842071003                    0.2                      2                     -1
                 380500      1.042915210242883                    0.2                      2                     -1
                 381000     0.1392103791656564                    0.2                      2                     -1
                 381500    0.07624332936591874                    0.2                      2                     -1
                 382000     0.1571533573857232                    0.2                      2                     -1
                 382500     0.1367294960354631                    0.2                      2                     -1
                 383000      0.108177522788637                    0.2                      2                     -1
                 383500     0.1099263294831324                    0.2                      2                     -1
                 384000    0.03819184363875502                    0.2                      2                     -1
                 384500     0.1127541377077745                    0.2                      2                     -1
                 385000     0.1278789566088069                    0.2                      2                     -1
                 385500     0.1172533714145332                    0.2                      2                     -1
                 386000     0.1224590322849706                    0.2                      2                     -1
                 386500    0.06616591075032972                    0.2                      2                     -1
                 387000     0.0945474355498227                    0.2                      2                     -1
                 387500    0.07986463847770921                    0.2                      2                     -1
                 388000     0.1366057856570554                    0.2                      2                     -1
                 388500    0.09302588322283392                    0.2                      2                     -1
                 389000    0.09983557665784293                    0.2                      2                     -1
                 389500    0.04310273683238147                    0.2                      2                     -1
                 390000    0.09878034863686538                    0.2                      2                     -1
                 390500    0.09176359366861814                    0.2                      2                     -1
                 391000    0.08883067434468771                    0.2                      2                     -1
                 391500    0.04301053664795993                    0.2                      2                     -1
                 392000    0.06786689822080233                    0.2                      2                     -1
                 392500    0.08138696580332777                    0.2                      2                     -1
                 393000      1.281610423139156                    0.2                      2                     -1
                 393500      2.428906037845058                    0.2                      2                     -1
                 394000      2.394104385831688                    0.2                      2                     -1
                 394500      1.902055713010806                    0.2                      2                     -1
                 395000      2.120907978790068                    0.2                      2                     -1
                 395500      2.013550304904927                    0.2                      2                     -1
                 396000     0.6107941435180378                    0.2                      2                     -1
                 396500     0.8802090659260369                    0.2                      2                     -1
                 397000     0.7468133230323947                    0.2                      2                     -1
                 397500      0.723364992261405                    0.2                      2                     -1
                 398000     0.7946705352516146                    0.2                      2                     -1
                 398500      1.106678564768464                    0.2                      2                     -1
                 399000      1.640806663791563                    0.2                      2                     -1
                 399500      1.426802986639218                    0.2                      2                     -1
                 400000      1.237050324363251                    0.2                      2                     -1
                 400500     0.5626729724187679                    0.2                      2                     -1
                 401000     0.7852946108055934                    0.2                      2                     -1
                 401500     0.7810031486086032                    0.2                      2                     -1
                 402000      1.551949478842622                    0.2                      2                     -1
                 402500      2.868101911075115                    0.2                      2                     -1
                 403000      2.848203530809869                    0.2                      2                     -1
                 403500      3.141930525082378                    0.2                      2                     -1
                 404000      3.538957773857744                    0.2                      2                     -1
                 404500       4.37754040897907                    0.2                      2                     -1
                 405000      4.235000619732556                    0.2                      2                     -1
                 405500      4.719820058045766                    0.2                      2                     -1
                 406000      4.640320381617536                    0.2                      2                     -1
                 406500      4.331481532451987                    0.2                      2                     -1
                 407000      4.741863763273421                    0.2                      2                     -1
                 407500      5.000873219900302                    0.2                      2                     -1
                 408000      5.088837004175722                    0.2                      2                     -1
                 408500      5.536551647947134                    0.2                      2                     -1
                 409000      5.584120746257633                    0.2                      2                     -1
                 409500       5.94028665415414                    0.2                      2                     -1
                 410000      5.793234190110744                    0.2                      2                     -1
                 410500      5.184092366998833                    0.2                      2                     -1
                 411000      5.563058451309917                    0.2                      2                     -1
                 411500       6.18268754841609                    0.2                      2                     -1
                 412000      6.059171006415591                    0.2                      2                     -1
                 412500      6.162880988366001                    0.2                      2                     -1
                 413000      5.398894123936238                    0.2                      2                     -1
                 413500      5.170291452549352                    0.2                      2                     -1
                 414000      4.838669381573768                    0.2                      2                     -1
                 414500      5.308808205005663                    0.2                      2                     -1
                 415000      4.889538200882648                    0.2                      2                     -1
                 415500      4.229055286015654                    0.2                      2                     -1
                 416000      4.038962351720716                    0.2                      2                     -1
                 416500      4.020934951009344                    0.2                      2                     -1
                 417000      4.077583733372744                    0.2                      2                     -1
                 417500       4.24259543961395                    0.2                      2                     -1
                 418000      4.588392367122764                    0.2                      2                     -1
                 418500      4.539821790791895                    0.2                      2                     -1
                 419000      4.946786385888203                    0.2                      2                     -1
                 419500      4.732874749881861                    0.2                      2                     -1
                 420000      5.042924504448738                    0.2                      2                     -1
                 420500      4.536317043379803                    0.2                      2                     -1
                 421000      4.680000930408076                    0.2                      2                     -1
                 421500      5.601767242687566                    0.2                      2                     -1
                 422000      5.237345209240615                    0.2                      2                     -1
                 422500      4.704026411016157                    0.2                      2                     -1
                 423000      3.684625421921601                    0.2                      2                     -1
                 423500      3.911752822020962                    0.2                      2                     -1
                 424000      4.388366084057792                    0.2                      2                     -1
                 424500      3.780837041664493                    0.2                      2                     -1
                 425000       4.10134970771789                    0.2                      2                     -1
                 425500      3.888674739417872                    0.2                      2                     -1
                 426000       4.19184125628805                    0.2                      2                     -1
                 426500      4.486235293924909                    0.2                      2                     -1
                 427000      4.405904011903414                    0.2                      2                     -1
                 427500       3.75694144172576                    0.2                      2                     -1
                 428000      3.306225667157438                    0.2                      2                     -1
                 428500      3.397287086023922                    0.2                      2                     -1
                 429000      3.589302544125301                    0.2                      2                     -1
                 429500       3.99522018020725                    0.2                      2                     -1
                 430000      3.815895531974333                    0.2                      2                     -1
                 430500      4.219770245789826                    0.2                      2                     -1
                 431000      5.106960299351163                    0.2                      2                     -1
                 431500      4.647856555013531                    0.2                      2                     -1
                 432000      4.915056809246005                    0.2                      2                     -1
                 432500      5.447761548216543                    0.2                      2                     -1
                 433000      6.450216979097895                    0.2                      2                     -1
                 433500      6.172410876335648                    0.2                      2                     -1
                 434000      5.721344906003027                    0.2                      2                     -1
                 434500      5.496587750908979                    0.2                      2                     -1
                 435000      5.884425521767378                    0.2                      2                     -1
                 435500      5.852037140071807                    0.2                      2                     -1
                 436000      5.453245585244011                    0.2                      2                     -1
                 436500      5.109200954111547                    0.2                      2                     -1
                 437000      6.313592884417924                    0.2                      2                     -1
                 437500      6.731393865937681                    0.2                      2                     -1
                 438000      6.265961630652207                    0.2                      2                     -1
                 438500      6.530035264013419                    0.2                      2                     -1
                 439000      6.571740426804383                    0.2                      2                     -1
                 439500       7.65682496327751                    0.2                      2                     -1
                 440000      7.020372004188521                    0.2                      2                     -1
                 440500       7.30297077835744                    0.2                      2                     -1
                 441000       7.22911875402878                    0.2                      2                     -1
                 441500      7.151183696522642                    0.2                      2                     -1
                 442000      6.750919525176259                    0.2                      2                     -1
                 442500      7.768427098816935                    0.2                      2                     -1
                 443000      8.037015799538185                    0.2                      2                     -1
                 443500      7.384250968050912                    0.2                      2                     -1
                 444000      7.546654881872637                    0.2                      2                     -1
                 444500      7.942991936428194                    0.2                      2                     -1
                 445000      8.404078717087337                    0.2                      2                     -1
                 445500        8.2758777490233                    0.2                      2                     -1
                 446000      8.215504342924739                    0.2                      2                     -1
                 446500      8.636341428648405                    0.2                      2                     -1
                 447000      8.704481599449439                    0.2                      2                     -1
                 447500      8.787983710156956                    0.2                      2                     -1
                 448000      9.095913144930481                    0.2                      2                     -1
                 448500      8.912132030084409                    0.2                      2                     -1
                 449000      9.178118655461013                    0.2                      2                     -1
                 449500      8.976178481183293                    0.2                      2                     -1
                 450000      8.209407079442887                    0.2                      2                     -1
                 450500      7.994634104235354                    0.2                      2                     -1
                 451000      7.703803561962649                    0.2                      2                     -1
                 451500       8.40486482983744                    0.2                      2                     -1
                 452000       8.70391480718056                    0.2                      2                     -1
                 452500      8.567041183622891                    0.2                      2                     -1
                 453000      8.021602562649456                    0.2                      2                     -1
                 453500      7.876394929234309                    0.2                      2                     -1
                 454000      7.160238874919706                    0.2                      2                     -1
                 454500      7.034574210818469                    0.2                      2                     -1
                 455000      6.951036238224601                    0.2                      2                     -1
                 455500      6.827383809148759                    0.2                      2                     -1
                 456000      6.630727617417534                    0.2                      2                     -1
                 456500      6.273981011387892                    0.2                      2                     -1
                 457000      6.657578167740915                    0.2                      2                     -1
                 457500      7.210501680349569                    0.2                      2                     -1
                 458000      7.546053146335975                    0.2                      2                     -1
                 458500      7.354873114033548                    0.2                      2                     -1
                 459000      7.741518600988671                    0.2                      2                     -1
                 459500      7.638702155615761                    0.2                      2                     -1
                 460000      7.562263495527655                    0.2                      2                     -1
                 460500      8.209904678753233                    0.2                      2                     -1
                 461000      8.208167148030382                    0.2                      2                     -1
                 461500      7.920567028646455                    0.2                      2                     -1
                 462000      7.326565969444443                    0.2                      2                     -1
                 462500      6.608435321761185                    0.2                      2                     -1
                 463000      6.629932555769078                    0.2                      2                     -1
                 463500      6.850906488588286                    0.2                      2                     -1
                 464000      6.920453142423345                    0.2                      2                     -1
                 464500      5.983664211935803                    0.2                      2                     -1
                 465000      5.862469031612182                    0.2                      2                     -1
                 465500      6.033924391481595                    0.2                      2                     -1
                 466000      6.205477474128362                    0.2                      2                     -1
                 466500      6.358613535397613                    0.2                      2                     -1
                 467000      5.397430249932585                    0.2                      2                     -1
                 467500      5.867007994428323                    0.2                      2                     -1
                 468000      5.658259089251449                    0.2                      2                     -1
                 468500      6.007007381420007                    0.2                      2                     -1
                 469000      6.426206979044462                    0.2                      2                     -1
                 469500      6.310809199068628                    0.2                      2                     -1
                 470000      5.626400661890948                    0.2                      2                     -1
                 470500      5.586735032341884                    0.2                      2                     -1
                 471000      5.938310954254689                    0.2                      2                     -1
                 471500      6.402944319779017                    0.2                      2                     -1
                 472000      6.979492499491132                    0.2                      2                     -1
                 472500      7.106917805113619                    0.2                      2                     -1
                 473000      6.539020694598253                    0.2                      2                     -1
                 473500      6.868652270088639                    0.2                      2                     -1
                 474000      6.922084708300864                    0.2                      2                     -1
                 474500      6.772958114944923                    0.2                      2                     -1
                 475000      7.336242979847425                    0.2                      2                     -1
                 475500      7.443409889703042                    0.2                      2                     -1
                 476000      7.396966555719275                    0.2                      2                     -1
                 476500      7.043031151992116                    0.2                      2                     -1
                 477000      6.493701120364864                    0.2                      2                     -1
                 477500      6.481449220031673                    0.2                      2                     -1
                 478000      6.816138842278444                    0.2                      2                     -1
                 478500      7.594328583568015                    0.2                      2                     -1
                 479000      7.745044989548232                    0.2                      2                     -1
                 479500      7.729074806339756                    0.2                      2                     -1
                 480000      7.196511438898285                    0.2                      2                     -1
                 480500      7.203423019936524                    0.2                      2                     -1
                 481000      7.028700620188505                    0.2                      2                     -1
                 481500      7.522926668889711                    0.2                      2                     -1
                 482000      6.917048061052944                    0.2                      2                     -1
                 482500      6.183013916687773                    0.2                      2                     -1
                 483000      5.066678858763706                    0.2                      2                     -1
                 483500      5.586959040147573                    0.2                      2                     -1
                 484000      5.350915772248722                    0.2                      2                     -1
                 484500      5.210451928609769                    0.2                      2                     -1
                 485000      5.041574075542004                    0.2                      2                     -1
                 485500      4.946228038638394                    0.2                      2                     -1
                 486000      5.489162872549113                    0.2                      2                     -1
                 486500      4.928835782959458                    0.2                      2                     -1
                 487000      4.585937153578187                    0.2                      2                     -1
                 487500       5.34652076851655                    0.2                      2                     -1
                 488000      4.694293388491401                    0.2                      2                     -1
                 488500      4.998121865903082                    0.2                      2                     -1
                 489000        5.2646299473329                    0.2                      2                     -1
                 489500      4.743653965886265                    0.2                      2                     -1
                 490000      4.304773280264608                    0.2                      2                     -1
                 490500      4.603556982304487                    0.2                      2                     -1
                 491000      4.463138810486515                    0.2                      2                     -1
                 491500      5.180921344982115                    0.2                      2                     -1
                 492000      4.822729058861288                    0.2                      2                     -1
                 492500      4.191370092392275                    0.2                      2                     -1
                 493000      4.183817447827255                    0.2                      2                     -1
                 493500      5.386763571568386                    0.2                      2                     -1
                 494000      5.937248007110916                    0.2                      2                     -1
                 494500      5.822143099259493                    0.2                      2                     -1
                 495000      5.983321144128856                    0.2                      2                     -1
                 495500      5.919238459435077                    0.2                      2                     -1
                 496000       5.75083077878832                    0.2                      2                     -1
                 496500      5.923054684124783                    0.2                      2                     -1
                 497000      6.319529990668294                    0.2                      2                     -1
                 497500      6.208433668107011                    0.2                      2                     -1
                 498000      6.259031976575958                    0.2                      2                     -1
                 498500      6.507608016333559                    0.2                      2                     -1
                 499000      6.697518707167009                    0.2                      2                     -1
                 499500      6.238406406254145                    0.2                      2                     -1
                 500000      6.654103394203834                    0.2                      2                     -1
                 500500      6.460627290070132                    0.2                      2                     -1
                 501000      7.238217391769379                    0.2                      2                     -1
                 501500      6.946365489479771                    0.2                      2                     -1
                 502000      7.686117357297026                    0.2                      2                     -1
                 502500      7.891595431372022                    0.2                      2                     -1
                 503000       7.98301727472839                    0.2                      2                     -1
                 503500      8.054282467212314                    0.2                      2                     -1
                 504000      7.222157029898983                    0.2                      2                     -1
                 504500      7.410743238297536                    0.2                      2                     -1
                 505000      7.513862517552933                    0.2                      2                     -1
                 505500      7.994896346164039                    0.2                      2                     -1
                 506000      8.264061459254293                    0.2                      2                     -1
                 506500      8.449962148045353                    0.2                      2                     -1
                 507000       8.46138848281355                    0.2                      2                     -1
                 507500      8.018248983947116                    0.2                      2                     -1
                 508000      6.954624242004645                    0.2                      2                     -1
                 508500       6.53417428697623                    0.2                      2                     -1
                 509000      6.667514749713575                    0.2                      2                     -1
                 509500      7.356904073297719                    0.2                      2                     -1
                 510000       7.74091423412772                    0.2                      2                     -1
                 510500      7.374533395649808                    0.2                      2                     -1
                 511000      6.802476198884076                    0.2                      2                     -1
                 511500      7.111417227999874                    0.2                      2                     -1
                 512000      7.750507382165256                    0.2                      2                     -1
                 512500      7.701224945776751                    0.2                      2                     -1
                 513000      6.966332452459845                    0.2                      2                     -1
                 513500      6.416344960807673                    0.2                      2                     -1
                 514000      5.609413176993247                    0.2                      2                     -1
                 514500      5.939292519030102                    0.2                      2                     -1
                 515000      5.434209828980811                    0.2                      2                     -1
                 515500      5.636040022152141                    0.2                      2                     -1
                 516000      5.726184347315169                    0.2                      2                     -1
                 516500      5.385191940941747                    0.2                      2                     -1
                 517000      5.185118486823085                    0.2                      2                     -1
                 517500      5.007751241732119                    0.2                      2                     -1
                 518000      4.907085340761661                    0.2                      2                     -1
                 518500      4.735360168034459                    0.2                      2                     -1
                 519000       4.52952213376366                    0.2                      2                     -1
                 519500      4.176430855467101                    0.2                      2                     -1
                 520000      4.036136046108441                    0.2                      2                     -1
                 520500      3.473765037547798                    0.2                      2                     -1
                 521000      4.112605844764268                    0.2                      2                     -1
                 521500      4.546562783047075                    0.2                      2                     -1
                 522000      4.567152321775556                    0.2                      2                     -1
                 522500      4.180630206740189                    0.2                      2                     -1
                 523000      4.930012576553612                    0.2                      2                     -1
                 523500      4.825644056099299                    0.2                      2                     -1
                 524000      5.046180448933888                    0.2                      2                     -1
                 524500       4.88756032981726                    0.2                      2                     -1
                 525000      4.573202095873821                    0.2                      2                     -1
                 525500      4.482546242407842                    0.2                      2                     -1
                 526000      3.685927649588219                    0.2                      2                     -1
                 526500      3.503402493233748                    0.2                      2                     -1
                 527000       3.92062182639661                    0.2                      2                     -1
                 527500      3.965025211650598                    0.2                      2                     -1
                 528000      3.429712709712995                    0.2                      2                     -1
                 528500      3.993045601293741                    0.2                      2                     -1
                 529000      3.829702200876818                    0.2                      2                     -1
                 529500      3.427080721307326                    0.2                      2                     -1
                 530000      4.061531777881731                    0.2                      2                     -1
                 530500      5.339893364663976                    0.2                      2                     -1
                 531000       5.16243539749957                    0.2                      2                     -1
                 531500      5.047868952735126                    0.2                      2                     -1
                 532000        6.2668289038851                    0.2                      2                     -1
                 532500      5.802991439238325                    0.2                      2                     -1
                 533000       6.35847543074812                    0.2                      2                     -1
                 533500      5.906003479136743                    0.2                      2                     -1
                 534000      6.023040911952624                    0.2                      2                     -1
                 534500      6.192679186226473                    0.2                      2                     -1
                 535000      6.090999603611294                    0.2                      2                     -1
                 535500      5.578743457744319                    0.2                      2                     -1
                 536000       5.71196107778533                    0.2                      2                     -1
                 536500      5.131494640937751                    0.2                      2                     -1
                 537000       5.42671254752155                    0.2                      2                     -1
                 537500      5.331044373723817                    0.2                      2                     -1
                 538000      5.717923885213447                    0.2                      2                     -1
                 538500      6.169696121027003                    0.2                      2                     -1
                 539000      6.806378649476515                    0.2                      2                     -1
                 539500      6.529756088501566                    0.2                      2                     -1
                 540000      6.939980003250663                    0.2                      2                     -1
                 540500      6.673510960822521                    0.2                      2                     -1
                 541000      6.510695328407523                    0.2                      2                     -1
                 541500      6.672783064918366                    0.2                      2                     -1
                 542000      7.592133459842564                    0.2                      2                     -1
                 542500      7.266260261618003                    0.2                      2                     -1
                 543000      7.282674193640737                    0.2                      2                     -1
                 543500      7.478457450127279                    0.2                      2                     -1
                 544000      8.010206196156197                    0.2                      2                     -1
                 544500      8.382474167816326                    0.2                      2                     -1
                 545000       8.28787536112549                    0.2                      2                     -1
                 545500      7.861218734856071                    0.2                      2                     -1
                 546000      8.529010480162693                    0.2                      2                     -1
                 546500      8.619075192446621                    0.2                      2                     -1
                 547000      8.629103371204584                    0.2                      2                     -1
                 547500      8.311133277875328                    0.2                      2                     -1
                 548000      8.356886385526838                    0.2                      2                     -1
                 548500      8.993256106709232                    0.2                      2                     -1
                 549000       9.00666832244201                    0.2                      2                     -1
                 549500       8.97383961708095                    0.2                      2                     -1
                 550000       8.65651504883976                    0.2                      2                     -1
                 550500      9.045881453136653                    0.2                      2                     -1
                 551000      8.801225570323325                    0.2                      2                     -1
                 551500      8.851767795728312                    0.2                      2                     -1
                 552000      9.294941015089744                    0.2                      2                     -1
                 552500      9.326603737811693                    0.2                      2                     -1
                 553000      9.238743798322764                    0.2                      2                     -1
                 553500      9.270161783253128                    0.2                      2                     -1
                 554000       9.59153559065461                    0.2                      2                     -1
                 554500      9.362111102405793                    0.2                      2                     -1
                 555000      9.467032040622463                    0.2                      2                     -1
                 555500      9.339783347790425                    0.2                      2                     -1
                 556000      8.414615441798198                    0.2                      2                     -1
                 556500      8.097750748704536                    0.2                      2                     -1
                 557000      8.109459165400722                    0.2                      2                     -1
                 557500      8.321817543656422                    0.2                      2                     -1
                 558000       8.76277470376626                    0.2                      2                     -1
                 558500      8.495154366969665                    0.2                      2                     -1
                 559000      8.849716496420337                    0.2                      2                     -1
                 559500      8.369520671819654                    0.2                      2                     -1
                 560000      7.856958062694948                    0.2                      2                     -1
                 560500      7.831717312134025                    0.2                      2                     -1
                 561000      7.454076420988693                    0.2                      2                     -1
                 561500      7.632227398745876                    0.2                      2                     -1
                 562000      7.297720501686034                    0.2                      2                     -1
                 562500      8.091374548485467                    0.2                      2                     -1
                 563000      8.018880654666654                    0.2                      2                     -1
                 563500      8.050133205782107                    0.2                      2                     -1
                 564000      8.676271243494156                    0.2                      2                     -1
                 564500      8.951438296781747                    0.2                      2                     -1
                 565000      8.637242575550314                    0.2                      2                     -1
                 565500      8.402703664790263                    0.2                      2                     -1
                 566000      8.358294841547066                    0.2                      2                     -1
                 566500      7.656930366149468                    0.2                      2                     -1
                 567000      7.101661764688343                    0.2                      2                     -1
                 567500      7.243953527258134                    0.2                      2                     -1
                 568000      6.872745086881297                    0.2                      2                     -1
                 568500      8.127074329317223                    0.2                      2                     -1
                 569000      8.755660278768055                    0.2                      2                     -1
                 569500      9.580820211239779                    0.2                      2                     -1
                 570000      9.531696702461556                    0.2                      2                     -1
                 570500      8.992660318289605                    0.2                      2                     -1
                 571000      9.067432394508982                    0.2                      2                     -1
                 571500      9.512788113021362                    0.2                      2                     -1
                 572000      9.779409800690551                    0.2                      2                     -1
                 572500      9.511837328735201                    0.2                      2                     -1
                 573000      8.814668548025491                    0.2                      2                     -1
                 573500      8.700045373110497                    0.2                      2                     -1
                 574000      8.312181936291951                    0.2                      2                     -1
                 574500      7.600308358793224                    0.2                      2                     -1
                 575000      7.287364072272051                    0.2                      2                     -1
                 575500      6.872821979613119                    0.2                      2                     -1
                 576000      6.997197577723038                    0.2                      2                     -1
                 576500      6.997154917785728                    0.2                      2                     -1
                 577000      7.888890168355608                    0.2                      2                     -1
                 577500      7.436807361868383                    0.2                      2                     -1
                 578000      7.545116964037833                    0.2                      2                     -1
                 578500      7.769631444971639                    0.2                      2                     -1
                 579000      8.134711385962985                    0.2                      2                     -1
                 579500      8.315008911064401                    0.2                      2                     -1
                 580000      8.944063763098201                    0.2                      2                     -1
                 580500      9.221428917992354                    0.2                      2                     -1
                 581000      9.955322027214848                    0.2                      2                     -1
                 581500      9.717355873782173                    0.2                      2                     -1
                 582000      9.964715633891238                    0.2                      2                     -1
                 582500      9.795126223147536                    0.2                      2                     -1
                 583000      10.24184372152469                    0.2                      2                     -1
                 583500      9.773249895742072                    0.2                      2                     -1
                 584000      10.19764747949899                    0.2                      2                     -1
                 584500      9.979545547584523                    0.2                      2                     -1
                 585000      10.61054258822297                    0.2                      2                     -1
                 585500      10.17041119329887                    0.2                      2                     -1
                 586000      10.11432029449889                    0.2                      2                     -1
                 586500      9.383132454887582                    0.2                      2                     -1
                 587000      9.868280618162558                    0.2                      2                     -1
                 587500      9.348939570618089                    0.2                      2                     -1
                 588000      9.334288126762416                    0.2                      2                     -1
                 588500      10.42832794567318                    0.2                      2                     -1
                 589000      9.820991629985594                    0.2                      2                     -1
                 589500      9.592257831626867                    0.2                      2                     -1
                 590000      9.839510673158278                    0.2                      2                     -1
                 590500      10.07667796917545                    0.2                      2                     -1
                 591000      10.77589586503171                    0.2                      2                     -1
                 591500      10.43662858648234                    0.2                      2                     -1
                 592000      10.74820451496828                    0.2                      2                     -1
                 592500      10.97767788138002                    0.2                      2                     -1
                 593000      11.02523472099791                    0.2                      2                     -1
                 593500      11.50230216905362                    0.2                      2                     -1
                 594000      11.57995597304121                    0.2                      2                     -1
                 594500      11.07855333373887                    0.2                      2                     -1
                 595000      11.54036783749185                    0.2                      2                     -1
                 595500      11.22149139126197                    0.2                      2                     -1
                 596000      11.25884813470068                    0.2                      2                     -1
                 596500      11.03709126638486                    0.2                      2                     -1
                 597000      10.76141606756043                    0.2                      2                     -1
                 597500      10.72333749773808                    0.2                      2                     -1
                 598000      10.45662291715471                    0.2                      2                     -1
                 598500      10.68829400666657                    0.2                      2                     -1
                 599000      10.39482026814507                    0.2                      2                     -1
                 599500      10.47697812359088                    0.2                      2                     -1
                 600000      11.24645848679179                    0.2                      2                     -1
                 600500      11.87765498202006                    0.2                      2                     -1
                 601000      11.93173457934826                    0.2                      2                     -1
                 601500      11.07228198788769                    0.2                      2                     -1
                 602000      11.77601629432288                    0.2                      2                     -1
                 602500      11.40240623541804                    0.2                      2                     -1
                 603000      11.26794532920582                    0.2                      2                     -1
                 603500       11.8067225683047                    0.2                      2                     -1
                 604000      12.04813929547684                    0.2                      2                     -1
                 604500      11.83508138715402                    0.2                      2                     -1
                 605000      11.18164890400017                    0.2                      2                     -1
                 605500       11.5973533601372                    0.2                      2                     -1
                 606000      11.53615055072276                    0.2                      2                     -1
                 606500      11.26218012008103                    0.2                      2                     -1
                 607000      10.44959455367383                    0.2                      2                     -1
                 607500      10.95963368741036                    0.2                      2                     -1
                 608000       10.6841543501283                    0.2                      2                     -1
                 608500        10.994170046905                    0.2                      2                     -1
                 609000      10.28879345821571                    0.2                      2                     -1
                 609500      10.36634984136784                    0.2                      2                     -1
                 610000      10.10506894030636                    0.2                      2                     -1
                 610500      9.705581712251952                    0.2                      2                     -1
                 611000      10.04529890424101                    0.2                      2                     -1
                 611500       10.2297032929762                    0.2                      2                     -1
                 612000      9.982921598347689                    0.2                      2                     -1
                 612500      9.443852987318964                    0.2                      2                     -1
                 613000      9.730075639789421                    0.2                      2                     -1
                 613500      9.101290842676613                    0.2                      2                     -1
                 614000      9.131958247491403                    0.2                      2                     -1
                 614500      9.113942098653995                    0.2                      2                     -1
                 615000       9.31927592833304                    0.2                      2                     -1
                 615500      9.398386879728774                    0.2                      2                     -1
                 616000      9.658261022855992                    0.2                      2                     -1
                 616500      9.731132299971819                    0.2                      2                     -1
                 617000      8.619981224248175                    0.2                      2                     -1
                 617500      8.722004637925091                    0.2                      2                     -1
                 618000       8.66439679023668                    0.2                      2                     -1
                 618500      9.185099340997931                    0.2                      2                     -1
                 619000      8.962694459348008                    0.2                      2                     -1
                 619500      8.979868975174822                    0.2                      2                     -1
                 620000      8.898451950539739                    0.2                      2                     -1
                 620500      8.513821591364815                    0.2                      2                     -1
                 621000      8.234450264095775                    0.2                      2                     -1
                 621500      8.646466454625937                    0.2                      2                     -1
                 622000       7.58441941923561                    0.2                      2                     -1
                 622500      7.389400199307429                    0.2                      2                     -1
                 623000      6.318403771947197                    0.2                      2                     -1
                 623500      6.086101116288201                    0.2                      2                     -1
                 624000      6.804696869488952                    0.2                      2                     -1
                 624500      6.323222445398369                    0.2                      2                     -1
                 625000      5.884766765481353                    0.2                      2                     -1
                 625500      5.929732770404557                    0.2                      2                     -1
                 626000      4.974500359337587                    0.2                      2                     -1
                 626500      4.439546592409472                    0.2                      2                     -1
                 627000      4.473460787502507                    0.2                      2                     -1
                 627500      4.258990866641633                    0.2                      2                     -1
                 628000      4.499922023114987                    0.2                      2                     -1
                 628500      4.330414963016016                    0.2                      2                     -1
                 629000      3.642639981991504                    0.2                      2                     -1
                 629500      3.845983623283206                    0.2                      2                     -1
                 630000      3.208146778450271                    0.2                      2                     -1
                 630500      3.271737985083794                    0.2                      2                     -1
                 631000      3.403022947356889                    0.2                      2                     -1
                 631500      3.883879577354569                    0.2                      2                     -1
                 632000      4.301696181001579                    0.2                      2                     -1
                 632500      4.819980794670228                    0.2                      2                     -1
                 633000      4.828732755293182                    0.2                      2                     -1
                 633500      4.681941915635628                    0.2                      2                     -1
                 634000      4.712784485408626                    0.2                      2                     -1
                 634500      4.341011962954481                    0.2                      2                     -1
                 635000      3.952684608514505                    0.2                      2                     -1
                 635500      3.636257641493915                    0.2                      2                     -1
                 636000      3.659955924262785                    0.2                      2                     -1
                 636500      3.550324971724657                    0.2                      2                     -1
                 637000      3.056630285004817                    0.2                      2                     -1
                 637500       3.23423945534106                    0.2                      2                     -1
                 638000      3.301119992313763                    0.2                      2                     -1
                 638500       3.27684683426387                    0.2                      2                     -1
                 639000      3.038430384636897                    0.2                      2                     -1
                 639500      3.156193864418091                    0.2                      2                     -1
                 640000      3.139747788582093                    0.2                      2                     -1
                 640500      2.736785205139614                    0.2                      2                     -1
                 641000      2.958668772297133                    0.2                      2                     -1
                 641500      2.660936501065036                    0.2                      2                     -1
                 642000      2.879984197113599                    0.2                      2                     -1
                 642500      2.665415810181047                    0.2                      2                     -1
                 643000      2.558985175174548                    0.2                      2                     -1
                 643500      2.771687512825627                    0.2                      2                     -1
                 644000      3.928044269990241                    0.2                      2                     -1
                 644500      4.447619042965787                    0.2                      2                     -1
                 645000      5.248201188199804                    0.2                      2                     -1
                 645500       5.31884416848338                    0.2                      2                     -1
                 646000      5.497889225265595                    0.2                      2                     -1
                 646500      5.591645057283382                    0.2                      2                     -1
                 647000      5.719316545051414                    0.2                      2                     -1
                 647500      5.809875746424479                    0.2                      2                     -1
                 648000      5.249060560910081                    0.2                      2                     -1
                 648500      5.254639042117739                    0.2                      2                     -1
                 649000      5.136345602173215                    0.2                      2                     -1
                 649500      4.868561763931619                    0.2                      2                     -1
                 650000      5.069046058096475                    0.2                      2                     -1
                 650500      5.854396562263883                    0.2                      2                     -1
                 651000      5.394096331583861                    0.2                      2                     -1
                 651500      5.565540399043157                    0.2                      2                     -1
                 652000      5.571165781087913                    0.2                      2                     -1
                 652500      5.732701489471988                    0.2                      2                     -1
                 653000      6.151042711857798                    0.2                      2                     -1
                 653500      6.470241827815805                    0.2                      2                     -1
                 654000      6.599728920632945                    0.2                      2                     -1
                 654500      6.702068702584718                    0.2                      2                     -1
                 655000       6.27406206178389                    0.2                      2                     -1
                 655500      5.953488844047047                    0.2                      2                     -1
                 656000      6.061261353196628                    0.2                      2                     -1
                 656500      6.466304977328992                    0.2                      2                     -1
                 657000      6.192575777838144                    0.2                      2                     -1
                 657500      6.688542427991872                    0.2                      2                     -1
                 658000      6.979598326930177                    0.2                      2                     -1
                 658500      6.845196871838039                    0.2                      2                     -1
                 659000      6.605709141100816                    0.2                      2                     -1
                 659500      6.614510838162742                    0.2                      2                     -1
                 660000      5.676819627175432                    0.2                      2                     -1
                 660500      4.539446478293134                    0.2                      2                     -1
                 661000      4.980965784768937                    0.2                      2                     -1
                 661500      4.709178463516897                    0.2                      2                     -1
                 662000      5.516966584253614                    0.2                      2                     -1
                 662500      5.286301475273398                    0.2                      2                     -1
                 663000      4.822157935719568                    0.2                      2                     -1
                 663500      4.149778690998219                    0.2                      2                     -1
                 664000       3.92028741134055                    0.2                      2                     -1
                 664500      3.518637597663961                    0.2                      2                     -1
                 665000      3.759542802150845                    0.2                      2                     -1
                 665500      4.631459508208054                    0.2                      2                     -1
                 666000      4.192800107780217                    0.2                      2                     -1
                 666500      4.026501258677206                    0.2                      2                     -1
                 667000      3.709299441859406                    0.2                      2                     -1
                 667500       3.48563715821162                    0.2                      2                     -1
                 668000      3.821818406403359                    0.2                      2                     -1
                 668500      3.751678434961307                    0.2                      2                     -1
                 669000      3.291940485148109                    0.2                      2                     -1
                 669500      3.020766917136503                    0.2                      2                     -1
                 670000      2.996335943534914                    0.2                      2                     -1
                 670500      2.927903002029339                    0.2                      2                     -1
                 671000      3.526352621873461                    0.2                      2                     -1
                 671500       3.65293469455252                    0.2                      2                     -1
                 672000       3.42530551873024                    0.2                      2                     -1
                 672500      4.392668759970876                    0.2                      2                     -1
                 673000      4.295310051956342                    0.2                      2                     -1
                 673500      4.511623465118823                    0.2                      2                     -1
                 674000      4.060465532980833                    0.2                      2                     -1
                 674500      4.371666593252116                    0.2                      2                     -1
                 675000      5.185567534368144                    0.2                      2                     -1
                 675500      4.931257281633794                    0.2                      2                     -1
                 676000      4.624110188524006                    0.2                      2                     -1
                 676500      3.682029727442305                    0.2                      2                     -1
                 677000      3.032442896133456                    0.2                      2                     -1
                 677500      3.295663014404865                    0.2                      2                     -1
                 678000      4.086931735745829                    0.2                      2                     -1
                 678500      5.294891537368344                    0.2                      2                     -1
                 679000      5.606257801824578                    0.2                      2                     -1
                 679500      4.726051999010472                    0.2                      2                     -1
                 680000      5.333355200082741                    0.2                      2                     -1
                 680500      5.013664868980829                    0.2                      2                     -1
                 681000      4.860295121549582                    0.2                      2                     -1
                 681500      4.966642780566556                    0.2                      2                     -1
                 682000      5.805990745241877                    0.2                      2                     -1
                 682500       5.54975688190091                    0.2                      2                     -1
                 683000      6.405936369068419                    0.2                      2                     -1
                 683500      6.089310174524681                    0.2                      2                     -1
                 684000      6.161904319909527                    0.2                      2                     -1
                 684500      6.155032294848448                    0.2                      2                     -1
                 685000      6.224432053459331                    0.2                      2                     -1
                 685500      5.887645610865389                    0.2                      2                     -1
                 686000      6.383569601277005                    0.2                      2                     -1
                 686500      7.194453126577118                    0.2                      2                     -1
                 687000      7.225640977989646                    0.2                      2                     -1
                 687500       7.16461959366235                    0.2                      2                     -1
                 688000      7.229743920621873                    0.2                      2                     -1
                 688500       6.82272401099132                    0.2                      2                     -1
                 689000      7.702710986752176                    0.2                      2                     -1
                 689500      7.924989496069649                    0.2                      2                     -1
                 690000      7.683148721177711                    0.2                      2                     -1
                 690500      7.425298065720918                    0.2                      2                     -1
                 691000      7.551535747573208                    0.2                      2                     -1
                 691500      6.953034133890912                    0.2                      2                     -1
                 692000      6.761286564661714                    0.2                      2                     -1
                 692500      6.582287249892696                    0.2                      2                     -1
                 693000      7.217003564510758                    0.2                      2                     -1
                 693500      7.543212825124164                    0.2                      2                     -1
                 694000      7.926563297668408                    0.2                      2                     -1
                 694500      7.894697382238587                    0.2                      2                     -1
                 695000      7.008756843137125                    0.2                      2                     -1
                 695500      6.463035143557681                    0.2                      2                     -1
                 696000      5.874364824824203                    0.2                      2                     -1
                 696500      6.520887006058834                    0.2                      2                     -1
                 697000      7.025099615891867                    0.2                      2                     -1
                 697500      7.017199464091158                    0.2                      2                     -1
                 698000      7.385085074635365                    0.2                      2                     -1
                 698500       7.89538396815724                    0.2                      2                     -1
                 699000      8.179356108452952                    0.2                      2                     -1
                 699500      7.940443011675908                    0.2                      2                     -1
                 700000      7.649292390415658                    0.2                      2                     -1
                 700500      6.977418421894727                    0.2                      2                     -1
                 701000       6.57417751073312                    0.2                      2                     -1
                 701500      6.028527589356133                    0.2                      2                     -1
                 702000      6.610863741356922                    0.2                      2                     -1
                 702500      7.294152313286617                    0.2                      2                     -1
                 703000      7.485036462072268                    0.2                      2                     -1
                 703500      7.254215889642951                    0.2                      2                     -1
                 704000      7.660115950318977                    0.2                      2                     -1
                 704500      8.491269312354675                    0.2                      2                     -1
                 705000      7.993564542612879                    0.2                      2                     -1
                 705500      8.037821857229337                    0.2                      2                     -1
                 706000      8.147574711705914                    0.2                      2                     -1
                 706500      8.229611171264484                    0.2                      2                     -1
                 707000      8.355335303835222                    0.2                      2                     -1
                 707500      8.384116652096569                    0.2                      2                     -1
                 708000      8.513981765766143                    0.2                      2                     -1
                 708500      8.482718967250916                    0.2                      2                     -1
                 709000      8.050897260129224                    0.2                      2                     -1
                 709500      7.420566810313839                    0.2                      2                     -1
                 710000      6.742758003785774                    0.2                      2                     -1
                 710500      6.953079739329208                    0.2                      2                     -1
                 711000      7.363738572050741                    0.2                      2                     -1
                 711500      7.836462733394326                    0.2                      2                     -1
                 712000      8.103580677785017                    0.2                      2                     -1
                 712500      7.646490647464684                    0.2                      2                     -1
                 713000      7.703107972107775                    0.2                      2                     -1
                 713500      7.785429641318886                    0.2                      2                     -1
                 714000      6.739353952752445                    0.2                      2                     -1
                 714500      6.082420749863459                    0.2                      2                     -1
                 715000      5.651000979125379                    0.2                      2                     -1
                 715500      6.131907438004867                    0.2                      2                     -1
                 716000      6.154917627817415                    0.2                      2                     -1
                 716500      6.390956597613861                    0.2                      2                     -1
                 717000      6.042101670468988                    0.2                      2                     -1
                 717500      5.482252206451615                    0.2                      2                     -1
                 718000      5.659937204196395                    0.2                      2                     -1
                 718500      5.791859681236314                    0.2                      2                     -1
                 719000      5.861822465740445                    0.2                      2                     -1
                 719500      5.324765623999786                    0.2                      2                     -1
                 720000      5.256414557124932                    0.2                      2                     -1
                 720500      4.934498773411638                    0.2                      2                     -1
                 721000      4.264042937241483                    0.2                      2                     -1
                 721500      4.363200490411211                    0.2                      2                     -1
                 722000      4.430047262996229                    0.2                      2                     -1
                 722500      3.785793847615165                    0.2                      2                     -1
                 723000      3.033183095873614                    0.2                      2                     -1
                 723500      2.513505635083912                    0.2                      2                     -1
                 724000      2.529345477247441                    0.2                      2                     -1
                 724500      2.523045266956359                    0.2                      2                     -1
                 725000      2.761093387964159                    0.2                      2                     -1
                 725500       2.85210725301801                    0.2                      2                     -1
                 726000      3.511258310626788                    0.2                      2                     -1
                 726500      3.121323699690153                    0.2                      2                     -1
                 727000      3.483749222315335                    0.2                      2                     -1
                 727500      4.285199620032369                    0.2                      2                     -1
                 728000      3.923523538657327                    0.2                      2                     -1
                 728500      3.948910103931014                    0.2                      2                     -1
                 729000       4.62450656323198                    0.2                      2                     -1
                 729500      4.614912821894875                    0.2                      2                     -1
                 730000      4.622295736906556                    0.2                      2                     -1
                 730500      4.030092002967079                    0.2                      2                     -1
                 731000      4.146878124774089                    0.2                      2                     -1
                 731500      4.298668204273185                    0.2                      2                     -1
                 732000      3.554199439876047                    0.2                      2                     -1
                 732500      3.345036519136529                    0.2                      2                     -1
                 733000      3.209392896122726                    0.2                      2                     -1
                 733500      2.959520171937182                    0.2                      2                     -1
                 734000      2.481059478106185                    0.2                      2                     -1
                 734500      3.390529704191882                    0.2                      2                     -1
                 735000      4.248074929717144                    0.2                      2                     -1
                 735500      3.715263496678969                    0.2                      2                     -1
                 736000      3.869153572211955                    0.2                      2                     -1
                 736500      3.914977096611473                    0.2                      2                     -1
                 737000      3.108001791039533                    0.2                      2                     -1
                 737500      2.681635244073309                    0.2                      2                     -1
                 738000      3.296033353155381                    0.2                      2                     -1
                 738500      4.182610516108695                    0.2                      2                     -1
                 739000      5.107210517299718                    0.2                      2                     -1
                 739500      4.867130667960438                    0.2                      2                     -1
                 740000      4.909370676106806                    0.2                      2                     -1
                 740500      4.720928346461066                    0.2                      2                     -1
                 741000      4.635923257978891                    0.2                      2                     -1
                 741500      3.914839520204464                    0.2                      2                     -1
                 742000      2.649818267672365                    0.2                      2                     -1
                 742500      2.370927169966839                    0.2                      2                     -1
                 743000      2.237969435667064                    0.2                      2                     -1
                 743500       2.09806543295774                    0.2                      2                     -1
                 744000      2.232265628247888                    0.2                      2                     -1
                 744500      2.174278602523908                    0.2                      2                     -1
                 745000      1.801928667849047                    0.2                      2                     -1
                 745500      2.118016967942479                    0.2                      2                     -1
                 746000      1.912005337256707                    0.2                      2                     -1
                 746500      2.244352992768431                    0.2                      2                     -1
                 747000      2.409381846262379                    0.2                      2                     -1
                 747500      2.208958564151331                    0.2                      2                     -1
                 748000      1.841909366252559                    0.2                      2                     -1
                 748500      1.905188299826611                    0.2                      2                     -1
                 749000      1.685593661241109                    0.2                      2                     -1
                 749500      1.761191134993319                    0.2                      2                     -1
                 750000      1.660807502505043                    0.2                      2                     -1
                 750500      1.336215346770164                    0.2                      2                     -1
                 751000      1.847996051525595                    0.2                      2                     -1
                 751500      2.556534705919998                    0.2                      2                     -1
                 752000      2.460736617082989                    0.2                      2                     -1
                 752500      2.285447627841561                    0.2                      2                     -1
                 753000      3.023343959000207                    0.2                      2                     -1
                 753500      2.744283229463934                    0.2                      2                     -1
                 754000      3.006983975177135                    0.2                      2                     -1
                 754500      2.787654426680994                    0.2                      2                     -1
                 755000      3.721918238576286                    0.2                      2                     -1
                 755500      2.914878466198129                    0.2                      2                     -1
                 756000       3.33610444038847                    0.2                      2                     -1
                 756500      3.415446758486904                    0.2                      2                     -1
                 757000      3.617932794709239                    0.2                      2                     -1
                 757500      3.859984642057671                    0.2                      2                     -1
                 758000      5.101711809420457                    0.2                      2                     -1
                 758500      5.296382356833706                    0.2                      2                     -1
                 759000      5.362863473370829                    0.2                      2                     -1
                 759500      5.435762867619554                    0.2                      2                     -1
                 760000      5.071394591783785                    0.2                      2                     -1
                 760500      5.416076819774893                    0.2                      2                     -1
                 761000       5.77689318152553                    0.2                      2                     -1
                 761500      5.681668926442994                    0.2                      2                     -1
                 762000      6.638119446275533                    0.2                      2                     -1
                 762500      6.869580373339602                    0.2                      2                     -1
                 763000      6.580327218058286                    0.2                      2                     -1
                 763500      6.434070720763655                    0.2                      2                     -1
                 764000      6.139658153327368                    0.2                      2                     -1
                 764500      6.182161650282867                    0.2                      2                     -1
                 765000      6.557585630826216                    0.2                      2                     -1
                 765500       6.35099792877527                    0.2                      2                     -1
                 766000      5.899218094486209                    0.2                      2                     -1
                 766500      5.805954659815639                    0.2                      2                     -1
                 767000      6.577814189232324                    0.2                      2                     -1
                 767500      6.393873916604707                    0.2                      2                     -1
                 768000      5.928541376869889                    0.2                      2                     -1
                 768500      6.495892169278815                    0.2                      2                     -1
                 769000      6.292231456741614                    0.2                      2                     -1
                 769500      6.009641727627877                    0.2                      2                     -1
                 770000       6.10978558405368                    0.2                      2                     -1
                 770500      6.383106155496116                    0.2                      2                     -1
                 771000      7.164454967726656                    0.2                      2                     -1
                 771500      7.235860546647007                    0.2                      2                     -1
                 772000      7.067024953475525                    0.2                      2                     -1
                 772500      7.192923922217139                    0.2                      2                     -1
                 773000      7.014385864117523                    0.2                      2                     -1
                 773500      6.886394860899038                    0.2                      2                     -1
                 774000      7.335535855201702                    0.2                      2                     -1
                 774500      8.048030470245948                    0.2                      2                     -1
                 775000      8.852206287818809                    0.2                      2                     -1
                 775500      9.319497161791622                    0.2                      2                     -1
                 776000       9.33963810039241                    0.2                      2                     -1
                 776500       9.25473048026268                    0.2                      2                     -1
                 777000      10.02672967335228                    0.2                      2                     -1
                 777500      10.46063876838783                    0.2                      2                     -1
                 778000      10.25880377681817                    0.2                      2                     -1
                 778500      10.74736899417255                    0.2                      2                     -1
                 779000      9.923827017727362                    0.2                      2                     -1
                 779500      9.640981934798534                    0.2                      2                     -1
                 780000      10.08205797610275                    0.2                      2                     -1
                 780500      10.55546704829355                    0.2                      2                     -1
                 781000      10.68805329738889                    0.2                      2                     -1
                 781500      10.61930979257653                    0.2                      2                     -1
                 782000      9.585025212300575                    0.2                      2                     -1
                 782500      10.03324302495792                    0.2                      2                     -1
                 783000      9.960537667124738                    0.2                      2                     -1
                 783500      9.842449667665282                    0.2                      2                     -1
                 784000      9.639129445810001                    0.2                      2                     -1
                 784500      8.954952738543883                    0.2                      2                     -1
                 785000      9.716742482073364                    0.2                      2                     -1
                 785500      9.687192109203627                    0.2                      2                     -1
                 786000      9.231736207953002                    0.2                      2                     -1
                 786500      9.420523879813842                    0.2                      2                     -1
                 787000      9.838312188079621                    0.2                      2                     -1
                 787500      10.80262426504471                    0.2                      2                     -1
                 788000      10.58380306766333                    0.2                      2                     -1
                 788500      10.24453471502912                    0.2                      2                     -1
                 789000       10.2650395718203                    0.2                      2                     -1
                 789500       10.3713244081217                    0.2                      2                     -1
                 790000      10.31953612287654                    0.2                      2                     -1
                 790500      11.04844093147943                    0.2                      2                     -1
                 791000      11.65269365064098                    0.2                      2                     -1
                 791500      12.30282870248163                    0.2                      2                     -1
                 792000      12.29879764631428                    0.2                      2                     -1
                 792500      12.38473967534798                    0.2                      2                     -1
                 793000      12.43715221226404                    0.2                      2                     -1
                 793500      12.75453111049577                    0.2                      2                     -1
                 794000      12.06374661673634                    0.2                      2                     -1
                 794500      11.63415996045564                    0.2                      2                     -1
                 795000      11.72271267368523                    0.2                      2                     -1
                 795500      12.95918201689232                    0.2                      2                     -1
                 796000      12.34253757861876                    0.2                      2                     -1
                 796500       11.9919287039586                    0.2                      2                     -1
                 797000      12.02455990219806                    0.2                      2                     -1
                 797500      12.26057766337118                    0.2                      2                     -1
                 798000      12.66672165536448                    0.2                      2                     -1
                 798500      12.32678669931328                    0.2                      2                     -1
                 799000      12.05406108443718                    0.2                      2                     -1
                 799500      11.95593000925816                    0.2                      2                     -1
                 800000      11.32056670431735                    0.2                      2                     -1
                 800500      11.54228810230492                    0.2                      2                     -1
                 801000      11.37823487372892                    0.2                      2                     -1
                 801500      11.17291736181356                    0.2                      2                     -1
                 802000      10.94127479580189                    0.2                      2                     -1
                 802500      11.76608068157545                    0.2                      2                     -1
                 803000      11.47306729570315                    0.2                      2                     -1
                 803500      11.99724639613089                    0.2                      2                     -1
                 804000       12.6867059716851                    0.2                      2                     -1
                 804500       12.7379766273349                    0.2                      2                     -1
                 805000       12.9599679811319                    0.2                      2                     -1
                 805500      13.14781861767506                    0.2                      2                     -1
                 806000      12.60979055934589                    0.2                      2                     -1
                 806500      11.84667937265706                    0.2                      2                     -1
                 807000      12.36675891374365                    0.2                      2                     -1
                 807500      12.32987644906277                    0.2                      2                     -1
                 808000      12.72166005278911                    0.2                      2                     -1
                 808500      11.88837808422975                    0.2                      2                     -1
                 809000       11.0715230028962                    0.2                      2                     -1
                 809500      11.44205168440631                    0.2                      2                     -1
                 810000      11.39703305933925                    0.2                      2                     -1
                 810500      11.52437052899736                    0.2                      2                     -1
                 811000      10.97344882508363                    0.2                      2                     -1
                 811500      10.83371763375012                    0.2                      2                     -1
                 812000      11.74576886751246                    0.2                      2                     -1
                 812500      11.19870770990117                    0.2                      2                     -1
                 813000      10.75010455894755                    0.2                      2                     -1
                 813500      10.85885663252209                    0.2                      2                     -1
                 814000      11.31063800800003                    0.2                      2                     -1
                 814500       10.8790087985453                    0.2                      2                     -1
                 815000      11.40446830520684                    0.2                      2                     -1
                 815500      11.62264573293828                    0.2                      2                     -1
                 816000      12.40002101232818                    0.2                      2                     -1
                 816500      13.40340743162825                    0.2                      2                     -1
                 817000      13.04177715099886                    0.2                      2                     -1
                 817500      13.03909562956412                    0.2                      2                     -1
                 818000      12.72166768439268                    0.2                      2                     -1
                 818500      12.65294820730831                    0.2                      2                     -1
                 819000      12.11464551782149                    0.2                      2                     -1
                 819500      12.22280110277103                    0.2                      2                     -1
                 820000      12.59650818315754                    0.2                      2                     -1
                 820500      12.46987895281677                    0.2                      2                     -1
                 821000      11.98798257298401                    0.2                      2                     -1
                 821500      12.31029017508921                    0.2                      2                     -1
                 822000      12.36656412197244                    0.2                      2                     -1
                 822500      12.00449410436577                    0.2                      2                     -1
                 823000      11.68939802862262                    0.2                      2                     -1
                 823500      11.46972821132151                    0.2                      2                     -1
                 824000      10.52283348817242                    0.2                      2                     -1
                 824500      11.15765105443136                    0.2                      2                     -1
                 825000      10.78021639153281                    0.2                      2                     -1
                 825500      10.57986981637154                    0.2                      2                     -1
                 826000      10.58927962018835                    0.2                      2                     -1
                 826500      11.16600373512995                    0.2                      2                     -1
                 827000       11.0976538802042                    0.2                      2                     -1
                 827500      11.90107206589556                    0.2                      2                     -1
                 828000      12.30062246215289                    0.2                      2                     -1
                 828500      13.39447991070189                    0.2                      2                     -1
                 829000      13.19527986310189                    0.2                      2                     -1
                 829500      13.02026786631785                    0.2                      2                     -1
                 830000       13.4838982379248                    0.2                      2                     -1
                 830500      13.73940718036115                    0.2                      2                     -1
                 831000      13.90594450249728                    0.2                      2                     -1
                 831500      13.95975685071788                    0.2                      2                     -1
                 832000      13.79906325633431                    0.2                      2                     -1
                 832500      13.49440271648823                    0.2                      2                     -1
                 833000      13.39138913886478                    0.2                      2                     -1
                 833500      13.55636731868673                    0.2                      2                     -1
                 834000      14.70001929560155                    0.2                      2                     -1
                 834500      14.37608010190275                    0.2                      2                     -1
                 835000      14.12429038456923                    0.2                      2                     -1
                 835500      13.96262000771183                    0.2                      2                     -1
                 836000        14.532520784565                    0.2                      2                     -1
                 836500      14.25109890929609                    0.2                      2                     -1
                 837000      14.97840736753657                    0.2                      2                     -1
                 837500      14.53762882895211                    0.2                      2                     -1
                 838000      14.90530221997541                    0.2                      2                     -1
                 838500      15.21866896740615                    0.2                      2                     -1
                 839000      14.43930086728974                    0.2                      2                     -1
                 839500      14.86415268608778                    0.2                      2                     -1
                 840000      15.35864408552419                    0.2                      2                     -1
                 840500      15.69409460003069                    0.2                      2                     -1
                 841000      15.71253722126086                    0.2                      2                     -1
                 841500      16.07481662888966                    0.2                      2                     -1
                 842000      15.10817313118204                    0.2                      2                     -1
                 842500      15.42989647972695                    0.2                      2                     -1
                 843000      15.13387195527237                    0.2                      2                     -1
                 843500      15.55575529709696                    0.2                      2                     -1
                 844000      15.93895757217535                    0.2                      2                     -1
                 844500      15.60019060973742                    0.2                      2                     -1
                 845000      14.62445897851906                    0.2                      2                     -1
                 845500      14.85007850572444                    0.2                      2                     -1
                 846000       14.9928134315644                    0.2                      2                     -1
                 846500      15.27358047004698                    0.2                      2                     -1
                 847000      15.07915697919946                    0.2                      2                     -1
                 847500      13.82849391095963                    0.2                      2                     -1
                 848000      13.57622979635214                    0.2                      2                     -1
                 848500      13.57443380147762                    0.2                      2                     -1
                 849000      13.31543841301487                    0.2                      2                     -1
                 849500      13.22756608569019                    0.2                      2                     -1
                 850000       12.9675229238047                    0.2                      2                     -1
                 850500       12.9130501738432                    0.2                      2                     -1
                 851000      13.04243065140821                    0.2                      2                     -1
                 851500      13.59881757063288                    0.2                      2                     -1
                 852000       14.1266064958999                    0.2                      2                     -1
                 852500      13.85200903503209                    0.2                      2                     -1
                 853000      14.12238332215451                    0.2                      2                     -1
                 853500      14.19763200872485                    0.2                      2                     -1
                 854000      14.27847489339363                    0.2                      2                     -1
                 854500      13.81763945278993                    0.2                      2                     -1
                 855000      13.20478079144035                    0.2                      2                     -1
                 855500      12.81834846336214                    0.2                      2                     -1
                 856000      12.77376649605554                    0.2                      2                     -1
                 856500      12.69821552430738                    0.2                      2                     -1
                 857000      12.27561332813424                    0.2                      2                     -1
                 857500      11.73607421555995                    0.2                      2                     -1
                 858000      11.36219153646497                    0.2                      2                     -1
                 858500      11.69932645527307                    0.2                      2                     -1
                 859000      11.88667801186256                    0.2                      2                     -1
                 859500      12.42395895414075                    0.2                      2                     -1
                 860000       12.6446512994594                    0.2                      2                     -1
                 860500      12.16532732344085                    0.2                      2                     -1
                 861000      12.02666550272019                    0.2                      2                     -1
                 861500      11.16047661694155                    0.2                      2                     -1
                 862000      10.89105487070081                    0.2                      2                     -1
                 862500      10.43110528440753                    0.2                      2                     -1
                 863000      10.21402208423841                    0.2                      2                     -1
                 863500      10.50321092114359                    0.2                      2                     -1
                 864000      10.37438741410868                    0.2                      2                     -1
                 864500      10.21656115251092                    0.2                      2                     -1
                 865000      10.14999106998481                    0.2                      2                     -1
                 865500       10.2059322187121                    0.2                      2                     -1
                 866000      9.959367338405714                    0.2                      2                     -1
                 866500      10.07174265675433                    0.2                      2                     -1
                 867000      11.50498425758445                    0.2                      2                     -1
                 867500      11.33399009515656                    0.2                      2                     -1
                 868000      11.03437477527899                    0.2                      2                     -1
                 868500      10.79578417018127                    0.2                      2                     -1
                 869000      10.99795327035266                    0.2                      2                     -1
                 869500       10.6385544977173                    0.2                      2                     -1
                 870000      11.00064515283502                    0.2                      2                     -1
                 870500      10.70573924191407                    0.2                      2                     -1
                 871000      10.79134178737324                    0.2                      2                     -1
                 871500      11.92058812927237                    0.2                      2                     -1
                 872000      12.85300105730705                    0.2                      2                     -1
                 872500      12.40587505619285                    0.2                      2                     -1
                 873000      12.09589668332324                    0.2                      2                     -1
                 873500      11.32335712468822                    0.2                      2                     -1
                 874000      11.43687325867017                    0.2                      2                     -1
                 874500      12.24469692128522                    0.2                      2                     -1
                 875000      12.79832738797483                    0.2                      2                     -1
                 875500      12.68541335503585                    0.2                      2                     -1
                 876000      11.78775638880859                    0.2                      2                     -1
                 876500       11.5431549815828                    0.2                      2                     -1
                 877000      11.58551798338364                    0.2                      2                     -1
                 877500      12.23006165163888                    0.2                      2                     -1
                 878000      13.10268854516595                    0.2                      2                     -1
                 878500      13.20613812620872                    0.2                      2                     -1
                 879000      13.13073754963032                    0.2                      2                     -1
                 879500      13.37590938083912                    0.2                      2                     -1
                 880000      13.65564803828833                    0.2                      2                     -1
                 880500      13.60699913732277                    0.2                      2                     -1
                 881000      13.31891645520355                    0.2                      2                     -1
                 881500      13.74833634143614                    0.2                      2                     -1
                 882000        14.014487356766                    0.2                      2                     -1
                 882500      14.31705799097441                    0.2                      2                     -1
                 883000      14.07845974522192                    0.2                      2                     -1
                 883500        14.049017884533                    0.2                      2                     -1
                 884000      13.07370881136679                    0.2                      2                     -1
                 884500       13.1081861288641                    0.2                      2                     -1
                 885000      13.57674231172203                    0.2                      2                     -1
                 885500      13.64539610705993                    0.2                      2                     -1
                 886000      13.39024280347592                    0.2                      2                     -1
                 886500      14.56405676564983                    0.2                      2                     -1
                 887000      14.21323308276215                    0.2                      2                     -1
                 887500      14.38606574933364                    0.2                      2                     -1
                 888000      14.53339945399665                    0.2                      2                     -1
                 888500      14.56092106917557                    0.2                      2                     -1
                 889000      14.04818685160933                    0.2                      2                     -1
                 889500      13.68661811220244                    0.2                      2                     -1
                 890000      13.33690305271773                    0.2                      2                     -1
                 890500      13.36631274680111                    0.2                      2                     -1
                 891000      13.76946496081472                    0.2                      2                     -1
                 891500      14.29754668832931                    0.2                      2                     -1
                 892000      14.67601667119956                    0.2                      2                     -1
                 892500      14.74375292572846                    0.2                      2                     -1
                 893000      14.45099832567355                    0.2                      2                     -1
                 893500      13.79476814776064                    0.2                      2                     -1
                 894000      13.86623841692482                    0.2                      2                     -1
                 894500      14.25770303411185                    0.2                      2                     -1
                 895000       13.9138464875965                    0.2                      2                     -1
                 895500      14.17367071400183                    0.2                      2                     -1
                 896000      13.80809230399711                    0.2                      2                     -1
                 896500      12.70607273643102                    0.2                      2                     -1
                 897000      12.52272283841307                    0.2                      2                     -1
                 897500      12.60108815504427                    0.2                      2                     -1
                 898000      12.84919842267508                    0.2                      2                     -1
                 898500      11.75962639850732                    0.2                      2                     -1
                 899000      10.89736132903894                    0.2                      2                     -1
                 899500      10.62310115186138                    0.2                      2                     -1
                 900000      10.21568837335516                    0.2                      2                     -1
                 900500      10.77158544104408                    0.2                      2                     -1
                 901000      11.40521595605633                    0.2                      2                     -1
                 901500       11.1352746712723                    0.2                      2                     -1
                 902000      11.50552999306865                    0.2                      2                     -1
                 902500      12.21435037415965                    0.2                      2                     -1
                 903000      12.00374928680066                    0.2                      2                     -1
                 903500      12.10167512395514                    0.2                      2                     -1
                 904000      11.75015519291106                    0.2                      2                     -1
                 904500      11.43513577919167                    0.2                      2                     -1
                 905000      11.13532248566076                    0.2                      2                     -1
                 905500      11.06246736693671                    0.2                      2                     -1
                 906000      11.48706285698592                    0.2                      2                     -1
                 906500      12.55249259991974                    0.2                      2                     -1
                 907000      13.05272195934043                    0.2                      2                     -1
                 907500      12.51611085327718                    0.2                      2                     -1
                 908000      12.24466725216267                    0.2                      2                     -1
                 908500      11.78208579707054                    0.2                      2                     -1
                 909000      11.73639583579577                    0.2                      2                     -1
                 909500      12.12827624310443                    0.2                      2                     -1
                 910000      11.67537145185981                    0.2                      2                     -1
                 910500      10.46585604223074                    0.2                      2                     -1
                 911000      10.35994292749905                    0.2                      2                     -1
                 911500      10.54553027097685                    0.2                      2                     -1
                 912000      10.67837347813537                    0.2                      2                     -1
                 912500      11.16321794440163                    0.2                      2                     -1
                 913000      11.05282232384936                    0.2                      2                     -1
                 913500      11.05137371458038                    0.2                      2                     -1
                 914000      9.842928768000139                    0.2                      2                     -1
                 914500      9.786476102215815                    0.2                      2                     -1
                 915000      10.02374021668634                    0.2                      2                     -1
                 915500      10.63951656801157                    0.2                      2                     -1
                 916000      10.30324576642275                    0.2                      2                     -1
                 916500      9.714918513098661                    0.2                      2                     -1
                 917000      9.461089809479695                    0.2                      2                     -1
                 917500      9.816016406525188                    0.2                      2                     -1
                 918000      9.989338269168782                    0.2                      2                     -1
                 918500      10.10398420994354                    0.2                      2                     -1
                 919000      10.13505273566774                    0.2                      2                     -1
                 919500      10.36511407287591                    0.2                      2                     -1
                 920000      10.91370475290351                    0.2                      2                     -1
                 920500       10.4629978120198                    0.2                      2                     -1
                 921000      10.49952659051509                    0.2                      2                     -1
                 921500       9.57544265307023                    0.2                      2                     -1
                 922000      9.705873475708872                    0.2                      2                     -1
                 922500      9.555775874866555                    0.2                      2                     -1
                 923000      9.380293956190508                    0.2                      2                     -1
                 923500      9.613944735298107                    0.2                      2                     -1
                 924000      10.03805833962321                    0.2                      2                     -1
                 924500      10.93212660502596                    0.2                      2                     -1
                 925000      11.45104123881703                    0.2                      2                     -1
                 925500      11.41968304948936                    0.2                      2                     -1
                 926000      11.29153681944814                    0.2                      2                     -1
                 926500      10.50138581342428                    0.2                      2                     -1
                 927000      10.62498623795002                    0.2                      2                     -1
                 927500      11.03314017087107                    0.2                      2                     -1
                 928000      11.42042058640584                    0.2                      2                     -1
                 928500      12.41565355953432                    0.2                      2                     -1
                 929000      13.11730756565129                    0.2                      2                     -1
                 929500      12.81667794449719                    0.2                      2                     -1
                 930000      12.48539733593275                    0.2                      2                     -1
                 930500      11.96716483559498                    0.2                      2                     -1
                 931000      11.92479838182276                    0.2                      2                     -1
                 931500      12.07380853962156                    0.2                      2                     -1
                 932000      12.84780062564201                    0.2                      2                     -1
                 932500      12.60754718408775                    0.2                      2                     -1
                 933000      12.82651478046564                    0.2                      2                     -1
                 933500      13.00388430169352                    0.2                      2                     -1
                 934000      13.20112692117407                    0.2                      2                     -1
                 934500       12.7164139799328                    0.2                      2                     -1
                 935000      12.11028757640861                    0.2                      2                     -1
                 935500      12.00357715080333                    0.2                      2                     -1
                 936000      12.38247848604198                    0.2                      2                     -1
                 936500      12.87905140388936                    0.2                      2                     -1
                 937000      13.40627313841741                    0.2                      2                     -1
                 937500      13.21724270973178                    0.2                      2                     -1
                 938000      13.18279436823926                    0.2                      2                     -1
                 938500      13.27313698587914                    0.2                      2                     -1
                 939000      12.51696939470846                    0.2                      2                     -1
                 939500      11.79703125915653                    0.2                      2                     -1
                 940000      11.40678745146764                    0.2                      2                     -1
                 940500      10.79783291913188                    0.2                      2                     -1
                 941000      10.69170876497421                    0.2                      2                     -1
                 941500      11.31774925384602                    0.2                      2                     -1
                 942000      11.99304082818266                    0.2                      2                     -1
                 942500      12.56662023949789                    0.2                      2                     -1
                 943000      12.18071953929434                    0.2                      2                     -1
                 943500      12.45547715853994                    0.2                      2                     -1
                 944000      12.32712850001061                    0.2                      2                     -1
                 944500      11.61172345073459                    0.2                      2                     -1
                 945000       11.7571756047348                    0.2                      2                     -1
                 945500       11.6597165129541                    0.2                      2                     -1
                 946000      10.89475213856729                    0.2                      2                     -1
                 946500      10.86769829291193                    0.2                      2                     -1
                 947000      10.06638687743499                    0.2                      2                     -1
                 947500       10.2455138545113                    0.2                      2                     -1
                 948000      9.131485571062576                    0.2                      2                     -1
                 948500      9.122238583775749                    0.2                      2                     -1
                 949000       9.49239978064392                    0.2                      2                     -1
                 949500      9.724778233304521                    0.2                      2                     -1
                 950000      9.398515358382921                    0.2                      2                     -1
                 950500      9.042816817743821                    0.2                      2                     -1
                 951000      9.192177794052441                    0.2                      2                     -1
                 951500      9.172487331925643                    0.2                      2                     -1
                 952000      9.949268546564223                    0.2                      2                     -1
                 952500      9.839071816327939                    0.2                      2                     -1
                 953000      9.333199725659618                    0.2                      2                     -1
                 953500      9.352306570515445                    0.2                      2                     -1
                 954000      9.055751649749247                    0.2                      2                     -1
                 954500      8.863383969506341                    0.2                      2                     -1
                 955000      8.787134762540084                    0.2                      2                     -1
                 955500      9.299041398807761                    0.2                      2                     -1
                 956000      9.885373204164379                    0.2                      2                     -1
                 956500      10.21946719442223                    0.2                      2                     -1
                 957000      10.29909413244376                    0.2                      2                     -1
                 957500      9.882158513357986                    0.2                      2                     -1
                 958000      10.49566495324252                    0.2                      2                     -1
                 958500      9.789026317638729                    0.2                      2                     -1
                 959000      8.864378452579052                    0.2                      2                     -1
                 959500      8.930218933963252                    0.2                      2                     -1
                 960000      8.734645290849601                    0.2                      2                     -1
                 960500      9.644908942779445                    0.2                      2                     -1
                 961000      9.540783063159655                    0.2                      2                     -1
                 961500      9.141566539321811                    0.2                      2                     -1
                 962000      8.919666700242789                    0.2                      2                     -1
                 962500      9.207797903973502                    0.2                      2                     -1
                 963000      9.538026898963869                    0.2                      2                     -1
                 963500      9.676910222906173                    0.2                      2                     -1
                 964000      9.464698181040397                    0.2                      2                     -1
                 964500      8.646383687594337                    0.2                      2                     -1
                 965000      8.875260401897567                    0.2                      2                     -1
                 965500      8.541488789384497                    0.2                      2                     -1
                 966000      8.617050649022314                    0.2                      2                     -1
                 966500      9.631909288314935                    0.2                      2                     -1
                 967000      9.716886961423294                    0.2                      2                     -1
                 967500      10.24421714098912                    0.2                      2                     -1
                 968000      10.24308669243579                    0.2                      2                     -1
                 968500      10.16162111201735                    0.2                      2                     -1
                 969000      9.996591414541344                    0.2                      2                     -1
                 969500      10.76364955816695                    0.2                      2                     -1
                 970000      10.62115163726462                    0.2                      2                     -1
                 970500      10.29949053496288                    0.2                      2                     -1
                 971000      9.905438717454151                    0.2                      2                     -1
                 971500      10.51589405247736                    0.2                      2                     -1
                 972000       11.1957635769262                    0.2                      2                     -1
                 972500      11.23371588324218                    0.2                      2                     -1
                 973000      10.97110525602555                    0.2                      2                     -1
                 973500      11.03561245972081                    0.2                      2                     -1
                 974000      10.63012295119672                    0.2                      2                     -1
                 974500      10.37209875835562                    0.2                      2                     -1
                 975000      10.85950370419572                    0.2                      2                     -1
                 975500      11.17802927644759                    0.2                      2                     -1
                 976000      11.27864746892977                    0.2                      2                     -1
                 976500       11.9688542817792                    0.2                      2                     -1
                 977000      12.23278139388154                    0.2                      2                     -1
                 977500      11.67273578339887                    0.2                      2                     -1
                 978000      11.02220457701239                    0.2                      2                     -1
                 978500      11.47995699606539                    0.2                      2                     -1
                 979000      11.77937005374425                    0.2                      2                     -1
                 979500      11.74395915658008                    0.2                      2                     -1
                 980000      11.10743808418182                    0.2                      2                     -1
                 980500      11.35034840555483                    0.2                      2                     -1
                 981000      12.02339832346011                    0.2                      2                     -1
                 981500      12.48598111850371                    0.2                      2                     -1
                 982000      12.99251666738965                    0.2                      2                     -1
                 982500      12.67270580235398                    0.2                      2                     -1
                 983000      13.07093030145507                    0.2                      2                     -1
                 983500      13.52084553200486                    0.2                      2                     -1
                 984000      13.54864101897876                    0.2                      2                     -1
                 984500      14.21911184407185                    0.2                      2                     -1
                 985000         14.06368836725                    0.2                      2                     -1
                 985500      13.75747305849254                    0.2                      2                     -1
                 986000      13.71497098847138                    0.2                      2                     -1
                 986500      13.40542494502528                    0.2                      2                     -1
                 987000      13.33551639253336                    0.2                      2                     -1
                 987500      12.83484845936089                    0.2                      2                     -1
                 988000      12.91812291654706                    0.2                      2                     -1
                 988500      12.94592715382668                    0.2                      2                     -1
                 989000      13.84612887416025                    0.2                      2                     -1
                 989500      14.82866205358578                    0.2                      2                     -1
                 990000      14.40762358847994                    0.2                      2                     -1
                 990500      14.66364387573314                    0.2                      2                     -1
                 991000      14.88973334008653                    0.2                      2                     -1
                 991500      14.62823040470698                    0.2                      2                     -1
                 992000      15.22900600037731                    0.2                      2                     -1
                 992500       15.3827494160187                    0.2                      2                     -1
                 993000      15.01311730102693                    0.2                      2                     -1
                 993500      15.84666645630659                    0.2                      2                     -1
                 994000      16.23992505024475                    0.2                      2                     -1
                 994500       16.6552474528338                    0.2                      2                     -1
                 995000      16.40088513424755                    0.2                      2                     -1
                 995500      16.13369202003922                    0.2                      2                     -1
                 996000      16.34855099029936                    0.2                      2                     -1
                 996500       16.2632683042133                    0.2                      2                     -1
                 997000      15.89691621972578                    0.2                      2                     -1
                 997500      15.55158514812146                    0.2                      2                     -1
                 998000      16.14015945041037                    0.2                      2                     -1
                 998500      16.74443206827675                    0.2                      2                     -1
                 999000      16.88774255260661                    0.2                      2                     -1
                 999500      16.73759521585269                    0.2                      2                     -1
                1000000      16.52251670257085                    0.2                      2                     -1
