# Supplementary material for: Finite-Temperature Evolution of Frenkel Defects in Hybrid Perovskites: Healing and Lead-Methylammonium Antisite Pairs
Source: ACS Appl Mater Interfaces. 2026 Apr 9;18(15):22071–80. doi: 10.1021/acsami.6c02743 (PMC13107386; doi:10.1021/acsami.6c02743)
Supplement: Supplementary file 2 [file am6c02743_si_002.zip › supporting/fig4/PB_MA/unit.CG.xyz]

          20
   9.0893999999999995       -6.8300000000000001E-004  -1.7162499999999999E-003   2.3822499999999998E-003   8.5370399999999993       -1.7539999999999999E-003   2.4157499999999999E-003   2.5054999999999999E-003   12.323900000000000     
Pb                0.02665       -0.01939       -0.00315
Pb                4.57404        4.26068       -0.00784
Pb                0.03576       -0.00464        6.16126
Pb                4.58023        4.26937        6.15379
I                -0.04136        0.58879        3.07662
I                 4.50387        3.66450        3.07263
I                 4.65975        4.87763        9.23410
I                 0.11102       -0.60018        9.24197
I                 6.55997        1.80841       -0.43944
I                 7.13781        6.08176        0.41836
I                 2.59360        6.71855        5.72323
I                 2.02494        2.45071        6.58850
I                 2.59278        6.71588        0.42220
I                 2.01457        2.44319       -0.43568
I                 6.56653        1.81731        6.58171
I                 7.14095        6.08945        5.72439
CsA1              3.94764        0.10162        3.07244
CsA2             -0.60379        4.14339        3.07646
CsA3              5.21391       -0.11635        9.23099
CsA4              0.67001        4.38212        9.24163
