# Supplementary material for: Finite-Temperature Evolution of Frenkel Defects in Hybrid Perovskites: Healing and Lead-Methylammonium Antisite Pairs
Source: ACS Appl Mater Interfaces. 2026 Apr 9;18(15):22071–80. doi: 10.1021/acsami.6c02743 (PMC13107386; doi:10.1021/acsami.6c02743)
Supplement: Supplementary file 2 [file am6c02743_si_002.zip › supporting/fig4/PB_MA/ene_]

0 -24811.6
0.636396 -24809
1.27279 -24809
1.90919 -24808.8
2.54558 -24808.7
3.18198 -24808.6
3.81838 -24808.6
4.45477 -24808.8
5.09117 -24808.7
5.72756 -24808.7
6.36396 -24808.8
