# Supplementary material for: Finite-Temperature Evolution of Frenkel Defects in Hybrid Perovskites: Healing and Lead-Methylammonium Antisite Pairs
Source: ACS Appl Mater Interfaces. 2026 Apr 9;18(15):22071–80. doi: 10.1021/acsami.6c02743 (PMC13107386; doi:10.1021/acsami.6c02743)
Supplement: Supplementary file 2 [file am6c02743_si_002.zip › supporting/fig4/PB_MA/ene300]

0.00000 0
0.63640 2.20048
1.27279 2.45701
1.90919 3.16989
2.54558 2.67084
3.18198 2.44985
3.81838 2.66326
4.45477 1.82904
5.09117 3.29391
5.72756 2.57989
6.36396 2.80816
