# Supplementary material for: Finite-Temperature Evolution of Frenkel Defects in Hybrid Perovskites: Healing and Lead-Methylammonium Antisite Pairs
Source: ACS Appl Mater Interfaces. 2026 Apr 9;18(15):22071–80. doi: 10.1021/acsami.6c02743 (PMC13107386; doi:10.1021/acsami.6c02743)
Supplement: Supplementary file 2 [file am6c02743_si_002.zip › supporting/fig4/PB_MA/ene300__]

            -552904.72360 
            -552853.98050 
            -552848.06500 
            -552831.62600 
            -552843.13400 
            -552848.23010 
            -552843.30900 
            -552862.54600 
            -552828.76620 
            -552845.23130 
            -552839.96740 
