# Supplementary material for: Finite-Temperature Evolution of Frenkel Defects in Hybrid Perovskites: Healing and Lead-Methylammonium Antisite Pairs
Source: ACS Appl Mater Interfaces. 2026 Apr 9;18(15):22071–80. doi: 10.1021/acsami.6c02743 (PMC13107386; doi:10.1021/acsami.6c02743)
Supplement: Supplementary file 2 [file am6c02743_si_002.zip › supporting/fig4/PB_MA/prepare_run_0K.sh]

input="\
units       real 
 boundary p p p    
 atom_style  full  
 bond_style      harmonic 
 angle_style     harmonic 
 special_bonds   amber 
 dihedral_style  charmm 
 kspace_style pppm 1.0e-4
 kspace_modify diff ad
 read_data data                                              
 pair_style   hybrid  lj/charmm/coul/long 9.9 10. buck/coul/long 9.9 10. 
 include nonbonding                                        
 thermo_style custom step temp etotal cella cellb cellc  spcpu cpuremain
 thermo      100
 restart 1000 restart.a restart.b 
 fix 00 all momentum 1 linear 1 1 1 angular
  dump 1 all dcd 1000 traj.dcd
  dump_modify 1 unwrap yes 
  
  fix 000 all nvt temp 1.0 1.0 100 
           timestep 0.001 
           run 1000
           timestep 0.005 
           run 1000
           timestep 0.01
           run 1000
           timestep 0.1
           run 1000
           timestep 1
           run 2000
           run 500
           min_style cg
           minimize 1.0e-6 1.0e-6 5000 1000000
  unfix 000
  
  fix 000 all npt temp 1 1 100 aniso 1 1 500 
      run 3000 
      min_style cg
      minimize 1.0e-6 1.0e-6 5000 1000000
  unfix 000 
  
  undump 1 
  unfix 00 
write_restart last.conf
write_data    last.data
"

for i in 0 1 "1.1" 2 "2.1" 3 "3.1" 4 "4.1" 5 "5.1"; 
do
    if [ ! -d $i ]; then mkdir $i  ; fi

    cd $i
       cp ../D$i.xyz first.xyz
       database_field.sh MYP0 > field
       echo "$input" > input.run
       field_xyz2data_nonbonding.x field first.xyz data nonbonding myp0
       mpirun -np 12 lmp_mpi <input.run > out

    cd ../
done
