# Supplementary material for: Finite-Temperature Evolution of Frenkel Defects in Hybrid Perovskites: Healing and Lead-Methylammonium Antisite Pairs
Source: ACS Appl Mater Interfaces. 2026 Apr 9;18(15):22071–80. doi: 10.1021/acsami.6c02743 (PMC13107386; doi:10.1021/acsami.6c02743)
Supplement: Supplementary file 2 [file am6c02743_si_002.zip › supporting/fig4/PB_MA/unit.xyz]

          48
   9.0893999999999995       -6.8300000000000001E-004  -1.7162499999999999E-003   2.3822499999999998E-003   8.5370399999999993       -1.7539999999999999E-003   2.4157499999999999E-003   2.5054999999999999E-003   12.323900000000000     
Pb                0.026647           -0.019386           -0.003152
Pb                4.574035            4.260682           -0.007845
Pb                0.035757           -0.004638            6.161264
Pb                4.580234            4.269374            6.153790
I                -0.041355            0.588786            3.076618
I                 4.503874            3.664498            3.072627
I                 4.659753            4.877635            9.234105
I                 0.111016           -0.600179            9.241970
I                 6.559967            1.808407           -0.439437
I                 7.137805            6.081764            0.418360
I                 2.593597            6.718554            5.723226
I                 2.024936            2.450705            6.588505
I                 2.592781            6.715877            0.422200
I                 2.014575            2.443194           -0.435685
I                 6.566528            1.817307            6.581713
I                 7.140953            6.089451            5.724392
H                 3.843717            1.136600            3.072539
H                 3.480365           -0.300542            2.232216
H                 3.480899           -0.300777            3.912751
N                 3.947639            0.101620            3.072441
C                 5.387781           -0.261464            3.072545
H3                5.467554           -1.350708            3.074049
H3                5.848012            0.156172            2.175236
H3                5.847967            0.158432            3.968807
H                -0.711460            3.108720            3.077215
H                -1.070102            4.548625            3.915777
H                -1.068731            4.547230            2.235699
N                -0.603789            4.143395            3.076460
C                 0.838194            4.499471            3.077249
H3                0.923922            5.587843            3.073000
H3                1.293755            4.081572            3.976662
H3                1.297290            4.074978            2.182649
H                 5.685700            0.288116           10.067452
H                 5.322954           -1.150818            9.229567
H                 5.671793            0.288992            8.386955
N                 5.213910           -0.116353            9.230987
C                 3.771158            0.236614            9.242342
H3                3.321853           -0.183247           10.144130
H3                3.682642            1.324733            9.239890
H3                3.306728           -0.188386            8.350615
H                 1.135176            3.976109           10.081363
H                 1.135640            3.979300            8.400870
H                 0.778659            5.416558            9.243755
N                 0.670012            4.382124            9.241633
C                -0.771765            4.025284            9.240040
H3               -1.228297            4.441621            8.340118
H3               -0.856581            2.936699            9.244930
H3               -1.232009            4.449496           10.134385
