# Supplementary material for: Finite-Temperature Evolution of Frenkel Defects in Hybrid Perovskites: Healing and Lead-Methylammonium Antisite Pairs
Source: ACS Appl Mater Interfaces. 2026 Apr 9;18(15):22071–80. doi: 10.1021/acsami.6c02743 (PMC13107386; doi:10.1021/acsami.6c02743)
Supplement: Supplementary file 2 [file am6c02743_si_002.zip › supporting/fig4/PB_MA/cryst.CG.xyz]

        4000
   90.893999999999991       -6.8300000000000001E-003  -1.7162499999999997E-002   2.3822499999999996E-002   85.370399999999989       -1.7540000000000000E-002   4.8314999999999999E-003   5.0109999999999998E-003   24.647800000000000     
Pb                0.026650           -0.019390           -0.003150
Pb                4.574040            4.260680           -0.007840
Pb                0.035760           -0.004640            6.161260
Pb                4.580230            4.269370            6.153790
I                -0.041360            0.588790            3.076620
I                 4.503870            3.664500            3.072630
I                 4.659750            4.877630            9.234100
I                 0.111020           -0.600180            9.241970
I                 6.559970            1.808410           -0.439440
I                 7.137810            6.081760            0.418360
I                 2.593600            6.718550            5.723230
I                 2.024940            2.450710            6.588500
I                 2.592780            6.715880            0.422200
I                 2.014570            2.443190           -0.435680
I                 6.566530            1.817310            6.581710
I                 7.140950            6.089450            5.724390
CsA1              3.947640            0.101620            3.072440
CsA2             -0.603790            4.143390            3.076460
CsA3              5.213910           -0.116350            9.230990
CsA4              0.670010            4.382120            9.241630
Pb                9.116050           -0.020073           -0.004866
Pb               13.663440            4.259997           -0.009556
Pb                9.125160           -0.005323            6.159544
Pb               13.669630            4.268687            6.152074
I                 9.048040            0.588107            3.074904
I                13.593270            3.663817            3.070914
I                13.749150            4.876947            9.232384
I                 9.200420           -0.600863            9.240254
I                15.649370            1.807727           -0.441156
I                16.227210            6.081077            0.416644
I                11.683000            6.717867            5.721514
I                11.114340            2.450027            6.586784
I                11.682180            6.715197            0.420484
I                11.103970            2.442507           -0.437396
I                15.655930            1.816627            6.579994
I                16.230350            6.088767            5.722674
CsA1             13.037040            0.100937            3.070724
CsA2              8.485610            4.142707            3.074744
CsA3             14.303310           -0.117033            9.229274
CsA4              9.759410            4.381437            9.239914
Pb               18.205450           -0.020756           -0.006583
Pb               22.752840            4.259314           -0.011272
Pb               18.214560           -0.006006            6.157827
Pb               22.759030            4.268004            6.150357
I                18.137440            0.587424            3.073187
I                22.682670            3.663134            3.069198
I                22.838550            4.876264            9.230668
I                18.289820           -0.601546            9.238538
I                24.738770            1.807044           -0.442872
I                25.316610            6.080394            0.414928
I                20.772400            6.717184            5.719797
I                20.203740            2.449344            6.585067
I                20.771580            6.714514            0.418768
I                20.193370            2.441824           -0.439112
I                24.745330            1.815944            6.578277
I                25.319750            6.088084            5.720957
CsA1             22.126440            0.100254            3.069008
CsA2             17.575010            4.142024            3.073028
CsA3             23.392710           -0.117716            9.227558
CsA4             18.848810            4.380754            9.238197
Pb               27.294850           -0.021439           -0.008299
Pb               31.842240            4.258631           -0.012989
Pb               27.303960           -0.006689            6.156111
Pb               31.848430            4.267321            6.148641
I                27.226840            0.586741            3.071471
I                31.772070            3.662451            3.067481
I                31.927950            4.875581            9.228951
I                27.379220           -0.602229            9.236821
I                33.828170            1.806361           -0.444589
I                34.406010            6.079711            0.413211
I                29.861800            6.716501            5.718081
I                29.293140            2.448661            6.583351
I                29.860980            6.713831            0.417051
I                29.282770            2.441141           -0.440829
I                33.834730            1.815261            6.576561
I                34.409150            6.087401            5.719241
CsA1             31.215840            0.099571            3.067291
CsA2             26.664410            4.141341            3.071311
CsA3             32.482110           -0.118399            9.225841
CsA4             27.938210            4.380071            9.236481
Pb               36.384250           -0.022122           -0.010015
Pb               40.931640            4.257948           -0.014705
Pb               36.393360           -0.007372            6.154395
Pb               40.937830            4.266638            6.146925
I                36.316240            0.586058            3.069755
I                40.861470            3.661768            3.065765
I                41.017350            4.874898            9.227235
I                36.468620           -0.602912            9.235105
I                42.917570            1.805678           -0.446305
I                43.495410            6.079028            0.411495
I                38.951200            6.715818            5.716365
I                38.382540            2.447978            6.581635
I                38.950380            6.713148            0.415335
I                38.372170            2.440458           -0.442545
I                42.924130            1.814578            6.574845
I                43.498550            6.086718            5.717525
CsA1             40.305240            0.098888            3.065575
CsA2             35.753810            4.140658            3.069595
CsA3             41.571510           -0.119082            9.224125
CsA4             37.027610            4.379388            9.234765
Pb               45.473650           -0.022805           -0.011731
Pb               50.021040            4.257265           -0.016421
Pb               45.482760           -0.008055            6.152679
Pb               50.027230            4.265955            6.145209
I                45.405640            0.585375            3.068039
I                49.950870            3.661085            3.064049
I                50.106750            4.874215            9.225519
I                45.558020           -0.603595            9.233389
I                52.006970            1.804995           -0.448021
I                52.584810            6.078345            0.409779
I                48.040600            6.715135            5.714649
I                47.471940            2.447295            6.579919
I                48.039780            6.712465            0.413619
I                47.461570            2.439775           -0.444261
I                52.013530            1.813895            6.573129
I                52.587950            6.086035            5.715809
CsA1             49.394640            0.098205            3.063859
CsA2             44.843210            4.139975            3.067879
CsA3             50.660910           -0.119765            9.222409
CsA4             46.117010            4.378705            9.233049
Pb               54.563050           -0.023488           -0.013448
Pb               59.110440            4.256582           -0.018137
Pb               54.572160           -0.008738            6.150962
Pb               59.116630            4.265272            6.143492
I                54.495040            0.584692            3.066322
I                59.040270            3.660402            3.062333
I                59.196150            4.873532            9.223803
I                54.647420           -0.604278            9.231673
I                61.096370            1.804312           -0.449737
I                61.674210            6.077662            0.408063
I                57.130000            6.714452            5.712932
I                56.561340            2.446612            6.578202
I                57.129180            6.711782            0.411903
I                56.550970            2.439092           -0.445977
I                61.102930            1.813212            6.571412
I                61.677350            6.085352            5.714092
CsA1             58.484040            0.097522            3.062143
CsA2             53.932610            4.139292            3.066163
CsA3             59.750310           -0.120448            9.220693
CsA4             55.206410            4.378022            9.231332
Pb               63.652450           -0.024171           -0.015164
Pb               68.199840            4.255899           -0.019854
Pb               63.661560           -0.009421            6.149246
Pb               68.206030            4.264589            6.141776
I                63.584440            0.584009            3.064606
I                68.129670            3.659719            3.060616
I                68.285550            4.872849            9.222086
I                63.736820           -0.604961            9.229956
I                70.185770            1.803629           -0.451454
I                70.763610            6.076979            0.406346
I                66.219400            6.713769            5.711216
I                65.650740            2.445929            6.576486
I                66.218580            6.711099            0.410186
I                65.640370            2.438409           -0.447694
I                70.192330            1.812529            6.569696
I                70.766750            6.084669            5.712376
CsA1             67.573440            0.096839            3.060426
CsA2             63.022010            4.138609            3.064446
CsA3             68.839710           -0.121131            9.218976
CsA4             64.295810            4.377339            9.229616
Pb               72.741850           -0.024854           -0.016880
Pb               77.289240            4.255216           -0.021570
Pb               72.750960           -0.010104            6.147530
Pb               77.295430            4.263906            6.140060
I                72.673840            0.583326            3.062890
I                77.219070            3.659036            3.058900
I                77.374950            4.872166            9.220370
I                72.826220           -0.605644            9.228240
I                79.275170            1.802946           -0.453170
I                79.853010            6.076296            0.404630
I                75.308800            6.713086            5.709500
I                74.740140            2.445246            6.574770
I                75.307980            6.710416            0.408470
I                74.729770            2.437726           -0.449410
I                79.281730            1.811846            6.567980
I                79.856150            6.083986            5.710660
CsA1             76.662840            0.096156            3.058710
CsA2             72.111410            4.137926            3.062730
CsA3             77.929110           -0.121814            9.217260
CsA4             73.385210            4.376656            9.227900
Pb               81.831250           -0.025537           -0.018596
Pb               86.378640            4.254533           -0.023286
Pb               81.840360           -0.010787            6.145814
Pb               86.384830            4.263223            6.138344
I                81.763240            0.582643            3.061174
I                86.308470            3.658353            3.057184
I                86.464350            4.871483            9.218654
I                81.915620           -0.606327            9.226524
I                88.364570            1.802263           -0.454886
I                88.942410            6.075613            0.402914
I                84.398200            6.712403            5.707784
I                83.829540            2.444563            6.573054
I                84.397380            6.709733            0.406754
I                83.819170            2.437043           -0.451126
I                88.371130            1.811163            6.566264
I                88.945550            6.083303            5.708944
CsA1             85.752240            0.095473            3.056994
CsA2             81.200810            4.137243            3.061014
CsA3             87.018510           -0.122497            9.215544
CsA4             82.474610            4.375973            9.226184
Pb                0.029032            8.517650           -0.004904
Pb                4.576422           12.797720           -0.009594
Pb                0.038142            8.532400            6.159506
Pb                4.582612           12.806410            6.152036
I                -0.038978            9.125830            3.074866
I                 4.506252           12.201540            3.070876
I                 4.662132           13.414670            9.232346
I                 0.113402            7.936860            9.240216
I                 6.562352           10.345450           -0.441194
I                 7.140192           14.618800            0.416606
I                 2.595982           15.255590            5.721476
I                 2.027322           10.987750            6.586746
I                 2.595162           15.252920            0.420446
I                 2.016952           10.980230           -0.437434
I                 6.568912           10.354350            6.579956
I                 7.143332           14.626490            5.722636
CsA1              3.950022            8.638660            3.070686
CsA2             -0.601408           12.680430            3.074706
CsA3              5.216292            8.420690            9.229236
CsA4              0.672392           12.919160            9.239876
Pb                9.118432            8.516967           -0.006620
Pb               13.665822           12.797037           -0.011310
Pb                9.127542            8.531717            6.157790
Pb               13.672012           12.805727            6.150320
I                 9.050422            9.125147            3.073150
I                13.595652           12.200857            3.069160
I                13.751532           13.413987            9.230630
I                 9.202802            7.936177            9.238500
I                15.651752           10.344767           -0.442910
I                16.229592           14.618117            0.414890
I                11.685382           15.254907            5.719760
I                11.116722           10.987067            6.585030
I                11.684562           15.252237            0.418730
I                11.106352           10.979547           -0.439150
I                15.658312           10.353667            6.578240
I                16.232732           14.625807            5.720920
CsA1             13.039422            8.637977            3.068970
CsA2              8.487992           12.679747            3.072990
CsA3             14.305692            8.420007            9.227520
CsA4              9.761792           12.918477            9.238160
Pb               18.207832            8.516284           -0.008337
Pb               22.755222           12.796354           -0.013026
Pb               18.216942            8.531034            6.156073
Pb               22.761412           12.805044            6.148603
I                18.139822            9.124464            3.071433
I                22.685052           12.200174            3.067444
I                22.840932           13.413304            9.228914
I                18.292202            7.935494            9.236784
I                24.741152           10.344084           -0.444626
I                25.318992           14.617434            0.413174
I                20.774782           15.254224            5.718043
I                20.206122           10.986384            6.583313
I                20.773962           15.251554            0.417014
I                20.195752           10.978864           -0.440866
I                24.747712           10.352984            6.576523
I                25.322132           14.625124            5.719203
CsA1             22.128822            8.637294            3.067254
CsA2             17.577392           12.679064            3.071274
CsA3             23.395092            8.419324            9.225804
CsA4             18.851192           12.917794            9.236443
Pb               27.297232            8.515601           -0.010053
Pb               31.844622           12.795671           -0.014743
Pb               27.306342            8.530351            6.154357
Pb               31.850812           12.804361            6.146887
I                27.229222            9.123781            3.069717
I                31.774452           12.199491            3.065727
I                31.930332           13.412621            9.227197
I                27.381602            7.934811            9.235067
I                33.830552           10.343401           -0.446343
I                34.408392           14.616751            0.411457
I                29.864182           15.253541            5.716327
I                29.295522           10.985701            6.581597
I                29.863362           15.250871            0.415297
I                29.285152           10.978181           -0.442583
I                33.837112           10.352301            6.574807
I                34.411532           14.624441            5.717487
CsA1             31.218222            8.636611            3.065537
CsA2             26.666792           12.678381            3.069557
CsA3             32.484492            8.418641            9.224087
CsA4             27.940592           12.917111            9.234727
Pb               36.386632            8.514918           -0.011769
Pb               40.934022           12.794988           -0.016459
Pb               36.395742            8.529668            6.152641
Pb               40.940212           12.803678            6.145171
I                36.318622            9.123098            3.068001
I                40.863852           12.198808            3.064011
I                41.019732           13.411938            9.225481
I                36.471002            7.934128            9.233351
I                42.919952           10.342718           -0.448059
I                43.497792           14.616068            0.409741
I                38.953582           15.252858            5.714611
I                38.384922           10.985018            6.579881
I                38.952762           15.250188            0.413581
I                38.374552           10.977498           -0.444299
I                42.926512           10.351618            6.573091
I                43.500932           14.623758            5.715771
CsA1             40.307622            8.635928            3.063821
CsA2             35.756192           12.677698            3.067841
CsA3             41.573892            8.417958            9.222371
CsA4             37.029992           12.916428            9.233011
Pb               45.476032            8.514235           -0.013485
Pb               50.023422           12.794305           -0.018175
Pb               45.485142            8.528985            6.150925
Pb               50.029612           12.802995            6.143455
I                45.408022            9.122415            3.066285
I                49.953252           12.198125            3.062295
I                50.109132           13.411255            9.223765
I                45.560402            7.933445            9.231635
I                52.009352           10.342035           -0.449775
I                52.587192           14.615385            0.408025
I                48.042982           15.252175            5.712895
I                47.474322           10.984335            6.578165
I                48.042162           15.249505            0.411865
I                47.463952           10.976815           -0.446015
I                52.015912           10.350935            6.571375
I                52.590332           14.623075            5.714055
CsA1             49.397022            8.635245            3.062105
CsA2             44.845592           12.677015            3.066125
CsA3             50.663292            8.417275            9.220655
CsA4             46.119392           12.915745            9.231295
Pb               54.565432            8.513552           -0.015202
Pb               59.112822           12.793622           -0.019891
Pb               54.574542            8.528302            6.149208
Pb               59.119012           12.802312            6.141738
I                54.497422            9.121732            3.064568
I                59.042652           12.197442            3.060579
I                59.198532           13.410572            9.222049
I                54.649802            7.932762            9.229919
I                61.098752           10.341352           -0.451491
I                61.676592           14.614702            0.406309
I                57.132382           15.251492            5.711178
I                56.563722           10.983652            6.576448
I                57.131562           15.248822            0.410149
I                56.553352           10.976132           -0.447731
I                61.105312           10.350252            6.569658
I                61.679732           14.622392            5.712338
CsA1             58.486422            8.634562            3.060389
CsA2             53.934992           12.676332            3.064409
CsA3             59.752692            8.416592            9.218939
CsA4             55.208792           12.915062            9.229578
Pb               63.654832            8.512869           -0.016918
Pb               68.202222           12.792939           -0.021608
Pb               63.663942            8.527619            6.147492
Pb               68.208412           12.801629            6.140022
I                63.586822            9.121049            3.062852
I                68.132052           12.196759            3.058862
I                68.287932           13.409889            9.220332
I                63.739202            7.932079            9.228202
I                70.188152           10.340669           -0.453208
I                70.765992           14.614019            0.404592
I                66.221782           15.250809            5.709462
I                65.653122           10.982969            6.574732
I                66.220962           15.248139            0.408432
I                65.642752           10.975449           -0.449448
I                70.194712           10.349569            6.567942
I                70.769132           14.621709            5.710622
CsA1             67.575822            8.633879            3.058672
CsA2             63.024392           12.675649            3.062692
CsA3             68.842092            8.415909            9.217222
CsA4             64.298192           12.914379            9.227862
Pb               72.744232            8.512186           -0.018634
Pb               77.291622           12.792256           -0.023324
Pb               72.753342            8.526936            6.145776
Pb               77.297812           12.800946            6.138306
I                72.676222            9.120366            3.061136
I                77.221452           12.196076            3.057146
I                77.377332           13.409206            9.218616
I                72.828602            7.931396            9.226486
I                79.277552           10.339986           -0.454924
I                79.855392           14.613336            0.402876
I                75.311182           15.250126            5.707746
I                74.742522           10.982286            6.573016
I                75.310362           15.247456            0.406716
I                74.732152           10.974766           -0.451164
I                79.284112           10.348886            6.566226
I                79.858532           14.621026            5.708906
CsA1             76.665222            8.633196            3.056956
CsA2             72.113792           12.674966            3.060976
CsA3             77.931492            8.415226            9.215506
CsA4             73.387592           12.913696            9.226146
Pb               81.833632            8.511503           -0.020350
Pb               86.381022           12.791573           -0.025040
Pb               81.842742            8.526253            6.144060
Pb               86.387212           12.800263            6.136590
I                81.765622            9.119683            3.059420
I                86.310852           12.195393            3.055430
I                86.466732           13.408523            9.216900
I                81.918002            7.930713            9.224770
I                88.366952           10.339303           -0.456640
I                88.944792           14.612653            0.401160
I                84.400582           15.249443            5.706030
I                83.831922           10.981603            6.571300
I                84.399762           15.246773            0.405000
I                83.821552           10.974083           -0.452880
I                88.373512           10.348203            6.564510
I                88.947932           14.620343            5.707190
CsA1             85.754622            8.632513            3.055240
CsA2             81.203192           12.674283            3.059260
CsA3             87.020892            8.414543            9.213790
CsA4             82.476992           12.913013            9.224430
Pb                0.031415           17.054690           -0.006658
Pb                4.578804           21.334760           -0.011348
Pb                0.040524           17.069440            6.157752
Pb                4.584995           21.343450            6.150282
I                -0.036595           17.662870            3.073112
I                 4.508634           20.738580            3.069122
I                 4.664515           21.951710            9.230592
I                 0.115784           16.473900            9.238462
I                 6.564734           18.882490           -0.442948
I                 7.142574           23.155840            0.414852
I                 2.598365           23.792630            5.719722
I                 2.029704           19.524790            6.584992
I                 2.597544           23.789960            0.418692
I                 2.019334           19.517270           -0.439188
I                 6.571294           18.891390            6.578202
I                 7.145715           23.163530            5.720882
CsA1              3.952405           17.175700            3.068932
CsA2             -0.599025           21.217470            3.072952
CsA3              5.218674           16.957730            9.227482
CsA4              0.674774           21.456200            9.238122
Pb                9.120815           17.054007           -0.008374
Pb               13.668204           21.334077           -0.013064
Pb                9.129924           17.068757            6.156036
Pb               13.674395           21.342767            6.148566
I                 9.052805           17.662187            3.071396
I                13.598034           20.737897            3.067406
I                13.753915           21.951027            9.228876
I                 9.205184           16.473217            9.236746
I                15.654134           18.881807           -0.444664
I                16.231974           23.155157            0.413136
I                11.687765           23.791947            5.718006
I                11.119104           19.524107            6.583276
I                11.686944           23.789277            0.416976
I                11.108734           19.516587           -0.440904
I                15.660694           18.890707            6.576486
I                16.235115           23.162847            5.719166
CsA1             13.041805           17.175017            3.067216
CsA2              8.490375           21.216787            3.071236
CsA3             14.308074           16.957047            9.225766
CsA4              9.764174           21.455517            9.236406
Pb               18.210215           17.053324           -0.010091
Pb               22.757604           21.333394           -0.014780
Pb               18.219324           17.068074            6.154319
Pb               22.763795           21.342084            6.146849
I                18.142205           17.661504            3.069679
I                22.687434           20.737214            3.065690
I                22.843315           21.950344            9.227160
I                18.294584           16.472534            9.235030
I                24.743534           18.881124           -0.446380
I                25.321374           23.154474            0.411420
I                20.777165           23.791264            5.716289
I                20.208504           19.523424            6.581559
I                20.776344           23.788594            0.415260
I                20.198134           19.515904           -0.442620
I                24.750094           18.890024            6.574769
I                25.324515           23.162164            5.717449
CsA1             22.131205           17.174334            3.065500
CsA2             17.579775           21.216104            3.069520
CsA3             23.397474           16.956364            9.224050
CsA4             18.853574           21.454834            9.234689
Pb               27.299615           17.052641           -0.011807
Pb               31.847004           21.332711           -0.016497
Pb               27.308724           17.067391            6.152603
Pb               31.853195           21.341401            6.145133
I                27.231605           17.660821            3.067963
I                31.776834           20.736531            3.063973
I                31.932715           21.949661            9.225443
I                27.383984           16.471851            9.233313
I                33.832934           18.880441           -0.448097
I                34.410774           23.153791            0.409703
I                29.866565           23.790581            5.714573
I                29.297904           19.522741            6.579843
I                29.865744           23.787911            0.413543
I                29.287534           19.515221           -0.444337
I                33.839494           18.889341            6.573053
I                34.413915           23.161481            5.715733
CsA1             31.220605           17.173651            3.063783
CsA2             26.669175           21.215421            3.067803
CsA3             32.486874           16.955681            9.222333
CsA4             27.942974           21.454151            9.232973
Pb               36.389015           17.051958           -0.013523
Pb               40.936404           21.332028           -0.018213
Pb               36.398124           17.066708            6.150887
Pb               40.942595           21.340718            6.143417
I                36.321005           17.660138            3.066247
I                40.866234           20.735848            3.062257
I                41.022115           21.948978            9.223727
I                36.473384           16.471168            9.231597
I                42.922334           18.879758           -0.449813
I                43.500174           23.153108            0.407987
I                38.955965           23.789898            5.712857
I                38.387304           19.522058            6.578127
I                38.955144           23.787228            0.411827
I                38.376934           19.514538           -0.446053
I                42.928894           18.888658            6.571337
I                43.503315           23.160798            5.714017
CsA1             40.310005           17.172968            3.062067
CsA2             35.758575           21.214738            3.066087
CsA3             41.576274           16.954998            9.220617
CsA4             37.032374           21.453468            9.231257
Pb               45.478415           17.051275           -0.015239
Pb               50.025804           21.331345           -0.019929
Pb               45.487524           17.066025            6.149171
Pb               50.031995           21.340035            6.141701
I                45.410405           17.659455            3.064531
I                49.955634           20.735165            3.060541
I                50.111515           21.948295            9.222011
I                45.562784           16.470485            9.229881
I                52.011734           18.879075           -0.451529
I                52.589574           23.152425            0.406271
I                48.045365           23.789215            5.711141
I                47.476704           19.521375            6.576411
I                48.044544           23.786545            0.410111
I                47.466334           19.513855           -0.447769
I                52.018294           18.887975            6.569621
I                52.592715           23.160115            5.712301
CsA1             49.399405           17.172285            3.060351
CsA2             44.847975           21.214055            3.064371
CsA3             50.665674           16.954315            9.218901
CsA4             46.121774           21.452785            9.229541
Pb               54.567815           17.050592           -0.016956
Pb               59.115204           21.330662           -0.021645
Pb               54.576924           17.065342            6.147454
Pb               59.121395           21.339352            6.139984
I                54.499805           17.658772            3.062814
I                59.045034           20.734482            3.058825
I                59.200915           21.947612            9.220295
I                54.652184           16.469802            9.228165
I                61.101134           18.878392           -0.453245
I                61.678974           23.151742            0.404555
I                57.134765           23.788532            5.709424
I                56.566104           19.520692            6.574694
I                57.133944           23.785862            0.408395
I                56.555734           19.513172           -0.449485
I                61.107694           18.887292            6.567904
I                61.682115           23.159432            5.710584
CsA1             58.488805           17.171602            3.058635
CsA2             53.937375           21.213372            3.062655
CsA3             59.755074           16.953632            9.217185
CsA4             55.211174           21.452102            9.227824
Pb               63.657215           17.049909           -0.018672
Pb               68.204604           21.329979           -0.023362
Pb               63.666324           17.064659            6.145738
Pb               68.210795           21.338669            6.138268
I                63.589205           17.658089            3.061098
I                68.134434           20.733799            3.057108
I                68.290315           21.946929            9.218578
I                63.741584           16.469119            9.226448
I                70.190534           18.877709           -0.454962
I                70.768374           23.151059            0.402838
I                66.224165           23.787849            5.707708
I                65.655504           19.520009            6.572978
I                66.223344           23.785179            0.406678
I                65.645134           19.512489           -0.451202
I                70.197094           18.886609            6.566188
I                70.771515           23.158749            5.708868
CsA1             67.578205           17.170919            3.056918
CsA2             63.026775           21.212689            3.060938
CsA3             68.844474           16.952949            9.215468
CsA4             64.300574           21.451419            9.226108
Pb               72.746615           17.049226           -0.020388
Pb               77.294004           21.329296           -0.025078
Pb               72.755724           17.063976            6.144022
Pb               77.300195           21.337986            6.136552
I                72.678605           17.657406            3.059382
I                77.223834           20.733116            3.055392
I                77.379715           21.946246            9.216862
I                72.830984           16.468436            9.224732
I                79.279934           18.877026           -0.456678
I                79.857774           23.150376            0.401122
I                75.313565           23.787166            5.705992
I                74.744904           19.519326            6.571262
I                75.312744           23.784496            0.404962
I                74.734534           19.511806           -0.452918
I                79.286494           18.885926            6.564472
I                79.860915           23.158066            5.707152
CsA1             76.667605           17.170236            3.055202
CsA2             72.116175           21.212006            3.059222
CsA3             77.933874           16.952266            9.213752
CsA4             73.389974           21.450736            9.224392
Pb               81.836015           17.048543           -0.022104
Pb               86.383404           21.328613           -0.026794
Pb               81.845124           17.063293            6.142306
Pb               86.389595           21.337303            6.134836
I                81.768005           17.656723            3.057666
I                86.313234           20.732433            3.053676
I                86.469115           21.945563            9.215146
I                81.920384           16.467753            9.223016
I                88.369334           18.876343           -0.458394
I                88.947174           23.149693            0.399406
I                84.402965           23.786483            5.704276
I                83.834304           19.518643            6.569546
I                84.402144           23.783813            0.403246
I                83.823934           19.511123           -0.454634
I                88.375894           18.885243            6.562756
I                88.950315           23.157383            5.705436
CsA1             85.757005           17.169553            3.053486
CsA2             81.205575           21.211323            3.057506
CsA3             87.023274           16.951583            9.212036
CsA4             82.479374           21.450053            9.222676
Pb                0.033797           25.591730           -0.008412
Pb                4.581187           29.871800           -0.013102
Pb                0.042907           25.606480            6.155998
Pb                4.587377           29.880490            6.148528
I                -0.034213           26.199910            3.071358
I                 4.511017           29.275620            3.067368
I                 4.666897           30.488750            9.228838
I                 0.118167           25.010940            9.236708
I                 6.567117           27.419530           -0.444702
I                 7.144957           31.692880            0.413098
I                 2.600747           32.329670            5.717968
I                 2.032087           28.061830            6.583238
I                 2.599927           32.327000            0.416938
I                 2.021717           28.054310           -0.440942
I                 6.573677           27.428430            6.576448
I                 7.148097           31.700570            5.719128
CsA1              3.954787           25.712740            3.067178
CsA2             -0.596643           29.754510            3.071198
CsA3              5.221057           25.494770            9.225728
CsA4              0.677157           29.993240            9.236368
Pb                9.123197           25.591047           -0.010128
Pb               13.670587           29.871117           -0.014818
Pb                9.132307           25.605797            6.154282
Pb               13.676777           29.879807            6.146812
I                 9.055187           26.199227            3.069642
I                13.600417           29.274937            3.065652
I                13.756297           30.488067            9.227122
I                 9.207567           25.010257            9.234992
I                15.656517           27.418847           -0.446418
I                16.234357           31.692197            0.411382
I                11.690147           32.328987            5.716252
I                11.121487           28.061147            6.581522
I                11.689327           32.326317            0.415222
I                11.111117           28.053627           -0.442658
I                15.663077           27.427747            6.574732
I                16.237497           31.699887            5.717412
CsA1             13.044187           25.712057            3.065462
CsA2              8.492757           29.753827            3.069482
CsA3             14.310457           25.494087            9.224012
CsA4              9.766557           29.992557            9.234652
Pb               18.212597           25.590364           -0.011845
Pb               22.759987           29.870434           -0.016534
Pb               18.221707           25.605114            6.152565
Pb               22.766177           29.879124            6.145095
I                18.144587           26.198544            3.067925
I                22.689817           29.274254            3.063936
I                22.845697           30.487384            9.225406
I                18.296967           25.009574            9.233276
I                24.745917           27.418164           -0.448134
I                25.323757           31.691514            0.409666
I                20.779547           32.328304            5.714535
I                20.210887           28.060464            6.579805
I                20.778727           32.325634            0.413506
I                20.200517           28.052944           -0.444374
I                24.752477           27.427064            6.573015
I                25.326897           31.699204            5.715695
CsA1             22.133587           25.711374            3.063746
CsA2             17.582157           29.753144            3.067766
CsA3             23.399857           25.493404            9.222296
CsA4             18.855957           29.991874            9.232935
Pb               27.301997           25.589681           -0.013561
Pb               31.849387           29.869751           -0.018251
Pb               27.311107           25.604431            6.150849
Pb               31.855577           29.878441            6.143379
I                27.233987           26.197861            3.066209
I                31.779217           29.273571            3.062219
I                31.935097           30.486701            9.223689
I                27.386367           25.008891            9.231559
I                33.835317           27.417481           -0.449851
I                34.413157           31.690831            0.407949
I                29.868947           32.327621            5.712819
I                29.300287           28.059781            6.578089
I                29.868127           32.324951            0.411789
I                29.289917           28.052261           -0.446091
I                33.841877           27.426381            6.571299
I                34.416297           31.698521            5.713979
CsA1             31.222987           25.710691            3.062029
CsA2             26.671557           29.752461            3.066049
CsA3             32.489257           25.492721            9.220579
CsA4             27.945357           29.991191            9.231219
Pb               36.391397           25.588998           -0.015277
Pb               40.938787           29.869068           -0.019967
Pb               36.400507           25.603748            6.149133
Pb               40.944977           29.877758            6.141663
I                36.323387           26.197178            3.064493
I                40.868617           29.272888            3.060503
I                41.024497           30.486018            9.221973
I                36.475767           25.008208            9.229843
I                42.924717           27.416798           -0.451567
I                43.502557           31.690148            0.406233
I                38.958347           32.326938            5.711103
I                38.389687           28.059098            6.576373
I                38.957527           32.324268            0.410073
I                38.379317           28.051578           -0.447807
I                42.931277           27.425698            6.569583
I                43.505697           31.697838            5.712263
CsA1             40.312387           25.710008            3.060313
CsA2             35.760957           29.751778            3.064333
CsA3             41.578657           25.492038            9.218863
CsA4             37.034757           29.990508            9.229503
Pb               45.480797           25.588315           -0.016993
Pb               50.028187           29.868385           -0.021683
Pb               45.489907           25.603065            6.147417
Pb               50.034377           29.877075            6.139947
I                45.412787           26.196495            3.062777
I                49.958017           29.272205            3.058787
I                50.113897           30.485335            9.220257
I                45.565167           25.007525            9.228127
I                52.014117           27.416115           -0.453283
I                52.591957           31.689465            0.404517
I                48.047747           32.326255            5.709387
I                47.479087           28.058415            6.574657
I                48.046927           32.323585            0.408357
I                47.468717           28.050895           -0.449523
I                52.020677           27.425015            6.567867
I                52.595097           31.697155            5.710547
CsA1             49.401787           25.709325            3.058597
CsA2             44.850357           29.751095            3.062617
CsA3             50.668057           25.491355            9.217147
CsA4             46.124157           29.989825            9.227787
Pb               54.570197           25.587632           -0.018710
Pb               59.117587           29.867702           -0.023399
Pb               54.579307           25.602382            6.145700
Pb               59.123777           29.876392            6.138230
I                54.502187           26.195812            3.061060
I                59.047417           29.271522            3.057071
I                59.203297           30.484652            9.218541
I                54.654567           25.006842            9.226411
I                61.103517           27.415432           -0.454999
I                61.681357           31.688782            0.402801
I                57.137147           32.325572            5.707670
I                56.568487           28.057732            6.572940
I                57.136327           32.322902            0.406641
I                56.558117           28.050212           -0.451239
I                61.110077           27.424332            6.566150
I                61.684497           31.696472            5.708830
CsA1             58.491187           25.708642            3.056881
CsA2             53.939757           29.750412            3.060901
CsA3             59.757457           25.490672            9.215431
CsA4             55.213557           29.989142            9.226070
Pb               63.659597           25.586949           -0.020426
Pb               68.206987           29.867019           -0.025116
Pb               63.668707           25.601699            6.143984
Pb               68.213177           29.875709            6.136514
I                63.591587           26.195129            3.059344
I                68.136817           29.270839            3.055354
I                68.292697           30.483969            9.216824
I                63.743967           25.006159            9.224694
I                70.192917           27.414749           -0.456716
I                70.770757           31.688099            0.401084
I                66.226547           32.324889            5.705954
I                65.657887           28.057049            6.571224
I                66.225727           32.322219            0.404924
I                65.647517           28.049529           -0.452956
I                70.199477           27.423649            6.564434
I                70.773897           31.695789            5.707114
CsA1             67.580587           25.707959            3.055164
CsA2             63.029157           29.749729            3.059184
CsA3             68.846857           25.489989            9.213714
CsA4             64.302957           29.988459            9.224354
Pb               72.748997           25.586266           -0.022142
Pb               77.296387           29.866336           -0.026832
Pb               72.758107           25.601016            6.142268
Pb               77.302577           29.875026            6.134798
I                72.680987           26.194446            3.057628
I                77.226217           29.270156            3.053638
I                77.382097           30.483286            9.215108
I                72.833367           25.005476            9.222978
I                79.282317           27.414066           -0.458432
I                79.860157           31.687416            0.399368
I                75.315947           32.324206            5.704238
I                74.747287           28.056366            6.569508
I                75.315127           32.321536            0.403208
I                74.736917           28.048846           -0.454672
I                79.288877           27.422966            6.562718
I                79.863297           31.695106            5.705398
CsA1             76.669987           25.707276            3.053448
CsA2             72.118557           29.749046            3.057468
CsA3             77.936257           25.489306            9.211998
CsA4             73.392357           29.987776            9.222638
Pb               81.838397           25.585583           -0.023858
Pb               86.385787           29.865653           -0.028548
Pb               81.847507           25.600333            6.140552
Pb               86.391977           29.874343            6.133082
I                81.770387           26.193763            3.055912
I                86.315617           29.269473            3.051922
I                86.471497           30.482603            9.213392
I                81.922767           25.004793            9.221262
I                88.371717           27.413383           -0.460148
I                88.949557           31.686733            0.397652
I                84.405347           32.323523            5.702522
I                83.836687           28.055683            6.567792
I                84.404527           32.320853            0.401492
I                83.826317           28.048163           -0.456388
I                88.378277           27.422283            6.561002
I                88.952697           31.694423            5.703682
CsA1             85.759387           25.706593            3.051732
CsA2             81.207957           29.748363            3.055752
CsA3             87.025657           25.488623            9.210282
CsA4             82.481757           29.987093            9.220922
Pb                0.036179           34.128770           -0.010166
Pb                4.583569           38.408840           -0.014856
Pb                0.045289           34.143520            6.154244
Pb                4.589759           38.417530            6.146774
I                -0.031831           34.736950            3.069604
I                 4.513399           37.812660            3.065614
I                 4.669279           39.025790            9.227084
I                 0.120549           33.547980            9.234954
I                 6.569499           35.956570           -0.446456
I                 7.147339           40.229920            0.411344
I                 2.603129           40.866710            5.716214
I                 2.034469           36.598870            6.581484
I                 2.602309           40.864040            0.415184
I                 2.024099           36.591350           -0.442696
I                 6.576059           35.965470            6.574694
I                 7.150479           40.237610            5.717374
CsA1              3.957169           34.249780            3.065424
CsA2             -0.594261           38.291550            3.069444
CsA3              5.223439           34.031810            9.223974
CsA4              0.679539           38.530280            9.234614
Pb                9.125579           34.128087           -0.011882
Pb               13.672969           38.408157           -0.016572
Pb                9.134689           34.142837            6.152528
Pb               13.679159           38.416847            6.145058
I                 9.057569           34.736267            3.067888
I                13.602799           37.811977            3.063898
I                13.758679           39.025107            9.225368
I                 9.209949           33.547297            9.233238
I                15.658899           35.955887           -0.448172
I                16.236739           40.229237            0.409628
I                11.692529           40.866027            5.714498
I                11.123869           36.598187            6.579768
I                11.691709           40.863357            0.413468
I                11.113499           36.590667           -0.444412
I                15.665459           35.964787            6.572978
I                16.239879           40.236927            5.715658
CsA1             13.046569           34.249097            3.063708
CsA2              8.495139           38.290867            3.067728
CsA3             14.312839           34.031127            9.222258
CsA4              9.768939           38.529597            9.232898
Pb               18.214979           34.127404           -0.013599
Pb               22.762369           38.407474           -0.018288
Pb               18.224089           34.142154            6.150811
Pb               22.768559           38.416164            6.143341
I                18.146969           34.735584            3.066171
I                22.692199           37.811294            3.062182
I                22.848079           39.024424            9.223652
I                18.299349           33.546614            9.231522
I                24.748299           35.955204           -0.449888
I                25.326139           40.228554            0.407912
I                20.781929           40.865344            5.712781
I                20.213269           36.597504            6.578051
I                20.781109           40.862674            0.411752
I                20.202899           36.589984           -0.446128
I                24.754859           35.964104            6.571261
I                25.329279           40.236244            5.713941
CsA1             22.135969           34.248414            3.061992
CsA2             17.584539           38.290184            3.066012
CsA3             23.402239           34.030444            9.220542
CsA4             18.858339           38.528914            9.231181
Pb               27.304379           34.126721           -0.015315
Pb               31.851769           38.406791           -0.020005
Pb               27.313489           34.141471            6.149095
Pb               31.857959           38.415481            6.141625
I                27.236369           34.734901            3.064455
I                31.781599           37.810611            3.060465
I                31.937479           39.023741            9.221935
I                27.388749           33.545931            9.229805
I                33.837699           35.954521           -0.451605
I                34.415539           40.227871            0.406195
I                29.871329           40.864661            5.711065
I                29.302669           36.596821            6.576335
I                29.870509           40.861991            0.410035
I                29.292299           36.589301           -0.447845
I                33.844259           35.963421            6.569545
I                34.418679           40.235561            5.712225
CsA1             31.225369           34.247731            3.060275
CsA2             26.673939           38.289501            3.064295
CsA3             32.491639           34.029761            9.218825
CsA4             27.947739           38.528231            9.229465
Pb               36.393779           34.126038           -0.017031
Pb               40.941169           38.406108           -0.021721
Pb               36.402889           34.140788            6.147379
Pb               40.947359           38.414798            6.139909
I                36.325769           34.734218            3.062739
I                40.870999           37.809928            3.058749
I                41.026879           39.023058            9.220219
I                36.478149           33.545248            9.228089
I                42.927099           35.953838           -0.453321
I                43.504939           40.227188            0.404479
I                38.960729           40.863978            5.709349
I                38.392069           36.596138            6.574619
I                38.959909           40.861308            0.408319
I                38.381699           36.588618           -0.449561
I                42.933659           35.962738            6.567829
I                43.508079           40.234878            5.710509
CsA1             40.314769           34.247048            3.058559
CsA2             35.763339           38.288818            3.062579
CsA3             41.581039           34.029078            9.217109
CsA4             37.037139           38.527548            9.227749
Pb               45.483179           34.125355           -0.018747
Pb               50.030569           38.405425           -0.023437
Pb               45.492289           34.140105            6.145663
Pb               50.036759           38.414115            6.138193
I                45.415169           34.733535            3.061023
I                49.960399           37.809245            3.057033
I                50.116279           39.022375            9.218503
I                45.567549           33.544565            9.226373
I                52.016499           35.953155           -0.455037
I                52.594339           40.226505            0.402763
I                48.050129           40.863295            5.707633
I                47.481469           36.595455            6.572903
I                48.049309           40.860625            0.406603
I                47.471099           36.587935           -0.451277
I                52.023059           35.962055            6.566113
I                52.597479           40.234195            5.708793
CsA1             49.404169           34.246365            3.056843
CsA2             44.852739           38.288135            3.060863
CsA3             50.670439           34.028395            9.215393
CsA4             46.126539           38.526865            9.226033
Pb               54.572579           34.124672           -0.020464
Pb               59.119969           38.404742           -0.025153
Pb               54.581689           34.139422            6.143946
Pb               59.126159           38.413432            6.136476
I                54.504569           34.732852            3.059306
I                59.049799           37.808562            3.055317
I                59.205679           39.021692            9.216787
I                54.656949           33.543882            9.224657
I                61.105899           35.952472           -0.456753
I                61.683739           40.225822            0.401047
I                57.139529           40.862612            5.705916
I                56.570869           36.594772            6.571186
I                57.138709           40.859942            0.404887
I                56.560499           36.587252           -0.452993
I                61.112459           35.961372            6.564396
I                61.686879           40.233512            5.707076
CsA1             58.493569           34.245682            3.055127
CsA2             53.942139           38.287452            3.059147
CsA3             59.759839           34.027712            9.213677
CsA4             55.215939           38.526182            9.224316
Pb               63.661979           34.123989           -0.022180
Pb               68.209369           38.404059           -0.026870
Pb               63.671089           34.138739            6.142230
Pb               68.215559           38.412749            6.134760
I                63.593969           34.732169            3.057590
I                68.139199           37.807879            3.053600
I                68.295079           39.021009            9.215070
I                63.746349           33.543199            9.222940
I                70.195299           35.951789           -0.458470
I                70.773139           40.225139            0.399330
I                66.228929           40.861929            5.704200
I                65.660269           36.594089            6.569470
I                66.228109           40.859259            0.403170
I                65.649899           36.586569           -0.454710
I                70.201859           35.960689            6.562680
I                70.776279           40.232829            5.705360
CsA1             67.582969           34.244999            3.053410
CsA2             63.031539           38.286769            3.057430
CsA3             68.849239           34.027029            9.211960
CsA4             64.305339           38.525499            9.222600
Pb               72.751379           34.123306           -0.023896
Pb               77.298769           38.403376           -0.028586
Pb               72.760489           34.138056            6.140514
Pb               77.304959           38.412066            6.133044
I                72.683369           34.731486            3.055874
I                77.228599           37.807196            3.051884
I                77.384479           39.020326            9.213354
I                72.835749           33.542516            9.221224
I                79.284699           35.951106           -0.460186
I                79.862539           40.224456            0.397614
I                75.318329           40.861246            5.702484
I                74.749669           36.593406            6.567754
I                75.317509           40.858576            0.401454
I                74.739299           36.585886           -0.456426
I                79.291259           35.960006            6.560964
I                79.865679           40.232146            5.703644
CsA1             76.672369           34.244316            3.051694
CsA2             72.120939           38.286086            3.055714
CsA3             77.938639           34.026346            9.210244
CsA4             73.394739           38.524816            9.220884
Pb               81.840779           34.122623           -0.025612
Pb               86.388169           38.402693           -0.030302
Pb               81.849889           34.137373            6.138798
Pb               86.394359           38.411383            6.131328
I                81.772769           34.730803            3.054158
I                86.317999           37.806513            3.050168
I                86.473879           39.019643            9.211638
I                81.925149           33.541833            9.219508
I                88.374099           35.950423           -0.461902
I                88.951939           40.223773            0.395898
I                84.407729           40.860563            5.700768
I                83.839069           36.592723            6.566038
I                84.406909           40.857893            0.399738
I                83.828699           36.585203           -0.458142
I                88.380659           35.959323            6.559248
I                88.955079           40.231463            5.701928
CsA1             85.761769           34.243633            3.049978
CsA2             81.210339           38.285403            3.053998
CsA3             87.028039           34.025663            9.208528
CsA4             82.484139           38.524133            9.219168
Pb                0.038561           42.665810           -0.011920
Pb                4.585951           46.945880           -0.016610
Pb                0.047671           42.680560            6.152490
Pb                4.592141           46.954570            6.145020
I                -0.029449           43.273990            3.067850
I                 4.515781           46.349700            3.063860
I                 4.671661           47.562830            9.225330
I                 0.122931           42.085020            9.233200
I                 6.571881           44.493610           -0.448210
I                 7.149721           48.766960            0.409590
I                 2.605511           49.403750            5.714460
I                 2.036851           45.135910            6.579730
I                 2.604691           49.401080            0.413430
I                 2.026481           45.128390           -0.444450
I                 6.578441           44.502510            6.572940
I                 7.152861           48.774650            5.715620
CsA1              3.959551           42.786820            3.063670
CsA2             -0.591879           46.828590            3.067690
CsA3              5.225821           42.568850            9.222220
CsA4              0.681921           47.067320            9.232860
Pb                9.127961           42.665127           -0.013636
Pb               13.675351           46.945197           -0.018326
Pb                9.137071           42.679877            6.150774
Pb               13.681541           46.953887            6.143304
I                 9.059951           43.273307            3.066134
I                13.605181           46.349017            3.062144
I                13.761061           47.562147            9.223614
I                 9.212331           42.084337            9.231484
I                15.661281           44.492927           -0.449926
I                16.239121           48.766277            0.407874
I                11.694911           49.403067            5.712744
I                11.126251           45.135227            6.578014
I                11.694091           49.400397            0.411714
I                11.115881           45.127707           -0.446166
I                15.667841           44.501827            6.571224
I                16.242261           48.773967            5.713904
CsA1             13.048951           42.786137            3.061954
CsA2              8.497521           46.827907            3.065974
CsA3             14.315221           42.568167            9.220504
CsA4              9.771321           47.066637            9.231144
Pb               18.217361           42.664444           -0.015353
Pb               22.764751           46.944514           -0.020042
Pb               18.226471           42.679194            6.149057
Pb               22.770941           46.953204            6.141587
I                18.149351           43.272624            3.064417
I                22.694581           46.348334            3.060428
I                22.850461           47.561464            9.221898
I                18.301731           42.083654            9.229768
I                24.750681           44.492244           -0.451642
I                25.328521           48.765594            0.406158
I                20.784311           49.402384            5.711027
I                20.215651           45.134544            6.576297
I                20.783491           49.399714            0.409998
I                20.205281           45.127024           -0.447882
I                24.757241           44.501144            6.569507
I                25.331661           48.773284            5.712187
CsA1             22.138351           42.785454            3.060238
CsA2             17.586921           46.827224            3.064258
CsA3             23.404621           42.567484            9.218788
CsA4             18.860721           47.065954            9.229427
Pb               27.306761           42.663761           -0.017069
Pb               31.854151           46.943831           -0.021759
Pb               27.315871           42.678511            6.147341
Pb               31.860341           46.952521            6.139871
I                27.238751           43.271941            3.062701
I                31.783981           46.347651            3.058711
I                31.939861           47.560781            9.220181
I                27.391131           42.082971            9.228051
I                33.840081           44.491561           -0.453359
I                34.417921           48.764911            0.404441
I                29.873711           49.401701            5.709311
I                29.305051           45.133861            6.574581
I                29.872891           49.399031            0.408281
I                29.294681           45.126341           -0.449599
I                33.846641           44.500461            6.567791
I                34.421061           48.772601            5.710471
CsA1             31.227751           42.784771            3.058521
CsA2             26.676321           46.826541            3.062541
CsA3             32.494021           42.566801            9.217071
CsA4             27.950121           47.065271            9.227711
Pb               36.396161           42.663078           -0.018785
Pb               40.943551           46.943148           -0.023475
Pb               36.405271           42.677828            6.145625
Pb               40.949741           46.951838            6.138155
I                36.328151           43.271258            3.060985
I                40.873381           46.346968            3.056995
I                41.029261           47.560098            9.218465
I                36.480531           42.082288            9.226335
I                42.929481           44.490878           -0.455075
I                43.507321           48.764228            0.402725
I                38.963111           49.401018            5.707595
I                38.394451           45.133178            6.572865
I                38.962291           49.398348            0.406565
I                38.384081           45.125658           -0.451315
I                42.936041           44.499778            6.566075
I                43.510461           48.771918            5.708755
CsA1             40.317151           42.784088            3.056805
CsA2             35.765721           46.825858            3.060825
CsA3             41.583421           42.566118            9.215355
CsA4             37.039521           47.064588            9.225995
Pb               45.485561           42.662395           -0.020501
Pb               50.032951           46.942465           -0.025191
Pb               45.494671           42.677145            6.143909
Pb               50.039141           46.951155            6.136439
I                45.417551           43.270575            3.059269
I                49.962781           46.346285            3.055279
I                50.118661           47.559415            9.216749
I                45.569931           42.081605            9.224619
I                52.018881           44.490195           -0.456791
I                52.596721           48.763545            0.401009
I                48.052511           49.400335            5.705879
I                47.483851           45.132495            6.571149
I                48.051691           49.397665            0.404849
I                47.473481           45.124975           -0.453031
I                52.025441           44.499095            6.564359
I                52.599861           48.771235            5.707039
CsA1             49.406551           42.783405            3.055089
CsA2             44.855121           46.825175            3.059109
CsA3             50.672821           42.565435            9.213639
CsA4             46.128921           47.063905            9.224279
Pb               54.574961           42.661712           -0.022218
Pb               59.122351           46.941782           -0.026907
Pb               54.584071           42.676462            6.142192
Pb               59.128541           46.950472            6.134722
I                54.506951           43.269892            3.057552
I                59.052181           46.345602            3.053563
I                59.208061           47.558732            9.215033
I                54.659331           42.080922            9.222903
I                61.108281           44.489512           -0.458507
I                61.686121           48.762862            0.399293
I                57.141911           49.399652            5.704162
I                56.573251           45.131812            6.569432
I                57.141091           49.396982            0.403133
I                56.562881           45.124292           -0.454747
I                61.114841           44.498412            6.562642
I                61.689261           48.770552            5.705322
CsA1             58.495951           42.782722            3.053373
CsA2             53.944521           46.824492            3.057393
CsA3             59.762221           42.564752            9.211923
CsA4             55.218321           47.063222            9.222562
Pb               63.664361           42.661029           -0.023934
Pb               68.211751           46.941099           -0.028624
Pb               63.673471           42.675779            6.140476
Pb               68.217941           46.949789            6.133006
I                63.596351           43.269209            3.055836
I                68.141581           46.344919            3.051846
I                68.297461           47.558049            9.213316
I                63.748731           42.080239            9.221186
I                70.197681           44.488829           -0.460224
I                70.775521           48.762179            0.397576
I                66.231311           49.398969            5.702446
I                65.662651           45.131129            6.567716
I                66.230491           49.396299            0.401416
I                65.652281           45.123609           -0.456464
I                70.204241           44.497729            6.560926
I                70.778661           48.769869            5.703606
CsA1             67.585351           42.782039            3.051656
CsA2             63.033921           46.823809            3.055676
CsA3             68.851621           42.564069            9.210206
CsA4             64.307721           47.062539            9.220846
Pb               72.753761           42.660346           -0.025650
Pb               77.301151           46.940416           -0.030340
Pb               72.762871           42.675096            6.138760
Pb               77.307341           46.949106            6.131290
I                72.685751           43.268526            3.054120
I                77.230981           46.344236            3.050130
I                77.386861           47.557366            9.211600
I                72.838131           42.079556            9.219470
I                79.287081           44.488146           -0.461940
I                79.864921           48.761496            0.395860
I                75.320711           49.398286            5.700730
I                74.752051           45.130446            6.566000
I                75.319891           49.395616            0.399700
I                74.741681           45.122926           -0.458180
I                79.293641           44.497046            6.559210
I                79.868061           48.769186            5.701890
CsA1             76.674751           42.781356            3.049940
CsA2             72.123321           46.823126            3.053960
CsA3             77.941021           42.563386            9.208490
CsA4             73.397121           47.061856            9.219130
Pb               81.843161           42.659663           -0.027366
Pb               86.390551           46.939733           -0.032056
Pb               81.852271           42.674413            6.137044
Pb               86.396741           46.948423            6.129574
I                81.775151           43.267843            3.052404
I                86.320381           46.343553            3.048414
I                86.476261           47.556683            9.209884
I                81.927531           42.078873            9.217754
I                88.376481           44.487463           -0.463656
I                88.954321           48.760813            0.394144
I                84.410111           49.397603            5.699014
I                83.841451           45.129763            6.564284
I                84.409291           49.394933            0.397984
I                83.831081           45.122243           -0.459896
I                88.383041           44.496363            6.557494
I                88.957461           48.768503            5.700174
CsA1             85.764151           42.780673            3.048224
CsA2             81.212721           46.822443            3.052244
CsA3             87.030421           42.562703            9.206774
CsA4             82.486521           47.061173            9.217414
Pb                0.040944           51.202850           -0.013674
Pb                4.588333           55.482920           -0.018364
Pb                0.050053           51.217600            6.150736
Pb                4.594524           55.491610            6.143266
I                -0.027066           51.811030            3.066096
I                 4.518163           54.886740            3.062106
I                 4.674044           56.099870            9.223576
I                 0.125313           50.622060            9.231446
I                 6.574263           53.030650           -0.449964
I                 7.152103           57.304000            0.407836
I                 2.607894           57.940790            5.712706
I                 2.039233           53.672950            6.577976
I                 2.607073           57.938120            0.411676
I                 2.028863           53.665430           -0.446204
I                 6.580823           53.039550            6.571186
I                 7.155244           57.311690            5.713866
CsA1              3.961934           51.323860            3.061916
CsA2             -0.589496           55.365630            3.065936
CsA3              5.228203           51.105890            9.220466
CsA4              0.684303           55.604360            9.231106
Pb                9.130344           51.202167           -0.015390
Pb               13.677733           55.482237           -0.020080
Pb                9.139453           51.216917            6.149020
Pb               13.683924           55.490927            6.141550
I                 9.062334           51.810347            3.064380
I                13.607563           54.886057            3.060390
I                13.763444           56.099187            9.221860
I                 9.214713           50.621377            9.229730
I                15.663663           53.029967           -0.451680
I                16.241503           57.303317            0.406120
I                11.697294           57.940107            5.710990
I                11.128633           53.672267            6.576260
I                11.696473           57.937437            0.409960
I                11.118263           53.664747           -0.447920
I                15.670223           53.038867            6.569470
I                16.244644           57.311007            5.712150
CsA1             13.051334           51.323177            3.060200
CsA2              8.499904           55.364947            3.064220
CsA3             14.317603           51.105207            9.218750
CsA4              9.773703           55.603677            9.229390
Pb               18.219744           51.201484           -0.017107
Pb               22.767133           55.481554           -0.021796
Pb               18.228853           51.216234            6.147303
Pb               22.773324           55.490244            6.139833
I                18.151734           51.809664            3.062663
I                22.696963           54.885374            3.058674
I                22.852844           56.098504            9.220144
I                18.304113           50.620694            9.228014
I                24.753063           53.029284           -0.453396
I                25.330903           57.302634            0.404404
I                20.786694           57.939424            5.709273
I                20.218033           53.671584            6.574543
I                20.785873           57.936754            0.408244
I                20.207663           53.664064           -0.449636
I                24.759623           53.038184            6.567753
I                25.334044           57.310324            5.710433
CsA1             22.140734           51.322494            3.058484
CsA2             17.589304           55.364264            3.062504
CsA3             23.407003           51.104524            9.217034
CsA4             18.863103           55.602994            9.227673
Pb               27.309144           51.200801           -0.018823
Pb               31.856533           55.480871           -0.023513
Pb               27.318253           51.215551            6.145587
Pb               31.862724           55.489561            6.138117
I                27.241134           51.808981            3.060947
I                31.786363           54.884691            3.056957
I                31.942244           56.097821            9.218427
I                27.393513           50.620011            9.226297
I                33.842463           53.028601           -0.455113
I                34.420303           57.301951            0.402687
I                29.876094           57.938741            5.707557
I                29.307433           53.670901            6.572827
I                29.875273           57.936071            0.406527
I                29.297063           53.663381           -0.451353
I                33.849023           53.037501            6.566037
I                34.423444           57.309641            5.708717
CsA1             31.230134           51.321811            3.056767
CsA2             26.678704           55.363581            3.060787
CsA3             32.496403           51.103841            9.215317
CsA4             27.952503           55.602311            9.225957
Pb               36.398544           51.200118           -0.020539
Pb               40.945933           55.480188           -0.025229
Pb               36.407653           51.214868            6.143871
Pb               40.952124           55.488878            6.136401
I                36.330534           51.808298            3.059231
I                40.875763           54.884008            3.055241
I                41.031644           56.097138            9.216711
I                36.482913           50.619328            9.224581
I                42.931863           53.027918           -0.456829
I                43.509703           57.301268            0.400971
I                38.965494           57.938058            5.705841
I                38.396833           53.670218            6.571111
I                38.964673           57.935388            0.404811
I                38.386463           53.662698           -0.453069
I                42.938423           53.036818            6.564321
I                43.512844           57.308958            5.707001
CsA1             40.319534           51.321128            3.055051
CsA2             35.768104           55.362898            3.059071
CsA3             41.585803           51.103158            9.213601
CsA4             37.041903           55.601628            9.224241
Pb               45.487944           51.199435           -0.022255
Pb               50.035333           55.479505           -0.026945
Pb               45.497053           51.214185            6.142155
Pb               50.041524           55.488195            6.134685
I                45.419934           51.807615            3.057515
I                49.965163           54.883325            3.053525
I                50.121044           56.096455            9.214995
I                45.572313           50.618645            9.222865
I                52.021263           53.027235           -0.458545
I                52.599103           57.300585            0.399255
I                48.054894           57.937375            5.704125
I                47.486233           53.669535            6.569395
I                48.054073           57.934705            0.403095
I                47.475863           53.662015           -0.454785
I                52.027823           53.036135            6.562605
I                52.602244           57.308275            5.705285
CsA1             49.408934           51.320445            3.053335
CsA2             44.857504           55.362215            3.057355
CsA3             50.675203           51.102475            9.211885
CsA4             46.131303           55.600945            9.222525
Pb               54.577344           51.198752           -0.023972
Pb               59.124733           55.478822           -0.028661
Pb               54.586453           51.213502            6.140438
Pb               59.130924           55.487512            6.132968
I                54.509334           51.806932            3.055798
I                59.054563           54.882642            3.051809
I                59.210444           56.095772            9.213279
I                54.661713           50.617962            9.221149
I                61.110663           53.026552           -0.460261
I                61.688503           57.299902            0.397539
I                57.144294           57.936692            5.702408
I                56.575633           53.668852            6.567678
I                57.143473           57.934022            0.401379
I                56.565263           53.661332           -0.456501
I                61.117223           53.035452            6.560888
I                61.691644           57.307592            5.703568
CsA1             58.498334           51.319762            3.051619
CsA2             53.946904           55.361532            3.055639
CsA3             59.764603           51.101792            9.210169
CsA4             55.220703           55.600262            9.220808
Pb               63.666744           51.198069           -0.025688
Pb               68.214133           55.478139           -0.030378
Pb               63.675853           51.212819            6.138722
Pb               68.220324           55.486829            6.131252
I                63.598734           51.806249            3.054082
I                68.143963           54.881959            3.050092
I                68.299844           56.095089            9.211562
I                63.751113           50.617279            9.219432
I                70.200063           53.025869           -0.461978
I                70.777903           57.299219            0.395822
I                66.233694           57.936009            5.700692
I                65.665033           53.668169            6.565962
I                66.232873           57.933339            0.399662
I                65.654663           53.660649           -0.458218
I                70.206623           53.034769            6.559172
I                70.781044           57.306909            5.701852
CsA1             67.587734           51.319079            3.049902
CsA2             63.036304           55.360849            3.053922
CsA3             68.854003           51.101109            9.208452
CsA4             64.310103           55.599579            9.219092
Pb               72.756144           51.197386           -0.027404
Pb               77.303533           55.477456           -0.032094
Pb               72.765253           51.212136            6.137006
Pb               77.309724           55.486146            6.129536
I                72.688134           51.805566            3.052366
I                77.233363           54.881276            3.048376
I                77.389244           56.094406            9.209846
I                72.840513           50.616596            9.217716
I                79.289463           53.025186           -0.463694
I                79.867303           57.298536            0.394106
I                75.323094           57.935326            5.698976
I                74.754433           53.667486            6.564246
I                75.322273           57.932656            0.397946
I                74.744063           53.659966           -0.459934
I                79.296023           53.034086            6.557456
I                79.870444           57.306226            5.700136
CsA1             76.677134           51.318396            3.048186
CsA2             72.125704           55.360166            3.052206
CsA3             77.943403           51.100426            9.206736
CsA4             73.399503           55.598896            9.217376
Pb               81.845544           51.196703           -0.029120
Pb               86.392933           55.476773           -0.033810
Pb               81.854653           51.211453            6.135290
Pb               86.399124           55.485463            6.127820
I                81.777534           51.804883            3.050650
I                86.322763           54.880593            3.046660
I                86.478644           56.093723            9.208130
I                81.929913           50.615913            9.216000
I                88.378863           53.024503           -0.465410
I                88.956703           57.297853            0.392390
I                84.412494           57.934643            5.697260
I                83.843833           53.666803            6.562530
I                84.411673           57.931973            0.396230
I                83.833463           53.659283           -0.461650
I                88.385423           53.033403            6.555740
I                88.959844           57.305543            5.698420
CsA1             85.766534           51.317713            3.046470
CsA2             81.215104           55.359483            3.050490
CsA3             87.032803           51.099743            9.205020
CsA4             82.488903           55.598213            9.215660
Pb                0.043326           59.739890           -0.015428
Pb                4.590716           64.019960           -0.020118
Pb                0.052436           59.754640            6.148982
Pb                4.596906           64.028650            6.141512
I                -0.024684           60.348070            3.064342
I                 4.520546           63.423780            3.060352
I                 4.676426           64.636910            9.221822
I                 0.127696           59.159100            9.229692
I                 6.576646           61.567690           -0.451718
I                 7.154486           65.841040            0.406082
I                 2.610276           66.477830            5.710952
I                 2.041616           62.209990            6.576222
I                 2.609456           66.475160            0.409922
I                 2.031246           62.202470           -0.447958
I                 6.583206           61.576590            6.569432
I                 7.157626           65.848730            5.712112
CsA1              3.964316           59.860900            3.060162
CsA2             -0.587114           63.902670            3.064182
CsA3              5.230586           59.642930            9.218712
CsA4              0.686686           64.141400            9.229352
Pb                9.132726           59.739207           -0.017144
Pb               13.680116           64.019277           -0.021834
Pb                9.141836           59.753957            6.147266
Pb               13.686306           64.027967            6.139796
I                 9.064716           60.347387            3.062626
I                13.609946           63.423097            3.058636
I                13.765826           64.636227            9.220106
I                 9.217096           59.158417            9.227976
I                15.666046           61.567007           -0.453434
I                16.243886           65.840357            0.404366
I                11.699676           66.477147            5.709236
I                11.131016           62.209307            6.574506
I                11.698856           66.474477            0.408206
I                11.120646           62.201787           -0.449674
I                15.672606           61.575907            6.567716
I                16.247026           65.848047            5.710396
CsA1             13.053716           59.860217            3.058446
CsA2              8.502286           63.901987            3.062466
CsA3             14.319986           59.642247            9.216996
CsA4              9.776086           64.140717            9.227636
Pb               18.222126           59.738524           -0.018861
Pb               22.769516           64.018594           -0.023550
Pb               18.231236           59.753274            6.145549
Pb               22.775706           64.027284            6.138079
I                18.154116           60.346704            3.060909
I                22.699346           63.422414            3.056920
I                22.855226           64.635544            9.218390
I                18.306496           59.157734            9.226260
I                24.755446           61.566324           -0.455150
I                25.333286           65.839674            0.402650
I                20.789076           66.476464            5.707519
I                20.220416           62.208624            6.572789
I                20.788256           66.473794            0.406490
I                20.210046           62.201104           -0.451390
I                24.762006           61.575224            6.565999
I                25.336426           65.847364            5.708679
CsA1             22.143116           59.859534            3.056730
CsA2             17.591686           63.901304            3.060750
CsA3             23.409386           59.641564            9.215280
CsA4             18.865486           64.140034            9.225919
Pb               27.311526           59.737841           -0.020577
Pb               31.858916           64.017911           -0.025267
Pb               27.320636           59.752591            6.143833
Pb               31.865106           64.026601            6.136363
I                27.243516           60.346021            3.059193
I                31.788746           63.421731            3.055203
I                31.944626           64.634861            9.216673
I                27.395896           59.157051            9.224543
I                33.844846           61.565641           -0.456867
I                34.422686           65.838991            0.400933
I                29.878476           66.475781            5.705803
I                29.309816           62.207941            6.571073
I                29.877656           66.473111            0.404773
I                29.299446           62.200421           -0.453107
I                33.851406           61.574541            6.564283
I                34.425826           65.846681            5.706963
CsA1             31.232516           59.858851            3.055013
CsA2             26.681086           63.900621            3.059033
CsA3             32.498786           59.640881            9.213563
CsA4             27.954886           64.139351            9.224203
Pb               36.400926           59.737158           -0.022293
Pb               40.948316           64.017228           -0.026983
Pb               36.410036           59.751908            6.142117
Pb               40.954506           64.025918            6.134647
I                36.332916           60.345338            3.057477
I                40.878146           63.421048            3.053487
I                41.034026           64.634178            9.214957
I                36.485296           59.156368            9.222827
I                42.934246           61.564958           -0.458583
I                43.512086           65.838308            0.399217
I                38.967876           66.475098            5.704087
I                38.399216           62.207258            6.569357
I                38.967056           66.472428            0.403057
I                38.388846           62.199738           -0.454823
I                42.940806           61.573858            6.562567
I                43.515226           65.845998            5.705247
CsA1             40.321916           59.858168            3.053297
CsA2             35.770486           63.899938            3.057317
CsA3             41.588186           59.640198            9.211847
CsA4             37.044286           64.138668            9.222487
Pb               45.490326           59.736475           -0.024009
Pb               50.037716           64.016545           -0.028699
Pb               45.499436           59.751225            6.140401
Pb               50.043906           64.025235            6.132931
I                45.422316           60.344655            3.055761
I                49.967546           63.420365            3.051771
I                50.123426           64.633495            9.213241
I                45.574696           59.155685            9.221111
I                52.023646           61.564275           -0.460299
I                52.601486           65.837625            0.397501
I                48.057276           66.474415            5.702371
I                47.488616           62.206575            6.567641
I                48.056456           66.471745            0.401341
I                47.478246           62.199055           -0.456539
I                52.030206           61.573175            6.560851
I                52.604626           65.845315            5.703531
CsA1             49.411316           59.857485            3.051581
CsA2             44.859886           63.899255            3.055601
CsA3             50.677586           59.639515            9.210131
CsA4             46.133686           64.137985            9.220771
Pb               54.579726           59.735792           -0.025726
Pb               59.127116           64.015862           -0.030415
Pb               54.588836           59.750542            6.138684
Pb               59.133306           64.024552            6.131214
I                54.511716           60.343972            3.054044
I                59.056946           63.419682            3.050055
I                59.212826           64.632812            9.211525
I                54.664096           59.155002            9.219395
I                61.113046           61.563592           -0.462015
I                61.690886           65.836942            0.395785
I                57.146676           66.473732            5.700654
I                56.578016           62.205892            6.565924
I                57.145856           66.471062            0.399625
I                56.567646           62.198372           -0.458255
I                61.119606           61.572492            6.559134
I                61.694026           65.844632            5.701814
CsA1             58.500716           59.856802            3.049865
CsA2             53.949286           63.898572            3.053885
CsA3             59.766986           59.638832            9.208415
CsA4             55.223086           64.137302            9.219054
Pb               63.669126           59.735109           -0.027442
Pb               68.216516           64.015179           -0.032132
Pb               63.678236           59.749859            6.136968
Pb               68.222706           64.023869            6.129498
I                63.601116           60.343289            3.052328
I                68.146346           63.418999            3.048338
I                68.302226           64.632129            9.209808
I                63.753496           59.154319            9.217678
I                70.202446           61.562909           -0.463732
I                70.780286           65.836259            0.394068
I                66.236076           66.473049            5.698938
I                65.667416           62.205209            6.564208
I                66.235256           66.470379            0.397908
I                65.657046           62.197689           -0.459972
I                70.209006           61.571809            6.557418
I                70.783426           65.843949            5.700098
CsA1             67.590116           59.856119            3.048148
CsA2             63.038686           63.897889            3.052168
CsA3             68.856386           59.638149            9.206698
CsA4             64.312486           64.136619            9.217338
Pb               72.758526           59.734426           -0.029158
Pb               77.305916           64.014496           -0.033848
Pb               72.767636           59.749176            6.135252
Pb               77.312106           64.023186            6.127782
I                72.690516           60.342606            3.050612
I                77.235746           63.418316            3.046622
I                77.391626           64.631446            9.208092
I                72.842896           59.153636            9.215962
I                79.291846           61.562226           -0.465448
I                79.869686           65.835576            0.392352
I                75.325476           66.472366            5.697222
I                74.756816           62.204526            6.562492
I                75.324656           66.469696            0.396192
I                74.746446           62.197006           -0.461688
I                79.298406           61.571126            6.555702
I                79.872826           65.843266            5.698382
CsA1             76.679516           59.855436            3.046432
CsA2             72.128086           63.897206            3.050452
CsA3             77.945786           59.637466            9.204982
CsA4             73.401886           64.135936            9.215622
Pb               81.847926           59.733743           -0.030874
Pb               86.395316           64.013813           -0.035564
Pb               81.857036           59.748493            6.133536
Pb               86.401506           64.022503            6.126066
I                81.779916           60.341923            3.048896
I                86.325146           63.417633            3.044906
I                86.481026           64.630763            9.206376
I                81.932296           59.152953            9.214246
I                88.381246           61.561543           -0.467164
I                88.959086           65.834893            0.390636
I                84.414876           66.471683            5.695506
I                83.846216           62.203843            6.560776
I                84.414056           66.469013            0.394476
I                83.835846           62.196323           -0.463404
I                88.387806           61.570443            6.553986
I                88.962226           65.842583            5.696666
CsA1             85.768916           59.854753            3.044716
CsA2             81.217486           63.896523            3.048736
CsA3             87.035186           59.636783            9.203266
CsA4             82.491286           64.135253            9.213906
Pb                0.045708           68.276930           -0.017182
Pb                4.593098           72.557000           -0.021872
Pb                0.054818           68.291680            6.147228
Pb                4.599288           72.565690            6.139758
I                -0.022302           68.885110            3.062588
I                 4.522928           71.960820            3.058598
I                 4.678808           73.173950            9.220068
I                 0.130078           67.696140            9.227938
I                 6.579028           70.104730           -0.453472
I                 7.156868           74.378080            0.404328
I                 2.612658           75.014870            5.709198
I                 2.043998           70.747030            6.574468
I                 2.611838           75.012200            0.408168
I                 2.033628           70.739510           -0.449712
I                 6.585588           70.113630            6.567678
I                 7.160008           74.385770            5.710358
CsA1              3.966698           68.397940            3.058408
CsA2             -0.584732           72.439710            3.062428
CsA3              5.232968           68.179970            9.216958
CsA4              0.689068           72.678440            9.227598
Pb                9.135108           68.276247           -0.018898
Pb               13.682498           72.556317           -0.023588
Pb                9.144218           68.290997            6.145512
Pb               13.688688           72.565007            6.138042
I                 9.067098           68.884427            3.060872
I                13.612328           71.960137            3.056882
I                13.768208           73.173267            9.218352
I                 9.219478           67.695457            9.226222
I                15.668428           70.104047           -0.455188
I                16.246268           74.377397            0.402612
I                11.702058           75.014187            5.707482
I                11.133398           70.746347            6.572752
I                11.701238           75.011517            0.406452
I                11.123028           70.738827           -0.451428
I                15.674988           70.112947            6.565962
I                16.249408           74.385087            5.708642
CsA1             13.056098           68.397257            3.056692
CsA2              8.504668           72.439027            3.060712
CsA3             14.322368           68.179287            9.215242
CsA4              9.778468           72.677757            9.225882
Pb               18.224508           68.275564           -0.020615
Pb               22.771898           72.555634           -0.025304
Pb               18.233618           68.290314            6.143795
Pb               22.778088           72.564324            6.136325
I                18.156498           68.883744            3.059155
I                22.701728           71.959454            3.055166
I                22.857608           73.172584            9.216636
I                18.308878           67.694774            9.224506
I                24.757828           70.103364           -0.456904
I                25.335668           74.376714            0.400896
I                20.791458           75.013504            5.705765
I                20.222798           70.745664            6.571035
I                20.790638           75.010834            0.404736
I                20.212428           70.738144           -0.453144
I                24.764388           70.112264            6.564245
I                25.338808           74.384404            5.706925
CsA1             22.145498           68.396574            3.054976
CsA2             17.594068           72.438344            3.058996
CsA3             23.411768           68.178604            9.213526
CsA4             18.867868           72.677074            9.224165
Pb               27.313908           68.274881           -0.022331
Pb               31.861298           72.554951           -0.027021
Pb               27.323018           68.289631            6.142079
Pb               31.867488           72.563641            6.134609
I                27.245898           68.883061            3.057439
I                31.791128           71.958771            3.053449
I                31.947008           73.171901            9.214919
I                27.398278           67.694091            9.222789
I                33.847228           70.102681           -0.458621
I                34.425068           74.376031            0.399179
I                29.880858           75.012821            5.704049
I                29.312198           70.744981            6.569319
I                29.880038           75.010151            0.403019
I                29.301828           70.737461           -0.454861
I                33.853788           70.111581            6.562529
I                34.428208           74.383721            5.705209
CsA1             31.234898           68.395891            3.053259
CsA2             26.683468           72.437661            3.057279
CsA3             32.501168           68.177921            9.211809
CsA4             27.957268           72.676391            9.222449
Pb               36.403308           68.274198           -0.024047
Pb               40.950698           72.554268           -0.028737
Pb               36.412418           68.288948            6.140363
Pb               40.956888           72.562958            6.132893
I                36.335298           68.882378            3.055723
I                40.880528           71.958088            3.051733
I                41.036408           73.171218            9.213203
I                36.487678           67.693408            9.221073
I                42.936628           70.101998           -0.460337
I                43.514468           74.375348            0.397463
I                38.970258           75.012138            5.702333
I                38.401598           70.744298            6.567603
I                38.969438           75.009468            0.401303
I                38.391228           70.736778           -0.456577
I                42.943188           70.110898            6.560813
I                43.517608           74.383038            5.703493
CsA1             40.324298           68.395208            3.051543
CsA2             35.772868           72.436978            3.055563
CsA3             41.590568           68.177238            9.210093
CsA4             37.046668           72.675708            9.220733
Pb               45.492708           68.273515           -0.025763
Pb               50.040098           72.553585           -0.030453
Pb               45.501818           68.288265            6.138647
Pb               50.046288           72.562275            6.131177
I                45.424698           68.881695            3.054007
I                49.969928           71.957405            3.050017
I                50.125808           73.170535            9.211487
I                45.577078           67.692725            9.219357
I                52.026028           70.101315           -0.462053
I                52.603868           74.374665            0.395747
I                48.059658           75.011455            5.700617
I                47.490998           70.743615            6.565887
I                48.058838           75.008785            0.399587
I                47.480628           70.736095           -0.458293
I                52.032588           70.110215            6.559097
I                52.607008           74.382355            5.701777
CsA1             49.413698           68.394525            3.049827
CsA2             44.862268           72.436295            3.053847
CsA3             50.679968           68.176555            9.208377
CsA4             46.136068           72.675025            9.219017
Pb               54.582108           68.272832           -0.027480
Pb               59.129498           72.552902           -0.032169
Pb               54.591218           68.287582            6.136930
Pb               59.135688           72.561592            6.129460
I                54.514098           68.881012            3.052290
I                59.059328           71.956722            3.048301
I                59.215208           73.169852            9.209771
I                54.666478           67.692042            9.217641
I                61.115428           70.100632           -0.463769
I                61.693268           74.373982            0.394031
I                57.149058           75.010772            5.698900
I                56.580398           70.742932            6.564170
I                57.148238           75.008102            0.397871
I                56.570028           70.735412           -0.460009
I                61.121988           70.109532            6.557380
I                61.696408           74.381672            5.700060
CsA1             58.503098           68.393842            3.048111
CsA2             53.951668           72.435612            3.052131
CsA3             59.769368           68.175872            9.206661
CsA4             55.225468           72.674342            9.217300
Pb               63.671508           68.272149           -0.029196
Pb               68.218898           72.552219           -0.033886
Pb               63.680618           68.286899            6.135214
Pb               68.225088           72.560909            6.127744
I                63.603498           68.880329            3.050574
I                68.148728           71.956039            3.046584
I                68.304608           73.169169            9.208054
I                63.755878           67.691359            9.215924
I                70.204828           70.099949           -0.465486
I                70.782668           74.373299            0.392314
I                66.238458           75.010089            5.697184
I                65.669798           70.742249            6.562454
I                66.237638           75.007419            0.396154
I                65.659428           70.734729           -0.461726
I                70.211388           70.108849            6.555664
I                70.785808           74.380989            5.698344
CsA1             67.592498           68.393159            3.046394
CsA2             63.041068           72.434929            3.050414
CsA3             68.858768           68.175189            9.204944
CsA4             64.314868           72.673659            9.215584
Pb               72.760908           68.271466           -0.030912
Pb               77.308298           72.551536           -0.035602
Pb               72.770018           68.286216            6.133498
Pb               77.314488           72.560226            6.126028
I                72.692898           68.879646            3.048858
I                77.238128           71.955356            3.044868
I                77.394008           73.168486            9.206338
I                72.845278           67.690676            9.214208
I                79.294228           70.099266           -0.467202
I                79.872068           74.372616            0.390598
I                75.327858           75.009406            5.695468
I                74.759198           70.741566            6.560738
I                75.327038           75.006736            0.394438
I                74.748828           70.734046           -0.463442
I                79.300788           70.108166            6.553948
I                79.875208           74.380306            5.696628
CsA1             76.681898           68.392476            3.044678
CsA2             72.130468           72.434246            3.048698
CsA3             77.948168           68.174506            9.203228
CsA4             73.404268           72.672976            9.213868
Pb               81.850308           68.270783           -0.032628
Pb               86.397698           72.550853           -0.037318
Pb               81.859418           68.285533            6.131782
Pb               86.403888           72.559543            6.124312
I                81.782298           68.878963            3.047142
I                86.327528           71.954673            3.043152
I                86.483408           73.167803            9.204622
I                81.934678           67.689993            9.212492
I                88.383628           70.098583           -0.468918
I                88.961468           74.371933            0.388882
I                84.417258           75.008723            5.693752
I                83.848598           70.740883            6.559022
I                84.416438           75.006053            0.392722
I                83.838228           70.733363           -0.465158
I                88.390188           70.107483            6.552232
I                88.964608           74.379623            5.694912
CsA1             85.771298           68.391793            3.042962
CsA2             81.219868           72.433563            3.046982
CsA3             87.037568           68.173823            9.201512
CsA4             82.493668           72.672293            9.212152
Pb                0.048090           76.813970           -0.018936
Pb                4.595480           81.094040           -0.023626
Pb                0.057200           76.828720            6.145474
Pb                4.601670           81.102730            6.138004
I                -0.019920           77.422150            3.060834
I                 4.525310           80.497860            3.056844
I                 4.681190           81.710990            9.218314
I                 0.132460           76.233180            9.226184
I                 6.581410           78.641770           -0.455226
I                 7.159250           82.915120            0.402574
I                 2.615040           83.551910            5.707444
I                 2.046380           79.284070            6.572714
I                 2.614220           83.549240            0.406414
I                 2.036010           79.276550           -0.451466
I                 6.587970           78.650670            6.565924
I                 7.162390           82.922810            5.708604
CsA1              3.969080           76.934980            3.056654
CsA2             -0.582350           80.976750            3.060674
CsA3              5.235350           76.717010            9.215204
CsA4              0.691450           81.215480            9.225844
Pb                9.137490           76.813287           -0.020652
Pb               13.684880           81.093357           -0.025342
Pb                9.146600           76.828037            6.143758
Pb               13.691070           81.102047            6.136288
I                 9.069480           77.421467            3.059118
I                13.614710           80.497177            3.055128
I                13.770590           81.710307            9.216598
I                 9.221860           76.232497            9.224468
I                15.670810           78.641087           -0.456942
I                16.248650           82.914437            0.400858
I                11.704440           83.551227            5.705728
I                11.135780           79.283387            6.570998
I                11.703620           83.548557            0.404698
I                11.125410           79.275867           -0.453182
I                15.677370           78.649987            6.564208
I                16.251790           82.922127            5.706888
CsA1             13.058480           76.934297            3.054938
CsA2              8.507050           80.976067            3.058958
CsA3             14.324750           76.716327            9.213488
CsA4              9.780850           81.214797            9.224128
Pb               18.226890           76.812604           -0.022369
Pb               22.774280           81.092674           -0.027058
Pb               18.236000           76.827354            6.142041
Pb               22.780470           81.101364            6.134571
I                18.158880           77.420784            3.057401
I                22.704110           80.496494            3.053412
I                22.859990           81.709624            9.214882
I                18.311260           76.231814            9.222752
I                24.760210           78.640404           -0.458658
I                25.338050           82.913754            0.399142
I                20.793840           83.550544            5.704011
I                20.225180           79.282704            6.569281
I                20.793020           83.547874            0.402982
I                20.214810           79.275184           -0.454898
I                24.766770           78.649304            6.562491
I                25.341190           82.921444            5.705171
CsA1             22.147880           76.933614            3.053222
CsA2             17.596450           80.975384            3.057242
CsA3             23.414150           76.715644            9.211772
CsA4             18.870250           81.214114            9.222411
Pb               27.316290           76.811921           -0.024085
Pb               31.863680           81.091991           -0.028775
Pb               27.325400           76.826671            6.140325
Pb               31.869870           81.100681            6.132855
I                27.248280           77.420101            3.055685
I                31.793510           80.495811            3.051695
I                31.949390           81.708941            9.213165
I                27.400660           76.231131            9.221035
I                33.849610           78.639721           -0.460375
I                34.427450           82.913071            0.397425
I                29.883240           83.549861            5.702295
I                29.314580           79.282021            6.567565
I                29.882420           83.547191            0.401265
I                29.304210           79.274501           -0.456615
I                33.856170           78.648621            6.560775
I                34.430590           82.920761            5.703455
CsA1             31.237280           76.932931            3.051505
CsA2             26.685850           80.974701            3.055525
CsA3             32.503550           76.714961            9.210055
CsA4             27.959650           81.213431            9.220695
Pb               36.405690           76.811238           -0.025801
Pb               40.953080           81.091308           -0.030491
Pb               36.414800           76.825988            6.138609
Pb               40.959270           81.099998            6.131139
I                36.337680           77.419418            3.053969
I                40.882910           80.495128            3.049979
I                41.038790           81.708258            9.211449
I                36.490060           76.230448            9.219319
I                42.939010           78.639038           -0.462091
I                43.516850           82.912388            0.395709
I                38.972640           83.549178            5.700579
I                38.403980           79.281338            6.565849
I                38.971820           83.546508            0.399549
I                38.393610           79.273818           -0.458331
I                42.945570           78.647938            6.559059
I                43.519990           82.920078            5.701739
CsA1             40.326680           76.932248            3.049789
CsA2             35.775250           80.974018            3.053809
CsA3             41.592950           76.714278            9.208339
CsA4             37.049050           81.212748            9.218979
Pb               45.495090           76.810555           -0.027517
Pb               50.042480           81.090625           -0.032207
Pb               45.504200           76.825305            6.136893
Pb               50.048670           81.099315            6.129423
I                45.427080           77.418735            3.052253
I                49.972310           80.494445            3.048263
I                50.128190           81.707575            9.209733
I                45.579460           76.229765            9.217603
I                52.028410           78.638355           -0.463807
I                52.606250           82.911705            0.393993
I                48.062040           83.548495            5.698863
I                47.493380           79.280655            6.564133
I                48.061220           83.545825            0.397833
I                47.483010           79.273135           -0.460047
I                52.034970           78.647255            6.557343
I                52.609390           82.919395            5.700023
CsA1             49.416080           76.931565            3.048073
CsA2             44.864650           80.973335            3.052093
CsA3             50.682350           76.713595            9.206623
CsA4             46.138450           81.212065            9.217263
Pb               54.584490           76.809872           -0.029234
Pb               59.131880           81.089942           -0.033923
Pb               54.593600           76.824622            6.135176
Pb               59.138070           81.098632            6.127706
I                54.516480           77.418052            3.050536
I                59.061710           80.493762            3.046547
I                59.217590           81.706892            9.208017
I                54.668860           76.229082            9.215887
I                61.117810           78.637672           -0.465523
I                61.695650           82.911022            0.392277
I                57.151440           83.547812            5.697146
I                56.582780           79.279972            6.562416
I                57.150620           83.545142            0.396117
I                56.572410           79.272452           -0.461763
I                61.124370           78.646572            6.555626
I                61.698790           82.918712            5.698306
CsA1             58.505480           76.930882            3.046357
CsA2             53.954050           80.972652            3.050377
CsA3             59.771750           76.712912            9.204907
CsA4             55.227850           81.211382            9.215546
Pb               63.673890           76.809189           -0.030950
Pb               68.221280           81.089259           -0.035640
Pb               63.683000           76.823939            6.133460
Pb               68.227470           81.097949            6.125990
I                63.605880           77.417369            3.048820
I                68.151110           80.493079            3.044830
I                68.306990           81.706209            9.206300
I                63.758260           76.228399            9.214170
I                70.207210           78.636989           -0.467240
I                70.785050           82.910339            0.390560
I                66.240840           83.547129            5.695430
I                65.672180           79.279289            6.560700
I                66.240020           83.544459            0.394400
I                65.661810           79.271769           -0.463480
I                70.213770           78.645889            6.553910
I                70.788190           82.918029            5.696590
CsA1             67.594880           76.930199            3.044640
CsA2             63.043450           80.971969            3.048660
CsA3             68.861150           76.712229            9.203190
CsA4             64.317250           81.210699            9.213830
Pb               72.763290           76.808506           -0.032666
Pb               77.310680           81.088576           -0.037356
Pb               72.772400           76.823256            6.131744
Pb               77.316870           81.097266            6.124274
I                72.695280           77.416686            3.047104
I                77.240510           80.492396            3.043114
I                77.396390           81.705526            9.204584
I                72.847660           76.227716            9.212454
I                79.296610           78.636306           -0.468956
I                79.874450           82.909656            0.388844
I                75.330240           83.546446            5.693714
I                74.761580           79.278606            6.558984
I                75.329420           83.543776            0.392684
I                74.751210           79.271086           -0.465196
I                79.303170           78.645206            6.552194
I                79.877590           82.917346            5.694874
CsA1             76.684280           76.929516            3.042924
CsA2             72.132850           80.971286            3.046944
CsA3             77.950550           76.711546            9.201474
CsA4             73.406650           81.210016            9.212114
Pb               81.852690           76.807823           -0.034382
Pb               86.400080           81.087893           -0.039072
Pb               81.861800           76.822573            6.130028
Pb               86.406270           81.096583            6.122558
I                81.784680           77.416003            3.045388
I                86.329910           80.491713            3.041398
I                86.485790           81.704843            9.202868
I                81.937060           76.227033            9.210738
I                88.386010           78.635623           -0.470672
I                88.963850           82.908973            0.387128
I                84.419640           83.545763            5.691998
I                83.850980           79.277923            6.557268
I                84.418820           83.543093            0.390968
I                83.840610           79.270403           -0.466912
I                88.392570           78.644523            6.550478
I                88.966990           82.916663            5.693158
CsA1             85.773680           76.928833            3.041208
CsA2             81.222250           80.970603            3.045228
CsA3             87.039950           76.710863            9.199758
CsA4             82.496050           81.209333            9.210398
Pb                0.029066           -0.016885           12.320750
Pb                4.576456            4.263185           12.316060
Pb                0.038176           -0.002135           18.485160
Pb                4.582646            4.271876           18.477690
I                -0.038944            0.591296           15.400520
I                 4.506286            3.667006           15.396530
I                 4.662166            4.880135           21.558000
I                 0.113436           -0.597674           21.565870
I                 6.562386            1.810916           11.884460
I                 7.140226            6.084266           12.742260
I                 2.596016            6.721055           18.047130
I                 2.027356            2.453216           18.912400
I                 2.595196            6.718385           12.746100
I                 2.016986            2.445696           11.888220
I                 6.568946            1.819815           18.905610
I                 7.143366            6.091956           18.048290
CsA1              3.950056            0.104126           15.396340
CsA2             -0.601374            4.145895           15.400360
CsA3              5.216326           -0.113844           21.554890
CsA4              0.672426            4.384625           21.565530
Pb                9.118466           -0.017568           12.319034
Pb               13.665856            4.262502           12.314344
Pb                9.127576           -0.002818           18.483444
Pb               13.672046            4.271193           18.475974
I                 9.050456            0.590613           15.398804
I                13.595686            3.666323           15.394814
I                13.751566            4.879452           21.556284
I                 9.202836           -0.598357           21.564154
I                15.651786            1.810233           11.882744
I                16.229626            6.083583           12.740544
I                11.685416            6.720372           18.045414
I                11.116756            2.452533           18.910684
I                11.684596            6.717702           12.744384
I                11.106386            2.445013           11.886504
I                15.658346            1.819132           18.903894
I                16.232766            6.091273           18.046574
CsA1             13.039456            0.103443           15.394624
CsA2              8.488026            4.145212           15.398644
CsA3             14.305726           -0.114527           21.553174
CsA4              9.761826            4.383942           21.563814
Pb               18.207866           -0.018251           12.317317
Pb               22.755256            4.261819           12.312628
Pb               18.216976           -0.003501           18.481727
Pb               22.761446            4.270510           18.474257
I                18.139856            0.589930           15.397087
I                22.685086            3.665640           15.393098
I                22.840966            4.878769           21.554568
I                18.292236           -0.599040           21.562438
I                24.741186            1.809550           11.881028
I                25.319026            6.082900           12.738828
I                20.774816            6.719689           18.043697
I                20.206156            2.451850           18.908967
I                20.773996            6.717019           12.742668
I                20.195786            2.444330           11.884788
I                24.747746            1.818449           18.902177
I                25.322166            6.090590           18.044857
CsA1             22.128856            0.102760           15.392908
CsA2             17.577426            4.144529           15.396928
CsA3             23.395126           -0.115210           21.551458
CsA4             18.851226            4.383259           21.562097
Pb               27.297266           -0.018934           12.315601
Pb               31.844656            4.261136           12.310911
Pb               27.306376           -0.004184           18.480011
Pb               31.850846            4.269827           18.472541
I                27.229256            0.589247           15.395371
I                31.774486            3.664957           15.391381
I                31.930366            4.878086           21.552851
I                27.381636           -0.599723           21.560721
I                33.830586            1.808867           11.879311
I                34.408426            6.082217           12.737111
I                29.864216            6.719006           18.041981
I                29.295556            2.451167           18.907251
I                29.863396            6.716336           12.740951
I                29.285186            2.443647           11.883071
I                33.837146            1.817766           18.900461
I                34.411566            6.089907           18.043141
CsA1             31.218256            0.102077           15.391191
CsA2             26.666826            4.143846           15.395211
CsA3             32.484526           -0.115893           21.549741
CsA4             27.940626            4.382576           21.560381
Pb               36.386666           -0.019617           12.313885
Pb               40.934056            4.260453           12.309195
Pb               36.395776           -0.004867           18.478295
Pb               40.940246            4.269144           18.470825
I                36.318656            0.588564           15.393655
I                40.863886            3.664274           15.389665
I                41.019766            4.877403           21.551135
I                36.471036           -0.600406           21.559005
I                42.919986            1.808184           11.877595
I                43.497826            6.081534           12.735395
I                38.953616            6.718323           18.040265
I                38.384956            2.450484           18.905535
I                38.952796            6.715653           12.739235
I                38.374586            2.442964           11.881355
I                42.926546            1.817083           18.898745
I                43.500966            6.089224           18.041425
CsA1             40.307656            0.101394           15.389475
CsA2             35.756226            4.143163           15.393495
CsA3             41.573926           -0.116576           21.548025
CsA4             37.030026            4.381893           21.558665
Pb               45.476066           -0.020300           12.312169
Pb               50.023456            4.259770           12.307479
Pb               45.485176           -0.005550           18.476579
Pb               50.029646            4.268461           18.469109
I                45.408056            0.587881           15.391939
I                49.953286            3.663591           15.387949
I                50.109166            4.876720           21.549419
I                45.560436           -0.601089           21.557289
I                52.009386            1.807501           11.875879
I                52.587226            6.080851           12.733679
I                48.043016            6.717640           18.038549
I                47.474356            2.449801           18.903819
I                48.042196            6.714970           12.737519
I                47.463986            2.442281           11.879639
I                52.015946            1.816400           18.897029
I                52.590366            6.088541           18.039709
CsA1             49.397056            0.100711           15.387759
CsA2             44.845626            4.142480           15.391779
CsA3             50.663326           -0.117259           21.546309
CsA4             46.119426            4.381210           21.556949
Pb               54.565466           -0.020983           12.310452
Pb               59.112856            4.259087           12.305763
Pb               54.574576           -0.006233           18.474862
Pb               59.119046            4.267778           18.467392
I                54.497456            0.587198           15.390222
I                59.042686            3.662908           15.386233
I                59.198566            4.876037           21.547703
I                54.649836           -0.601772           21.555573
I                61.098786            1.806818           11.874163
I                61.676626            6.080168           12.731963
I                57.132416            6.716957           18.036832
I                56.563756            2.449118           18.902102
I                57.131596            6.714287           12.735803
I                56.553386            2.441598           11.877923
I                61.105346            1.815717           18.895312
I                61.679766            6.087858           18.037992
CsA1             58.486456            0.100028           15.386043
CsA2             53.935026            4.141797           15.390063
CsA3             59.752726           -0.117942           21.544593
CsA4             55.208826            4.380527           21.555232
Pb               63.654866           -0.021666           12.308736
Pb               68.202256            4.258404           12.304046
Pb               63.663976           -0.006916           18.473146
Pb               68.208446            4.267095           18.465676
I                63.586856            0.586515           15.388506
I                68.132086            3.662225           15.384516
I                68.287966            4.875354           21.545986
I                63.739236           -0.602455           21.553856
I                70.188186            1.806135           11.872446
I                70.766026            6.079485           12.730246
I                66.221816            6.716274           18.035116
I                65.653156            2.448435           18.900386
I                66.220996            6.713604           12.734086
I                65.642786            2.440915           11.876206
I                70.194746            1.815034           18.893596
I                70.769166            6.087175           18.036276
CsA1             67.575856            0.099345           15.384326
CsA2             63.024426            4.141114           15.388346
CsA3             68.842126           -0.118625           21.542876
CsA4             64.298226            4.379844           21.553516
Pb               72.744266           -0.022349           12.307020
Pb               77.291656            4.257721           12.302330
Pb               72.753376           -0.007599           18.471430
Pb               77.297846            4.266412           18.463960
I                72.676256            0.585832           15.386790
I                77.221486            3.661542           15.382800
I                77.377366            4.874671           21.544270
I                72.828636           -0.603138           21.552140
I                79.277586            1.805452           11.870730
I                79.855426            6.078802           12.728530
I                75.311216            6.715591           18.033400
I                74.742556            2.447752           18.898670
I                75.310396            6.712921           12.732370
I                74.732186            2.440232           11.874490
I                79.284146            1.814351           18.891880
I                79.858566            6.086492           18.034560
CsA1             76.665256            0.098662           15.382610
CsA2             72.113826            4.140431           15.386630
CsA3             77.931526           -0.119308           21.541160
CsA4             73.387626            4.379161           21.551800
Pb               81.833666           -0.023032           12.305304
Pb               86.381056            4.257038           12.300614
Pb               81.842776           -0.008282           18.469714
Pb               86.387246            4.265729           18.462244
I                81.765656            0.585149           15.385074
I                86.310886            3.660859           15.381084
I                86.466766            4.873988           21.542554
I                81.918036           -0.603821           21.550424
I                88.366986            1.804769           11.869014
I                88.944826            6.078119           12.726814
I                84.400616            6.714908           18.031684
I                83.831956            2.447069           18.896954
I                84.399796            6.712238           12.730654
I                83.821586            2.439549           11.872774
I                88.373546            1.813668           18.890164
I                88.947966            6.085809           18.032844
CsA1             85.754656            0.097979           15.380894
CsA2             81.203226            4.139748           15.384914
CsA3             87.020926           -0.119991           21.539444
CsA4             82.477026            4.378478           21.550084
Pb                0.031448            8.520155           12.318996
Pb                4.578838           12.800225           12.314306
Pb                0.040558            8.534905           18.483406
Pb                4.585028           12.808916           18.475936
I                -0.036562            9.128336           15.398766
I                 4.508668           12.204046           15.394776
I                 4.664548           13.417175           21.556246
I                 0.115818            7.939366           21.564116
I                 6.564768           10.347956           11.882706
I                 7.142608           14.621306           12.740506
I                 2.598398           15.258095           18.045376
I                 2.029738           10.990256           18.910646
I                 2.597578           15.255425           12.744346
I                 2.019368           10.982736           11.886466
I                 6.571328           10.356855           18.903856
I                 7.145748           14.628996           18.046536
CsA1              3.952438            8.641166           15.394586
CsA2             -0.598992           12.682935           15.398606
CsA3              5.218708            8.423196           21.553136
CsA4              0.674808           12.921665           21.563776
Pb                9.120848            8.519472           12.317280
Pb               13.668238           12.799542           12.312590
Pb                9.129958            8.534222           18.481690
Pb               13.674428           12.808233           18.474220
I                 9.052838            9.127653           15.397050
I                13.598068           12.203363           15.393060
I                13.753948           13.416492           21.554530
I                 9.205218            7.938683           21.562400
I                15.654168           10.347273           11.880990
I                16.232008           14.620623           12.738790
I                11.687798           15.257412           18.043660
I                11.119138           10.989573           18.908930
I                11.686978           15.254742           12.742630
I                11.108768           10.982053           11.884750
I                15.660728           10.356172           18.902140
I                16.235148           14.628313           18.044820
CsA1             13.041838            8.640483           15.392870
CsA2              8.490408           12.682252           15.396890
CsA3             14.308108            8.422513           21.551420
CsA4              9.764208           12.920982           21.562060
Pb               18.210248            8.518789           12.315563
Pb               22.757638           12.798859           12.310874
Pb               18.219358            8.533539           18.479973
Pb               22.763828           12.807550           18.472503
I                18.142238            9.126970           15.395333
I                22.687468           12.202680           15.391344
I                22.843348           13.415809           21.552814
I                18.294618            7.938000           21.560684
I                24.743568           10.346590           11.879274
I                25.321408           14.619940           12.737074
I                20.777198           15.256729           18.041943
I                20.208538           10.988890           18.907213
I                20.776378           15.254059           12.740914
I                20.198168           10.981370           11.883034
I                24.750128           10.355489           18.900423
I                25.324548           14.627630           18.043103
CsA1             22.131238            8.639800           15.391154
CsA2             17.579808           12.681569           15.395174
CsA3             23.397508            8.421830           21.549704
CsA4             18.853608           12.920299           21.560343
Pb               27.299648            8.518106           12.313847
Pb               31.847038           12.798176           12.309157
Pb               27.308758            8.532856           18.478257
Pb               31.853228           12.806867           18.470787
I                27.231638            9.126287           15.393617
I                31.776868           12.201997           15.389627
I                31.932748           13.415126           21.551097
I                27.384018            7.937317           21.558967
I                33.832968           10.345907           11.877557
I                34.410808           14.619257           12.735357
I                29.866598           15.256046           18.040227
I                29.297938           10.988207           18.905497
I                29.865778           15.253376           12.739197
I                29.287568           10.980687           11.881317
I                33.839528           10.354806           18.898707
I                34.413948           14.626947           18.041387
CsA1             31.220638            8.639117           15.389437
CsA2             26.669208           12.680886           15.393457
CsA3             32.486908            8.421147           21.547987
CsA4             27.943008           12.919616           21.558627
Pb               36.389048            8.517423           12.312131
Pb               40.936438           12.797493           12.307441
Pb               36.398158            8.532173           18.476541
Pb               40.942628           12.806184           18.469071
I                36.321038            9.125604           15.391901
I                40.866268           12.201314           15.387911
I                41.022148           13.414443           21.549381
I                36.473418            7.936634           21.557251
I                42.922368           10.345224           11.875841
I                43.500208           14.618574           12.733641
I                38.955998           15.255363           18.038511
I                38.387338           10.987524           18.903781
I                38.955178           15.252693           12.737481
I                38.376968           10.980004           11.879601
I                42.928928           10.354123           18.896991
I                43.503348           14.626264           18.039671
CsA1             40.310038            8.638434           15.387721
CsA2             35.758608           12.680203           15.391741
CsA3             41.576308            8.420464           21.546271
CsA4             37.032408           12.918933           21.556911
Pb               45.478448            8.516740           12.310415
Pb               50.025838           12.796810           12.305725
Pb               45.487558            8.531490           18.474825
Pb               50.032028           12.805501           18.467355
I                45.410438            9.124921           15.390185
I                49.955668           12.200631           15.386195
I                50.111548           13.413760           21.547665
I                45.562818            7.935951           21.555535
I                52.011768           10.344541           11.874125
I                52.589608           14.617891           12.731925
I                48.045398           15.254680           18.036795
I                47.476738           10.986841           18.902065
I                48.044578           15.252010           12.735765
I                47.466368           10.979321           11.877885
I                52.018328           10.353440           18.895275
I                52.592748           14.625581           18.037955
CsA1             49.399438            8.637751           15.386005
CsA2             44.848008           12.679520           15.390025
CsA3             50.665708            8.419781           21.544555
CsA4             46.121808           12.918250           21.555195
Pb               54.567848            8.516057           12.308698
Pb               59.115238           12.796127           12.304009
Pb               54.576958            8.530807           18.473108
Pb               59.121428           12.804818           18.465638
I                54.499838            9.124238           15.388468
I                59.045068           12.199948           15.384479
I                59.200948           13.413077           21.545949
I                54.652218            7.935268           21.553819
I                61.101168           10.343858           11.872409
I                61.679008           14.617208           12.730209
I                57.134798           15.253997           18.035078
I                56.566138           10.986158           18.900348
I                57.133978           15.251327           12.734049
I                56.555768           10.978638           11.876169
I                61.107728           10.352757           18.893558
I                61.682148           14.624898           18.036238
CsA1             58.488838            8.637068           15.384289
CsA2             53.937408           12.678837           15.388309
CsA3             59.755108            8.419098           21.542839
CsA4             55.211208           12.917567           21.553478
Pb               63.657248            8.515374           12.306982
Pb               68.204638           12.795444           12.302292
Pb               63.666358            8.530124           18.471392
Pb               68.210828           12.804135           18.463922
I                63.589238            9.123555           15.386752
I                68.134468           12.199265           15.382762
I                68.290348           13.412394           21.544232
I                63.741618            7.934585           21.552102
I                70.190568           10.343175           11.870692
I                70.768408           14.616525           12.728492
I                66.224198           15.253314           18.033362
I                65.655538           10.985475           18.898632
I                66.223378           15.250644           12.732332
I                65.645168           10.977955           11.874452
I                70.197128           10.352074           18.891842
I                70.771548           14.624215           18.034522
CsA1             67.578238            8.636385           15.382572
CsA2             63.026808           12.678154           15.386592
CsA3             68.844508            8.418415           21.541122
CsA4             64.300608           12.916884           21.551762
Pb               72.746648            8.514691           12.305266
Pb               77.294038           12.794761           12.300576
Pb               72.755758            8.529441           18.469676
Pb               77.300228           12.803452           18.462206
I                72.678638            9.122872           15.385036
I                77.223868           12.198582           15.381046
I                77.379748           13.411711           21.542516
I                72.831018            7.933902           21.550386
I                79.279968           10.342492           11.868976
I                79.857808           14.615842           12.726776
I                75.313598           15.252631           18.031646
I                74.744938           10.984792           18.896916
I                75.312778           15.249961           12.730616
I                74.734568           10.977272           11.872736
I                79.286528           10.351391           18.890126
I                79.860948           14.623532           18.032806
CsA1             76.667638            8.635702           15.380856
CsA2             72.116208           12.677471           15.384876
CsA3             77.933908            8.417732           21.539406
CsA4             73.390008           12.916201           21.550046
Pb               81.836048            8.514008           12.303550
Pb               86.383438           12.794078           12.298860
Pb               81.845158            8.528758           18.467960
Pb               86.389628           12.802769           18.460490
I                81.768038            9.122189           15.383320
I                86.313268           12.197899           15.379330
I                86.469148           13.411028           21.540800
I                81.920418            7.933219           21.548670
I                88.369368           10.341809           11.867260
I                88.947208           14.615159           12.725060
I                84.402998           15.251948           18.029930
I                83.834338           10.984109           18.895200
I                84.402178           15.249278           12.728900
I                83.823968           10.976589           11.871020
I                88.375928           10.350708           18.888410
I                88.950348           14.622849           18.031090
CsA1             85.757038            8.635019           15.379140
CsA2             81.205608           12.676788           15.383160
CsA3             87.023308            8.417049           21.537690
CsA4             82.479408           12.915518           21.548330
Pb                0.033830           17.057195           12.317242
Pb                4.581220           21.337265           12.312552
Pb                0.042940           17.071945           18.481652
Pb                4.587410           21.345956           18.474182
I                -0.034180           17.665376           15.397012
I                 4.511050           20.741086           15.393022
I                 4.666930           21.954215           21.554492
I                 0.118200           16.476406           21.562362
I                 6.567150           18.884996           11.880952
I                 7.144990           23.158346           12.738752
I                 2.600780           23.795135           18.043622
I                 2.032120           19.527296           18.908892
I                 2.599960           23.792465           12.742592
I                 2.021750           19.519776           11.884712
I                 6.573710           18.893895           18.902102
I                 7.148130           23.166036           18.044782
CsA1              3.954820           17.178206           15.392832
CsA2             -0.596610           21.219975           15.396852
CsA3              5.221090           16.960236           21.551382
CsA4              0.677190           21.458705           21.562022
Pb                9.123230           17.056512           12.315526
Pb               13.670620           21.336582           12.310836
Pb                9.132340           17.071262           18.479936
Pb               13.676810           21.345273           18.472466
I                 9.055220           17.664693           15.395296
I                13.600450           20.740403           15.391306
I                13.756330           21.953532           21.552776
I                 9.207600           16.475723           21.560646
I                15.656550           18.884313           11.879236
I                16.234390           23.157663           12.737036
I                11.690180           23.794452           18.041906
I                11.121520           19.526613           18.907176
I                11.689360           23.791782           12.740876
I                11.111150           19.519093           11.882996
I                15.663110           18.893212           18.900386
I                16.237530           23.165353           18.043066
CsA1             13.044220           17.177523           15.391116
CsA2              8.492790           21.219292           15.395136
CsA3             14.310490           16.959553           21.549666
CsA4              9.766590           21.458022           21.560306
Pb               18.212630           17.055829           12.313809
Pb               22.760020           21.335899           12.309120
Pb               18.221740           17.070579           18.478219
Pb               22.766210           21.344590           18.470749
I                18.144620           17.664010           15.393579
I                22.689850           20.739720           15.389590
I                22.845730           21.952849           21.551060
I                18.297000           16.475040           21.558930
I                24.745950           18.883630           11.877520
I                25.323790           23.156980           12.735320
I                20.779580           23.793769           18.040189
I                20.210920           19.525930           18.905459
I                20.778760           23.791099           12.739160
I                20.200550           19.518410           11.881280
I                24.752510           18.892529           18.898669
I                25.326930           23.164670           18.041349
CsA1             22.133620           17.176840           15.389400
CsA2             17.582190           21.218609           15.393420
CsA3             23.399890           16.958870           21.547950
CsA4             18.855990           21.457339           21.558589
Pb               27.302030           17.055146           12.312093
Pb               31.849420           21.335216           12.307403
Pb               27.311140           17.069896           18.476503
Pb               31.855610           21.343907           18.469033
I                27.234020           17.663327           15.391863
I                31.779250           20.739037           15.387873
I                31.935130           21.952166           21.549343
I                27.386400           16.474357           21.557213
I                33.835350           18.882947           11.875803
I                34.413190           23.156297           12.733603
I                29.868980           23.793086           18.038473
I                29.300320           19.525247           18.903743
I                29.868160           23.790416           12.737443
I                29.289950           19.517727           11.879563
I                33.841910           18.891846           18.896953
I                34.416330           23.163987           18.039633
CsA1             31.223020           17.176157           15.387683
CsA2             26.671590           21.217926           15.391703
CsA3             32.489290           16.958187           21.546233
CsA4             27.945390           21.456656           21.556873
Pb               36.391430           17.054463           12.310377
Pb               40.938820           21.334533           12.305687
Pb               36.400540           17.069213           18.474787
Pb               40.945010           21.343224           18.467317
I                36.323420           17.662644           15.390147
I                40.868650           20.738354           15.386157
I                41.024530           21.951483           21.547627
I                36.475800           16.473674           21.555497
I                42.924750           18.882264           11.874087
I                43.502590           23.155614           12.731887
I                38.958380           23.792403           18.036757
I                38.389720           19.524564           18.902027
I                38.957560           23.789733           12.735727
I                38.379350           19.517044           11.877847
I                42.931310           18.891163           18.895237
I                43.505730           23.163304           18.037917
CsA1             40.312420           17.175474           15.385967
CsA2             35.760990           21.217243           15.389987
CsA3             41.578690           16.957504           21.544517
CsA4             37.034790           21.455973           21.555157
Pb               45.480830           17.053780           12.308661
Pb               50.028220           21.333850           12.303971
Pb               45.489940           17.068530           18.473071
Pb               50.034410           21.342541           18.465601
I                45.412820           17.661961           15.388431
I                49.958050           20.737671           15.384441
I                50.113930           21.950800           21.545911
I                45.565200           16.472991           21.553781
I                52.014150           18.881581           11.872371
I                52.591990           23.154931           12.730171
I                48.047780           23.791720           18.035041
I                47.479120           19.523881           18.900311
I                48.046960           23.789050           12.734011
I                47.468750           19.516361           11.876131
I                52.020710           18.890480           18.893521
I                52.595130           23.162621           18.036201
CsA1             49.401820           17.174791           15.384251
CsA2             44.850390           21.216560           15.388271
CsA3             50.668090           16.956821           21.542801
CsA4             46.124190           21.455290           21.553441
Pb               54.570230           17.053097           12.306944
Pb               59.117620           21.333167           12.302255
Pb               54.579340           17.067847           18.471354
Pb               59.123810           21.341858           18.463884
I                54.502220           17.661278           15.386714
I                59.047450           20.736988           15.382725
I                59.203330           21.950117           21.544195
I                54.654600           16.472308           21.552065
I                61.103550           18.880898           11.870655
I                61.681390           23.154248           12.728455
I                57.137180           23.791037           18.033324
I                56.568520           19.523198           18.898594
I                57.136360           23.788367           12.732295
I                56.558150           19.515678           11.874415
I                61.110110           18.889797           18.891804
I                61.684530           23.161938           18.034484
CsA1             58.491220           17.174108           15.382535
CsA2             53.939790           21.215877           15.386555
CsA3             59.757490           16.956138           21.541085
CsA4             55.213590           21.454607           21.551724
Pb               63.659630           17.052414           12.305228
Pb               68.207020           21.332484           12.300538
Pb               63.668740           17.067164           18.469638
Pb               68.213210           21.341175           18.462168
I                63.591620           17.660595           15.384998
I                68.136850           20.736305           15.381008
I                68.292730           21.949434           21.542478
I                63.744000           16.471625           21.550348
I                70.192950           18.880215           11.868938
I                70.770790           23.153565           12.726738
I                66.226580           23.790354           18.031608
I                65.657920           19.522515           18.896878
I                66.225760           23.787684           12.730578
I                65.647550           19.514995           11.872698
I                70.199510           18.889114           18.890088
I                70.773930           23.161255           18.032768
CsA1             67.580620           17.173425           15.380818
CsA2             63.029190           21.215194           15.384838
CsA3             68.846890           16.955455           21.539368
CsA4             64.302990           21.453924           21.550008
Pb               72.749030           17.051731           12.303512
Pb               77.296420           21.331801           12.298822
Pb               72.758140           17.066481           18.467922
Pb               77.302610           21.340492           18.460452
I                72.681020           17.659912           15.383282
I                77.226250           20.735622           15.379292
I                77.382130           21.948751           21.540762
I                72.833400           16.470942           21.548632
I                79.282350           18.879532           11.867222
I                79.860190           23.152882           12.725022
I                75.315980           23.789671           18.029892
I                74.747320           19.521832           18.895162
I                75.315160           23.787001           12.728862
I                74.736950           19.514312           11.870982
I                79.288910           18.888431           18.888372
I                79.863330           23.160572           18.031052
CsA1             76.670020           17.172742           15.379102
CsA2             72.118590           21.214511           15.383122
CsA3             77.936290           16.954772           21.537652
CsA4             73.392390           21.453241           21.548292
Pb               81.838430           17.051048           12.301796
Pb               86.385820           21.331118           12.297106
Pb               81.847540           17.065798           18.466206
Pb               86.392010           21.339809           18.458736
I                81.770420           17.659229           15.381566
I                86.315650           20.734939           15.377576
I                86.471530           21.948068           21.539046
I                81.922800           16.470259           21.546916
I                88.371750           18.878849           11.865506
I                88.949590           23.152199           12.723306
I                84.405380           23.788988           18.028176
I                83.836720           19.521149           18.893446
I                84.404560           23.786318           12.727146
I                83.826350           19.513629           11.869266
I                88.378310           18.887748           18.886656
I                88.952730           23.159889           18.029336
CsA1             85.759420           17.172059           15.377386
CsA2             81.207990           21.213828           15.381406
CsA3             87.025690           16.954089           21.535936
CsA4             82.481790           21.452558           21.546576
Pb                0.036213           25.594235           12.315488
Pb                4.583602           29.874305           12.310798
Pb                0.045322           25.608985           18.479898
Pb                4.589793           29.882996           18.472428
I                -0.031797           26.202416           15.395258
I                 4.513432           29.278126           15.391268
I                 4.669313           30.491255           21.552738
I                 0.120582           25.013446           21.560608
I                 6.569532           27.422036           11.879198
I                 7.147372           31.695386           12.736998
I                 2.603163           32.332175           18.041868
I                 2.034502           28.064336           18.907138
I                 2.602342           32.329505           12.740838
I                 2.024132           28.056816           11.882958
I                 6.576092           27.430935           18.900348
I                 7.150513           31.703076           18.043028
CsA1              3.957203           25.715246           15.391078
CsA2             -0.594227           29.757015           15.395098
CsA3              5.223472           25.497276           21.549628
CsA4              0.679572           29.995745           21.560268
Pb                9.125613           25.593552           12.313772
Pb               13.673002           29.873622           12.309082
Pb                9.134722           25.608302           18.478182
Pb               13.679193           29.882313           18.470712
I                 9.057603           26.201733           15.393542
I                13.602832           29.277443           15.389552
I                13.758713           30.490572           21.551022
I                 9.209982           25.012763           21.558892
I                15.658932           27.421353           11.877482
I                16.236772           31.694703           12.735282
I                11.692563           32.331492           18.040152
I                11.123902           28.063653           18.905422
I                11.691742           32.328822           12.739122
I                11.113532           28.056133           11.881242
I                15.665492           27.430252           18.898632
I                16.239913           31.702393           18.041312
CsA1             13.046603           25.714563           15.389362
CsA2              8.495173           29.756332           15.393382
CsA3             14.312872           25.496593           21.547912
CsA4              9.768972           29.995062           21.558552
Pb               18.215013           25.592869           12.312055
Pb               22.762402           29.872939           12.307366
Pb               18.224122           25.607619           18.476465
Pb               22.768593           29.881630           18.468995
I                18.147003           26.201050           15.391825
I                22.692232           29.276760           15.387836
I                22.848113           30.489889           21.549306
I                18.299382           25.012080           21.557176
I                24.748332           27.420670           11.875766
I                25.326172           31.694020           12.733566
I                20.781963           32.330809           18.038435
I                20.213302           28.062970           18.903705
I                20.781142           32.328139           12.737406
I                20.202932           28.055450           11.879526
I                24.754892           27.429569           18.896915
I                25.329313           31.701710           18.039595
CsA1             22.136003           25.713880           15.387646
CsA2             17.584573           29.755649           15.391666
CsA3             23.402272           25.495910           21.546196
CsA4             18.858372           29.994379           21.556835
Pb               27.304413           25.592186           12.310339
Pb               31.851802           29.872256           12.305649
Pb               27.313522           25.606936           18.474749
Pb               31.857993           29.880947           18.467279
I                27.236403           26.200367           15.390109
I                31.781632           29.276077           15.386119
I                31.937513           30.489206           21.547589
I                27.388782           25.011397           21.555459
I                33.837732           27.419987           11.874049
I                34.415572           31.693337           12.731849
I                29.871363           32.330126           18.036719
I                29.302702           28.062287           18.901989
I                29.870542           32.327456           12.735689
I                29.292332           28.054767           11.877809
I                33.844292           27.428886           18.895199
I                34.418713           31.701027           18.037879
CsA1             31.225403           25.713197           15.385929
CsA2             26.673973           29.754966           15.389949
CsA3             32.491672           25.495227           21.544479
CsA4             27.947772           29.993696           21.555119
Pb               36.393813           25.591503           12.308623
Pb               40.941202           29.871573           12.303933
Pb               36.402922           25.606253           18.473033
Pb               40.947393           29.880264           18.465563
I                36.325803           26.199684           15.388393
I                40.871032           29.275394           15.384403
I                41.026913           30.488523           21.545873
I                36.478182           25.010714           21.553743
I                42.927132           27.419304           11.872333
I                43.504972           31.692654           12.730133
I                38.960763           32.329443           18.035003
I                38.392102           28.061604           18.900273
I                38.959942           32.326773           12.733973
I                38.381732           28.054084           11.876093
I                42.933692           27.428203           18.893483
I                43.508113           31.700344           18.036163
CsA1             40.314803           25.712514           15.384213
CsA2             35.763373           29.754283           15.388233
CsA3             41.581072           25.494544           21.542763
CsA4             37.037172           29.993013           21.553403
Pb               45.483213           25.590820           12.306907
Pb               50.030602           29.870890           12.302217
Pb               45.492322           25.605570           18.471317
Pb               50.036793           29.879581           18.463847
I                45.415203           26.199001           15.386677
I                49.960432           29.274711           15.382687
I                50.116313           30.487840           21.544157
I                45.567582           25.010031           21.552027
I                52.016532           27.418621           11.870617
I                52.594372           31.691971           12.728417
I                48.050163           32.328760           18.033287
I                47.481502           28.060921           18.898557
I                48.049342           32.326090           12.732257
I                47.471132           28.053401           11.874377
I                52.023092           27.427520           18.891767
I                52.597513           31.699661           18.034447
CsA1             49.404203           25.711831           15.382497
CsA2             44.852773           29.753600           15.386517
CsA3             50.670472           25.493861           21.541047
CsA4             46.126572           29.992330           21.551687
Pb               54.572613           25.590137           12.305190
Pb               59.120002           29.870207           12.300501
Pb               54.581722           25.604887           18.469600
Pb               59.126193           29.878898           18.462130
I                54.504603           26.198318           15.384960
I                59.049832           29.274028           15.380971
I                59.205713           30.487157           21.542441
I                54.656982           25.009348           21.550311
I                61.105932           27.417938           11.868901
I                61.683772           31.691288           12.726701
I                57.139563           32.328077           18.031570
I                56.570902           28.060238           18.896840
I                57.138742           32.325407           12.730541
I                56.560532           28.052718           11.872661
I                61.112492           27.426837           18.890050
I                61.686913           31.698978           18.032730
CsA1             58.493603           25.711148           15.380781
CsA2             53.942173           29.752917           15.384801
CsA3             59.759872           25.493178           21.539331
CsA4             55.215972           29.991647           21.549970
Pb               63.662013           25.589454           12.303474
Pb               68.209402           29.869524           12.298784
Pb               63.671122           25.604204           18.467884
Pb               68.215593           29.878215           18.460414
I                63.594003           26.197635           15.383244
I                68.139232           29.273345           15.379254
I                68.295113           30.486474           21.540724
I                63.746382           25.008665           21.548594
I                70.195332           27.417255           11.867184
I                70.773172           31.690605           12.724984
I                66.228963           32.327394           18.029854
I                65.660302           28.059555           18.895124
I                66.228142           32.324724           12.728824
I                65.649932           28.052035           11.870944
I                70.201892           27.426154           18.888334
I                70.776313           31.698295           18.031014
CsA1             67.583003           25.710465           15.379064
CsA2             63.031573           29.752234           15.383084
CsA3             68.849272           25.492495           21.537614
CsA4             64.305372           29.990964           21.548254
Pb               72.751413           25.588771           12.301758
Pb               77.298802           29.868841           12.297068
Pb               72.760522           25.603521           18.466168
Pb               77.304993           29.877532           18.458698
I                72.683403           26.196952           15.381528
I                77.228632           29.272662           15.377538
I                77.384513           30.485791           21.539008
I                72.835782           25.007982           21.546878
I                79.284732           27.416572           11.865468
I                79.862572           31.689922           12.723268
I                75.318363           32.326711           18.028138
I                74.749702           28.058872           18.893408
I                75.317542           32.324041           12.727108
I                74.739332           28.051352           11.869228
I                79.291292           27.425471           18.886618
I                79.865713           31.697612           18.029298
CsA1             76.672403           25.709782           15.377348
CsA2             72.120973           29.751551           15.381368
CsA3             77.938672           25.491812           21.535898
CsA4             73.394772           29.990281           21.546538
Pb               81.840813           25.588088           12.300042
Pb               86.388202           29.868158           12.295352
Pb               81.849922           25.602838           18.464452
Pb               86.394393           29.876849           18.456982
I                81.772803           26.196269           15.379812
I                86.318032           29.271979           15.375822
I                86.473913           30.485108           21.537292
I                81.925182           25.007299           21.545162
I                88.374132           27.415889           11.863752
I                88.951972           31.689239           12.721552
I                84.407763           32.326028           18.026422
I                83.839102           28.058189           18.891692
I                84.406942           32.323358           12.725392
I                83.828732           28.050669           11.867512
I                88.380692           27.424788           18.884902
I                88.955113           31.696929           18.027582
CsA1             85.761803           25.709099           15.375632
CsA2             81.210373           29.750868           15.379652
CsA3             87.028072           25.491129           21.534182
CsA4             82.484172           29.989598           21.544822
Pb                0.038595           34.131275           12.313734
Pb                4.585985           38.411345           12.309044
Pb                0.047705           34.146025           18.478144
Pb                4.592175           38.420036           18.470674
I                -0.029415           34.739456           15.393504
I                 4.515815           37.815166           15.389514
I                 4.671695           39.028295           21.550984
I                 0.122965           33.550486           21.558854
I                 6.571915           35.959076           11.877444
I                 7.149755           40.232426           12.735244
I                 2.605545           40.869215           18.040114
I                 2.036885           36.601376           18.905384
I                 2.604725           40.866545           12.739084
I                 2.026515           36.593856           11.881204
I                 6.578475           35.967975           18.898594
I                 7.152895           40.240116           18.041274
CsA1              3.959585           34.252286           15.389324
CsA2             -0.591845           38.294055           15.393344
CsA3              5.225855           34.034316           21.547874
CsA4              0.681955           38.532785           21.558514
Pb                9.127995           34.130592           12.312018
Pb               13.675385           38.410662           12.307328
Pb                9.137105           34.145342           18.476428
Pb               13.681575           38.419353           18.468958
I                 9.059985           34.738773           15.391788
I                13.605215           37.814483           15.387798
I                13.761095           39.027612           21.549268
I                 9.212365           33.549803           21.557138
I                15.661315           35.958393           11.875728
I                16.239155           40.231743           12.733528
I                11.694945           40.868532           18.038398
I                11.126285           36.600693           18.903668
I                11.694125           40.865862           12.737368
I                11.115915           36.593173           11.879488
I                15.667875           35.967292           18.896878
I                16.242295           40.239433           18.039558
CsA1             13.048985           34.251603           15.387608
CsA2              8.497555           38.293372           15.391628
CsA3             14.315255           34.033633           21.546158
CsA4              9.771355           38.532102           21.556798
Pb               18.217395           34.129909           12.310301
Pb               22.764785           38.409979           12.305612
Pb               18.226505           34.144659           18.474711
Pb               22.770975           38.418670           18.467241
I                18.149385           34.738090           15.390071
I                22.694615           37.813800           15.386082
I                22.850495           39.026929           21.547552
I                18.301765           33.549120           21.555422
I                24.750715           35.957710           11.874012
I                25.328555           40.231060           12.731812
I                20.784345           40.867849           18.036681
I                20.215685           36.600010           18.901951
I                20.783525           40.865179           12.735652
I                20.205315           36.592490           11.877772
I                24.757275           35.966609           18.895161
I                25.331695           40.238750           18.037841
CsA1             22.138385           34.250920           15.385892
CsA2             17.586955           38.292689           15.389912
CsA3             23.404655           34.032950           21.544442
CsA4             18.860755           38.531419           21.555081
Pb               27.306795           34.129226           12.308585
Pb               31.854185           38.409296           12.303895
Pb               27.315905           34.143976           18.472995
Pb               31.860375           38.417987           18.465525
I                27.238785           34.737407           15.388355
I                31.784015           37.813117           15.384365
I                31.939895           39.026246           21.545835
I                27.391165           33.548437           21.553705
I                33.840115           35.957027           11.872295
I                34.417955           40.230377           12.730095
I                29.873745           40.867166           18.034965
I                29.305085           36.599327           18.900235
I                29.872925           40.864496           12.733935
I                29.294715           36.591807           11.876055
I                33.846675           35.965926           18.893445
I                34.421095           40.238067           18.036125
CsA1             31.227785           34.250237           15.384175
CsA2             26.676355           38.292006           15.388195
CsA3             32.494055           34.032267           21.542725
CsA4             27.950155           38.530736           21.553365
Pb               36.396195           34.128543           12.306869
Pb               40.943585           38.408613           12.302179
Pb               36.405305           34.143293           18.471279
Pb               40.949775           38.417304           18.463809
I                36.328185           34.736724           15.386639
I                40.873415           37.812434           15.382649
I                41.029295           39.025563           21.544119
I                36.480565           33.547754           21.551989
I                42.929515           35.956344           11.870579
I                43.507355           40.229694           12.728379
I                38.963145           40.866483           18.033249
I                38.394485           36.598644           18.898519
I                38.962325           40.863813           12.732219
I                38.384115           36.591124           11.874339
I                42.936075           35.965243           18.891729
I                43.510495           40.237384           18.034409
CsA1             40.317185           34.249554           15.382459
CsA2             35.765755           38.291323           15.386479
CsA3             41.583455           34.031584           21.541009
CsA4             37.039555           38.530053           21.551649
Pb               45.485595           34.127860           12.305153
Pb               50.032985           38.407930           12.300463
Pb               45.494705           34.142610           18.469563
Pb               50.039175           38.416621           18.462093
I                45.417585           34.736041           15.384923
I                49.962815           37.811751           15.380933
I                50.118695           39.024880           21.542403
I                45.569965           33.547071           21.550273
I                52.018915           35.955661           11.868863
I                52.596755           40.229011           12.726663
I                48.052545           40.865800           18.031533
I                47.483885           36.597961           18.896803
I                48.051725           40.863130           12.730503
I                47.473515           36.590441           11.872623
I                52.025475           35.964560           18.890013
I                52.599895           40.236701           18.032693
CsA1             49.406585           34.248871           15.380743
CsA2             44.855155           38.290640           15.384763
CsA3             50.672855           34.030901           21.539293
CsA4             46.128955           38.529370           21.549933
Pb               54.574995           34.127177           12.303436
Pb               59.122385           38.407247           12.298747
Pb               54.584105           34.141927           18.467846
Pb               59.128575           38.415938           18.460376
I                54.506985           34.735358           15.383206
I                59.052215           37.811068           15.379217
I                59.208095           39.024197           21.540687
I                54.659365           33.546388           21.548557
I                61.108315           35.954978           11.867147
I                61.686155           40.228328           12.724947
I                57.141945           40.865117           18.029816
I                56.573285           36.597278           18.895086
I                57.141125           40.862447           12.728787
I                56.562915           36.589758           11.870907
I                61.114875           35.963877           18.888296
I                61.689295           40.236018           18.030976
CsA1             58.495985           34.248188           15.379027
CsA2             53.944555           38.289957           15.383047
CsA3             59.762255           34.030218           21.537577
CsA4             55.218355           38.528687           21.548216
Pb               63.664395           34.126494           12.301720
Pb               68.211785           38.406564           12.297030
Pb               63.673505           34.141244           18.466130
Pb               68.217975           38.415255           18.458660
I                63.596385           34.734675           15.381490
I                68.141615           37.810385           15.377500
I                68.297495           39.023514           21.538970
I                63.748765           33.545705           21.546840
I                70.197715           35.954295           11.865430
I                70.775555           40.227645           12.723230
I                66.231345           40.864434           18.028100
I                65.662685           36.596595           18.893370
I                66.230525           40.861764           12.727070
I                65.652315           36.589075           11.869190
I                70.204275           35.963194           18.886580
I                70.778695           40.235335           18.029260
CsA1             67.585385           34.247505           15.377310
CsA2             63.033955           38.289274           15.381330
CsA3             68.851655           34.029535           21.535860
CsA4             64.307755           38.528004           21.546500
Pb               72.753795           34.125811           12.300004
Pb               77.301185           38.405881           12.295314
Pb               72.762905           34.140561           18.464414
Pb               77.307375           38.414572           18.456944
I                72.685785           34.733992           15.379774
I                77.231015           37.809702           15.375784
I                77.386895           39.022831           21.537254
I                72.838165           33.545022           21.545124
I                79.287115           35.953612           11.863714
I                79.864955           40.226962           12.721514
I                75.320745           40.863751           18.026384
I                74.752085           36.595912           18.891654
I                75.319925           40.861081           12.725354
I                74.741715           36.588392           11.867474
I                79.293675           35.962511           18.884864
I                79.868095           40.234652           18.027544
CsA1             76.674785           34.246822           15.375594
CsA2             72.123355           38.288591           15.379614
CsA3             77.941055           34.028852           21.534144
CsA4             73.397155           38.527321           21.544784
Pb               81.843195           34.125128           12.298288
Pb               86.390585           38.405198           12.293598
Pb               81.852305           34.139878           18.462698
Pb               86.396775           38.413889           18.455228
I                81.775185           34.733309           15.378058
I                86.320415           37.809019           15.374068
I                86.476295           39.022148           21.535538
I                81.927565           33.544339           21.543408
I                88.376515           35.952929           11.861998
I                88.954355           40.226279           12.719798
I                84.410145           40.863068           18.024668
I                83.841485           36.595229           18.889938
I                84.409325           40.860398           12.723638
I                83.831115           36.587709           11.865758
I                88.383075           35.961828           18.883148
I                88.957495           40.233969           18.025828
CsA1             85.764185           34.246139           15.373878
CsA2             81.212755           38.287908           15.377898
CsA3             87.030455           34.028169           21.532428
CsA4             82.486555           38.526638           21.543068
Pb                0.040977           42.668315           12.311980
Pb                4.588367           46.948385           12.307290
Pb                0.050087           42.683065           18.476390
Pb                4.594557           46.957076           18.468920
I                -0.027033           43.276496           15.391750
I                 4.518197           46.352206           15.387760
I                 4.674077           47.565335           21.549230
I                 0.125347           42.087526           21.557100
I                 6.574297           44.496116           11.875690
I                 7.152137           48.769466           12.733490
I                 2.607927           49.406255           18.038360
I                 2.039267           45.138416           18.903630
I                 2.607107           49.403585           12.737330
I                 2.028897           45.130896           11.879450
I                 6.580857           44.505015           18.896840
I                 7.155277           48.777156           18.039520
CsA1              3.961967           42.789326           15.387570
CsA2             -0.589463           46.831095           15.391590
CsA3              5.228237           42.571356           21.546120
CsA4              0.684337           47.069825           21.556760
Pb                9.130377           42.667632           12.310264
Pb               13.677767           46.947702           12.305574
Pb                9.139487           42.682382           18.474674
Pb               13.683957           46.956393           18.467204
I                 9.062367           43.275813           15.390034
I                13.607597           46.351523           15.386044
I                13.763477           47.564652           21.547514
I                 9.214747           42.086843           21.555384
I                15.663697           44.495433           11.873974
I                16.241537           48.768783           12.731774
I                11.697327           49.405572           18.036644
I                11.128667           45.137733           18.901914
I                11.696507           49.402902           12.735614
I                11.118297           45.130213           11.877734
I                15.670257           44.504332           18.895124
I                16.244677           48.776473           18.037804
CsA1             13.051367           42.788643           15.385854
CsA2              8.499937           46.830412           15.389874
CsA3             14.317637           42.570673           21.544404
CsA4              9.773737           47.069142           21.555044
Pb               18.219777           42.666949           12.308547
Pb               22.767167           46.947019           12.303858
Pb               18.228887           42.681699           18.472957
Pb               22.773357           46.955710           18.465487
I                18.151767           43.275130           15.388317
I                22.696997           46.350840           15.384328
I                22.852877           47.563969           21.545798
I                18.304147           42.086160           21.553668
I                24.753097           44.494750           11.872258
I                25.330937           48.768100           12.730058
I                20.786727           49.404889           18.034927
I                20.218067           45.137050           18.900197
I                20.785907           49.402219           12.733898
I                20.207697           45.129530           11.876018
I                24.759657           44.503649           18.893407
I                25.334077           48.775790           18.036087
CsA1             22.140767           42.787960           15.384138
CsA2             17.589337           46.829729           15.388158
CsA3             23.407037           42.569990           21.542688
CsA4             18.863137           47.068459           21.553327
Pb               27.309177           42.666266           12.306831
Pb               31.856567           46.946336           12.302141
Pb               27.318287           42.681016           18.471241
Pb               31.862757           46.955027           18.463771
I                27.241167           43.274447           15.386601
I                31.786397           46.350157           15.382611
I                31.942277           47.563286           21.544081
I                27.393547           42.085477           21.551951
I                33.842497           44.494067           11.870541
I                34.420337           48.767417           12.728341
I                29.876127           49.404206           18.033211
I                29.307467           45.136367           18.898481
I                29.875307           49.401536           12.732181
I                29.297097           45.128847           11.874301
I                33.849057           44.502966           18.891691
I                34.423477           48.775107           18.034371
CsA1             31.230167           42.787277           15.382421
CsA2             26.678737           46.829046           15.386441
CsA3             32.496437           42.569307           21.540971
CsA4             27.952537           47.067776           21.551611
Pb               36.398577           42.665583           12.305115
Pb               40.945967           46.945653           12.300425
Pb               36.407687           42.680333           18.469525
Pb               40.952157           46.954344           18.462055
I                36.330567           43.273764           15.384885
I                40.875797           46.349474           15.380895
I                41.031677           47.562603           21.542365
I                36.482947           42.084794           21.550235
I                42.931897           44.493384           11.868825
I                43.509737           48.766734           12.726625
I                38.965527           49.403523           18.031495
I                38.396867           45.135684           18.896765
I                38.964707           49.400853           12.730465
I                38.386497           45.128164           11.872585
I                42.938457           44.502283           18.889975
I                43.512877           48.774424           18.032655
CsA1             40.319567           42.786594           15.380705
CsA2             35.768137           46.828363           15.384725
CsA3             41.585837           42.568624           21.539255
CsA4             37.041937           47.067093           21.549895
Pb               45.487977           42.664900           12.303399
Pb               50.035367           46.944970           12.298709
Pb               45.497087           42.679650           18.467809
Pb               50.041557           46.953661           18.460339
I                45.419967           43.273081           15.383169
I                49.965197           46.348791           15.379179
I                50.121077           47.561920           21.540649
I                45.572347           42.084111           21.548519
I                52.021297           44.492701           11.867109
I                52.599137           48.766051           12.724909
I                48.054927           49.402840           18.029779
I                47.486267           45.135001           18.895049
I                48.054107           49.400170           12.728749
I                47.475897           45.127481           11.870869
I                52.027857           44.501600           18.888259
I                52.602277           48.773741           18.030939
CsA1             49.408967           42.785911           15.378989
CsA2             44.857537           46.827680           15.383009
CsA3             50.675237           42.567941           21.537539
CsA4             46.131337           47.066410           21.548179
Pb               54.577377           42.664217           12.301682
Pb               59.124767           46.944287           12.296993
Pb               54.586487           42.678967           18.466092
Pb               59.130957           46.952978           18.458622
I                54.509367           43.272398           15.381452
I                59.054597           46.348108           15.377463
I                59.210477           47.561237           21.538933
I                54.661747           42.083428           21.546803
I                61.110697           44.492018           11.865393
I                61.688537           48.765368           12.723193
I                57.144327           49.402157           18.028062
I                56.575667           45.134318           18.893332
I                57.143507           49.399487           12.727033
I                56.565297           45.126798           11.869153
I                61.117257           44.500917           18.886542
I                61.691677           48.773058           18.029222
CsA1             58.498367           42.785228           15.377273
CsA2             53.946937           46.826997           15.381293
CsA3             59.764637           42.567258           21.535823
CsA4             55.220737           47.065727           21.546462
Pb               63.666777           42.663534           12.299966
Pb               68.214167           46.943604           12.295276
Pb               63.675887           42.678284           18.464376
Pb               68.220357           46.952295           18.456906
I                63.598767           43.271715           15.379736
I                68.143997           46.347425           15.375746
I                68.299877           47.560554           21.537216
I                63.751147           42.082745           21.545086
I                70.200097           44.491335           11.863676
I                70.777937           48.764685           12.721476
I                66.233727           49.401474           18.026346
I                65.665067           45.133635           18.891616
I                66.232907           49.398804           12.725316
I                65.654697           45.126115           11.867436
I                70.206657           44.500234           18.884826
I                70.781077           48.772375           18.027506
CsA1             67.587767           42.784545           15.375556
CsA2             63.036337           46.826314           15.379576
CsA3             68.854037           42.566575           21.534106
CsA4             64.310137           47.065044           21.544746
Pb               72.756177           42.662851           12.298250
Pb               77.303567           46.942921           12.293560
Pb               72.765287           42.677601           18.462660
Pb               77.309757           46.951612           18.455190
I                72.688167           43.271032           15.378020
I                77.233397           46.346742           15.374030
I                77.389277           47.559871           21.535500
I                72.840547           42.082062           21.543370
I                79.289497           44.490652           11.861960
I                79.867337           48.764002           12.719760
I                75.323127           49.400791           18.024630
I                74.754467           45.132952           18.889900
I                75.322307           49.398121           12.723600
I                74.744097           45.125432           11.865720
I                79.296057           44.499551           18.883110
I                79.870477           48.771692           18.025790
CsA1             76.677167           42.783862           15.373840
CsA2             72.125737           46.825631           15.377860
CsA3             77.943437           42.565892           21.532390
CsA4             73.399537           47.064361           21.543030
Pb               81.845577           42.662168           12.296534
Pb               86.392967           46.942238           12.291844
Pb               81.854687           42.676918           18.460944
Pb               86.399157           46.950929           18.453474
I                81.777567           43.270349           15.376304
I                86.322797           46.346059           15.372314
I                86.478677           47.559188           21.533784
I                81.929947           42.081379           21.541654
I                88.378897           44.489969           11.860244
I                88.956737           48.763319           12.718044
I                84.412527           49.400108           18.022914
I                83.843867           45.132269           18.888184
I                84.411707           49.397438           12.721884
I                83.833497           45.124749           11.864004
I                88.385457           44.498868           18.881394
I                88.959877           48.771009           18.024074
CsA1             85.766567           42.783179           15.372124
CsA2             81.215137           46.824948           15.376144
CsA3             87.032837           42.565209           21.530674
CsA4             82.488937           47.063678           21.541314
Pb                0.043359           51.205355           12.310226
Pb                4.590749           55.485425           12.305536
Pb                0.052469           51.220105           18.474636
Pb                4.596939           55.494116           18.467166
I                -0.024651           51.813536           15.389996
I                 4.520579           54.889246           15.386006
I                 4.676459           56.102375           21.547476
I                 0.127729           50.624566           21.555346
I                 6.576679           53.033156           11.873936
I                 7.154519           57.306506           12.731736
I                 2.610309           57.943295           18.036606
I                 2.041649           53.675456           18.901876
I                 2.609489           57.940625           12.735576
I                 2.031279           53.667936           11.877696
I                 6.583239           53.042055           18.895086
I                 7.157659           57.314196           18.037766
CsA1              3.964349           51.326366           15.385816
CsA2             -0.587081           55.368135           15.389836
CsA3              5.230619           51.108396           21.544366
CsA4              0.686719           55.606865           21.555006
Pb                9.132759           51.204672           12.308510
Pb               13.680149           55.484742           12.303820
Pb                9.141869           51.219422           18.472920
Pb               13.686339           55.493433           18.465450
I                 9.064749           51.812853           15.388280
I                13.609979           54.888563           15.384290
I                13.765859           56.101692           21.545760
I                 9.217129           50.623883           21.553630
I                15.666079           53.032473           11.872220
I                16.243919           57.305823           12.730020
I                11.699709           57.942612           18.034890
I                11.131049           53.674773           18.900160
I                11.698889           57.939942           12.733860
I                11.120679           53.667253           11.875980
I                15.672639           53.041372           18.893370
I                16.247059           57.313513           18.036050
CsA1             13.053749           51.325683           15.384100
CsA2              8.502319           55.367452           15.388120
CsA3             14.320019           51.107713           21.542650
CsA4              9.776119           55.606182           21.553290
Pb               18.222159           51.203989           12.306793
Pb               22.769549           55.484059           12.302104
Pb               18.231269           51.218739           18.471203
Pb               22.775739           55.492750           18.463733
I                18.154149           51.812170           15.386563
I                22.699379           54.887880           15.382574
I                22.855259           56.101009           21.544044
I                18.306529           50.623200           21.551914
I                24.755479           53.031790           11.870504
I                25.333319           57.305140           12.728304
I                20.789109           57.941929           18.033173
I                20.220449           53.674090           18.898443
I                20.788289           57.939259           12.732144
I                20.210079           53.666570           11.874264
I                24.762039           53.040689           18.891653
I                25.336459           57.312830           18.034333
CsA1             22.143149           51.325000           15.382384
CsA2             17.591719           55.366769           15.386404
CsA3             23.409419           51.107030           21.540934
CsA4             18.865519           55.605499           21.551573
Pb               27.311559           51.203306           12.305077
Pb               31.858949           55.483376           12.300387
Pb               27.320669           51.218056           18.469487
Pb               31.865139           55.492067           18.462017
I                27.243549           51.811487           15.384847
I                31.788779           54.887197           15.380857
I                31.944659           56.100326           21.542327
I                27.395929           50.622517           21.550197
I                33.844879           53.031107           11.868787
I                34.422719           57.304457           12.726587
I                29.878509           57.941246           18.031457
I                29.309849           53.673407           18.896727
I                29.877689           57.938576           12.730427
I                29.299479           53.665887           11.872547
I                33.851439           53.040006           18.889937
I                34.425859           57.312147           18.032617
CsA1             31.232549           51.324317           15.380667
CsA2             26.681119           55.366086           15.384687
CsA3             32.498819           51.106347           21.539217
CsA4             27.954919           55.604816           21.549857
Pb               36.400959           51.202623           12.303361
Pb               40.948349           55.482693           12.298671
Pb               36.410069           51.217373           18.467771
Pb               40.954539           55.491384           18.460301
I                36.332949           51.810804           15.383131
I                40.878179           54.886514           15.379141
I                41.034059           56.099643           21.540611
I                36.485329           50.621834           21.548481
I                42.934279           53.030424           11.867071
I                43.512119           57.303774           12.724871
I                38.967909           57.940563           18.029741
I                38.399249           53.672724           18.895011
I                38.967089           57.937893           12.728711
I                38.388879           53.665204           11.870831
I                42.940839           53.039323           18.888221
I                43.515259           57.311464           18.030901
CsA1             40.321949           51.323634           15.378951
CsA2             35.770519           55.365403           15.382971
CsA3             41.588219           51.105664           21.537501
CsA4             37.044319           55.604133           21.548141
Pb               45.490359           51.201940           12.301645
Pb               50.037749           55.482010           12.296955
Pb               45.499469           51.216690           18.466055
Pb               50.043939           55.490701           18.458585
I                45.422349           51.810121           15.381415
I                49.967579           54.885831           15.377425
I                50.123459           56.098960           21.538895
I                45.574729           50.621151           21.546765
I                52.023679           53.029741           11.865355
I                52.601519           57.303091           12.723155
I                48.057309           57.939880           18.028025
I                47.488649           53.672041           18.893295
I                48.056489           57.937210           12.726995
I                47.478279           53.664521           11.869115
I                52.030239           53.038640           18.886505
I                52.604659           57.310781           18.029185
CsA1             49.411349           51.322951           15.377235
CsA2             44.859919           55.364720           15.381255
CsA3             50.677619           51.104981           21.535785
CsA4             46.133719           55.603450           21.546425
Pb               54.579759           51.201257           12.299928
Pb               59.127149           55.481327           12.295239
Pb               54.588869           51.216007           18.464338
Pb               59.133339           55.490018           18.456868
I                54.511749           51.809438           15.379698
I                59.056979           54.885148           15.375709
I                59.212859           56.098277           21.537179
I                54.664129           50.620468           21.545049
I                61.113079           53.029058           11.863639
I                61.690919           57.302408           12.721439
I                57.146709           57.939197           18.026308
I                56.578049           53.671358           18.891578
I                57.145889           57.936527           12.725279
I                56.567679           53.663838           11.867399
I                61.119639           53.037957           18.884788
I                61.694059           57.310098           18.027468
CsA1             58.500749           51.322268           15.375519
CsA2             53.949319           55.364037           15.379539
CsA3             59.767019           51.104298           21.534069
CsA4             55.223119           55.602767           21.544708
Pb               63.669159           51.200574           12.298212
Pb               68.216549           55.480644           12.293522
Pb               63.678269           51.215324           18.462622
Pb               68.222739           55.489335           18.455152
I                63.601149           51.808755           15.377982
I                68.146379           54.884465           15.373992
I                68.302259           56.097594           21.535462
I                63.753529           50.619785           21.543332
I                70.202479           53.028375           11.861922
I                70.780319           57.301725           12.719722
I                66.236109           57.938514           18.024592
I                65.667449           53.670675           18.889862
I                66.235289           57.935844           12.723562
I                65.657079           53.663155           11.865682
I                70.209039           53.037274           18.883072
I                70.783459           57.309415           18.025752
CsA1             67.590149           51.321585           15.373802
CsA2             63.038719           55.363354           15.377822
CsA3             68.856419           51.103615           21.532352
CsA4             64.312519           55.602084           21.542992
Pb               72.758559           51.199891           12.296496
Pb               77.305949           55.479961           12.291806
Pb               72.767669           51.214641           18.460906
Pb               77.312139           55.488652           18.453436
I                72.690549           51.808072           15.376266
I                77.235779           54.883782           15.372276
I                77.391659           56.096911           21.533746
I                72.842929           50.619102           21.541616
I                79.291879           53.027692           11.860206
I                79.869719           57.301042           12.718006
I                75.325509           57.937831           18.022876
I                74.756849           53.669992           18.888146
I                75.324689           57.935161           12.721846
I                74.746479           53.662472           11.863966
I                79.298439           53.036591           18.881356
I                79.872859           57.308732           18.024036
CsA1             76.679549           51.320902           15.372086
CsA2             72.128119           55.362671           15.376106
CsA3             77.945819           51.102932           21.530636
CsA4             73.401919           55.601401           21.541276
Pb               81.847959           51.199208           12.294780
Pb               86.395349           55.479278           12.290090
Pb               81.857069           51.213958           18.459190
Pb               86.401539           55.487969           18.451720
I                81.779949           51.807389           15.374550
I                86.325179           54.883099           15.370560
I                86.481059           56.096228           21.532030
I                81.932329           50.618419           21.539900
I                88.381279           53.027009           11.858490
I                88.959119           57.300359           12.716290
I                84.414909           57.937148           18.021160
I                83.846249           53.669309           18.886430
I                84.414089           57.934478           12.720130
I                83.835879           53.661789           11.862250
I                88.387839           53.035908           18.879640
I                88.962259           57.308049           18.022320
CsA1             85.768949           51.320219           15.370370
CsA2             81.217519           55.361988           15.374390
CsA3             87.035219           51.102249           21.528920
CsA4             82.491319           55.600718           21.539560
Pb                0.045742           59.742395           12.308472
Pb                4.593131           64.022465           12.303782
Pb                0.054851           59.757145           18.472882
Pb                4.599322           64.031156           18.465412
I                -0.022268           60.350576           15.388242
I                 4.522961           63.426286           15.384252
I                 4.678842           64.639415           21.545722
I                 0.130111           59.161606           21.553592
I                 6.579061           61.570196           11.872182
I                 7.156901           65.843546           12.729982
I                 2.612692           66.480335           18.034852
I                 2.044031           62.212496           18.900122
I                 2.611871           66.477665           12.733822
I                 2.033661           62.204976           11.875942
I                 6.585621           61.579095           18.893332
I                 7.160042           65.851236           18.036012
CsA1              3.966732           59.863406           15.384062
CsA2             -0.584698           63.905175           15.388082
CsA3              5.233001           59.645436           21.542612
CsA4              0.689101           64.143905           21.553252
Pb                9.135142           59.741712           12.306756
Pb               13.682531           64.021782           12.302066
Pb                9.144251           59.756462           18.471166
Pb               13.688722           64.030473           18.463696
I                 9.067132           60.349893           15.386526
I                13.612361           63.425603           15.382536
I                13.768242           64.638732           21.544006
I                 9.219511           59.160923           21.551876
I                15.668461           61.569513           11.870466
I                16.246301           65.842863           12.728266
I                11.702092           66.479652           18.033136
I                11.133431           62.211813           18.898406
I                11.701271           66.476982           12.732106
I                11.123061           62.204293           11.874226
I                15.675021           61.578412           18.891616
I                16.249442           65.850553           18.034296
CsA1             13.056132           59.862723           15.382346
CsA2              8.504702           63.904492           15.386366
CsA3             14.322401           59.644753           21.540896
CsA4              9.778501           64.143222           21.551536
Pb               18.224542           59.741029           12.305039
Pb               22.771931           64.021099           12.300350
Pb               18.233651           59.755779           18.469449
Pb               22.778122           64.029790           18.461979
I                18.156532           60.349210           15.384809
I                22.701761           63.424920           15.380820
I                22.857642           64.638049           21.542290
I                18.308911           59.160240           21.550160
I                24.757861           61.568830           11.868750
I                25.335701           65.842180           12.726550
I                20.791492           66.478969           18.031419
I                20.222831           62.211130           18.896689
I                20.790671           66.476299           12.730390
I                20.212461           62.203610           11.872510
I                24.764421           61.577729           18.889899
I                25.338842           65.849870           18.032579
CsA1             22.145532           59.862040           15.380630
CsA2             17.594102           63.903809           15.384650
CsA3             23.411801           59.644070           21.539180
CsA4             18.867901           64.142539           21.549819
Pb               27.313942           59.740346           12.303323
Pb               31.861331           64.020416           12.298633
Pb               27.323051           59.755096           18.467733
Pb               31.867522           64.029107           18.460263
I                27.245932           60.348527           15.383093
I                31.791161           63.424237           15.379103
I                31.947042           64.637366           21.540573
I                27.398311           59.159557           21.548443
I                33.847261           61.568147           11.867033
I                34.425101           65.841497           12.724833
I                29.880892           66.478286           18.029703
I                29.312231           62.210447           18.894973
I                29.880071           66.475616           12.728673
I                29.301861           62.202927           11.870793
I                33.853821           61.577046           18.888183
I                34.428242           65.849187           18.030863
CsA1             31.234932           59.861357           15.378913
CsA2             26.683502           63.903126           15.382933
CsA3             32.501201           59.643387           21.537463
CsA4             27.957301           64.141856           21.548103
Pb               36.403342           59.739663           12.301607
Pb               40.950731           64.019733           12.296917
Pb               36.412451           59.754413           18.466017
Pb               40.956922           64.028424           18.458547
I                36.335332           60.347844           15.381377
I                40.880561           63.423554           15.377387
I                41.036442           64.636683           21.538857
I                36.487711           59.158874           21.546727
I                42.936661           61.567464           11.865317
I                43.514501           65.840814           12.723117
I                38.970292           66.477603           18.027987
I                38.401631           62.209764           18.893257
I                38.969471           66.474933           12.726957
I                38.391261           62.202244           11.869077
I                42.943221           61.576363           18.886467
I                43.517642           65.848504           18.029147
CsA1             40.324332           59.860674           15.377197
CsA2             35.772902           63.902443           15.381217
CsA3             41.590601           59.642704           21.535747
CsA4             37.046701           64.141173           21.546387
Pb               45.492742           59.738980           12.299891
Pb               50.040131           64.019050           12.295201
Pb               45.501851           59.753730           18.464301
Pb               50.046322           64.027741           18.456831
I                45.424732           60.347161           15.379661
I                49.969961           63.422871           15.375671
I                50.125842           64.636000           21.537141
I                45.577111           59.158191           21.545011
I                52.026061           61.566781           11.863601
I                52.603901           65.840131           12.721401
I                48.059692           66.476920           18.026271
I                47.491031           62.209081           18.891541
I                48.058871           66.474250           12.725241
I                47.480661           62.201561           11.867361
I                52.032621           61.575680           18.884751
I                52.607042           65.847821           18.027431
CsA1             49.413732           59.859991           15.375481
CsA2             44.862302           63.901760           15.379501
CsA3             50.680001           59.642021           21.534031
CsA4             46.136101           64.140490           21.544671
Pb               54.582142           59.738297           12.298174
Pb               59.129531           64.018367           12.293485
Pb               54.591251           59.753047           18.462584
Pb               59.135722           64.027058           18.455114
I                54.514132           60.346478           15.377944
I                59.059361           63.422188           15.373955
I                59.215242           64.635317           21.535425
I                54.666511           59.157508           21.543295
I                61.115461           61.566098           11.861885
I                61.693301           65.839448           12.719685
I                57.149092           66.476237           18.024554
I                56.580431           62.208398           18.889824
I                57.148271           66.473567           12.723525
I                56.570061           62.200878           11.865645
I                61.122021           61.574997           18.883034
I                61.696442           65.847138           18.025714
CsA1             58.503132           59.859308           15.373765
CsA2             53.951702           63.901077           15.377785
CsA3             59.769401           59.641338           21.532315
CsA4             55.225501           64.139807           21.542954
Pb               63.671542           59.737614           12.296458
Pb               68.218931           64.017684           12.291768
Pb               63.680651           59.752364           18.460868
Pb               68.225122           64.026375           18.453398
I                63.603532           60.345795           15.376228
I                68.148761           63.421505           15.372238
I                68.304642           64.634634           21.533708
I                63.755911           59.156825           21.541578
I                70.204861           61.565415           11.860168
I                70.782701           65.838765           12.717968
I                66.238492           66.475554           18.022838
I                65.669831           62.207715           18.888108
I                66.237671           66.472884           12.721808
I                65.659461           62.200195           11.863928
I                70.211421           61.574314           18.881318
I                70.785842           65.846455           18.023998
CsA1             67.592532           59.858625           15.372048
CsA2             63.041102           63.900394           15.376068
CsA3             68.858801           59.640655           21.530598
CsA4             64.314901           64.139124           21.541238
Pb               72.760942           59.736931           12.294742
Pb               77.308331           64.017001           12.290052
Pb               72.770051           59.751681           18.459152
Pb               77.314522           64.025692           18.451682
I                72.692932           60.345112           15.374512
I                77.238161           63.420822           15.370522
I                77.394042           64.633951           21.531992
I                72.845311           59.156142           21.539862
I                79.294261           61.564732           11.858452
I                79.872101           65.838082           12.716252
I                75.327892           66.474871           18.021122
I                74.759231           62.207032           18.886392
I                75.327071           66.472201           12.720092
I                74.748861           62.199512           11.862212
I                79.300821           61.573631           18.879602
I                79.875242           65.845772           18.022282
CsA1             76.681932           59.857942           15.370332
CsA2             72.130502           63.899711           15.374352
CsA3             77.948201           59.639972           21.528882
CsA4             73.404301           64.138441           21.539522
Pb               81.850342           59.736248           12.293026
Pb               86.397731           64.016318           12.288336
Pb               81.859451           59.750998           18.457436
Pb               86.403922           64.025009           18.449966
I                81.782332           60.344429           15.372796
I                86.327561           63.420139           15.368806
I                86.483442           64.633268           21.530276
I                81.934711           59.155459           21.538146
I                88.383661           61.564049           11.856736
I                88.961501           65.837399           12.714536
I                84.417292           66.474188           18.019406
I                83.848631           62.206349           18.884676
I                84.416471           66.471518           12.718376
I                83.838261           62.198829           11.860496
I                88.390221           61.572948           18.877886
I                88.964642           65.845089           18.020566
CsA1             85.771332           59.857259           15.368616
CsA2             81.219902           63.899028           15.372636
CsA3             87.037601           59.639289           21.527166
CsA4             82.493701           64.137758           21.537806
Pb                0.048124           68.279435           12.306718
Pb                4.595514           72.559505           12.302028
Pb                0.057234           68.294185           18.471128
Pb                4.601704           72.568196           18.463658
I                -0.019886           68.887616           15.386488
I                 4.525344           71.963326           15.382498
I                 4.681224           73.176455           21.543968
I                 0.132494           67.698646           21.551838
I                 6.581444           70.107236           11.870428
I                 7.159284           74.380586           12.728228
I                 2.615074           75.017375           18.033098
I                 2.046414           70.749536           18.898368
I                 2.614254           75.014705           12.732068
I                 2.036044           70.742016           11.874188
I                 6.588004           70.116135           18.891578
I                 7.162424           74.388276           18.034258
CsA1              3.969114           68.400446           15.382308
CsA2             -0.582316           72.442215           15.386328
CsA3              5.235384           68.182476           21.540858
CsA4              0.691484           72.680945           21.551498
Pb                9.137524           68.278752           12.305002
Pb               13.684914           72.558822           12.300312
Pb                9.146634           68.293502           18.469412
Pb               13.691104           72.567513           18.461942
I                 9.069514           68.886933           15.384772
I                13.614744           71.962643           15.380782
I                13.770624           73.175772           21.542252
I                 9.221894           67.697963           21.550122
I                15.670844           70.106553           11.868712
I                16.248684           74.379903           12.726512
I                11.704474           75.016692           18.031382
I                11.135814           70.748853           18.896652
I                11.703654           75.014022           12.730352
I                11.125444           70.741333           11.872472
I                15.677404           70.115452           18.889862
I                16.251824           74.387593           18.032542
CsA1             13.058514           68.399763           15.380592
CsA2              8.507084           72.441532           15.384612
CsA3             14.324784           68.181793           21.539142
CsA4              9.780884           72.680262           21.549782
Pb               18.226924           68.278069           12.303285
Pb               22.774314           72.558139           12.298596
Pb               18.236034           68.292819           18.467695
Pb               22.780504           72.566830           18.460225
I                18.158914           68.886250           15.383055
I                22.704144           71.961960           15.379066
I                22.860024           73.175089           21.540536
I                18.311294           67.697280           21.548406
I                24.760244           70.105870           11.866996
I                25.338084           74.379220           12.724796
I                20.793874           75.016009           18.029665
I                20.225214           70.748170           18.894935
I                20.793054           75.013339           12.728636
I                20.214844           70.740650           11.870756
I                24.766804           70.114769           18.888145
I                25.341224           74.386910           18.030825
CsA1             22.147914           68.399080           15.378876
CsA2             17.596484           72.440849           15.382896
CsA3             23.414184           68.181110           21.537426
CsA4             18.870284           72.679579           21.548065
Pb               27.316324           68.277386           12.301569
Pb               31.863714           72.557456           12.296879
Pb               27.325434           68.292136           18.465979
Pb               31.869904           72.566147           18.458509
I                27.248314           68.885567           15.381339
I                31.793544           71.961277           15.377349
I                31.949424           73.174406           21.538819
I                27.400694           67.696597           21.546689
I                33.849644           70.105187           11.865279
I                34.427484           74.378537           12.723079
I                29.883274           75.015326           18.027949
I                29.314614           70.747487           18.893219
I                29.882454           75.012656           12.726919
I                29.304244           70.739967           11.869039
I                33.856204           70.114086           18.886429
I                34.430624           74.386227           18.029109
CsA1             31.237314           68.398397           15.377159
CsA2             26.685884           72.440166           15.381179
CsA3             32.503584           68.180427           21.535709
CsA4             27.959684           72.678896           21.546349
Pb               36.405724           68.276703           12.299853
Pb               40.953114           72.556773           12.295163
Pb               36.414834           68.291453           18.464263
Pb               40.959304           72.565464           18.456793
I                36.337714           68.884884           15.379623
I                40.882944           71.960594           15.375633
I                41.038824           73.173723           21.537103
I                36.490094           67.695914           21.544973
I                42.939044           70.104504           11.863563
I                43.516884           74.377854           12.721363
I                38.972674           75.014643           18.026233
I                38.404014           70.746804           18.891503
I                38.971854           75.011973           12.725203
I                38.393644           70.739284           11.867323
I                42.945604           70.113403           18.884713
I                43.520024           74.385544           18.027393
CsA1             40.326714           68.397714           15.375443
CsA2             35.775284           72.439483           15.379463
CsA3             41.592984           68.179744           21.533993
CsA4             37.049084           72.678213           21.544633
Pb               45.495124           68.276020           12.298137
Pb               50.042514           72.556090           12.293447
Pb               45.504234           68.290770           18.462547
Pb               50.048704           72.564781           18.455077
I                45.427114           68.884201           15.377907
I                49.972344           71.959911           15.373917
I                50.128224           73.173040           21.535387
I                45.579494           67.695231           21.543257
I                52.028444           70.103821           11.861847
I                52.606284           74.377171           12.719647
I                48.062074           75.013960           18.024517
I                47.493414           70.746121           18.889787
I                48.061254           75.011290           12.723487
I                47.483044           70.738601           11.865607
I                52.035004           70.112720           18.882997
I                52.609424           74.384861           18.025677
CsA1             49.416114           68.397031           15.373727
CsA2             44.864684           72.438800           15.377747
CsA3             50.682384           68.179061           21.532277
CsA4             46.138484           72.677530           21.542917
Pb               54.584524           68.275337           12.296420
Pb               59.131914           72.555407           12.291731
Pb               54.593634           68.290087           18.460830
Pb               59.138104           72.564098           18.453360
I                54.516514           68.883518           15.376190
I                59.061744           71.959228           15.372201
I                59.217624           73.172357           21.533671
I                54.668894           67.694548           21.541541
I                61.117844           70.103138           11.860131
I                61.695684           74.376488           12.717931
I                57.151474           75.013277           18.022800
I                56.582814           70.745438           18.888070
I                57.150654           75.010607           12.721771
I                56.572444           70.737918           11.863891
I                61.124404           70.112037           18.881280
I                61.698824           74.384178           18.023960
CsA1             58.505514           68.396348           15.372011
CsA2             53.954084           72.438117           15.376031
CsA3             59.771784           68.178378           21.530561
CsA4             55.227884           72.676847           21.541200
Pb               63.673924           68.274654           12.294704
Pb               68.221314           72.554724           12.290014
Pb               63.683034           68.289404           18.459114
Pb               68.227504           72.563415           18.451644
I                63.605914           68.882835           15.374474
I                68.151144           71.958545           15.370484
I                68.307024           73.171674           21.531954
I                63.758294           67.693865           21.539824
I                70.207244           70.102455           11.858414
I                70.785084           74.375805           12.716214
I                66.240874           75.012594           18.021084
I                65.672214           70.744755           18.886354
I                66.240054           75.009924           12.720054
I                65.661844           70.737235           11.862174
I                70.213804           70.111354           18.879564
I                70.788224           74.383495           18.022244
CsA1             67.594914           68.395665           15.370294
CsA2             63.043484           72.437434           15.374314
CsA3             68.861184           68.177695           21.528844
CsA4             64.317284           72.676164           21.539484
Pb               72.763324           68.273971           12.292988
Pb               77.310714           72.554041           12.288298
Pb               72.772434           68.288721           18.457398
Pb               77.316904           72.562732           18.449928
I                72.695314           68.882152           15.372758
I                77.240544           71.957862           15.368768
I                77.396424           73.170991           21.530238
I                72.847694           67.693182           21.538108
I                79.296644           70.101772           11.856698
I                79.874484           74.375122           12.714498
I                75.330274           75.011911           18.019368
I                74.761614           70.744072           18.884638
I                75.329454           75.009241           12.718338
I                74.751244           70.736552           11.860458
I                79.303204           70.110671           18.877848
I                79.877624           74.382812           18.020528
CsA1             76.684314           68.394982           15.368578
CsA2             72.132884           72.436751           15.372598
CsA3             77.950584           68.177012           21.527128
CsA4             73.406684           72.675481           21.537768
Pb               81.852724           68.273288           12.291272
Pb               86.400114           72.553358           12.286582
Pb               81.861834           68.288038           18.455682
Pb               86.406304           72.562049           18.448212
I                81.784714           68.881469           15.371042
I                86.329944           71.957179           15.367052
I                86.485824           73.170308           21.528522
I                81.937094           67.692499           21.536392
I                88.386044           70.101089           11.854982
I                88.963884           74.374439           12.712782
I                84.419674           75.011228           18.017652
I                83.851014           70.743389           18.882922
I                84.418854           75.008558           12.716622
I                83.840644           70.735869           11.858742
I                88.392604           70.109988           18.876132
I                88.967024           74.382129           18.018812
CsA1             85.773714           68.394299           15.366862
CsA2             81.222284           72.436068           15.370882
CsA3             87.039984           68.176329           21.525412
CsA4             82.496084           72.674798           21.536052
Pb                0.050506           76.816475           12.304964
Pb                4.597896           81.096545           12.300274
Pb                0.059616           76.831225           18.469374
Pb                4.604086           81.105236           18.461904
I                -0.017504           77.424656           15.384734
I                 4.527726           80.500366           15.380744
I                 4.683606           81.713495           21.542214
I                 0.134876           76.235686           21.550084
I                 6.583826           78.644276           11.868674
I                 7.161666           82.917626           12.726474
I                 2.617456           83.554415           18.031344
I                 2.048796           79.286576           18.896614
I                 2.616636           83.551745           12.730314
I                 2.038426           79.279056           11.872434
I                 6.590386           78.653175           18.889824
I                 7.164806           82.925316           18.032504
CsA1              3.971496           76.937486           15.380554
CsA2             -0.579934           80.979255           15.384574
CsA3              5.237766           76.719516           21.539104
CsA4              0.693866           81.217985           21.549744
Pb                9.139906           76.815792           12.303248
Pb               13.687296           81.095862           12.298558
Pb                9.149016           76.830542           18.467658
Pb               13.693486           81.104553           18.460188
I                 9.071896           77.423973           15.383018
I                13.617126           80.499683           15.379028
I                13.773006           81.712812           21.540498
I                 9.224276           76.235003           21.548368
I                15.673226           78.643593           11.866958
I                16.251066           82.916943           12.724758
I                11.706856           83.553732           18.029628
I                11.138196           79.285893           18.894898
I                11.706036           83.551062           12.728598
I                11.127826           79.278373           11.870718
I                15.679786           78.652492           18.888108
I                16.254206           82.924633           18.030788
CsA1             13.060896           76.936803           15.378838
CsA2              8.509466           80.978572           15.382858
CsA3             14.327166           76.718833           21.537388
CsA4              9.783266           81.217302           21.548028
Pb               18.229306           76.815109           12.301531
Pb               22.776696           81.095179           12.296842
Pb               18.238416           76.829859           18.465941
Pb               22.782886           81.103870           18.458471
I                18.161296           77.423290           15.381301
I                22.706526           80.499000           15.377312
I                22.862406           81.712129           21.538782
I                18.313676           76.234320           21.546652
I                24.762626           78.642910           11.865242
I                25.340466           82.916260           12.723042
I                20.796256           83.553049           18.027911
I                20.227596           79.285210           18.893181
I                20.795436           83.550379           12.726882
I                20.217226           79.277690           11.869002
I                24.769186           78.651809           18.886391
I                25.343606           82.923950           18.029071
CsA1             22.150296           76.936120           15.377122
CsA2             17.598866           80.977889           15.381142
CsA3             23.416566           76.718150           21.535672
CsA4             18.872666           81.216619           21.546311
Pb               27.318706           76.814426           12.299815
Pb               31.866096           81.094496           12.295125
Pb               27.327816           76.829176           18.464225
Pb               31.872286           81.103187           18.456755
I                27.250696           77.422607           15.379585
I                31.795926           80.498317           15.375595
I                31.951806           81.711446           21.537065
I                27.403076           76.233637           21.544935
I                33.852026           78.642227           11.863525
I                34.429866           82.915577           12.721325
I                29.885656           83.552366           18.026195
I                29.316996           79.284527           18.891465
I                29.884836           83.549696           12.725165
I                29.306626           79.277007           11.867285
I                33.858586           78.651126           18.884675
I                34.433006           82.923267           18.027355
CsA1             31.239696           76.935437           15.375405
CsA2             26.688266           80.977206           15.379425
CsA3             32.505966           76.717467           21.533955
CsA4             27.962066           81.215936           21.544595
Pb               36.408106           76.813743           12.298099
Pb               40.955496           81.093813           12.293409
Pb               36.417216           76.828493           18.462509
Pb               40.961686           81.102504           18.455039
I                36.340096           77.421924           15.377869
I                40.885326           80.497634           15.373879
I                41.041206           81.710763           21.535349
I                36.492476           76.232954           21.543219
I                42.941426           78.641544           11.861809
I                43.519266           82.914894           12.719609
I                38.975056           83.551683           18.024479
I                38.406396           79.283844           18.889749
I                38.974236           83.549013           12.723449
I                38.396026           79.276324           11.865569
I                42.947986           78.650443           18.882959
I                43.522406           82.922584           18.025639
CsA1             40.329096           76.934754           15.373689
CsA2             35.777666           80.976523           15.377709
CsA3             41.595366           76.716784           21.532239
CsA4             37.051466           81.215253           21.542879
Pb               45.497506           76.813060           12.296383
Pb               50.044896           81.093130           12.291693
Pb               45.506616           76.827810           18.460793
Pb               50.051086           81.101821           18.453323
I                45.429496           77.421241           15.376153
I                49.974726           80.496951           15.372163
I                50.130606           81.710080           21.533633
I                45.581876           76.232271           21.541503
I                52.030826           78.640861           11.860093
I                52.608666           82.914211           12.717893
I                48.064456           83.551000           18.022763
I                47.495796           79.283161           18.888033
I                48.063636           83.548330           12.721733
I                47.485426           79.275641           11.863853
I                52.037386           78.649760           18.881243
I                52.611806           82.921901           18.023923
CsA1             49.418496           76.934071           15.371973
CsA2             44.867066           80.975840           15.375993
CsA3             50.684766           76.716101           21.530523
CsA4             46.140866           81.214570           21.541163
Pb               54.586906           76.812377           12.294666
Pb               59.134296           81.092447           12.289977
Pb               54.596016           76.827127           18.459076
Pb               59.140486           81.101138           18.451606
I                54.518896           77.420558           15.374436
I                59.064126           80.496268           15.370447
I                59.220006           81.709397           21.531917
I                54.671276           76.231588           21.539787
I                61.120226           78.640178           11.858377
I                61.698066           82.913528           12.716177
I                57.153856           83.550317           18.021046
I                56.585196           79.282478           18.886316
I                57.153036           83.547647           12.720017
I                56.574826           79.274958           11.862137
I                61.126786           78.649077           18.879526
I                61.701206           82.921218           18.022206
CsA1             58.507896           76.933388           15.370257
CsA2             53.956466           80.975157           15.374277
CsA3             59.774166           76.715418           21.528807
CsA4             55.230266           81.213887           21.539446
Pb               63.676306           76.811694           12.292950
Pb               68.223696           81.091764           12.288260
Pb               63.685416           76.826444           18.457360
Pb               68.229886           81.100455           18.449890
I                63.608296           77.419875           15.372720
I                68.153526           80.495585           15.368730
I                68.309406           81.708714           21.530200
I                63.760676           76.230905           21.538070
I                70.209626           78.639495           11.856660
I                70.787466           82.912845           12.714460
I                66.243256           83.549634           18.019330
I                65.674596           79.281795           18.884600
I                66.242436           83.546964           12.718300
I                65.664226           79.274275           11.860420
I                70.216186           78.648394           18.877810
I                70.790606           82.920535           18.020490
CsA1             67.597296           76.932705           15.368540
CsA2             63.045866           80.974474           15.372560
CsA3             68.863566           76.714735           21.527090
CsA4             64.319666           81.213204           21.537730
Pb               72.765706           76.811011           12.291234
Pb               77.313096           81.091081           12.286544
Pb               72.774816           76.825761           18.455644
Pb               77.319286           81.099772           18.448174
I                72.697696           77.419192           15.371004
I                77.242926           80.494902           15.367014
I                77.398806           81.708031           21.528484
I                72.850076           76.230222           21.536354
I                79.299026           78.638812           11.854944
I                79.876866           82.912162           12.712744
I                75.332656           83.548951           18.017614
I                74.763996           79.281112           18.882884
I                75.331836           83.546281           12.716584
I                74.753626           79.273592           11.858704
I                79.305586           78.647711           18.876094
I                79.880006           82.919852           18.018774
CsA1             76.686696           76.932022           15.366824
CsA2             72.135266           80.973791           15.370844
CsA3             77.952966           76.714052           21.525374
CsA4             73.409066           81.212521           21.536014
Pb               81.855106           76.810328           12.289518
Pb               86.402496           81.090398           12.284828
Pb               81.864216           76.825078           18.453928
Pb               86.408686           81.099089           18.446458
I                81.787096           77.418509           15.369288
I                86.332326           80.494219           15.365298
I                86.488206           81.707348           21.526768
I                81.939476           76.229539           21.534638
I                88.388426           78.638129           11.853228
I                88.966266           82.911479           12.711028
I                84.422056           83.548268           18.015898
I                83.853396           79.280429           18.881168
I                84.421236           83.545598           12.714868
I                83.843026           79.272909           11.856988
I                88.394986           78.647028           18.874378
I                88.969406           82.919169           18.017058
CsA1             85.776096           76.931339           15.365108
CsA2             81.224666           80.973108           15.369128
CsA3             87.042366           76.713369           21.523658
CsA4             82.498466           81.211838           21.534298
