# Supplementary material for: Finite-Temperature Evolution of Frenkel Defects in Hybrid Perovskites: Healing and Lead-Methylammonium Antisite Pairs
Source: ACS Appl Mater Interfaces. 2026 Apr 9;18(15):22071–80. doi: 10.1021/acsami.6c02743 (PMC13107386; doi:10.1021/acsami.6c02743)
Supplement: Supplementary file 2 [file am6c02743_si_002.zip › supporting/fig4/PB_MA/ene300_]

                  0.00000              -23976.78767
                  0.63640              -23974.58719
                  1.27279              -23974.33066
                  1.90919              -23973.61778
                  2.54558              -23974.11683
                  3.18198              -23974.33782
                  3.81838              -23974.12441
                  4.45477              -23974.95863
                  5.09117              -23973.49376
                  5.72756              -23974.20778
                  6.36396              -23973.97951
