# Supplementary material for: Finite-Temperature Evolution of Frenkel Defects in Hybrid Perovskites: Healing and Lead-Methylammonium Antisite Pairs
Source: ACS Appl Mater Interfaces. 2026 Apr 9;18(15):22071–80. doi: 10.1021/acsami.6c02743 (PMC13107386; doi:10.1021/acsami.6c02743)
Supplement: Supplementary file 2 [file am6c02743_si_002.zip › supporting/fig4/PB_MA/ene]

0 0
0.636396 2.6
1.27279 2.6
1.90919 2.8
2.54558 2.9
3.18198 3
3.81838 3
4.45477 2.8
5.09117 2.9
5.72756 2.9
6.36396 2.8
