# Supplementary material for: Finite-Temperature Evolution of Frenkel Defects in Hybrid Perovskites: Healing and Lead-Methylammonium Antisite Pairs
Source: ACS Appl Mater Interfaces. 2026 Apr 9;18(15):22071–80. doi: 10.1021/acsami.6c02743 (PMC13107386; doi:10.1021/acsami.6c02743)
Supplement: Supplementary file 2 [file am6c02743_si_002.zip › supporting/fig4/PB_MA/fit.log]

*******************************************************************************
Tue Jan 27 13:46:52 2026


FIT:    data read from 'ene300' u 1:2
        format = x:z
        x range restricted to [0.00000 : *]
        #datapoints = 11
        residuals are weighted equally (unit weight)

function used for fitting: f(x)
	f(x)  = E  - a  /(x + d )
fitted parameters initialized with current variable values

iter      chisq       delta/lim  lambda   E             a             d            
   0 5.2670326354e+01   0.00e+00  2.94e+00    5.000000e+00   1.000000e+00   5.000000e-01
   6 1.5113242306e+00  -1.80e-04  2.94e-05    2.755024e+00   3.403907e-01   1.234818e-01

After 6 iterations the fit converged.
final sum of squares of residuals : 1.51132
rel. change during last iteration : -1.80238e-09

degrees of freedom    (FIT_NDF)                        : 8
rms of residuals      (FIT_STDFIT) = sqrt(WSSR/ndf)    : 0.434644
variance of residuals (reduced chisquare) = WSSR/ndf   : 0.188916

Final set of parameters            Asymptotic Standard Error
=======================            ==========================
E               = 2.75502          +/- 0.2309       (8.38%)
a               = 0.340391         +/- 0.4838       (142.1%)
d               = 0.123482         +/- 0.1691       (136.9%)

correlation matrix of the fit parameters:
                E      a      d      
E               1.000 
a               0.801  1.000 
d               0.773  0.993  1.000 


*******************************************************************************
Tue Jan 27 13:47:47 2026


FIT:    data read from 'ene' u 1:2
        format = x:z
        x range restricted to [0.00000 : *]
        #datapoints = 11
        residuals are weighted equally (unit weight)

function used for fitting: f(x)
	f(x)= E - a /(x + d)
fitted parameters initialized with current variable values

iter      chisq       delta/lim  lambda   E             a             d            
   0 4.2785585668e+01   0.00e+00  2.94e+00    5.000000e+00   1.000000e+00   5.000000e-01
   6 7.7710526596e-02  -8.22e-03  2.94e-05    2.952914e+00   2.880243e-01   9.754421e-02

After 6 iterations the fit converged.
final sum of squares of residuals : 0.0777105
rel. change during last iteration : -8.21779e-08

degrees of freedom    (FIT_NDF)                        : 8
rms of residuals      (FIT_STDFIT) = sqrt(WSSR/ndf)    : 0.0985587
variance of residuals (reduced chisquare) = WSSR/ndf   : 0.00971382

Final set of parameters            Asymptotic Standard Error
=======================            ==========================
E               = 2.95291          +/- 0.05112      (1.731%)
a               = 0.288024         +/- 0.102        (35.43%)
d               = 0.0975442        +/- 0.03348      (34.32%)

correlation matrix of the fit parameters:
                E      a      d      
E               1.000 
a               0.791  1.000 
d               0.768  0.995  1.000 


*******************************************************************************
Tue Jan 27 13:48:01 2026


FIT:    data read from 'ene300' u 1:2
        format = x:z
        x range restricted to [0.00000 : *]
        #datapoints = 11
        residuals are weighted equally (unit weight)

function used for fitting: f(x)
	f(x)  = E  - a  /(x + d )
fitted parameters initialized with current variable values

iter      chisq       delta/lim  lambda   E             a             d            
   0 5.2670326354e+01   0.00e+00  2.94e+00    5.000000e+00   1.000000e+00   5.000000e-01
   6 1.5113242306e+00  -1.80e-04  2.94e-05    2.755024e+00   3.403907e-01   1.234818e-01

After 6 iterations the fit converged.
final sum of squares of residuals : 1.51132
rel. change during last iteration : -1.80238e-09

degrees of freedom    (FIT_NDF)                        : 8
rms of residuals      (FIT_STDFIT) = sqrt(WSSR/ndf)    : 0.434644
variance of residuals (reduced chisquare) = WSSR/ndf   : 0.188916

Final set of parameters            Asymptotic Standard Error
=======================            ==========================
E               = 2.75502          +/- 0.2309       (8.38%)
a               = 0.340391         +/- 0.4838       (142.1%)
d               = 0.123482         +/- 0.1691       (136.9%)

correlation matrix of the fit parameters:
                E      a      d      
E               1.000 
a               0.801  1.000 
d               0.773  0.993  1.000 


*******************************************************************************
Tue Jan 27 13:48:01 2026


FIT:    data read from 'ene'     u 1:2
        format = x:z
        x range restricted to [0.00000 : *]
        #datapoints = 11
        residuals are weighted equally (unit weight)

function used for fitting: f0(x)
	f0(x) = E0 - a0 /(x + d0)
fitted parameters initialized with current variable values

iter      chisq       delta/lim  lambda   E0            a0            d0           
   0 4.2785585668e+01   0.00e+00  2.94e+00    5.000000e+00   1.000000e+00   5.000000e-01
   6 7.7710526596e-02  -8.22e-03  2.94e-05    2.952914e+00   2.880243e-01   9.754421e-02

After 6 iterations the fit converged.
final sum of squares of residuals : 0.0777105
rel. change during last iteration : -8.21779e-08

degrees of freedom    (FIT_NDF)                        : 8
rms of residuals      (FIT_STDFIT) = sqrt(WSSR/ndf)    : 0.0985587
variance of residuals (reduced chisquare) = WSSR/ndf   : 0.00971382

Final set of parameters            Asymptotic Standard Error
=======================            ==========================
E0              = 2.95291          +/- 0.05112      (1.731%)
a0              = 0.288024         +/- 0.102        (35.43%)
d0              = 0.0975442        +/- 0.03348      (34.32%)

correlation matrix of the fit parameters:
                E0     a0     d0     
E0              1.000 
a0              0.791  1.000 
d0              0.768  0.995  1.000 


*******************************************************************************
Tue Jan 27 14:03:03 2026


FIT:    data read from 'ene300' u 1:2
        format = x:z
        x range restricted to [0.00000 : *]
        #datapoints = 11
        residuals are weighted equally (unit weight)

function used for fitting: f(x)
	f(x)  = E*(1  - a  /(x + a ))
fitted parameters initialized with current variable values

iter      chisq       delta/lim  lambda   E             a            
   0 1.5528771654e+01   0.00e+00  2.57e+00    5.000000e+00   1.000000e+00
   7 1.5113267436e+00  -4.25e-01  2.57e-05    2.754981e+00   1.235185e-01

After 7 iterations the fit converged.
final sum of squares of residuals : 1.51133
rel. change during last iteration : -4.24606e-06

degrees of freedom    (FIT_NDF)                        : 9
rms of residuals      (FIT_STDFIT) = sqrt(WSSR/ndf)    : 0.409787
variance of residuals (reduced chisquare) = WSSR/ndf   : 0.167925

Final set of parameters            Asymptotic Standard Error
=======================            ==========================
E               = 2.75498          +/- 0.2177       (7.901%)
a               = 0.123518         +/- 0.1578       (127.8%)

correlation matrix of the fit parameters:
                E      a      
E               1.000 
a               0.779  1.000 


*******************************************************************************
Tue Jan 27 14:03:03 2026


FIT:    data read from 'ene'     u 1:2
        format = x:z
        x range restricted to [0.00000 : *]
        #datapoints = 11
        residuals are weighted equally (unit weight)

function used for fitting: f0(x)
	f0(x) = E0*(1 - a0 /(x + a0))
fitted parameters initialized with current variable values

iter      chisq       delta/lim  lambda   E0            a0           
   0 1.0187864172e+01   0.00e+00  2.57e+00    5.000000e+00   1.000000e+00
   8 7.7710551352e-02  -5.18e-04  2.57e-06    2.952913e+00   9.753806e-02

After 8 iterations the fit converged.
final sum of squares of residuals : 0.0777106
rel. change during last iteration : -5.18204e-09

degrees of freedom    (FIT_NDF)                        : 9
rms of residuals      (FIT_STDFIT) = sqrt(WSSR/ndf)    : 0.092922
variance of residuals (reduced chisquare) = WSSR/ndf   : 0.00863451

Final set of parameters            Asymptotic Standard Error
=======================            ==========================
E0              = 2.95291          +/- 0.04819      (1.632%)
a0              = 0.0975381        +/- 0.03133      (32.12%)

correlation matrix of the fit parameters:
                E0     a0     
E0              1.000 
a0              0.772  1.000 


*******************************************************************************
Tue Jan 27 14:11:53 2026


FIT:    data read from 'ene300' u 1:2
        format = x:z
        x range restricted to [0.00000 : *]
        #datapoints = 11
        residuals are weighted equally (unit weight)

function used for fitting: f(x)
	f(x)  = E*(1  - a  /(x + a ))
fitted parameters initialized with current variable values

iter      chisq       delta/lim  lambda   E             a            
   0 7.3190515323e+00   0.00e+00  2.57e+00    5.000000e+00   1.000000e+00
   7 5.6706746978e-01  -1.80e-02  2.57e-05    3.204503e+00   3.538279e-02

After 7 iterations the fit converged.
final sum of squares of residuals : 0.567067
rel. change during last iteration : -1.79795e-07

degrees of freedom    (FIT_NDF)                        : 9
rms of residuals      (FIT_STDFIT) = sqrt(WSSR/ndf)    : 0.251013
variance of residuals (reduced chisquare) = WSSR/ndf   : 0.0630075

Final set of parameters            Asymptotic Standard Error
=======================            ==========================
E               = 3.2045           +/- 0.1228       (3.833%)
a               = 0.0353828        +/- 0.06625      (187.2%)

correlation matrix of the fit parameters:
                E      a      
E               1.000 
a               0.754  1.000 


*******************************************************************************
Tue Jan 27 14:11:53 2026


FIT:    data read from 'ene'     u 1:2
        format = x:z
        x range restricted to [0.00000 : *]
        #datapoints = 11
        residuals are weighted equally (unit weight)

function used for fitting: f0(x)
	f0(x) = E0*(1 - a0 /(x + a0))
fitted parameters initialized with current variable values

iter      chisq       delta/lim  lambda   E0            a0           
   0 1.0187864172e+01   0.00e+00  2.57e+00    5.000000e+00   1.000000e+00
   8 7.7710551352e-02  -5.18e-04  2.57e-06    2.952913e+00   9.753806e-02

After 8 iterations the fit converged.
final sum of squares of residuals : 0.0777106
rel. change during last iteration : -5.18204e-09

degrees of freedom    (FIT_NDF)                        : 9
rms of residuals      (FIT_STDFIT) = sqrt(WSSR/ndf)    : 0.092922
variance of residuals (reduced chisquare) = WSSR/ndf   : 0.00863451

Final set of parameters            Asymptotic Standard Error
=======================            ==========================
E0              = 2.95291          +/- 0.04819      (1.632%)
a0              = 0.0975381        +/- 0.03133      (32.12%)

correlation matrix of the fit parameters:
                E0     a0     
E0              1.000 
a0              0.772  1.000 


*******************************************************************************
Tue Jan 27 14:53:14 2026


FIT:    data read from 'ene300' u 1:2
        format = x:z
        x range restricted to [0.00000 : *]
        #datapoints = 11
        residuals are weighted equally (unit weight)

function used for fitting: f(x)
	f(x)  = E*(1  - a  /(x + a ))
fitted parameters initialized with current variable values

iter      chisq       delta/lim  lambda   E             a            
   0 7.3190515323e+00   0.00e+00  2.57e+00    5.000000e+00   1.000000e+00
   7 5.6706746978e-01  -1.80e-02  2.57e-05    3.204503e+00   3.538279e-02

After 7 iterations the fit converged.
final sum of squares of residuals : 0.567067
rel. change during last iteration : -1.79795e-07

degrees of freedom    (FIT_NDF)                        : 9
rms of residuals      (FIT_STDFIT) = sqrt(WSSR/ndf)    : 0.251013
variance of residuals (reduced chisquare) = WSSR/ndf   : 0.0630075

Final set of parameters            Asymptotic Standard Error
=======================            ==========================
E               = 3.2045           +/- 0.1228       (3.833%)
a               = 0.0353828        +/- 0.06625      (187.2%)

correlation matrix of the fit parameters:
                E      a      
E               1.000 
a               0.754  1.000 


*******************************************************************************
Tue Jan 27 14:53:14 2026


FIT:    data read from 'ene'     u 1:2
        format = x:z
        x range restricted to [0.00000 : *]
        #datapoints = 11
        residuals are weighted equally (unit weight)

function used for fitting: f0(x)
	f0(x) = E0*(1 - a0 /(x + a0))
fitted parameters initialized with current variable values

iter      chisq       delta/lim  lambda   E0            a0           
   0 1.0187864172e+01   0.00e+00  2.57e+00    5.000000e+00   1.000000e+00
   8 7.7710551352e-02  -5.18e-04  2.57e-06    2.952913e+00   9.753806e-02

After 8 iterations the fit converged.
final sum of squares of residuals : 0.0777106
rel. change during last iteration : -5.18204e-09

degrees of freedom    (FIT_NDF)                        : 9
rms of residuals      (FIT_STDFIT) = sqrt(WSSR/ndf)    : 0.092922
variance of residuals (reduced chisquare) = WSSR/ndf   : 0.00863451

Final set of parameters            Asymptotic Standard Error
=======================            ==========================
E0              = 2.95291          +/- 0.04819      (1.632%)
a0              = 0.0975381        +/- 0.03133      (32.12%)

correlation matrix of the fit parameters:
                E0     a0     
E0              1.000 
a0              0.772  1.000 


*******************************************************************************
Tue Jan 27 14:54:16 2026


FIT:    data read from 'ene300' u 1:2
        format = x:z
        x range restricted to [0.00000 : *]
        #datapoints = 11
        residuals are weighted equally (unit weight)

function used for fitting: f(x)
	f(x)  = E*(1  - a  /(x + a ))
fitted parameters initialized with current variable values

iter      chisq       delta/lim  lambda   E             a            
   0 1.1251006897e+01   0.00e+00  2.57e+00    5.000000e+00   1.000000e+00
   7 6.8053011936e-01  -9.54e-03  2.57e-07    2.925115e+00   1.247716e-01

After 7 iterations the fit converged.
final sum of squares of residuals : 0.68053
rel. change during last iteration : -9.54448e-08

degrees of freedom    (FIT_NDF)                        : 9
rms of residuals      (FIT_STDFIT) = sqrt(WSSR/ndf)    : 0.274981
variance of residuals (reduced chisquare) = WSSR/ndf   : 0.0756145

Final set of parameters            Asymptotic Standard Error
=======================            ==========================
E               = 2.92512          +/- 0.1462       (4.999%)
a               = 0.124772         +/- 0.1001       (80.19%)

correlation matrix of the fit parameters:
                E      a      
E               1.000 
a               0.779  1.000 


*******************************************************************************
Tue Jan 27 14:54:16 2026


FIT:    data read from 'ene'     u 1:2
        format = x:z
        x range restricted to [0.00000 : *]
        #datapoints = 11
        residuals are weighted equally (unit weight)

function used for fitting: f0(x)
	f0(x) = E0*(1 - a0 /(x + a0))
fitted parameters initialized with current variable values

iter      chisq       delta/lim  lambda   E0            a0           
   0 1.0187864172e+01   0.00e+00  2.57e+00    5.000000e+00   1.000000e+00
   8 7.7710551352e-02  -5.18e-04  2.57e-06    2.952913e+00   9.753806e-02

After 8 iterations the fit converged.
final sum of squares of residuals : 0.0777106
rel. change during last iteration : -5.18204e-09

degrees of freedom    (FIT_NDF)                        : 9
rms of residuals      (FIT_STDFIT) = sqrt(WSSR/ndf)    : 0.092922
variance of residuals (reduced chisquare) = WSSR/ndf   : 0.00863451

Final set of parameters            Asymptotic Standard Error
=======================            ==========================
E0              = 2.95291          +/- 0.04819      (1.632%)
a0              = 0.0975381        +/- 0.03133      (32.12%)

correlation matrix of the fit parameters:
                E0     a0     
E0              1.000 
a0              0.772  1.000 


*******************************************************************************
Tue Jan 27 14:54:32 2026


FIT:    data read from 'ene300' u 1:2
        format = x:z
        x range restricted to [0.00000 : *]
        #datapoints = 11
        residuals are weighted equally (unit weight)

function used for fitting: f(x)
	f(x)  = E*(1  - a  /(x + a ))
fitted parameters initialized with current variable values

iter      chisq       delta/lim  lambda   E             a            
   0 1.5528771654e+01   0.00e+00  2.57e+00    5.000000e+00   1.000000e+00
   7 1.5113267436e+00  -4.25e-01  2.57e-05    2.754981e+00   1.235185e-01

After 7 iterations the fit converged.
final sum of squares of residuals : 1.51133
rel. change during last iteration : -4.24606e-06

degrees of freedom    (FIT_NDF)                        : 9
rms of residuals      (FIT_STDFIT) = sqrt(WSSR/ndf)    : 0.409787
variance of residuals (reduced chisquare) = WSSR/ndf   : 0.167925

Final set of parameters            Asymptotic Standard Error
=======================            ==========================
E               = 2.75498          +/- 0.2177       (7.901%)
a               = 0.123518         +/- 0.1578       (127.8%)

correlation matrix of the fit parameters:
                E      a      
E               1.000 
a               0.779  1.000 


*******************************************************************************
Tue Jan 27 14:54:32 2026


FIT:    data read from 'ene'     u 1:2
        format = x:z
        x range restricted to [0.00000 : *]
        #datapoints = 11
        residuals are weighted equally (unit weight)

function used for fitting: f0(x)
	f0(x) = E0*(1 - a0 /(x + a0))
fitted parameters initialized with current variable values

iter      chisq       delta/lim  lambda   E0            a0           
   0 1.0187864172e+01   0.00e+00  2.57e+00    5.000000e+00   1.000000e+00
   8 7.7710551352e-02  -5.18e-04  2.57e-06    2.952913e+00   9.753806e-02

After 8 iterations the fit converged.
final sum of squares of residuals : 0.0777106
rel. change during last iteration : -5.18204e-09

degrees of freedom    (FIT_NDF)                        : 9
rms of residuals      (FIT_STDFIT) = sqrt(WSSR/ndf)    : 0.092922
variance of residuals (reduced chisquare) = WSSR/ndf   : 0.00863451

Final set of parameters            Asymptotic Standard Error
=======================            ==========================
E0              = 2.95291          +/- 0.04819      (1.632%)
a0              = 0.0975381        +/- 0.03133      (32.12%)

correlation matrix of the fit parameters:
                E0     a0     
E0              1.000 
a0              0.772  1.000 


*******************************************************************************
Tue Jan 27 14:54:55 2026


FIT:    data read from 'ene300' u 1:2
        format = x:z
        x range restricted to [0.00000 : *]
        #datapoints = 11
        residuals are weighted equally (unit weight)

function used for fitting: f(x)
	f(x)  = E*(1  - a  /(x + a ))
fitted parameters initialized with current variable values

iter      chisq       delta/lim  lambda   E             a            
   0 1.1251006897e+01   0.00e+00  2.57e+00    5.000000e+00   1.000000e+00
   7 6.8053011936e-01  -9.54e-03  2.57e-07    2.925115e+00   1.247716e-01

After 7 iterations the fit converged.
final sum of squares of residuals : 0.68053
rel. change during last iteration : -9.54448e-08

degrees of freedom    (FIT_NDF)                        : 9
rms of residuals      (FIT_STDFIT) = sqrt(WSSR/ndf)    : 0.274981
variance of residuals (reduced chisquare) = WSSR/ndf   : 0.0756145

Final set of parameters            Asymptotic Standard Error
=======================            ==========================
E               = 2.92512          +/- 0.1462       (4.999%)
a               = 0.124772         +/- 0.1001       (80.19%)

correlation matrix of the fit parameters:
                E      a      
E               1.000 
a               0.779  1.000 


*******************************************************************************
Tue Jan 27 14:54:55 2026


FIT:    data read from 'ene'     u 1:2
        format = x:z
        x range restricted to [0.00000 : *]
        #datapoints = 11
        residuals are weighted equally (unit weight)

function used for fitting: f0(x)
	f0(x) = E0*(1 - a0 /(x + a0))
fitted parameters initialized with current variable values

iter      chisq       delta/lim  lambda   E0            a0           
   0 1.0187864172e+01   0.00e+00  2.57e+00    5.000000e+00   1.000000e+00
   8 7.7710551352e-02  -5.18e-04  2.57e-06    2.952913e+00   9.753806e-02

After 8 iterations the fit converged.
final sum of squares of residuals : 0.0777106
rel. change during last iteration : -5.18204e-09

degrees of freedom    (FIT_NDF)                        : 9
rms of residuals      (FIT_STDFIT) = sqrt(WSSR/ndf)    : 0.092922
variance of residuals (reduced chisquare) = WSSR/ndf   : 0.00863451

Final set of parameters            Asymptotic Standard Error
=======================            ==========================
E0              = 2.95291          +/- 0.04819      (1.632%)
a0              = 0.0975381        +/- 0.03133      (32.12%)

correlation matrix of the fit parameters:
                E0     a0     
E0              1.000 
a0              0.772  1.000 


*******************************************************************************
Tue Jan 27 14:55:39 2026


FIT:    data read from 'ene300' u 1:2
        format = x:z
        x range restricted to [0.00000 : *]
        #datapoints = 11
        residuals are weighted equally (unit weight)

function used for fitting: f(x)
	f(x)  = E*(1  - a  /(x + a ))
fitted parameters initialized with current variable values

iter      chisq       delta/lim  lambda   E             a            
   0 1.5528771654e+01   0.00e+00  2.57e+00    5.000000e+00   1.000000e+00
   7 1.5113267436e+00  -4.25e-01  2.57e-05    2.754981e+00   1.235185e-01

After 7 iterations the fit converged.
final sum of squares of residuals : 1.51133
rel. change during last iteration : -4.24606e-06

degrees of freedom    (FIT_NDF)                        : 9
rms of residuals      (FIT_STDFIT) = sqrt(WSSR/ndf)    : 0.409787
variance of residuals (reduced chisquare) = WSSR/ndf   : 0.167925

Final set of parameters            Asymptotic Standard Error
=======================            ==========================
E               = 2.75498          +/- 0.2177       (7.901%)
a               = 0.123518         +/- 0.1578       (127.8%)

correlation matrix of the fit parameters:
                E      a      
E               1.000 
a               0.779  1.000 


*******************************************************************************
Tue Jan 27 14:55:39 2026


FIT:    data read from 'ene'     u 1:2
        format = x:z
        x range restricted to [0.00000 : *]
        #datapoints = 11
        residuals are weighted equally (unit weight)

function used for fitting: f0(x)
	f0(x) = E0*(1 - a0 /(x + a0))
fitted parameters initialized with current variable values

iter      chisq       delta/lim  lambda   E0            a0           
   0 1.0187864172e+01   0.00e+00  2.57e+00    5.000000e+00   1.000000e+00
   8 7.7710551352e-02  -5.18e-04  2.57e-06    2.952913e+00   9.753806e-02

After 8 iterations the fit converged.
final sum of squares of residuals : 0.0777106
rel. change during last iteration : -5.18204e-09

degrees of freedom    (FIT_NDF)                        : 9
rms of residuals      (FIT_STDFIT) = sqrt(WSSR/ndf)    : 0.092922
variance of residuals (reduced chisquare) = WSSR/ndf   : 0.00863451

Final set of parameters            Asymptotic Standard Error
=======================            ==========================
E0              = 2.95291          +/- 0.04819      (1.632%)
a0              = 0.0975381        +/- 0.03133      (32.12%)

correlation matrix of the fit parameters:
                E0     a0     
E0              1.000 
a0              0.772  1.000 


*******************************************************************************
Tue Jan 27 14:56:20 2026


FIT:    data read from 'ene300' u 1:2
        format = x:z
        x range restricted to [0.00000 : *]
        #datapoints = 11
        residuals are weighted equally (unit weight)

function used for fitting: f(x)
	f(x)  = E*(1  - a  /(x + a ))
fitted parameters initialized with current variable values

iter      chisq       delta/lim  lambda   E             a            
   0 1.1251006897e+01   0.00e+00  2.57e+00    5.000000e+00   1.000000e+00
   7 6.8053011936e-01  -9.54e-03  2.57e-07    2.925115e+00   1.247716e-01

After 7 iterations the fit converged.
final sum of squares of residuals : 0.68053
rel. change during last iteration : -9.54448e-08

degrees of freedom    (FIT_NDF)                        : 9
rms of residuals      (FIT_STDFIT) = sqrt(WSSR/ndf)    : 0.274981
variance of residuals (reduced chisquare) = WSSR/ndf   : 0.0756145

Final set of parameters            Asymptotic Standard Error
=======================            ==========================
E               = 2.92512          +/- 0.1462       (4.999%)
a               = 0.124772         +/- 0.1001       (80.19%)

correlation matrix of the fit parameters:
                E      a      
E               1.000 
a               0.779  1.000 


*******************************************************************************
Tue Jan 27 14:56:20 2026


FIT:    data read from 'ene'     u 1:2
        format = x:z
        x range restricted to [0.00000 : *]
        #datapoints = 11
        residuals are weighted equally (unit weight)

function used for fitting: f0(x)
	f0(x) = E0*(1 - a0 /(x + a0))
fitted parameters initialized with current variable values

iter      chisq       delta/lim  lambda   E0            a0           
   0 1.0187864172e+01   0.00e+00  2.57e+00    5.000000e+00   1.000000e+00
   8 7.7710551352e-02  -5.18e-04  2.57e-06    2.952913e+00   9.753806e-02

After 8 iterations the fit converged.
final sum of squares of residuals : 0.0777106
rel. change during last iteration : -5.18204e-09

degrees of freedom    (FIT_NDF)                        : 9
rms of residuals      (FIT_STDFIT) = sqrt(WSSR/ndf)    : 0.092922
variance of residuals (reduced chisquare) = WSSR/ndf   : 0.00863451

Final set of parameters            Asymptotic Standard Error
=======================            ==========================
E0              = 2.95291          +/- 0.04819      (1.632%)
a0              = 0.0975381        +/- 0.03133      (32.12%)

correlation matrix of the fit parameters:
                E0     a0     
E0              1.000 
a0              0.772  1.000 


*******************************************************************************
Tue Jan 27 14:56:54 2026


FIT:    data read from 'ene300' u 1:2
        format = x:z
        x range restricted to [0.00000 : *]
        #datapoints = 11
        residuals are weighted equally (unit weight)

function used for fitting: f(x)
	f(x)  = E*(1  - a  /(x + a ))
fitted parameters initialized with current variable values

iter      chisq       delta/lim  lambda   E             a            
   0 7.3190515323e+00   0.00e+00  2.57e+00    5.000000e+00   1.000000e+00
   7 5.6706746978e-01  -1.80e-02  2.57e-05    3.204503e+00   3.538279e-02

After 7 iterations the fit converged.
final sum of squares of residuals : 0.567067
rel. change during last iteration : -1.79795e-07

degrees of freedom    (FIT_NDF)                        : 9
rms of residuals      (FIT_STDFIT) = sqrt(WSSR/ndf)    : 0.251013
variance of residuals (reduced chisquare) = WSSR/ndf   : 0.0630075

Final set of parameters            Asymptotic Standard Error
=======================            ==========================
E               = 3.2045           +/- 0.1228       (3.833%)
a               = 0.0353828        +/- 0.06625      (187.2%)

correlation matrix of the fit parameters:
                E      a      
E               1.000 
a               0.754  1.000 


*******************************************************************************
Tue Jan 27 14:56:54 2026


FIT:    data read from 'ene'     u 1:2
        format = x:z
        x range restricted to [0.00000 : *]
        #datapoints = 11
        residuals are weighted equally (unit weight)

function used for fitting: f0(x)
	f0(x) = E0*(1 - a0 /(x + a0))
fitted parameters initialized with current variable values

iter      chisq       delta/lim  lambda   E0            a0           
   0 1.0187864172e+01   0.00e+00  2.57e+00    5.000000e+00   1.000000e+00
   8 7.7710551352e-02  -5.18e-04  2.57e-06    2.952913e+00   9.753806e-02

After 8 iterations the fit converged.
final sum of squares of residuals : 0.0777106
rel. change during last iteration : -5.18204e-09

degrees of freedom    (FIT_NDF)                        : 9
rms of residuals      (FIT_STDFIT) = sqrt(WSSR/ndf)    : 0.092922
variance of residuals (reduced chisquare) = WSSR/ndf   : 0.00863451

Final set of parameters            Asymptotic Standard Error
=======================            ==========================
E0              = 2.95291          +/- 0.04819      (1.632%)
a0              = 0.0975381        +/- 0.03133      (32.12%)

correlation matrix of the fit parameters:
                E0     a0     
E0              1.000 
a0              0.772  1.000 


*******************************************************************************
Tue Jan 27 14:57:23 2026


FIT:    data read from 'ene300' u 1:2
        format = x:z
        x range restricted to [0.00000 : *]
        #datapoints = 11
        residuals are weighted equally (unit weight)

function used for fitting: f(x)
	f(x)  = E*(1  - a  /(x + a ))
fitted parameters initialized with current variable values

iter      chisq       delta/lim  lambda   E             a            
   0 8.9129810159e+00   0.00e+00  2.57e+00    5.000000e+00   1.000000e+00
   7 3.1248059999e-01  -5.01e-01  2.57e-05    3.052816e+00   6.427077e-02

After 7 iterations the fit converged.
final sum of squares of residuals : 0.312481
rel. change during last iteration : -5.00887e-06

degrees of freedom    (FIT_NDF)                        : 9
rms of residuals      (FIT_STDFIT) = sqrt(WSSR/ndf)    : 0.186333
variance of residuals (reduced chisquare) = WSSR/ndf   : 0.0347201

Final set of parameters            Asymptotic Standard Error
=======================            ==========================
E               = 3.05282          +/- 0.09369      (3.069%)
a               = 0.0642708        +/- 0.0558       (86.82%)

correlation matrix of the fit parameters:
                E      a      
E               1.000 
a               0.763  1.000 


*******************************************************************************
Tue Jan 27 14:57:23 2026


FIT:    data read from 'ene'     u 1:2
        format = x:z
        x range restricted to [0.00000 : *]
        #datapoints = 11
        residuals are weighted equally (unit weight)

function used for fitting: f0(x)
	f0(x) = E0*(1 - a0 /(x + a0))
fitted parameters initialized with current variable values

iter      chisq       delta/lim  lambda   E0            a0           
   0 1.0187864172e+01   0.00e+00  2.57e+00    5.000000e+00   1.000000e+00
   8 7.7710551352e-02  -5.18e-04  2.57e-06    2.952913e+00   9.753806e-02

After 8 iterations the fit converged.
final sum of squares of residuals : 0.0777106
rel. change during last iteration : -5.18204e-09

degrees of freedom    (FIT_NDF)                        : 9
rms of residuals      (FIT_STDFIT) = sqrt(WSSR/ndf)    : 0.092922
variance of residuals (reduced chisquare) = WSSR/ndf   : 0.00863451

Final set of parameters            Asymptotic Standard Error
=======================            ==========================
E0              = 2.95291          +/- 0.04819      (1.632%)
a0              = 0.0975381        +/- 0.03133      (32.12%)

correlation matrix of the fit parameters:
                E0     a0     
E0              1.000 
a0              0.772  1.000 


*******************************************************************************
Tue Jan 27 14:57:44 2026


FIT:    data read from 'ene300' u 1:2
        format = x:z
        x range restricted to [0.00000 : *]
        #datapoints = 11
        residuals are weighted equally (unit weight)

function used for fitting: f(x)
	f(x)  = E*(1  - a  /(x + a ))
fitted parameters initialized with current variable values

iter      chisq       delta/lim  lambda   E             a            
   0 1.1251006897e+01   0.00e+00  2.57e+00    5.000000e+00   1.000000e+00
   7 6.8053011936e-01  -9.54e-03  2.57e-07    2.925115e+00   1.247716e-01

After 7 iterations the fit converged.
final sum of squares of residuals : 0.68053
rel. change during last iteration : -9.54448e-08

degrees of freedom    (FIT_NDF)                        : 9
rms of residuals      (FIT_STDFIT) = sqrt(WSSR/ndf)    : 0.274981
variance of residuals (reduced chisquare) = WSSR/ndf   : 0.0756145

Final set of parameters            Asymptotic Standard Error
=======================            ==========================
E               = 2.92512          +/- 0.1462       (4.999%)
a               = 0.124772         +/- 0.1001       (80.19%)

correlation matrix of the fit parameters:
                E      a      
E               1.000 
a               0.779  1.000 


*******************************************************************************
Tue Jan 27 14:57:44 2026


FIT:    data read from 'ene'     u 1:2
        format = x:z
        x range restricted to [0.00000 : *]
        #datapoints = 11
        residuals are weighted equally (unit weight)

function used for fitting: f0(x)
	f0(x) = E0*(1 - a0 /(x + a0))
fitted parameters initialized with current variable values

iter      chisq       delta/lim  lambda   E0            a0           
   0 1.0187864172e+01   0.00e+00  2.57e+00    5.000000e+00   1.000000e+00
   8 7.7710551352e-02  -5.18e-04  2.57e-06    2.952913e+00   9.753806e-02

After 8 iterations the fit converged.
final sum of squares of residuals : 0.0777106
rel. change during last iteration : -5.18204e-09

degrees of freedom    (FIT_NDF)                        : 9
rms of residuals      (FIT_STDFIT) = sqrt(WSSR/ndf)    : 0.092922
variance of residuals (reduced chisquare) = WSSR/ndf   : 0.00863451

Final set of parameters            Asymptotic Standard Error
=======================            ==========================
E0              = 2.95291          +/- 0.04819      (1.632%)
a0              = 0.0975381        +/- 0.03133      (32.12%)

correlation matrix of the fit parameters:
                E0     a0     
E0              1.000 
a0              0.772  1.000 


*******************************************************************************
Tue Jan 27 14:58:04 2026


FIT:    data read from 'ene300' u 1:2
        format = x:z
        x range restricted to [0.00000 : *]
        #datapoints = 11
        residuals are weighted equally (unit weight)

function used for fitting: f(x)
	f(x)  = E*(1  - a  /(x + a ))
fitted parameters initialized with current variable values

iter      chisq       delta/lim  lambda   E             a            
   0 8.9222238639e+00   0.00e+00  2.57e+00    5.000000e+00   1.000000e+00
   8 3.1905805446e-01  -7.53e-06  2.57e-06    3.038037e+00   5.707842e-02

After 8 iterations the fit converged.
final sum of squares of residuals : 0.319058
rel. change during last iteration : -7.53057e-11

degrees of freedom    (FIT_NDF)                        : 9
rms of residuals      (FIT_STDFIT) = sqrt(WSSR/ndf)    : 0.188284
variance of residuals (reduced chisquare) = WSSR/ndf   : 0.0354509

Final set of parameters            Asymptotic Standard Error
=======================            ==========================
E               = 3.03804          +/- 0.09404      (3.095%)
a               = 0.0570784        +/- 0.05559      (97.39%)

correlation matrix of the fit parameters:
                E      a      
E               1.000 
a               0.761  1.000 


*******************************************************************************
Tue Jan 27 14:58:04 2026


FIT:    data read from 'ene'     u 1:2
        format = x:z
        x range restricted to [0.00000 : *]
        #datapoints = 11
        residuals are weighted equally (unit weight)

function used for fitting: f0(x)
	f0(x) = E0*(1 - a0 /(x + a0))
fitted parameters initialized with current variable values

iter      chisq       delta/lim  lambda   E0            a0           
   0 1.0187864172e+01   0.00e+00  2.57e+00    5.000000e+00   1.000000e+00
   8 7.7710551352e-02  -5.18e-04  2.57e-06    2.952913e+00   9.753806e-02

After 8 iterations the fit converged.
final sum of squares of residuals : 0.0777106
rel. change during last iteration : -5.18204e-09

degrees of freedom    (FIT_NDF)                        : 9
rms of residuals      (FIT_STDFIT) = sqrt(WSSR/ndf)    : 0.092922
variance of residuals (reduced chisquare) = WSSR/ndf   : 0.00863451

Final set of parameters            Asymptotic Standard Error
=======================            ==========================
E0              = 2.95291          +/- 0.04819      (1.632%)
a0              = 0.0975381        +/- 0.03133      (32.12%)

correlation matrix of the fit parameters:
                E0     a0     
E0              1.000 
a0              0.772  1.000 


*******************************************************************************
Tue Jan 27 14:58:59 2026


FIT:    data read from 'ene300' u 1:2
        format = x:z
        x range restricted to [0.00000 : *]
        #datapoints = 11
        residuals are weighted equally (unit weight)

function used for fitting: f(x)
	f(x)  = E*(1  - a  /(x + a ))
fitted parameters initialized with current variable values

iter      chisq       delta/lim  lambda   E             a            
   0 1.1251006897e+01   0.00e+00  2.57e+00    5.000000e+00   1.000000e+00
   7 6.8053011936e-01  -9.54e-03  2.57e-07    2.925115e+00   1.247716e-01

After 7 iterations the fit converged.
final sum of squares of residuals : 0.68053
rel. change during last iteration : -9.54448e-08

degrees of freedom    (FIT_NDF)                        : 9
rms of residuals      (FIT_STDFIT) = sqrt(WSSR/ndf)    : 0.274981
variance of residuals (reduced chisquare) = WSSR/ndf   : 0.0756145

Final set of parameters            Asymptotic Standard Error
=======================            ==========================
E               = 2.92512          +/- 0.1462       (4.999%)
a               = 0.124772         +/- 0.1001       (80.19%)

correlation matrix of the fit parameters:
                E      a      
E               1.000 
a               0.779  1.000 


*******************************************************************************
Tue Jan 27 14:58:59 2026


FIT:    data read from 'ene'     u 1:2
        format = x:z
        x range restricted to [0.00000 : *]
        #datapoints = 11
        residuals are weighted equally (unit weight)

function used for fitting: f0(x)
	f0(x) = E0*(1 - a0 /(x + a0))
fitted parameters initialized with current variable values

iter      chisq       delta/lim  lambda   E0            a0           
   0 1.0187864172e+01   0.00e+00  2.57e+00    5.000000e+00   1.000000e+00
   8 7.7710551352e-02  -5.18e-04  2.57e-06    2.952913e+00   9.753806e-02

After 8 iterations the fit converged.
final sum of squares of residuals : 0.0777106
rel. change during last iteration : -5.18204e-09

degrees of freedom    (FIT_NDF)                        : 9
rms of residuals      (FIT_STDFIT) = sqrt(WSSR/ndf)    : 0.092922
variance of residuals (reduced chisquare) = WSSR/ndf   : 0.00863451

Final set of parameters            Asymptotic Standard Error
=======================            ==========================
E0              = 2.95291          +/- 0.04819      (1.632%)
a0              = 0.0975381        +/- 0.03133      (32.12%)

correlation matrix of the fit parameters:
                E0     a0     
E0              1.000 
a0              0.772  1.000 


*******************************************************************************
Tue Jan 27 14:59:55 2026


FIT:    data read from 'ene300' u 1:2
        format = x:z
        x range restricted to [0.00000 : *]
        #datapoints = 11
        residuals are weighted equally (unit weight)

function used for fitting: f(x)
	f(x)  = E*(1  - a  /(x + a ))
fitted parameters initialized with current variable values

iter      chisq       delta/lim  lambda   E             a            
   0 7.9145377745e+00   0.00e+00  2.57e+00    5.000000e+00   1.000000e+00
   7 5.9008443240e-01  -4.73e-02  2.57e-05    3.155000e+00   3.131993e-02

After 7 iterations the fit converged.
final sum of squares of residuals : 0.590084
rel. change during last iteration : -4.72941e-07

degrees of freedom    (FIT_NDF)                        : 9
rms of residuals      (FIT_STDFIT) = sqrt(WSSR/ndf)    : 0.256057
variance of residuals (reduced chisquare) = WSSR/ndf   : 0.0655649

Final set of parameters            Asymptotic Standard Error
=======================            ==========================
E               = 3.155            +/- 0.1248       (3.957%)
a               = 0.0313199        +/- 0.06788      (216.7%)

correlation matrix of the fit parameters:
                E      a      
E               1.000 
a               0.753  1.000 


*******************************************************************************
Tue Jan 27 14:59:55 2026


FIT:    data read from 'ene'     u 1:2
        format = x:z
        x range restricted to [0.00000 : *]
        #datapoints = 11
        residuals are weighted equally (unit weight)

function used for fitting: f0(x)
	f0(x) = E0*(1 - a0 /(x + a0))
fitted parameters initialized with current variable values

iter      chisq       delta/lim  lambda   E0            a0           
   0 1.0187864172e+01   0.00e+00  2.57e+00    5.000000e+00   1.000000e+00
   8 7.7710551352e-02  -5.18e-04  2.57e-06    2.952913e+00   9.753806e-02

After 8 iterations the fit converged.
final sum of squares of residuals : 0.0777106
rel. change during last iteration : -5.18204e-09

degrees of freedom    (FIT_NDF)                        : 9
rms of residuals      (FIT_STDFIT) = sqrt(WSSR/ndf)    : 0.092922
variance of residuals (reduced chisquare) = WSSR/ndf   : 0.00863451

Final set of parameters            Asymptotic Standard Error
=======================            ==========================
E0              = 2.95291          +/- 0.04819      (1.632%)
a0              = 0.0975381        +/- 0.03133      (32.12%)

correlation matrix of the fit parameters:
                E0     a0     
E0              1.000 
a0              0.772  1.000 


*******************************************************************************
Tue Jan 27 15:00:19 2026


FIT:    data read from 'ene300' u 1:2
        format = x:z
        x range restricted to [0.00000 : *]
        #datapoints = 11
        residuals are weighted equally (unit weight)

function used for fitting: f(x)
	f(x)  = E*(1  - a  /(x + a ))
fitted parameters initialized with current variable values

iter      chisq       delta/lim  lambda   E             a            
   0 1.1251006897e+01   0.00e+00  2.57e+00    5.000000e+00   1.000000e+00
   7 6.8053011936e-01  -9.54e-03  2.57e-07    2.925115e+00   1.247716e-01

After 7 iterations the fit converged.
final sum of squares of residuals : 0.68053
rel. change during last iteration : -9.54448e-08

degrees of freedom    (FIT_NDF)                        : 9
rms of residuals      (FIT_STDFIT) = sqrt(WSSR/ndf)    : 0.274981
variance of residuals (reduced chisquare) = WSSR/ndf   : 0.0756145

Final set of parameters            Asymptotic Standard Error
=======================            ==========================
E               = 2.92512          +/- 0.1462       (4.999%)
a               = 0.124772         +/- 0.1001       (80.19%)

correlation matrix of the fit parameters:
                E      a      
E               1.000 
a               0.779  1.000 


*******************************************************************************
Tue Jan 27 15:00:19 2026


FIT:    data read from 'ene'     u 1:2
        format = x:z
        x range restricted to [0.00000 : *]
        #datapoints = 11
        residuals are weighted equally (unit weight)

function used for fitting: f0(x)
	f0(x) = E0*(1 - a0 /(x + a0))
fitted parameters initialized with current variable values

iter      chisq       delta/lim  lambda   E0            a0           
   0 1.0187864172e+01   0.00e+00  2.57e+00    5.000000e+00   1.000000e+00
   8 7.7710551352e-02  -5.18e-04  2.57e-06    2.952913e+00   9.753806e-02

After 8 iterations the fit converged.
final sum of squares of residuals : 0.0777106
rel. change during last iteration : -5.18204e-09

degrees of freedom    (FIT_NDF)                        : 9
rms of residuals      (FIT_STDFIT) = sqrt(WSSR/ndf)    : 0.092922
variance of residuals (reduced chisquare) = WSSR/ndf   : 0.00863451

Final set of parameters            Asymptotic Standard Error
=======================            ==========================
E0              = 2.95291          +/- 0.04819      (1.632%)
a0              = 0.0975381        +/- 0.03133      (32.12%)

correlation matrix of the fit parameters:
                E0     a0     
E0              1.000 
a0              0.772  1.000 


*******************************************************************************
Tue Jan 27 15:02:55 2026


FIT:    data read from 'ene300' u 1:2
        format = x:z
        x range restricted to [0.00000 : *]
        #datapoints = 11
        residuals are weighted equally (unit weight)

function used for fitting: f(x)
	f(x)  = E*(1  - a  /(x + a ))
fitted parameters initialized with current variable values

iter      chisq       delta/lim  lambda   E             a            
   0 1.5287335835e+01   0.00e+00  2.57e+00    5.000000e+00   1.000000e+00
   7 9.3096432687e-01  -3.06e-02  2.57e-07    2.691048e+00   8.329673e-02

After 7 iterations the fit converged.
final sum of squares of residuals : 0.930964
rel. change during last iteration : -3.05557e-07

degrees of freedom    (FIT_NDF)                        : 9
rms of residuals      (FIT_STDFIT) = sqrt(WSSR/ndf)    : 0.321622
variance of residuals (reduced chisquare) = WSSR/ndf   : 0.10344

Final set of parameters            Asymptotic Standard Error
=======================            ==========================
E               = 2.69105          +/- 0.1646       (6.117%)
a               = 0.0832967        +/- 0.1148       (137.8%)

correlation matrix of the fit parameters:
                E      a      
E               1.000 
a               0.768  1.000 


*******************************************************************************
Tue Jan 27 15:02:55 2026


FIT:    data read from 'ene'     u 1:2
        format = x:z
        x range restricted to [0.00000 : *]
        #datapoints = 11
        residuals are weighted equally (unit weight)

function used for fitting: f0(x)
	f0(x) = E0*(1 - a0 /(x + a0))
fitted parameters initialized with current variable values

iter      chisq       delta/lim  lambda   E0            a0           
   0 1.0187864172e+01   0.00e+00  2.57e+00    5.000000e+00   1.000000e+00
   8 7.7710551352e-02  -5.18e-04  2.57e-06    2.952913e+00   9.753806e-02

After 8 iterations the fit converged.
final sum of squares of residuals : 0.0777106
rel. change during last iteration : -5.18204e-09

degrees of freedom    (FIT_NDF)                        : 9
rms of residuals      (FIT_STDFIT) = sqrt(WSSR/ndf)    : 0.092922
variance of residuals (reduced chisquare) = WSSR/ndf   : 0.00863451

Final set of parameters            Asymptotic Standard Error
=======================            ==========================
E0              = 2.95291          +/- 0.04819      (1.632%)
a0              = 0.0975381        +/- 0.03133      (32.12%)

correlation matrix of the fit parameters:
                E0     a0     
E0              1.000 
a0              0.772  1.000 


*******************************************************************************
Tue Jan 27 15:03:22 2026


FIT:    data read from 'ene300' u 1:2
        format = x:z
        x range restricted to [0.00000 : *]
        #datapoints = 11
        residuals are weighted equally (unit weight)

function used for fitting: f(x)
	f(x)  = E*(1  - a  /(x + a ))
fitted parameters initialized with current variable values

iter      chisq       delta/lim  lambda   E             a            
   0 8.9222238639e+00   0.00e+00  2.57e+00    5.000000e+00   1.000000e+00
   8 3.1905805446e-01  -7.53e-06  2.57e-06    3.038037e+00   5.707842e-02

After 8 iterations the fit converged.
final sum of squares of residuals : 0.319058
rel. change during last iteration : -7.53057e-11

degrees of freedom    (FIT_NDF)                        : 9
rms of residuals      (FIT_STDFIT) = sqrt(WSSR/ndf)    : 0.188284
variance of residuals (reduced chisquare) = WSSR/ndf   : 0.0354509

Final set of parameters            Asymptotic Standard Error
=======================            ==========================
E               = 3.03804          +/- 0.09404      (3.095%)
a               = 0.0570784        +/- 0.05559      (97.39%)

correlation matrix of the fit parameters:
                E      a      
E               1.000 
a               0.761  1.000 


*******************************************************************************
Tue Jan 27 15:03:22 2026


FIT:    data read from 'ene'     u 1:2
        format = x:z
        x range restricted to [0.00000 : *]
        #datapoints = 11
        residuals are weighted equally (unit weight)

function used for fitting: f0(x)
	f0(x) = E0*(1 - a0 /(x + a0))
fitted parameters initialized with current variable values

iter      chisq       delta/lim  lambda   E0            a0           
   0 1.0187864172e+01   0.00e+00  2.57e+00    5.000000e+00   1.000000e+00
   8 7.7710551352e-02  -5.18e-04  2.57e-06    2.952913e+00   9.753806e-02

After 8 iterations the fit converged.
final sum of squares of residuals : 0.0777106
rel. change during last iteration : -5.18204e-09

degrees of freedom    (FIT_NDF)                        : 9
rms of residuals      (FIT_STDFIT) = sqrt(WSSR/ndf)    : 0.092922
variance of residuals (reduced chisquare) = WSSR/ndf   : 0.00863451

Final set of parameters            Asymptotic Standard Error
=======================            ==========================
E0              = 2.95291          +/- 0.04819      (1.632%)
a0              = 0.0975381        +/- 0.03133      (32.12%)

correlation matrix of the fit parameters:
                E0     a0     
E0              1.000 
a0              0.772  1.000 


*******************************************************************************
Tue Jan 27 15:04:32 2026


FIT:    data read from 'ene300' u 1:2
        format = x:z
        x range restricted to [0.00000 : *]
        #datapoints = 11
        residuals are weighted equally (unit weight)

function used for fitting: f(x)
	f(x)  = E*(1  - a  /(x + a ))
fitted parameters initialized with current variable values

iter      chisq       delta/lim  lambda   E             a            
   0 1.1301963482e+01   0.00e+00  2.57e+00    5.000000e+00   1.000000e+00
   7 4.0536462266e-01  -4.29e-01  2.57e-06    2.888257e+00   8.384143e-02

After 7 iterations the fit converged.
final sum of squares of residuals : 0.405365
rel. change during last iteration : -4.29164e-06

degrees of freedom    (FIT_NDF)                        : 9
rms of residuals      (FIT_STDFIT) = sqrt(WSSR/ndf)    : 0.212228
variance of residuals (reduced chisquare) = WSSR/ndf   : 0.0450405

Final set of parameters            Asymptotic Standard Error
=======================            ==========================
E               = 2.88826          +/- 0.1087       (3.763%)
a               = 0.0838414        +/- 0.07067      (84.29%)

correlation matrix of the fit parameters:
                E      a      
E               1.000 
a               0.768  1.000 


*******************************************************************************
Tue Jan 27 15:04:32 2026


FIT:    data read from 'ene'     u 1:2
        format = x:z
        x range restricted to [0.00000 : *]
        #datapoints = 11
        residuals are weighted equally (unit weight)

function used for fitting: f0(x)
	f0(x) = E0*(1 - a0 /(x + a0))
fitted parameters initialized with current variable values

iter      chisq       delta/lim  lambda   E0            a0           
   0 1.0187864172e+01   0.00e+00  2.57e+00    5.000000e+00   1.000000e+00
   8 7.7710551352e-02  -5.18e-04  2.57e-06    2.952913e+00   9.753806e-02

After 8 iterations the fit converged.
final sum of squares of residuals : 0.0777106
rel. change during last iteration : -5.18204e-09

degrees of freedom    (FIT_NDF)                        : 9
rms of residuals      (FIT_STDFIT) = sqrt(WSSR/ndf)    : 0.092922
variance of residuals (reduced chisquare) = WSSR/ndf   : 0.00863451

Final set of parameters            Asymptotic Standard Error
=======================            ==========================
E0              = 2.95291          +/- 0.04819      (1.632%)
a0              = 0.0975381        +/- 0.03133      (32.12%)

correlation matrix of the fit parameters:
                E0     a0     
E0              1.000 
a0              0.772  1.000 


*******************************************************************************
Tue Jan 27 15:05:42 2026


FIT:    data read from 'ene300' u 1:2
        format = x:z
        x range restricted to [0.00000 : *]
        #datapoints = 11
        residuals are weighted equally (unit weight)

function used for fitting: f(x)
	f(x)  = E*(1  - a  /(x + a ))
fitted parameters initialized with current variable values

iter      chisq       delta/lim  lambda   E             a            
   0 7.3190515323e+00   0.00e+00  2.57e+00    5.000000e+00   1.000000e+00
   7 5.6706746978e-01  -1.80e-02  2.57e-05    3.204503e+00   3.538279e-02

After 7 iterations the fit converged.
final sum of squares of residuals : 0.567067
rel. change during last iteration : -1.79795e-07

degrees of freedom    (FIT_NDF)                        : 9
rms of residuals      (FIT_STDFIT) = sqrt(WSSR/ndf)    : 0.251013
variance of residuals (reduced chisquare) = WSSR/ndf   : 0.0630075

Final set of parameters            Asymptotic Standard Error
=======================            ==========================
E               = 3.2045           +/- 0.1228       (3.833%)
a               = 0.0353828        +/- 0.06625      (187.2%)

correlation matrix of the fit parameters:
                E      a      
E               1.000 
a               0.754  1.000 


*******************************************************************************
Tue Jan 27 15:05:42 2026


FIT:    data read from 'ene'     u 1:2
        format = x:z
        x range restricted to [0.00000 : *]
        #datapoints = 11
        residuals are weighted equally (unit weight)

function used for fitting: f0(x)
	f0(x) = E0*(1 - a0 /(x + a0))
fitted parameters initialized with current variable values

iter      chisq       delta/lim  lambda   E0            a0           
   0 1.0187864172e+01   0.00e+00  2.57e+00    5.000000e+00   1.000000e+00
   8 7.7710551352e-02  -5.18e-04  2.57e-06    2.952913e+00   9.753806e-02

After 8 iterations the fit converged.
final sum of squares of residuals : 0.0777106
rel. change during last iteration : -5.18204e-09

degrees of freedom    (FIT_NDF)                        : 9
rms of residuals      (FIT_STDFIT) = sqrt(WSSR/ndf)    : 0.092922
variance of residuals (reduced chisquare) = WSSR/ndf   : 0.00863451

Final set of parameters            Asymptotic Standard Error
=======================            ==========================
E0              = 2.95291          +/- 0.04819      (1.632%)
a0              = 0.0975381        +/- 0.03133      (32.12%)

correlation matrix of the fit parameters:
                E0     a0     
E0              1.000 
a0              0.772  1.000 


*******************************************************************************
Tue Jan 27 15:06:55 2026


FIT:    data read from 'ene300' u 1:2
        format = x:z
        x range restricted to [0.00000 : *]
        #datapoints = 11
        residuals are weighted equally (unit weight)

function used for fitting: f(x)
	f(x)  = E*(1  - a  /(x + a ))
fitted parameters initialized with current variable values

iter      chisq       delta/lim  lambda   E             a            
   0 7.3190515323e+00   0.00e+00  2.57e+00    5.000000e+00   1.000000e+00
   7 5.6706746978e-01  -1.80e-02  2.57e-05    3.204503e+00   3.538279e-02

After 7 iterations the fit converged.
final sum of squares of residuals : 0.567067
rel. change during last iteration : -1.79795e-07

degrees of freedom    (FIT_NDF)                        : 9
rms of residuals      (FIT_STDFIT) = sqrt(WSSR/ndf)    : 0.251013
variance of residuals (reduced chisquare) = WSSR/ndf   : 0.0630075

Final set of parameters            Asymptotic Standard Error
=======================            ==========================
E               = 3.2045           +/- 0.1228       (3.833%)
a               = 0.0353828        +/- 0.06625      (187.2%)

correlation matrix of the fit parameters:
                E      a      
E               1.000 
a               0.754  1.000 


*******************************************************************************
Tue Jan 27 15:06:55 2026


FIT:    data read from 'ene'     u 1:2
        format = x:z
        x range restricted to [0.00000 : *]
        #datapoints = 11
        residuals are weighted equally (unit weight)

function used for fitting: f0(x)
	f0(x) = E0*(1 - a0 /(x + a0))
fitted parameters initialized with current variable values

iter      chisq       delta/lim  lambda   E0            a0           
   0 1.0187864172e+01   0.00e+00  2.57e+00    5.000000e+00   1.000000e+00
   8 7.7710551352e-02  -5.18e-04  2.57e-06    2.952913e+00   9.753806e-02

After 8 iterations the fit converged.
final sum of squares of residuals : 0.0777106
rel. change during last iteration : -5.18204e-09

degrees of freedom    (FIT_NDF)                        : 9
rms of residuals      (FIT_STDFIT) = sqrt(WSSR/ndf)    : 0.092922
variance of residuals (reduced chisquare) = WSSR/ndf   : 0.00863451

Final set of parameters            Asymptotic Standard Error
=======================            ==========================
E0              = 2.95291          +/- 0.04819      (1.632%)
a0              = 0.0975381        +/- 0.03133      (32.12%)

correlation matrix of the fit parameters:
                E0     a0     
E0              1.000 
a0              0.772  1.000 


*******************************************************************************
Tue Jan 27 15:07:48 2026


FIT:    data read from 'ene300' u 1:2
        format = x:z
        x range restricted to [0.00000 : *]
        #datapoints = 11
        residuals are weighted equally (unit weight)

function used for fitting: f(x)
	f(x)  = E*(1  - a  /(x + a ))
fitted parameters initialized with current variable values

iter      chisq       delta/lim  lambda   E             a            
   0 7.3190515323e+00   0.00e+00  2.57e+00    5.000000e+00   1.000000e+00
   7 5.6706746978e-01  -1.80e-02  2.57e-05    3.204503e+00   3.538279e-02

After 7 iterations the fit converged.
final sum of squares of residuals : 0.567067
rel. change during last iteration : -1.79795e-07

degrees of freedom    (FIT_NDF)                        : 9
rms of residuals      (FIT_STDFIT) = sqrt(WSSR/ndf)    : 0.251013
variance of residuals (reduced chisquare) = WSSR/ndf   : 0.0630075

Final set of parameters            Asymptotic Standard Error
=======================            ==========================
E               = 3.2045           +/- 0.1228       (3.833%)
a               = 0.0353828        +/- 0.06625      (187.2%)

correlation matrix of the fit parameters:
                E      a      
E               1.000 
a               0.754  1.000 


*******************************************************************************
Tue Jan 27 15:07:48 2026


FIT:    data read from 'ene'     u 1:2
        format = x:z
        x range restricted to [0.00000 : *]
        #datapoints = 11
        residuals are weighted equally (unit weight)

function used for fitting: f0(x)
	f0(x) = E0*(1 - a0 /(x + a0))
fitted parameters initialized with current variable values

iter      chisq       delta/lim  lambda   E0            a0           
   0 1.0187864172e+01   0.00e+00  2.57e+00    5.000000e+00   1.000000e+00
   8 7.7710551352e-02  -5.18e-04  2.57e-06    2.952913e+00   9.753806e-02

After 8 iterations the fit converged.
final sum of squares of residuals : 0.0777106
rel. change during last iteration : -5.18204e-09

degrees of freedom    (FIT_NDF)                        : 9
rms of residuals      (FIT_STDFIT) = sqrt(WSSR/ndf)    : 0.092922
variance of residuals (reduced chisquare) = WSSR/ndf   : 0.00863451

Final set of parameters            Asymptotic Standard Error
=======================            ==========================
E0              = 2.95291          +/- 0.04819      (1.632%)
a0              = 0.0975381        +/- 0.03133      (32.12%)

correlation matrix of the fit parameters:
                E0     a0     
E0              1.000 
a0              0.772  1.000 


*******************************************************************************
Tue Jan 27 15:09:20 2026


FIT:    data read from 'ene300' u 1:2
        format = x:z
        x range restricted to [0.00000 : *]
        #datapoints = 11
        residuals are weighted equally (unit weight)

function used for fitting: f(x)
	f(x)  = E*(1  - a  /(x + a ))
fitted parameters initialized with current variable values

iter      chisq       delta/lim  lambda   E             a            
   0 7.3190515323e+00   0.00e+00  2.57e+00    5.000000e+00   1.000000e+00
   7 5.6706746978e-01  -1.80e-02  2.57e-05    3.204503e+00   3.538279e-02

After 7 iterations the fit converged.
final sum of squares of residuals : 0.567067
rel. change during last iteration : -1.79795e-07

degrees of freedom    (FIT_NDF)                        : 9
rms of residuals      (FIT_STDFIT) = sqrt(WSSR/ndf)    : 0.251013
variance of residuals (reduced chisquare) = WSSR/ndf   : 0.0630075

Final set of parameters            Asymptotic Standard Error
=======================            ==========================
E               = 3.2045           +/- 0.1228       (3.833%)
a               = 0.0353828        +/- 0.06625      (187.2%)

correlation matrix of the fit parameters:
                E      a      
E               1.000 
a               0.754  1.000 


*******************************************************************************
Tue Jan 27 15:09:20 2026


FIT:    data read from 'ene'     u 1:2
        format = x:z
        x range restricted to [0.00000 : *]
        #datapoints = 11
        residuals are weighted equally (unit weight)

function used for fitting: f0(x)
	f0(x) = E0*(1 - a0 /(x + a0))
fitted parameters initialized with current variable values

iter      chisq       delta/lim  lambda   E0            a0           
   0 1.0187864172e+01   0.00e+00  2.57e+00    5.000000e+00   1.000000e+00
   8 7.7710551352e-02  -5.18e-04  2.57e-06    2.952913e+00   9.753806e-02

After 8 iterations the fit converged.
final sum of squares of residuals : 0.0777106
rel. change during last iteration : -5.18204e-09

degrees of freedom    (FIT_NDF)                        : 9
rms of residuals      (FIT_STDFIT) = sqrt(WSSR/ndf)    : 0.092922
variance of residuals (reduced chisquare) = WSSR/ndf   : 0.00863451

Final set of parameters            Asymptotic Standard Error
=======================            ==========================
E0              = 2.95291          +/- 0.04819      (1.632%)
a0              = 0.0975381        +/- 0.03133      (32.12%)

correlation matrix of the fit parameters:
                E0     a0     
E0              1.000 
a0              0.772  1.000 


*******************************************************************************
Tue Jan 27 15:11:33 2026


FIT:    data read from 'ene300' u 1:2
        format = x:z
        x range restricted to [0.00000 : *]
        #datapoints = 11
        residuals are weighted equally (unit weight)

function used for fitting: f(x)
	f(x)  = E*(1  - a  /(x + a ))
fitted parameters initialized with current variable values

iter      chisq       delta/lim  lambda   E             a            
   0 7.3190515323e+00   0.00e+00  2.57e+00    5.000000e+00   1.000000e+00
   7 5.6706746978e-01  -1.80e-02  2.57e-05    3.204503e+00   3.538279e-02

After 7 iterations the fit converged.
final sum of squares of residuals : 0.567067
rel. change during last iteration : -1.79795e-07

degrees of freedom    (FIT_NDF)                        : 9
rms of residuals      (FIT_STDFIT) = sqrt(WSSR/ndf)    : 0.251013
variance of residuals (reduced chisquare) = WSSR/ndf   : 0.0630075

Final set of parameters            Asymptotic Standard Error
=======================            ==========================
E               = 3.2045           +/- 0.1228       (3.833%)
a               = 0.0353828        +/- 0.06625      (187.2%)

correlation matrix of the fit parameters:
                E      a      
E               1.000 
a               0.754  1.000 


*******************************************************************************
Tue Jan 27 15:11:33 2026


FIT:    data read from 'ene'     u 1:2
        format = x:z
        x range restricted to [0.00000 : *]
        #datapoints = 11
        residuals are weighted equally (unit weight)

function used for fitting: f0(x)
	f0(x) = E0*(1 - a0 /(x + a0))
fitted parameters initialized with current variable values

iter      chisq       delta/lim  lambda   E0            a0           
   0 1.0187864172e+01   0.00e+00  2.57e+00    5.000000e+00   1.000000e+00
   8 7.7710551352e-02  -5.18e-04  2.57e-06    2.952913e+00   9.753806e-02

After 8 iterations the fit converged.
final sum of squares of residuals : 0.0777106
rel. change during last iteration : -5.18204e-09

degrees of freedom    (FIT_NDF)                        : 9
rms of residuals      (FIT_STDFIT) = sqrt(WSSR/ndf)    : 0.092922
variance of residuals (reduced chisquare) = WSSR/ndf   : 0.00863451

Final set of parameters            Asymptotic Standard Error
=======================            ==========================
E0              = 2.95291          +/- 0.04819      (1.632%)
a0              = 0.0975381        +/- 0.03133      (32.12%)

correlation matrix of the fit parameters:
                E0     a0     
E0              1.000 
a0              0.772  1.000 


*******************************************************************************
Tue Jan 27 15:13:57 2026


FIT:    data read from 'ene300' u 1:2
        format = x:z
        x range restricted to [0.00000 : *]
        #datapoints = 11
        residuals are weighted equally (unit weight)

function used for fitting: f(x)
	f(x)  = E*(1  - a  /(x + a ))
fitted parameters initialized with current variable values

iter      chisq       delta/lim  lambda   E             a            
   0 7.3190515323e+00   0.00e+00  2.57e+00    5.000000e+00   1.000000e+00
   7 5.6706746978e-01  -1.80e-02  2.57e-05    3.204503e+00   3.538279e-02

After 7 iterations the fit converged.
final sum of squares of residuals : 0.567067
rel. change during last iteration : -1.79795e-07

degrees of freedom    (FIT_NDF)                        : 9
rms of residuals      (FIT_STDFIT) = sqrt(WSSR/ndf)    : 0.251013
variance of residuals (reduced chisquare) = WSSR/ndf   : 0.0630075

Final set of parameters            Asymptotic Standard Error
=======================            ==========================
E               = 3.2045           +/- 0.1228       (3.833%)
a               = 0.0353828        +/- 0.06625      (187.2%)

correlation matrix of the fit parameters:
                E      a      
E               1.000 
a               0.754  1.000 


*******************************************************************************
Tue Jan 27 15:13:57 2026


FIT:    data read from 'ene'     u 1:2
        format = x:z
        x range restricted to [0.00000 : *]
        #datapoints = 11
        residuals are weighted equally (unit weight)

function used for fitting: f0(x)
	f0(x) = E0*(1 - a0 /(x + a0))
fitted parameters initialized with current variable values

iter      chisq       delta/lim  lambda   E0            a0           
   0 1.0187864172e+01   0.00e+00  2.57e+00    5.000000e+00   1.000000e+00
   8 7.7710551352e-02  -5.18e-04  2.57e-06    2.952913e+00   9.753806e-02

After 8 iterations the fit converged.
final sum of squares of residuals : 0.0777106
rel. change during last iteration : -5.18204e-09

degrees of freedom    (FIT_NDF)                        : 9
rms of residuals      (FIT_STDFIT) = sqrt(WSSR/ndf)    : 0.092922
variance of residuals (reduced chisquare) = WSSR/ndf   : 0.00863451

Final set of parameters            Asymptotic Standard Error
=======================            ==========================
E0              = 2.95291          +/- 0.04819      (1.632%)
a0              = 0.0975381        +/- 0.03133      (32.12%)

correlation matrix of the fit parameters:
                E0     a0     
E0              1.000 
a0              0.772  1.000 


*******************************************************************************
Tue Jan 27 15:14:24 2026


FIT:    data read from 'ene300' u 1:2
        format = x:z
        x range restricted to [0.00000 : *]
        #datapoints = 11
        residuals are weighted equally (unit weight)

function used for fitting: f(x)
	f(x)  = E*(1  - a  /(x + a ))
fitted parameters initialized with current variable values

iter      chisq       delta/lim  lambda   E             a            
   0 7.3190515323e+00   0.00e+00  2.57e+00    5.000000e+00   1.000000e+00
   7 5.6706746978e-01  -1.80e-02  2.57e-05    3.204503e+00   3.538279e-02

After 7 iterations the fit converged.
final sum of squares of residuals : 0.567067
rel. change during last iteration : -1.79795e-07

degrees of freedom    (FIT_NDF)                        : 9
rms of residuals      (FIT_STDFIT) = sqrt(WSSR/ndf)    : 0.251013
variance of residuals (reduced chisquare) = WSSR/ndf   : 0.0630075

Final set of parameters            Asymptotic Standard Error
=======================            ==========================
E               = 3.2045           +/- 0.1228       (3.833%)
a               = 0.0353828        +/- 0.06625      (187.2%)

correlation matrix of the fit parameters:
                E      a      
E               1.000 
a               0.754  1.000 


*******************************************************************************
Tue Jan 27 15:14:24 2026


FIT:    data read from 'ene'     u 1:2
        format = x:z
        x range restricted to [0.00000 : *]
        #datapoints = 11
        residuals are weighted equally (unit weight)

function used for fitting: f0(x)
	f0(x) = E0*(1 - a0 /(x + a0))
fitted parameters initialized with current variable values

iter      chisq       delta/lim  lambda   E0            a0           
   0 1.0187864172e+01   0.00e+00  2.57e+00    5.000000e+00   1.000000e+00
   8 7.7710551352e-02  -5.18e-04  2.57e-06    2.952913e+00   9.753806e-02

After 8 iterations the fit converged.
final sum of squares of residuals : 0.0777106
rel. change during last iteration : -5.18204e-09

degrees of freedom    (FIT_NDF)                        : 9
rms of residuals      (FIT_STDFIT) = sqrt(WSSR/ndf)    : 0.092922
variance of residuals (reduced chisquare) = WSSR/ndf   : 0.00863451

Final set of parameters            Asymptotic Standard Error
=======================            ==========================
E0              = 2.95291          +/- 0.04819      (1.632%)
a0              = 0.0975381        +/- 0.03133      (32.12%)

correlation matrix of the fit parameters:
                E0     a0     
E0              1.000 
a0              0.772  1.000 


*******************************************************************************
Tue Jan 27 15:22:33 2026


FIT:    data read from 'ene300' u 1:2
        format = x:z
        x range restricted to [0.00000 : *]
        #datapoints = 11
        residuals are weighted equally (unit weight)

function used for fitting: f(x)
	f(x)  = E*(1  - a  /(x + a ))
fitted parameters initialized with current variable values

iter      chisq       delta/lim  lambda   E             a            
   0 1.5528771654e+01   0.00e+00  2.57e+00    5.000000e+00   1.000000e+00
   7 1.5113267436e+00  -4.25e-01  2.57e-05    2.754981e+00   1.235185e-01

After 7 iterations the fit converged.
final sum of squares of residuals : 1.51133
rel. change during last iteration : -4.24606e-06

degrees of freedom    (FIT_NDF)                        : 9
rms of residuals      (FIT_STDFIT) = sqrt(WSSR/ndf)    : 0.409787
variance of residuals (reduced chisquare) = WSSR/ndf   : 0.167925

Final set of parameters            Asymptotic Standard Error
=======================            ==========================
E               = 2.75498          +/- 0.2177       (7.901%)
a               = 0.123518         +/- 0.1578       (127.8%)

correlation matrix of the fit parameters:
                E      a      
E               1.000 
a               0.779  1.000 


*******************************************************************************
Tue Jan 27 15:22:33 2026


FIT:    data read from 'ene'     u 1:2
        format = x:z
        x range restricted to [0.00000 : *]
        #datapoints = 11
        residuals are weighted equally (unit weight)

function used for fitting: f0(x)
	f0(x) = E0*(1 - a0 /(x + a0))
fitted parameters initialized with current variable values

iter      chisq       delta/lim  lambda   E0            a0           
   0 1.0187864172e+01   0.00e+00  2.57e+00    5.000000e+00   1.000000e+00
   8 7.7710551352e-02  -5.18e-04  2.57e-06    2.952913e+00   9.753806e-02

After 8 iterations the fit converged.
final sum of squares of residuals : 0.0777106
rel. change during last iteration : -5.18204e-09

degrees of freedom    (FIT_NDF)                        : 9
rms of residuals      (FIT_STDFIT) = sqrt(WSSR/ndf)    : 0.092922
variance of residuals (reduced chisquare) = WSSR/ndf   : 0.00863451

Final set of parameters            Asymptotic Standard Error
=======================            ==========================
E0              = 2.95291          +/- 0.04819      (1.632%)
a0              = 0.0975381        +/- 0.03133      (32.12%)

correlation matrix of the fit parameters:
                E0     a0     
E0              1.000 
a0              0.772  1.000 


*******************************************************************************
Tue Jan 27 15:22:50 2026


FIT:    data read from 'ene300' u 1:2
        format = x:z
        x range restricted to [0.00000 : *]
        #datapoints = 11
        residuals are weighted equally (unit weight)

function used for fitting: f(x)
	f(x)  = E*(1  - a  /(x + a ))
fitted parameters initialized with current variable values

iter      chisq       delta/lim  lambda   E             a            
   0 7.3190515323e+00   0.00e+00  2.57e+00    5.000000e+00   1.000000e+00
   7 5.6706746978e-01  -1.80e-02  2.57e-05    3.204503e+00   3.538279e-02

After 7 iterations the fit converged.
final sum of squares of residuals : 0.567067
rel. change during last iteration : -1.79795e-07

degrees of freedom    (FIT_NDF)                        : 9
rms of residuals      (FIT_STDFIT) = sqrt(WSSR/ndf)    : 0.251013
variance of residuals (reduced chisquare) = WSSR/ndf   : 0.0630075

Final set of parameters            Asymptotic Standard Error
=======================            ==========================
E               = 3.2045           +/- 0.1228       (3.833%)
a               = 0.0353828        +/- 0.06625      (187.2%)

correlation matrix of the fit parameters:
                E      a      
E               1.000 
a               0.754  1.000 


*******************************************************************************
Tue Jan 27 15:22:50 2026


FIT:    data read from 'ene'     u 1:2
        format = x:z
        x range restricted to [0.00000 : *]
        #datapoints = 11
        residuals are weighted equally (unit weight)

function used for fitting: f0(x)
	f0(x) = E0*(1 - a0 /(x + a0))
fitted parameters initialized with current variable values

iter      chisq       delta/lim  lambda   E0            a0           
   0 1.0187864172e+01   0.00e+00  2.57e+00    5.000000e+00   1.000000e+00
   8 7.7710551352e-02  -5.18e-04  2.57e-06    2.952913e+00   9.753806e-02

After 8 iterations the fit converged.
final sum of squares of residuals : 0.0777106
rel. change during last iteration : -5.18204e-09

degrees of freedom    (FIT_NDF)                        : 9
rms of residuals      (FIT_STDFIT) = sqrt(WSSR/ndf)    : 0.092922
variance of residuals (reduced chisquare) = WSSR/ndf   : 0.00863451

Final set of parameters            Asymptotic Standard Error
=======================            ==========================
E0              = 2.95291          +/- 0.04819      (1.632%)
a0              = 0.0975381        +/- 0.03133      (32.12%)

correlation matrix of the fit parameters:
                E0     a0     
E0              1.000 
a0              0.772  1.000 


*******************************************************************************
Tue Jan 27 15:23:13 2026


FIT:    data read from 'ene300' u 1:2
        format = x:z
        x range restricted to [0.00000 : *]
        #datapoints = 11
        residuals are weighted equally (unit weight)

function used for fitting: f(x)
	f(x)  = E*(1  - a  /(x + a ))
fitted parameters initialized with current variable values

iter      chisq       delta/lim  lambda   E             a            
   0 1.1251006897e+01   0.00e+00  2.57e+00    5.000000e+00   1.000000e+00
   7 6.8053011936e-01  -9.54e-03  2.57e-07    2.925115e+00   1.247716e-01

After 7 iterations the fit converged.
final sum of squares of residuals : 0.68053
rel. change during last iteration : -9.54448e-08

degrees of freedom    (FIT_NDF)                        : 9
rms of residuals      (FIT_STDFIT) = sqrt(WSSR/ndf)    : 0.274981
variance of residuals (reduced chisquare) = WSSR/ndf   : 0.0756145

Final set of parameters            Asymptotic Standard Error
=======================            ==========================
E               = 2.92512          +/- 0.1462       (4.999%)
a               = 0.124772         +/- 0.1001       (80.19%)

correlation matrix of the fit parameters:
                E      a      
E               1.000 
a               0.779  1.000 


*******************************************************************************
Tue Jan 27 15:23:13 2026


FIT:    data read from 'ene'     u 1:2
        format = x:z
        x range restricted to [0.00000 : *]
        #datapoints = 11
        residuals are weighted equally (unit weight)

function used for fitting: f0(x)
	f0(x) = E0*(1 - a0 /(x + a0))
fitted parameters initialized with current variable values

iter      chisq       delta/lim  lambda   E0            a0           
   0 1.0187864172e+01   0.00e+00  2.57e+00    5.000000e+00   1.000000e+00
   8 7.7710551352e-02  -5.18e-04  2.57e-06    2.952913e+00   9.753806e-02

After 8 iterations the fit converged.
final sum of squares of residuals : 0.0777106
rel. change during last iteration : -5.18204e-09

degrees of freedom    (FIT_NDF)                        : 9
rms of residuals      (FIT_STDFIT) = sqrt(WSSR/ndf)    : 0.092922
variance of residuals (reduced chisquare) = WSSR/ndf   : 0.00863451

Final set of parameters            Asymptotic Standard Error
=======================            ==========================
E0              = 2.95291          +/- 0.04819      (1.632%)
a0              = 0.0975381        +/- 0.03133      (32.12%)

correlation matrix of the fit parameters:
                E0     a0     
E0              1.000 
a0              0.772  1.000 


*******************************************************************************
Tue Jan 27 15:23:47 2026


FIT:    data read from 'ene300' u 1:2
        format = x:z
        x range restricted to [0.00000 : *]
        #datapoints = 11
        residuals are weighted equally (unit weight)

function used for fitting: f(x)
	f(x)  = E*(1  - a  /(x + a ))
fitted parameters initialized with current variable values

iter      chisq       delta/lim  lambda   E             a            
   0 8.9222238639e+00   0.00e+00  2.57e+00    5.000000e+00   1.000000e+00
   8 3.1905805446e-01  -7.53e-06  2.57e-06    3.038037e+00   5.707842e-02

After 8 iterations the fit converged.
final sum of squares of residuals : 0.319058
rel. change during last iteration : -7.53057e-11

degrees of freedom    (FIT_NDF)                        : 9
rms of residuals      (FIT_STDFIT) = sqrt(WSSR/ndf)    : 0.188284
variance of residuals (reduced chisquare) = WSSR/ndf   : 0.0354509

Final set of parameters            Asymptotic Standard Error
=======================            ==========================
E               = 3.03804          +/- 0.09404      (3.095%)
a               = 0.0570784        +/- 0.05559      (97.39%)

correlation matrix of the fit parameters:
                E      a      
E               1.000 
a               0.761  1.000 


*******************************************************************************
Tue Jan 27 15:23:47 2026


FIT:    data read from 'ene'     u 1:2
        format = x:z
        x range restricted to [0.00000 : *]
        #datapoints = 11
        residuals are weighted equally (unit weight)

function used for fitting: f0(x)
	f0(x) = E0*(1 - a0 /(x + a0))
fitted parameters initialized with current variable values

iter      chisq       delta/lim  lambda   E0            a0           
   0 1.0187864172e+01   0.00e+00  2.57e+00    5.000000e+00   1.000000e+00
   8 7.7710551352e-02  -5.18e-04  2.57e-06    2.952913e+00   9.753806e-02

After 8 iterations the fit converged.
final sum of squares of residuals : 0.0777106
rel. change during last iteration : -5.18204e-09

degrees of freedom    (FIT_NDF)                        : 9
rms of residuals      (FIT_STDFIT) = sqrt(WSSR/ndf)    : 0.092922
variance of residuals (reduced chisquare) = WSSR/ndf   : 0.00863451

Final set of parameters            Asymptotic Standard Error
=======================            ==========================
E0              = 2.95291          +/- 0.04819      (1.632%)
a0              = 0.0975381        +/- 0.03133      (32.12%)

correlation matrix of the fit parameters:
                E0     a0     
E0              1.000 
a0              0.772  1.000 


*******************************************************************************
Tue Jan 27 15:34:02 2026


FIT:    data read from 'ene300' u 1:2
        format = x:z
        x range restricted to [0.00000 : *]
        #datapoints = 11
        residuals are weighted equally (unit weight)

function used for fitting: f(x)
	f(x)  = E*(1  - a  /(x + a ))
fitted parameters initialized with current variable values

iter      chisq       delta/lim  lambda   E             a            
   0 8.9129810159e+00   0.00e+00  2.57e+00    5.000000e+00   1.000000e+00
   7 3.1248059999e-01  -5.01e-01  2.57e-05    3.052816e+00   6.427077e-02

After 7 iterations the fit converged.
final sum of squares of residuals : 0.312481
rel. change during last iteration : -5.00887e-06

degrees of freedom    (FIT_NDF)                        : 9
rms of residuals      (FIT_STDFIT) = sqrt(WSSR/ndf)    : 0.186333
variance of residuals (reduced chisquare) = WSSR/ndf   : 0.0347201

Final set of parameters            Asymptotic Standard Error
=======================            ==========================
E               = 3.05282          +/- 0.09369      (3.069%)
a               = 0.0642708        +/- 0.0558       (86.82%)

correlation matrix of the fit parameters:
                E      a      
E               1.000 
a               0.763  1.000 


*******************************************************************************
Tue Jan 27 15:34:02 2026


FIT:    data read from 'ene'     u 1:2
        format = x:z
        x range restricted to [0.00000 : *]
        #datapoints = 11
        residuals are weighted equally (unit weight)

function used for fitting: f0(x)
	f0(x) = E0*(1 - a0 /(x + a0))
fitted parameters initialized with current variable values

iter      chisq       delta/lim  lambda   E0            a0           
   0 1.0187864172e+01   0.00e+00  2.57e+00    5.000000e+00   1.000000e+00
   8 7.7710551352e-02  -5.18e-04  2.57e-06    2.952913e+00   9.753806e-02

After 8 iterations the fit converged.
final sum of squares of residuals : 0.0777106
rel. change during last iteration : -5.18204e-09

degrees of freedom    (FIT_NDF)                        : 9
rms of residuals      (FIT_STDFIT) = sqrt(WSSR/ndf)    : 0.092922
variance of residuals (reduced chisquare) = WSSR/ndf   : 0.00863451

Final set of parameters            Asymptotic Standard Error
=======================            ==========================
E0              = 2.95291          +/- 0.04819      (1.632%)
a0              = 0.0975381        +/- 0.03133      (32.12%)

correlation matrix of the fit parameters:
                E0     a0     
E0              1.000 
a0              0.772  1.000 


*******************************************************************************
Tue Jan 27 15:34:26 2026


FIT:    data read from 'ene300' u 1:2
        format = x:z
        x range restricted to [0.00000 : *]
        #datapoints = 11
        residuals are weighted equally (unit weight)

function used for fitting: f(x)
	f(x)  = E*(1  - a  /(x + a ))
fitted parameters initialized with current variable values

iter      chisq       delta/lim  lambda   E             a            
   0 8.9222238639e+00   0.00e+00  2.57e+00    5.000000e+00   1.000000e+00
   8 3.1905805446e-01  -7.53e-06  2.57e-06    3.038037e+00   5.707842e-02

After 8 iterations the fit converged.
final sum of squares of residuals : 0.319058
rel. change during last iteration : -7.53057e-11

degrees of freedom    (FIT_NDF)                        : 9
rms of residuals      (FIT_STDFIT) = sqrt(WSSR/ndf)    : 0.188284
variance of residuals (reduced chisquare) = WSSR/ndf   : 0.0354509

Final set of parameters            Asymptotic Standard Error
=======================            ==========================
E               = 3.03804          +/- 0.09404      (3.095%)
a               = 0.0570784        +/- 0.05559      (97.39%)

correlation matrix of the fit parameters:
                E      a      
E               1.000 
a               0.761  1.000 


*******************************************************************************
Tue Jan 27 15:34:26 2026


FIT:    data read from 'ene'     u 1:2
        format = x:z
        x range restricted to [0.00000 : *]
        #datapoints = 11
        residuals are weighted equally (unit weight)

function used for fitting: f0(x)
	f0(x) = E0*(1 - a0 /(x + a0))
fitted parameters initialized with current variable values

iter      chisq       delta/lim  lambda   E0            a0           
   0 1.0187864172e+01   0.00e+00  2.57e+00    5.000000e+00   1.000000e+00
   8 7.7710551352e-02  -5.18e-04  2.57e-06    2.952913e+00   9.753806e-02

After 8 iterations the fit converged.
final sum of squares of residuals : 0.0777106
rel. change during last iteration : -5.18204e-09

degrees of freedom    (FIT_NDF)                        : 9
rms of residuals      (FIT_STDFIT) = sqrt(WSSR/ndf)    : 0.092922
variance of residuals (reduced chisquare) = WSSR/ndf   : 0.00863451

Final set of parameters            Asymptotic Standard Error
=======================            ==========================
E0              = 2.95291          +/- 0.04819      (1.632%)
a0              = 0.0975381        +/- 0.03133      (32.12%)

correlation matrix of the fit parameters:
                E0     a0     
E0              1.000 
a0              0.772  1.000 


*******************************************************************************
Tue Jan 27 15:36:13 2026


FIT:    data read from 'ene300' u 1:2
        format = x:z
        x range restricted to [0.00000 : *]
        #datapoints = 11
        residuals are weighted equally (unit weight)

function used for fitting: f(x)
	f(x)  = E*(1  - a  /(x + a ))
fitted parameters initialized with current variable values

iter      chisq       delta/lim  lambda   E             a            
   0 8.9222238639e+00   0.00e+00  2.57e+00    5.000000e+00   1.000000e+00
   8 3.1905805446e-01  -7.53e-06  2.57e-06    3.038037e+00   5.707842e-02

After 8 iterations the fit converged.
final sum of squares of residuals : 0.319058
rel. change during last iteration : -7.53057e-11

degrees of freedom    (FIT_NDF)                        : 9
rms of residuals      (FIT_STDFIT) = sqrt(WSSR/ndf)    : 0.188284
variance of residuals (reduced chisquare) = WSSR/ndf   : 0.0354509

Final set of parameters            Asymptotic Standard Error
=======================            ==========================
E               = 3.03804          +/- 0.09404      (3.095%)
a               = 0.0570784        +/- 0.05559      (97.39%)

correlation matrix of the fit parameters:
                E      a      
E               1.000 
a               0.761  1.000 


*******************************************************************************
Tue Jan 27 15:36:13 2026


FIT:    data read from 'ene'     u 1:2
        format = x:z
        x range restricted to [0.00000 : *]
        #datapoints = 11
        residuals are weighted equally (unit weight)

function used for fitting: f0(x)
	f0(x) = E0*(1 - a0 /(x + a0))
fitted parameters initialized with current variable values

iter      chisq       delta/lim  lambda   E0            a0           
   0 1.0187864172e+01   0.00e+00  2.57e+00    5.000000e+00   1.000000e+00
   8 7.7710551352e-02  -5.18e-04  2.57e-06    2.952913e+00   9.753806e-02

After 8 iterations the fit converged.
final sum of squares of residuals : 0.0777106
rel. change during last iteration : -5.18204e-09

degrees of freedom    (FIT_NDF)                        : 9
rms of residuals      (FIT_STDFIT) = sqrt(WSSR/ndf)    : 0.092922
variance of residuals (reduced chisquare) = WSSR/ndf   : 0.00863451

Final set of parameters            Asymptotic Standard Error
=======================            ==========================
E0              = 2.95291          +/- 0.04819      (1.632%)
a0              = 0.0975381        +/- 0.03133      (32.12%)

correlation matrix of the fit parameters:
                E0     a0     
E0              1.000 
a0              0.772  1.000 


*******************************************************************************
Tue Jan 27 15:36:57 2026


FIT:    data read from 'ene300' u 1:2
        format = x:z
        x range restricted to [0.00000 : *]
        #datapoints = 11
        residuals are weighted equally (unit weight)

function used for fitting: f(x)
	f(x)  = E*(1  - a  /(x + a ))
fitted parameters initialized with current variable values

iter      chisq       delta/lim  lambda   E             a            
   0 8.9222238639e+00   0.00e+00  2.57e+00    5.000000e+00   1.000000e+00
   8 3.1905805446e-01  -7.53e-06  2.57e-06    3.038037e+00   5.707842e-02

After 8 iterations the fit converged.
final sum of squares of residuals : 0.319058
rel. change during last iteration : -7.53057e-11

degrees of freedom    (FIT_NDF)                        : 9
rms of residuals      (FIT_STDFIT) = sqrt(WSSR/ndf)    : 0.188284
variance of residuals (reduced chisquare) = WSSR/ndf   : 0.0354509

Final set of parameters            Asymptotic Standard Error
=======================            ==========================
E               = 3.03804          +/- 0.09404      (3.095%)
a               = 0.0570784        +/- 0.05559      (97.39%)

correlation matrix of the fit parameters:
                E      a      
E               1.000 
a               0.761  1.000 


*******************************************************************************
Tue Jan 27 15:36:57 2026


FIT:    data read from 'ene'     u 1:2
        format = x:z
        x range restricted to [0.00000 : *]
        #datapoints = 11
        residuals are weighted equally (unit weight)

function used for fitting: f0(x)
	f0(x) = E0*(1 - a0 /(x + a0))
fitted parameters initialized with current variable values

iter      chisq       delta/lim  lambda   E0            a0           
   0 1.0187864172e+01   0.00e+00  2.57e+00    5.000000e+00   1.000000e+00
   8 7.7710551352e-02  -5.18e-04  2.57e-06    2.952913e+00   9.753806e-02

After 8 iterations the fit converged.
final sum of squares of residuals : 0.0777106
rel. change during last iteration : -5.18204e-09

degrees of freedom    (FIT_NDF)                        : 9
rms of residuals      (FIT_STDFIT) = sqrt(WSSR/ndf)    : 0.092922
variance of residuals (reduced chisquare) = WSSR/ndf   : 0.00863451

Final set of parameters            Asymptotic Standard Error
=======================            ==========================
E0              = 2.95291          +/- 0.04819      (1.632%)
a0              = 0.0975381        +/- 0.03133      (32.12%)

correlation matrix of the fit parameters:
                E0     a0     
E0              1.000 
a0              0.772  1.000 


*******************************************************************************
Tue Jan 27 15:37:20 2026


FIT:    data read from 'ene300' u 1:2
        format = x:z
        x range restricted to [0.00000 : *]
        #datapoints = 11
        residuals are weighted equally (unit weight)

function used for fitting: f(x)
	f(x)  = E*(1  - a  /(x + a ))
fitted parameters initialized with current variable values

iter      chisq       delta/lim  lambda   E             a            
   0 8.9129810159e+00   0.00e+00  2.57e+00    5.000000e+00   1.000000e+00
   7 3.1248059999e-01  -5.01e-01  2.57e-05    3.052816e+00   6.427077e-02

After 7 iterations the fit converged.
final sum of squares of residuals : 0.312481
rel. change during last iteration : -5.00887e-06

degrees of freedom    (FIT_NDF)                        : 9
rms of residuals      (FIT_STDFIT) = sqrt(WSSR/ndf)    : 0.186333
variance of residuals (reduced chisquare) = WSSR/ndf   : 0.0347201

Final set of parameters            Asymptotic Standard Error
=======================            ==========================
E               = 3.05282          +/- 0.09369      (3.069%)
a               = 0.0642708        +/- 0.0558       (86.82%)

correlation matrix of the fit parameters:
                E      a      
E               1.000 
a               0.763  1.000 


*******************************************************************************
Tue Jan 27 15:37:20 2026


FIT:    data read from 'ene'     u 1:2
        format = x:z
        x range restricted to [0.00000 : *]
        #datapoints = 11
        residuals are weighted equally (unit weight)

function used for fitting: f0(x)
	f0(x) = E0*(1 - a0 /(x + a0))
fitted parameters initialized with current variable values

iter      chisq       delta/lim  lambda   E0            a0           
   0 1.0187864172e+01   0.00e+00  2.57e+00    5.000000e+00   1.000000e+00
   8 7.7710551352e-02  -5.18e-04  2.57e-06    2.952913e+00   9.753806e-02

After 8 iterations the fit converged.
final sum of squares of residuals : 0.0777106
rel. change during last iteration : -5.18204e-09

degrees of freedom    (FIT_NDF)                        : 9
rms of residuals      (FIT_STDFIT) = sqrt(WSSR/ndf)    : 0.092922
variance of residuals (reduced chisquare) = WSSR/ndf   : 0.00863451

Final set of parameters            Asymptotic Standard Error
=======================            ==========================
E0              = 2.95291          +/- 0.04819      (1.632%)
a0              = 0.0975381        +/- 0.03133      (32.12%)

correlation matrix of the fit parameters:
                E0     a0     
E0              1.000 
a0              0.772  1.000 


*******************************************************************************
Tue Jan 27 15:37:52 2026


FIT:    data read from 'ene300' u 1:2
        format = x:z
        x range restricted to [0.00000 : *]
        #datapoints = 11
        residuals are weighted equally (unit weight)

function used for fitting: f(x)
	f(x)  = E*(1  - a  /(x + a ))
fitted parameters initialized with current variable values

iter      chisq       delta/lim  lambda   E             a            
   0 1.1251006897e+01   0.00e+00  2.57e+00    5.000000e+00   1.000000e+00
   7 6.8053011936e-01  -9.54e-03  2.57e-07    2.925115e+00   1.247716e-01

After 7 iterations the fit converged.
final sum of squares of residuals : 0.68053
rel. change during last iteration : -9.54448e-08

degrees of freedom    (FIT_NDF)                        : 9
rms of residuals      (FIT_STDFIT) = sqrt(WSSR/ndf)    : 0.274981
variance of residuals (reduced chisquare) = WSSR/ndf   : 0.0756145

Final set of parameters            Asymptotic Standard Error
=======================            ==========================
E               = 2.92512          +/- 0.1462       (4.999%)
a               = 0.124772         +/- 0.1001       (80.19%)

correlation matrix of the fit parameters:
                E      a      
E               1.000 
a               0.779  1.000 


*******************************************************************************
Tue Jan 27 15:37:52 2026


FIT:    data read from 'ene'     u 1:2
        format = x:z
        x range restricted to [0.00000 : *]
        #datapoints = 11
        residuals are weighted equally (unit weight)

function used for fitting: f0(x)
	f0(x) = E0*(1 - a0 /(x + a0))
fitted parameters initialized with current variable values

iter      chisq       delta/lim  lambda   E0            a0           
   0 1.0187864172e+01   0.00e+00  2.57e+00    5.000000e+00   1.000000e+00
   8 7.7710551352e-02  -5.18e-04  2.57e-06    2.952913e+00   9.753806e-02

After 8 iterations the fit converged.
final sum of squares of residuals : 0.0777106
rel. change during last iteration : -5.18204e-09

degrees of freedom    (FIT_NDF)                        : 9
rms of residuals      (FIT_STDFIT) = sqrt(WSSR/ndf)    : 0.092922
variance of residuals (reduced chisquare) = WSSR/ndf   : 0.00863451

Final set of parameters            Asymptotic Standard Error
=======================            ==========================
E0              = 2.95291          +/- 0.04819      (1.632%)
a0              = 0.0975381        +/- 0.03133      (32.12%)

correlation matrix of the fit parameters:
                E0     a0     
E0              1.000 
a0              0.772  1.000 


*******************************************************************************
Tue Jan 27 15:38:10 2026


FIT:    data read from 'ene300' u 1:2
        format = x:z
        x range restricted to [0.00000 : *]
        #datapoints = 11
        residuals are weighted equally (unit weight)

function used for fitting: f(x)
	f(x)  = E*(1  - a  /(x + a ))
fitted parameters initialized with current variable values

iter      chisq       delta/lim  lambda   E             a            
   0 1.5528771654e+01   0.00e+00  2.57e+00    5.000000e+00   1.000000e+00
   7 1.5113267436e+00  -4.25e-01  2.57e-05    2.754981e+00   1.235185e-01

After 7 iterations the fit converged.
final sum of squares of residuals : 1.51133
rel. change during last iteration : -4.24606e-06

degrees of freedom    (FIT_NDF)                        : 9
rms of residuals      (FIT_STDFIT) = sqrt(WSSR/ndf)    : 0.409787
variance of residuals (reduced chisquare) = WSSR/ndf   : 0.167925

Final set of parameters            Asymptotic Standard Error
=======================            ==========================
E               = 2.75498          +/- 0.2177       (7.901%)
a               = 0.123518         +/- 0.1578       (127.8%)

correlation matrix of the fit parameters:
                E      a      
E               1.000 
a               0.779  1.000 


*******************************************************************************
Tue Jan 27 15:38:10 2026


FIT:    data read from 'ene'     u 1:2
        format = x:z
        x range restricted to [0.00000 : *]
        #datapoints = 11
        residuals are weighted equally (unit weight)

function used for fitting: f0(x)
	f0(x) = E0*(1 - a0 /(x + a0))
fitted parameters initialized with current variable values

iter      chisq       delta/lim  lambda   E0            a0           
   0 1.0187864172e+01   0.00e+00  2.57e+00    5.000000e+00   1.000000e+00
   8 7.7710551352e-02  -5.18e-04  2.57e-06    2.952913e+00   9.753806e-02

After 8 iterations the fit converged.
final sum of squares of residuals : 0.0777106
rel. change during last iteration : -5.18204e-09

degrees of freedom    (FIT_NDF)                        : 9
rms of residuals      (FIT_STDFIT) = sqrt(WSSR/ndf)    : 0.092922
variance of residuals (reduced chisquare) = WSSR/ndf   : 0.00863451

Final set of parameters            Asymptotic Standard Error
=======================            ==========================
E0              = 2.95291          +/- 0.04819      (1.632%)
a0              = 0.0975381        +/- 0.03133      (32.12%)

correlation matrix of the fit parameters:
                E0     a0     
E0              1.000 
a0              0.772  1.000 


*******************************************************************************
Tue Jan 27 15:52:58 2026


FIT:    data read from 'ene300' u 1:2
        format = x:z
        x range restricted to [0.00000 : *]
        #datapoints = 11
        residuals are weighted equally (unit weight)

function used for fitting: f(x)
	f(x)  = E*(1  - a  /(x + a ))
fitted parameters initialized with current variable values

iter      chisq       delta/lim  lambda   E             a            
   0 7.3190515323e+00   0.00e+00  2.57e+00    5.000000e+00   1.000000e+00
   7 5.6706746978e-01  -1.80e-02  2.57e-05    3.204503e+00   3.538279e-02

After 7 iterations the fit converged.
final sum of squares of residuals : 0.567067
rel. change during last iteration : -1.79795e-07

degrees of freedom    (FIT_NDF)                        : 9
rms of residuals      (FIT_STDFIT) = sqrt(WSSR/ndf)    : 0.251013
variance of residuals (reduced chisquare) = WSSR/ndf   : 0.0630075

Final set of parameters            Asymptotic Standard Error
=======================            ==========================
E               = 3.2045           +/- 0.1228       (3.833%)
a               = 0.0353828        +/- 0.06625      (187.2%)

correlation matrix of the fit parameters:
                E      a      
E               1.000 
a               0.754  1.000 


*******************************************************************************
Tue Jan 27 15:52:58 2026


FIT:    data read from 'ene'     u 1:2
        format = x:z
        x range restricted to [0.00000 : *]
        #datapoints = 11
        residuals are weighted equally (unit weight)

function used for fitting: f0(x)
	f0(x) = E0*(1 - a0 /(x + a0))
fitted parameters initialized with current variable values

iter      chisq       delta/lim  lambda   E0            a0           
   0 1.0187864172e+01   0.00e+00  2.57e+00    5.000000e+00   1.000000e+00
   8 7.7710551352e-02  -5.18e-04  2.57e-06    2.952913e+00   9.753806e-02

After 8 iterations the fit converged.
final sum of squares of residuals : 0.0777106
rel. change during last iteration : -5.18204e-09

degrees of freedom    (FIT_NDF)                        : 9
rms of residuals      (FIT_STDFIT) = sqrt(WSSR/ndf)    : 0.092922
variance of residuals (reduced chisquare) = WSSR/ndf   : 0.00863451

Final set of parameters            Asymptotic Standard Error
=======================            ==========================
E0              = 2.95291          +/- 0.04819      (1.632%)
a0              = 0.0975381        +/- 0.03133      (32.12%)

correlation matrix of the fit parameters:
                E0     a0     
E0              1.000 
a0              0.772  1.000 


*******************************************************************************
Tue Jan 27 15:53:25 2026


FIT:    data read from 'ene300' u 1:2
        format = x:z
        x range restricted to [0.00000 : *]
        #datapoints = 11
        residuals are weighted equally (unit weight)

function used for fitting: f(x)
	f(x)  = E*(1  - a  /(x + a ))
fitted parameters initialized with current variable values

iter      chisq       delta/lim  lambda   E             a            
   0 1.5528771654e+01   0.00e+00  2.57e+00    5.000000e+00   1.000000e+00
   7 1.5113267436e+00  -4.25e-01  2.57e-05    2.754981e+00   1.235185e-01

After 7 iterations the fit converged.
final sum of squares of residuals : 1.51133
rel. change during last iteration : -4.24606e-06

degrees of freedom    (FIT_NDF)                        : 9
rms of residuals      (FIT_STDFIT) = sqrt(WSSR/ndf)    : 0.409787
variance of residuals (reduced chisquare) = WSSR/ndf   : 0.167925

Final set of parameters            Asymptotic Standard Error
=======================            ==========================
E               = 2.75498          +/- 0.2177       (7.901%)
a               = 0.123518         +/- 0.1578       (127.8%)

correlation matrix of the fit parameters:
                E      a      
E               1.000 
a               0.779  1.000 


*******************************************************************************
Tue Jan 27 15:53:25 2026


FIT:    data read from 'ene'     u 1:2
        format = x:z
        x range restricted to [0.00000 : *]
        #datapoints = 11
        residuals are weighted equally (unit weight)

function used for fitting: f0(x)
	f0(x) = E0*(1 - a0 /(x + a0))
fitted parameters initialized with current variable values

iter      chisq       delta/lim  lambda   E0            a0           
   0 1.0187864172e+01   0.00e+00  2.57e+00    5.000000e+00   1.000000e+00
   8 7.7710551352e-02  -5.18e-04  2.57e-06    2.952913e+00   9.753806e-02

After 8 iterations the fit converged.
final sum of squares of residuals : 0.0777106
rel. change during last iteration : -5.18204e-09

degrees of freedom    (FIT_NDF)                        : 9
rms of residuals      (FIT_STDFIT) = sqrt(WSSR/ndf)    : 0.092922
variance of residuals (reduced chisquare) = WSSR/ndf   : 0.00863451

Final set of parameters            Asymptotic Standard Error
=======================            ==========================
E0              = 2.95291          +/- 0.04819      (1.632%)
a0              = 0.0975381        +/- 0.03133      (32.12%)

correlation matrix of the fit parameters:
                E0     a0     
E0              1.000 
a0              0.772  1.000 
