# Supplementary material for: Finite-Temperature Evolution of Frenkel Defects in Hybrid Perovskites: Healing and Lead-Methylammonium Antisite Pairs
Source: ACS Appl Mater Interfaces. 2026 Apr 9;18(15):22071–80. doi: 10.1021/acsami.6c02743 (PMC13107386; doi:10.1021/acsami.6c02743)
Supplement: Supplementary file 2 [file am6c02743_si_002.zip › supporting/fig4/PB_MA/ene__]

       -572155.55000 
       -572096.06000 
       -572095.15000 
       -572090.73000 
       -572088.94000 
       -572086.91000 
       -572086.85000 
       -572090.98000 
       -572087.50000 
       -572088.13000 
       -572091.44000 
