# Supplementary material for: Finite-Temperature Evolution of Frenkel Defects in Hybrid Perovskites: Healing and Lead-Methylammonium Antisite Pairs
Source: ACS Appl Mater Interfaces. 2026 Apr 9;18(15):22071–80. doi: 10.1021/acsami.6c02743 (PMC13107386; doi:10.1021/acsami.6c02743)
Supplement: Supplementary file 2 [file am6c02743_si_002.zip › supporting/fig4/PB_MA/range]

# formation  D  R10%   R20%
2.75498056524684 0.12351846203115 1.11166615828035 0.699937951509851 0.494073848124601
2.95291344152753 0.0975380584247326 0.877842525822593 0.552715664406818 0.39015223369893
