# Supplementary material for: Finite-Temperature Evolution of Frenkel Defects in Hybrid Perovskites: Healing and Lead-Methylammonium Antisite Pairs
Source: ACS Appl Mater Interfaces. 2026 Apr 9;18(15):22071–80. doi: 10.1021/acsami.6c02743 (PMC13107386; doi:10.1021/acsami.6c02743)
Supplement: Supplementary file 2 [file am6c02743_si_002.zip › supporting/fig4/PB_MA/molecules.CG.xyz]

           8 CsA1      
   9.0893999999999995       -6.8300000000000001E-004  -1.7162499999999999E-003   2.3822499999999998E-003   8.5370399999999993       -1.7539999999999999E-003   2.4157499999999999E-003   2.5054999999999999E-003   12.323900000000000     
 H          -0.10392200000000029        1.0349800000000000        9.7999999999931475E-005
 H          -0.46727400000000019      -0.40216199999999996      -0.84022499999999978     
 H          -0.46674000000000015      -0.40239700000000000       0.84031000000000011     
 N            0.0000000000000000        0.0000000000000000        0.0000000000000000     
 C            1.4401420000000003      -0.36308399999999996        1.0399999999988196E-004
 H3           1.5199149999999997       -1.4523280000000001        1.6080000000000538E-003
 H3           1.9003729999999996        5.4552000000000003E-002 -0.89720500000000003     
 H3           1.9003279999999996        5.6811999999999988E-002  0.89636600000000000     
           8 CsA2      
   9.0893999999999995       -6.8300000000000001E-004  -1.7162499999999999E-003   2.3822499999999998E-003   8.5370399999999993       -1.7539999999999999E-003   2.4157499999999999E-003   2.5054999999999999E-003   12.323900000000000     
 H          -0.10767099999999996       -1.0346750000000000        7.5499999999983913E-004
 H          -0.46631300000000009       0.40523000000000042       0.83931699999999987     
 H          -0.46494200000000008       0.40383499999999994      -0.84076100000000009     
 N            0.0000000000000000        0.0000000000000000        0.0000000000000000     
 C            1.4419830000000000       0.35607599999999984        7.8900000000015069E-004
 H3           1.5277110000000000        1.4444480000000004       -3.4600000000000186E-003
 H3           1.8975439999999999       -6.1822999999999517E-002  0.90020200000000017     
 H3           1.9010790000000002       -6.8417000000000172E-002 -0.89381099999999991     
           8 CsA3      
   9.0893999999999995       -6.8300000000000001E-004  -1.7162499999999999E-003   2.3822499999999998E-003   8.5370399999999993       -1.7539999999999999E-003   2.4157499999999999E-003   2.5054999999999999E-003   12.323900000000000     
 H           0.47178999999999949       0.40446899999999997       0.83646499999999868     
 H           0.10904399999999992       -1.0344650000000000       -1.4200000000013091E-003
 H           0.45788299999999982       0.40534500000000001      -0.84403200000000034     
 N            0.0000000000000000        0.0000000000000000        0.0000000000000000     
 C           -1.4427520000000005       0.35296699999999998        1.1355000000000004E-002
 H3          -1.8920570000000003       -6.6893999999999995E-002  0.91314299999999982     
 H3          -1.5312680000000003        1.4410859999999999        8.9030000000001053E-003
 H3          -1.9071820000000002       -7.2033000000000000E-002 -0.88037200000000126     
           8 CsA4      
   9.0893999999999995       -6.8300000000000001E-004  -1.7162499999999999E-003   2.3822499999999998E-003   8.5370399999999993       -1.7539999999999999E-003   2.4157499999999999E-003   2.5054999999999999E-003   12.323900000000000     
 H           0.46516399999999991      -0.40601500000000001       0.83972999999999942     
 H           0.46562799999999993      -0.40282400000000029      -0.84076300000000082     
 H           0.10864699999999994        1.0344340000000001        2.1219999999999573E-003
 N            0.0000000000000000        0.0000000000000000        0.0000000000000000     
 C           -1.4417770000000001      -0.35684000000000005       -1.5929999999997335E-003
 H3          -1.8983090000000000        5.9496999999999467E-002 -0.90151499999999984     
 H3          -1.5265930000000001       -1.4454250000000002        3.2969999999998834E-003
 H3          -1.9020210000000000        6.7371999999999765E-002  0.89275199999999977     
