# Supplementary material for: Finite-Temperature Evolution of Frenkel Defects in Hybrid Perovskites: Healing and Lead-Methylammonium Antisite Pairs
Source: ACS Appl Mater Interfaces. 2026 Apr 9;18(15):22071–80. doi: 10.1021/acsami.6c02743 (PMC13107386; doi:10.1021/acsami.6c02743)
Supplement: Supplementary file 2 [file am6c02743_si_002.zip › supporting/fig4/PB/ene300__]

       -552919.77274 
       -552840.70920 
       -552881.10244 
       -552828.00386 
       -552836.73526 
       -552838.35124 
       -552830.16242 
       -552843.51960 
       -552827.96138 
       -552833.93686 
       -552836.91202 
