# Supplementary material for: Finite-Temperature Evolution of Frenkel Defects in Hybrid Perovskites: Healing and Lead-Methylammonium Antisite Pairs
Source: ACS Appl Mater Interfaces. 2026 Apr 9;18(15):22071–80. doi: 10.1021/acsami.6c02743 (PMC13107386; doi:10.1021/acsami.6c02743)
Supplement: Supplementary file 2 [file am6c02743_si_002.zip › supporting/fig4/PB/D5.xyz]

        9600
   90.893999999999991       -6.8300000000000001E-003  -1.7162499999999997E-002   2.3822499999999996E-002   85.370399999999989       -1.7540000000000000E-002   4.8314999999999999E-003   5.0109999999999998E-003   24.647800000000000     
Pb          0.02665       -0.01939       -0.00315
Pb          0.03576       -0.00464        6.16126
Pb          4.58023        4.26937        6.15379
Pb          9.11605       -0.02007       -0.00487
Pb         13.66344        4.26000       -0.00956
Pb          9.12516       -0.00532        6.15954
Pb         13.66963        4.26869        6.15207
Pb         18.20545       -0.02076       -0.00658
Pb         22.75284        4.25931       -0.01127
Pb         18.21456       -0.00601        6.15783
Pb         22.75903        4.26800        6.15036
Pb         27.29485       -0.02144       -0.00830
Pb         31.84224        4.25863       -0.01299
Pb         27.30396       -0.00669        6.15611
Pb         31.84843        4.26732        6.14864
Pb         36.38425       -0.02212       -0.01001
Pb         40.93164        4.25795       -0.01470
Pb         36.39336       -0.00737        6.15440
Pb         40.93783        4.26664        6.14693
Pb         45.47365       -0.02280       -0.01173
Pb         50.02104        4.25727       -0.01642
Pb         45.48276       -0.00805        6.15268
Pb         50.02723        4.26595        6.14521
Pb         54.56305       -0.02349       -0.01345
Pb         59.11044        4.25658       -0.01814
Pb         54.57216       -0.00874        6.15096
Pb         59.11663        4.26527        6.14349
Pb         63.65245       -0.02417       -0.01516
Pb         68.19984        4.25590       -0.01985
Pb         63.66156       -0.00942        6.14925
Pb         68.20603        4.26459        6.14178
Pb         72.74185       -0.02485       -0.01688
Pb         77.28924        4.25522       -0.02157
Pb         72.75096       -0.01010        6.14753
Pb         77.29543        4.26391        6.14006
Pb         81.83125       -0.02554       -0.01860
Pb         86.37864        4.25453       -0.02329
Pb         81.84036       -0.01079        6.14581
Pb         86.38483        4.26322        6.13834
Pb          0.02903        8.51765       -0.00490
Pb          4.57642       12.79772       -0.00959
Pb          0.03814        8.53240        6.15951
Pb          4.58261       12.80641        6.15204
Pb          9.11843        8.51697       -0.00662
Pb         13.66582       12.79704       -0.01131
Pb          9.12754        8.53172        6.15779
Pb         13.67201       12.80573        6.15032
Pb         18.20783        8.51628       -0.00834
Pb         22.75522       12.79635       -0.01303
Pb         18.21694        8.53103        6.15607
Pb         22.76141       12.80504        6.14860
Pb         27.29723        8.51560       -0.01005
Pb         31.84462       12.79567       -0.01474
Pb         27.30634        8.53035        6.15436
Pb         31.85081       12.80436        6.14689
Pb         36.38663        8.51492       -0.01177
Pb         40.93402       12.79499       -0.01646
Pb         36.39574        8.52967        6.15264
Pb         40.94021       12.80368        6.14517
Pb         45.47603        8.51423       -0.01349
Pb         50.02342       12.79430       -0.01818
Pb         45.48514        8.52899        6.15092
Pb         50.02961       12.80299        6.14346
Pb         54.56543        8.51355       -0.01520
Pb         59.11282       12.79362       -0.01989
Pb         54.57454        8.52830        6.14921
Pb         59.11901       12.80231        6.14174
Pb         63.65483        8.51287       -0.01692
Pb         68.20222       12.79294       -0.02161
Pb         63.66394        8.52762        6.14749
Pb         68.20841       12.80163        6.14002
Pb         72.74423        8.51219       -0.01863
Pb         77.29162       12.79226       -0.02332
Pb         72.75334        8.52694        6.14578
Pb         77.29781       12.80095        6.13831
Pb         81.83363        8.51150       -0.02035
Pb         86.38102       12.79157       -0.02504
Pb         81.84274        8.52625        6.14406
Pb         86.38721       12.80026        6.13659
Pb          0.03141       17.05469       -0.00666
Pb          4.57880       21.33476       -0.01135
Pb          0.04052       17.06944        6.15775
Pb          4.58500       21.34345        6.15028
Pb          9.12082       17.05401       -0.00837
Pb         13.66820       21.33408       -0.01306
Pb          9.12992       17.06876        6.15604
Pb         13.67440       21.34277        6.14857
Pb         18.21022       17.05332       -0.01009
Pb         22.75760       21.33339       -0.01478
Pb         18.21932       17.06807        6.15432
Pb         22.76379       21.34208        6.14685
Pb         27.29961       17.05264       -0.01181
Pb         31.84700       21.33271       -0.01650
Pb         27.30872       17.06739        6.15260
Pb         31.85319       21.34140        6.14513
Pb         36.38902       17.05196       -0.01352
Pb         40.93640       21.33203       -0.01821
Pb         36.39812       17.06671        6.15089
Pb         40.94259       21.34072        6.14342
Pb         45.47841       17.05128       -0.01524
Pb         50.02580       21.33134       -0.01993
Pb         45.48752       17.06602        6.14917
Pb         50.03200       21.34004        6.14170
Pb         54.56782       17.05059       -0.01696
Pb         59.11520       21.33066       -0.02165
Pb         54.57692       17.06534        6.14745
Pb         59.12139       21.33935        6.13998
Pb         63.65722       17.04991       -0.01867
Pb         68.20460       21.32998       -0.02336
Pb         63.66632       17.06466        6.14574
Pb         68.21080       21.33867        6.13827
Pb         72.74662       17.04923       -0.02039
Pb         77.29400       21.32930       -0.02508
Pb         72.75572       17.06398        6.14402
Pb         77.30020       21.33799        6.13655
Pb         81.83602       17.04854       -0.02210
Pb         86.38340       21.32861       -0.02679
Pb         81.84512       17.06329        6.14231
Pb         86.38959       21.33730        6.13484
Pb          0.03380       25.59173       -0.00841
Pb          4.58119       29.87180       -0.01310
Pb          0.04291       25.60648        6.15600
Pb          4.58738       29.88049        6.14853
Pb          9.12320       25.59105       -0.01013
Pb         13.67059       29.87112       -0.01482
Pb          9.13231       25.60580        6.15428
Pb         13.67678       29.87981        6.14681
Pb         18.21260       25.59036       -0.01184
Pb         22.75999       29.87043       -0.01653
Pb         18.22171       25.60511        6.15257
Pb         22.76618       29.87912        6.14510
Pb         27.30200       25.58968       -0.01356
Pb         31.84939       29.86975       -0.01825
Pb         27.31111       25.60443        6.15085
Pb         31.85558       29.87844        6.14338
Pb         36.39140       25.58900       -0.01528
Pb         40.93879       29.86907       -0.01997
Pb         36.40051       25.60375        6.14913
Pb         40.94498       29.87776        6.14166
Pb         45.48080       25.58832       -0.01699
Pb         50.02819       29.86838       -0.02168
Pb         45.48991       25.60307        6.14742
Pb         50.03438       29.87708        6.13995
Pb         54.57020       25.58763       -0.01871
Pb         59.11759       29.86770       -0.02340
Pb         54.57931       25.60238        6.14570
Pb         59.12378       29.87639        6.13823
Pb         63.65960       25.58695       -0.02043
Pb         68.20699       29.86702       -0.02512
Pb         63.66871       25.60170        6.14398
Pb         68.21318       29.87571        6.13651
Pb         72.74900       25.58627       -0.02214
Pb         77.29639       29.86634       -0.02683
Pb         72.75811       25.60102        6.14227
Pb         77.30258       29.87503        6.13480
Pb         81.83840       25.58558       -0.02386
Pb         86.38579       29.86565       -0.02855
Pb         81.84751       25.60033        6.14055
Pb         86.39198       29.87434        6.13308
Pb          0.03618       34.12877       -0.01017
Pb          4.58357       38.40884       -0.01486
Pb          0.04529       34.14352        6.15424
Pb          4.58976       38.41753        6.14677
Pb          9.12558       34.12809       -0.01188
Pb         13.67297       38.40816       -0.01657
Pb          9.13469       34.14284        6.15253
Pb         13.67916       38.41685        6.14506
Pb         18.21498       34.12740       -0.01360
Pb         22.76237       38.40747       -0.01829
Pb         18.22409       34.14215        6.15081
Pb         22.76856       38.41616        6.14334
Pb         27.30438       34.12672       -0.01532
Pb         31.85177       38.40679       -0.02000
Pb         27.31349       34.14147        6.14909
Pb         31.85796       38.41548        6.14163
Pb         36.39378       34.12604       -0.01703
Pb         40.94117       38.40611       -0.02172
Pb         36.40289       34.14079        6.14738
Pb         40.94736       38.41480        6.13991
Pb         45.48318       34.12535       -0.01875
Pb         50.03057       38.40543       -0.02344
Pb         45.49229       34.14010        6.14566
Pb         50.03676       38.41412        6.13819
Pb         54.57258       34.12467       -0.02046
Pb         59.11997       38.40474       -0.02515
Pb         54.58169       34.13942        6.14395
Pb         59.12616       38.41343        6.13648
Pb         63.66198       34.12399       -0.02218
Pb         68.20937       38.40406       -0.02687
Pb         63.67109       34.13874        6.14223
Pb         68.21556       38.41275        6.13476
Pb         72.75138       34.12331       -0.02390
Pb         77.29877       38.40338       -0.02859
Pb         72.76049       34.13806        6.14051
Pb         77.30496       38.41207        6.13304
Pb         81.84078       34.12262       -0.02561
Pb         86.38817       38.40269       -0.03030
Pb         81.84989       34.13737        6.13880
Pb         86.39436       38.41138        6.13133
Pb          0.03856       42.66581       -0.01192
Pb          4.58595       46.94588       -0.01661
Pb          0.04767       42.68056        6.15249
Pb          4.59214       46.95457        6.14502
Pb          9.12796       42.66513       -0.01364
Pb         13.67535       46.94520       -0.01833
Pb          9.13707       42.67988        6.15077
Pb         13.68154       46.95389        6.14330
Pb         18.21736       42.66444       -0.01535
Pb         22.76475       46.94451       -0.02004
Pb         18.22647       42.67919        6.14906
Pb         22.77094       46.95320        6.14159
Pb         27.30676       42.66376       -0.01707
Pb         31.85415       46.94383       -0.02176
Pb         27.31587       42.67851        6.14734
Pb         31.86034       46.95252        6.13987
Pb         36.39616       42.66308       -0.01878
Pb         40.94355       46.94315       -0.02347
Pb         36.40527       42.67783        6.14562
Pb         40.94974       46.95184        6.13816
Pb         45.48556       42.66239       -0.02050
Pb         49.53295       47.94246       -1.02519
Pb         52.53295       46.94246        0.97481
Pb         45.49467       42.67715        6.14391
Pb         50.03914       46.95115        6.13644
Pb         54.57496       42.66171       -0.02222
Pb         59.12235       46.94178       -0.02691
Pb         54.58407       42.67646        6.14219
Pb         59.12854       46.95047        6.13472
Pb         63.66436       42.66103       -0.02393
Pb         68.21175       46.94110       -0.02862
Pb         63.67347       42.67578        6.14048
Pb         68.21794       46.94979        6.13301
Pb         72.75376       42.66035       -0.02565
Pb         77.30115       46.94042       -0.03034
Pb         72.76287       42.67510        6.13876
Pb         77.30734       46.94911        6.13129
Pb         81.84316       42.65966       -0.02737
Pb         86.39055       46.93973       -0.03206
Pb         81.85227       42.67441        6.13704
Pb         86.39674       46.94842        6.12957
Pb          0.04094       51.20285       -0.01367
Pb          4.58833       55.48292       -0.01836
Pb          0.05005       51.21760        6.15074
Pb          4.59452       55.49161        6.14327
Pb          9.13034       51.20217       -0.01539
Pb         13.67773       55.48224       -0.02008
Pb          9.13945       51.21692        6.14902
Pb         13.68392       55.49093        6.14155
Pb         18.21974       51.20148       -0.01711
Pb         22.76713       55.48155       -0.02180
Pb         18.22885       51.21623        6.14730
Pb         22.77332       55.49024        6.13983
Pb         27.30914       51.20080       -0.01882
Pb         31.85653       55.48087       -0.02351
Pb         27.31825       51.21555        6.14559
Pb         31.86272       55.48956        6.13812
Pb         36.39854       51.20012       -0.02054
Pb         40.94593       55.48019       -0.02523
Pb         36.40765       51.21487        6.14387
Pb         40.95212       55.48888        6.13640
Pb         45.48794       51.19944       -0.02226
Pb         50.03533       55.47951       -0.02695
Pb         45.49705       51.21419        6.14215
Pb         50.04152       55.48819        6.13469
Pb         54.57734       51.19875       -0.02397
Pb         59.12473       55.47882       -0.02866
Pb         54.58645       51.21350        6.14044
Pb         59.13092       55.48751        6.13297
Pb         63.66674       51.19807       -0.02569
Pb         68.21413       55.47814       -0.03038
Pb         63.67585       51.21282        6.13872
Pb         68.22032       55.48683        6.13125
Pb         72.75614       51.19739       -0.02740
Pb         77.30353       55.47746       -0.03209
Pb         72.76525       51.21214        6.13701
Pb         77.30972       55.48615        6.12954
Pb         81.84554       51.19670       -0.02912
Pb         86.39293       55.47677       -0.03381
Pb         81.85465       51.21145        6.13529
Pb         86.39912       55.48546        6.12782
Pb          0.04333       59.73989       -0.01543
Pb          4.59072       64.01996       -0.02012
Pb          0.05244       59.75464        6.14898
Pb          4.59691       64.02865        6.14151
Pb          9.13273       59.73921       -0.01714
Pb         13.68012       64.01928       -0.02183
Pb          9.14184       59.75396        6.14727
Pb         13.68631       64.02797        6.13980
Pb         18.22213       59.73852       -0.01886
Pb         22.76952       64.01859       -0.02355
Pb         18.23124       59.75327        6.14555
Pb         22.77571       64.02728        6.13808
Pb         27.31153       59.73784       -0.02058
Pb         31.85892       64.01791       -0.02527
Pb         27.32064       59.75259        6.14383
Pb         31.86511       64.02660        6.13636
Pb         36.40093       59.73716       -0.02229
Pb         40.94832       64.01723       -0.02698
Pb         36.41004       59.75191        6.14212
Pb         40.95451       64.02592        6.13465
Pb         45.49033       59.73647       -0.02401
Pb         50.03772       64.01654       -0.02870
Pb         45.49944       59.75122        6.14040
Pb         50.04391       64.02523        6.13293
Pb         54.57973       59.73579       -0.02573
Pb         59.12712       64.01586       -0.03042
Pb         54.58884       59.75054        6.13868
Pb         59.13331       64.02455        6.13121
Pb         63.66913       59.73511       -0.02744
Pb         68.21652       64.01518       -0.03213
Pb         63.67824       59.74986        6.13697
Pb         68.22271       64.02387        6.12950
Pb         72.75853       59.73443       -0.02916
Pb         77.30592       64.01450       -0.03385
Pb         72.76764       59.74918        6.13525
Pb         77.31211       64.02319        6.12778
Pb         81.84793       59.73374       -0.03087
Pb         86.39532       64.01381       -0.03556
Pb         81.85704       59.74849        6.13354
Pb         86.40151       64.02250        6.12607
Pb          0.04571       68.27693       -0.01718
Pb          4.59310       72.55700       -0.02187
Pb          0.05482       68.29168        6.14723
Pb          4.59929       72.56569        6.13976
Pb          9.13511       68.27625       -0.01890
Pb         13.68250       72.55632       -0.02359
Pb          9.14422       68.29100        6.14551
Pb         13.68869       72.56501        6.13804
Pb         18.22451       68.27556       -0.02062
Pb         22.77190       72.55563       -0.02530
Pb         18.23362       68.29031        6.14379
Pb         22.77809       72.56432        6.13633
Pb         27.31391       68.27488       -0.02233
Pb         31.86130       72.55495       -0.02702
Pb         27.32302       68.28963        6.14208
Pb         31.86749       72.56364        6.13461
Pb         36.40331       68.27420       -0.02405
Pb         40.95070       72.55427       -0.02874
Pb         36.41242       68.28895        6.14036
Pb         40.95689       72.56296        6.13289
Pb         45.49271       68.27352       -0.02576
Pb         50.04010       72.55358       -0.03045
Pb         45.50182       68.28826        6.13865
Pb         50.04629       72.56227        6.13118
Pb         54.58211       68.27283       -0.02748
Pb         59.12950       72.55290       -0.03217
Pb         54.59122       68.28758        6.13693
Pb         59.13569       72.56159        6.12946
Pb         63.67151       68.27215       -0.02920
Pb         68.21890       72.55222       -0.03389
Pb         63.68062       68.28690        6.13521
Pb         68.22509       72.56091        6.12774
Pb         72.76091       68.27147       -0.03091
Pb         77.30830       72.55154       -0.03560
Pb         72.77002       68.28622        6.13350
Pb         77.31449       72.56023        6.12603
Pb         81.85031       68.27078       -0.03263
Pb         86.39770       72.55085       -0.03732
Pb         81.85942       68.28553        6.13178
Pb         86.40389       72.55954        6.12431
Pb          0.04809       76.81397       -0.01894
Pb          4.59548       81.09404       -0.02363
Pb          0.05720       76.82872        6.14547
Pb          4.60167       81.10273        6.13800
Pb          9.13749       76.81329       -0.02065
Pb         13.68488       81.09336       -0.02534
Pb          9.14660       76.82804        6.14376
Pb         13.69107       81.10205        6.13629
Pb         18.22689       76.81260       -0.02237
Pb         22.77428       81.09267       -0.02706
Pb         18.23600       76.82735        6.14204
Pb         22.78047       81.10136        6.13457
Pb         27.31629       76.81192       -0.02408
Pb         31.86368       81.09199       -0.02877
Pb         27.32540       76.82667        6.14032
Pb         31.86987       81.10068        6.13286
Pb         36.40569       76.81124       -0.02580
Pb         40.95308       81.09131       -0.03049
Pb         36.41480       76.82599        6.13861
Pb         40.95927       81.10000        6.13114
Pb         45.49509       76.81055       -0.02752
Pb         50.04248       81.09063       -0.03221
Pb         45.50420       76.82531        6.13689
Pb         50.04867       81.09932        6.12942
Pb         54.58449       76.80987       -0.02923
Pb         59.13188       81.08994       -0.03392
Pb         54.59360       76.82462        6.13518
Pb         59.13807       81.09863        6.12771
Pb         63.67389       76.80919       -0.03095
Pb         68.22128       81.08926       -0.03564
Pb         63.68300       76.82394        6.13346
Pb         68.22747       81.09795        6.12599
Pb         72.76329       76.80851       -0.03267
Pb         77.31068       81.08858       -0.03736
Pb         72.77240       76.82326        6.13174
Pb         77.31687       81.09727        6.12427
Pb         81.85269       76.80782       -0.03438
Pb         86.40008       81.08789       -0.03907
Pb         81.86180       76.82257        6.13003
Pb         86.40627       81.09658        6.12256
Pb          0.02907       -0.01689       12.32075
Pb          4.57646        4.26319       12.31606
Pb          0.03818       -0.00214       18.48516
Pb          4.58265        4.27188       18.47769
Pb          9.11847       -0.01757       12.31903
Pb         13.66586        4.26250       12.31434
Pb          9.12758       -0.00282       18.48344
Pb         13.67205        4.27119       18.47597
Pb         18.20787       -0.01825       12.31732
Pb         22.75526        4.26182       12.31263
Pb         18.21698       -0.00350       18.48173
Pb         22.76145        4.27051       18.47426
Pb         27.29727       -0.01893       12.31560
Pb         31.84466        4.26114       12.31091
Pb         27.30638       -0.00418       18.48001
Pb         31.85085        4.26983       18.47254
Pb         36.38667       -0.01962       12.31389
Pb         40.93406        4.26045       12.30920
Pb         36.39578       -0.00487       18.47829
Pb         40.94025        4.26914       18.47083
Pb         45.47607       -0.02030       12.31217
Pb         50.02346        4.25977       12.30748
Pb         45.48518       -0.00555       18.47658
Pb         50.02965        4.26846       18.46911
Pb         54.56547       -0.02098       12.31045
Pb         59.11286        4.25909       12.30576
Pb         54.57458       -0.00623       18.47486
Pb         59.11905        4.26778       18.46739
Pb         63.65487       -0.02167       12.30874
Pb         68.20226        4.25840       12.30405
Pb         63.66398       -0.00692       18.47315
Pb         68.20845        4.26710       18.46568
Pb         72.74427       -0.02235       12.30702
Pb         77.29166        4.25772       12.30233
Pb         72.75338       -0.00760       18.47143
Pb         77.29785        4.26641       18.46396
Pb         81.83367       -0.02303       12.30530
Pb         86.38106        4.25704       12.30061
Pb         81.84278       -0.00828       18.46971
Pb         86.38725        4.26573       18.46224
Pb          0.03145        8.52016       12.31900
Pb          4.57884       12.80022       12.31431
Pb          0.04056        8.53491       18.48341
Pb          4.58503       12.80892       18.47594
Pb          9.12085        8.51947       12.31728
Pb         13.66824       12.79954       12.31259
Pb          9.12996        8.53422       18.48169
Pb         13.67443       12.80823       18.47422
Pb         18.21025        8.51879       12.31556
Pb         22.75764       12.79886       12.31087
Pb         18.21936        8.53354       18.47997
Pb         22.76383       12.80755       18.47250
Pb         27.29965        8.51811       12.31385
Pb         31.84704       12.79818       12.30916
Pb         27.30876        8.53286       18.47826
Pb         31.85323       12.80687       18.47079
Pb         36.38905        8.51742       12.31213
Pb         40.93644       12.79749       12.30744
Pb         36.39816        8.53217       18.47654
Pb         40.94263       12.80618       18.46907
Pb         45.47845        8.51674       12.31042
Pb         50.02584       12.79681       12.30573
Pb         45.48756        8.53149       18.47482
Pb         50.03203       12.80550       18.46736
Pb         54.56785        8.51606       12.30870
Pb         59.11524       12.79613       12.30401
Pb         54.57696        8.53081       18.47311
Pb         59.12143       12.80482       18.46564
Pb         63.65725        8.51537       12.30698
Pb         68.20464       12.79544       12.30229
Pb         63.66636        8.53012       18.47139
Pb         68.21083       12.80414       18.46392
Pb         72.74665        8.51469       12.30527
Pb         77.29404       12.79476       12.30058
Pb         72.75576        8.52944       18.46968
Pb         77.30023       12.80345       18.46221
Pb         81.83605        8.51401       12.30355
Pb         86.38344       12.79408       12.29886
Pb         81.84516        8.52876       18.46796
Pb         86.38963       12.80277       18.46049
Pb          0.03383       17.05720       12.31724
Pb          4.58122       21.33726       12.31255
Pb          0.04294       17.07194       18.48165
Pb          4.58741       21.34596       18.47418
Pb          9.12323       17.05651       12.31553
Pb         13.67062       21.33658       12.31084
Pb          9.13234       17.07126       18.47994
Pb         13.67681       21.34527       18.47247
Pb         18.21263       17.05583       12.31381
Pb         22.76002       21.33590       12.30912
Pb         18.22174       17.07058       18.47822
Pb         22.76621       21.34459       18.47075
Pb         27.30203       17.05515       12.31209
Pb         31.84942       21.33522       12.30740
Pb         27.31114       17.06990       18.47650
Pb         31.85561       21.34391       18.46903
Pb         36.39143       17.05446       12.31038
Pb         40.93882       21.33453       12.30569
Pb         36.40054       17.06921       18.47479
Pb         40.94501       21.34322       18.46732
Pb         45.48083       17.05378       12.30866
Pb         50.02822       21.33385       12.30397
Pb         45.48994       17.06853       18.47307
Pb         50.03441       21.34254       18.46560
Pb         54.57023       17.05310       12.30694
Pb         59.11762       21.33317       12.30226
Pb         54.57934       17.06785       18.47135
Pb         59.12381       21.34186       18.46388
Pb         63.65963       17.05241       12.30523
Pb         68.20702       21.33248       12.30054
Pb         63.66874       17.06716       18.46964
Pb         68.21321       21.34117       18.46217
Pb         72.74903       17.05173       12.30351
Pb         77.29642       21.33180       12.29882
Pb         72.75814       17.06648       18.46792
Pb         77.30261       21.34049       18.46045
Pb         81.83843       17.05105       12.30180
Pb         86.38582       21.33112       12.29711
Pb         81.84754       17.06580       18.46621
Pb         86.39201       21.33981       18.45874
Pb          0.03621       25.59424       12.31549
Pb          4.58360       29.87430       12.31080
Pb          0.04532       25.60899       18.47990
Pb          4.58979       29.88300       18.47243
Pb          9.12561       25.59355       12.31377
Pb         13.67300       29.87362       12.30908
Pb          9.13472       25.60830       18.47818
Pb         13.67919       29.88231       18.47071
Pb         18.21501       25.59287       12.31206
Pb         22.76240       29.87294       12.30737
Pb         18.22412       25.60762       18.47647
Pb         22.76859       29.88163       18.46899
Pb         27.30441       25.59219       12.31034
Pb         31.85180       29.87226       12.30565
Pb         27.31352       25.60694       18.47475
Pb         31.85799       29.88095       18.46728
Pb         36.39381       25.59150       12.30862
Pb         40.94120       29.87157       12.30393
Pb         36.40292       25.60625       18.47303
Pb         40.94739       29.88026       18.46556
Pb         45.48321       25.59082       12.30691
Pb         50.03060       29.87089       12.30222
Pb         45.49232       25.60557       18.47132
Pb         50.03679       29.87958       18.46385
Pb         54.57261       25.59014       12.30519
Pb         59.12000       29.87021       12.30050
Pb         54.58172       25.60489       18.46960
Pb         59.12619       29.87890       18.46213
Pb         63.66201       25.58945       12.30347
Pb         68.20940       29.86952       12.29878
Pb         63.67112       25.60420       18.46788
Pb         68.21559       29.87822       18.46041
Pb         72.75141       25.58877       12.30176
Pb         77.29880       29.86884       12.29707
Pb         72.76052       25.60352       18.46617
Pb         77.30499       29.87753       18.45870
Pb         81.84081       25.58809       12.30004
Pb         86.38820       29.86816       12.29535
Pb         81.84992       25.60284       18.46445
Pb         86.39439       29.87685       18.45698
Pb          0.03859       34.13128       12.31373
Pb          4.58598       38.41134       12.30904
Pb          0.04770       34.14603       18.47814
Pb          4.59218       38.42004       18.47067
Pb          9.12800       34.13059       12.31202
Pb         13.67539       38.41066       12.30733
Pb          9.13711       34.14534       18.47643
Pb         13.68158       38.41935       18.46896
Pb         18.21739       34.12991       12.31030
Pb         22.76478       38.40998       12.30561
Pb         18.22650       34.14466       18.47471
Pb         22.77097       38.41867       18.46724
Pb         27.30680       34.12923       12.30859
Pb         31.85419       38.40930       12.30390
Pb         27.31591       34.14398       18.47300
Pb         31.86038       38.41799       18.46552
Pb         36.39619       34.12854       12.30687
Pb         40.94358       38.40861       12.30218
Pb         36.40530       34.14329       18.47128
Pb         40.94978       38.41730       18.46381
Pb         45.48560       34.12786       12.30515
Pb         50.03298       38.40793       12.30046
Pb         45.49471       34.14261       18.46956
Pb         50.03918       38.41662       18.46209
Pb         54.57500       34.12718       12.30344
Pb         59.12239       38.40725       12.29875
Pb         54.58411       34.14193       18.46785
Pb         59.12857       38.41594       18.46038
Pb         63.66439       34.12649       12.30172
Pb         68.21179       38.40656       12.29703
Pb         63.67350       34.14124       18.46613
Pb         68.21797       38.41526       18.45866
Pb         72.75379       34.12581       12.30000
Pb         77.30119       38.40588       12.29531
Pb         72.76291       34.14056       18.46441
Pb         77.30737       38.41457       18.45694
Pb         81.84319       34.12513       12.29829
Pb         86.39059       38.40520       12.29360
Pb         81.85231       34.13988       18.46270
Pb         86.39678       38.41389       18.45523
Pb          0.04098       42.66831       12.31198
Pb          4.58837       46.94839       12.30729
Pb          0.05009       42.68306       18.47639
Pb          4.59456       46.95708       18.46892
Pb          9.13038       42.66763       12.31026
Pb         13.67777       46.94770       12.30557
Pb          9.13949       42.68238       18.47467
Pb         13.68396       46.95639       18.46720
Pb         18.21978       42.66695       12.30855
Pb         22.76717       46.94702       12.30386
Pb         18.22889       42.68170       18.47296
Pb         22.77336       46.95571       18.46549
Pb         27.30918       42.66627       12.30683
Pb         31.85657       46.94634       12.30214
Pb         27.31829       42.68102       18.47124
Pb         31.86276       46.95503       18.46377
Pb         36.39858       42.66558       12.30512
Pb         40.94597       46.94565       12.30043
Pb         36.40769       42.68033       18.46953
Pb         40.95216       46.95434       18.46205
Pb         45.48798       42.66490       12.30340
Pb         50.03537       46.94497       12.29871
Pb         45.49709       42.67965       18.46781
Pb         50.04156       46.95366       18.46034
Pb         54.57738       42.66422       12.30168
Pb         59.12477       46.94429       12.29699
Pb         54.58649       42.67897       18.46609
Pb         59.13096       46.95298       18.45862
Pb         63.66678       42.66353       12.29997
Pb         68.21417       46.94360       12.29528
Pb         63.67589       42.67828       18.46438
Pb         68.22036       46.95229       18.45691
Pb         72.75618       42.66285       12.29825
Pb         77.30357       46.94292       12.29356
Pb         72.76529       42.67760       18.46266
Pb         77.30976       46.95161       18.45519
Pb         81.84558       42.66217       12.29653
Pb         86.39297       46.94224       12.29184
Pb         81.85469       42.67692       18.46094
Pb         86.39916       46.95093       18.45347
Pb          0.04336       51.20535       12.31023
Pb          4.59075       55.48542       12.30554
Pb          0.05247       51.22010       18.47464
Pb          4.59694       55.49412       18.46717
Pb          9.13276       51.20467       12.30851
Pb         13.68015       55.48474       12.30382
Pb          9.14187       51.21942       18.47292
Pb         13.68634       55.49343       18.46545
Pb         18.22216       51.20399       12.30679
Pb         22.76955       55.48406       12.30210
Pb         18.23127       51.21874       18.47120
Pb         22.77574       55.49275       18.46373
Pb         27.31156       51.20331       12.30508
Pb         31.85895       55.48338       12.30039
Pb         27.32067       51.21806       18.46949
Pb         31.86514       55.49207       18.46202
Pb         36.40096       51.20262       12.30336
Pb         40.94835       55.48269       12.29867
Pb         36.41007       51.21737       18.46777
Pb         40.95454       55.49138       18.46030
Pb         45.49036       51.20194       12.30165
Pb         50.03775       55.48201       12.29696
Pb         45.49947       51.21669       18.46606
Pb         50.04394       55.49070       18.45858
Pb         54.57976       51.20126       12.29993
Pb         59.12715       55.48133       12.29524
Pb         54.58887       51.21601       18.46434
Pb         59.13334       55.49002       18.45687
Pb         63.66916       51.20057       12.29821
Pb         68.21655       55.48064       12.29352
Pb         63.67827       51.21532       18.46262
Pb         68.22274       55.48933       18.45515
Pb         72.75856       51.19989       12.29650
Pb         77.30595       55.47996       12.29181
Pb         72.76767       51.21464       18.46091
Pb         77.31214       55.48865       18.45344
Pb         81.84796       51.19921       12.29478
Pb         86.39535       55.47928       12.29009
Pb         81.85707       51.21396       18.45919
Pb         86.40154       55.48797       18.45172
Pb          0.04574       59.74240       12.30847
Pb          4.59313       64.02246       12.30378
Pb          0.05485       59.75715       18.47288
Pb          4.59932       64.03116       18.46541
Pb          9.13514       59.74171       12.30676
Pb         13.68253       64.02178       12.30207
Pb          9.14425       59.75646       18.47117
Pb         13.68872       64.03047       18.46370
Pb         18.22454       59.74103       12.30504
Pb         22.77193       64.02110       12.30035
Pb         18.23365       59.75578       18.46945
Pb         22.77812       64.02979       18.46198
Pb         27.31394       59.74035       12.30332
Pb         31.86133       64.02042       12.29863
Pb         27.32305       59.75510       18.46773
Pb         31.86752       64.02911       18.46026
Pb         36.40334       59.73966       12.30161
Pb         40.95073       64.01973       12.29692
Pb         36.41245       59.75441       18.46602
Pb         40.95692       64.02842       18.45855
Pb         45.49274       59.73898       12.29989
Pb         50.04013       64.01905       12.29520
Pb         45.50185       59.75373       18.46430
Pb         50.04632       64.02774       18.45683
Pb         54.58214       59.73830       12.29817
Pb         59.12953       64.01837       12.29349
Pb         54.59125       59.75305       18.46258
Pb         59.13572       64.02706       18.45511
Pb         63.67154       59.73761       12.29646
Pb         68.21893       64.01768       12.29177
Pb         63.68065       59.75236       18.46087
Pb         68.22512       64.02638       18.45340
Pb         72.76094       59.73693       12.29474
Pb         77.30833       64.01700       12.29005
Pb         72.77005       59.75168       18.45915
Pb         77.31452       64.02569       18.45168
Pb         81.85034       59.73625       12.29303
Pb         86.39773       64.01632       12.28834
Pb         81.85945       59.75100       18.45744
Pb         86.40392       64.02501       18.44997
Pb          0.04812       68.27944       12.30672
Pb          4.59551       72.55951       12.30203
Pb          0.05723       68.29418       18.47113
Pb          4.60170       72.56820       18.46366
Pb          9.13752       68.27875       12.30500
Pb         13.68491       72.55882       12.30031
Pb          9.14663       68.29350       18.46941
Pb         13.69110       72.56751       18.46194
Pb         18.22692       68.27807       12.30329
Pb         22.77431       72.55814       12.29860
Pb         18.23603       68.29282       18.46769
Pb         22.78050       72.56683       18.46023
Pb         27.31632       68.27739       12.30157
Pb         31.86371       72.55746       12.29688
Pb         27.32543       68.29214       18.46598
Pb         31.86990       72.56615       18.45851
Pb         36.40572       68.27670       12.29985
Pb         40.95311       72.55677       12.29516
Pb         36.41483       68.29145       18.46426
Pb         40.95930       72.56546       18.45679
Pb         45.49512       68.27602       12.29814
Pb         50.04251       72.55609       12.29345
Pb         45.50423       68.29077       18.46255
Pb         50.04870       72.56478       18.45508
Pb         54.58452       68.27534       12.29642
Pb         59.13191       72.55541       12.29173
Pb         54.59363       68.29009       18.46083
Pb         59.13810       72.56410       18.45336
Pb         63.67392       68.27465       12.29470
Pb         68.22131       72.55472       12.29001
Pb         63.68303       68.28940       18.45911
Pb         68.22750       72.56342       18.45164
Pb         72.76332       68.27397       12.29299
Pb         77.31071       72.55404       12.28830
Pb         72.77243       68.28872       18.45740
Pb         77.31690       72.56273       18.44993
Pb         81.85272       68.27329       12.29127
Pb         86.40011       72.55336       12.28658
Pb         81.86183       68.28804       18.45568
Pb         86.40630       72.56205       18.44821
Pb          0.05051       76.81647       12.30496
Pb          4.59790       81.09655       12.30027
Pb          0.05962       76.83123       18.46937
Pb          4.60409       81.10524       18.46190
Pb          9.13991       76.81579       12.30325
Pb         13.68730       81.09586       12.29856
Pb          9.14902       76.83054       18.46766
Pb         13.69349       81.10455       18.46019
Pb         18.22931       76.81511       12.30153
Pb         22.77670       81.09518       12.29684
Pb         18.23842       76.82986       18.46594
Pb         22.78289       81.10387       18.45847
Pb         27.31871       76.81443       12.29982
Pb         31.86610       81.09450       12.29513
Pb         27.32782       76.82918       18.46422
Pb         31.87229       81.10319       18.45676
Pb         36.40811       76.81374       12.29810
Pb         40.95550       81.09381       12.29341
Pb         36.41722       76.82849       18.46251
Pb         40.96169       81.10250       18.45504
Pb         45.49751       76.81306       12.29638
Pb         50.04490       81.09313       12.29169
Pb         45.50662       76.82781       18.46079
Pb         50.05109       81.10182       18.45332
Pb         54.58691       76.81238       12.29467
Pb         59.13430       81.09245       12.28998
Pb         54.59602       76.82713       18.45908
Pb         59.14049       81.10114       18.45161
Pb         63.67631       76.81169       12.29295
Pb         68.22370       81.09176       12.28826
Pb         63.68542       76.82644       18.45736
Pb         68.22989       81.10045       18.44989
Pb         72.76571       76.81101       12.29123
Pb         77.31310       81.09108       12.28654
Pb         72.77482       76.82576       18.45564
Pb         77.31929       81.09977       18.44817
Pb         81.85511       76.81033       12.28952
Pb         86.40250       81.09040       12.28483
Pb         81.86422       76.82508       18.45393
Pb         86.40869       81.09909       18.44646
I          -0.04136        0.58879        3.07662
I           4.50387        3.66450        3.07263
I           4.65975        4.87763        9.23410
I           0.11102       -0.60018        9.24197
I           6.55997        1.80841       -0.43944
I           7.13781        6.08176        0.41836
I           2.59360        6.71855        5.72323
I           2.02494        2.45071        6.58850
I           2.59278        6.71588        0.42220
I           2.01457        2.44319       -0.43568
I           6.56653        1.81731        6.58171
I           7.14095        6.08945        5.72439
I           9.04804        0.58811        3.07490
I          13.59327        3.66382        3.07091
I          13.74915        4.87695        9.23238
I           9.20042       -0.60086        9.24025
I          15.64937        1.80773       -0.44116
I          16.22721        6.08108        0.41664
I          11.68300        6.71787        5.72151
I          11.11434        2.45003        6.58678
I          11.68218        6.71520        0.42048
I          11.10397        2.44251       -0.43740
I          15.65593        1.81663        6.57999
I          16.23035        6.08877        5.72267
I          18.13744        0.58742        3.07319
I          22.68267        3.66313        3.06920
I          22.83855        4.87626        9.23067
I          18.28982       -0.60155        9.23854
I          24.73877        1.80704       -0.44287
I          25.31661        6.08039        0.41493
I          20.77240        6.71718        5.71980
I          20.20374        2.44934        6.58507
I          20.77158        6.71451        0.41877
I          20.19337        2.44182       -0.43911
I          24.74533        1.81594        6.57828
I          25.31975        6.08808        5.72096
I          27.22684        0.58674        3.07147
I          31.77207        3.66245        3.06748
I          31.92795        4.87558        9.22895
I          27.37922       -0.60223        9.23682
I          33.82817        1.80636       -0.44459
I          34.40601        6.07971        0.41321
I          29.86180        6.71650        5.71808
I          29.29314        2.44866        6.58335
I          29.86098        6.71383        0.41705
I          29.28277        2.44114       -0.44083
I          33.83473        1.81526        6.57656
I          34.40915        6.08740        5.71924
I          36.31624        0.58606        3.06975
I          40.86147        3.66177        3.06576
I          41.01735        4.87490        9.22724
I          36.46862       -0.60291        9.23511
I          42.91757        1.80568       -0.44631
I          43.49541        6.07903        0.41149
I          38.95120        6.71582        5.71636
I          38.38254        2.44798        6.58164
I          38.95038        6.71315        0.41534
I          38.37217        2.44046       -0.44255
I          42.92413        1.81458        6.57484
I          43.49855        6.08672        5.71753
I          45.40564        0.58537        3.06804
I          49.95087        3.66108        3.06405
I          50.10675        4.87422        9.22552
I          45.55802       -0.60359        9.23339
I          52.00697        1.80499       -0.44802
I          52.58481        6.07834        0.40978
I          48.04060        6.71514        5.71465
I          47.47194        2.44729        6.57992
I          48.03978        6.71246        0.41362
I          47.46157        2.43978       -0.44426
I          52.01353        1.81390        6.57313
I          52.58795        6.08603        5.71581
I          54.49504        0.58469        3.06632
I          59.04027        3.66040        3.06233
I          59.19615        4.87353        9.22380
I          54.64742       -0.60428        9.23167
I          61.09637        1.80431       -0.44974
I          61.67421        6.07766        0.40806
I          57.13000        6.71445        5.71293
I          56.56134        2.44661        6.57820
I          57.12918        6.71178        0.41190
I          56.55097        2.43909       -0.44598
I          61.10293        1.81321        6.57141
I          61.67735        6.08535        5.71409
I          63.58444        0.58401        3.06461
I          68.12967        3.65972        3.06062
I          68.28555        4.87285        9.22209
I          63.73682       -0.60496        9.22996
I          70.18577        1.80363       -0.45145
I          70.76361        6.07698        0.40635
I          66.21940        6.71377        5.71122
I          65.65074        2.44593        6.57649
I          66.21858        6.71110        0.41019
I          65.64037        2.43841       -0.44769
I          70.19233        1.81253        6.56970
I          70.76675        6.08467        5.71238
I          72.67384        0.58333        3.06289
I          77.21907        3.65904        3.05890
I          77.37495        4.87217        9.22037
I          72.82622       -0.60564        9.22824
I          79.27517        1.80295       -0.45317
I          79.85301        6.07630        0.40463
I          75.30880        6.71309        5.70950
I          74.74014        2.44525        6.57477
I          75.30798        6.71042        0.40847
I          74.72977        2.43773       -0.44941
I          79.28173        1.81185        6.56798
I          79.85615        6.08399        5.71066
I          81.76324        0.58264        3.06117
I          86.30847        3.65835        3.05718
I          86.46435        4.87148        9.21865
I          81.91562       -0.60633        9.22652
I          88.36457        1.80226       -0.45489
I          88.94241        6.07561        0.40291
I          84.39820        6.71240        5.70778
I          83.82954        2.44456        6.57305
I          84.39738        6.70973        0.40675
I          83.81917        2.43704       -0.45113
I          88.37113        1.81116        6.56626
I          88.94555        6.08330        5.70894
I          -0.03898        9.12583        3.07487
I           4.50625       12.20154        3.07088
I           4.66213       13.41467        9.23235
I           0.11340        7.93686        9.24022
I           6.56235       10.34545       -0.44119
I           7.14019       14.61880        0.41661
I           2.59598       15.25559        5.72148
I           2.02732       10.98775        6.58675
I           2.59516       15.25292        0.42045
I           2.01695       10.98023       -0.43743
I           6.56891       10.35435        6.57996
I           7.14333       14.62649        5.72264
I           9.05042        9.12515        3.07315
I          13.59565       12.20086        3.06916
I          13.75153       13.41399        9.23063
I           9.20280        7.93618        9.23850
I          15.65175       10.34477       -0.44291
I          16.22959       14.61812        0.41489
I          11.68538       15.25491        5.71976
I          11.11672       10.98707        6.58503
I          11.68456       15.25224        0.41873
I          11.10635       10.97955       -0.43915
I          15.65831       10.35367        6.57824
I          16.23273       14.62581        5.72092
I          18.13982        9.12446        3.07143
I          22.68505       12.20017        3.06744
I          22.84093       13.41330        9.22891
I          18.29220        7.93549        9.23678
I          24.74115       10.34408       -0.44463
I          25.31899       14.61743        0.41317
I          20.77478       15.25422        5.71804
I          20.20612       10.98638        6.58331
I          20.77396       15.25155        0.41701
I          20.19575       10.97886       -0.44087
I          24.74771       10.35298        6.57652
I          25.32213       14.62512        5.71920
I          27.22922        9.12378        3.06972
I          31.77445       12.19949        3.06573
I          31.93033       13.41262        9.22720
I          27.38160        7.93481        9.23507
I          33.83055       10.34340       -0.44634
I          34.40839       14.61675        0.41146
I          29.86418       15.25354        5.71633
I          29.29552       10.98570        6.58160
I          29.86336       15.25087        0.41530
I          29.28515       10.97818       -0.44258
I          33.83711       10.35230        6.57481
I          34.41153       14.62444        5.71749
I          36.31862        9.12310        3.06800
I          40.86385       12.19881        3.06401
I          41.01973       13.41194        9.22548
I          36.47100        7.93413        9.23335
I          42.91995       10.34272       -0.44806
I          43.49779       14.61607        0.40974
I          38.95358       15.25286        5.71461
I          38.38492       10.98502        6.57988
I          38.95276       15.25019        0.41358
I          38.37455       10.97750       -0.44430
I          42.92651       10.35162        6.57309
I          43.50093       14.62376        5.71577
I          45.40802        9.12242        3.06629
I          49.95325       12.19812        3.06230
I          50.10913       13.41126        9.22377
I          45.56040        7.93344        9.23164
I          52.00935       10.34203       -0.44977
I          52.58719       14.61538        0.40803
I          48.04298       15.25217        5.71289
I          47.47432       10.98433        6.57817
I          48.04216       15.24950        0.41186
I          47.46395       10.97682       -0.44601
I          52.01591       10.35093        6.57137
I          52.59033       14.62308        5.71406
I          54.49742        9.12173        3.06457
I          59.04265       12.19744        3.06058
I          59.19853       13.41057        9.22205
I          54.64980        7.93276        9.22992
I          61.09875       10.34135       -0.45149
I          61.67659       14.61470        0.40631
I          57.13238       15.25149        5.71118
I          56.56372       10.98365        6.57645
I          57.13156       15.24882        0.41015
I          56.55335       10.97613       -0.44773
I          61.10531       10.35025        6.56966
I          61.67973       14.62239        5.71234
I          63.58682        9.12105        3.06285
I          68.13205       12.19676        3.05886
I          68.28793       13.40989        9.22033
I          63.73920        7.93208        9.22820
I          70.18815       10.34067       -0.45321
I          70.76599       14.61402        0.40459
I          66.22178       15.25081        5.70946
I          65.65312       10.98297        6.57473
I          66.22096       15.24814        0.40843
I          65.64275       10.97545       -0.44945
I          70.19471       10.34957        6.56794
I          70.76913       14.62171        5.71062
I          72.67622        9.12037        3.06114
I          77.22145       12.19608        3.05715
I          77.37733       13.40921        9.21862
I          72.82860        7.93140        9.22649
I          79.27755       10.33999       -0.45492
I          79.85539       14.61334        0.40288
I          75.31118       15.25013        5.70775
I          74.74252       10.98229        6.57302
I          75.31036       15.24746        0.40672
I          74.73215       10.97477       -0.45116
I          79.28411       10.34889        6.56623
I          79.85853       14.62103        5.70891
I          81.76562        9.11968        3.05942
I          86.31085       12.19539        3.05543
I          86.46673       13.40852        9.21690
I          81.91800        7.93071        9.22477
I          88.36695       10.33930       -0.45664
I          88.94479       14.61265        0.40116
I          84.40058       15.24944        5.70603
I          83.83192       10.98160        6.57130
I          84.39976       15.24677        0.40500
I          83.82155       10.97408       -0.45288
I          88.37351       10.34820        6.56451
I          88.94793       14.62034        5.70719
I          -0.03660       17.66287        3.07311
I           4.50863       20.73858        3.06912
I           4.66451       21.95171        9.23059
I           0.11578       16.47390        9.23846
I           6.56473       18.88249       -0.44295
I           7.14257       23.15584        0.41485
I           2.59836       23.79263        5.71972
I           2.02970       19.52479        6.58499
I           2.59754       23.78996        0.41869
I           2.01933       19.51727       -0.43919
I           6.57129       18.89139        6.57820
I           7.14572       23.16353        5.72088
I           9.05280       17.66219        3.07140
I          13.59803       20.73790        3.06741
I          13.75391       21.95103        9.22888
I           9.20518       16.47322        9.23675
I          15.65413       18.88181       -0.44466
I          16.23197       23.15516        0.41314
I          11.68777       23.79195        5.71801
I          11.11910       19.52411        6.58328
I          11.68694       23.78928        0.41698
I          11.10873       19.51659       -0.44090
I          15.66069       18.89071        6.57649
I          16.23512       23.16285        5.71917
I          18.14221       17.66150        3.06968
I          22.68743       20.73721        3.06569
I          22.84332       21.95034        9.22716
I          18.29458       16.47253        9.23503
I          24.74353       18.88112       -0.44638
I          25.32137       23.15447        0.41142
I          20.77717       23.79126        5.71629
I          20.20850       19.52342        6.58156
I          20.77634       23.78859        0.41526
I          20.19813       19.51590       -0.44262
I          24.75009       18.89002        6.57477
I          25.32452       23.16216        5.71745
I          27.23160       17.66082        3.06796
I          31.77683       20.73653        3.06397
I          31.93272       21.94966        9.22544
I          27.38398       16.47185        9.23331
I          33.83293       18.88044       -0.44810
I          34.41077       23.15379        0.40970
I          29.86657       23.79058        5.71457
I          29.29790       19.52274        6.57984
I          29.86574       23.78791        0.41354
I          29.28753       19.51522       -0.44434
I          33.83949       18.88934        6.57305
I          34.41392       23.16148        5.71573
I          36.32100       17.66014        3.06625
I          40.86623       20.73585        3.06226
I          41.02211       21.94898        9.22373
I          36.47338       16.47117        9.23160
I          42.92233       18.87976       -0.44981
I          43.50017       23.15311        0.40799
I          38.95596       23.78990        5.71286
I          38.38730       19.52206        6.57813
I          38.95514       23.78723        0.41183
I          38.37693       19.51454       -0.44605
I          42.92889       18.88866        6.57134
I          43.50332       23.16080        5.71402
I          45.41040       17.65946        3.06453
I          49.95563       20.73516        3.06054
I          50.11151       21.94830        9.22201
I          45.56278       16.47049        9.22988
I          52.01173       18.87908       -0.45153
I          52.58957       23.15243        0.40627
I          48.04536       23.78921        5.71114
I          47.47670       19.52137        6.57641
I          48.04454       23.78655        0.41011
I          47.46633       19.51385       -0.44777
I          52.01829       18.88798        6.56962
I          52.59271       23.16012        5.71230
I          54.49981       17.65877        3.06281
I          59.04503       20.73448        3.05883
I          59.20092       21.94761        9.22030
I          54.65218       16.46980        9.22817
I          61.10113       18.87839       -0.45325
I          61.67897       23.15174        0.40455
I          57.13477       23.78853        5.70942
I          56.56610       19.52069        6.57469
I          57.13394       23.78586        0.40840
I          56.55573       19.51317       -0.44949
I          61.10769       18.88729        6.56790
I          61.68212       23.15943        5.71058
I          63.58920       17.65809        3.06110
I          68.13443       20.73380        3.05711
I          68.29032       21.94693        9.21858
I          63.74158       16.46912        9.22645
I          70.19053       18.87771       -0.45496
I          70.76837       23.15106        0.40284
I          66.22416       23.78785        5.70771
I          65.65550       19.52001        6.57298
I          66.22334       23.78518        0.40668
I          65.64513       19.51249       -0.45120
I          70.19709       18.88661        6.56619
I          70.77151       23.15875        5.70887
I          72.67861       17.65741        3.05938
I          77.22383       20.73312        3.05539
I          77.37972       21.94625        9.21686
I          72.83098       16.46844        9.22473
I          79.27993       18.87703       -0.45668
I          79.85777       23.15038        0.40112
I          75.31356       23.78717        5.70599
I          74.74490       19.51933        6.57126
I          75.31274       23.78450        0.40496
I          74.73453       19.51181       -0.45292
I          79.28649       18.88593        6.56447
I          79.86092       23.15807        5.70715
I          81.76801       17.65672        3.05767
I          86.31323       20.73243        3.05368
I          86.46912       21.94556        9.21515
I          81.92038       16.46775        9.22302
I          88.36933       18.87634       -0.45839
I          88.94717       23.14969        0.39941
I          84.40296       23.78648        5.70428
I          83.83430       19.51864        6.56955
I          84.40214       23.78381        0.40325
I          83.82393       19.51112       -0.45463
I          88.37589       18.88524        6.56276
I          88.95032       23.15738        5.70544
I          -0.03421       26.19991        3.07136
I           4.51102       29.27562        3.06737
I           4.66690       30.48875        9.22884
I           0.11817       25.01094        9.23671
I           6.56712       27.41953       -0.44470
I           7.14496       31.69288        0.41310
I           2.60075       32.32967        5.71797
I           2.03209       28.06183        6.58324
I           2.59993       32.32700        0.41694
I           2.02172       28.05431       -0.44094
I           6.57368       27.42843        6.57645
I           7.14810       31.70057        5.71913
I           9.05519       26.19923        3.06964
I          13.60042       29.27494        3.06565
I          13.75630       30.48807        9.22712
I           9.20757       25.01026        9.23499
I          15.65652       27.41885       -0.44642
I          16.23436       31.69220        0.41138
I          11.69015       32.32899        5.71625
I          11.12149       28.06115        6.58152
I          11.68933       32.32632        0.41522
I          11.11112       28.05363       -0.44266
I          15.66308       27.42775        6.57473
I          16.23750       31.69989        5.71741
I          18.14459       26.19854        3.06792
I          22.68982       29.27425        3.06394
I          22.84570       30.48738        9.22541
I          18.29697       25.00957        9.23328
I          24.74592       27.41816       -0.44813
I          25.32376       31.69151        0.40967
I          20.77955       32.32830        5.71453
I          20.21089       28.06046        6.57981
I          20.77873       32.32563        0.41351
I          20.20052       28.05294       -0.44437
I          24.75248       27.42706        6.57301
I          25.32690       31.69920        5.71570
I          27.23399       26.19786        3.06621
I          31.77922       29.27357        3.06222
I          31.93510       30.48670        9.22369
I          27.38637       25.00889        9.23156
I          33.83532       27.41748       -0.44985
I          34.41316       31.69083        0.40795
I          29.86895       32.32762        5.71282
I          29.30029       28.05978        6.57809
I          29.86813       32.32495        0.41179
I          29.28992       28.05226       -0.44609
I          33.84188       27.42638        6.57130
I          34.41630       31.69852        5.71398
I          36.32339       26.19718        3.06449
I          40.86862       29.27289        3.06050
I          41.02450       30.48602        9.22197
I          36.47577       25.00821        9.22984
I          42.92472       27.41680       -0.45157
I          43.50256       31.69015        0.40623
I          38.95835       32.32694        5.71110
I          38.38969       28.05910        6.57637
I          38.95753       32.32427        0.41007
I          38.37932       28.05158       -0.44781
I          42.93128       27.42570        6.56958
I          43.50570       31.69784        5.71226
I          45.41279       26.19649        3.06278
I          49.95802       29.27220        3.05879
I          50.11390       30.48533        9.22026
I          45.56517       25.00753        9.22813
I          52.01412       27.41612       -0.45328
I          52.59196       31.68946        0.40452
I          48.04775       32.32626        5.70939
I          47.47909       28.05842        6.57466
I          48.04693       32.32359        0.40836
I          47.46872       28.05090       -0.44952
I          52.02068       27.42501        6.56787
I          52.59510       31.69715        5.71055
I          54.50219       26.19581        3.06106
I          59.04742       29.27152        3.05707
I          59.20330       30.48465        9.21854
I          54.65457       25.00684        9.22641
I          61.10352       27.41543       -0.45500
I          61.68136       31.68878        0.40280
I          57.13715       32.32557        5.70767
I          56.56849       28.05773        6.57294
I          57.13633       32.32290        0.40664
I          56.55812       28.05021       -0.45124
I          61.11008       27.42433        6.56615
I          61.68450       31.69647        5.70883
I          63.59159       26.19513        3.05934
I          68.13682       29.27084        3.05535
I          68.29270       30.48397        9.21682
I          63.74397       25.00616        9.22469
I          70.19292       27.41475       -0.45672
I          70.77076       31.68810        0.40108
I          66.22655       32.32489        5.70595
I          65.65789       28.05705        6.57122
I          66.22573       32.32222        0.40492
I          65.64752       28.04953       -0.45296
I          70.19948       27.42365        6.56443
I          70.77390       31.69579        5.70711
I          72.68099       26.19445        3.05763
I          77.22622       29.27016        3.05364
I          77.38210       30.48329        9.21511
I          72.83337       25.00548        9.22298
I          79.28232       27.41407       -0.45843
I          79.86016       31.68742        0.39937
I          75.31595       32.32421        5.70424
I          74.74729       28.05637        6.56951
I          75.31513       32.32154        0.40321
I          74.73692       28.04885       -0.45467
I          79.28888       27.42297        6.56272
I          79.86330       31.69511        5.70540
I          81.77039       26.19376        3.05591
I          86.31562       29.26947        3.05192
I          86.47150       30.48260        9.21339
I          81.92277       25.00479        9.22126
I          88.37172       27.41338       -0.46015
I          88.94956       31.68673        0.39765
I          84.40535       32.32352        5.70252
I          83.83669       28.05568        6.56779
I          84.40453       32.32085        0.40149
I          83.82632       28.04816       -0.45639
I          88.37828       27.42228        6.56100
I          88.95270       31.69442        5.70368
I          -0.03183       34.73695        3.06960
I           4.51340       37.81266        3.06561
I           4.66928       39.02579        9.22708
I           0.12055       33.54798        9.23495
I           6.56950       35.95657       -0.44646
I           7.14734       40.22992        0.41134
I           2.60313       40.86671        5.71621
I           2.03447       36.59887        6.58148
I           2.60231       40.86404        0.41518
I           2.02410       36.59135       -0.44270
I           6.57606       35.96547        6.57469
I           7.15048       40.23761        5.71737
I           9.05757       34.73627        3.06789
I          13.60280       37.81198        3.06390
I          13.75868       39.02511        9.22537
I           9.20995       33.54730        9.23324
I          15.65890       35.95589       -0.44817
I          16.23674       40.22924        0.40963
I          11.69253       40.86603        5.71450
I          11.12387       36.59819        6.57977
I          11.69171       40.86336        0.41347
I          11.11350       36.59067       -0.44441
I          15.66546       35.96479        6.57298
I          16.23988       40.23693        5.71566
I          18.14697       34.73558        3.06617
I          22.69220       37.81129        3.06218
I          22.84808       39.02442        9.22365
I          18.29935       33.54661        9.23152
I          24.74830       35.95520       -0.44989
I          25.32614       40.22855        0.40791
I          20.78193       40.86534        5.71278
I          20.21327       36.59750        6.57805
I          20.78111       40.86267        0.41175
I          20.20290       36.58998       -0.44613
I          24.75486       35.96410        6.57126
I          25.32928       40.23624        5.71394
I          27.23637       34.73490        3.06446
I          31.78160       37.81061        3.06047
I          31.93748       39.02374        9.22194
I          27.38875       33.54593        9.22981
I          33.83770       35.95452       -0.45160
I          34.41554       40.22787        0.40619
I          29.87133       40.86466        5.71106
I          29.30267       36.59682        6.57634
I          29.87051       40.86199        0.41003
I          29.29230       36.58930       -0.44784
I          33.84426       35.96342        6.56954
I          34.41868       40.23556        5.71223
I          36.32577       34.73422        3.06274
I          40.87100       37.80993        3.05875
I          41.02688       39.02306        9.22022
I          36.47815       33.54525        9.22809
I          42.92710       35.95384       -0.45332
I          43.50494       40.22719        0.40448
I          38.96073       40.86398        5.70935
I          38.39207       36.59614        6.57462
I          38.95991       40.86131        0.40832
I          38.38170       36.58862       -0.44956
I          42.93366       35.96274        6.56783
I          43.50808       40.23488        5.71051
I          45.41517       34.73354        3.06102
I          49.96040       37.80924        3.05703
I          50.11628       39.02237        9.21850
I          45.56755       33.54456        9.22637
I          52.01650       35.95316       -0.45504
I          52.59434       40.22651        0.40276
I          48.05013       40.86330        5.70763
I          47.48147       36.59546        6.57290
I          48.04931       40.86062        0.40660
I          47.47110       36.58794       -0.45128
I          52.02306       35.96205        6.56611
I          52.59748       40.23419        5.70879
I          54.50457       34.73285        3.05931
I          59.04980       37.80856        3.05532
I          59.20568       39.02169        9.21679
I          54.65695       33.54388        9.22466
I          61.10590       35.95247       -0.45675
I          61.68374       40.22582        0.40105
I          57.13953       40.86261        5.70592
I          56.57087       36.59477        6.57119
I          57.13871       40.85994        0.40489
I          56.56050       36.58725       -0.45299
I          61.11246       35.96137        6.56440
I          61.68688       40.23351        5.70708
I          63.59397       34.73217        3.05759
I          68.13920       37.80788        3.05360
I          68.29508       39.02101        9.21507
I          63.74635       33.54320        9.22294
I          70.19530       35.95179       -0.45847
I          70.77314       40.22514        0.39933
I          66.22893       40.86193        5.70420
I          65.66027       36.59409        6.56947
I          66.22811       40.85926        0.40317
I          65.64990       36.58657       -0.45471
I          70.20186       35.96069        6.56268
I          70.77628       40.23283        5.70536
I          72.68337       34.73149        3.05587
I          77.22860       37.80720        3.05188
I          77.38448       39.02033        9.21335
I          72.83575       33.54252        9.22122
I          79.28470       35.95111       -0.46019
I          79.86254       40.22446        0.39761
I          75.31833       40.86125        5.70248
I          74.74967       36.59341        6.56775
I          75.31751       40.85858        0.40145
I          74.73930       36.58589       -0.45643
I          79.29126       35.96001        6.56096
I          79.86568       40.23215        5.70364
I          81.77277       34.73080        3.05416
I          86.31800       37.80651        3.05017
I          86.47388       39.01964        9.21164
I          81.92515       33.54183        9.21951
I          88.37410       35.95042       -0.46190
I          88.95194       40.22377        0.39590
I          84.40773       40.86056        5.70077
I          83.83907       36.59272        6.56604
I          84.40691       40.85789        0.39974
I          83.82870       36.58520       -0.45814
I          88.38066       35.95932        6.55925
I          88.95508       40.23146        5.70193
I          -0.02945       43.27399        3.06785
I           4.51578       46.34970        3.06386
I           4.67166       47.56283        9.22533
I           0.12293       42.08502        9.23320
I           6.57188       44.49361       -0.44821
I           7.14972       48.76696        0.40959
I           2.60551       49.40375        5.71446
I           2.03685       45.13591        6.57973
I           2.60469       49.40108        0.41343
I           2.02648       45.12839       -0.44445
I           6.57844       44.50251        6.57294
I           7.15286       48.77465        5.71562
I           9.05995       43.27331        3.06613
I          13.60518       46.34902        3.06214
I          13.76106       47.56215        9.22361
I           9.21233       42.08434        9.23148
I          15.66128       44.49293       -0.44993
I          16.23912       48.76628        0.40787
I          11.69491       49.40307        5.71274
I          11.12625       45.13523        6.57801
I          11.69409       49.40040        0.41171
I          11.11588       45.12771       -0.44617
I          15.66784       44.50183        6.57122
I          16.24226       48.77397        5.71390
I          18.14935       43.27262        3.06442
I          22.69458       46.34833        3.06043
I          22.85046       47.56146        9.22190
I          18.30173       42.08365        9.22977
I          24.75068       44.49224       -0.45164
I          25.32852       48.76559        0.40616
I          20.78431       49.40238        5.71103
I          20.21565       45.13454        6.57630
I          20.78349       49.39971        0.41000
I          20.20528       45.12702       -0.44788
I          24.75724       44.50114        6.56951
I          25.33166       48.77328        5.71219
I          27.23875       43.27194        3.06270
I          31.78398       46.34765        3.05871
I          31.93986       47.56078        9.22018
I          27.39113       42.08297        9.22805
I          33.84008       44.49156       -0.45336
I          34.41792       48.76491        0.40444
I          29.87371       49.40170        5.70931
I          29.30505       45.13386        6.57458
I          29.87289       49.39903        0.40828
I          29.29468       45.12634       -0.44960
I          33.84664       44.50046        6.56779
I          34.42106       48.77260        5.71047
I          36.32815       43.27126        3.06099
I          40.87338       46.34697        3.05700
I          41.02926       47.56010        9.21847
I          36.48053       42.08229        9.22634
I          42.92948       44.49088       -0.45508
I          43.50732       48.76423        0.40272
I          38.96311       49.40102        5.70760
I          38.39445       45.13318        6.57287
I          38.96229       49.39835        0.40657
I          38.38408       45.12566       -0.45132
I          42.93604       44.49978        6.56607
I          43.51046       48.77192        5.70876
I          45.41755       43.27058        3.05927
I          49.96278       46.34629        3.05528
I          50.11866       47.55942        9.21675
I          45.56993       42.08161        9.22462
I          52.01888       44.49019       -0.45679
I          52.59672       48.76355        0.40101
I          48.05251       49.40033        5.70588
I          47.48385       45.13249        6.57115
I          48.05169       49.39767        0.40485
I          47.47348       45.12497       -0.45303
I          52.02544       44.49909        6.56436
I          52.59986       48.77123        5.70704
I          54.50695       43.26989        3.05755
I          59.05218       46.34560        3.05356
I          59.20806       47.55873        9.21503
I          54.65933       42.08092        9.22290
I          61.10828       44.48951       -0.45851
I          61.68612       48.76286        0.39929
I          57.14191       49.39965        5.70416
I          56.57325       45.13181        6.56943
I          57.14109       49.39698        0.40313
I          56.56288       45.12429       -0.45475
I          61.11484       44.49841        6.56264
I          61.68926       48.77055        5.70532
I          63.59635       43.26921        3.05584
I          68.14158       46.34492        3.05185
I          68.29746       47.55805        9.21332
I          63.74873       42.08024        9.22119
I          70.19768       44.48883       -0.46022
I          70.77552       48.76218        0.39758
I          66.23131       49.39897        5.70245
I          65.66265       45.13113        6.56772
I          66.23049       49.39630        0.40142
I          65.65228       45.12361       -0.45646
I          70.20424       44.49773        6.56093
I          70.77866       48.76987        5.70361
I          72.68575       43.26853        3.05412
I          77.23098       46.34424        3.05013
I          77.38686       47.55737        9.21160
I          72.83813       42.07956        9.21947
I          79.28708       44.48815       -0.46194
I          79.86492       48.76150        0.39586
I          75.32071       49.39829        5.70073
I          74.75205       45.13045        6.56600
I          75.31989       49.39562        0.39970
I          74.74168       45.12293       -0.45818
I          79.29364       44.49705        6.55921
I          79.86806       48.76919        5.70189
I          81.77515       43.26784        3.05240
I          86.32038       46.34355        3.04841
I          86.47626       47.55668        9.20988
I          81.92753       42.07887        9.21775
I          88.37648       44.48746       -0.46366
I          88.95432       48.76081        0.39414
I          84.41011       49.39760        5.69901
I          83.84145       45.12976        6.56428
I          84.40929       49.39493        0.39798
I          83.83108       45.12224       -0.45990
I          88.38304       44.49636        6.55749
I          88.95746       48.76850        5.70017
I          -0.02707       51.81103        3.06610
I           4.51816       54.88674        3.06211
I           4.67404       56.09987        9.22358
I           0.12531       50.62206        9.23145
I           6.57426       53.03065       -0.44996
I           7.15210       57.30400        0.40784
I           2.60789       57.94079        5.71271
I           2.03923       53.67295        6.57798
I           2.60707       57.93812        0.41168
I           2.02886       53.66543       -0.44620
I           6.58082       53.03955        6.57119
I           7.15524       57.31169        5.71387
I           9.06233       51.81035        3.06438
I          13.60756       54.88606        3.06039
I          13.76344       56.09919        9.22186
I           9.21471       50.62138        9.22973
I          15.66366       53.02997       -0.45168
I          16.24150       57.30332        0.40612
I          11.69729       57.94011        5.71099
I          11.12863       53.67227        6.57626
I          11.69647       57.93744        0.40996
I          11.11826       53.66475       -0.44792
I          15.67022       53.03887        6.56947
I          16.24464       57.31101        5.71215
I          18.15173       51.80966        3.06266
I          22.69696       54.88537        3.05867
I          22.85284       56.09850        9.22014
I          18.30411       50.62069        9.22801
I          24.75306       53.02928       -0.45340
I          25.33090       57.30263        0.40440
I          20.78669       57.93942        5.70927
I          20.21803       53.67158        6.57454
I          20.78587       57.93675        0.40824
I          20.20766       53.66406       -0.44964
I          24.75962       53.03818        6.56775
I          25.33404       57.31032        5.71043
I          27.24113       51.80898        3.06095
I          31.78636       54.88469        3.05696
I          31.94224       56.09782        9.21843
I          27.39351       50.62001        9.22630
I          33.84246       53.02860       -0.45511
I          34.42030       57.30195        0.40269
I          29.87609       57.93874        5.70756
I          29.30743       53.67090        6.57283
I          29.87527       57.93607        0.40653
I          29.29706       53.66338       -0.45135
I          33.84902       53.03750        6.56604
I          34.42344       57.30964        5.70872
I          36.33053       51.80830        3.05923
I          40.87576       54.88401        3.05524
I          41.03164       56.09714        9.21671
I          36.48291       50.61933        9.22458
I          42.93186       53.02792       -0.45683
I          43.50970       57.30127        0.40097
I          38.96549       57.93806        5.70584
I          38.39683       53.67022        6.57111
I          38.96467       57.93539        0.40481
I          38.38646       53.66270       -0.45307
I          42.93842       53.03682        6.56432
I          43.51284       57.30896        5.70700
I          45.41993       51.80761        3.05751
I          49.96516       54.88332        3.05353
I          50.12104       56.09645        9.21500
I          45.57231       50.61865        9.22287
I          52.02126       53.02723       -0.45854
I          52.59910       57.30058        0.39926
I          48.05489       57.93738        5.70413
I          47.48623       53.66954        6.56940
I          48.05407       57.93471        0.40309
I          47.47586       53.66201       -0.45478
I          52.02782       53.03614        6.56260
I          52.60224       57.30828        5.70528
I          54.50933       51.80693        3.05580
I          59.05456       54.88264        3.05181
I          59.21044       56.09577        9.21328
I          54.66171       50.61796        9.22115
I          61.11066       53.02655       -0.46026
I          61.68850       57.29990        0.39754
I          57.14429       57.93669        5.70241
I          56.57563       53.66885        6.56768
I          57.14347       57.93402        0.40138
I          56.56526       53.66133       -0.45650
I          61.11722       53.03545        6.56089
I          61.69164       57.30759        5.70357
I          63.59873       51.80625        3.05408
I          68.14396       54.88196        3.05009
I          68.29984       56.09509        9.21156
I          63.75111       50.61728        9.21943
I          70.20006       53.02587       -0.46198
I          70.77790       57.29922        0.39582
I          66.23369       57.93601        5.70069
I          65.66503       53.66817        6.56596
I          66.23287       57.93334        0.39966
I          65.65466       53.66065       -0.45822
I          70.20662       53.03477        6.55917
I          70.78104       57.30691        5.70185
I          72.68813       51.80557        3.05237
I          77.23336       54.88128        3.04838
I          77.38924       56.09441        9.20985
I          72.84051       50.61660        9.21772
I          79.28946       53.02519       -0.46369
I          79.86730       57.29854        0.39411
I          75.32309       57.93533        5.69898
I          74.75443       53.66749        6.56425
I          75.32227       57.93266        0.39795
I          74.74406       53.65997       -0.45993
I          79.29602       53.03409        6.55746
I          79.87044       57.30623        5.70014
I          81.77753       51.80488        3.05065
I          86.32276       54.88059        3.04666
I          86.47864       56.09372        9.20813
I          81.92991       50.61591        9.21600
I          88.37886       53.02450       -0.46541
I          88.95670       57.29785        0.39239
I          84.41249       57.93464        5.69726
I          83.84383       53.66680        6.56253
I          84.41167       57.93197        0.39623
I          83.83346       53.65928       -0.46165
I          88.38542       53.03340        6.55574
I          88.95984       57.30554        5.69842
I          -0.02468       60.34807        3.06434
I           4.52055       63.42378        3.06035
I           4.67643       64.63691        9.22182
I           0.12770       59.15910        9.22969
I           6.57665       61.56769       -0.45172
I           7.15449       65.84104        0.40608
I           2.61028       66.47783        5.71095
I           2.04162       62.20999        6.57622
I           2.60946       66.47516        0.40992
I           2.03125       62.20247       -0.44796
I           6.58321       61.57659        6.56943
I           7.15763       65.84873        5.71211
I           9.06472       60.34739        3.06263
I          13.60995       63.42310        3.05864
I          13.76583       64.63623        9.22011
I           9.21710       59.15842        9.22798
I          15.66605       61.56701       -0.45343
I          16.24389       65.84036        0.40437
I          11.69968       66.47715        5.70924
I          11.13102       62.20931        6.57451
I          11.69886       66.47448        0.40821
I          11.12065       62.20179       -0.44967
I          15.67261       61.57591        6.56772
I          16.24703       65.84805        5.71040
I          18.15412       60.34670        3.06091
I          22.69935       63.42241        3.05692
I          22.85523       64.63554        9.21839
I          18.30650       59.15773        9.22626
I          24.75545       61.56632       -0.45515
I          25.33329       65.83967        0.40265
I          20.78908       66.47646        5.70752
I          20.22042       62.20862        6.57279
I          20.78826       66.47379        0.40649
I          20.21005       62.20110       -0.45139
I          24.76201       61.57522        6.56600
I          25.33643       65.84736        5.70868
I          27.24352       60.34602        3.05919
I          31.78875       63.42173        3.05520
I          31.94463       64.63486        9.21667
I          27.39590       59.15705        9.22454
I          33.84485       61.56564       -0.45687
I          34.42269       65.83899        0.40093
I          29.87848       66.47578        5.70580
I          29.30982       62.20794        6.57107
I          29.87766       66.47311        0.40477
I          29.29945       62.20042       -0.45311
I          33.85141       61.57454        6.56428
I          34.42583       65.84668        5.70696
I          36.33292       60.34534        3.05748
I          40.87815       63.42105        3.05349
I          41.03403       64.63418        9.21496
I          36.48530       59.15637        9.22283
I          42.93425       61.56496       -0.45858
I          43.51209       65.83831        0.39922
I          38.96788       66.47510        5.70409
I          38.39922       62.20726        6.56936
I          38.96706       66.47243        0.40306
I          38.38885       62.19974       -0.45482
I          42.94081       61.57386        6.56257
I          43.51523       65.84600        5.70525
I          45.42232       60.34466        3.05576
I          49.96755       63.42036        3.05177
I          50.12343       64.63349        9.21324
I          45.57470       59.15568        9.22111
I          52.02365       61.56428       -0.46030
I          52.60149       65.83763        0.39750
I          48.05728       66.47441        5.70237
I          47.48862       62.20658        6.56764
I          48.05646       66.47174        0.40134
I          47.47825       62.19906       -0.45654
I          52.03021       61.57317        6.56085
I          52.60463       65.84531        5.70353
I          54.51172       60.34397        3.05404
I          59.05695       63.41968        3.05005
I          59.21283       64.63281        9.21152
I          54.66410       59.15500        9.21940
I          61.11305       61.56359       -0.46202
I          61.69089       65.83694        0.39578
I          57.14668       66.47373        5.70065
I          56.57802       62.20589        6.56592
I          57.14586       66.47106        0.39963
I          56.56765       62.19837       -0.45826
I          61.11961       61.57249        6.55913
I          61.69403       65.84463        5.70181
I          63.60112       60.34329        3.05233
I          68.14635       63.41900        3.04834
I          68.30223       64.63213        9.20981
I          63.75350       59.15432        9.21768
I          70.20245       61.56291       -0.46373
I          70.78029       65.83626        0.39407
I          66.23608       66.47305        5.69894
I          65.66742       62.20521        6.56421
I          66.23526       66.47038        0.39791
I          65.65705       62.19769       -0.45997
I          70.20901       61.57181        6.55742
I          70.78343       65.84395        5.70010
I          72.69052       60.34261        3.05061
I          77.23575       63.41832        3.04662
I          77.39163       64.63145        9.20809
I          72.84290       59.15364        9.21596
I          79.29185       61.56223       -0.46545
I          79.86969       65.83558        0.39235
I          75.32548       66.47237        5.69722
I          74.75682       62.20453        6.56249
I          75.32466       66.46970        0.39619
I          74.74645       62.19701       -0.46169
I          79.29841       61.57113        6.55570
I          79.87283       65.84327        5.69838
I          81.77992       60.34192        3.04890
I          86.32515       63.41763        3.04491
I          86.48103       64.63076        9.20638
I          81.93230       59.15295        9.21425
I          88.38125       61.56154       -0.46716
I          88.95909       65.83489        0.39064
I          84.41488       66.47168        5.69551
I          83.84622       62.20384        6.56078
I          84.41406       66.46901        0.39448
I          83.83585       62.19632       -0.46340
I          88.38781       61.57044        6.55399
I          88.96223       65.84258        5.69667
I          -0.02230       68.88511        3.06259
I           4.52293       71.96082        3.05860
I           4.67881       73.17395        9.22007
I           0.13008       67.69614        9.22794
I           6.57903       70.10473       -0.45347
I           7.15687       74.37808        0.40433
I           2.61266       75.01487        5.70920
I           2.04400       70.74703        6.57447
I           2.61184       75.01220        0.40817
I           2.03363       70.73951       -0.44971
I           6.58559       70.11363        6.56768
I           7.16001       74.38577        5.71036
I           9.06710       68.88443        3.06087
I          13.61233       71.96014        3.05688
I          13.76821       73.17327        9.21835
I           9.21948       67.69546        9.22622
I          15.66843       70.10405       -0.45519
I          16.24627       74.37740        0.40261
I          11.70206       75.01419        5.70748
I          11.13340       70.74635        6.57275
I          11.70124       75.01152        0.40645
I          11.12303       70.73883       -0.45143
I          15.67499       70.11295        6.56596
I          16.24941       74.38509        5.70864
I          18.15650       68.88374        3.05916
I          22.70173       71.95945        3.05517
I          22.85761       73.17258        9.21664
I          18.30888       67.69477        9.22451
I          24.75783       70.10336       -0.45690
I          25.33567       74.37671        0.40090
I          20.79146       75.01350        5.70577
I          20.22280       70.74566        6.57104
I          20.79064       75.01083        0.40474
I          20.21243       70.73814       -0.45314
I          24.76439       70.11226        6.56424
I          25.33881       74.38440        5.70693
I          27.24590       68.88306        3.05744
I          31.79113       71.95877        3.05345
I          31.94701       73.17190        9.21492
I          27.39828       67.69409        9.22279
I          33.84723       70.10268       -0.45862
I          34.42507       74.37603        0.39918
I          29.88086       75.01282        5.70405
I          29.31220       70.74498        6.56932
I          29.88004       75.01015        0.40302
I          29.30183       70.73746       -0.45486
I          33.85379       70.11158        6.56253
I          34.42821       74.38372        5.70521
I          36.33530       68.88238        3.05572
I          40.88053       71.95809        3.05173
I          41.03641       73.17122        9.21320
I          36.48768       67.69341        9.22107
I          42.93663       70.10200       -0.46034
I          43.51447       74.37535        0.39746
I          38.97026       75.01214        5.70233
I          38.40160       70.74430        6.56760
I          38.96944       75.00947        0.40130
I          38.39123       70.73678       -0.45658
I          42.94319       70.11090        6.56081
I          43.51761       74.38304        5.70349
I          45.42470       68.88169        3.05401
I          49.96993       71.95740        3.05002
I          50.12581       73.17054        9.21149
I          45.57708       67.69272        9.21936
I          52.02603       70.10131       -0.46205
I          52.60387       74.37466        0.39575
I          48.05966       75.01145        5.70062
I          47.49100       70.74362        6.56589
I          48.05884       75.00879        0.39959
I          47.48063       70.73610       -0.45829
I          52.03259       70.11021        6.55910
I          52.60701       74.38236        5.70178
I          54.51410       68.88101        3.05229
I          59.05933       71.95672        3.04830
I          59.21521       73.16985        9.20977
I          54.66648       67.69204        9.21764
I          61.11543       70.10063       -0.46377
I          61.69327       74.37398        0.39403
I          57.14906       75.01077        5.69890
I          56.58040       70.74293        6.56417
I          57.14824       75.00810        0.39787
I          56.57003       70.73541       -0.46001
I          61.12199       70.10953        6.55738
I          61.69641       74.38167        5.70006
I          63.60350       68.88033        3.05057
I          68.14873       71.95604        3.04658
I          68.30461       73.16917        9.20805
I          63.75588       67.69136        9.21592
I          70.20483       70.09995       -0.46549
I          70.78267       74.37330        0.39231
I          66.23846       75.01009        5.69718
I          65.66980       70.74225        6.56245
I          66.23764       75.00742        0.39615
I          65.65943       70.73473       -0.46173
I          70.21139       70.10885        6.55566
I          70.78581       74.38099        5.69834
I          72.69290       68.87965        3.04886
I          77.23813       71.95536        3.04487
I          77.39401       73.16849        9.20634
I          72.84528       67.69068        9.21421
I          79.29423       70.09927       -0.46720
I          79.87207       74.37262        0.39060
I          75.32786       75.00941        5.69547
I          74.75920       70.74157        6.56074
I          75.32704       75.00674        0.39444
I          74.74883       70.73405       -0.46344
I          79.30079       70.10817        6.55395
I          79.87521       74.38031        5.69663
I          81.78230       68.87896        3.04714
I          86.32753       71.95467        3.04315
I          86.48341       73.16780        9.20462
I          81.93468       67.68999        9.21249
I          88.38363       70.09858       -0.46892
I          88.96147       74.37193        0.38888
I          84.41726       75.00872        5.69375
I          83.84860       70.74088        6.55902
I          84.41644       75.00605        0.39272
I          83.83823       70.73336       -0.46516
I          88.39019       70.10748        6.55223
I          88.96461       74.37962        5.69491
I          -0.01992       77.42215        3.06083
I           4.52531       80.49786        3.05684
I           4.68119       81.71099        9.21831
I           0.13246       76.23318        9.22618
I           6.58141       78.64177       -0.45523
I           7.15925       82.91512        0.40257
I           2.61504       83.55191        5.70744
I           2.04638       79.28407        6.57271
I           2.61422       83.54924        0.40641
I           2.03601       79.27655       -0.45147
I           6.58797       78.65067        6.56592
I           7.16239       82.92281        5.70860
I           9.06948       77.42147        3.05912
I          13.61471       80.49718        3.05513
I          13.77059       81.71031        9.21660
I           9.22186       76.23250        9.22447
I          15.67081       78.64109       -0.45694
I          16.24865       82.91444        0.40086
I          11.70444       83.55123        5.70573
I          11.13578       79.28339        6.57100
I          11.70362       83.54856        0.40470
I          11.12541       79.27587       -0.45318
I          15.67737       78.64999        6.56421
I          16.25179       82.92213        5.70689
I          18.15888       77.42078        3.05740
I          22.70411       80.49649        3.05341
I          22.85999       81.70962        9.21488
I          18.31126       76.23181        9.22275
I          24.76021       78.64040       -0.45866
I          25.33805       82.91375        0.39914
I          20.79384       83.55054        5.70401
I          20.22518       79.28270        6.56928
I          20.79302       83.54787        0.40298
I          20.21481       79.27518       -0.45490
I          24.76677       78.64930        6.56249
I          25.34119       82.92144        5.70517
I          27.24828       77.42010        3.05568
I          31.79351       80.49581        3.05170
I          31.94939       81.70894        9.21317
I          27.40066       76.23113        9.22104
I          33.84961       78.63972       -0.46037
I          34.42745       82.91307        0.39742
I          29.88324       83.54986        5.70230
I          29.31458       79.28202        6.56757
I          29.88242       83.54719        0.40126
I          29.30421       79.27450       -0.45661
I          33.85617       78.64862        6.56077
I          34.43059       82.92076        5.70345
I          36.33768       77.41942        3.05397
I          40.88291       80.49513        3.04998
I          41.03879       81.70826        9.21145
I          36.49006       76.23045        9.21932
I          42.93901       78.63904       -0.46209
I          43.51685       82.91239        0.39571
I          38.97264       83.54918        5.70058
I          38.40398       79.28134        6.56585
I          38.97182       83.54651        0.39955
I          38.39361       79.27382       -0.45833
I          42.94557       78.64794        6.55906
I          43.51999       82.92008        5.70174
I          45.42708       77.41873        3.05225
I          49.97231       80.49444        3.04826
I          50.12819       81.70758        9.20973
I          45.57946       76.22977        9.21760
I          52.02841       78.63836       -0.46381
I          52.60625       82.91170        0.39399
I          48.06204       83.54850        5.69886
I          47.49338       79.28065        6.56413
I          48.06122       83.54582        0.39783
I          47.48301       79.27313       -0.46005
I          52.03497       78.64726        6.55734
I          52.60939       82.91939        5.70002
I          54.51648       77.41805        3.05054
I          59.06171       80.49376        3.04655
I          59.21759       81.70689        9.20802
I          54.66886       76.22908        9.21589
I          61.11781       78.63767       -0.46552
I          61.69565       82.91102        0.39228
I          57.15144       83.54781        5.69715
I          56.58278       79.27997        6.56242
I          57.15062       83.54514        0.39612
I          56.57241       79.27245       -0.46176
I          61.12437       78.64657        6.55563
I          61.69879       82.91871        5.69831
I          63.60588       77.41737        3.04882
I          68.15111       80.49308        3.04483
I          68.30699       81.70621        9.20630
I          63.75826       76.22840        9.21417
I          70.20721       78.63699       -0.46724
I          70.78505       82.91034        0.39056
I          66.24084       83.54713        5.69543
I          65.67218       79.27929        6.56070
I          66.24002       83.54446        0.39440
I          65.66181       79.27177       -0.46348
I          70.21377       78.64589        6.55391
I          70.78819       82.91803        5.69659
I          72.69528       77.41669        3.04710
I          77.24051       80.49240        3.04311
I          77.39639       81.70553        9.20458
I          72.84766       76.22772        9.21245
I          79.29661       78.63631       -0.46896
I          79.87445       82.90966        0.38884
I          75.33024       83.54645        5.69371
I          74.76158       79.27861        6.55898
I          75.32942       83.54378        0.39268
I          74.75121       79.27109       -0.46520
I          79.30317       78.64521        6.55219
I          79.87759       82.91735        5.69487
I          81.78468       77.41600        3.04539
I          86.32991       80.49171        3.04140
I          86.48579       81.70484        9.20287
I          81.93706       76.22703        9.21074
I          88.38601       78.63562       -0.47067
I          88.96385       82.90897        0.38713
I          84.41964       83.54576        5.69200
I          83.85098       79.27792        6.55727
I          84.41882       83.54309        0.39097
I          83.84061       79.27040       -0.46691
I          88.39257       78.64452        6.55048
I          88.96699       82.91666        5.69316
I          -0.03894        0.59130       15.40052
I           4.50629        3.66701       15.39653
I           4.66217        4.88014       21.55800
I           0.11344       -0.59767       21.56587
I           6.56239        1.81092       11.88446
I           7.14023        6.08427       12.74226
I           2.59602        6.72105       18.04713
I           2.02736        2.45322       18.91240
I           2.59520        6.71838       12.74610
I           2.01699        2.44570       11.88822
I           6.56895        1.81981       18.90561
I           7.14337        6.09196       18.04829
I           9.05046        0.59061       15.39880
I          13.59569        3.66632       15.39481
I          13.75157        4.87945       21.55628
I           9.20284       -0.59836       21.56415
I          15.65179        1.81023       11.88274
I          16.22963        6.08358       12.74054
I          11.68542        6.72037       18.04541
I          11.11676        2.45253       18.91068
I          11.68460        6.71770       12.74438
I          11.10639        2.44501       11.88650
I          15.65835        1.81913       18.90389
I          16.23277        6.09127       18.04657
I          18.13986        0.58993       15.39709
I          22.68509        3.66564       15.39310
I          22.84097        4.87877       21.55457
I          18.29224       -0.59904       21.56244
I          24.74119        1.80955       11.88103
I          25.31903        6.08290       12.73883
I          20.77482        6.71969       18.04370
I          20.20616        2.45185       18.90897
I          20.77400        6.71702       12.74267
I          20.19579        2.44433       11.88479
I          24.74775        1.81845       18.90218
I          25.32217        6.09059       18.04486
I          27.22926        0.58925       15.39537
I          31.77449        3.66496       15.39138
I          31.93037        4.87809       21.55285
I          27.38164       -0.59972       21.56072
I          33.83059        1.80887       11.87931
I          34.40843        6.08222       12.73711
I          29.86422        6.71901       18.04198
I          29.29556        2.45117       18.90725
I          29.86340        6.71634       12.74095
I          29.28519        2.44365       11.88307
I          33.83715        1.81777       18.90046
I          34.41157        6.08991       18.04314
I          36.31866        0.58856       15.39366
I          40.86389        3.66427       15.38967
I          41.01977        4.87740       21.55113
I          36.47104       -0.60041       21.55900
I          42.91999        1.80818       11.87759
I          43.49783        6.08153       12.73540
I          38.95362        6.71832       18.04027
I          38.38496        2.45048       18.90554
I          38.95280        6.71565       12.73924
I          38.37459        2.44296       11.88135
I          42.92655        1.81708       18.89875
I          43.50097        6.08922       18.04143
I          45.40806        0.58788       15.39194
I          49.95329        3.66359       15.38795
I          50.10917        4.87672       21.54942
I          45.56044       -0.60109       21.55729
I          52.00939        1.80750       11.87588
I          52.58723        6.08085       12.73368
I          48.04302        6.71764       18.03855
I          47.47436        2.44980       18.90382
I          48.04220        6.71497       12.73752
I          47.46399        2.44228       11.87964
I          52.01595        1.81640       18.89703
I          52.59037        6.08854       18.03971
I          54.49746        0.58720       15.39022
I          59.04269        3.66291       15.38623
I          59.19857        4.87604       21.54770
I          54.64984       -0.60177       21.55557
I          61.09879        1.80682       11.87416
I          61.67663        6.08017       12.73196
I          57.13242        6.71696       18.03683
I          56.56376        2.44912       18.90210
I          57.13160        6.71429       12.73580
I          56.55339        2.44160       11.87792
I          61.10535        1.81572       18.89531
I          61.67977        6.08786       18.03799
I          63.58686        0.58652       15.38851
I          68.13209        3.66222       15.38452
I          68.28797        4.87535       21.54599
I          63.73924       -0.60245       21.55386
I          70.18819        1.80614       11.87245
I          70.76603        6.07949       12.73025
I          66.22182        6.71627       18.03512
I          65.65316        2.44843       18.90039
I          66.22100        6.71360       12.73409
I          65.64279        2.44091       11.87621
I          70.19475        1.81503       18.89360
I          70.76917        6.08718       18.03628
I          72.67626        0.58583       15.38679
I          77.22149        3.66154       15.38280
I          77.37737        4.87467       21.54427
I          72.82864       -0.60314       21.55214
I          79.27759        1.80545       11.87073
I          79.85543        6.07880       12.72853
I          75.31122        6.71559       18.03340
I          74.74256        2.44775       18.89867
I          75.31040        6.71292       12.73237
I          74.73219        2.44023       11.87449
I          79.28415        1.81435       18.89188
I          79.85857        6.08649       18.03456
I          81.76566        0.58515       15.38507
I          86.31089        3.66086       15.38108
I          86.46677        4.87399       21.54255
I          81.91804       -0.60382       21.55042
I          88.36699        1.80477       11.86901
I          88.94483        6.07812       12.72681
I          84.40062        6.71491       18.03168
I          83.83196        2.44707       18.89695
I          84.39980        6.71224       12.73065
I          83.82159        2.43955       11.87277
I          88.37355        1.81367       18.89016
I          88.94797        6.08581       18.03284
I          -0.03656        9.12834       15.39877
I           4.50867       12.20405       15.39478
I           4.66455       13.41718       21.55625
I           0.11582        7.93937       21.56412
I           6.56477       10.34796       11.88271
I           7.14261       14.62131       12.74051
I           2.59840       15.25810       18.04538
I           2.02974       10.99026       18.91065
I           2.59758       15.25543       12.74435
I           2.01937       10.98274       11.88647
I           6.57133       10.35685       18.90386
I           7.14575       14.62900       18.04654
I           9.05284        9.12765       15.39705
I          13.59807       12.20336       15.39306
I          13.75395       13.41649       21.55453
I           9.20522        7.93868       21.56240
I          15.65417       10.34727       11.88099
I          16.23201       14.62062       12.73879
I          11.68780       15.25741       18.04366
I          11.11914       10.98957       18.90893
I          11.68698       15.25474       12.74263
I          11.10877       10.98205       11.88475
I          15.66073       10.35617       18.90214
I          16.23515       14.62831       18.04482
I          18.14224        9.12697       15.39533
I          22.68747       12.20268       15.39134
I          22.84335       13.41581       21.55281
I          18.29462        7.93800       21.56068
I          24.74357       10.34659       11.87927
I          25.32141       14.61994       12.73707
I          20.77720       15.25673       18.04194
I          20.20854       10.98889       18.90721
I          20.77638       15.25406       12.74091
I          20.19817       10.98137       11.88303
I          24.75013       10.35549       18.90042
I          25.32455       14.62763       18.04310
I          27.23164        9.12629       15.39362
I          31.77687       12.20200       15.38963
I          31.93275       13.41513       21.55110
I          27.38402        7.93732       21.55897
I          33.83297       10.34591       11.87756
I          34.41081       14.61926       12.73536
I          29.86660       15.25605       18.04023
I          29.29794       10.98821       18.90550
I          29.86578       15.25338       12.73920
I          29.28757       10.98069       11.88132
I          33.83953       10.35481       18.89871
I          34.41395       14.62695       18.04139
I          36.32104        9.12560       15.39190
I          40.86627       12.20131       15.38791
I          41.02215       13.41444       21.54938
I          36.47342        7.93663       21.55725
I          42.92237       10.34522       11.87584
I          43.50021       14.61857       12.73364
I          38.95600       15.25536       18.03851
I          38.38734       10.98752       18.90378
I          38.95518       15.25269       12.73748
I          38.37697       10.98000       11.87960
I          42.92893       10.35412       18.89699
I          43.50335       14.62626       18.03967
I          45.41044        9.12492       15.39019
I          49.95567       12.20063       15.38620
I          50.11155       13.41376       21.54766
I          45.56282        7.93595       21.55553
I          52.01177       10.34454       11.87412
I          52.58961       14.61789       12.73193
I          48.04540       15.25468       18.03680
I          47.47674       10.98684       18.90207
I          48.04458       15.25201       12.73577
I          47.46637       10.97932       11.87788
I          52.01833       10.35344       18.89528
I          52.59275       14.62558       18.03796
I          54.49984        9.12424       15.38847
I          59.04507       12.19995       15.38448
I          59.20095       13.41308       21.54595
I          54.65222        7.93527       21.55382
I          61.10117       10.34386       11.87241
I          61.67901       14.61721       12.73021
I          57.13480       15.25400       18.03508
I          56.56614       10.98616       18.90035
I          57.13398       15.25133       12.73405
I          56.55577       10.97864       11.87617
I          61.10773       10.35276       18.89356
I          61.68215       14.62490       18.03624
I          63.58924        9.12355       15.38675
I          68.13447       12.19927       15.38276
I          68.29035       13.41239       21.54423
I          63.74162        7.93459       21.55210
I          70.19057       10.34318       11.87069
I          70.76841       14.61652       12.72849
I          66.22420       15.25331       18.03336
I          65.65554       10.98547       18.89863
I          66.22338       15.25064       12.73233
I          65.64517       10.97795       11.87445
I          70.19713       10.35207       18.89184
I          70.77155       14.62421       18.03452
I          72.67864        9.12287       15.38504
I          77.22387       12.19858       15.38105
I          77.37975       13.41171       21.54252
I          72.83102        7.93390       21.55039
I          79.27997       10.34249       11.86898
I          79.85781       14.61584       12.72678
I          75.31360       15.25263       18.03165
I          74.74494       10.98479       18.89692
I          75.31278       15.24996       12.73062
I          74.73457       10.97727       11.87274
I          79.28653       10.35139       18.89013
I          79.86095       14.62353       18.03281
I          81.76804        9.12219       15.38332
I          86.31327       12.19790       15.37933
I          86.46915       13.41103       21.54080
I          81.92042        7.93322       21.54867
I          88.36937       10.34181       11.86726
I          88.94721       14.61516       12.72506
I          84.40300       15.25195       18.02993
I          83.83434       10.98411       18.89520
I          84.40218       15.24928       12.72890
I          83.82397       10.97659       11.87102
I          88.37593       10.35071       18.88841
I          88.95035       14.62285       18.03109
I          -0.03418       17.66538       15.39701
I           4.51105       20.74109       15.39302
I           4.66693       21.95422       21.55449
I           0.11820       16.47641       21.56236
I           6.56715       18.88500       11.88095
I           7.14499       23.15835       12.73875
I           2.60078       23.79513       18.04362
I           2.03212       19.52730       18.90889
I           2.59996       23.79246       12.74259
I           2.02175       19.51978       11.88471
I           6.57371       18.89390       18.90210
I           7.14813       23.16604       18.04478
I           9.05522       17.66469       15.39530
I          13.60045       20.74040       15.39131
I          13.75633       21.95353       21.55278
I           9.20760       16.47572       21.56065
I          15.65655       18.88431       11.87924
I          16.23439       23.15766       12.73704
I          11.69018       23.79445       18.04191
I          11.12152       19.52661       18.90718
I          11.68936       23.79178       12.74088
I          11.11115       19.51909       11.88300
I          15.66311       18.89321       18.90039
I          16.23753       23.16535       18.04307
I          18.14462       17.66401       15.39358
I          22.68985       20.73972       15.38959
I          22.84573       21.95285       21.55106
I          18.29700       16.47504       21.55893
I          24.74595       18.88363       11.87752
I          25.32379       23.15698       12.73532
I          20.77958       23.79377       18.04019
I          20.21092       19.52593       18.90546
I          20.77876       23.79110       12.73916
I          20.20055       19.51841       11.88128
I          24.75251       18.89253       18.89867
I          25.32693       23.16467       18.04135
I          27.23402       17.66333       15.39186
I          31.77925       20.73904       15.38787
I          31.93513       21.95217       21.54934
I          27.38640       16.47436       21.55721
I          33.83535       18.88295       11.87580
I          34.41319       23.15630       12.73360
I          29.86898       23.79309       18.03847
I          29.30032       19.52525       18.90374
I          29.86816       23.79042       12.73744
I          29.28995       19.51773       11.87956
I          33.84191       18.89185       18.89695
I          34.41633       23.16399       18.03963
I          36.32342       17.66264       15.39015
I          40.86865       20.73835       15.38616
I          41.02453       21.95148       21.54763
I          36.47580       16.47367       21.55550
I          42.92475       18.88226       11.87409
I          43.50259       23.15561       12.73189
I          38.95838       23.79240       18.03676
I          38.38972       19.52456       18.90203
I          38.95756       23.78973       12.73573
I          38.37935       19.51704       11.87785
I          42.93131       18.89116       18.89524
I          43.50573       23.16330       18.03792
I          45.41282       17.66196       15.38843
I          49.95805       20.73767       15.38444
I          50.11393       21.95080       21.54591
I          45.56520       16.47299       21.55378
I          52.01415       18.88158       11.87237
I          52.59199       23.15493       12.73017
I          48.04778       23.79172       18.03504
I          47.47912       19.52388       18.90031
I          48.04696       23.78905       12.73401
I          47.46875       19.51636       11.87613
I          52.02071       18.89048       18.89352
I          52.59513       23.16262       18.03620
I          54.50222       17.66128       15.38671
I          59.04745       20.73699       15.38273
I          59.20333       21.95012       21.54419
I          54.65460       16.47231       21.55206
I          61.10355       18.88090       11.87065
I          61.68139       23.15425       12.72846
I          57.13718       23.79104       18.03332
I          56.56852       19.52320       18.89859
I          57.13636       23.78837       12.73230
I          56.55815       19.51568       11.87442
I          61.11011       18.88980       18.89180
I          61.68453       23.16194       18.03448
I          63.59162       17.66060       15.38500
I          68.13685       20.73631       15.38101
I          68.29273       21.94943       21.54248
I          63.74400       16.47162       21.55035
I          70.19295       18.88021       11.86894
I          70.77079       23.15357       12.72674
I          66.22658       23.79035       18.03161
I          65.65792       19.52251       18.89688
I          66.22576       23.78768       12.73058
I          65.64755       19.51499       11.87270
I          70.19951       18.88911       18.89009
I          70.77393       23.16126       18.03277
I          72.68102       17.65991       15.38328
I          77.22625       20.73562       15.37929
I          77.38213       21.94875       21.54076
I          72.83340       16.47094       21.54863
I          79.28235       18.87953       11.86722
I          79.86019       23.15288       12.72502
I          75.31598       23.78967       18.02989
I          74.74732       19.52183       18.89516
I          75.31516       23.78700       12.72886
I          74.73695       19.51431       11.87098
I          79.28891       18.88843       18.88837
I          79.86333       23.16057       18.03105
I          81.77042       17.65923       15.38157
I          86.31565       20.73494       15.37758
I          86.47153       21.94807       21.53905
I          81.92280       16.47026       21.54692
I          88.37175       18.87885       11.86551
I          88.94959       23.15220       12.72331
I          84.40538       23.78899       18.02818
I          83.83672       19.52115       18.89345
I          84.40456       23.78632       12.72715
I          83.82635       19.51363       11.86927
I          88.37831       18.88775       18.88666
I          88.95273       23.15989       18.02934
I          -0.03180       26.20242       15.39526
I           4.51343       29.27813       15.39127
I           4.66931       30.49125       21.55274
I           0.12058       25.01345       21.56061
I           6.56953       27.42204       11.87920
I           7.14737       31.69539       12.73700
I           2.60316       32.33217       18.04187
I           2.03450       28.06434       18.90714
I           2.60234       32.32950       12.74084
I           2.02413       28.05682       11.88296
I           6.57609       27.43094       18.90035
I           7.15051       31.70308       18.04303
I           9.05760       26.20173       15.39354
I          13.60283       29.27744       15.38955
I          13.75871       30.49057       21.55102
I           9.20998       25.01276       21.55889
I          15.65893       27.42135       11.87748
I          16.23677       31.69470       12.73528
I          11.69256       32.33149       18.04015
I          11.12390       28.06365       18.90542
I          11.69174       32.32882       12.73912
I          11.11353       28.05613       11.88124
I          15.66549       27.43025       18.89863
I          16.23991       31.70239       18.04131
I          18.14700       26.20105       15.39183
I          22.69223       29.27676       15.38784
I          22.84811       30.48989       21.54931
I          18.29938       25.01208       21.55718
I          24.74833       27.42067       11.87577
I          25.32617       31.69402       12.73357
I          20.78196       32.33081       18.03843
I          20.21330       28.06297       18.90370
I          20.78114       32.32814       12.73741
I          20.20293       28.05545       11.87953
I          24.75489       27.42957       18.89691
I          25.32931       31.70171       18.03959
I          27.23640       26.20037       15.39011
I          31.78163       29.27608       15.38612
I          31.93751       30.48921       21.54759
I          27.38878       25.01140       21.55546
I          33.83773       27.41999       11.87405
I          34.41557       31.69334       12.73185
I          29.87136       32.33013       18.03672
I          29.30270       28.06229       18.90199
I          29.87054       32.32746       12.73569
I          29.29233       28.05477       11.87781
I          33.84429       27.42889       18.89520
I          34.41871       31.70103       18.03788
I          36.32580       26.19968       15.38839
I          40.87103       29.27539       15.38440
I          41.02691       30.48852       21.54587
I          36.47818       25.01071       21.55374
I          42.92713       27.41930       11.87233
I          43.50497       31.69265       12.73013
I          38.96076       32.32944       18.03500
I          38.39210       28.06160       18.90027
I          38.95994       32.32677       12.73397
I          38.38173       28.05408       11.87609
I          42.93369       27.42820       18.89348
I          43.50811       31.70034       18.03616
I          45.41520       26.19900       15.38668
I          49.96043       29.27471       15.38269
I          50.11631       30.48784       21.54416
I          45.56758       25.01003       21.55203
I          52.01653       27.41862       11.87062
I          52.59437       31.69197       12.72842
I          48.05016       32.32876       18.03329
I          47.48150       28.06092       18.89856
I          48.04934       32.32609       12.73226
I          47.47113       28.05340       11.87438
I          52.02309       27.42752       18.89177
I          52.59751       31.69966       18.03445
I          54.50460       26.19832       15.38496
I          59.04983       29.27403       15.38097
I          59.20571       30.48716       21.54244
I          54.65698       25.00935       21.55031
I          61.10593       27.41794       11.86890
I          61.68377       31.69129       12.72670
I          57.13956       32.32808       18.03157
I          56.57090       28.06024       18.89684
I          57.13874       32.32541       12.73054
I          56.56053       28.05272       11.87266
I          61.11249       27.42684       18.89005
I          61.68691       31.69898       18.03273
I          63.59400       26.19763       15.38324
I          68.13923       29.27334       15.37925
I          68.29511       30.48647       21.54072
I          63.74638       25.00867       21.54859
I          70.19533       27.41726       11.86718
I          70.77317       31.69061       12.72498
I          66.22896       32.32739       18.02985
I          65.66030       28.05955       18.89512
I          66.22814       32.32472       12.72882
I          65.64993       28.05204       11.87094
I          70.20189       27.42615       18.88833
I          70.77631       31.69830       18.03101
I          72.68340       26.19695       15.38153
I          77.22863       29.27266       15.37754
I          77.38451       30.48579       21.53901
I          72.83578       25.00798       21.54688
I          79.28473       27.41657       11.86547
I          79.86257       31.68992       12.72327
I          75.31836       32.32671       18.02814
I          74.74970       28.05887       18.89341
I          75.31754       32.32404       12.72711
I          74.73933       28.05135       11.86923
I          79.29129       27.42547       18.88662
I          79.86571       31.69761       18.02930
I          81.77280       26.19627       15.37981
I          86.31803       29.27198       15.37582
I          86.47391       30.48511       21.53729
I          81.92518       25.00730       21.54516
I          88.37413       27.41589       11.86375
I          88.95197       31.68924       12.72155
I          84.40776       32.32603       18.02642
I          83.83910       28.05819       18.89169
I          84.40694       32.32336       12.72539
I          83.82873       28.05067       11.86751
I          88.38069       27.42479       18.88490
I          88.95511       31.69693       18.02758
I          -0.02942       34.73946       15.39350
I           4.51581       37.81517       15.38951
I           4.67169       39.02829       21.55098
I           0.12297       33.55049       21.55885
I           6.57191       35.95908       11.87744
I           7.14975       40.23243       12.73524
I           2.60555       40.86921       18.04011
I           2.03688       36.60138       18.90538
I           2.60473       40.86655       12.73908
I           2.02651       36.59386       11.88120
I           6.57848       35.96798       18.89859
I           7.15290       40.24012       18.04127
I           9.05998       34.73877       15.39179
I          13.60521       37.81448       15.38780
I          13.76109       39.02761       21.54927
I           9.21237       33.54980       21.55714
I          15.66132       35.95839       11.87573
I          16.23916       40.23174       12.73353
I          11.69495       40.86853       18.03840
I          11.12628       36.60069       18.90367
I          11.69412       40.86586       12.73737
I          11.11591       36.59317       11.87949
I          15.66788       35.96729       18.89688
I          16.24229       40.23943       18.03956
I          18.14938       34.73809       15.39007
I          22.69461       37.81380       15.38608
I          22.85049       39.02693       21.54755
I          18.30176       33.54912       21.55542
I          24.75071       35.95771       11.87401
I          25.32856       40.23106       12.73181
I          20.78434       40.86785       18.03668
I          20.21569       36.60001       18.90195
I          20.78353       40.86518       12.73565
I          20.20531       36.59249       11.87777
I          24.75727       35.96661       18.89516
I          25.33169       40.23875       18.03784
I          27.23879       34.73741       15.38836
I          31.78402       37.81312       15.38437
I          31.93989       39.02625       21.54584
I          27.39117       33.54844       21.55371
I          33.84011       35.95703       11.87229
I          34.41795       40.23038       12.73010
I          29.87374       40.86717       18.03496
I          29.30508       36.59933       18.90023
I          29.87292       40.86450       12.73394
I          29.29472       36.59181       11.87605
I          33.84667       35.96593       18.89344
I          34.42110       40.23807       18.03612
I          36.32818       34.73672       15.38664
I          40.87342       37.81243       15.38265
I          41.02929       39.02556       21.54412
I          36.48056       33.54775       21.55199
I          42.92952       35.95634       11.87058
I          43.50735       40.22969       12.72838
I          38.96314       40.86648       18.03325
I          38.39449       36.59864       18.89852
I          38.96232       40.86381       12.73222
I          38.38412       36.59112       11.87434
I          42.93608       35.96524       18.89173
I          43.51049       40.23738       18.03441
I          45.41759       34.73604       15.38492
I          49.96281       37.81175       15.38093
I          50.11870       39.02488       21.54240
I          45.56997       33.54707       21.55027
I          52.01891       35.95566       11.86886
I          52.59676       40.22901       12.72666
I          48.05255       40.86580       18.03153
I          47.48389       36.59796       18.89680
I          48.05172       40.86313       12.73050
I          47.47351       36.59044       11.87262
I          52.02548       35.96456       18.89001
I          52.59989       40.23670       18.03269
I          54.50699       34.73536       15.38321
I          59.05221       37.81107       15.37922
I          59.20810       39.02420       21.54069
I          54.65937       33.54639       21.54856
I          61.10831       35.95498       11.86715
I          61.68615       40.22833       12.72495
I          57.14194       40.86512       18.02982
I          56.57328       36.59728       18.89509
I          57.14113       40.86245       12.72879
I          56.56291       36.58976       11.87091
I          61.11487       35.96388       18.88830
I          61.68930       40.23602       18.03098
I          63.59638       34.73468       15.38149
I          68.14162       37.81038       15.37750
I          68.29749       39.02351       21.53897
I          63.74876       33.54570       21.54684
I          70.19772       35.95430       11.86543
I          70.77555       40.22765       12.72323
I          66.23135       40.86443       18.02810
I          65.66268       36.59660       18.89337
I          66.23053       40.86176       12.72707
I          65.65232       36.58908       11.86919
I          70.20427       35.96319       18.88658
I          70.77869       40.23533       18.02926
I          72.68578       34.73399       15.37977
I          77.23101       37.80970       15.37578
I          77.38689       39.02283       21.53725
I          72.83817       33.54502       21.54512
I          79.28712       35.95361       11.86371
I          79.86495       40.22696       12.72151
I          75.32075       40.86375       18.02638
I          74.75208       36.59591       18.89165
I          75.31992       40.86108       12.72535
I          74.74171       36.58839       11.86747
I          79.29367       35.96251       18.88486
I          79.86809       40.23465       18.02754
I          81.77518       34.73331       15.37806
I          86.32041       37.80902       15.37407
I          86.47629       39.02215       21.53554
I          81.92757       33.54434       21.54341
I          88.37651       35.95293       11.86200
I          88.95436       40.22628       12.71980
I          84.41014       40.86307       18.02467
I          83.84149       36.59523       18.88994
I          84.40932       40.86040       12.72364
I          83.83111       36.58771       11.86576
I          88.38308       35.96183       18.88315
I          88.95749       40.23397       18.02583
I          -0.02703       43.27650       15.39175
I           4.51820       46.35221       15.38776
I           4.67408       47.56533       21.54923
I           0.12535       42.08753       21.55710
I           6.57430       44.49612       11.87569
I           7.15214       48.76947       12.73349
I           2.60793       49.40626       18.03836
I           2.03927       45.13842       18.90363
I           2.60711       49.40358       12.73733
I           2.02890       45.13090       11.87945
I           6.58086       44.50502       18.89684
I           7.15528       48.77716       18.03952
I           9.06237       43.27581       15.39003
I          13.60760       46.35152       15.38604
I          13.76348       47.56465       21.54751
I           9.21475       42.08684       21.55538
I          15.66370       44.49543       11.87397
I          16.24154       48.76878       12.73177
I          11.69733       49.40557       18.03664
I          11.12867       45.13773       18.90191
I          11.69651       49.40290       12.73561
I          11.11830       45.13021       11.87773
I          15.67026       44.50433       18.89512
I          16.24468       48.77647       18.03780
I          18.15177       43.27513       15.38832
I          22.69700       46.35084       15.38433
I          22.85288       47.56397       21.54580
I          18.30415       42.08616       21.55367
I          24.75310       44.49475       11.87226
I          25.33094       48.76810       12.73006
I          20.78673       49.40489       18.03493
I          20.21807       45.13705       18.90020
I          20.78591       49.40222       12.73390
I          20.20770       45.12953       11.87602
I          24.75966       44.50365       18.89341
I          25.33408       48.77579       18.03609
I          27.24117       43.27445       15.38660
I          31.78640       46.35016       15.38261
I          31.94228       47.56329       21.54408
I          27.39355       42.08548       21.55195
I          33.84250       44.49407       11.87054
I          34.42034       48.76742       12.72834
I          29.87613       49.40421       18.03321
I          29.30747       45.13637       18.89848
I          29.87531       49.40154       12.73218
I          29.29710       45.12885       11.87430
I          33.84906       44.50297       18.89169
I          34.42348       48.77511       18.03437
I          36.33057       43.27376       15.38489
I          40.87580       46.34947       15.38090
I          41.03168       47.56260       21.54237
I          36.48295       42.08479       21.55024
I          42.93190       44.49338       11.86882
I          43.50974       48.76673       12.72663
I          38.96553       49.40352       18.03149
I          38.39687       45.13568       18.89676
I          38.96471       49.40085       12.73047
I          38.38650       45.12816       11.87259
I          42.93846       44.50228       18.88997
I          43.51288       48.77442       18.03265
I          45.41997       43.27308       15.38317
I          49.96520       46.34879       15.37918
I          50.12108       47.56192       21.54065
I          45.57235       42.08411       21.54852
I          52.02130       44.49270       11.86711
I          52.59914       48.76605       12.72491
I          48.05493       49.40284       18.02978
I          47.48627       45.13500       18.89505
I          48.05411       49.40017       12.72875
I          47.47590       45.12748       11.87087
I          52.02786       44.50160       18.88826
I          52.60228       48.77374       18.03094
I          54.50937       43.27240       15.38145
I          59.05460       46.34811       15.37746
I          59.21048       47.56124       21.53893
I          54.66175       42.08343       21.54680
I          61.11070       44.49202       11.86539
I          61.68854       48.76537       12.72319
I          57.14433       49.40216       18.02806
I          56.57567       45.13432       18.89333
I          57.14351       49.39949       12.72703
I          56.56530       45.12680       11.86915
I          61.11726       44.50092       18.88654
I          61.69168       48.77306       18.02922
I          63.59877       43.27172       15.37974
I          68.14400       46.34743       15.37575
I          68.29988       47.56055       21.53722
I          63.75115       42.08275       21.54509
I          70.20010       44.49133       11.86368
I          70.77794       48.76469       12.72148
I          66.23373       49.40147       18.02635
I          65.66507       45.13363       18.89162
I          66.23291       49.39880       12.72532
I          65.65470       45.12611       11.86744
I          70.20666       44.50023       18.88483
I          70.78108       48.77237       18.02751
I          72.68817       43.27103       15.37802
I          77.23340       46.34674       15.37403
I          77.38928       47.55987       21.53550
I          72.84055       42.08206       21.54337
I          79.28950       44.49065       11.86196
I          79.86734       48.76400       12.71976
I          75.32313       49.40079       18.02463
I          74.75447       45.13295       18.88990
I          75.32231       49.39812       12.72360
I          74.74410       45.12543       11.86572
I          79.29606       44.49955       18.88311
I          79.87048       48.77169       18.02579
I          81.77757       43.27035       15.37630
I          86.32280       46.34606       15.37231
I          86.47868       47.55919       21.53378
I          81.92995       42.08138       21.54165
I          88.37890       44.48997       11.86024
I          88.95674       48.76332       12.71804
I          84.41253       49.40011       18.02291
I          83.84387       45.13227       18.88818
I          84.41171       49.39744       12.72188
I          83.83350       45.12475       11.86400
I          88.38546       44.49887       18.88139
I          88.95988       48.77101       18.02407
I          -0.02465       51.81354       15.39000
I           4.52058       54.88925       15.38601
I           4.67646       56.10238       21.54748
I           0.12773       50.62457       21.55535
I           6.57668       53.03316       11.87394
I           7.15452       57.30651       12.73174
I           2.61031       57.94329       18.03661
I           2.04165       53.67546       18.90188
I           2.60949       57.94062       12.73558
I           2.03128       53.66794       11.87770
I           6.58324       53.04205       18.89509
I           7.15766       57.31420       18.03777
I           9.06475       51.81285       15.38828
I          13.60998       54.88856       15.38429
I          13.76586       56.10169       21.54576
I           9.21713       50.62388       21.55363
I          15.66608       53.03247       11.87222
I          16.24392       57.30582       12.73002
I          11.69971       57.94261       18.03489
I          11.13105       53.67477       18.90016
I          11.69889       57.93994       12.73386
I          11.12068       53.66725       11.87598
I          15.67264       53.04137       18.89337
I          16.24706       57.31351       18.03605
I          18.15415       51.81217       15.38656
I          22.69938       54.88788       15.38257
I          22.85526       56.10101       21.54404
I          18.30653       50.62320       21.55191
I          24.75548       53.03179       11.87050
I          25.33332       57.30514       12.72830
I          20.78911       57.94193       18.03317
I          20.22045       53.67409       18.89844
I          20.78829       57.93926       12.73214
I          20.21008       53.66657       11.87426
I          24.76204       53.04069       18.89165
I          25.33646       57.31283       18.03433
I          27.24355       51.81149       15.38485
I          31.78878       54.88720       15.38086
I          31.94466       56.10033       21.54233
I          27.39593       50.62252       21.55020
I          33.84488       53.03111       11.86879
I          34.42272       57.30446       12.72659
I          29.87851       57.94125       18.03146
I          29.30985       53.67341       18.89673
I          29.87769       57.93858       12.73043
I          29.29948       53.66589       11.87255
I          33.85144       53.04001       18.88994
I          34.42586       57.31215       18.03262
I          36.33295       51.81080       15.38313
I          40.87818       54.88651       15.37914
I          41.03406       56.09964       21.54061
I          36.48533       50.62183       21.54848
I          42.93428       53.03042       11.86707
I          43.51212       57.30377       12.72487
I          38.96791       57.94056       18.02974
I          38.39925       53.67272       18.89501
I          38.96709       57.93789       12.72871
I          38.38888       53.66520       11.87083
I          42.94084       53.03932       18.88822
I          43.51526       57.31146       18.03090
I          45.42235       51.81012       15.38142
I          49.96758       54.88583       15.37743
I          50.12346       56.09896       21.53890
I          45.57473       50.62115       21.54677
I          52.02368       53.02974       11.86535
I          52.60152       57.30309       12.72316
I          48.05731       57.93988       18.02802
I          47.48865       53.67204       18.89329
I          48.05649       57.93721       12.72700
I          47.47828       53.66452       11.86912
I          52.03024       53.03864       18.88650
I          52.60466       57.31078       18.02918
I          54.51175       51.80944       15.37970
I          59.05698       54.88515       15.37571
I          59.21286       56.09828       21.53718
I          54.66413       50.62047       21.54505
I          61.11308       53.02906       11.86364
I          61.69092       57.30241       12.72144
I          57.14671       57.93920       18.02631
I          56.57805       53.67136       18.89158
I          57.14589       57.93653       12.72528
I          56.56768       53.66384       11.86740
I          61.11964       53.03796       18.88479
I          61.69406       57.31010       18.02747
I          63.60115       51.80875       15.37798
I          68.14638       54.88446       15.37399
I          68.30226       56.09759       21.53546
I          63.75353       50.61979       21.54333
I          70.20248       53.02837       11.86192
I          70.78032       57.30172       12.71972
I          66.23611       57.93851       18.02459
I          65.66745       53.67068       18.88986
I          66.23529       57.93584       12.72356
I          65.65708       53.66316       11.86568
I          70.20904       53.03727       18.88307
I          70.78346       57.30942       18.02575
I          72.69055       51.80807       15.37627
I          77.23578       54.88378       15.37228
I          77.39166       56.09691       21.53375
I          72.84293       50.61910       21.54162
I          79.29188       53.02769       11.86021
I          79.86972       57.30104       12.71801
I          75.32551       57.93783       18.02288
I          74.75685       53.66999       18.88815
I          75.32469       57.93516       12.72185
I          74.74648       53.66247       11.86397
I          79.29844       53.03659       18.88136
I          79.87286       57.30873       18.02404
I          81.77995       51.80739       15.37455
I          86.32518       54.88310       15.37056
I          86.48106       56.09623       21.53203
I          81.93233       50.61842       21.53990
I          88.38128       53.02701       11.85849
I          88.95912       57.30036       12.71629
I          84.41491       57.93715       18.02116
I          83.84625       53.66931       18.88643
I          84.41409       57.93448       12.72013
I          83.83588       53.66179       11.86225
I          88.38784       53.03591       18.87964
I          88.96226       57.30805       18.02232
I          -0.02227       60.35058       15.38824
I           4.52296       63.42629       15.38425
I           4.67884       64.63941       21.54572
I           0.13011       59.16161       21.55359
I           6.57906       61.57020       11.87218
I           7.15690       65.84355       12.72998
I           2.61269       66.48033       18.03485
I           2.04403       62.21250       18.90012
I           2.61187       66.47767       12.73382
I           2.03366       62.20498       11.87594
I           6.58562       61.57910       18.89333
I           7.16004       65.85124       18.03601
I           9.06713       60.34989       15.38653
I          13.61236       63.42560       15.38254
I          13.76824       64.63873       21.54401
I           9.21951       59.16092       21.55188
I          15.66846       61.56951       11.87047
I          16.24630       65.84286       12.72827
I          11.70209       66.47965       18.03314
I          11.13343       62.21181       18.89841
I          11.70127       66.47698       12.73211
I          11.12306       62.20429       11.87423
I          15.67502       61.57841       18.89162
I          16.24944       65.85055       18.03430
I          18.15653       60.34921       15.38481
I          22.70176       63.42492       15.38082
I          22.85764       64.63805       21.54229
I          18.30891       59.16024       21.55016
I          24.75786       61.56883       11.86875
I          25.33570       65.84218       12.72655
I          20.79149       66.47897       18.03142
I          20.22283       62.21113       18.89669
I          20.79067       66.47630       12.73039
I          20.21246       62.20361       11.87251
I          24.76442       61.57773       18.88990
I          25.33884       65.84987       18.03258
I          27.24593       60.34853       15.38309
I          31.79116       63.42424       15.37910
I          31.94704       64.63737       21.54057
I          27.39831       59.15956       21.54844
I          33.84726       61.56815       11.86703
I          34.42510       65.84150       12.72483
I          29.88089       66.47829       18.02970
I          29.31223       62.21045       18.89497
I          29.88007       66.47562       12.72867
I          29.30186       62.20293       11.87079
I          33.85382       61.57705       18.88818
I          34.42824       65.84919       18.03086
I          36.33533       60.34784       15.38138
I          40.88056       63.42355       15.37739
I          41.03644       64.63668       21.53886
I          36.48771       59.15887       21.54673
I          42.93666       61.56746       11.86532
I          43.51450       65.84081       12.72312
I          38.97029       66.47760       18.02799
I          38.40163       62.20976       18.89326
I          38.96947       66.47493       12.72696
I          38.39126       62.20224       11.86908
I          42.94322       61.57636       18.88647
I          43.51764       65.84850       18.02915
I          45.42473       60.34716       15.37966
I          49.96996       63.42287       15.37567
I          50.12584       64.63600       21.53714
I          45.57711       59.15819       21.54501
I          52.02606       61.56678       11.86360
I          52.60390       65.84013       12.72140
I          48.05969       66.47692       18.02627
I          47.49103       62.20908       18.89154
I          48.05887       66.47425       12.72524
I          47.48066       62.20156       11.86736
I          52.03262       61.57568       18.88475
I          52.60704       65.84782       18.02743
I          54.51413       60.34648       15.37794
I          59.05936       63.42219       15.37396
I          59.21524       64.63532       21.53543
I          54.66651       59.15751       21.54330
I          61.11546       61.56610       11.86188
I          61.69330       65.83945       12.71969
I          57.14909       66.47624       18.02455
I          56.58043       62.20840       18.88982
I          57.14827       66.47357       12.72353
I          56.57006       62.20088       11.86565
I          61.12202       61.57500       18.88303
I          61.69644       65.84714       18.02571
I          63.60353       60.34580       15.37623
I          68.14876       63.42151       15.37224
I          68.30464       64.63463       21.53371
I          63.75591       59.15682       21.54158
I          70.20486       61.56542       11.86017
I          70.78270       65.83876       12.71797
I          66.23849       66.47555       18.02284
I          65.66983       62.20772       18.88811
I          66.23767       66.47288       12.72181
I          65.65946       62.20020       11.86393
I          70.21142       61.57431       18.88132
I          70.78584       65.84646       18.02400
I          72.69293       60.34511       15.37451
I          77.23816       63.42082       15.37052
I          77.39404       64.63395       21.53199
I          72.84531       59.15614       21.53986
I          79.29426       61.56473       11.85845
I          79.87210       65.83808       12.71625
I          75.32789       66.47487       18.02112
I          74.75923       62.20703       18.88639
I          75.32707       66.47220       12.72009
I          74.74886       62.19951       11.86221
I          79.30082       61.57363       18.87960
I          79.87524       65.84577       18.02228
I          81.78233       60.34443       15.37280
I          86.32756       63.42014       15.36881
I          86.48344       64.63327       21.53028
I          81.93471       59.15546       21.53815
I          88.38366       61.56405       11.85674
I          88.96150       65.83740       12.71454
I          84.41729       66.47419       18.01941
I          83.84863       62.20635       18.88468
I          84.41647       66.47152       12.71838
I          83.83826       62.19883       11.86050
I          88.39022       61.57295       18.87789
I          88.96464       65.84509       18.02057
I          -0.01989       68.88762       15.38649
I           4.52534       71.96333       15.38250
I           4.68122       73.17646       21.54397
I           0.13249       67.69865       21.55184
I           6.58144       70.10724       11.87043
I           7.15928       74.38059       12.72823
I           2.61507       75.01738       18.03310
I           2.04641       70.74954       18.89837
I           2.61425       75.01471       12.73207
I           2.03604       70.74202       11.87419
I           6.58800       70.11613       18.89158
I           7.16242       74.38828       18.03426
I           9.06951       68.88693       15.38477
I          13.61474       71.96264       15.38078
I          13.77062       73.17577       21.54225
I           9.22189       67.69796       21.55012
I          15.67084       70.10655       11.86871
I          16.24868       74.37990       12.72651
I          11.70447       75.01669       18.03138
I          11.13581       70.74885       18.89665
I          11.70365       75.01402       12.73035
I          11.12544       70.74133       11.87247
I          15.67740       70.11545       18.88986
I          16.25182       74.38759       18.03254
I          18.15891       68.88625       15.38306
I          22.70414       71.96196       15.37907
I          22.86002       73.17509       21.54054
I          18.31129       67.69728       21.54841
I          24.76024       70.10587       11.86700
I          25.33808       74.37922       12.72480
I          20.79387       75.01601       18.02967
I          20.22521       70.74817       18.89494
I          20.79305       75.01334       12.72864
I          20.21484       70.74065       11.87076
I          24.76680       70.11477       18.88815
I          25.34122       74.38691       18.03083
I          27.24831       68.88557       15.38134
I          31.79354       71.96128       15.37735
I          31.94942       73.17441       21.53882
I          27.40069       67.69660       21.54669
I          33.84964       70.10519       11.86528
I          34.42748       74.37854       12.72308
I          29.88327       75.01533       18.02795
I          29.31461       70.74749       18.89322
I          29.88245       75.01266       12.72692
I          29.30424       70.73997       11.86904
I          33.85620       70.11409       18.88643
I          34.43062       74.38623       18.02911
I          36.33771       68.88488       15.37962
I          40.88294       71.96059       15.37563
I          41.03882       73.17372       21.53710
I          36.49009       67.69591       21.54497
I          42.93904       70.10450       11.86356
I          43.51688       74.37785       12.72136
I          38.97267       75.01464       18.02623
I          38.40401       70.74680       18.89150
I          38.97185       75.01197       12.72520
I          38.39364       70.73928       11.86732
I          42.94560       70.11340       18.88471
I          43.52002       74.38554       18.02739
I          45.42711       68.88420       15.37791
I          49.97234       71.95991       15.37392
I          50.12822       73.17304       21.53539
I          45.57949       67.69523       21.54326
I          52.02844       70.10382       11.86185
I          52.60628       74.37717       12.71965
I          48.06207       75.01396       18.02452
I          47.49341       70.74612       18.88979
I          48.06125       75.01129       12.72349
I          47.48304       70.73860       11.86561
I          52.03500       70.11272       18.88300
I          52.60942       74.38486       18.02568
I          54.51651       68.88352       15.37619
I          59.06174       71.95923       15.37220
I          59.21762       73.17236       21.53367
I          54.66889       67.69455       21.54154
I          61.11784       70.10314       11.86013
I          61.69568       74.37649       12.71793
I          57.15147       75.01328       18.02280
I          56.58281       70.74544       18.88807
I          57.15065       75.01061       12.72177
I          56.57244       70.73792       11.86389
I          61.12440       70.11204       18.88128
I          61.69882       74.38418       18.02396
I          63.60591       68.88284       15.37447
I          68.15114       71.95855       15.37048
I          68.30702       73.17167       21.53195
I          63.75829       67.69387       21.53982
I          70.20724       70.10246       11.85841
I          70.78508       74.37580       12.71621
I          66.24087       75.01259       18.02108
I          65.67221       70.74475       18.88635
I          66.24005       75.00992       12.72005
I          65.66184       70.73723       11.86217
I          70.21380       70.11135       18.87956
I          70.78822       74.38349       18.02224
I          72.69531       68.88215       15.37276
I          77.24054       71.95786       15.36877
I          77.39642       73.17099       21.53024
I          72.84769       67.69318       21.53811
I          79.29664       70.10177       11.85670
I          79.87448       74.37512       12.71450
I          75.33027       75.01191       18.01937
I          74.76161       70.74407       18.88464
I          75.32945       75.00924       12.71834
I          74.75124       70.73655       11.86046
I          79.30320       70.11067       18.87785
I          79.87762       74.38281       18.02053
I          81.78471       68.88147       15.37104
I          86.32994       71.95718       15.36705
I          86.48582       73.17031       21.52852
I          81.93709       67.69250       21.53639
I          88.38604       70.10109       11.85498
I          88.96388       74.37444       12.71278
I          84.41967       75.01123       18.01765
I          83.85101       70.74339       18.88292
I          84.41885       75.00856       12.71662
I          83.84064       70.73587       11.85874
I          88.39260       70.10999       18.87613
I          88.96702       74.38213       18.01881
I          -0.01750       77.42466       15.38473
I           4.52773       80.50037       15.38074
I           4.68361       81.71349       21.54221
I           0.13488       76.23569       21.55008
I           6.58383       78.64428       11.86867
I           7.16167       82.91763       12.72647
I           2.61746       83.55442       18.03134
I           2.04880       79.28658       18.89661
I           2.61664       83.55174       12.73031
I           2.03843       79.27906       11.87243
I           6.59039       78.65318       18.88982
I           7.16481       82.92532       18.03250
I           9.07190       77.42397       15.38302
I          13.61713       80.49968       15.37903
I          13.77301       81.71281       21.54050
I           9.22428       76.23500       21.54837
I          15.67323       78.64359       11.86696
I          16.25107       82.91694       12.72476
I          11.70686       83.55373       18.02963
I          11.13820       79.28589       18.89490
I          11.70604       83.55106       12.72860
I          11.12783       79.27837       11.87072
I          15.67979       78.65249       18.88811
I          16.25421       82.92463       18.03079
I          18.16130       77.42329       15.38130
I          22.70653       80.49900       15.37731
I          22.86241       81.71213       21.53878
I          18.31368       76.23432       21.54665
I          24.76263       78.64291       11.86524
I          25.34047       82.91626       12.72304
I          20.79626       83.55305       18.02791
I          20.22760       79.28521       18.89318
I          20.79544       83.55038       12.72688
I          20.21723       79.27769       11.86900
I          24.76919       78.65181       18.88639
I          25.34361       82.92395       18.02907
I          27.25070       77.42261       15.37959
I          31.79593       80.49832       15.37560
I          31.95181       81.71145       21.53706
I          27.40308       76.23364       21.54493
I          33.85203       78.64223       11.86352
I          34.42987       82.91558       12.72133
I          29.88566       83.55237       18.02620
I          29.31700       79.28453       18.89147
I          29.88484       83.54970       12.72517
I          29.30663       79.27701       11.86729
I          33.85859       78.65113       18.88468
I          34.43301       82.92327       18.02736
I          36.34010       77.42192       15.37787
I          40.88533       80.49763       15.37388
I          41.04121       81.71076       21.53535
I          36.49248       76.23295       21.54322
I          42.94143       78.64154       11.86181
I          43.51927       82.91489       12.71961
I          38.97506       83.55168       18.02448
I          38.40640       79.28384       18.88975
I          38.97424       83.54901       12.72345
I          38.39603       79.27632       11.86557
I          42.94799       78.65044       18.88296
I          43.52241       82.92258       18.02564
I          45.42950       77.42124       15.37615
I          49.97473       80.49695       15.37216
I          50.13061       81.71008       21.53363
I          45.58188       76.23227       21.54150
I          52.03083       78.64086       11.86009
I          52.60867       82.91421       12.71789
I          48.06446       83.55100       18.02276
I          47.49580       79.28316       18.88803
I          48.06364       83.54833       12.72173
I          47.48543       79.27564       11.86385
I          52.03739       78.64976       18.88124
I          52.61181       82.92190       18.02392
I          54.51890       77.42056       15.37444
I          59.06413       80.49627       15.37045
I          59.22001       81.70940       21.53192
I          54.67128       76.23159       21.53979
I          61.12023       78.64018       11.85838
I          61.69807       82.91353       12.71618
I          57.15386       83.55032       18.02105
I          56.58520       79.28248       18.88632
I          57.15304       83.54765       12.72002
I          56.57483       79.27496       11.86214
I          61.12679       78.64908       18.87953
I          61.70121       82.92122       18.02221
I          63.60830       77.41988       15.37272
I          68.15353       80.49559       15.36873
I          68.30941       81.70871       21.53020
I          63.76068       76.23091       21.53807
I          70.20963       78.63949       11.85666
I          70.78747       82.91285       12.71446
I          66.24326       83.54963       18.01933
I          65.67460       79.28180       18.88460
I          66.24244       83.54696       12.71830
I          65.66423       79.27428       11.86042
I          70.21619       78.64839       18.87781
I          70.79061       82.92054       18.02049
I          72.69770       77.41919       15.37100
I          77.24293       80.49490       15.36701
I          77.39881       81.70803       21.52848
I          72.85008       76.23022       21.53635
I          79.29903       78.63881       11.85494
I          79.87687       82.91216       12.71274
I          75.33266       83.54895       18.01761
I          74.76400       79.28111       18.88288
I          75.33184       83.54628       12.71658
I          74.75363       79.27359       11.85870
I          79.30559       78.64771       18.87609
I          79.88001       82.91985       18.01877
I          81.78710       77.41851       15.36929
I          86.33233       80.49422       15.36530
I          86.48821       81.70735       21.52677
I          81.93948       76.22954       21.53464
I          88.38843       78.63813       11.85323
I          88.96627       82.91148       12.71103
I          84.42206       83.54827       18.01590
I          83.85340       79.28043       18.88117
I          84.42124       83.54560       12.71487
I          83.84303       79.27291       11.85699
I          88.39499       78.64703       18.87438
I          88.96941       82.91917       18.01706
H           3.84372        1.13660        3.07254
H           3.48037       -0.30054        2.23222
H           3.48090       -0.30078        3.91275
N           3.94764        0.10162        3.07244
C           5.38778       -0.26146        3.07254
H3          5.46755       -1.35071        3.07405
H3          5.84801        0.15617        2.17523
H3          5.84797        0.15843        3.96881
H          -0.71146        3.10872        3.07721
H          -1.07010        4.54862        3.91578
H          -1.06873        4.54723        2.23570
N          -0.60379        4.14339        3.07646
C           0.83819        4.49947        3.07725
H3          0.92392        5.58784        3.07300
H3          1.29375        4.08157        3.97666
H3          1.29729        4.07497        2.18265
H           5.68570        0.28812       10.06745
H           5.32295       -1.15081        9.22957
H           5.67179        0.28900        8.38696
N           5.21391       -0.11635        9.23099
C           3.77116        0.23662        9.24235
H3          3.32185       -0.18324       10.14413
H3          3.68264        1.32474        9.23989
H3          3.30673       -0.18838        8.35062
H           1.13517        3.97610       10.08136
H           1.13564        3.97930        8.40087
H           0.77866        5.41655        9.24375
N           0.67001        4.38212        9.24163
C          -0.77177        4.02528        9.24004
H3         -1.22830        4.44162        8.34012
H3         -0.85658        2.93669        9.24493
H3         -1.23201        4.44949       10.13438
H          12.93312        1.13592        3.07082
H          12.56977       -0.30122        2.23050
H          12.57030       -0.30146        3.91103
N          13.03704        0.10094        3.07072
C          14.47718       -0.26215        3.07083
H3         14.55695       -1.35139        3.07233
H3         14.93741        0.15549        2.17352
H3         14.93737        0.15775        3.96709
H           8.37794        3.10803        3.07550
H           8.01930        4.54794        3.91406
H           8.02067        4.54654        2.23398
N           8.48561        4.14271        3.07474
C           9.92759        4.49878        3.07553
H3         10.01332        5.58716        3.07128
H3         10.38315        4.08088        3.97495
H3         10.38669        4.07429        2.18093
H          14.77510        0.28744       10.06574
H          14.41235       -1.15150        9.22785
H          14.76119        0.28831        8.38524
N          14.30331       -0.11703        9.22927
C          12.86056        0.23593        9.24063
H3         12.41125       -0.18393       10.14242
H3         12.77204        1.32405        9.23818
H3         12.39613       -0.18907        8.34890
H          10.22457        3.97542       10.07964
H          10.22504        3.97861        8.39915
H           9.86806        5.41587        9.24204
N           9.75941        4.38144        9.23991
C           8.31763        4.02460        9.23832
H3          7.86110        4.44093        8.33840
H3          8.23282        2.93601        9.24321
H3          7.85739        4.44881       10.13267
H          22.02252        1.13523        3.06911
H          21.65917       -0.30191        2.22878
H          21.65970       -0.30214        3.90932
N          22.12644        0.10025        3.06901
C          23.56658       -0.26283        3.06911
H3         23.64635       -1.35207        3.07062
H3         24.02681        0.15481        2.17180
H3         24.02677        0.15707        3.96537
H          17.46734        3.10735        3.07378
H          17.10870        4.54725        3.91234
H          17.11007        4.54586        2.23227
N          17.57501        4.14202        3.07303
C          19.01699        4.49810        3.07382
H3         19.10272        5.58647        3.06957
H3         19.47255        4.08020        3.97323
H3         19.47609        4.07361        2.17922
H          23.86450        0.28675       10.06402
H          23.50175       -1.15218        9.22614
H          23.85059        0.28763        8.38353
N          23.39271       -0.11772        9.22756
C          21.94996        0.23525        9.23891
H3         21.50065       -0.18461       10.14070
H3         21.86144        1.32337        9.23646
H3         21.48553       -0.18975        8.34719
H          19.31397        3.97474       10.07793
H          19.31444        3.97793        8.39743
H          18.95746        5.41519        9.24032
N          18.84881        4.38075        9.23820
C          17.40703        4.02391        9.23660
H3         16.95050        4.44025        8.33668
H3         17.32222        2.93533        9.24149
H3         16.94679        4.44813       10.13095
H          31.11192        1.13455        3.06739
H          30.74857       -0.30259        2.22707
H          30.74910       -0.30283        3.90760
N          31.21584        0.09957        3.06729
C          32.65598       -0.26351        3.06739
H3         32.73575       -1.35276        3.06890
H3         33.11621        0.15412        2.17009
H3         33.11617        0.15638        3.96366
H          26.55674        3.10667        3.07207
H          26.19810        4.54657        3.91063
H          26.19947        4.54518        2.23055
N          26.66441        4.14134        3.07131
C          28.10639        4.49742        3.07210
H3         28.19212        5.58579        3.06785
H3         28.56195        4.07952        3.97151
H3         28.56549        4.07292        2.17750
H          32.95390        0.28607       10.06231
H          32.59115       -1.15286        9.22442
H          32.93999        0.28695        8.38181
N          32.48211       -0.11840        9.22584
C          31.03936        0.23457        9.23720
H3         30.59005       -0.18529       10.13898
H3         30.95084        1.32269        9.23474
H3         30.57493       -0.19043        8.34547
H          28.40337        3.97406       10.07621
H          28.40384        3.97725        8.39572
H          28.04686        5.41451        9.23860
N          27.93821        4.38007        9.23648
C          26.49643        4.02323        9.23489
H3         26.03990        4.43957        8.33497
H3         26.41162        2.93465        9.23978
H3         26.03619        4.44744       10.12923
H          40.20132        1.13387        3.06567
H          39.83797       -0.30327        2.22535
H          39.83850       -0.30351        3.90589
N          40.30524        0.09889        3.06557
C          41.74538       -0.26420        3.06568
H3         41.82515       -1.35344        3.06718
H3         42.20561        0.15344        2.16837
H3         42.20557        0.15570        3.96194
H          35.64614        3.10598        3.07035
H          35.28750        4.54589        3.90891
H          35.28887        4.54449        2.22883
N          35.75381        4.14066        3.06960
C          37.19579        4.49673        3.07038
H3         37.28152        5.58511        3.06614
H3         37.65135        4.07884        3.96980
H3         37.65489        4.07224        2.17578
H          42.04330        0.28539       10.06059
H          41.68055       -1.15355        9.22270
H          42.02939        0.28626        8.38009
N          41.57151       -0.11908        9.22413
C          40.12876        0.23388        9.23548
H3         39.67945       -0.18598       10.13727
H3         40.04024        1.32200        9.23303
H3         39.66433       -0.19111        8.34375
H          37.49277        3.97337       10.07449
H          37.49324        3.97656        8.39400
H          37.13626        5.41382        9.23689
N          37.02761        4.37939        9.23476
C          35.58583        4.02255        9.23317
H3         35.12930        4.43888        8.33325
H3         35.50102        2.93396        9.23806
H3         35.12559        4.44676       10.12752
H          49.29072        1.13319        3.06396
H          48.92737       -0.30396        2.22363
H          48.92790       -0.30419        3.90417
N          49.39464        0.09821        3.06386
C          50.83478       -0.26488        3.06396
H3         50.91456       -1.35412        3.06547
H3         51.29501        0.15276        2.16665
H3         51.29497        0.15502        3.96022
H          44.73554        3.10530        3.06863
H          44.37690        4.54521        3.90720
H          44.37827        4.54381        2.22712
N          44.84321        4.13997        3.06788
C          46.28519        4.49605        3.06867
H3         46.37092        5.58442        3.06442
H3         46.74075        4.07815        3.96808
H3         46.74429        4.07156        2.17407
H          51.13270        0.28470       10.05887
H          50.76995       -1.15423        9.22099
H          51.11879        0.28558        8.37838
N          50.66091       -0.11976        9.22241
C          49.21816        0.23320        9.23376
H3         48.76885       -0.18666       10.13555
H3         49.12964        1.32132        9.23131
H3         48.75373       -0.19180        8.34204
H          46.58217        3.97269       10.07278
H          46.58264        3.97588        8.39229
H          46.22566        5.41314        9.23517
N          46.11701        4.37871        9.23305
C          44.67523        4.02187        9.23146
H3         44.21870        4.43820        8.33153
H3         44.59042        2.93328        9.23635
H3         44.21499        4.44608       10.12580
H          58.38012        1.13250        3.06224
H          58.01677       -0.30464        2.22192
H          58.01730       -0.30488        3.90245
N          58.48404        0.09752        3.06214
C          59.92418       -0.26556        3.06225
H3         60.00395       -1.35481        3.06375
H3         60.38441        0.15207        2.16494
H3         60.38437        0.15433        3.95851
H          53.82494        3.10462        3.06692
H          53.46630        4.54452        3.90548
H          53.46767        4.54313        2.22540
N          53.93261        4.13929        3.06616
C          55.37459        4.49537        3.06695
H3         55.46032        5.58374        3.06270
H3         55.83015        4.07747        3.96637
H3         55.83369        4.07088        2.17235
H          60.22210        0.28402       10.05716
H          59.85935       -1.15491        9.21927
H          60.20819        0.28490        8.37666
N          59.75031       -0.12045        9.22069
C          58.30756        0.23252        9.23205
H3         57.85825       -0.18734       10.13384
H3         58.21904        1.32064        9.22960
H3         57.84313       -0.19248        8.34032
H          55.67157        3.97201       10.07106
H          55.67204        3.97520        8.39057
H          55.31506        5.41246        9.23345
N          55.20641        4.37802        9.23133
C          53.76463        4.02118        9.22974
H3         53.30810        4.43752        8.32982
H3         53.67982        2.93260        9.23463
H3         53.30439        4.44539       10.12408
H          67.46952        1.13182        3.06052
H          67.10617       -0.30532        2.22020
H          67.10670       -0.30556        3.90074
N          67.57344        0.09684        3.06043
C          69.01358       -0.26624        3.06053
H3         69.09336       -1.35549        3.06203
H3         69.47381        0.15139        2.16322
H3         69.47377        0.15365        3.95679
H          62.91434        3.10393        3.06520
H          62.55570        4.54384        3.90376
H          62.55707        4.54244        2.22368
N          63.02201        4.13861        3.06445
C          64.46399        4.49468        3.06523
H3         64.54972        5.58306        3.06099
H3         64.91955        4.07679        3.96465
H3         64.92309        4.07019        2.17063
H          69.31150        0.28334       10.05544
H          68.94875       -1.15560        9.21756
H          69.29759        0.28421        8.37494
N          68.83971       -0.12113        9.21898
C          67.39696        0.23184        9.23033
H3         66.94765       -0.18802       10.13212
H3         67.30844        1.31995        9.22788
H3         66.93253       -0.19316        8.33860
H          64.76097        3.97132       10.06935
H          64.76144        3.97451        8.38885
H          64.40446        5.41177        9.23174
N          64.29581        4.37734        9.22962
C          62.85403        4.02050        9.22802
H3         62.39750        4.43684        8.32810
H3         62.76922        2.93191        9.23291
H3         62.39379        4.44471       10.12237
H          76.55892        1.13114        3.05881
H          76.19557       -0.30601        2.21849
H          76.19610       -0.30624        3.89902
N          76.66284        0.09616        3.05871
C          78.10298       -0.26693        3.05881
H3         78.18276       -1.35617        3.06032
H3         78.56321        0.15071        2.16151
H3         78.56317        0.15297        3.95508
H          72.00374        3.10325        3.06349
H          71.64510        4.54316        3.90205
H          71.64647        4.54176        2.22197
N          72.11141        4.13793        3.06273
C          73.55339        4.49400        3.06352
H3         73.63912        5.58237        3.05927
H3         74.00895        4.07610        3.96293
H3         74.01249        4.06951        2.16892
H          78.40090        0.28265       10.05372
H          78.03815       -1.15628        9.21584
H          78.38699        0.28353        8.37323
N          77.92911       -0.12181        9.21726
C          76.48636        0.23115        9.22861
H3         76.03705       -0.18871       10.13040
H3         76.39784        1.31927        9.22616
H3         76.02193       -0.19385        8.33689
H          73.85037        3.97064       10.06763
H          73.85084        3.97383        8.38714
H          73.49386        5.41109        9.23002
N          73.38521        4.37666        9.22790
C          71.94343        4.01982        9.22631
H3         71.48690        4.43615        8.32639
H3         71.85862        2.93123        9.23120
H3         71.48319        4.44403       10.12065
H          85.64832        1.13045        3.05709
H          85.28497       -0.30669        2.21677
H          85.28550       -0.30692        3.89730
N          85.75224        0.09547        3.05699
C          87.19238       -0.26761        3.05710
H3         87.27215       -1.35686        3.05860
H3         87.65261        0.15003        2.15979
H3         87.65257        0.15229        3.95336
H          81.09314        3.10257        3.06177
H          80.73450        4.54247        3.90033
H          80.73587        4.54108        2.22025
N          81.20081        4.13724        3.06101
C          82.64279        4.49332        3.06180
H3         82.72852        5.58169        3.05755
H3         83.09835        4.07542        3.96122
H3         83.10189        4.06883        2.16720
H          87.49030        0.28197       10.05201
H          87.12755       -1.15696        9.21412
H          87.47639        0.28285        8.37151
N          87.01851       -0.12250        9.21554
C          85.57576        0.23047        9.22690
H3         85.12645       -0.18939       10.12869
H3         85.48724        1.31859        9.22445
H3         85.11133       -0.19453        8.33517
H          82.93977        3.96996       10.06591
H          82.94024        3.97315        8.38542
H          82.58326        5.41041        9.22831
N          82.47461        4.37597        9.22618
C          81.03283        4.01913        9.22459
H3         80.57630        4.43547        8.32467
H3         80.94802        2.93055        9.22948
H3         80.57259        4.44334       10.11894
H           3.84610        9.67364        3.07078
H           3.48275        8.23650        2.23046
H           3.48328        8.23626        3.91100
N           3.95002        8.63866        3.07069
C           5.39016        8.27558        3.07079
H3          5.46994        7.18633        3.07229
H3          5.85039        8.69321        2.17348
H3          5.85035        8.69547        3.96705
H          -0.70908       11.64575        3.07546
H          -1.06772       13.08566        3.91402
H          -1.06635       13.08426        2.23394
N          -0.60141       12.68043        3.07471
C           0.84057       13.03651        3.07550
H3          0.92630       14.12488        3.07125
H3          1.29614       12.61861        3.97491
H3          1.29967       12.61201        2.18090
H           5.68808        8.82516       10.06570
H           5.32534        7.38623        9.22782
H           5.67417        8.82604        8.38520
N           5.21629        8.42069        9.22924
C           3.77354        8.77366        9.24059
H3          3.32423        8.35380       10.14238
H3          3.68502        9.86178        9.23814
H3          3.30911        8.34866        8.34886
H           1.13756       12.51314       10.07961
H           1.13802       12.51634        8.39911
H           0.78104       13.95359        9.24200
N           0.67239       12.91916        9.23988
C          -0.76939       12.56232        9.23828
H3         -1.22592       12.97866        8.33836
H3         -0.85420       11.47373        9.24317
H3         -1.22963       12.98653       10.13263
H          12.93550        9.67296        3.06907
H          12.57215        8.23581        2.22875
H          12.57268        8.23558        3.90928
N          13.03942        8.63798        3.06897
C          14.47956        8.27489        3.06907
H3         14.55934        7.18565        3.07058
H3         14.93980        8.69253        2.17177
H3         14.93975        8.69479        3.96534
H           8.38032       11.64507        3.07374
H           8.02168       13.08498        3.91231
H           8.02305       13.08358        2.23223
N           8.48799       12.67975        3.07299
C           9.92998       13.03582        3.07378
H3         10.01570       14.12420        3.06953
H3         10.38554       12.61792        3.97319
H3         10.38907       12.61133        2.17918
H          14.77748        8.82448       10.06398
H          14.41474        7.38554        9.22610
H          14.76357        8.82535        8.38349
N          14.30569        8.42001        9.22752
C          12.86294        8.77297        9.23888
H3         12.41363        8.35311       10.14066
H3         12.77442        9.86109        9.23642
H3         12.39851        8.34797        8.34715
H          10.22696       12.51246       10.07789
H          10.22742       12.51565        8.39740
H           9.87044       13.95291        9.24028
N           9.76179       12.91848        9.23816
C           8.32001       12.56164        9.23657
H3          7.86348       12.97797        8.33665
H3          8.23520       11.47305        9.24146
H3          7.85977       12.98585       10.13091
H          22.02490        9.67227        3.06735
H          21.66155        8.23513        2.22703
H          21.66208        8.23490        3.90756
N          22.12882        8.63729        3.06725
C          23.56896        8.27421        3.06736
H3         23.64874        7.18497        3.06886
H3         24.02919        8.69185        2.17005
H3         24.02915        8.69411        3.96362
H          17.46972       11.64439        3.07203
H          17.11108       13.08429        3.91059
H          17.11245       13.08290        2.23051
N          17.57739       12.67906        3.07127
C          19.01938       13.03514        3.07206
H3         19.10510       14.12351        3.06781
H3         19.47494       12.61724        3.97148
H3         19.47847       12.61065        2.17746
H          23.86688        8.82379       10.06227
H          23.50414        7.38486        9.22438
H          23.85298        8.82467        8.38177
N          23.39509        8.41932        9.22580
C          21.95234        8.77229        9.23716
H3         21.50304        8.35243       10.13895
H3         21.86382        9.86041        9.23471
H3         21.48791        8.34729        8.34543
H          19.31636       12.51178       10.07617
H          19.31682       12.51497        8.39568
H          18.95984       13.95223        9.23856
N          18.85119       12.91779        9.23644
C          17.40942       12.56095        9.23485
H3         16.95288       12.97729        8.33493
H3         17.32460       11.47237        9.23974
H3         16.94917       12.98517       10.12919
H          31.11430        9.67159        3.06563
H          30.75095        8.23445        2.22531
H          30.75148        8.23421        3.90585
N          31.21822        8.63661        3.06554
C          32.65836        8.27353        3.06564
H3         32.73814        7.18428        3.06715
H3         33.11859        8.69116        2.16833
H3         33.11855        8.69342        3.96190
H          26.55912       11.64371        3.07031
H          26.20048       13.08361        3.90887
H          26.20185       13.08222        2.22880
N          26.66679       12.67838        3.06956
C          28.10878       13.03446        3.07035
H3         28.19450       14.12283        3.06610
H3         28.56434       12.61656        3.96976
H3         28.56787       12.60996        2.17575
H          32.95628        8.82311       10.06055
H          32.59354        7.38418        9.22267
H          32.94238        8.82399        8.38006
N          32.48449        8.41864        9.22409
C          31.04174        8.77161        9.23544
H3         30.59244        8.35175       10.13723
H3         30.95322        9.85973        9.23299
H3         30.57731        8.34661        8.34371
H          28.40576       12.51110       10.07446
H          28.40622       12.51429        8.39396
H          28.04924       13.95154        9.23685
N          27.94059       12.91711        9.23473
C          26.49882       12.56027        9.23313
H3         26.04228       12.97661        8.33321
H3         26.41400       11.47169        9.23802
H3         26.03857       12.98448       10.12748
H          40.20370        9.67091        3.06392
H          39.84035        8.23377        2.22360
H          39.84088        8.23353        3.90413
N          40.30762        8.63593        3.06382
C          41.74776        8.27284        3.06392
H3         41.82754        7.18360        3.06543
H3         42.20800        8.69048        2.16662
H3         42.20795        8.69274        3.96019
H          35.64852       11.64302        3.06860
H          35.28988       13.08293        3.90716
H          35.29125       13.08153        2.22708
N          35.75619       12.67770        3.06784
C          37.19817       13.03377        3.06863
H3         37.28390       14.12215        3.06438
H3         37.65374       12.61587        3.96804
H3         37.65727       12.60928        2.17403
H          42.04568        8.82243       10.05884
H          41.68294        7.38349        9.22095
H          42.03178        8.82330        8.37834
N          41.57389        8.41796        9.22237
C          40.13114        8.77093        9.23373
H3         39.68183        8.35106       10.13551
H3         40.04262        9.85904        9.23127
H3         39.66671        8.34593        8.34200
H          37.49516       12.51041       10.07274
H          37.49562       12.51360        8.39225
H          37.13864       13.95086        9.23513
N          37.02999       12.91643        9.23301
C          35.58821       12.55959        9.23142
H3         35.13168       12.97593        8.33150
H3         35.50340       11.47100        9.23631
H3         35.12797       12.98380       10.12576
H          49.29310        9.67022        3.06220
H          48.92975        8.23308        2.22188
H          48.93028        8.23285        3.90241
N          49.39702        8.63524        3.06210
C          50.83716        8.27216        3.06221
H3         50.91694        7.18292        3.06371
H3         51.29740        8.68980        2.16490
H3         51.29735        8.69206        3.95847
H          44.73792       11.64234        3.06688
H          44.37928       13.08225        3.90544
H          44.38065       13.08085        2.22536
N          44.84559       12.67702        3.06612
C          46.28758       13.03309        3.06691
H3         46.37330       14.12146        3.06266
H3         46.74314       12.61519        3.96633
H3         46.74667       12.60860        2.17231
H          51.13508        8.82174       10.05712
H          50.77234        7.38281        9.21923
H          51.12118        8.82262        8.37662
N          50.66329        8.41728        9.22066
C          49.22054        8.77024        9.23201
H3         48.77123        8.35038       10.13380
H3         49.13202        9.85836        9.22956
H3         48.75611        8.34524        8.34028
H          46.58456       12.50973       10.07102
H          46.58502       12.51292        8.39053
H          46.22804       13.95018        9.23342
N          46.11939       12.91574        9.23129
C          44.67761       12.55890        9.22970
H3         44.22108       12.97524        8.32978
H3         44.59280       11.47032        9.23459
H3         44.21737       12.98312       10.12405
H          58.38250        9.66954        3.06049
H          58.01915        8.23240        2.22016
H          58.01968        8.23217        3.90070
N          58.48642        8.63456        3.06039
C          59.92656        8.27148        3.06049
H3         60.00634        7.18223        3.06200
H3         60.38679        8.68911        2.16318
H3         60.38675        8.69137        3.95675
H          53.82732       11.64166        3.06516
H          53.46868       13.08156        3.90373
H          53.47005       13.08017        2.22365
N          53.93499       12.67633        3.06441
C          55.37698       13.03241        3.06520
H3         55.46270       14.12078        3.06095
H3         55.83254       12.61451        3.96461
H3         55.83607       12.60792        2.17060
H          60.22448        8.82106       10.05540
H          59.86174        7.38213        9.21752
H          60.21058        8.82194        8.37491
N          59.75269        8.41659        9.21894
C          58.30994        8.76956        9.23029
H3         57.86064        8.34970       10.13208
H3         58.22142        9.85768        9.22784
H3         57.84551        8.34456        8.33857
H          55.67396       12.50905       10.06931
H          55.67442       12.51224        8.38881
H          55.31744       13.94950        9.23170
N          55.20879       12.91506        9.22958
C          53.76702       12.55822        9.22799
H3         53.31048       12.97456        8.32806
H3         53.68220       11.46964        9.23287
H3         53.30677       12.98243       10.12233
H          67.47190        9.66886        3.05877
H          67.10855        8.23172        2.21845
H          67.10908        8.23148        3.89898
N          67.57582        8.63388        3.05867
C          69.01596        8.27079        3.05878
H3         69.09574        7.18155        3.06028
H3         69.47620        8.68843        2.16147
H3         69.47615        8.69069        3.95504
H          62.91672       11.64097        3.06345
H          62.55808       13.08088        3.90201
H          62.55945       13.07948        2.22193
N          63.02439       12.67565        3.06269
C          64.46637       13.03172        3.06348
H3         64.55210       14.12010        3.05923
H3         64.92194       12.61383        3.96289
H3         64.92547       12.60723        2.16888
H          69.31388        8.82038       10.05369
H          68.95114        7.38144        9.21580
H          69.29997        8.82125        8.37319
N          68.84209        8.41591        9.21722
C          67.39934        8.76888        9.22858
H3         66.95003        8.34901       10.13036
H3         67.31082        9.85699        9.22612
H3         66.93491        8.34388        8.33685
H          64.76336       12.50836       10.06759
H          64.76382       12.51155        8.38710
H          64.40684       13.94881        9.22998
N          64.29819       12.91438        9.22786
C          62.85641       12.55754        9.22627
H3         62.39988       12.97388        8.32635
H3         62.77160       11.46895        9.23116
H3         62.39617       12.98175       10.12061
H          76.56130        9.66818        3.05705
H          76.19795        8.23103        2.21673
H          76.19848        8.23080        3.89727
N          76.66522        8.63320        3.05696
C          78.10536        8.27011        3.05706
H3         78.18514        7.18087        3.05856
H3         78.56560        8.68775        2.15975
H3         78.56555        8.69001        3.95332
H          72.00612       11.64029        3.06173
H          71.64748       13.08020        3.90029
H          71.64885       13.07880        2.22022
N          72.11379       12.67497        3.06098
C          73.55577       13.03104        3.06177
H3         73.64150       14.11941        3.05752
H3         74.01134       12.61314        3.96118
H3         74.01487       12.60655        2.16717
H          78.40328        8.81970       10.05197
H          78.04054        7.38076        9.21409
H          78.38938        8.82057        8.37147
N          77.93149        8.41523        9.21551
C          76.48874        8.76819        9.22686
H3         76.03944        8.34833       10.12865
H3         76.40022        9.85631        9.22441
H3         76.02431        8.34319        8.33513
H          73.85276       12.50768       10.06588
H          73.85322       12.51087        8.38538
H          73.49624       13.94813        9.22827
N          73.38759       12.91370        9.22615
C          71.94581       12.55686        9.22455
H3         71.48928       12.97319        8.32463
H3         71.86100       11.46827        9.22944
H3         71.48557       12.98107       10.11890
H          85.65070        9.66749        3.05534
H          85.28735        8.23035        2.21502
H          85.28788        8.23012        3.89555
N          85.75462        8.63251        3.05524
C          87.19476        8.26943        3.05534
H3         87.27454        7.18018        3.05685
H3         87.65499        8.68706        2.15803
H3         87.65495        8.68933        3.95161
H          81.09552       11.63961        3.06001
H          80.73688       13.07951        3.89858
H          80.73825       13.07812        2.21850
N          81.20319       12.67428        3.05926
C          82.64517       13.03036        3.06005
H3         82.73090       14.11873        3.05580
H3         83.10074       12.61246        3.95946
H3         83.10427       12.60587        2.16545
H          87.49268        8.81901       10.05025
H          87.12994        7.38008        9.21237
H          87.47877        8.81989        8.36976
N          87.02089        8.41454        9.21379
C          85.57814        8.76751        9.22514
H3         85.12884        8.34765       10.12693
H3         85.48962        9.85563        9.22269
H3         85.11371        8.34251        8.33342
H          82.94216       12.50700       10.06416
H          82.94262       12.51019        8.38367
H          82.58564       13.94745        9.22655
N          82.47699       12.91301        9.22443
C          81.03521       12.55617        9.22284
H3         80.57868       12.97251        8.32292
H3         80.95040       11.46759        9.22773
H3         80.57497       12.98038       10.11718
H           3.84848       18.21068        3.06903
H           3.48513       16.77354        2.22871
H           3.48567       16.77330        3.90924
N           3.95241       17.17570        3.06893
C           5.39255       16.81262        3.06904
H3          5.47232       15.72337        3.07054
H3          5.85278       17.23025        2.17173
H3          5.85273       17.23251        3.96530
H          -0.70670       20.18279        3.07371
H          -1.06534       21.62270        3.91227
H          -1.06397       21.62130        2.23219
N          -0.59903       21.21747        3.07295
C           0.84296       21.57355        3.07374
H3          0.92869       22.66192        3.06949
H3          1.29852       21.15565        3.97315
H3          1.30205       21.14905        2.17914
H           5.69046       17.36220       10.06395
H           5.32772       15.92327        9.22606
H           5.67656       17.36308        8.38345
N           5.21867       16.95773        9.22748
C           3.77592       17.31070        9.23884
H3          3.32662       16.89084       10.14062
H3          3.68741       18.39882        9.23639
H3          3.31149       16.88570        8.34711
H           1.13994       21.05018       10.07785
H           1.14040       21.05338        8.39736
H           0.78342       22.49063        9.24024
N           0.67477       21.45620        9.23812
C          -0.76700       21.09936        9.23653
H3         -1.22354       21.51570        8.33661
H3         -0.85182       20.01077        9.24142
H3         -1.22725       21.52357       10.13087
H          12.93788       18.21000        3.06731
H          12.57453       16.77285        2.22699
H          12.57507       16.77262        3.90753
N          13.04181       17.17502        3.06722
C          14.48195       16.81193        3.06732
H3         14.56172       15.72269        3.06882
H3         14.94218       17.22957        2.17001
H3         14.94213       17.23183        3.96358
H           8.38270       20.18211        3.07199
H           8.02406       21.62202        3.91055
H           8.02543       21.62062        2.23047
N           8.49038       21.21679        3.07124
C           9.93236       21.57286        3.07203
H3         10.01809       22.66124        3.06778
H3         10.38792       21.15496        3.97144
H3         10.39145       21.14837        2.17742
H          14.77986       17.36152       10.06223
H          14.41712       15.92258        9.22435
H          14.76596       17.36239        8.38173
N          14.30807       16.95705        9.22577
C          12.86532       17.31001        9.23712
H3         12.41602       16.89015       10.13891
H3         12.77681       18.39813        9.23467
H3         12.40089       16.88501        8.34539
H          10.22934       21.04950       10.07614
H          10.22980       21.05269        8.39564
H           9.87282       22.48995        9.23853
N           9.76417       21.45552        9.23641
C           8.32240       21.09868        9.23481
H3          7.86587       21.51501        8.33489
H3          8.23758       20.01009        9.23970
H3          7.86215       21.52289       10.12916
H          22.02728       18.20931        3.06560
H          21.66393       16.77217        2.22528
H          21.66446       16.77194        3.90581
N          22.13121       17.17433        3.06550
C          23.57135       16.81125        3.06560
H3         23.65112       15.72201        3.06711
H3         24.03158       17.22889        2.16830
H3         24.03153       17.23115        3.96187
H          17.47210       20.18143        3.07027
H          17.11346       21.62133        3.90884
H          17.11483       21.61994        2.22876
N          17.57978       21.21610        3.06952
C          19.02176       21.57218        3.07031
H3         19.10749       22.66055        3.06606
H3         19.47732       21.15428        3.96972
H3         19.48085       21.14769        2.17571
H          23.86926       17.36083       10.06051
H          23.50652       15.92190        9.22263
H          23.85536       17.36171        8.38002
N          23.39747       16.95636        9.22405
C          21.95472       17.30933        9.23541
H3         21.50542       16.88947       10.13719
H3         21.86621       18.39745        9.23295
H3         21.49029       16.88433        8.34368
H          19.31874       21.04882       10.07442
H          19.31920       21.05201        8.39393
H          18.96222       22.48927        9.23681
N          18.85357       21.45483        9.23469
C          17.41180       21.09799        9.23310
H3         16.95526       21.51433        8.33317
H3         17.32698       20.00941        9.23799
H3         16.95155       21.52221       10.12744
H          31.11668       18.20863        3.06388
H          30.75333       16.77149        2.22356
H          30.75386       16.77125        3.90409
N          31.22060       17.17365        3.06378
C          32.66075       16.81057        3.06389
H3         32.74052       15.72132        3.06539
H3         33.12098       17.22820        2.16658
H3         33.12093       17.23046        3.96015
H          26.56150       20.18075        3.06856
H          26.20286       21.62065        3.90712
H          26.20423       21.61926        2.22704
N          26.66917       21.21542        3.06780
C          28.11116       21.57150        3.06859
H3         28.19689       22.65987        3.06434
H3         28.56672       21.15360        3.96801
H3         28.57025       21.14700        2.17399
H          32.95866       17.36015       10.05880
H          32.59592       15.92122        9.22091
H          32.94476       17.36103        8.37830
N          32.48687       16.95568        9.22233
C          31.04412       17.30865        9.23369
H3         30.59482       16.88879       10.13548
H3         30.95561       18.39677        9.23124
H3         30.57969       16.88365        8.34196
H          28.40814       21.04814       10.07270
H          28.40860       21.05133        8.39221
H          28.05162       22.48859        9.23509
N          27.94297       21.45415        9.23297
C          26.50120       21.09731        9.23138
H3         26.04466       21.51365        8.33146
H3         26.41638       20.00873        9.23627
H3         26.04095       21.52152       10.12572
H          40.20608       18.20795        3.06216
H          39.84273       16.77081        2.22184
H          39.84326       16.77057        3.90238
N          40.31000       17.17297        3.06207
C          41.75015       16.80988        3.06217
H3         41.82992       15.72064        3.06367
H3         42.21038       17.22752        2.16486
H3         42.21033       17.22978        3.95843
H          35.65090       20.18006        3.06684
H          35.29226       21.61997        3.90540
H          35.29363       21.61857        2.22533
N          35.75858       21.21474        3.06609
C          37.20056       21.57081        3.06688
H3         37.28629       22.65919        3.06263
H3         37.65612       21.15292        3.96629
H3         37.65965       21.14632        2.17228
H          42.04806       17.35947       10.05708
H          41.68532       15.92053        9.21920
H          42.03416       17.36034        8.37659
N          41.57627       16.95500        9.22062
C          40.13352       17.30796        9.23197
H3         39.68422       16.88810       10.13376
H3         40.04501       18.39608        9.22952
H3         39.66909       16.88296        8.34024
H          37.49754       21.04745       10.07099
H          37.49800       21.05064        8.39049
H          37.14102       22.48790        9.23338
N          37.03237       21.45347        9.23126
C          35.59060       21.09663        9.22966
H3         35.13406       21.51297        8.32974
H3         35.50578       20.00804        9.23455
H3         35.13035       21.52084       10.12401
H          49.29548       18.20726        3.06045
H          48.93213       16.77012        2.22013
H          48.93267       16.76989        3.90066
N          49.39941       17.17228        3.06035
C          50.83955       16.80920        3.06045
H3         50.91932       15.71996        3.06196
H3         51.29978       17.22684        2.16315
H3         51.29973       17.22910        3.95672
H          44.74030       20.17938        3.06513
H          44.38166       21.61928        3.90369
H          44.38303       21.61789        2.22361
N          44.84797       21.21405        3.06437
C          46.28996       21.57013        3.06516
H3         46.37569       22.65850        3.06091
H3         46.74552       21.15223        3.96457
H3         46.74905       21.14564        2.17056
H          51.13746       17.35878       10.05537
H          50.77472       15.91985        9.21748
H          51.12356       17.35966        8.37487
N          50.66567       16.95432        9.21890
C          49.22292       17.30728        9.23026
H3         48.77362       16.88742       10.13204
H3         49.13441       18.39540        9.22780
H3         48.75849       16.88228        8.33853
H          46.58694       21.04677       10.06927
H          46.58740       21.04996        8.38878
H          46.23042       22.48722        9.23166
N          46.12177       21.45278        9.22954
C          44.68000       21.09595        9.22795
H3         44.22347       21.51228        8.32803
H3         44.59518       20.00736        9.23284
H3         44.21975       21.52016       10.12229
H          58.38488       18.20658        3.05873
H          58.02153       16.76944        2.21841
H          58.02206       16.76920        3.89895
N          58.48880       17.17160        3.05864
C          59.92895       16.80852        3.05874
H3         60.00872       15.71927        3.06024
H3         60.38918       17.22615        2.16143
H3         60.38913       17.22841        3.95500
H          53.82970       20.17870        3.06341
H          53.47106       21.61860        3.90197
H          53.47243       21.61721        2.22189
N          53.93738       21.21337        3.06265
C          55.37936       21.56945        3.06344
H3         55.46509       22.65782        3.05919
H3         55.83492       21.15155        3.96286
H3         55.83845       21.14495        2.16884
H          60.22686       17.35810       10.05365
H          59.86412       15.91917        9.21576
H          60.21296       17.35898        8.37315
N          59.75507       16.95363        9.21719
C          58.31232       17.30660        9.22854
H3         57.86302       16.88674       10.13033
H3         58.22381       18.39472        9.22609
H3         57.84789       16.88160        8.33681
H          55.67634       21.04609       10.06755
H          55.67680       21.04928        8.38706
H          55.31982       22.48654        9.22995
N          55.21117       21.45210        9.22782
C          53.76940       21.09526        9.22623
H3         53.31287       21.51160        8.32631
H3         53.68458       20.00668        9.23112
H3         53.30915       21.51947       10.12058
H          67.47428       18.20590        3.05702
H          67.11093       16.76876        2.21669
H          67.11146       16.76852        3.89723
N          67.57820       17.17092        3.05692
C          69.01835       16.80784        3.05702
H3         69.09812       15.71859        3.05853
H3         69.47858       17.22547        2.15971
H3         69.47853       17.22773        3.95328
H          62.91910       20.17801        3.06169
H          62.56046       21.61792        3.90026
H          62.56183       21.61652        2.22018
N          63.02678       21.21269        3.06094
C          64.46876       21.56876        3.06173
H3         64.55449       22.65714        3.05748
H3         64.92432       21.15087        3.96114
H3         64.92785       21.14427        2.16713
H          69.31626       17.35742       10.05193
H          68.95352       15.91848        9.21405
H          69.30236       17.35829        8.37144
N          68.84447       16.95295        9.21547
C          67.40172       17.30592        9.22682
H3         66.95242       16.88605       10.12861
H3         67.31321       18.39403        9.22437
H3         66.93729       16.88092        8.33510
H          64.76574       21.04540       10.06584
H          64.76620       21.04860        8.38534
H          64.40922       22.48585        9.22823
N          64.30057       21.45142        9.22611
C          62.85880       21.09458        9.22452
H3         62.40226       21.51092        8.32459
H3         62.77398       20.00599        9.22940
H3         62.39855       21.51879       10.11886
H          76.56368       18.20522        3.05530
H          76.20033       16.76807        2.21498
H          76.20086       16.76784        3.89551
N          76.66760       17.17024        3.05520
C          78.10775       16.80715        3.05531
H3         78.18752       15.71791        3.05681
H3         78.56798       17.22479        2.15800
H3         78.56793       17.22705        3.95157
H          72.00850       20.17733        3.05998
H          71.64986       21.61724        3.89854
H          71.65123       21.61584        2.21846
N          72.11617       21.21201        3.05922
C          73.55816       21.56808        3.06001
H3         73.64389       22.65645        3.05576
H3         74.01372       21.15018        3.95942
H3         74.01725       21.14359        2.16541
H          78.40566       17.35674       10.05022
H          78.04292       15.91780        9.21233
H          78.39176       17.35761        8.36972
N          77.93387       16.95227        9.21375
C          76.49112       17.30523        9.22511
H3         76.04182       16.88537       10.12689
H3         76.40261       18.39335        9.22265
H3         76.02669       16.88023        8.33338
H          73.85514       21.04472       10.06412
H          73.85560       21.04791        8.38363
H          73.49862       22.48517        9.22651
N          73.38997       21.45074        9.22439
C          71.94820       21.09390        9.22280
H3         71.49166       21.51023        8.32288
H3         71.86338       20.00531        9.22769
H3         71.48795       21.51811       10.11714
H          85.65308       18.20453        3.05358
H          85.28973       16.76739        2.21326
H          85.29027       16.76716        3.89380
N          85.75701       17.16955        3.05349
C          87.19715       16.80647        3.05359
H3         87.27692       15.71723        3.05509
H3         87.65738       17.22411        2.15628
H3         87.65733       17.22637        3.94985
H          81.09790       20.17665        3.05826
H          80.73926       21.61655        3.89682
H          80.74063       21.61516        2.21674
N          81.20557       21.21132        3.05751
C          82.64756       21.56740        3.05830
H3         82.73329       22.65577        3.05405
H3         83.10312       21.14950        3.95771
H3         83.10665       21.14291        2.16370
H          87.49506       17.35605       10.04850
H          87.13232       15.91712        9.21062
H          87.48116       17.35693        8.36800
N          87.02327       16.95158        9.21204
C          85.58052       17.30455        9.22339
H3         85.13122       16.88469       10.12518
H3         85.49201       18.39267        9.22094
H3         85.11609       16.87955        8.33166
H          82.94454       21.04404       10.06241
H          82.94500       21.04723        8.38191
H          82.58802       22.48449        9.22480
N          82.47937       21.45005        9.22268
C          81.03760       21.09321        9.22108
H3         80.58107       21.50955        8.32116
H3         80.95278       20.00463        9.22597
H3         80.57735       21.51742       10.11543
H           3.85086       26.74772        3.06728
H           3.48751       25.31058        2.22695
H           3.48805       25.31034        3.90749
N           3.95479       25.71274        3.06718
C           5.39493       25.34966        3.06728
H3          5.47470       24.26041        3.06879
H3          5.85516       25.76729        2.16997
H3          5.85511       25.76955        3.96354
H          -0.70431       28.71983        3.07195
H          -1.06296       30.15974        3.91051
H          -1.06159       30.15835        2.23044
N          -0.59664       29.75451        3.07120
C           0.84534       30.11059        3.07199
H3          0.93107       31.19896        3.06774
H3          1.30090       29.69269        3.97140
H3          1.30444       29.68609        2.17739
H           5.69285       25.89924       10.06219
H           5.33010       24.46030        9.22431
H           5.67894       25.90011        8.38170
N           5.22106       25.49477        9.22573
C           3.77830       25.84774        9.23708
H3          3.32900       25.42788       10.13887
H3          3.68979       26.93586        9.23463
H3          3.31387       25.42274        8.34536
H           1.14232       29.58723       10.07610
H           1.14278       29.59042        8.39560
H           0.78580       31.02767        9.23849
N           0.67716       29.99324        9.23637
C          -0.76462       29.63640        9.23478
H3         -1.22115       30.05274        8.33485
H3         -0.84944       28.54781        9.23967
H3         -1.22486       30.06061       10.12912
H          12.94027       26.74704        3.06556
H          12.57691       25.30990        2.22524
H          12.57745       25.30966        3.90577
N          13.04419       25.71206        3.06546
C          14.48433       25.34897        3.06557
H3         14.56410       24.25973        3.06707
H3         14.94456       25.76661        2.16826
H3         14.94452       25.76887        3.96183
H           8.38509       28.71915        3.07024
H           8.02644       30.15906        3.90880
H           8.02781       30.15766        2.22872
N           8.49276       29.75383        3.06948
C           9.93474       30.10990        3.07027
H3         10.02047       31.19828        3.06602
H3         10.39030       29.69200        3.96968
H3         10.39384       29.68541        2.17567
H          14.78225       25.89856       10.06048
H          14.41950       24.45962        9.22259
H          14.76834       25.89943        8.37998
N          14.31046       25.49409        9.22401
C          12.86770       25.84705        9.23537
H3         12.41840       25.42719       10.13715
H3         12.77919       26.93517        9.23292
H3         12.40327       25.42205        8.34364
H          10.23172       29.58654       10.07438
H          10.23219       29.58973        8.39389
H           9.87520       31.02699        9.23677
N           9.76656       29.99256        9.23465
C           8.32478       29.63572        9.23306
H3          7.86825       30.05205        8.33314
H3          8.23996       28.54713        9.23795
H3          7.86454       30.05993       10.12740
H          22.02966       26.74635        3.06384
H          21.66631       25.30921        2.22352
H          21.66685       25.30898        3.90406
N          22.13359       25.71137        3.06375
C          23.57373       25.34829        3.06385
H3         23.65350       24.25905        3.06535
H3         24.03396       25.76593        2.16654
H3         24.03391       25.76819        3.96011
H          17.47449       28.71847        3.06852
H          17.11584       30.15837        3.90708
H          17.11721       30.15698        2.22701
N          17.58216       29.75314        3.06777
C          19.02414       30.10922        3.06856
H3         19.10987       31.19759        3.06431
H3         19.47970       29.69132        3.96797
H3         19.48324       29.68473        2.17396
H          23.87165       25.89787       10.05876
H          23.50890       24.45894        9.22088
H          23.85774       25.89875        8.37826
N          23.39986       25.49340        9.22230
C          21.95710       25.84637        9.23365
H3         21.50780       25.42651       10.13544
H3         21.86859       26.93449        9.23120
H3         21.49268       25.42137        8.34192
H          19.32112       29.58586       10.07266
H          19.32158       29.58905        8.39217
H          18.96460       31.02631        9.23506
N          18.85596       29.99187        9.23293
C          17.41418       29.63503        9.23134
H3         16.95765       30.05137        8.33142
H3         17.32936       28.54645        9.23623
H3         16.95394       30.05925       10.12569
H          31.11906       26.74567        3.06213
H          30.75571       25.30853        2.22180
H          30.75625       25.30829        3.90234
N          31.22299       25.71069        3.06203
C          32.66313       25.34761        3.06213
H3         32.74290       24.25836        3.06364
H3         33.12336       25.76524        2.16482
H3         33.12331       25.76750        3.95839
H          26.56389       28.71779        3.06680
H          26.20524       30.15769        3.90537
H          26.20661       30.15630        2.22529
N          26.67156       29.75246        3.06605
C          28.11354       30.10854        3.06684
H3         28.19927       31.19691        3.06259
H3         28.56910       29.69064        3.96625
H3         28.57264       29.68404        2.17224
H          32.96105       25.89719       10.05704
H          32.59830       24.45826        9.21916
H          32.94714       25.89807        8.37655
N          32.48926       25.49272        9.22058
C          31.04651       25.84569        9.23193
H3         30.59720       25.42583       10.13372
H3         30.95799       26.93381        9.22948
H3         30.58208       25.42069        8.34021
H          28.41052       29.58518       10.07095
H          28.41099       29.58837        8.39046
H          28.05400       31.02563        9.23334
N          27.94536       29.99119        9.23122
C          26.50358       29.63435        9.22963
H3         26.04705       30.05069        8.32970
H3         26.41876       28.54577        9.23452
H3         26.04334       30.05856       10.12397
H          40.20847       26.74499        3.06041
H          39.84511       25.30785        2.22009
H          39.84565       25.30761        3.90062
N          40.31239       25.71001        3.06031
C          41.75253       25.34692        3.06042
H3         41.83230       24.25768        3.06192
H3         42.21276       25.76456        2.16311
H3         42.21272       25.76682        3.95668
H          35.65329       28.71710        3.06509
H          35.29464       30.15701        3.90365
H          35.29601       30.15561        2.22357
N          35.76096       29.75178        3.06433
C          37.20294       30.10785        3.06512
H3         37.28867       31.19623        3.06087
H3         37.65850       29.68996        3.96454
H3         37.66204       29.68336        2.17052
H          42.05045       25.89651       10.05533
H          41.68770       24.45757        9.21744
H          42.03654       25.89738        8.37483
N          41.57866       25.49204        9.21886
C          40.13591       25.84501        9.23022
H3         39.68660       25.42514       10.13201
H3         40.04739       26.93312        9.22777
H3         39.67148       25.42000        8.33849
H          37.49992       29.58449       10.06923
H          37.50039       29.58768        8.38874
H          37.14340       31.02494        9.23162
N          37.03476       29.99051        9.22950
C          35.59298       29.63367        9.22791
H3         35.13645       30.05000        8.32799
H3         35.50816       28.54508        9.23280
H3         35.13274       30.05788       10.12225
H          49.29787       26.74431        3.05869
H          48.93451       25.30716        2.21837
H          48.93505       25.30693        3.89891
N          49.40179       25.70932        3.05860
C          50.84193       25.34624        3.05870
H3         50.92170       24.25700        3.06020
H3         51.30216       25.76388        2.16139
H3         51.30212       25.76614        3.95496
H          44.74269       28.71642        3.06337
H          44.38404       30.15632        3.90193
H          44.38542       30.15493        2.22186
N          44.85036       29.75109        3.06262
C          46.29234       30.10717        3.06341
H3         46.37807       31.19554        3.05916
H3         46.74790       29.68927        3.96282
H3         46.75144       29.68268        2.16881
H          51.13985       25.89582       10.05361
H          50.77710       24.45689        9.21573
H          51.12594       25.89670        8.37312
N          50.66806       25.49135        9.21715
C          49.22530       25.84432        9.22850
H3         48.77600       25.42446       10.13029
H3         49.13679       26.93244        9.22605
H3         48.76087       25.41932        8.33677
H          46.58932       29.58381       10.06752
H          46.58978       29.58700        8.38702
H          46.23280       31.02426        9.22991
N          46.12416       29.98982        9.22779
C          44.68238       29.63298        9.22619
H3         44.22585       30.04932        8.32627
H3         44.59756       28.54440        9.23108
H3         44.22214       30.05720       10.12054
H          58.38726       26.74362        3.05698
H          58.02391       25.30648        2.21666
H          58.02445       25.30625        3.89719
N          58.49119       25.70864        3.05688
C          59.93133       25.34556        3.05699
H3         60.01110       24.25631        3.05849
H3         60.39156       25.76319        2.15968
H3         60.39151       25.76545        3.95325
H          53.83209       28.71574        3.06166
H          53.47344       30.15564        3.90022
H          53.47481       30.15425        2.22014
N          53.93976       29.75041        3.06090
C          55.38174       30.10649        3.06169
H3         55.46747       31.19486        3.05744
H3         55.83730       29.68859        3.96110
H3         55.84084       29.68200        2.16709
H          60.22925       25.89514       10.05190
H          59.86650       24.45621        9.21401
H          60.21534       25.89602        8.37140
N          59.75746       25.49067        9.21543
C          58.31471       25.84364        9.22679
H3         57.86540       25.42378       10.12857
H3         58.22619       26.93176        9.22433
H3         57.85028       25.41864        8.33506
H          55.67872       29.58313       10.06580
H          55.67919       29.58632        8.38531
H          55.32220       31.02358        9.22819
N          55.21356       29.98914        9.22607
C          53.77178       29.63230        9.22448
H3         53.31525       30.04864        8.32456
H3         53.68696       28.54372        9.22937
H3         53.31154       30.05651       10.11882
H          67.47666       26.74294        3.05526
H          67.11331       25.30580        2.21494
H          67.11385       25.30556        3.89547
N          67.58059       25.70796        3.05516
C          69.02073       25.34487        3.05527
H3         69.10050       24.25563        3.05677
H3         69.48096       25.76251        2.15796
H3         69.48091       25.76477        3.95153
H          62.92149       28.71505        3.05994
H          62.56284       30.15496        3.89850
H          62.56421       30.15356        2.21842
N          63.02916       29.74973        3.05918
C          64.47114       30.10580        3.05997
H3         64.55687       31.19418        3.05572
H3         64.92670       29.68791        3.95939
H3         64.93024       29.68131        2.16537
H          69.31865       25.89446       10.05018
H          68.95590       24.45552        9.21229
H          69.30474       25.89533        8.36968
N          68.84686       25.48999        9.21371
C          67.40411       25.84296        9.22507
H3         66.95480       25.42309       10.12686
H3         67.31559       26.93107        9.22262
H3         66.93967       25.41796        8.33334
H          64.76812       29.58244       10.06408
H          64.76859       29.58563        8.38359
H          64.41160       31.02289        9.22648
N          64.30296       29.98846        9.22435
C          62.86118       29.63162        9.22276
H3         62.40465       30.04796        8.32284
H3         62.77636       28.54303        9.22765
H3         62.40094       30.05583       10.11711
H          76.56607       26.74226        3.05355
H          76.20271       25.30511        2.21322
H          76.20325       25.30488        3.89376
N          76.66999       25.70728        3.05345
C          78.11013       25.34419        3.05355
H3         78.18990       24.25495        3.05506
H3         78.57036       25.76183        2.15624
H3         78.57032       25.76409        3.94981
H          72.01089       28.71437        3.05822
H          71.65224       30.15428        3.89678
H          71.65362       30.15288        2.21671
N          72.11856       29.74905        3.05747
C          73.56054       30.10512        3.05826
H3         73.64627       31.19349        3.05401
H3         74.01610       29.68722        3.95767
H3         74.01964       29.68063        2.16366
H          78.40805       25.89377       10.04846
H          78.04530       24.45484        9.21058
H          78.39414       25.89465        8.36797
N          77.93626       25.48931        9.21200
C          76.49350       25.84227        9.22335
H3         76.04420       25.42241       10.12514
H3         76.40499       26.93039        9.22090
H3         76.02907       25.41727        8.33163
H          73.85752       29.58176       10.06237
H          73.85798       29.58495        8.38187
H          73.50100       31.02221        9.22476
N          73.39236       29.98778        9.22264
C          71.95058       29.63094        9.22105
H3         71.49405       30.04727        8.32112
H3         71.86576       28.54235        9.22593
H3         71.49034       30.05515       10.11539
H          85.65547       26.74157        3.05183
H          85.29211       25.30443        2.21151
H          85.29265       25.30420        3.89204
N          85.75939       25.70659        3.05173
C          87.19953       25.34351        3.05184
H3         87.27930       24.25427        3.05334
H3         87.65976       25.76115        2.15453
H3         87.65972       25.76341        3.94810
H          81.10029       28.71369        3.05651
H          80.74164       30.15359        3.89507
H          80.74301       30.15220        2.21499
N          81.20796       29.74836        3.05575
C          82.64994       30.10444        3.05654
H3         82.73567       31.19281        3.05229
H3         83.10550       29.68654        3.95595
H3         83.10904       29.67995        2.16194
H          87.49745       25.89309       10.04675
H          87.13470       24.45416        9.20886
H          87.48354       25.89397        8.36625
N          87.02566       25.48862        9.21028
C          85.58290       25.84159        9.22164
H3         85.13360       25.42173       10.12342
H3         85.49439       26.92971        9.21918
H3         85.11847       25.41659        8.32991
H          82.94692       29.58108       10.06065
H          82.94738       29.58427        8.38016
H          82.59040       31.02153        9.22304
N          82.48176       29.98709        9.22092
C          81.03998       29.63025        9.21933
H3         80.58345       30.04659        8.31941
H3         80.95516       28.54167        9.22422
H3         80.57974       30.05447       10.11367
H           3.85325       35.28476        3.06552
H           3.48989       33.84762        2.22520
H           3.49043       33.84738        3.90573
N           3.95717       34.24978        3.06542
C           5.39731       33.88670        3.06553
H3          5.47708       32.79745        3.06703
H3          5.85754       34.30433        2.16822
H3          5.85750       34.30659        3.96179
H          -0.70193       37.25688        3.07020
H          -1.06057       38.69678        3.90876
H          -1.05920       38.69539        2.22868
N          -0.59426       38.29155        3.06944
C           0.84772       38.64763        3.07023
H3          0.93345       39.73600        3.06598
H3          1.30328       38.22973        3.96965
H3          1.30682       38.22313        2.17563
H           5.69523       34.43628       10.06044
H           5.33248       32.99735        9.22255
H           5.68132       34.43715        8.37994
N           5.22344       34.03181        9.22397
C           3.78069       34.38478        9.23533
H3          3.33138       33.96492       10.13712
H3          3.69217       35.47290        9.23288
H3          3.31626       33.95978        8.34360
H           1.14470       38.12426       10.07434
H           1.14517       38.12746        8.39385
H           0.78819       39.56471        9.23674
N           0.67954       38.53028        9.23461
C          -0.76224       38.17344        9.23302
H3         -1.21877       38.58978        8.33310
H3         -0.84705       37.08485        9.23791
H3         -1.22248       38.59765       10.12737
H          12.94265       35.28408        3.06381
H          12.57930       33.84694        2.22348
H          12.57983       33.84670        3.90402
N          13.04657       34.24910        3.06371
C          14.48671       33.88601        3.06381
H3         14.56648       32.79677        3.06532
H3         14.94694       34.30365        2.16650
H3         14.94690       34.30591        3.96007
H           8.38747       37.25619        3.06848
H           8.02883       38.69610        3.90704
H           8.03020       38.69470        2.22697
N           8.49514       38.29087        3.06773
C           9.93712       38.64694        3.06852
H3         10.02285       39.73531        3.06427
H3         10.39268       38.22904        3.96793
H3         10.39622       38.22245        2.17392
H          14.78463       34.43560       10.05872
H          14.42188       32.99666        9.22084
H          14.77072       34.43647        8.37823
N          14.31284       34.03113        9.22226
C          12.87009       34.38409        9.23361
H3         12.42078       33.96423       10.13540
H3         12.78157       35.47221        9.23116
H3         12.40566       33.95909        8.34189
H          10.23410       38.12358       10.07263
H          10.23457       38.12677        8.39213
H           9.87759       39.56403        9.23502
N           9.76894       38.52960        9.23290
C           8.32716       38.17276        9.23131
H3          7.87063       38.58909        8.33138
H3          8.24235       37.08417        9.23620
H3          7.86692       38.59697       10.12565
H          22.03205       35.28339        3.06209
H          21.66869       33.84625        2.22177
H          21.66923       33.84602        3.90230
N          22.13597       34.24841        3.06199
C          23.57611       33.88533        3.06210
H3         23.65588       32.79609        3.06360
H3         24.03634       34.30297        2.16479
H3         24.03630       34.30523        3.95836
H          17.47687       37.25551        3.06677
H          17.11823       38.69541        3.90533
H          17.11960       38.69402        2.22525
N          17.58454       38.29018        3.06601
C          19.02652       38.64626        3.06680
H3         19.11225       39.73463        3.06255
H3         19.48208       38.22836        3.96621
H3         19.48562       38.22177        2.17220
H          23.87403       34.43491       10.05701
H          23.51128       32.99598        9.21912
H          23.86012       34.43579        8.37651
N          23.40224       34.03044        9.22054
C          21.95949       34.38341        9.23190
H3         21.51018       33.96355       10.13368
H3         21.87097       35.47153        9.22945
H3         21.49506       33.95841        8.34017
H          19.32350       38.12290       10.07091
H          19.32397       38.12609        8.39042
H          18.96699       39.56335        9.23330
N          18.85834       38.52891        9.23118
C          17.41656       38.17207        9.22959
H3         16.96003       38.58841        8.32967
H3         17.33175       37.08349        9.23448
H3         16.95632       38.59629       10.12393
H          31.12145       35.28271        3.06037
H          30.75810       33.84557        2.22005
H          30.75863       33.84533        3.90058
N          31.22537       34.24773        3.06027
C          32.66551       33.88465        3.06038
H3         32.74528       32.79540        3.06188
H3         33.12574       34.30228        2.16307
H3         33.12570       34.30454        3.95664
H          26.56627       37.25483        3.06505
H          26.20763       38.69473        3.90361
H          26.20900       38.69334        2.22353
N          26.67394       38.28950        3.06429
C          28.11592       38.64558        3.06508
H3         28.20165       39.73395        3.06083
H3         28.57148       38.22768        3.96450
H3         28.57502       38.22108        2.17048
H          32.96343       34.43423       10.05529
H          32.60068       32.99530        9.21740
H          32.94952       34.43511        8.37479
N          32.49164       34.02976        9.21883
C          31.04889       34.38273        9.23018
H3         30.59958       33.96287       10.13197
H3         30.96037       35.47085        9.22773
H3         30.58446       33.95773        8.33845
H          28.41290       38.12222       10.06919
H          28.41337       38.12541        8.38870
H          28.05639       39.56266        9.23159
N          27.94774       38.52823        9.22946
C          26.50596       38.17139        9.22787
H3         26.04943       38.58773        8.32795
H3         26.42115       37.08281        9.23276
H3         26.04572       38.59560       10.12222
H          40.21085       35.28203        3.05866
H          39.84749       33.84489        2.21833
H          39.84803       33.84465        3.89887
N          40.31477       34.24705        3.05856
C          41.75491       33.88396        3.05866
H3         41.83468       32.79472        3.06017
H3         42.21514       34.30160        2.16135
H3         42.21510       34.30386        3.95492
H          35.65567       37.25414        3.06333
H          35.29703       38.69405        3.90190
H          35.29840       38.69265        2.22182
N          35.76334       38.28882        3.06258
C          37.20532       38.64489        3.06337
H3         37.29105       39.73327        3.05912
H3         37.66088       38.22700        3.96278
H3         37.66442       38.22040        2.16877
H          42.05283       34.43355       10.05357
H          41.69008       32.99461        9.21569
H          42.03892       34.43442        8.37308
N          41.58104       34.02908        9.21711
C          40.13829       34.38204        9.22846
H3         39.68898       33.96218       10.13025
H3         40.04977       35.47016        9.22601
H3         39.67386       33.95705        8.33674
H          37.50230       38.12153       10.06748
H          37.50277       38.12472        8.38699
H          37.14579       39.56198        9.22987
N          37.03714       38.52755        9.22775
C          35.59536       38.17071        9.22616
H3         35.13883       38.58705        8.32623
H3         35.51055       37.08212        9.23105
H3         35.13512       38.59492       10.12050
H          49.30025       35.28134        3.05694
H          48.93689       33.84420        2.21662
H          48.93743       33.84397        3.89715
N          49.40417       34.24636        3.05684
C          50.84431       33.88328        3.05695
H3         50.92408       32.79404        3.05845
H3         51.30454       34.30092        2.15964
H3         51.30450       34.30318        3.95321
H          44.74507       37.25346        3.06162
H          44.38643       38.69337        3.90018
H          44.38780       38.69197        2.22010
N          44.85274       38.28813        3.06086
C          46.29472       38.64421        3.06165
H3         46.38045       39.73258        3.05740
H3         46.75028       38.22631        3.96107
H3         46.75382       38.21972        2.16705
H          51.14223       34.43286       10.05186
H          50.77948       32.99393        9.21397
H          51.12832       34.43374        8.37136
N          50.67044       34.02840        9.21539
C          49.22769       34.38136        9.22675
H3         48.77838       33.96150       10.12854
H3         49.13917       35.46948        9.22430
H3         48.76326       33.95636        8.33502
H          46.59170       38.12085       10.06576
H          46.59217       38.12404        8.38527
H          46.23519       39.56130        9.22815
N          46.12654       38.52687        9.22603
C          44.68476       38.17003        9.22444
H3         44.22823       38.58636        8.32452
H3         44.59995       37.08144        9.22933
H3         44.22452       38.59424       10.11878
H          58.38965       35.28066        3.05523
H          58.02629       33.84352        2.21490
H          58.02683       33.84329        3.89544
N          58.49357       34.24568        3.05513
C          59.93371       33.88260        3.05523
H3         60.01348       32.79335        3.05674
H3         60.39394       34.30023        2.15792
H3         60.39390       34.30249        3.95149
H          53.83447       37.25278        3.05990
H          53.47583       38.69268        3.89846
H          53.47720       38.69129        2.21839
N          53.94214       38.28745        3.05915
C          55.38412       38.64353        3.05994
H3         55.46985       39.73190        3.05569
H3         55.83968       38.22563        3.95935
H3         55.84322       38.21904        2.16534
H          60.23163       34.43218       10.05014
H          59.86888       32.99325        9.21226
H          60.21772       34.43306        8.36965
N          59.75984       34.02771        9.21368
C          58.31709       34.38068        9.22503
H3         57.86778       33.96082       10.12682
H3         58.22857       35.46880        9.22258
H3         57.85266       33.95568        8.33330
H          55.68110       38.12017       10.06405
H          55.68157       38.12336        8.38355
H          55.32459       39.56062        9.22644
N          55.21594       38.52618        9.22432
C          53.77416       38.16934        9.22272
H3         53.31763       38.58568        8.32280
H3         53.68935       37.08076        9.22761
H3         53.31392       38.59355       10.11707
H          67.47905       35.27998        3.05351
H          67.11570       33.84284        2.21319
H          67.11623       33.84260        3.89372
N          67.58297       34.24500        3.05341
C          69.02311       33.88191        3.05351
H3         69.10288       32.79267        3.05502
H3         69.48334       34.29955        2.15620
H3         69.48330       34.30181        3.94978
H          62.92387       37.25209        3.05818
H          62.56523       38.69200        3.89675
H          62.56660       38.69060        2.21667
N          63.03154       38.28677        3.05743
C          64.47352       38.64285        3.05822
H3         64.55925       39.73122        3.05397
H3         64.92908       38.22495        3.95763
H3         64.93262       38.21835        2.16362
H          69.32103       34.43150       10.04842
H          68.95828       32.99256        9.21054
H          69.30712       34.43237        8.36793
N          68.84924       34.02703        9.21196
C          67.40649       34.38000        9.22331
H3         66.95718       33.96014       10.12510
H3         67.31797       35.46811        9.22086
H3         66.94206       33.95500        8.33159
H          64.77050       38.11948       10.06233
H          64.77097       38.12268        8.38184
H          64.41399       39.55993        9.22472
N          64.30534       38.52550        9.22260
C          62.86356       38.16866        9.22101
H3         62.40703       38.58500        8.32109
H3         62.77875       37.08007        9.22590
H3         62.40332       38.59287       10.11535
H          76.56845       35.27930        3.05179
H          76.20510       33.84215        2.21147
H          76.20563       33.84192        3.89200
N          76.67237       34.24432        3.05169
C          78.11251       33.88123        3.05180
H3         78.19228       32.79199        3.05330
H3         78.57274       34.29887        2.15449
H3         78.57270       34.30113        3.94806
H          72.01327       37.25141        3.05647
H          71.65463       38.69132        3.89503
H          71.65600       38.68992        2.21495
N          72.12094       38.28609        3.05571
C          73.56292       38.64216        3.05650
H3         73.64865       39.73053        3.05225
H3         74.01848       38.22426        3.95592
H3         74.02202       38.21767        2.16190
H          78.41043       34.43081       10.04671
H          78.04768       32.99188        9.20882
H          78.39652       34.43169        8.36621
N          77.93864       34.02635        9.21024
C          76.49589       34.37931        9.22160
H3         76.04658       33.95945       10.12339
H3         76.40737       35.46743        9.21915
H3         76.03146       33.95431        8.32987
H          73.85990       38.11880       10.06061
H          73.86037       38.12199        8.38012
H          73.50339       39.55925        9.22301
N          73.39474       38.52482        9.22088
C          71.95296       38.16798        9.21929
H3         71.49643       38.58431        8.31937
H3         71.86815       37.07939        9.22418
H3         71.49272       38.59219       10.11364
H          85.65785       35.27861        3.05008
H          85.29449       33.84147        2.20975
H          85.29503       33.84124        3.89029
N          85.76177       34.24363        3.04998
C          87.20191       33.88055        3.05008
H3         87.28168       32.79131        3.05159
H3         87.66214       34.29819        2.15277
H3         87.66210       34.30045        3.94634
H          81.10267       37.25073        3.05475
H          80.74403       38.69063        3.89331
H          80.74540       38.68924        2.21324
N          81.21034       38.28540        3.05400
C          82.65232       38.64148        3.05479
H3         82.73805       39.72985        3.05054
H3         83.10788       38.22358        3.95420
H3         83.11142       38.21699        2.16019
H          87.49983       34.43013       10.04499
H          87.13708       32.99120        9.20711
H          87.48592       34.43101        8.36450
N          87.02804       34.02566        9.20853
C          85.58529       34.37863        9.21988
H3         85.13598       33.95877       10.12167
H3         85.49677       35.46675        9.21743
H3         85.12086       33.95363        8.32816
H          82.94930       38.11812       10.05890
H          82.94977       38.12131        8.37840
H          82.59279       39.55857        9.22129
N          82.48414       38.52413        9.21917
C          81.04236       38.16729        9.21758
H3         80.58583       38.58363        8.31765
H3         80.95755       37.07871        9.22246
H3         80.58212       38.59150       10.11192
H           3.85563       43.82180        3.06377
H           3.49228       42.38466        2.22345
H           3.49281       42.38442        3.90398
N           3.95955       42.78682        3.06367
C           5.39969       42.42374        3.06377
H3          5.47947       41.33449        3.06528
H3          5.85992       42.84137        2.16647
H3          5.85988       42.84363        3.96004
H          -0.69955       45.79391        3.06844
H          -1.05819       47.23382        3.90701
H          -1.05682       47.23242        2.22693
N          -0.59188       46.82859        3.06769
C           0.85010       47.18467        3.06848
H3          0.93583       48.27304        3.06423
H3          1.30566       46.76677        3.96789
H3          1.30920       46.76017        2.17388
H           5.69761       42.97332       10.05868
H           5.33486       41.53439        9.22080
H           5.68370       42.97419        8.37819
N           5.22582       42.56885        9.22222
C           3.78307       42.92182        9.23358
H3          3.33376       42.50196       10.13536
H3          3.69455       44.00994        9.23112
H3          3.31864       42.49682        8.34185
H           1.14708       46.66130       10.07259
H           1.14755       46.66450        8.39210
H           0.79057       48.10175        9.23498
N           0.68192       47.06732        9.23286
C          -0.75986       46.71048        9.23127
H3         -1.21639       47.12682        8.33135
H3         -0.84467       45.62190        9.23616
H3         -1.22010       47.13469       10.12561
H          12.94503       43.82112        3.06205
H          12.58168       42.38397        2.22173
H          12.58221       42.38374        3.90226
N          13.04895       42.78614        3.06195
C          14.48909       42.42305        3.06206
H3         14.56887       41.33381        3.06356
H3         14.94932       42.84069        2.16475
H3         14.94928       42.84295        3.95832
H           8.38985       45.79323        3.06673
H           8.03121       47.23314        3.90529
H           8.03258       47.23174        2.22521
N           8.49752       46.82791        3.06597
C           9.93950       47.18398        3.06676
H3         10.02523       48.27236        3.06251
H3         10.39507       46.76608        3.96618
H3         10.39860       46.75949        2.17216
H          14.78701       42.97264       10.05697
H          14.42426       41.53370        9.21908
H          14.77310       42.97351        8.37647
N          14.31522       42.56817        9.22050
C          12.87247       42.92113        9.23186
H3         12.42316       42.50127       10.13365
H3         12.78395       44.00925        9.22941
H3         12.40804       42.49613        8.34013
H          10.23649       46.66062       10.07087
H          10.23695       46.66381        8.39038
H           9.87997       48.10107        9.23327
N           9.77132       47.06664        9.23114
C           8.32954       46.70980        9.22955
H3          7.87301       47.12613        8.32963
H3          8.24473       45.62121        9.23444
H3          7.86930       47.13401       10.12390
H          22.03443       43.82043        3.06034
H          21.67108       42.38329        2.22001
H          21.67161       42.38306        3.90055
N          22.13835       42.78545        3.06024
C          23.57849       42.42237        3.06034
H3         23.65827       41.33313        3.06185
H3         24.03872       42.84001        2.16303
H3         24.03868       42.84227        3.95660
H          17.47925       45.79255        3.06501
H          17.12061       47.23245        3.90358
H          17.12198       47.23106        2.22350
N          17.58692       46.82722        3.06426
C          19.02890       47.18330        3.06505
H3         19.11463       48.27167        3.06080
H3         19.48447       46.76540        3.96446
H3         19.48800       46.75881        2.17045
H          23.87641       42.97195       10.05525
H          23.51366       41.53302        9.21737
H          23.86250       42.97283        8.37476
N          23.40462       42.56748        9.21879
C          21.96187       42.92045        9.23014
H3         21.51256       42.50059       10.13193
H3         21.87335       44.00857        9.22769
H3         21.49744       42.49545        8.33842
H          19.32589       46.65994       10.06916
H          19.32635       46.66313        8.38866
H          18.96937       48.10039        9.23155
N          18.86072       47.06595        9.22943
C          17.41894       46.70911        9.22783
H3         16.96241       47.12545        8.32791
H3         17.33413       45.62053        9.23272
H3         16.95870       47.13333       10.12218
H          31.12383       43.81975        3.05862
H          30.76048       42.38261        2.21830
H          30.76101       42.38237        3.89883
N          31.22775       42.78477        3.05852
C          32.66789       42.42169        3.05862
H3         32.74767       41.33244        3.06013
H3         33.12812       42.83932        2.16132
H3         33.12808       42.84158        3.95489
H          26.56865       45.79187        3.06330
H          26.21001       47.23177        3.90186
H          26.21138       47.23038        2.22178
N          26.67632       46.82654        3.06254
C          28.11830       47.18262        3.06333
H3         28.20403       48.27099        3.05908
H3         28.57387       46.76472        3.96274
H3         28.57740       46.75812        2.16873
H          32.96581       42.97127       10.05354
H          32.60306       41.53234        9.21565
H          32.95190       42.97215        8.37304
N          32.49402       42.56680        9.21707
C          31.05127       42.91977        9.22843
H3         30.60196       42.49991       10.13021
H3         30.96275       44.00789        9.22597
H3         30.58684       42.49477        8.33670
H          28.41529       46.65926       10.06744
H          28.41575       46.66245        8.38695
H          28.05877       48.09971        9.22983
N          27.95012       47.06527        9.22771
C          26.50834       46.70843        9.22612
H3         26.05181       47.12477        8.32620
H3         26.42353       45.61985        9.23101
H3         26.04810       47.13264       10.12046
H          40.21323       43.81907        3.05690
H          39.84988       42.38193        2.21658
H          39.85041       42.38169        3.89712
N          40.31715       42.78409        3.05681
C          41.75729       42.42100        3.05691
H3         41.83707       41.33176        3.05841
H3         42.21752       42.83864        2.15960
H3         42.21748       42.84090        3.95317
H          35.65805       45.79118        3.06158
H          35.29941       47.23109        3.90014
H          35.30078       47.22969        2.22006
N          35.76572       46.82586        3.06082
C          37.20770       47.18193        3.06161
H3         37.29343       48.27031        3.05736
H3         37.66326       46.76403        3.96103
H3         37.66680       46.75744        2.16701
H          42.05521       42.97059       10.05182
H          41.69246       41.53165        9.21393
H          42.04130       42.97146        8.37132
N          41.58342       42.56612        9.21536
C          40.14067       42.91909        9.22671
H3         39.69136       42.49922       10.12850
H3         40.05215       44.00720        9.22426
H3         39.67624       42.49409        8.33498
H          37.50469       46.65857       10.06572
H          37.50515       46.66176        8.38523
H          37.14817       48.09902        9.22812
N          37.03952       47.06459        9.22599
C          35.59774       46.70775        9.22440
H3         35.14121       47.12409        8.32448
H3         35.51293       45.61916        9.22929
H3         35.13750       47.13196       10.11875
H          49.30263       43.81838        3.05519
H          48.93928       42.38124        2.21486
H          48.93981       42.38101        3.89540
N          49.40655       42.78341        3.05509
C          50.84669       42.42032        3.05519
H3         50.92647       41.33108        3.05670
H3         51.30692       42.83796        2.15788
H3         51.30688       42.84022        3.95146
H          44.74745       45.79050        3.05986
H          44.38881       47.23041        3.89843
H          44.39018       47.22901        2.21835
N          44.85512       46.82518        3.05911
C          46.29710       47.18125        3.05990
H3         46.38283       48.26962        3.05565
H3         46.75266       46.76335        3.95931
H3         46.75620       46.75676        2.16530
H          51.14461       42.96990       10.05010
H          50.78186       41.53097        9.21222
H          51.13070       42.97078        8.36961
N          50.67282       42.56544        9.21364
C          49.23007       42.91840        9.22499
H3         48.78076       42.49854       10.12678
H3         49.14155       44.00652        9.22254
H3         48.76564       42.49340        8.33327
H          46.59408       46.65789       10.06401
H          46.59455       46.66108        8.38352
H          46.23757       48.09834        9.22640
N          46.12892       47.06390        9.22428
C          44.68714       46.70707        9.22269
H3         44.23061       47.12340        8.32276
H3         44.60233       45.61848        9.22758
H3         44.22690       47.13128       10.11703
H          58.39203       43.81770        3.05347
H          58.02868       42.38056        2.21315
H          58.02921       42.38032        3.89368
N          58.49595       42.78272        3.05337
C          59.93609       42.41964        3.05348
H3         60.01587       41.33039        3.05498
H3         60.39632       42.83727        2.15617
H3         60.39628       42.83953        3.94974
H          53.83685       45.78982        3.05815
H          53.47821       47.22972        3.89671
H          53.47958       47.22833        2.21663
N          53.94452       46.82449        3.05739
C          55.38650       47.18057        3.05818
H3         55.47223       48.26894        3.05393
H3         55.84207       46.76267        3.95759
H3         55.84560       46.75607        2.16358
H          60.23401       42.96922       10.04839
H          59.87126       41.53029        9.21050
H          60.22010       42.97010        8.36789
N          59.76222       42.56475        9.21192
C          58.31947       42.91772        9.22328
H3         57.87016       42.49786       10.12507
H3         58.23095       44.00584        9.22083
H3         57.85504       42.49272        8.33155
H          55.68349       46.65721       10.06229
H          55.68395       46.66040        8.38180
H          55.32697       48.09766        9.22468
N          55.21832       47.06322        9.22256
C          53.77654       46.70638        9.22097
H3         53.32001       47.12272        8.32105
H3         53.69173       45.61780        9.22586
H3         53.31630       47.13059       10.11531
H          67.48143       43.81702        3.05175
H          67.11808       42.37988        2.21143
H          67.11861       42.37964        3.89197
N          67.58535       42.78204        3.05166
C          69.02549       42.41895        3.05176
H3         69.10527       41.32971        3.05326
H3         69.48572       42.83659        2.15445
H3         69.48568       42.83885        3.94802
H          62.92625       45.78913        3.05643
H          62.56761       47.22904        3.89499
H          62.56898       47.22764        2.21491
N          63.03392       46.82381        3.05568
C          64.47590       47.17988        3.05647
H3         64.56163       48.26826        3.05222
H3         64.93147       46.76199        3.95588
H3         64.93500       46.75539        2.16187
H          69.32341       42.96854       10.04667
H          68.96066       41.52960        9.20879
H          69.30950       42.96941        8.36617
N          68.85162       42.56407        9.21021
C          67.40887       42.91704        9.22156
H3         66.95956       42.49718       10.12335
H3         67.32035       44.00516        9.21911
H3         66.94444       42.49204        8.32983
H          64.77289       46.65652       10.06058
H          64.77335       46.65971        8.38008
H          64.41637       48.09697        9.22297
N          64.30772       47.06254        9.22085
C          62.86594       46.70570        9.21925
H3         62.40941       47.12204        8.31933
H3         62.78113       45.61711        9.22414
H3         62.40570       47.12991       10.11360
H          76.57083       43.81634        3.05004
H          76.20748       42.37919        2.20972
H          76.20801       42.37896        3.89025
N          76.67475       42.78136        3.04994
C          78.11489       42.41827        3.05004
H3         78.19467       41.32903        3.05155
H3         78.57512       42.83591        2.15273
H3         78.57508       42.83817        3.94631
H          72.01565       45.78845        3.05471
H          71.65701       47.22836        3.89328
H          71.65838       47.22696        2.21320
N          72.12332       46.82313        3.05396
C          73.56530       47.17920        3.05475
H3         73.65103       48.26757        3.05050
H3         74.02087       46.76130        3.95416
H3         74.02440       46.75471        2.16015
H          78.41281       42.96786       10.04495
H          78.05007       41.52892        9.20707
H          78.39890       42.96873        8.36446
N          77.94102       42.56339        9.20849
C          76.49827       42.91635        9.21984
H3         76.04896       42.49649       10.12163
H3         76.40975       44.00447        9.21739
H3         76.03384       42.49135        8.32812
H          73.86228       46.65584       10.05886
H          73.86275       46.65903        8.37837
H          73.50577       48.09629        9.22125
N          73.39712       47.06186        9.21913
C          71.95534       46.70502        9.21754
H3         71.49881       47.12135        8.31761
H3         71.87053       45.61643        9.22243
H3         71.49510       47.12923       10.11188
H          85.66023       43.81565        3.04832
H          85.29688       42.37851        2.20800
H          85.29741       42.37828        3.88853
N          85.76415       42.78067        3.04822
C          87.20429       42.41759        3.04833
H3         87.28407       41.32834        3.04983
H3         87.66452       42.83523        2.15102
H3         87.66448       42.83749        3.94459
H          81.10505       45.78777        3.05300
H          80.74641       47.22767        3.89156
H          80.74778       47.22628        2.21148
N          81.21272       46.82244        3.05224
C          82.65470       47.17852        3.05303
H3         82.74043       48.26689        3.04878
H3         83.11026       46.76062        3.95245
H3         83.11380       46.75403        2.15843
H          87.50221       42.96717       10.04324
H          87.13947       41.52824        9.20535
H          87.48830       42.96805        8.36274
N          87.03042       42.56270        9.20677
C          85.58767       42.91567        9.21813
H3         85.13836       42.49581       10.11992
H3         85.49915       44.00379        9.21568
H3         85.12324       42.49067        8.32640
H          82.95168       46.65516       10.05714
H          82.95215       46.65835        8.37665
H          82.59517       48.09561        9.21954
N          82.48652       47.06117        9.21741
C          81.04474       46.70433        9.21582
H3         80.58821       47.12067        8.31590
H3         80.95993       45.61575        9.22071
H3         80.58450       47.12854       10.11017
H           3.85801       52.35884        3.06201
H           3.49466       50.92170        2.22169
H           3.49519       50.92146        3.90223
N           3.96193       51.32386        3.06192
C           5.40208       50.96078        3.06202
H3          5.48185       49.87153        3.06352
H3          5.86231       51.37841        2.16471
H3          5.86226       51.38067        3.95828
H          -0.69717       54.33096        3.06669
H          -1.05581       55.77086        3.90525
H          -1.05444       55.76947        2.22518
N          -0.58950       55.36563        3.06594
C           0.85249       55.72171        3.06673
H3          0.93822       56.81008        3.06248
H3          1.30805       55.30381        3.96614
H3          1.31158       55.29721        2.17213
H           5.69999       51.51036       10.05693
H           5.33725       50.07143        9.21905
H           5.68609       51.51123        8.37643
N           5.22820       51.10589        9.22047
C           3.78545       51.45886        9.23182
H3          3.33615       51.03900       10.13361
H3          3.69693       52.54698        9.22937
H3          3.32102       51.03386        8.34009
H           1.14947       55.19835       10.07084
H           1.14993       55.20154        8.39034
H           0.79295       56.63879        9.23323
N           0.68430       55.60436        9.23111
C          -0.75747       55.24752        9.22951
H3         -1.21401       55.66386        8.32959
H3         -0.84229       54.15893        9.23440
H3         -1.21772       55.67173       10.12386
H          12.94741       52.35816        3.06030
H          12.58406       50.92102        2.21998
H          12.58459       50.92078        3.90051
N          13.05133       51.32318        3.06020
C          14.49148       50.96009        3.06030
H3         14.57125       49.87085        3.06181
H3         14.95171       51.37773        2.16300
H3         14.95166       51.37999        3.95657
H           8.39223       54.33027        3.06498
H           8.03359       55.77018        3.90354
H           8.03496       55.76878        2.22346
N           8.49990       55.36495        3.06422
C           9.94189       55.72102        3.06501
H3         10.02762       56.80940        3.06076
H3         10.39745       55.30312        3.96442
H3         10.40098       55.29653        2.17041
H          14.78939       51.50968       10.05521
H          14.42665       50.07074        9.21733
H          14.77549       51.51055        8.37472
N          14.31760       51.10521        9.21875
C          12.87485       51.45817        9.23011
H3         12.42555       51.03831       10.13189
H3         12.78633       52.54629        9.22765
H3         12.41042       51.03317        8.33838
H          10.23887       55.19766       10.06912
H          10.23933       55.20085        8.38863
H           9.88235       56.63811        9.23151
N           9.77370       55.60368        9.22939
C           8.33193       55.24684        9.22780
H3          7.87539       55.66317        8.32788
H3          8.24711       54.15825        9.23269
H3          7.87168       55.67105       10.12214
H          22.03681       52.35747        3.05858
H          21.67346       50.92033        2.21826
H          21.67399       50.92010        3.89879
N          22.14073       51.32249        3.05848
C          23.58088       50.95941        3.05859
H3         23.66065       49.87017        3.06009
H3         24.04111       51.37705        2.16128
H3         24.04106       51.37931        3.95485
H          17.48163       54.32959        3.06326
H          17.12299       55.76949        3.90182
H          17.12436       55.76810        2.22174
N          17.58930       55.36426        3.06250
C          19.03129       55.72034        3.06329
H3         19.11701       56.80871        3.05904
H3         19.48685       55.30244        3.96271
H3         19.49038       55.29585        2.16869
H          23.87879       51.50899       10.05350
H          23.51605       50.07006        9.21561
H          23.86489       51.50987        8.37300
N          23.40700       51.10452        9.21703
C          21.96425       51.45749        9.22839
H3         21.51495       51.03763       10.13018
H3         21.87573       52.54561        9.22594
H3         21.49982       51.03249        8.33666
H          19.32827       55.19698       10.06740
H          19.32873       55.20017        8.38691
H          18.97175       56.63743        9.22979
N          18.86310       55.60299        9.22767
C          17.42133       55.24615        9.22608
H3         16.96479       55.66249        8.32616
H3         17.33651       54.15757        9.23097
H3         16.96108       55.67037       10.12042
H          31.12621       52.35679        3.05686
H          30.76286       50.91965        2.21654
H          30.76339       50.91941        3.89708
N          31.23013       51.32181        3.05677
C          32.67028       50.95873        3.05687
H3         32.75005       49.86948        3.05837
H3         33.13051       51.37636        2.15956
H3         33.13046       51.37862        3.95313
H          26.57103       54.32891        3.06154
H          26.21239       55.76881        3.90010
H          26.21376       55.76742        2.22003
N          26.67870       55.36358        3.06079
C          28.12069       55.71966        3.06158
H3         28.20641       56.80803        3.05733
H3         28.57625       55.30176        3.96099
H3         28.57978       55.29516        2.16698
H          32.96819       51.50831       10.05178
H          32.60545       50.06938        9.21390
H          32.95429       51.50919        8.37129
N          32.49640       51.10384        9.21532
C          31.05365       51.45681        9.22667
H3         30.60435       51.03695       10.12846
H3         30.96514       52.54493        9.22422
H3         30.58922       51.03181        8.33494
H          28.41767       55.19630       10.06569
H          28.41813       55.19949        8.38519
H          28.06115       56.63674        9.22808
N          27.95250       55.60231        9.22596
C          26.51073       55.24547        9.22436
H3         26.05419       55.66181        8.32444
H3         26.42591       54.15689        9.22925
H3         26.05048       55.66968       10.11871
H          40.21561       52.35611        3.05515
H          39.85226       50.91897        2.21483
H          39.85279       50.91873        3.89536
N          40.31953       51.32113        3.05505
C          41.75968       50.95804        3.05516
H3         41.83945       49.86880        3.05666
H3         42.21991       51.37568        2.15785
H3         42.21986       51.37794        3.95142
H          35.66043       54.32822        3.05983
H          35.30179       55.76813        3.89839
H          35.30316       55.76673        2.21831
N          35.76810       55.36290        3.05907
C          37.21009       55.71897        3.05986
H3         37.29582       56.80735        3.05561
H3         37.66565       55.30108        3.95927
H3         37.66918       55.29448        2.16526
H          42.05759       51.50763       10.05007
H          41.69485       50.06869        9.21218
H          42.04369       51.50850        8.36957
N          41.58580       51.10316        9.21360
C          40.14305       51.45613        9.22496
H3         39.69375       51.03626       10.12674
H3         40.05454       52.54424        9.22250
H3         39.67862       51.03113        8.33323
H          37.50707       55.19561       10.06397
H          37.50753       55.19880        8.38348
H          37.15055       56.63606        9.22636
N          37.04190       55.60163        9.22424
C          35.60013       55.24479        9.22265
H3         35.14359       55.66112        8.32273
H3         35.51531       54.15620        9.22754
H3         35.13988       55.66900       10.11699
H          49.30501       52.35542        3.05343
H          48.94166       50.91828        2.21311
H          48.94219       50.91805        3.89365
N          49.40893       51.32044        3.05334
C          50.84908       50.95736        3.05344
H3         50.92885       49.86812        3.05494
H3         51.30931       51.37500        2.15613
H3         51.30926       51.37726        3.94970
H          44.74983       54.32754        3.05811
H          44.39119       55.76745        3.89667
H          44.39256       55.76605        2.21659
N          44.85750       55.36221        3.05735
C          46.29949       55.71829        3.05814
H3         46.38522       56.80666        3.05389
H3         46.75505       55.30039        3.95756
H3         46.75858       55.29380        2.16354
H          51.14699       51.50694       10.04835
H          50.78425       50.06801        9.21046
H          51.13309       51.50782        8.36785
N          50.67520       51.10247        9.21189
C          49.23245       51.45544        9.22324
H3         48.78315       51.03558       10.12503
H3         49.14394       52.54356        9.22079
H3         48.76802       51.03044        8.33151
H          46.59647       55.19493       10.06225
H          46.59693       55.19812        8.38176
H          46.23995       56.63538        9.22465
N          46.13130       55.60095        9.22252
C          44.68953       55.24411        9.22093
H3         44.23299       55.66044        8.32101
H3         44.60471       54.15552        9.22582
H3         44.22928       55.66832       10.11528
H          58.39441       52.35474        3.05172
H          58.03106       50.91760        2.21139
H          58.03159       50.91736        3.89193
N          58.49833       51.31976        3.05162
C          59.93848       50.95668        3.05172
H3         60.01825       49.86743        3.05323
H3         60.39871       51.37431        2.15441
H3         60.39866       51.37657        3.94799
H          53.83923       54.32686        3.05639
H          53.48059       55.76676        3.89496
H          53.48196       55.76537        2.21488
N          53.94690       55.36153        3.05564
C          55.38889       55.71761        3.05643
H3         55.47462       56.80598        3.05218
H3         55.84445       55.29971        3.95584
H3         55.84798       55.29312        2.16183
H          60.23639       51.50626       10.04663
H          59.87365       50.06733        9.20875
H          60.22249       51.50714        8.36614
N          59.76460       51.10179        9.21017
C          58.32185       51.45476        9.22152
H3         57.87255       51.03490       10.12331
H3         58.23334       52.54288        9.21907
H3         57.85742       51.02976        8.32980
H          55.68587       55.19425       10.06054
H          55.68633       55.19744        8.38004
H          55.32935       56.63470        9.22293
N          55.22070       55.60026        9.22081
C          53.77893       55.24342        9.21922
H3         53.32239       55.65976        8.31929
H3         53.69411       54.15484        9.22410
H3         53.31868       55.66763       10.11356
H          67.48381       52.35406        3.05000
H          67.12046       50.91692        2.20968
H          67.12099       50.91668        3.89021
N          67.58773       51.31908        3.04990
C          69.02788       50.95600        3.05001
H3         69.10765       49.86675        3.05151
H3         69.48811       51.37363        2.15270
H3         69.48806       51.37589        3.94627
H          62.92863       54.32617        3.05468
H          62.56999       55.76608        3.89324
H          62.57136       55.76468        2.21316
N          63.03630       55.36085        3.05392
C          64.47829       55.71693        3.05471
H3         64.56401       56.80530        3.05046
H3         64.93385       55.29903        3.95412
H3         64.93738       55.29243        2.16011
H          69.32579       51.50558       10.04492
H          68.96305       50.06664        9.20703
H          69.31189       51.50645        8.36442
N          68.85400       51.10111        9.20845
C          67.41125       51.45408        9.21981
H3         66.96195       51.03422       10.12159
H3         67.32274       52.54219        9.21735
H3         66.94682       51.02908        8.32808
H          64.77527       55.19356       10.05882
H          64.77573       55.19675        8.37833
H          64.41875       56.63401        9.22121
N          64.31010       55.59958        9.21909
C          62.86833       55.24274        9.21750
H3         62.41179       55.65908        8.31758
H3         62.78351       54.15415        9.22239
H3         62.40808       55.66695       10.11184
H          76.57321       52.35338        3.04828
H          76.20986       50.91623        2.20796
H          76.21039       50.91600        3.88850
N          76.67713       51.31840        3.04819
C          78.11728       50.95531        3.04829
H3         78.19705       49.86607        3.04979
H3         78.57751       51.37295        2.15098
H3         78.57746       51.37521        3.94455
H          72.01803       54.32549        3.05296
H          71.65939       55.76540        3.89152
H          71.66076       55.76400        2.21144
N          72.12570       55.36017        3.05221
C          73.56769       55.71624        3.05300
H3         73.65341       56.80461        3.04875
H3         74.02325       55.29834        3.95241
H3         74.02678       55.29175        2.15840
H          78.41519       51.50489       10.04320
H          78.05245       50.06596        9.20532
H          78.40129       51.50577        8.36270
N          77.94340       51.10043        9.20674
C          76.50065       51.45339        9.21809
H3         76.05135       51.03353       10.11988
H3         76.41214       52.54151        9.21564
H3         76.03622       51.02839        8.32636
H          73.86467       55.19288       10.05711
H          73.86513       55.19607        8.37661
H          73.50815       56.63333        9.21950
N          73.39950       55.59890        9.21738
C          71.95773       55.24206        9.21578
H3         71.50119       55.65839        8.31586
H3         71.87291       54.15347        9.22067
H3         71.49748       55.66627       10.11013
H          85.66261       52.35269        3.04657
H          85.29926       50.91555        2.20625
H          85.29979       50.91532        3.88678
N          85.76653       51.31771        3.04647
C          87.20668       50.95463        3.04657
H3         87.28645       49.86538        3.04808
H3         87.66691       51.37226        2.14926
H3         87.66686       51.37452        3.94284
H          81.10743       54.32481        3.05124
H          80.74879       55.76471        3.88981
H          80.75016       55.76332        2.20973
N          81.21510       55.35948        3.05049
C          82.65709       55.71556        3.05128
H3         82.74281       56.80393        3.04703
H3         83.11265       55.29766        3.95069
H3         83.11618       55.29107        2.15668
H          87.50459       51.50421       10.04148
H          87.14185       50.06528        9.20360
H          87.49069       51.50509        8.36099
N          87.03280       51.09974        9.20502
C          85.59005       51.45271        9.21637
H3         85.14075       51.03285       10.11816
H3         85.50154       52.54083        9.21392
H3         85.12562       51.02771        8.32465
H          82.95407       55.19220       10.05539
H          82.95453       55.19539        8.37490
H          82.59755       56.63265        9.21778
N          82.48890       55.59821        9.21566
C          81.04713       55.24137        9.21407
H3         80.59059       55.65771        8.31414
H3         80.96231       54.15279        9.21896
H3         80.58688       55.66559       10.10841
H           3.86039       60.89588        3.06026
H           3.49704       59.45874        2.21994
H           3.49758       59.45850        3.90047
N           3.96432       59.86090        3.06016
C           5.40446       59.49782        3.06027
H3          5.48423       58.40857        3.06177
H3          5.86469       59.91545        2.16296
H3          5.86464       59.91771        3.95653
H          -0.69478       62.86800        3.06494
H          -1.05343       64.30790        3.90350
H          -1.05206       64.30651        2.22342
N          -0.58711       63.90267        3.06418
C           0.85487       64.25875        3.06497
H3          0.94060       65.34712        3.06072
H3          1.31043       63.84085        3.96438
H3          1.31397       63.83425        2.17037
H           5.70238       60.04740       10.05518
H           5.33963       58.60847        9.21729
H           5.68847       60.04827        8.37468
N           5.23059       59.64293        9.21871
C           3.78783       59.99590        9.23007
H3          3.33853       59.57604       10.13185
H3          3.69932       61.08402        9.22762
H3          3.32340       59.57090        8.33834
H           1.15185       63.73539       10.06908
H           1.15231       63.73858        8.38859
H           0.79533       65.17583        9.23147
N           0.68669       64.14140        9.22935
C          -0.75509       63.78456        9.22776
H3         -1.21162       64.20090        8.32784
H3         -0.83991       62.69598        9.23265
H3         -1.21534       64.20877       10.12210
H          12.94979       60.89520        3.05854
H          12.58644       59.45806        2.21822
H          12.58698       59.45782        3.89876
N          13.05372       59.86022        3.05845
C          14.49386       59.49713        3.05855
H3         14.57363       58.40789        3.06005
H3         14.95409       59.91477        2.16124
H3         14.95404       59.91703        3.95481
H           8.39461       62.86731        3.06322
H           8.03597       64.30722        3.90178
H           8.03734       64.30582        2.22171
N           8.50229       63.90199        3.06247
C           9.94427       64.25806        3.06326
H3         10.03000       65.34643        3.05901
H3         10.39983       63.84016        3.96267
H3         10.40337       63.83357        2.16866
H          14.79178       60.04672       10.05346
H          14.42903       58.60778        9.21558
H          14.77787       60.04759        8.37296
N          14.31999       59.64225        9.21700
C          12.87723       59.99521        9.22835
H3         12.42793       59.57535       10.13014
H3         12.78872       61.08333        9.22590
H3         12.41280       59.57021        8.33662
H          10.24125       63.73470       10.06737
H          10.24171       63.73789        8.38687
H           9.88473       65.17515        9.22976
N           9.77609       64.14072        9.22764
C           8.33431       63.78388        9.22604
H3          7.87778       64.20021        8.32612
H3          8.24949       62.69529        9.23093
H3          7.87406       64.20809       10.12039
H          22.03919       60.89451        3.05683
H          21.67584       59.45737        2.21651
H          21.67638       59.45714        3.89704
N          22.14312       59.85953        3.05673
C          23.58326       59.49645        3.05683
H3         23.66303       58.40721        3.05834
H3         24.04349       59.91409        2.15952
H3         24.04344       59.91635        3.95310
H          17.48401       62.86663        3.06150
H          17.12537       64.30653        3.90007
H          17.12674       64.30514        2.21999
N          17.59169       63.90130        3.06075
C          19.03367       64.25738        3.06154
H3         19.11940       65.34575        3.05729
H3         19.48923       63.83948        3.96095
H3         19.49276       63.83289        2.16694
H          23.88118       60.04603       10.05174
H          23.51843       58.60710        9.21386
H          23.86727       60.04691        8.37125
N          23.40939       59.64156        9.21528
C          21.96663       59.99453        9.22663
H3         21.51733       59.57467       10.12842
H3         21.87812       61.08265        9.22418
H3         21.50220       59.56953        8.33491
H          19.33065       63.73402       10.06565
H          19.33111       63.73721        8.38516
H          18.97413       65.17447        9.22804
N          18.86549       64.14003        9.22592
C          17.42371       63.78319        9.22433
H3         16.96718       64.19953        8.32440
H3         17.33889       62.69461        9.22922
H3         16.96346       64.20741       10.11867
H          31.12859       60.89383        3.05511
H          30.76524       59.45669        2.21479
H          30.76578       59.45645        3.89532
N          31.23252       59.85885        3.05501
C          32.67266       59.49577        3.05512
H3         32.75243       58.40652        3.05662
H3         33.13289       59.91340        2.15781
H3         33.13284       59.91566        3.95138
H          26.57342       62.86595        3.05979
H          26.21477       64.30585        3.89835
H          26.21614       64.30446        2.21827
N          26.68109       63.90062        3.05903
C          28.12307       64.25670        3.05982
H3         28.20880       65.34507        3.05557
H3         28.57863       63.83880        3.95924
H3         28.58216       63.83220        2.16522
H          32.97058       60.04535       10.05003
H          32.60783       58.60642        9.21214
H          32.95667       60.04623        8.36953
N          32.49879       59.64088        9.21356
C          31.05603       59.99385        9.22492
H3         30.60673       59.57399       10.12671
H3         30.96752       61.08197        9.22247
H3         30.59160       59.56885        8.33319
H          28.42005       63.73334       10.06393
H          28.42051       63.73653        8.38344
H          28.06353       65.17379        9.22632
N          27.95489       64.13935        9.22420
C          26.51311       63.78251        9.22261
H3         26.05658       64.19885        8.32269
H3         26.42829       62.69393        9.22750
H3         26.05286       64.20672       10.11695
H          40.21799       60.89315        3.05340
H          39.85464       59.45601        2.21307
H          39.85518       59.45577        3.89361
N          40.32192       59.85817        3.05330
C          41.76206       59.49508        3.05340
H3         41.84183       58.40584        3.05491
H3         42.22229       59.91272        2.15609
H3         42.22224       59.91498        3.94966
H          35.66281       62.86526        3.05807
H          35.30417       64.30517        3.89663
H          35.30554       64.30377        2.21656
N          35.77049       63.89994        3.05732
C          37.21247       64.25601        3.05811
H3         37.29820       65.34439        3.05386
H3         37.66803       63.83812        3.95752
H3         37.67157       63.83152        2.16351
H          42.05998       60.04467       10.04831
H          41.69723       58.60573        9.21043
H          42.04607       60.04554        8.36782
N          41.58819       59.64020        9.21185
C          40.14543       59.99316        9.22320
H3         39.69613       59.57330       10.12499
H3         40.05692       61.08128        9.22075
H3         39.68100       59.56817        8.33147
H          37.50945       63.73265       10.06222
H          37.50991       63.73584        8.38172
H          37.15293       65.17310        9.22461
N          37.04429       64.13867        9.22249
C          35.60251       63.78183        9.22089
H3         35.14598       64.19816        8.32097
H3         35.51769       62.69324        9.22578
H3         35.14227       64.20604       10.11524
H          49.30739       60.89246        3.05168
H          48.94404       59.45532        2.21136
H          48.94458       59.45509        3.89189
N          49.41132       59.85748        3.05158
C          50.85146       59.49440        3.05168
H3         50.93123       58.40516        3.05319
H3         51.31169       59.91204        2.15438
H3         51.31164       59.91430        3.94795
H          44.75221       62.86458        3.05636
H          44.39357       64.30448        3.89492
H          44.39494       64.30309        2.21484
N          44.85989       63.89925        3.05560
C          46.30187       64.25533        3.05639
H3         46.38760       65.34370        3.05214
H3         46.75743       63.83743        3.95580
H3         46.76097       63.83084        2.16179
H          51.14938       60.04398       10.04660
H          50.78663       58.60505        9.20871
H          51.13547       60.04486        8.36610
N          50.67759       59.63952        9.21013
C          49.23483       59.99248        9.22149
H3         48.78553       59.57262       10.12327
H3         49.14632       61.08060        9.21903
H3         48.77040       59.56748        8.32976
H          46.59885       63.73197       10.06050
H          46.59931       63.73516        8.38001
H          46.24233       65.17242        9.22289
N          46.13369       64.13799        9.22077
C          44.69191       63.78115        9.21918
H3         44.23538       64.19748        8.31926
H3         44.60709       62.69256        9.22407
H3         44.23166       64.20536       10.11352
H          58.39679       60.89178        3.04996
H          58.03344       59.45464        2.20964
H          58.03398       59.45441        3.89018
N          58.50072       59.85680        3.04987
C          59.94086       59.49372        3.04997
H3         60.02063       58.40447        3.05147
H3         60.40109       59.91135        2.15266
H3         60.40104       59.91361        3.94623
H          53.84161       62.86390        3.05464
H          53.48297       64.30380        3.89320
H          53.48434       64.30241        2.21312
N          53.94929       63.89857        3.05389
C          55.39127       64.25465        3.05467
H3         55.47700       65.34302        3.05043
H3         55.84683       63.83675        3.95409
H3         55.85037       63.83016        2.16007
H          60.23878       60.04330       10.04488
H          59.87603       58.60437        9.20699
H          60.22487       60.04418        8.36438
N          59.76699       59.63883        9.20842
C          58.32423       59.99180        9.21977
H3         57.87493       59.57194       10.12156
H3         58.23572       61.07992        9.21732
H3         57.85980       59.56680        8.32804
H          55.68825       63.73129       10.05878
H          55.68871       63.73448        8.37829
H          55.33173       65.17174        9.22118
N          55.22309       64.13730        9.21905
C          53.78131       63.78046        9.21746
H3         53.32478       64.19680        8.31754
H3         53.69649       62.69188        9.22235
H3         53.32107       64.20467       10.11181
H          67.48619       60.89110        3.04825
H          67.12284       59.45396        2.20792
H          67.12338       59.45372        3.88846
N          67.59012       59.85612        3.04815
C          69.03026       59.49303        3.04825
H3         69.11003       58.40379        3.04976
H3         69.49049       59.91067        2.15094
H3         69.49044       59.91293        3.94451
H          62.93101       62.86321        3.05292
H          62.57237       64.30312        3.89148
H          62.57374       64.30172        2.21141
N          63.03869       63.89789        3.05217
C          64.48067       64.25396        3.05296
H3         64.56640       65.34234        3.04871
H3         64.93623       63.83607        3.95237
H3         64.93976       63.82947        2.15836
H          69.32818       60.04262       10.04316
H          68.96543       58.60368        9.20528
H          69.31427       60.04349        8.36267
N          68.85639       59.63815        9.20670
C          67.41363       59.99112        9.21805
H3         66.96433       59.57126       10.11984
H3         67.32512       61.07923        9.21560
H3         66.94920       59.56612        8.32633
H          64.77765       63.73060       10.05707
H          64.77811       63.73379        8.37657
H          64.42113       65.17105        9.21946
N          64.31249       64.13662        9.21734
C          62.87071       63.77978        9.21575
H3         62.41418       64.19612        8.31582
H3         62.78589       62.69119        9.22063
H3         62.41047       64.20399       10.11009
H          76.57559       60.89042        3.04653
H          76.21224       59.45327        2.20621
H          76.21278       59.45304        3.88674
N          76.67952       59.85544        3.04643
C          78.11966       59.49235        3.04654
H3         78.19943       58.40311        3.04804
H3         78.57989       59.90999        2.14923
H3         78.57984       59.91225        3.94280
H          72.02041       62.86253        3.05121
H          71.66177       64.30244        3.88977
H          71.66314       64.30104        2.20969
N          72.12809       63.89721        3.05045
C          73.57007       64.25328        3.05124
H3         73.65580       65.34165        3.04699
H3         74.02563       63.83538        3.95065
H3         74.02916       63.82879        2.15664
H          78.41758       60.04194       10.04145
H          78.05483       58.60300        9.20356
H          78.40367       60.04281        8.36095
N          77.94579       59.63747        9.20498
C          76.50303       59.99043        9.21634
H3         76.05373       59.57057       10.11812
H3         76.41452       61.07855        9.21388
H3         76.03860       59.56543        8.32461
H          73.86705       63.72992       10.05535
H          73.86751       63.73311        8.37486
H          73.51053       65.17037        9.21774
N          73.40189       64.13594        9.21562
C          71.96011       63.77910        9.21403
H3         71.50358       64.19543        8.31411
H3         71.87529       62.69051        9.21892
H3         71.49986       64.20331       10.10837
H          85.66499       60.88973        3.04481
H          85.30164       59.45259        2.20449
H          85.30218       59.45236        3.88503
N          85.76892       59.85475        3.04472
C          87.20906       59.49167        3.04482
H3         87.28883       58.40243        3.04632
H3         87.66929       59.90931        2.14751
H3         87.66924       59.91157        3.94108
H          81.10981       62.86185        3.04949
H          80.75117       64.30175        3.88805
H          80.75254       64.30036        2.20797
N          81.21749       63.89652        3.04874
C          82.65947       64.25260        3.04953
H3         82.74520       65.34097        3.04528
H3         83.11503       63.83470        3.94894
H3         83.11856       63.82811        2.15492
H          87.50698       60.04125       10.03973
H          87.14423       58.60232        9.20185
H          87.49307       60.04213        8.35923
N          87.03519       59.63678        9.20327
C          85.59243       59.98975        9.21462
H3         85.14313       59.56989       10.11641
H3         85.50392       61.07787        9.21217
H3         85.12800       59.56475        8.32289
H          82.95645       63.72924       10.05364
H          82.95691       63.73243        8.37314
H          82.59993       65.16969        9.21603
N          82.49129       64.13525        9.21391
C          81.04951       63.77841        9.21231
H3         80.59298       64.19475        8.31239
H3         80.96469       62.68983        9.21720
H3         80.58926       64.20263       10.10666
H           3.86278       69.43292        3.05851
H           3.49942       67.99578        2.21818
H           3.49996       67.99554        3.89872
N           3.96670       68.39794        3.05841
C           5.40684       68.03486        3.05851
H3          5.48661       66.94561        3.06002
H3          5.86707       68.45249        2.16120
H3          5.86703       68.45475        3.95477
H          -0.69240       71.40503        3.06318
H          -1.05105       72.84494        3.90175
H          -1.04967       72.84355        2.22167
N          -0.58473       72.43971        3.06243
C           0.85725       72.79579        3.06322
H3          0.94298       73.88416        3.05897
H3          1.31281       72.37789        3.96263
H3          1.31635       72.37129        2.16862
H           5.70476       68.58444       10.05342
H           5.34201       67.14550        9.21554
H           5.69085       68.58531        8.37293
N           5.23297       68.17997        9.21696
C           3.79022       68.53294        9.22831
H3          3.34091       68.11308       10.13010
H3          3.70170       69.62106        9.22586
H3          3.32579       68.10794        8.33659
H           1.15423       72.27242       10.06733
H           1.15470       72.27562        8.38683
H           0.79771       73.71287        9.22972
N           0.68907       72.67844        9.22760
C          -0.75271       72.32160        9.22601
H3         -1.20924       72.73794        8.32608
H3         -0.83753       71.23301        9.23090
H3         -1.21295       72.74581       10.12035
H          12.95218       69.43224        3.05679
H          12.58882       67.99509        2.21647
H          12.58936       67.99486        3.89700
N          13.05610       68.39726        3.05669
C          14.49624       68.03417        3.05680
H3         14.57601       66.94493        3.05830
H3         14.95647       68.45181        2.15949
H3         14.95643       68.45407        3.95306
H           8.39700       71.40435        3.06147
H           8.03836       72.84426        3.90003
H           8.03973       72.84286        2.21995
N           8.50467       72.43903        3.06071
C           9.94665       72.79510        3.06150
H3         10.03238       73.88347        3.05725
H3         10.40221       72.37720        3.96091
H3         10.40575       72.37061        2.16690
H          14.79416       68.58376       10.05171
H          14.43141       67.14482        9.21382
H          14.78025       68.58463        8.37121
N          14.32237       68.17929        9.21524
C          12.87962       68.53225        9.22660
H3         12.43031       68.11239       10.12838
H3         12.79110       69.62037        9.22415
H3         12.41519       68.10725        8.33487
H          10.24363       72.27174       10.06561
H          10.24410       72.27493        8.38512
H           9.88711       73.71219        9.22800
N           9.77847       72.67776        9.22588
C           8.33669       72.32092        9.22429
H3          7.88016       72.73725        8.32437
H3          8.25188       71.23233        9.22918
H3          7.87645       72.74513       10.11863
H          22.04158       69.43155        3.05507
H          21.67822       67.99441        2.21475
H          21.67876       67.99418        3.89529
N          22.14550       68.39657        3.05498
C          23.58564       68.03349        3.05508
H3         23.66541       66.94425        3.05658
H3         24.04587       68.45113        2.15777
H3         24.04583       68.45339        3.95134
H          17.48640       71.40367        3.05975
H          17.12776       72.84357        3.89831
H          17.12913       72.84218        2.21823
N          17.59407       72.43834        3.05900
C          19.03605       72.79442        3.05979
H3         19.12178       73.88279        3.05554
H3         19.49161       72.37652        3.95920
H3         19.49515       72.36993        2.16519
H          23.88356       68.58307       10.04999
H          23.52081       67.14414        9.21211
H          23.86965       68.58395        8.36949
N          23.41177       68.17860        9.21353
C          21.96902       68.53157        9.22488
H3         21.51971       68.11171       10.12667
H3         21.88050       69.61969        9.22243
H3         21.50459       68.10657        8.33315
H          19.33303       72.27106       10.06389
H          19.33350       72.27425        8.38340
H          18.97652       73.71151        9.22629
N          18.86787       72.67707        9.22416
C          17.42609       72.32023        9.22257
H3         16.96956       72.73657        8.32265
H3         17.34128       71.23165        9.22746
H3         16.96585       72.74445       10.11692
H          31.13098       69.43087        3.05336
H          30.76762       67.99373        2.21303
H          30.76816       67.99349        3.89357
N          31.23490       68.39589        3.05326
C          32.67504       68.03281        3.05336
H3         32.75481       66.94356        3.05487
H3         33.13527       68.45044        2.15605
H3         33.13523       68.45270        3.94963
H          26.57580       71.40299        3.05803
H          26.21716       72.84289        3.89660
H          26.21853       72.84150        2.21652
N          26.68347       72.43766        3.05728
C          28.12545       72.79374        3.05807
H3         28.21118       73.88211        3.05382
H3         28.58101       72.37584        3.95748
H3         28.58455       72.36924        2.16347
H          32.97296       68.58239       10.04827
H          32.61021       67.14346        9.21039
H          32.95905       68.58327        8.36778
N          32.50117       68.17792        9.21181
C          31.05842       68.53089        9.22316
H3         30.60911       68.11103       10.12495
H3         30.96990       69.61901        9.22071
H3         30.59399       68.10589        8.33144
H          28.42243       72.27038       10.06218
H          28.42290       72.27357        8.38169
H          28.06592       73.71082        9.22457
N          27.95727       72.67639        9.22245
C          26.51549       72.31955        9.22086
H3         26.05896       72.73589        8.32093
H3         26.43068       71.23097        9.22575
H3         26.05525       72.74376       10.11520
H          40.22038       69.43019        3.05164
H          39.85702       67.99305        2.21132
H          39.85756       67.99281        3.89185
N          40.32430       68.39521        3.05154
C          41.76444       68.03212        3.05165
H3         41.84421       66.94288        3.05315
H3         42.22467       68.44976        2.15434
H3         42.22463       68.45202        3.94791
H          35.66520       71.40230        3.05632
H          35.30656       72.84221        3.89488
H          35.30793       72.84081        2.21480
N          35.77287       72.43698        3.05556
C          37.21485       72.79305        3.05635
H3         37.30058       73.88143        3.05210
H3         37.67041       72.37515        3.95576
H3         37.67395       72.36856        2.16175
H          42.06236       68.58171       10.04656
H          41.69961       67.14277        9.20867
H          42.04845       68.58258        8.36606
N          41.59057       68.17724        9.21009
C          40.14782       68.53021        9.22145
H3         39.69851       68.11034       10.12324
H3         40.05930       69.61832        9.21900
H3         39.68339       68.10520        8.32972
H          37.51183       72.26969       10.06046
H          37.51230       72.27288        8.37997
H          37.15531       73.71014        9.22285
N          37.04667       72.67571        9.22073
C          35.60489       72.31887        9.21914
H3         35.14836       72.73520        8.31922
H3         35.52007       71.23028        9.22403
H3         35.14465       72.74308       10.11348
H          49.30978       69.42951        3.04992
H          48.94642       67.99236        2.20960
H          48.94696       67.99213        3.89014
N          49.41370       68.39453        3.04983
C          50.85384       68.03144        3.04993
H3         50.93361       66.94220        3.05144
H3         51.31407       68.44908        2.15262
H3         51.31403       68.45134        3.94619
H          44.75460       71.40162        3.05460
H          44.39596       72.84153        3.89316
H          44.39733       72.84013        2.21309
N          44.86227       72.43630        3.05385
C          46.30425       72.79237        3.05464
H3         46.38998       73.88074        3.05039
H3         46.75981       72.37447        3.95405
H3         46.76335       72.36788        2.16004
H          51.15176       68.58102       10.04484
H          50.78901       67.14209        9.20696
H          51.13785       68.58190        8.36435
N          50.67997       68.17655        9.20838
C          49.23722       68.52952        9.21973
H3         48.78791       68.10966       10.12152
H3         49.14870       69.61764        9.21728
H3         48.77279       68.10452        8.32800
H          46.60123       72.26901       10.05875
H          46.60170       72.27220        8.37825
H          46.24471       73.70946        9.22114
N          46.13607       72.67503        9.21902
C          44.69429       72.31818        9.21742
H3         44.23776       72.73452        8.31750
H3         44.60948       71.22960        9.22231
H3         44.23405       72.74240       10.11177
H          58.39918       69.42882        3.04821
H          58.03582       67.99168        2.20789
H          58.03636       67.99145        3.88842
N          58.50310       68.39384        3.04811
C          59.94324       68.03076        3.04821
H3         60.02301       66.94151        3.04972
H3         60.40347       68.44839        2.15091
H3         60.40343       68.45065        3.94448
H          53.84400       71.40094        3.05289
H          53.48535       72.84084        3.89145
H          53.48673       72.83945        2.21137
N          53.95167       72.43561        3.05213
C          55.39365       72.79169        3.05292
H3         55.47938       73.88006        3.04867
H3         55.84921       72.37379        3.95233
H3         55.85275       72.36720        2.15832
H          60.24116       68.58034       10.04313
H          59.87841       67.14141        9.20524
H          60.22725       68.58122        8.36263
N          59.76937       68.17587        9.20666
C          58.32662       68.52884        9.21802
H3         57.87731       68.10898       10.11980
H3         58.23810       69.61696        9.21556
H3         57.86219       68.10384        8.32629
H          55.69063       72.26833       10.05703
H          55.69110       72.27152        8.37654
H          55.33411       73.70878        9.21942
N          55.22547       72.67434        9.21730
C          53.78369       72.31750        9.21571
H3         53.32716       72.73384        8.31578
H3         53.69888       71.22892        9.22060
H3         53.32345       72.74171       10.11005
H          67.48858       69.42814        3.04649
H          67.12522       67.99100        2.20617
H          67.12576       67.99076        3.88670
N          67.59250       68.39316        3.04639
C          69.03264       68.03007        3.04650
H3         69.11241       66.94083        3.04800
H3         69.49287       68.44771        2.14919
H3         69.49283       68.44997        3.94276
H          62.93340       71.40025        3.05117
H          62.57476       72.84016        3.88973
H          62.57613       72.83876        2.20965
N          63.04107       72.43493        3.05041
C          64.48305       72.79100        3.05120
H3         64.56878       73.87938        3.04695
H3         64.93861       72.37311        3.95062
H3         64.94215       72.36651        2.15660
H          69.33056       68.57966       10.04141
H          68.96781       67.14072        9.20352
H          69.31665       68.58053        8.36091
N          68.85877       68.17519        9.20494
C          67.41602       68.52816        9.21630
H3         66.96671       68.10829       10.11809
H3         67.32750       69.61628        9.21385
H3         66.95159       68.10316        8.32457
H          64.78003       72.26764       10.05531
H          64.78050       72.27084        8.37482
H          64.42352       73.70809        9.21771
N          64.31487       72.67366        9.21558
C          62.87309       72.31682        9.21399
H3         62.41656       72.73316        8.31407
H3         62.78828       71.22823        9.21888
H3         62.41285       72.74103       10.10834
H          76.57798       69.42746        3.04478
H          76.21462       67.99031        2.20445
H          76.21516       67.99008        3.88499
N          76.68190       68.39248        3.04468
C          78.12204       68.02939        3.04478
H3         78.20181       66.94015        3.04629
H3         78.58227       68.44703        2.14747
H3         78.58223       68.44929        3.94104
H          72.02280       71.39957        3.04945
H          71.66415       72.83948        3.88801
H          71.66553       72.83808        2.20794
N          72.13047       72.43425        3.04870
C          73.57245       72.79032        3.04949
H3         73.65818       73.87869        3.04524
H3         74.02801       72.37242        3.94890
H3         74.03155       72.36583        2.15489
H          78.41996       68.57897       10.03969
H          78.05721       67.14004        9.20181
H          78.40605       68.57985        8.35920
N          77.94817       68.17451        9.20323
C          76.50542       68.52747        9.21458
H3         76.05611       68.10761       10.11637
H3         76.41690       69.61559        9.21213
H3         76.04099       68.10247        8.32286
H          73.86943       72.26696       10.05360
H          73.86990       72.27015        8.37310
H          73.51292       73.70741        9.21599
N          73.40427       72.67298        9.21387
C          71.96249       72.31614        9.21227
H3         71.50596       72.73247        8.31235
H3         71.87767       71.22755        9.21716
H3         71.50225       72.74035       10.10662
H          85.66738       69.42677        3.04306
H          85.30402       67.98963        2.20274
H          85.30456       67.98940        3.88327
N          85.77130       68.39179        3.04296
C          87.21144       68.02871        3.04307
H3         87.29121       66.93947        3.04457
H3         87.67167       68.44635        2.14576
H3         87.67163       68.44861        3.93933
H          81.11220       71.39889        3.04774
H          80.75356       72.83879        3.88630
H          80.75493       72.83740        2.20622
N          81.21987       72.43356        3.04698
C          82.66185       72.78964        3.04777
H3         82.74758       73.87801        3.04352
H3         83.11741       72.37174        3.94718
H3         83.12095       72.36515        2.15317
H          87.50936       68.57829       10.03798
H          87.14661       67.13936        9.20009
H          87.49545       68.57917        8.35748
N          87.03757       68.17382        9.20151
C          85.59482       68.52679        9.21287
H3         85.14551       68.10693       10.11465
H3         85.50630       69.61491        9.21041
H3         85.13039       68.10179        8.32114
H          82.95883       72.26628       10.05188
H          82.95930       72.26947        8.37139
H          82.60232       73.70673        9.21427
N          82.49367       72.67229        9.21215
C          81.05189       72.31545        9.21056
H3         80.59536       72.73179        8.31064
H3         80.96707       71.22687        9.21545
H3         80.59165       72.73967       10.10490
H           3.86516       77.96996        3.05675
H           3.50181       76.53282        2.21643
H           3.50234       76.53258        3.89696
N           3.96908       76.93498        3.05665
C           5.40922       76.57190        3.05676
H3          5.48899       75.48265        3.05826
H3          5.86945       76.98953        2.15945
H3          5.86941       76.99179        3.95302
H          -0.69002       79.94207        3.06143
H          -1.04866       81.38198        3.89999
H          -1.04729       81.38058        2.21991
N          -0.58235       80.97675        3.06067
C           0.85963       81.33283        3.06146
H3          0.94536       82.42120        3.05721
H3          1.31519       80.91493        3.96088
H3          1.31873       80.90833        2.16686
H           5.70714       77.12148       10.05167
H           5.34439       75.68255        9.21378
H           5.69323       77.12235        8.37117
N           5.23535       76.71701        9.21520
C           3.79260       77.06998        9.22656
H3          3.34329       76.65012       10.12835
H3          3.70408       78.15810        9.22411
H3          3.32817       76.64498        8.33483
H           1.15661       80.80947       10.06557
H           1.15708       80.81266        8.38508
H           0.80010       82.24991        9.22797
N           0.69145       81.21548        9.22584
C          -0.75033       80.85864        9.22425
H3         -1.20686       81.27498        8.32433
H3         -0.83514       79.77005        9.22914
H3         -1.21057       81.28285       10.11860
H          12.95456       77.96928        3.05504
H          12.59121       76.53213        2.21471
H          12.59174       76.53190        3.89525
N          13.05848       76.93430        3.05494
C          14.49862       76.57121        3.05504
H3         14.57839       75.48197        3.05655
H3         14.95885       76.98885        2.15773
H3         14.95881       76.99111        3.95130
H           8.39938       79.94139        3.05971
H           8.04074       81.38130        3.89827
H           8.04211       81.37990        2.21820
N           8.50705       80.97607        3.05896
C           9.94903       81.33214        3.05975
H3         10.03476       82.42051        3.05550
H3         10.40459       80.91424        3.95916
H3         10.40813       80.90765        2.16515
H          14.79654       77.12080       10.04995
H          14.43379       75.68186        9.21207
H          14.78263       77.12167        8.36946
N          14.32475       76.71633        9.21349
C          12.88200       77.06929        9.22484
H3         12.43269       76.64943       10.12663
H3         12.79348       78.15741        9.22239
H3         12.41757       76.64429        8.33312
H          10.24601       80.80878       10.06386
H          10.24648       80.81197        8.38336
H           9.88950       82.24923        9.22625
N           9.78085       81.21480        9.22413
C           8.33907       80.85796        9.22254
H3          7.88254       81.27429        8.32261
H3          8.25426       79.76937        9.22743
H3          7.87883       81.28217       10.11688
H          22.04396       77.96859        3.05332
H          21.68061       76.53145        2.21300
H          21.68114       76.53122        3.89353
N          22.14788       76.93361        3.05322
C          23.58802       76.57053        3.05333
H3         23.66780       75.48129        3.05483
H3         24.04825       76.98817        2.15602
H3         24.04821       76.99043        3.94959
H          17.48878       79.94071        3.05800
H          17.13014       81.38061        3.89656
H          17.13151       81.37922        2.21648
N          17.59645       80.97538        3.05724
C          19.03843       81.33146        3.05803
H3         19.12416       82.41983        3.05378
H3         19.49399       80.91356        3.95744
H3         19.49753       80.90697        2.16343
H          23.88594       77.12011       10.04824
H          23.52319       75.68118        9.21035
H          23.87203       77.12099        8.36774
N          23.41415       76.71564        9.21177
C          21.97140       77.06861        9.22313
H3         21.52209       76.64875       10.12491
H3         21.88288       78.15673        9.22067
H3         21.50697       76.64361        8.33140
H          19.33541       80.80810       10.06214
H          19.33588       80.81129        8.38165
H          18.97890       82.24855        9.22453
N          18.87025       81.21411        9.22241
C          17.42847       80.85727        9.22082
H3         16.97194       81.27361        8.32090
H3         17.34366       79.76869        9.22571
H3         16.96823       81.28149       10.11516
H          31.13336       77.96791        3.05160
H          30.77001       76.53077        2.21128
H          30.77054       76.53053        3.89182
N          31.23728       76.93293        3.05151
C          32.67742       76.56985        3.05161
H3         32.75719       75.48060        3.05311
H3         33.13765       76.98748        2.15430
H3         33.13761       76.98974        3.94787
H          26.57818       79.94003        3.05628
H          26.21954       81.37993        3.89484
H          26.22091       81.37854        2.21476
N          26.68585       80.97470        3.05552
C          28.12783       81.33078        3.05631
H3         28.21356       82.41915        3.05206
H3         28.58339       80.91288        3.95573
H3         28.58693       80.90628        2.16171
H          32.97534       77.11943       10.04652
H          32.61259       75.68050        9.20863
H          32.96143       77.12031        8.36602
N          32.50355       76.71496        9.21006
C          31.06080       77.06793        9.22141
H3         30.61149       76.64807       10.12320
H3         30.97228       78.15605        9.21896
H3         30.59637       76.64293        8.32968
H          28.42481       80.80742       10.06042
H          28.42528       80.81061        8.37993
H          28.06830       82.24787        9.22282
N          27.95965       81.21343        9.22069
C          26.51787       80.85659        9.21910
H3         26.06134       81.27293        8.31918
H3         26.43306       79.76801        9.22399
H3         26.05763       81.28080       10.11345
H          40.22276       77.96723        3.04989
H          39.85941       76.53009        2.20956
H          39.85994       76.52985        3.89010
N          40.32668       76.93225        3.04979
C          41.76682       76.56916        3.04989
H3         41.84660       75.47992        3.05140
H3         42.22705       76.98680        2.15258
H3         42.22701       76.98906        3.94616
H          35.66758       79.93934        3.05456
H          35.30894       81.37925        3.89313
H          35.31031       81.37785        2.21305
N          35.77525       80.97402        3.05381
C          37.21723       81.33009        3.05460
H3         37.30296       82.41847        3.05035
H3         37.67279       80.91219        3.95401
H3         37.67633       80.90560        2.16000
H          42.06474       77.11875       10.04480
H          41.70199       75.67981        9.20692
H          42.05083       77.11962        8.36431
N          41.59295       76.71428        9.20834
C          40.15020       77.06724        9.21969
H3         39.70089       76.64738       10.12148
H3         40.06168       78.15536        9.21724
H3         39.68577       76.64224        8.32797
H          37.51421       80.80673       10.05871
H          37.51468       80.80992        8.37822
H          37.15770       82.24718        9.22110
N          37.04905       81.21275        9.21898
C          35.60727       80.85591        9.21739
H3         35.15074       81.27224        8.31746
H3         35.52246       79.76732        9.22228
H3         35.14703       81.28012       10.11173
H          49.31216       77.96655        3.04817
H          48.94881       76.52940        2.20785
H          48.94934       76.52917        3.88838
N          49.41608       76.93157        3.04807
C          50.85622       76.56848        3.04818
H3         50.93599       75.47924        3.04968
H3         51.31645       76.98612        2.15087
H3         51.31641       76.98838        3.94444
H          44.75698       79.93866        3.05285
H          44.39834       81.37857        3.89141
H          44.39971       81.37717        2.21133
N          44.86465       80.97334        3.05209
C          46.30663       81.32941        3.05288
H3         46.39236       82.41778        3.04863
H3         46.76219       80.91151        3.95230
H3         46.76573       80.90492        2.15828
H          51.15414       77.11806       10.04309
H          50.79139       75.67913        9.20520
H          51.14023       77.11894        8.36259
N          50.68235       76.71359        9.20662
C          49.23960       77.06656        9.21798
H3         48.79029       76.64670       10.11977
H3         49.15108       78.15468        9.21553
H3         48.77517       76.64156        8.32625
H          46.60361       80.80605       10.05699
H          46.60408       80.80924        8.37650
H          46.24710       82.24650        9.21939
N          46.13845       81.21206        9.21726
C          44.69667       80.85522        9.21567
H3         44.24014       81.27156        8.31575
H3         44.61186       79.76664        9.22056
H3         44.23643       81.27944       10.11002
H          58.40156       77.96586        3.04645
H          58.03821       76.52872        2.20613
H          58.03874       76.52849        3.88667
N          58.50548       76.93088        3.04636
C          59.94562       76.56780        3.04646
H3         60.02539       75.47855        3.04797
H3         60.40585       76.98543        2.14915
H3         60.40581       76.98769        3.94272
H          53.84638       79.93798        3.05113
H          53.48774       81.37788        3.88969
H          53.48911       81.37649        2.20962
N          53.95405       80.97265        3.05038
C          55.39603       81.32873        3.05117
H3         55.48176       82.41710        3.04692
H3         55.85159       80.91083        3.95058
H3         55.85513       80.90423        2.15657
H          60.24354       77.11738       10.04137
H          59.88079       75.67845        9.20349
H          60.22963       77.11826        8.36088
N          59.77175       76.71291        9.20491
C          58.32900       77.06588        9.21626
H3         57.87969       76.64602       10.11805
H3         58.24048       78.15400        9.21381
H3         57.86457       76.64088        8.32453
H          55.69301       80.80537       10.05528
H          55.69348       80.80856        8.37478
H          55.33650       82.24582        9.21767
N          55.22785       81.21138        9.21555
C          53.78607       80.85454        9.21395
H3         53.32954       81.27088        8.31403
H3         53.70126       79.76596        9.21884
H3         53.32583       81.27875       10.10830
H          67.49096       77.96518        3.04474
H          67.12761       76.52804        2.20442
H          67.12814       76.52780        3.88495
N          67.59488       76.93020        3.04464
C          69.03502       76.56712        3.04474
H3         69.11480       75.47787        3.04625
H3         69.49525       76.98475        2.14743
H3         69.49521       76.98701        3.94101
H          62.93578       79.93729        3.04941
H          62.57714       81.37720        3.88798
H          62.57851       81.37580        2.20790
N          63.04345       80.97197        3.04866
C          64.48543       81.32805        3.04945
H3         64.57116       82.41642        3.04520
H3         64.94099       80.91015        3.94886
H3         64.94453       80.90355        2.15485
H          69.33294       77.11670       10.03965
H          68.97019       75.67776        9.20177
H          69.31903       77.11757        8.35916
N          68.86115       76.71223        9.20319
C          67.41840       77.06520        9.21454
H3         66.96909       76.64533       10.11633
H3         67.32988       78.15331        9.21209
H3         66.95397       76.64020        8.32282
H          64.78241       80.80468       10.05356
H          64.78288       80.80788        8.37307
H          64.42590       82.24513        9.21595
N          64.31725       81.21070        9.21383
C          62.87547       80.85386        9.21224
H3         62.41894       81.27020        8.31231
H3         62.79066       79.76527        9.21713
H3         62.41523       81.27807       10.10658
H          76.58036       77.96450        3.04302
H          76.21701       76.52735        2.20270
H          76.21754       76.52712        3.88323
N          76.68428       76.92952        3.04292
C          78.12442       76.56643        3.04303
H3         78.20419       75.47719        3.04453
H3         78.58465       76.98407        2.14572
H3         78.58461       76.98633        3.93929
H          72.02518       79.93661        3.04770
H          71.66654       81.37652        3.88626
H          71.66791       81.37512        2.20618
N          72.13285       80.97129        3.04694
C          73.57483       81.32736        3.04773
H3         73.66056       82.41573        3.04348
H3         74.03039       80.90946        3.94715
H3         74.03393       80.90287        2.15313
H          78.42234       77.11602       10.03794
H          78.05959       75.67708        9.20005
H          78.40843       77.11689        8.35744
N          77.95055       76.71155        9.20147
C          76.50780       77.06451        9.21283
H3         76.05849       76.64465       10.11462
H3         76.41928       78.15263        9.21038
H3         76.04337       76.63951        8.32110
H          73.87181       80.80400       10.05184
H          73.87228       80.80719        8.37135
H          73.51530       82.24445        9.21424
N          73.40665       81.21002        9.21211
C          71.96487       80.85318        9.21052
H3         71.50834       81.26951        8.31060
H3         71.88006       79.76459        9.21541
H3         71.50463       81.27739       10.10487
H          85.66976       77.96381        3.04131
H          85.30641       76.52667        2.20098
H          85.30694       76.52644        3.88152
N          85.77368       76.92883        3.04121
C          87.21382       76.56575        3.04131
H3         87.29359       75.47651        3.04282
H3         87.67405       76.98338        2.14400
H3         87.67401       76.98564        3.93757
H          81.11458       79.93593        3.04598
H          80.75594       81.37583        3.88454
H          80.75731       81.37444        2.20447
N          81.22225       80.97060        3.04523
C          82.66423       81.32668        3.04602
H3         82.74996       82.41505        3.04177
H3         83.11979       80.90878        3.94543
H3         83.12333       80.90219        2.15142
H          87.51174       77.11533       10.03622
H          87.14899       75.67640        9.19834
H          87.49783       77.11621        8.35573
N          87.03995       76.71086        9.19976
C          85.59720       77.06383        9.21111
H3         85.14789       76.64397       10.11290
H3         85.50868       78.15195        9.20866
H3         85.13277       76.63883        8.31939
H          82.96121       80.80332       10.05013
H          82.96168       80.80651        8.36963
H          82.60470       82.24377        9.21252
N          82.49605       81.20933        9.21040
C          81.05427       80.85249        9.20880
H3         80.59774       81.26883        8.30888
H3         80.96946       79.76391        9.21369
H3         80.59403       81.27671       10.10315
H           3.84613        1.13911       15.39644
H           3.48278       -0.29804       14.55612
H           3.48332       -0.29827       16.23665
N           3.95006        0.10413       15.39634
C           5.39020       -0.25896       15.39644
H3          5.46997       -1.34820       15.39795
H3          5.85043        0.15868       14.49914
H3          5.85038        0.16094       16.29271
H          -0.70904        3.11122       15.40111
H          -1.06769        4.55113       16.23968
H          -1.06632        4.54973       14.55960
N          -0.60137        4.14590       15.40036
C           0.84061        4.50197       15.40115
H3          0.92634        5.59034       15.39690
H3          1.29617        4.08407       16.30056
H3          1.29971        4.07748       14.50655
H           5.68812        0.29062       22.39135
H           5.32537       -1.14831       21.55347
H           5.67421        0.29150       20.71086
N           5.21633       -0.11384       21.55489
C           3.77357        0.23912       21.56625
H3          3.32427       -0.18074       22.46803
H3          3.68506        1.32724       21.56379
H3          3.30914       -0.18588       20.67452
H           1.13759        3.97861       22.40526
H           1.13805        3.98180       20.72477
H           0.78107        5.41906       21.56765
N           0.67243        4.38462       21.56553
C          -0.76935        4.02778       21.56394
H3         -1.22588        4.44412       20.66401
H3         -0.85417        2.93920       21.56883
H3         -1.22959        4.45200       22.45828
H          12.93553        1.13842       15.39472
H          12.57218       -0.29872       14.55440
H          12.57272       -0.29895       16.23493
N          13.03946        0.10344       15.39462
C          14.47960       -0.25964       15.39473
H3         14.55937       -1.34889       15.39623
H3         14.93983        0.15799       14.49742
H3         14.93978        0.16025       16.29099
H           8.38035        3.11054       15.39940
H           8.02171        4.55044       16.23796
H           8.02308        4.54905       14.55788
N           8.48803        4.14521       15.39864
C           9.93001        4.50129       15.39943
H3         10.01574        5.58966       15.39518
H3         10.38557        4.08339       16.29885
H3         10.38911        4.07679       14.50483
H          14.77752        0.28994       22.38964
H          14.41477       -1.14899       21.55175
H          14.76361        0.29082       20.70914
N          14.30573       -0.11453       21.55317
C          12.86297        0.23844       21.56453
H3         12.41367       -0.18142       22.46632
H3         12.77446        1.32656       21.56208
H3         12.39854       -0.18656       20.67280
H          10.22699        3.97793       22.40354
H          10.22745        3.98112       20.72305
H           9.87047        5.41838       21.56594
N           9.76183        4.38394       21.56381
C           8.32005        4.02710       21.56222
H3          7.86352        4.44344       20.66230
H3          8.23523        2.93852       21.56711
H3          7.85980        4.45131       22.45657
H          22.02493        1.13774       15.39301
H          21.66158       -0.29940       14.55268
H          21.66212       -0.29964       16.23322
N          22.12886        0.10276       15.39291
C          23.56900       -0.26032       15.39301
H3         23.64877       -1.34957       15.39452
H3         24.02923        0.15731       14.49570
H3         24.02918        0.15957       16.28927
H          17.46975        3.10985       15.39768
H          17.11111        4.54976       16.23625
H          17.11248        4.54836       14.55617
N          17.57743        4.14453       15.39693
C          19.01941        4.50061       15.39772
H3         19.10514        5.58898       15.39347
H3         19.47497        4.08271       16.29713
H3         19.47850        4.07611       14.50312
H          23.86692        0.28926       22.38792
H          23.50417       -1.14968       21.55004
H          23.85301        0.29014       20.70743
N          23.39513       -0.11521       21.55146
C          21.95237        0.23776       21.56281
H3         21.50307       -0.18210       22.46460
H3         21.86386        1.32588       21.56036
H3         21.48794       -0.18724       20.67109
H          19.31639        3.97724       22.40183
H          19.31685        3.98043       20.72133
H          18.95987        5.41769       21.56422
N          18.85123        4.38326       21.56210
C          17.40945        4.02642       21.56050
H3         16.95292        4.44276       20.66058
H3         17.32463        2.93783       21.56539
H3         16.94920        4.45063       22.45485
H          31.11433        1.13706       15.39129
H          30.75098       -0.30008       14.55097
H          30.75152       -0.30032       16.23150
N          31.21826        0.10208       15.39119
C          32.65840       -0.26101       15.39129
H3         32.73817       -1.35025       15.39280
H3         33.11863        0.15663       14.49399
H3         33.11858        0.15889       16.28756
H          26.55916        3.10917       15.39597
H          26.20051        4.54908       16.23453
H          26.20188        4.54768       14.55445
N          26.66683        4.14385       15.39521
C          28.10881        4.49992       15.39600
H3         28.19454        5.58829       15.39175
H3         28.56437        4.08202       16.29541
H3         28.56790        4.07543       14.50140
H          32.95632        0.28858       22.38621
H          32.59357       -1.15036       21.54832
H          32.94241        0.28945       20.70571
N          32.48453       -0.11589       21.54974
C          31.04177        0.23707       21.56110
H3         30.59247       -0.18279       22.46288
H3         30.95326        1.32519       21.55864
H3         30.57734       -0.18793       20.66937
H          28.40579        3.97656       22.40011
H          28.40625        3.97975       20.71962
H          28.04927        5.41701       21.56250
N          27.94063        4.38258       21.56038
C          26.49885        4.02574       21.55879
H3         26.04232        4.44207       20.65887
H3         26.41403        2.93715       21.56368
H3         26.03861        4.44995       22.45313
H          40.20373        1.13637       15.38957
H          39.84038       -0.30077       14.54925
H          39.84092       -0.30100       16.22978
N          40.30766        0.10139       15.38947
C          41.74780       -0.26169       15.38958
H3         41.82757       -1.35093       15.39108
H3         42.20803        0.15595       14.49227
H3         42.20798        0.15821       16.28584
H          35.64855        3.10849       15.39425
H          35.28991        4.54839       16.23281
H          35.29128        4.54700       14.55273
N          35.75623        4.14316       15.39349
C          37.19821        4.49924       15.39428
H3         37.28394        5.58761       15.39003
H3         37.65377        4.08134       16.29370
H3         37.65731        4.07475       14.49968
H          42.04572        0.28789       22.38449
H          41.68297       -1.15104       21.54660
H          42.03181        0.28877       20.70399
N          41.57393       -0.11658       21.54802
C          40.13117        0.23639       21.55938
H3         39.68187       -0.18347       22.46117
H3         40.04266        1.32451       21.55693
H3         39.66674       -0.18861       20.66765
H          37.49519        3.97588       22.39840
H          37.49565        3.97907       20.71790
H          37.13867        5.41633       21.56079
N          37.03003        4.38189       21.55867
C          35.58825        4.02505       21.55707
H3         35.13172        4.44139       20.65715
H3         35.50343        2.93647       21.56196
H3         35.12801        4.44926       22.45142
H          49.29313        1.13569       15.38786
H          48.92978       -0.30145       14.54753
H          48.93032       -0.30169       16.22807
N          49.39706        0.10071       15.38776
C          50.83720       -0.26237       15.38786
H3         50.91697       -1.35162       15.38937
H3         51.29743        0.15526       14.49055
H3         51.29738        0.15752       16.28412
H          44.73795        3.10780       15.39253
H          44.37931        4.54771       16.23110
H          44.38068        4.54631       14.55102
N          44.84563        4.14248       15.39178
C          46.28761        4.49856       15.39257
H3         46.37334        5.58693       15.38832
H3         46.74317        4.08066       16.29198
H3         46.74671        4.07406       14.49797
H          51.13512        0.28721       22.38277
H          50.77237       -1.15172       21.54489
H          51.12121        0.28809       20.70228
N          50.66333       -0.11726       21.54631
C          49.22057        0.23571       21.55766
H3         48.77127       -0.18415       22.45945
H3         49.13206        1.32383       21.55521
H3         48.75614       -0.18929       20.66594
H          46.58459        3.97520       22.39668
H          46.58505        3.97839       20.71619
H          46.22807        5.41564       21.55907
N          46.11943        4.38121       21.55695
C          44.67765        4.02437       21.55536
H3         44.22112        4.44071       20.65543
H3         44.59283        2.93579       21.56025
H3         44.21740        4.44858       22.44970
H          58.38253        1.13501       15.38614
H          58.01918       -0.30213       14.54582
H          58.01972       -0.30237       16.22635
N          58.48646        0.10003       15.38604
C          59.92660       -0.26306       15.38615
H3         60.00637       -1.35230       15.38765
H3         60.38683        0.15458       14.48884
H3         60.38678        0.15684       16.28241
H          53.82735        3.10712       15.39082
H          53.46871        4.54703       16.22938
H          53.47008        4.54563       14.54930
N          53.93503        4.14180       15.39006
C          55.37701        4.49787       15.39085
H3         55.46274        5.58625       15.38660
H3         55.83257        4.07997       16.29026
H3         55.83611        4.07338       14.49625
H          60.22452        0.28653       22.38106
H          59.86177       -1.15241       21.54317
H          60.21061        0.28740       20.70056
N          59.75273       -0.11794       21.54459
C          58.30997        0.23502       21.55595
H3         57.86067       -0.18484       22.45774
H3         58.22146        1.32314       21.55350
H3         57.84554       -0.18998       20.66422
H          55.67399        3.97451       22.39496
H          55.67445        3.97770       20.71447
H          55.31747        5.41496       21.55735
N          55.20883        4.38053       21.55523
C          53.76705        4.02369       21.55364
H3         53.31052        4.44002       20.65372
H3         53.68223        2.93510       21.55853
H3         53.30681        4.44790       22.44798
H          67.47193        1.13433       15.38442
H          67.10858       -0.30282       14.54410
H          67.10912       -0.30305       16.22464
N          67.57586        0.09935       15.38433
C          69.01600       -0.26374       15.38443
H3         69.09577       -1.35298       15.38593
H3         69.47623        0.15390       14.48712
H3         69.47618        0.15616       16.28069
H          62.91675        3.10644       15.38910
H          62.55811        4.54634       16.22766
H          62.55948        4.54495       14.54758
N          63.02443        4.14111       15.38835
C          64.46641        4.49719       15.38913
H3         64.55214        5.58556       15.38489
H3         64.92197        4.07929       16.28855
H3         64.92551        4.07270       14.49454
H          69.31392        0.28584       22.37934
H          68.95117       -1.15309       21.54146
H          69.30001        0.28672       20.69884
N          68.84213       -0.11862       21.54288
C          67.39937        0.23434       21.55423
H3         66.95007       -0.18552       22.45602
H3         67.31086        1.32246       21.55178
H3         66.93494       -0.19066       20.66250
H          64.76339        3.97383       22.39325
H          64.76385        3.97702       20.71275
H          64.40687        5.41428       21.55564
N          64.29823        4.37984       21.55352
C          62.85645        4.02300       21.55192
H3         62.39992        4.43934       20.65200
H3         62.77163        2.93442       21.55681
H3         62.39621        4.44722       22.44627
H          76.56133        1.13364       15.38271
H          76.19798       -0.30350       14.54238
H          76.19852       -0.30373       16.22292
N          76.66526        0.09866       15.38261
C          78.10540       -0.26442       15.38271
H3         78.18517       -1.35367       15.38422
H3         78.56563        0.15321       14.48541
H3         78.56558        0.15547       16.27898
H          72.00616        3.10576       15.38739
H          71.64751        4.54566       16.22595
H          71.64888        4.54427       14.54587
N          72.11383        4.14043       15.38663
C          73.55581        4.49651       15.38742
H3         73.64154        5.58488       15.38317
H3         74.01137        4.07861       16.28683
H3         74.01490        4.07201       14.49282
H          78.40332        0.28516       22.37763
H          78.04057       -1.15377       21.53974
H          78.38941        0.28604       20.69713
N          77.93153       -0.11931       21.54116
C          76.48877        0.23366       21.55251
H3         76.03947       -0.18620       22.45430
H3         76.40026        1.32178       21.55006
H3         76.02434       -0.19134       20.66079
H          73.85279        3.97315       22.39153
H          73.85325        3.97634       20.71104
H          73.49627        5.41359       21.55392
N          73.38763        4.37916       21.55180
C          71.94585        4.02232       21.55021
H3         71.48932        4.43866       20.65029
H3         71.86103        2.93374       21.55510
H3         71.48560        4.44653       22.44455
H          85.65073        1.13296       15.38099
H          85.28738       -0.30418       14.54067
H          85.28792       -0.30442       16.22120
N          85.75466        0.09798       15.38089
C          87.19480       -0.26510       15.38100
H3         87.27457       -1.35435       15.38250
H3         87.65503        0.15253       14.48369
H3         87.65498        0.15479       16.27726
H          81.09556        3.10507       15.38567
H          80.73691        4.54498       16.22423
H          80.73828        4.54358       14.54415
N          81.20323        4.13975       15.38491
C          82.64521        4.49582       15.38570
H3         82.73094        5.58420       15.38145
H3         83.10077        4.07793       16.28512
H3         83.10430        4.07133       14.49110
H          87.49272        0.28448       22.37591
H          87.12997       -1.15446       21.53802
H          87.47881        0.28535       20.69541
N          87.02093       -0.11999       21.53944
C          85.57817        0.23298       21.55080
H3         85.12887       -0.18688       22.45259
H3         85.48966        1.32109       21.54835
H3         85.11374       -0.19202       20.65907
H          82.94219        3.97246       22.38981
H          82.94265        3.97565       20.70932
H          82.58567        5.41291       21.55221
N          82.47703        4.37848       21.55008
C          81.03525        4.02164       21.54849
H3         80.57872        4.43797       20.64857
H3         80.95043        2.93305       21.55338
H3         80.57500        4.44585       22.44284
H           3.84852        9.67615       15.39468
H           3.48516        8.23900       14.55436
H           3.48570        8.23877       16.23490
N           3.95244        8.64117       15.39459
C           5.39258        8.27808       15.39469
H3          5.47235        7.18884       15.39619
H3          5.85281        8.69572       14.49738
H3          5.85277        8.69798       16.29095
H          -0.70666       11.64826       15.39936
H          -1.06530       13.08817       16.23792
H          -1.06393       13.08677       14.55784
N          -0.59899       12.68294       15.39861
C           0.84299       13.03901       15.39939
H3          0.92872       14.12738       15.39515
H3          1.29855       12.62111       16.29881
H3          1.30209       12.61452       14.50479
H           5.69050        8.82767       22.38960
H           5.32775        7.38873       21.55172
H           5.67659        8.82854       20.70910
N           5.21871        8.42320       21.55314
C           3.77596        8.77616       21.56449
H3          3.32665        8.35630       22.46628
H3          3.68744        9.86428       21.56204
H3          3.31153        8.35116       20.67276
H           1.13997       12.51565       22.40351
H           1.14044       12.51884       20.72301
H           0.78345       13.95610       21.56590
N           0.67481       12.92167       21.56378
C          -0.76697       12.56483       21.56218
H3         -1.22350       12.98116       20.66226
H3         -0.85179       11.47624       21.56707
H3         -1.22721       12.98904       22.45653
H          12.93792        9.67546       15.39297
H          12.57456        8.23832       14.55265
H          12.57510        8.23809       16.23318
N          13.04184        8.64048       15.39287
C          14.48198        8.27740       15.39297
H3         14.56175        7.18816       15.39448
H3         14.94221        8.69503       14.49567
H3         14.94217        8.69730       16.28924
H           8.38274       11.64758       15.39765
H           8.02410       13.08748       16.23621
H           8.02547       13.08609       14.55613
N           8.49041       12.68225       15.39689
C           9.93239       13.03833       15.39768
H3         10.01812       14.12670       15.39343
H3         10.38795       12.62043       16.29709
H3         10.39149       12.61383       14.50308
H          14.77990        8.82698       22.38788
H          14.41715        7.38805       21.55000
H          14.76599        8.82786       20.70739
N          14.30811        8.42251       21.55142
C          12.86536        8.77548       21.56278
H3         12.41605        8.35562       22.46456
H3         12.77684        9.86360       21.56032
H3         12.40093        8.35048       20.67105
H          10.22937       12.51497       22.40179
H          10.22984       12.51816       20.72130
H           9.87285       13.95542       21.56418
N           9.76421       12.92098       21.56206
C           8.32243       12.56414       21.56047
H3          7.86590       12.98048       20.66054
H3          8.23761       11.47556       21.56536
H3          7.86219       12.98835       22.45481
H          22.02732        9.67478       15.39125
H          21.66396        8.23764       14.55093
H          21.66450        8.23740       16.23146
N          22.13124        8.63980       15.39115
C          23.57138        8.27672       15.39126
H3         23.65115        7.18747       15.39276
H3         24.03161        8.69435       14.49395
H3         24.03157        8.69661       16.28752
H          17.47214       11.64689       15.39593
H          17.11350       13.08680       16.23449
H          17.11487       13.08540       14.55441
N          17.57981       12.68157       15.39517
C          19.02179       13.03764       15.39596
H3         19.10752       14.12602       15.39171
H3         19.47735       12.61975       16.29538
H3         19.48089       12.61315       14.50136
H          23.86930        8.82630       22.38617
H          23.50655        7.38736       21.54828
H          23.85539        8.82718       20.70567
N          23.39751        8.42183       21.54970
C          21.95476        8.77480       21.56106
H3         21.50545        8.35494       22.46285
H3         21.86624        9.86292       21.55861
H3         21.49033        8.34980       20.66933
H          19.31877       12.51428       22.40007
H          19.31924       12.51747       20.71958
H          18.96226       13.95473       21.56246
N          18.85361       12.92030       21.56034
C          17.41183       12.56346       21.55875
H3         16.95530       12.97980       20.65883
H3         17.32702       11.47487       21.56364
H3         16.95159       12.98767       22.45309
H          31.11672        9.67410       15.38953
H          30.75336        8.23696       14.54921
H          30.75390        8.23672       16.22975
N          31.22064        8.63912       15.38944
C          32.66078        8.27603       15.38954
H3         32.74055        7.18679       15.39104
H3         33.12101        8.69367       14.49223
H3         33.12097        8.69593       16.28580
H          26.56154       11.64621       15.39421
H          26.20290       13.08612       16.23277
H          26.20427       13.08472       14.55270
N          26.66921       12.68089       15.39346
C          28.11119       13.03696       15.39425
H3         28.19692       14.12533       15.39000
H3         28.56675       12.61906       16.29366
H3         28.57029       12.61247       14.49965
H          32.95870        8.82562       22.38445
H          32.59595        7.38668       21.54657
H          32.94479        8.82649       20.70396
N          32.48691        8.42115       21.54799
C          31.04416        8.77411       21.55934
H3         30.59485        8.35425       22.46113
H3         30.95564        9.86223       21.55689
H3         30.57973        8.34911       20.66761
H          28.40817       12.51360       22.39836
H          28.40864       12.51679       20.71786
H          28.05166       13.95405       21.56075
N          27.94301       12.91962       21.55863
C          26.50123       12.56278       21.55703
H3         26.04470       12.97911       20.65711
H3         26.41642       11.47419       21.56192
H3         26.04099       12.98699       22.45138
H          40.20612        9.67341       15.38782
H          39.84276        8.23627       14.54750
H          39.84330        8.23604       16.22803
N          40.31004        8.63843       15.38772
C          41.75018        8.27535       15.38783
H3         41.82995        7.18611       15.38933
H3         42.21041        8.69299       14.49052
H3         42.21037        8.69525       16.28409
H          35.65094       11.64553       15.39250
H          35.29230       13.08543       16.23106
H          35.29367       13.08404       14.55098
N          35.75861       12.68020       15.39174
C          37.20059       13.03628       15.39253
H3         37.28632       14.12465       15.38828
H3         37.65615       12.61838       16.29194
H3         37.65969       12.61179       14.49793
H          42.04810        8.82493       22.38274
H          41.68535        7.38600       21.54485
H          42.03419        8.82581       20.70224
N          41.57631        8.42046       21.54627
C          40.13356        8.77343       21.55763
H3         39.68425        8.35357       22.45941
H3         40.04504        9.86155       21.55517
H3         39.66913        8.34843       20.66590
H          37.49757       12.51292       22.39664
H          37.49804       12.51611       20.71615
H          37.14105       13.95337       21.55903
N          37.03241       12.91893       21.55691
C          35.59063       12.56209       21.55532
H3         35.13410       12.97843       20.65540
H3         35.50581       11.47351       21.56021
H3         35.13039       12.98631       22.44966
H          49.29552        9.67273       15.38610
H          48.93216        8.23559       14.54578
H          48.93270        8.23535       16.22631
N          49.39944        8.63775       15.38601
C          50.83958        8.27467       15.38611
H3         50.91935        7.18542       15.38761
H3         51.29981        8.69230       14.48880
H3         51.29977        8.69456       16.28237
H          44.74034       11.64485       15.39078
H          44.38170       13.08475       16.22934
H          44.38307       13.08336       14.54926
N          44.84801       12.67952       15.39002
C          46.28999       13.03560       15.39081
H3         46.37572       14.12397       15.38656
H3         46.74555       12.61770       16.29023
H3         46.74909       12.61110       14.49621
H          51.13750        8.82425       22.38102
H          50.77475        7.38532       21.54313
H          51.12359        8.82513       20.70052
N          50.66571        8.41978       21.54455
C          49.22296        8.77275       21.55591
H3         48.77365        8.35289       22.45770
H3         49.13444        9.86087       21.55346
H3         48.75853        8.34775       20.66418
H          46.58697       12.51224       22.39493
H          46.58744       12.51543       20.71443
H          46.23045       13.95268       21.55732
N          46.12181       12.91825       21.55520
C          44.68003       12.56141       21.55360
H3         44.22350       12.97775       20.65368
H3         44.59522       11.47283       21.55849
H3         44.21979       12.98562       22.44795
H          58.38492        9.67205       15.38439
H          58.02156        8.23491       14.54406
H          58.02210        8.23467       16.22460
N          58.48884        8.63707       15.38429
C          59.92898        8.27398       15.38439
H3         60.00875        7.18474       15.38590
H3         60.38921        8.69162       14.48708
H3         60.38917        8.69388       16.28065
H          53.82974       11.64416       15.38906
H          53.47109       13.08407       16.22763
H          53.47247       13.08267       14.54755
N          53.93741       12.67884       15.38831
C          55.37939       13.03491       15.38910
H3         55.46512       14.12328       15.38485
H3         55.83495       12.61701       16.28851
H3         55.83849       12.61042       14.49450
H          60.22690        8.82357       22.37930
H          59.86415        7.38463       21.54142
H          60.21299        8.82444       20.69881
N          59.75511        8.41910       21.54284
C          58.31236        8.77206       21.55419
H3         57.86305        8.35220       22.45598
H3         58.22384        9.86018       21.55174
H3         57.84793        8.34707       20.66247
H          55.67637       12.51155       22.39321
H          55.67684       12.51474       20.71271
H          55.31985       13.95200       21.55560
N          55.21121       12.91757       21.55348
C          53.76943       12.56073       21.55188
H3         53.31290       12.97706       20.65196
H3         53.68462       11.47214       21.55677
H3         53.30919       12.98494       22.44623
H          67.47432        9.67137       15.38267
H          67.11096        8.23422       14.54235
H          67.11150        8.23399       16.22288
N          67.57824        8.63639       15.38257
C          69.01838        8.27330       15.38268
H3         69.09815        7.18406       15.38418
H3         69.47861        8.69094       14.48537
H3         69.47857        8.69320       16.27894
H          62.91914       11.64348       15.38735
H          62.56050       13.08338       16.22591
H          62.56187       13.08199       14.54583
N          63.02681       12.67815       15.38659
C          64.46879       13.03423       15.38738
H3         64.55452       14.12260       15.38313
H3         64.92435       12.61633       16.28679
H3         64.92789       12.60974       14.49278
H          69.31630        8.82288       22.37759
H          68.95355        7.38395       21.53970
H          69.30239        8.82376       20.69709
N          68.84451        8.41841       21.54112
C          67.40176        8.77138       21.55248
H3         66.95245        8.35152       22.45426
H3         67.31324        9.85950       21.55003
H3         66.93733        8.34638       20.66075
H          64.76577       12.51087       22.39149
H          64.76624       12.51406       20.71100
H          64.40926       13.95132       21.55388
N          64.30061       12.91688       21.55176
C          62.85883       12.56004       21.55017
H3         62.40230       12.97638       20.65025
H3         62.77401       11.47146       21.55506
H3         62.39859       12.98426       22.44451
H          76.56372        9.67068       15.38095
H          76.20036        8.23354       14.54063
H          76.20090        8.23330       16.22117
N          76.66764        8.63570       15.38086
C          78.10778        8.27262       15.38096
H3         78.18755        7.18337       15.38246
H3         78.56801        8.69025       14.48365
H3         78.56797        8.69251       16.27722
H          72.00854       11.64280       15.38563
H          71.64990       13.08270       16.22419
H          71.65127       13.08131       14.54411
N          72.11621       12.67747       15.38488
C          73.55819       13.03355       15.38566
H3         73.64392       14.12192       15.38142
H3         74.01375       12.61565       16.28508
H3         74.01729       12.60905       14.49107
H          78.40570        8.82220       22.37587
H          78.04295        7.38327       21.53799
H          78.39179        8.82308       20.69537
N          77.93391        8.41773       21.53941
C          76.49116        8.77070       21.55076
H3         76.04185        8.35084       22.45255
H3         76.40264        9.85882       21.54831
H3         76.02673        8.34570       20.65903
H          73.85517       12.51019       22.38978
H          73.85564       12.51338       20.70928
H          73.49865       13.95063       21.55217
N          73.39001       12.91620       21.55005
C          71.94823       12.55936       21.54845
H3         71.49170       12.97570       20.64853
H3         71.86341       11.47078       21.55334
H3         71.48799       12.98357       22.44280
H          85.65312        9.67000       15.37924
H          85.28976        8.23286       14.53891
H          85.29030        8.23262       16.21945
N          85.75704        8.63502       15.37914
C          87.19718        8.27193       15.37924
H3         87.27695        7.18269       15.38075
H3         87.65741        8.68957       14.48194
H3         87.65737        8.69183       16.27551
H          81.09794       11.64211       15.38392
H          80.73929       13.08202       16.22248
H          80.74067       13.08062       14.54240
N          81.20561       12.67679       15.38316
C          82.64759       13.03286       15.38395
H3         82.73332       14.12124       15.37970
H3         83.10315       12.61497       16.28336
H3         83.10669       12.60837       14.48935
H          87.49510        8.82152       22.37416
H          87.13235        7.38258       21.53627
H          87.48119        8.82239       20.69366
N          87.02331        8.41705       21.53769
C          85.58056        8.77002       21.54904
H3         85.13125        8.35016       22.45083
H3         85.49204        9.85814       21.54659
H3         85.11613        8.34502       20.65732
H          82.94457       12.50950       22.38806
H          82.94504       12.51269       20.70757
H          82.58806       13.94995       21.55045
N          82.47941       12.91552       21.54833
C          81.03763       12.55868       21.54674
H3         80.58110       12.97501       20.64682
H3         80.95282       11.47009       21.55163
H3         80.57739       12.98289       22.44108
H           3.85090       18.21319       15.39293
H           3.48755       16.77604       14.55261
H           3.48808       16.77581       16.23314
N           3.95482       17.17821       15.39283
C           5.39496       16.81512       15.39294
H3          5.47473       15.72588       15.39444
H3          5.85519       17.23276       14.49563
H3          5.85515       17.23502       16.28920
H          -0.70428       20.18530       15.39761
H          -1.06292       21.62521       16.23617
H          -1.06155       21.62381       14.55609
N          -0.59661       21.21998       15.39685
C           0.84537       21.57605       15.39764
H3          0.93110       22.66442       15.39339
H3          1.30093       21.15815       16.29705
H3          1.30447       21.15156       14.50304
H           5.69288       17.36470       22.38785
H           5.33013       15.92577       21.54996
H           5.67897       17.36558       20.70735
N           5.22109       16.96024       21.55138
C           3.77834       17.31320       21.56274
H3          3.32903       16.89334       22.46453
H3          3.68982       18.40132       21.56029
H3          3.31391       16.88820       20.67101
H           1.14235       21.05269       22.40175
H           1.14282       21.05588       20.72126
H           0.78584       22.49314       21.56414
N           0.67719       21.45870       21.56202
C          -0.76459       21.10186       21.56043
H3         -1.22112       21.51820       20.66051
H3         -0.84940       20.01328       21.56532
H3         -1.22483       21.52608       22.45477
H          12.94030       18.21250       15.39121
H          12.57695       16.77536       14.55089
H          12.57748       16.77513       16.23143
N          13.04422       17.17752       15.39112
C          14.48436       16.81444       15.39122
H3         14.56413       15.72520       15.39272
H3         14.94459       17.23208       14.49391
H3         14.94455       17.23434       16.28748
H           8.38512       20.18462       15.39589
H           8.02648       21.62452       16.23445
H           8.02785       21.62313       14.55438
N           8.49279       21.21929       15.39514
C           9.93477       21.57537       15.39593
H3         10.02050       22.66374       15.39168
H3         10.39033       21.15747       16.29534
H3         10.39387       21.15087       14.50133
H          14.78228       17.36402       22.38613
H          14.41953       15.92509       21.54825
H          14.76837       17.36490       20.70563
N          14.31049       16.95955       21.54967
C          12.86774       17.31252       21.56102
H3         12.41843       16.89266       22.46281
H3         12.77922       18.40064       21.55857
H3         12.40331       16.88752       20.66929
H          10.23175       21.05201       22.40004
H          10.23222       21.05520       20.71954
H           9.87524       22.49246       21.56243
N           9.76659       21.45802       21.56031
C           8.32481       21.10118       21.55871
H3          7.86828       21.51752       20.65879
H3          8.24000       20.01260       21.56360
H3          7.86457       21.52539       22.45306
H          22.02970       18.21182       15.38950
H          21.66635       16.77468       14.54917
H          21.66688       16.77444       16.22971
N          22.13362       17.17684       15.38940
C          23.57376       16.81376       15.38950
H3         23.65354       15.72451       15.39101
H3         24.03399       17.23139       14.49220
H3         24.03395       17.23365       16.28577
H          17.47452       20.18393       15.39418
H          17.11588       21.62384       16.23274
H          17.11725       21.62244       14.55266
N          17.58219       21.21861       15.39342
C          19.02417       21.57469       15.39421
H3         19.10990       22.66306       15.38996
H3         19.47973       21.15679       16.29362
H3         19.48327       21.15019       14.49961
H          23.87168       17.36334       22.38441
H          23.50893       15.92441       21.54653
H          23.85777       17.36422       20.70392
N          23.39989       16.95887       21.54795
C          21.95714       17.31184       21.55931
H3         21.50783       16.89198       22.46109
H3         21.86862       18.39996       21.55685
H3         21.49271       16.88684       20.66758
H          19.32115       21.05132       22.39832
H          19.32162       21.05452       20.71783
H          18.96464       22.49177       21.56071
N          18.85599       21.45734       21.55859
C          17.41421       21.10050       21.55700
H3         16.95768       21.51684       20.65707
H3         17.32940       20.01191       21.56189
H3         16.95397       21.52471       22.45134
H          31.11910       18.21114       15.38778
H          30.75575       16.77399       14.54746
H          30.75628       16.77376       16.22799
N          31.22302       17.17616       15.38768
C          32.66316       16.81307       15.38779
H3         32.74294       15.72383       15.38929
H3         33.12339       17.23071       14.49048
H3         33.12335       17.23297       16.28405
H          26.56392       20.18325       15.39246
H          26.20528       21.62316       16.23102
H          26.20665       21.62176       14.55094
N          26.67159       21.21793       15.39170
C          28.11357       21.57400       15.39249
H3         28.19930       22.66237       15.38824
H3         28.56913       21.15610       16.29190
H3         28.57267       21.14951       14.49789
H          32.96108       17.36266       22.38270
H          32.59833       15.92372       21.54481
H          32.94717       17.36353       20.70220
N          32.48929       16.95819       21.54623
C          31.04654       17.31115       21.55759
H3         30.59723       16.89129       22.45938
H3         30.95802       18.39927       21.55514
H3         30.58211       16.88615       20.66586
H          28.41055       21.05064       22.39660
H          28.41102       21.05383       20.71611
H          28.05404       22.49109       21.55899
N          27.94539       21.45666       21.55687
C          26.50361       21.09982       21.55528
H3         26.04708       21.51615       20.65536
H3         26.41880       20.01123       21.56017
H3         26.04337       21.52403       22.44962
H          40.20850       18.21045       15.38607
H          39.84515       16.77331       14.54574
H          39.84568       16.77308       16.22628
N          40.31242       17.17547       15.38597
C          41.75256       16.81239       15.38607
H3         41.83234       15.72315       15.38758
H3         42.21279       17.23003       14.48876
H3         42.21275       17.23229       16.28233
H          35.65332       20.18257       15.39074
H          35.29468       21.62247       16.22930
H          35.29605       21.62108       14.54923
N          35.76099       21.21724       15.38999
C          37.20297       21.57332       15.39078
H3         37.28870       22.66169       15.38653
H3         37.65853       21.15542       16.29019
H3         37.66207       21.14883       14.49618
H          42.05048       17.36197       22.38098
H          41.68773       15.92304       21.54310
H          42.03657       17.36285       20.70049
N          41.57869       16.95750       21.54452
C          40.13594       17.31047       21.55587
H3         39.68663       16.89061       22.45766
H3         40.04742       18.39859       21.55342
H3         39.67151       16.88547       20.66414
H          37.49995       21.04996       22.39489
H          37.50042       21.05315       20.71439
H          37.14344       22.49041       21.55728
N          37.03479       21.45597       21.55516
C          35.59301       21.09913       21.55356
H3         35.13648       21.51547       20.65364
H3         35.50820       20.01055       21.55845
H3         35.13277       21.52334       22.44791
H          49.29790       18.20977       15.38435
H          48.93455       16.77263       14.54403
H          48.93508       16.77239       16.22456
N          49.40182       17.17479       15.38425
C          50.84196       16.81171       15.38436
H3         50.92173       15.72246       15.38586
H3         51.30219       17.22934       14.48705
H3         51.30215       17.23160       16.28062
H          44.74272       20.18189       15.38903
H          44.38408       21.62179       16.22759
H          44.38545       21.62040       14.54751
N          44.85039       21.21656       15.38827
C          46.29237       21.57264       15.38906
H3         46.37810       22.66101       15.38481
H3         46.74793       21.15474       16.28847
H3         46.75147       21.14814       14.49446
H          51.13988       17.36129       22.37927
H          50.77713       15.92236       21.54138
H          51.12597       17.36217       20.69877
N          50.66809       16.95682       21.54280
C          49.22534       17.30979       21.55416
H3         48.77603       16.88993       22.45594
H3         49.13682       18.39791       21.55170
H3         48.76091       16.88479       20.66243
H          46.58935       21.04928       22.39317
H          46.58982       21.05247       20.71268
H          46.23284       22.48972       21.55556
N          46.12419       21.45529       21.55344
C          44.68241       21.09845       21.55185
H3         44.22588       21.51479       20.65193
H3         44.59760       20.00987       21.55674
H3         44.22217       21.52266       22.44619
H          58.38730       18.20909       15.38263
H          58.02395       16.77195       14.54231
H          58.02448       16.77171       16.22284
N          58.49122       17.17411       15.38254
C          59.93136       16.81102       15.38264
H3         60.01113       15.72178       15.38414
H3         60.39159       17.22866       14.48533
H3         60.39155       17.23092       16.27890
H          53.83212       20.18120       15.38731
H          53.47348       21.62111       16.22587
H          53.47485       21.61971       14.54579
N          53.93979       21.21588       15.38655
C          55.38177       21.57195       15.38734
H3         55.46750       22.66033       15.38309
H3         55.83733       21.15405       16.28676
H3         55.84087       21.14746       14.49274
H          60.22928       17.36061       22.37755
H          59.86653       15.92167       21.53966
H          60.21537       17.36148       20.69705
N          59.75749       16.95614       21.54108
C          58.31474       17.30910       21.55244
H3         57.86543       16.88924       22.45423
H3         58.22622       18.39722       21.54999
H3         57.85031       16.88410       20.66071
H          55.67875       21.04859       22.39145
H          55.67922       21.05178       20.71096
H          55.32224       22.48904       21.55385
N          55.21359       21.45461       21.55172
C          53.77181       21.09777       21.55013
H3         53.31528       21.51410       20.65021
H3         53.68700       20.00918       21.55502
H3         53.31157       21.52198       22.44448
H          67.47670       18.20841       15.38092
H          67.11335       16.77126       14.54059
H          67.11388       16.77103       16.22113
N          67.58062       17.17343       15.38082
C          69.02076       16.81034       15.38092
H3         69.10053       15.72110       15.38243
H3         69.48099       17.22798       14.48361
H3         69.48095       17.23024       16.27718
H          62.92152       20.18052       15.38559
H          62.56288       21.62042       16.22415
H          62.56425       21.61903       14.54408
N          63.02919       21.21519       15.38484
C          64.47117       21.57127       15.38563
H3         64.55690       22.65964       15.38138
H3         64.92673       21.15337       16.28504
H3         64.93027       21.14678       14.49103
H          69.31868       17.35992       22.37583
H          68.95593       15.92099       21.53795
H          69.30477       17.36080       20.69534
N          68.84689       16.95546       21.53937
C          67.40414       17.30842       21.55072
H3         66.95483       16.88856       22.45251
H3         67.31562       18.39654       21.54827
H3         66.93971       16.88342       20.65900
H          64.76815       21.04791       22.38974
H          64.76862       21.05110       20.70924
H          64.41164       22.48836       21.55213
N          64.30299       21.45392       21.55001
C          62.86121       21.09708       21.54841
H3         62.40468       21.51342       20.64849
H3         62.77640       20.00850       21.55330
H3         62.40097       21.52130       22.44276
H          76.56610       18.20772       15.37920
H          76.20275       16.77058       14.53888
H          76.20328       16.77034       16.21941
N          76.67002       17.17274       15.37910
C          78.11016       16.80966       15.37921
H3         78.18993       15.72041       15.38071
H3         78.57039       17.22729       14.48190
H3         78.57035       17.22955       16.27547
H          72.01092       20.17984       15.38388
H          71.65228       21.61974       16.22244
H          71.65365       21.61835       14.54236
N          72.11859       21.21451       15.38312
C          73.56057       21.57059       15.38391
H3         73.64630       22.65896       15.37966
H3         74.01613       21.15269       16.28332
H3         74.01967       21.14609       14.48931
H          78.40808       17.35924       22.37412
H          78.04533       15.92031       21.53623
H          78.39417       17.36012       20.69362
N          77.93629       16.95477       21.53765
C          76.49354       17.30774       21.54901
H3         76.04423       16.88788       22.45079
H3         76.40502       18.39586       21.54656
H3         76.02911       16.88274       20.65728
H          73.85755       21.04723       22.38802
H          73.85802       21.05042       20.70753
H          73.50104       22.48767       21.55041
N          73.39239       21.45324       21.54829
C          71.95061       21.09640       21.54670
H3         71.49408       21.51274       20.64678
H3         71.86580       20.00782       21.55159
H3         71.49037       21.52061       22.44104
H          85.65550       18.20704       15.37748
H          85.29215       16.76990       14.53716
H          85.29268       16.76966       16.21770
N          85.75942       17.17206       15.37739
C          87.19956       16.80898       15.37749
H3         87.27934       15.71973       15.37899
H3         87.65979       17.22661       14.48018
H3         87.65975       17.22887       16.27375
H          81.10032       20.17915       15.38216
H          80.74168       21.61906       16.22072
H          80.74305       21.61766       14.54064
N          81.20799       21.21383       15.38141
C          82.64997       21.56990       15.38219
H3         82.73570       22.65828       15.37795
H3         83.10553       21.15200       16.28161
H3         83.10907       21.14541       14.48760
H          87.49748       17.35856       22.37240
H          87.13473       15.91962       21.53452
H          87.48357       17.35943       20.69190
N          87.02569       16.95409       21.53594
C          85.58294       17.30706       21.54729
H3         85.13363       16.88719       22.44908
H3         85.49442       18.39517       21.54484
H3         85.11851       16.88206       20.65556
H          82.94695       21.04654       22.38631
H          82.94742       21.04973       20.70581
H          82.59044       22.48699       21.54870
N          82.48179       21.45256       21.54658
C          81.04001       21.09572       21.54498
H3         80.58348       21.51206       20.64506
H3         80.95520       20.00713       21.54987
H3         80.57977       21.51993       22.43933
H           3.85328       26.75023       15.39118
H           3.48993       25.31308       14.55085
H           3.49046       25.31285       16.23139
N           3.95720       25.71525       15.39108
C           5.39734       25.35216       15.39118
H3          5.47712       24.26292       15.39269
H3          5.85758       25.76980       14.49387
H3          5.85753       25.77206       16.28744
H          -0.70190       28.72234       15.39585
H          -1.06054       30.16224       16.23442
H          -1.05917       30.16085       14.55434
N          -0.59423       29.75701       15.39510
C           0.84776       30.11309       15.39589
H3          0.93348       31.20146       15.39164
H3          1.30332       29.69519       16.29530
H3          1.30685       29.68860       14.50129
H           5.69526       25.90174       22.38609
H           5.33252       24.46281       21.54821
H           5.68135       25.90262       20.70560
N           5.22347       25.49728       21.54963
C           3.78072       25.85024       21.56098
H3          3.33141       25.43038       22.46277
H3          3.69220       26.93836       21.55853
H3          3.31629       25.42524       20.66926
H           1.14474       29.58973       22.40000
H           1.14520       29.59292       20.71950
H           0.78822       31.03018       21.56239
N           0.67957       29.99574       21.56027
C          -0.76221       29.63891       21.55868
H3         -1.21874       30.05524       20.65875
H3         -0.84702       28.55032       21.56357
H3         -1.22245       30.06312       22.45302
H          12.94268       26.74954       15.38946
H          12.57933       25.31240       14.54914
H          12.57986       25.31217       16.22967
N          13.04660       25.71456       15.38936
C          14.48674       25.35148       15.38947
H3         14.56652       24.26223       15.39097
H3         14.94698       25.76911       14.49216
H3         14.94693       25.77137       16.28573
H           8.38750       28.72166       15.39414
H           8.02886       30.16156       16.23270
H           8.03023       30.16017       14.55262
N           8.49517       29.75633       15.39338
C           9.93716       30.11241       15.39417
H3         10.02288       31.20078       15.38992
H3         10.39272       29.69451       16.29358
H3         10.39625       29.68792       14.49957
H          14.78466       25.90106       22.38438
H          14.42192       24.46213       21.54649
H          14.77076       25.90194       20.70388
N          14.31287       25.49659       21.54791
C          12.87012       25.84956       21.55927
H3         12.42082       25.42970       22.46106
H3         12.78160       26.93768       21.55682
H3         12.40569       25.42456       20.66754
H          10.23414       29.58905       22.39828
H          10.23460       29.59224       20.71779
H           9.87762       31.02950       21.56067
N           9.76897       29.99506       21.55855
C           8.32719       29.63822       21.55696
H3          7.87066       30.05456       20.65704
H3          8.24238       28.54964       21.56185
H3          7.86695       30.06243       22.45130
H          22.03208       26.74886       15.38774
H          21.66873       25.31172       14.54742
H          21.66926       25.31148       16.22796
N          22.13600       25.71388       15.38765
C          23.57615       25.35080       15.38775
H3         23.65592       24.26155       15.38925
H3         24.03638       25.76843       14.49044
H3         24.03633       25.77069       16.28401
H          17.47690       28.72097       15.39242
H          17.11826       30.16088       16.23098
H          17.11963       30.15948       14.55091
N          17.58457       29.75565       15.39167
C          19.02656       30.11172       15.39246
H3         19.11228       31.20010       15.38821
H3         19.48212       29.69383       16.29187
H3         19.48565       29.68723       14.49786
H          23.87406       25.90038       22.38266
H          23.51132       24.46144       21.54478
H          23.86015       25.90125       20.70216
N          23.40227       25.49591       21.54620
C          21.95952       25.84888       21.55755
H3         21.51021       25.42902       22.45934
H3         21.87100       26.93700       21.55510
H3         21.49509       25.42388       20.66582
H          19.32354       29.58836       22.39656
H          19.32400       29.59155       20.71607
H          18.96702       31.02881       21.55896
N          18.85837       29.99438       21.55683
C          17.41660       29.63754       21.55524
H3         16.96006       30.05388       20.65532
H3         17.33178       28.54895       21.56013
H3         16.95635       30.06175       22.44959
H          31.12148       26.74818       15.38603
H          30.75813       25.31104       14.54570
H          30.75866       25.31080       16.22624
N          31.22540       25.71320       15.38593
C          32.66555       25.35011       15.38603
H3         32.74532       24.26087       15.38754
H3         33.12578       25.76775       14.48872
H3         33.12573       25.77001       16.28230
H          26.56630       28.72029       15.39070
H          26.20766       30.16020       16.22927
H          26.20903       30.15880       14.54919
N          26.67397       29.75497       15.38995
C          28.11596       30.11104       15.39074
H3         28.20168       31.19941       15.38649
H3         28.57152       29.69314       16.29015
H3         28.57505       29.68655       14.49614
H          32.96346       25.89970       22.38094
H          32.60072       24.46076       21.54306
H          32.94956       25.90057       20.70045
N          32.49167       25.49523       21.54448
C          31.04892       25.84819       21.55583
H3         30.59962       25.42833       22.45762
H3         30.96040       26.93631       21.55338
H3         30.58449       25.42319       20.66411
H          28.41294       29.58768       22.39485
H          28.41340       29.59087       20.71436
H          28.05642       31.02813       21.55724
N          27.94777       29.99370       21.55512
C          26.50599       29.63686       21.55353
H3         26.04946       30.05319       20.65360
H3         26.42118       28.54827       21.55842
H3         26.04575       30.06107       22.44787
H          40.21088       26.74749       15.38431
H          39.84753       25.31035       14.54399
H          39.84806       25.31012       16.22452
N          40.31480       25.71251       15.38421
C          41.75494       25.34943       15.38432
H3         41.83472       24.26019       15.38582
H3         42.21518       25.76707       14.48701
H3         42.21513       25.76933       16.28058
H          35.65570       28.71961       15.38899
H          35.29706       30.15951       16.22755
H          35.29843       30.15812       14.54747
N          35.76337       29.75428       15.38823
C          37.20536       30.11036       15.38902
H3         37.29108       31.19873       15.38477
H3         37.66092       29.69246       16.28843
H3         37.66445       29.68587       14.49442
H          42.05286       25.89901       22.37923
H          41.69012       24.46008       21.54134
H          42.03896       25.89989       20.69873
N          41.58107       25.49454       21.54276
C          40.13832       25.84751       21.55412
H3         39.68901       25.42765       22.45591
H3         40.04980       26.93563       21.55167
H3         39.67389       25.42251       20.66239
H          37.50234       29.58700       22.39313
H          37.50280       29.59019       20.71264
H          37.14582       31.02745       21.55552
N          37.03717       29.99301       21.55340
C          35.59539       29.63617       21.55181
H3         35.13886       30.05251       20.65189
H3         35.51058       28.54759       21.55670
H3         35.13515       30.06039       22.44615
H          49.30028       26.74681       15.38260
H          48.93693       25.30967       14.54227
H          48.93746       25.30943       16.22281
N          49.40420       25.71183       15.38250
C          50.84435       25.34875       15.38260
H3         50.92412       24.25950       15.38411
H3         51.30458       25.76638       14.48529
H3         51.30453       25.76864       16.27886
H          44.74510       28.71892       15.38727
H          44.38646       30.15883       16.22583
H          44.38783       30.15743       14.54576
N          44.85277       29.75360       15.38652
C          46.29476       30.10968       15.38731
H3         46.38048       31.19805       15.38306
H3         46.75032       29.69178       16.28672
H3         46.75385       29.68518       14.49271
H          51.14226       25.89833       22.37751
H          50.77952       24.45940       21.53963
H          51.12835       25.89921       20.69702
N          50.67047       25.49386       21.54105
C          49.22772       25.84683       21.55240
H3         48.77841       25.42697       22.45419
H3         49.13920       26.93495       21.54995
H3         48.76329       25.42183       20.66067
H          46.59174       29.58631       22.39142
H          46.59220       29.58951       20.71092
H          46.23522       31.02676       21.55381
N          46.12657       29.99233       21.55169
C          44.68480       29.63549       21.55009
H3         44.22826       30.05183       20.65017
H3         44.59998       28.54690       21.55498
H3         44.22455       30.05970       22.44444
H          58.38968       26.74613       15.38088
H          58.02633       25.30899       14.54056
H          58.02686       25.30875       16.22109
N          58.49360       25.71115       15.38078
C          59.93375       25.34806       15.38089
H3         60.01352       24.25882       15.38239
H3         60.39398       25.76570       14.48358
H3         60.39393       25.76796       16.27715
H          53.83450       28.71824       15.38556
H          53.47586       30.15815       16.22412
H          53.47723       30.15675       14.54404
N          53.94217       29.75292       15.38480
C          55.38416       30.10899       15.38559
H3         55.46988       31.19737       15.38134
H3         55.83972       29.69109       16.28500
H3         55.84325       29.68450       14.49099
H          60.23166       25.89765       22.37580
H          59.86892       24.45871       21.53791
H          60.21776       25.89852       20.69530
N          59.75987       25.49318       21.53933
C          58.31712       25.84614       21.55069
H3         57.86782       25.42628       22.45247
H3         58.22860       26.93426       21.54823
H3         57.85269       25.42114       20.65896
H          55.68114       29.58563       22.38970
H          55.68160       29.58882       20.70921
H          55.32462       31.02608       21.55209
N          55.21597       29.99165       21.54997
C          53.77419       29.63481       21.54838
H3         53.31766       30.05114       20.64845
H3         53.68938       28.54622       21.55327
H3         53.31395       30.05902       22.44272
H          67.47908       26.74545       15.37916
H          67.11573       25.30830       14.53884
H          67.11626       25.30807       16.21937
N          67.58300       25.71046       15.37906
C          69.02314       25.34738       15.37917
H3         69.10292       24.25814       15.38067
H3         69.48338       25.76502       14.48186
H3         69.48333       25.76728       16.27543
H          62.92390       28.71756       15.38384
H          62.56526       30.15746       16.22240
H          62.56663       30.15607       14.54232
N          63.03157       29.75223       15.38308
C          64.47356       30.10831       15.38387
H3         64.55928       31.19668       15.37962
H3         64.92912       29.69041       16.28329
H3         64.93265       29.68382       14.48927
H          69.32106       25.89696       22.37408
H          68.95832       24.45803       21.53619
H          69.30715       25.89784       20.69358
N          68.84927       25.49250       21.53761
C          67.40652       25.84546       21.54897
H3         66.95722       25.42560       22.45076
H3         67.31800       26.93358       21.54652
H3         66.94209       25.42046       20.65724
H          64.77054       29.58495       22.38798
H          64.77100       29.58814       20.70749
H          64.41402       31.02540       21.55038
N          64.30537       29.99096       21.54825
C          62.86360       29.63412       21.54666
H3         62.40706       30.05046       20.64674
H3         62.77878       28.54554       21.55155
H3         62.40335       30.05834       22.44101
H          76.56848       26.74476       15.37745
H          76.20513       25.30762       14.53712
H          76.20566       25.30739       16.21766
N          76.67240       25.70978       15.37735
C          78.11254       25.34670       15.37745
H3         78.19232       24.25745       15.37896
H3         78.57278       25.76433       14.48014
H3         78.57273       25.76659       16.27371
H          72.01330       28.71688       15.38212
H          71.65466       30.15678       16.22068
H          71.65603       30.15539       14.54061
N          72.12097       29.75155       15.38137
C          73.56296       30.10763       15.38216
H3         73.64868       31.19600       15.37791
H3         74.01852       29.68973       16.28157
H3         74.02205       29.68313       14.48756
H          78.41046       25.89628       22.37236
H          78.04772       24.45735       21.53448
H          78.39655       25.89716       20.69187
N          77.93867       25.49181       21.53590
C          76.49592       25.84478       21.54725
H3         76.04662       25.42492       22.44904
H3         76.40740       26.93290       21.54480
H3         76.03149       25.41978       20.65553
H          73.85994       29.58427       22.38627
H          73.86040       29.58746       20.70578
H          73.50342       31.02472       21.54866
N          73.39477       29.99028       21.54654
C          71.95300       29.63344       21.54495
H3         71.49646       30.04978       20.64502
H3         71.86818       28.54486       21.54984
H3         71.49275       30.05765       22.43929
H          85.65788       26.74408       15.37573
H          85.29453       25.30694       14.53541
H          85.29506       25.30670       16.21594
N          85.76180       25.70910       15.37563
C          87.20194       25.34601       15.37574
H3         87.28172       24.25677       15.37724
H3         87.66218       25.76365       14.47843
H3         87.66213       25.76591       16.27200
H          81.10270       28.71619       15.38041
H          80.74406       30.15610       16.21897
H          80.74543       30.15470       14.53889
N          81.21037       29.75087       15.37965
C          82.65236       30.10694       15.38044
H3         82.73808       31.19532       15.37619
H3         83.10792       29.68905       16.27985
H3         83.11145       29.68245       14.48584
H          87.49986       25.89560       22.37065
H          87.13712       24.45666       21.53276
H          87.48595       25.89647       20.69015
N          87.02807       25.49113       21.53418
C          85.58532       25.84410       21.54554
H3         85.13602       25.42423       22.44732
H3         85.49680       26.93221       21.54309
H3         85.12089       25.41910       20.65381
H          82.94934       29.58358       22.38455
H          82.94980       29.58677       20.70406
H          82.59282       31.02403       21.54694
N          82.48417       29.98960       21.54482
C          81.04239       29.63276       21.54323
H3         80.58586       30.04910       20.64331
H3         80.95758       28.54417       21.54812
H3         80.58215       30.05697       22.43757
H           3.85566       35.28727       15.38942
H           3.49231       33.85012       14.54910
H           3.49284       33.84989       16.22963
N           3.95959       34.25229       15.38932
C           5.39973       33.88920       15.38943
H3          5.47950       32.79996       15.39093
H3          5.85996       34.30684       14.49212
H3          5.85991       34.30910       16.28569
H          -0.69952       37.25938       15.39410
H          -1.05816       38.69929       16.23266
H          -1.05679       38.69789       14.55258
N          -0.59184       38.29406       15.39334
C           0.85014       38.65013       15.39413
H3          0.93587       39.73850       15.38988
H3          1.30570       38.23223       16.29355
H3          1.30923       38.22564       14.49953
H           5.69764       34.43878       22.38434
H           5.33490       32.99985       21.54645
H           5.68374       34.43966       20.70384
N           5.22586       34.03432       21.54787
C           3.78310       34.38728       21.55923
H3          3.33380       33.96742       22.46102
H3          3.69459       35.47540       21.55678
H3          3.31867       33.96228       20.66750
H           1.14712       38.12677       22.39824
H           1.14758       38.12996       20.71775
H           0.79060       39.56722       21.56064
N           0.68195       38.53278       21.55851
C          -0.75982       38.17594       21.55692
H3         -1.21635       38.59228       20.65700
H3         -0.84464       37.08736       21.56181
H3         -1.22007       38.60016       22.45127
H          12.94506       35.28658       15.38771
H          12.58171       33.84944       14.54738
H          12.58225       33.84921       16.22792
N          13.04899       34.25160       15.38761
C          14.48913       33.88852       15.38771
H3         14.56890       32.79928       15.38922
H3         14.94936       34.30616       14.49040
H3         14.94931       34.30842       16.28397
H           8.38988       37.25870       15.39238
H           8.03124       38.69860       16.23095
H           8.03261       38.69721       14.55087
N           8.49756       38.29337       15.39163
C           9.93954       38.64945       15.39242
H3         10.02527       39.73782       15.38817
H3         10.39510       38.23155       16.29183
H3         10.39863       38.22495       14.49782
H          14.78704       34.43810       22.38262
H          14.42430       32.99917       21.54474
H          14.77314       34.43898       20.70213
N          14.31526       34.03363       21.54616
C          12.87250       34.38660       21.55751
H3         12.42320       33.96674       22.45930
H3         12.78399       35.47472       21.55506
H3         12.40807       33.96160       20.66579
H          10.23652       38.12609       22.39653
H          10.23698       38.12928       20.71603
H           9.88000       39.56654       21.55892
N           9.77135       38.53210       21.55680
C           8.32958       38.17526       21.55521
H3          7.87305       38.59160       20.65528
H3          8.24476       37.08668       21.56010
H3          7.86933       38.59947       22.44955
H          22.03446       35.28590       15.38599
H          21.67111       33.84876       14.54567
H          21.67164       33.84852       16.22620
N          22.13838       34.25092       15.38589
C          23.57853       33.88784       15.38600
H3         23.65830       32.79859       15.38750
H3         24.03876       34.30547       14.48869
H3         24.03871       34.30773       16.28226
H          17.47928       37.25801       15.39067
H          17.12064       38.69792       16.22923
H          17.12201       38.69652       14.54915
N          17.58695       38.29269       15.38991
C          19.02894       38.64877       15.39070
H3         19.11467       39.73714       15.38645
H3         19.48450       38.23087       16.29011
H3         19.48803       38.22427       14.49610
H          23.87645       34.43742       22.38091
H          23.51370       32.99849       21.54302
H          23.86254       34.43829       20.70041
N          23.40466       34.03295       21.54444
C          21.96190       34.38592       21.55580
H3         21.51260       33.96606       22.45759
H3         21.87339       35.47404       21.55335
H3         21.49747       33.96092       20.66407
H          19.32592       38.12540       22.39481
H          19.32638       38.12859       20.71432
H          18.96940       39.56585       21.55720
N          18.86076       38.53142       21.55508
C          17.41898       38.17458       21.55349
H3         16.96245       38.59092       20.65357
H3         17.33416       37.08599       21.55838
H3         16.95873       38.59879       22.44783
H          31.12386       35.28522       15.38427
H          30.76051       33.84808       14.54395
H          30.76104       33.84784       16.22449
N          31.22779       34.25024       15.38418
C          32.66793       33.88715       15.38428
H3         32.74770       32.79791       15.38578
H3         33.12816       34.30479       14.48697
H3         33.12811       34.30705       16.28054
H          26.56868       37.25733       15.38895
H          26.21004       38.69724       16.22751
H          26.21141       38.69584       14.54743
N          26.67636       38.29201       15.38819
C          28.11834       38.64808       15.38898
H3         28.20407       39.73645       15.38473
H3         28.57390       38.23018       16.28840
H3         28.57743       38.22359       14.49438
H          32.96585       34.43674       22.37919
H          32.60310       32.99780       21.54131
H          32.95194       34.43761       20.69869
N          32.49406       34.03227       21.54273
C          31.05130       34.38523       21.55408
H3         30.60200       33.96537       22.45587
H3         30.96279       35.47335       21.55163
H3         30.58687       33.96023       20.66235
H          28.41532       38.12472       22.39309
H          28.41578       38.12791       20.71260
H          28.05880       39.56517       21.55549
N          27.95015       38.53074       21.55336
C          26.50838       38.17390       21.55177
H3         26.05185       38.59023       20.65185
H3         26.42356       37.08531       21.55666
H3         26.04813       38.59811       22.44612
H          40.21326       35.28453       15.38256
H          39.84991       33.84739       14.54223
H          39.85045       33.84716       16.22277
N          40.31719       34.24955       15.38246
C          41.75733       33.88647       15.38256
H3         41.83710       32.79723       15.38407
H3         42.21756       34.30411       14.48525
H3         42.21751       34.30637       16.27883
H          35.65808       37.25665       15.38723
H          35.29944       38.69655       16.22580
H          35.30081       38.69516       14.54572
N          35.76575       38.29132       15.38648
C          37.20774       38.64740       15.38727
H3         37.29347       39.73577       15.38302
H3         37.66330       38.22950       16.28668
H3         37.66683       38.22291       14.49267
H          42.05524       34.43605       22.37747
H          41.69250       32.99712       21.53959
H          42.04134       34.43693       20.69698
N          41.58346       34.03158       21.54101
C          40.14070       34.38455       21.55236
H3         39.69140       33.96469       22.45415
H3         40.05219       35.47267       21.54991
H3         39.67627       33.95955       20.66064
H          37.50472       38.12404       22.39138
H          37.50518       38.12723       20.71089
H          37.14820       39.56449       21.55377
N          37.03956       38.53005       21.55165
C          35.59778       38.17321       21.55006
H3         35.14125       38.58955       20.65013
H3         35.51296       37.08463       21.55495
H3         35.13753       38.59743       22.44440
H          49.30266       35.28385       15.38084
H          48.93931       33.84671       14.54052
H          48.93984       33.84647       16.22105
N          49.40658       34.24887       15.38074
C          50.84673       33.88579       15.38085
H3         50.92650       32.79654       15.38235
H3         51.30696       34.30342       14.48354
H3         51.30691       34.30568       16.27711
H          44.74748       37.25597       15.38552
H          44.38884       38.69587       16.22408
H          44.39021       38.69448       14.54400
N          44.85516       38.29064       15.38476
C          46.29714       38.64672       15.38555
H3         46.38287       39.73509       15.38130
H3         46.75270       38.22882       16.28496
H3         46.75623       38.22222       14.49095
H          51.14464       34.43537       22.37576
H          50.78190       32.99644       21.53787
H          51.13074       34.43625       20.69526
N          50.67285       34.03090       21.53929
C          49.23010       34.38387       21.55065
H3         48.78080       33.96401       22.45244
H3         49.14159       35.47199       21.54820
H3         48.76567       33.95887       20.65892
H          46.59412       38.12336       22.38966
H          46.59458       38.12655       20.70917
H          46.23760       39.56380       21.55205
N          46.12895       38.52937       21.54993
C          44.68718       38.17253       21.54834
H3         44.23065       38.58887       20.64842
H3         44.60236       37.08394       21.55323
H3         44.22693       38.59674       22.44268
H          58.39206       35.28317       15.37913
H          58.02871       33.84603       14.53880
H          58.02924       33.84579       16.21934
N          58.49598       34.24819       15.37903
C          59.93613       33.88510       15.37913
H3         60.01590       32.79586       15.38064
H3         60.39636       34.30274       14.48182
H3         60.39631       34.30500       16.27539
H          53.83688       37.25528       15.38380
H          53.47824       38.69519       16.22236
H          53.47961       38.69379       14.54229
N          53.94456       38.28996       15.38305
C          55.38654       38.64603       15.38384
H3         55.47227       39.73441       15.37959
H3         55.84210       38.22813       16.28325
H3         55.84563       38.22154       14.48924
H          60.23405       34.43469       22.37404
H          59.87130       32.99575       21.53616
H          60.22014       34.43556       20.69355
N          59.76226       34.03022       21.53758
C          58.31950       34.38318       21.54893
H3         57.87020       33.96332       22.45072
H3         58.23099       35.47130       21.54648
H3         57.85507       33.95819       20.65720
H          55.68352       38.12267       22.38795
H          55.68398       38.12586       20.70745
H          55.32700       39.56312       21.55034
N          55.21836       38.52869       21.54822
C          53.77658       38.17185       21.54662
H3         53.32005       38.58818       20.64670
H3         53.69176       37.08326       21.55151
H3         53.31633       38.59606       22.44097
H          67.48146       35.28248       15.37741
H          67.11811       33.84534       14.53708
H          67.11865       33.84511       16.21762
N          67.58539       34.24750       15.37731
C          69.02553       33.88442       15.37741
H3         69.10530       32.79518       15.37892
H3         69.48576       34.30206       14.48011
H3         69.48571       34.30432       16.27368
H          62.92628       37.25460       15.38209
H          62.56764       38.69450       16.22065
H          62.56901       38.69311       14.54057
N          63.03395       38.28927       15.38133
C          64.47594       38.64535       15.38212
H3         64.56167       39.73372       15.37787
H3         64.93150       38.22745       16.28153
H3         64.93503       38.22086       14.48752
H          69.32344       34.43400       22.37232
H          68.96070       32.99507       21.53444
H          69.30954       34.43488       20.69183
N          68.85165       34.02954       21.53586
C          67.40890       34.38250       21.54722
H3         66.95960       33.96264       22.44900
H3         67.32039       35.47062       21.54476
H3         66.94447       33.95750       20.65549
H          64.77292       38.12199       22.38623
H          64.77338       38.12518       20.70574
H          64.41640       39.56244       21.54862
N          64.30776       38.52800       21.54650
C          62.86598       38.17116       21.54491
H3         62.40945       38.58750       20.64499
H3         62.78116       37.08258       21.54980
H3         62.40573       38.59538       22.43925
H          76.57086       35.28180       15.37569
H          76.20751       33.84466       14.53537
H          76.20804       33.84443       16.21590
N          76.67478       34.24682       15.37559
C          78.11493       33.88374       15.37570
H3         78.19470       32.79449       15.37720
H3         78.57516       34.30137       14.47839
H3         78.57511       34.30363       16.27196
H          72.01568       37.25392       15.38037
H          71.65704       38.69382       16.21893
H          71.65841       38.69243       14.53885
N          72.12336       38.28859       15.37961
C          73.56534       38.64467       15.38040
H3         73.65107       39.73304       15.37615
H3         74.02090       38.22677       16.27982
H3         74.02443       38.22017       14.48580
H          78.41285       34.43332       22.37061
H          78.05010       32.99439       21.53272
H          78.39894       34.43420       20.69011
N          77.94106       34.02885       21.53414
C          76.49830       34.38182       21.54550
H3         76.04900       33.96196       22.44729
H3         76.40979       35.46994       21.54305
H3         76.03387       33.95682       20.65377
H          73.86232       38.12131       22.38451
H          73.86278       38.12450       20.70402
H          73.50580       39.56175       21.54691
N          73.39715       38.52732       21.54478
C          71.95538       38.17048       21.54319
H3         71.49885       38.58682       20.64327
H3         71.87056       37.08190       21.54808
H3         71.49513       38.59469       22.43754
H          85.66026       35.28112       15.37398
H          85.29691       33.84398       14.53365
H          85.29744       33.84374       16.21419
N          85.76418       34.24614       15.37388
C          87.20433       33.88305       15.37398
H3         87.28410       32.79381       15.37549
H3         87.66456       34.30069       14.47667
H3         87.66451       34.30295       16.27024
H          81.10508       37.25323       15.37865
H          80.74644       38.69314       16.21721
H          80.74781       38.69174       14.53714
N          81.21276       38.28791       15.37790
C          82.65474       38.64398       15.37869
H3         82.74047       39.73236       15.37444
H3         83.11030       38.22609       16.27810
H3         83.11383       38.21949       14.48409
H          87.50225       34.43264       22.36889
H          87.13950       32.99370       21.53101
H          87.48834       34.43351       20.68840
N          87.03046       34.02817       21.53243
C          85.58770       34.38114       21.54378
H3         85.13840       33.96128       22.44557
H3         85.49919       35.46925       21.54133
H3         85.12327       33.95614       20.65206
H          82.95172       38.12062       22.38280
H          82.95218       38.12381       20.70231
H          82.59520       39.56107       21.54519
[truncated: 80,251 more chars]
