# Supplementary material for: Finite-Temperature Evolution of Frenkel Defects in Hybrid Perovskites: Healing and Lead-Methylammonium Antisite Pairs
Source: ACS Appl Mater Interfaces. 2026 Apr 9;18(15):22071–80. doi: 10.1021/acsami.6c02743 (PMC13107386; doi:10.1021/acsami.6c02743)
Supplement: Supplementary file 2 [file am6c02743_si_002.zip › supporting/fig4/PB/ene300_]

0 -23977.4
0.636396 -23974
1.27279 -23975.8
1.90919 -23973.5
2.54558 -23973.8
3.18198 -23973.9
3.81838 -23973.6
4.45477 -23974.1
5.09117 -23973.5
5.72756 -23973.7
6.36396 -23973.8
