# Supplementary material for: Finite-Temperature Evolution of Frenkel Defects in Hybrid Perovskites: Healing and Lead-Methylammonium Antisite Pairs
Source: ACS Appl Mater Interfaces. 2026 Apr 9;18(15):22071–80. doi: 10.1021/acsami.6c02743 (PMC13107386; doi:10.1021/acsami.6c02743)
Supplement: Supplementary file 2 [file am6c02743_si_002.zip › supporting/fig4/PB/fit.log]

*******************************************************************************
Tue Jan 27 15:42:24 2026


FIT:    data read from 'ene300' u 1:2
        format = x:z
        x range restricted to [0.00000 : *]
        #datapoints = 11
        residuals are weighted equally (unit weight)

function used for fitting: f(x)
	f(x)  = E*(1  - a  /(x + a ))
fitted parameters initialized with current variable values

iter      chisq       delta/lim  lambda   E             a            
   0 1.0745431824e+01   0.00e+00  2.57e+00    5.000000e+00   1.000000e+00
   7 5.4387822473e+00  -1.69e-01  2.57e-06    3.329978e+00   8.369443e-02

After 7 iterations the fit converged.
final sum of squares of residuals : 5.43878
rel. change during last iteration : -1.68615e-06

degrees of freedom    (FIT_NDF)                        : 9
rms of residuals      (FIT_STDFIT) = sqrt(WSSR/ndf)    : 0.777373
variance of residuals (reduced chisquare) = WSSR/ndf   : 0.604309

Final set of parameters            Asymptotic Standard Error
=======================            ==========================
E               = 3.32998          +/- 0.398        (11.95%)
a               = 0.0836944        +/- 0.2244       (268.2%)

correlation matrix of the fit parameters:
                E      a      
E               1.000 
a               0.768  1.000 


*******************************************************************************
Tue Jan 27 15:42:42 2026


FIT:    data read from 'ene' u 1:2
        format = x:z
        x range restricted to [0.00000 : *]
        #datapoints = 11
        residuals are weighted equally (unit weight)

function used for fitting: f(x)
	f(x)= E - a /(x + d)
fitted parameters initialized with current variable values

iter      chisq       delta/lim  lambda   E             a             d            
   0 3.7672104770e+01   0.00e+00  2.94e+00    5.000000e+00   1.000000e+00   5.000000e-01
   6 6.4613540638e+00  -3.53e-01  2.94e-06    7.291917e+00   3.667002e+00   5.102877e-01

After 6 iterations the fit converged.
final sum of squares of residuals : 6.46135
rel. change during last iteration : -3.52675e-06

degrees of freedom    (FIT_NDF)                        : 8
rms of residuals      (FIT_STDFIT) = sqrt(WSSR/ndf)    : 0.898704
variance of residuals (reduced chisquare) = WSSR/ndf   : 0.807669

Final set of parameters            Asymptotic Standard Error
=======================            ==========================
E               = 7.29192          +/- 0.6647       (9.115%)
a               = 3.667            +/- 2.323        (63.34%)
d               = 0.510288         +/- 0.3001       (58.82%)

correlation matrix of the fit parameters:
                E      a      d      
E               1.000 
a               0.894  1.000 
d               0.827  0.974  1.000 


*******************************************************************************
Tue Jan 27 15:42:58 2026


FIT:    data read from 'ene' u 1:2
        format = x:z
        x range restricted to [0.00000 : *]
        #datapoints = 11
        residuals are weighted equally (unit weight)

function used for fitting: f(x)
	f(x)= E - a /(x + d)
fitted parameters initialized with current variable values

iter      chisq       delta/lim  lambda   E             a             d            
   0 3.7672104770e+01   0.00e+00  2.94e+00    5.000000e+00   1.000000e+00   5.000000e-01
   6 6.4613540638e+00  -3.53e-01  2.94e-06    7.291917e+00   3.667002e+00   5.102877e-01

After 6 iterations the fit converged.
final sum of squares of residuals : 6.46135
rel. change during last iteration : -3.52675e-06

degrees of freedom    (FIT_NDF)                        : 8
rms of residuals      (FIT_STDFIT) = sqrt(WSSR/ndf)    : 0.898704
variance of residuals (reduced chisquare) = WSSR/ndf   : 0.807669

Final set of parameters            Asymptotic Standard Error
=======================            ==========================
E               = 7.29192          +/- 0.6647       (9.115%)
a               = 3.667            +/- 2.323        (63.34%)
d               = 0.510288         +/- 0.3001       (58.82%)

correlation matrix of the fit parameters:
                E      a      d      
E               1.000 
a               0.894  1.000 
d               0.827  0.974  1.000 


*******************************************************************************
Tue Jan 27 15:43:28 2026


FIT:    data read from 'ene300' u 1:2
        format = x:z
        x range restricted to [0.00000 : *]
        #datapoints = 11
        residuals are weighted equally (unit weight)

function used for fitting: f(x)
	f(x)  = E*(1  - a  /(x + a ))
fitted parameters initialized with current variable values

iter      chisq       delta/lim  lambda   E             a            
   0 1.0745431824e+01   0.00e+00  2.57e+00    5.000000e+00   1.000000e+00
   7 5.4387822473e+00  -1.69e-01  2.57e-06    3.329978e+00   8.369443e-02

After 7 iterations the fit converged.
final sum of squares of residuals : 5.43878
rel. change during last iteration : -1.68615e-06

degrees of freedom    (FIT_NDF)                        : 9
rms of residuals      (FIT_STDFIT) = sqrt(WSSR/ndf)    : 0.777373
variance of residuals (reduced chisquare) = WSSR/ndf   : 0.604309

Final set of parameters            Asymptotic Standard Error
=======================            ==========================
E               = 3.32998          +/- 0.398        (11.95%)
a               = 0.0836944        +/- 0.2244       (268.2%)

correlation matrix of the fit parameters:
                E      a      
E               1.000 
a               0.768  1.000 


*******************************************************************************
Tue Jan 27 15:43:28 2026


FIT:    data read from 'ene'     u 1:2
        format = x:z
        x range restricted to [0.00000 : *]
        #datapoints = 11
        residuals are weighted equally (unit weight)

function used for fitting: f0(x)
	f0(x) = E0*(1 - a0 /(x + a0))
fitted parameters initialized with current variable values

iter      chisq       delta/lim  lambda   E0            a0           
   0 6.5797509154e+01   0.00e+00  2.57e+00    5.000000e+00   1.000000e+00
   5 6.4722197261e+00  -7.81e-02  2.57e-05    7.278779e+00   4.945603e-01

After 5 iterations the fit converged.
final sum of squares of residuals : 6.47222
rel. change during last iteration : -7.81229e-07

degrees of freedom    (FIT_NDF)                        : 9
rms of residuals      (FIT_STDFIT) = sqrt(WSSR/ndf)    : 0.848019
variance of residuals (reduced chisquare) = WSSR/ndf   : 0.719136

Final set of parameters            Asymptotic Standard Error
=======================            ==========================
E0              = 7.27878          +/- 0.6165       (8.47%)
a0              = 0.49456          +/- 0.2521       (50.98%)

correlation matrix of the fit parameters:
                E0     a0     
E0              1.000 
a0              0.855  1.000 


*******************************************************************************
Tue Jan 27 15:44:37 2026


FIT:    data read from 'ene300' u 1:2
        format = x:z
        x range restricted to [0.00000 : *]
        #datapoints = 11
        residuals are weighted equally (unit weight)

function used for fitting: f(x)
	f(x)  = E*(1  - a  /(x + a ))
fitted parameters initialized with current variable values

iter      chisq       delta/lim  lambda   E             a            
   0 5.5819631732e+00   0.00e+00  2.57e+00    5.000000e+00   1.000000e+00
   6 3.4741103774e+00  -1.11e-01  2.57e-06    3.793575e+00   2.495355e-01

After 6 iterations the fit converged.
final sum of squares of residuals : 3.47411
rel. change during last iteration : -1.10546e-06

degrees of freedom    (FIT_NDF)                        : 9
rms of residuals      (FIT_STDFIT) = sqrt(WSSR/ndf)    : 0.621299
variance of residuals (reduced chisquare) = WSSR/ndf   : 0.386012

Final set of parameters            Asymptotic Standard Error
=======================            ==========================
E               = 3.79357          +/- 0.3694       (9.736%)
a               = 0.249535         +/- 0.2296       (92%)

correlation matrix of the fit parameters:
                E      a      
E               1.000 
a               0.810  1.000 


*******************************************************************************
Tue Jan 27 15:44:37 2026


FIT:    data read from 'ene'     u 1:2
        format = x:z
        x range restricted to [0.00000 : *]
        #datapoints = 11
        residuals are weighted equally (unit weight)

function used for fitting: f0(x)
	f0(x) = E0*(1 - a0 /(x + a0))
fitted parameters initialized with current variable values

iter      chisq       delta/lim  lambda   E0            a0           
   0 6.5797509154e+01   0.00e+00  2.57e+00    5.000000e+00   1.000000e+00
   5 6.4722197261e+00  -7.81e-02  2.57e-05    7.278779e+00   4.945603e-01

After 5 iterations the fit converged.
final sum of squares of residuals : 6.47222
rel. change during last iteration : -7.81229e-07

degrees of freedom    (FIT_NDF)                        : 9
rms of residuals      (FIT_STDFIT) = sqrt(WSSR/ndf)    : 0.848019
variance of residuals (reduced chisquare) = WSSR/ndf   : 0.719136

Final set of parameters            Asymptotic Standard Error
=======================            ==========================
E0              = 7.27878          +/- 0.6165       (8.47%)
a0              = 0.49456          +/- 0.2521       (50.98%)

correlation matrix of the fit parameters:
                E0     a0     
E0              1.000 
a0              0.855  1.000 


*******************************************************************************
Tue Jan 27 15:45:36 2026


FIT:    data read from 'ene300' u 1:2
        format = x:z
        x range restricted to [0.00000 : *]
        #datapoints = 11
        residuals are weighted equally (unit weight)

function used for fitting: f(x)
	f(x)  = E*(1  - a  /(x + a ))
fitted parameters initialized with current variable values

iter      chisq       delta/lim  lambda   E             a            
   0 5.5819631732e+00   0.00e+00  2.57e+00    5.000000e+00   1.000000e+00
   6 3.4741103774e+00  -1.11e-01  2.57e-06    3.793575e+00   2.495355e-01

After 6 iterations the fit converged.
final sum of squares of residuals : 3.47411
rel. change during last iteration : -1.10546e-06

degrees of freedom    (FIT_NDF)                        : 9
rms of residuals      (FIT_STDFIT) = sqrt(WSSR/ndf)    : 0.621299
variance of residuals (reduced chisquare) = WSSR/ndf   : 0.386012

Final set of parameters            Asymptotic Standard Error
=======================            ==========================
E               = 3.79357          +/- 0.3694       (9.736%)
a               = 0.249535         +/- 0.2296       (92%)

correlation matrix of the fit parameters:
                E      a      
E               1.000 
a               0.810  1.000 


*******************************************************************************
Tue Jan 27 15:45:36 2026


FIT:    data read from 'ene'     u 1:2
        format = x:z
        x range restricted to [0.00000 : *]
        #datapoints = 11
        residuals are weighted equally (unit weight)

function used for fitting: f0(x)
	f0(x) = E0*(1 - a0 /(x + a0))
fitted parameters initialized with current variable values

iter      chisq       delta/lim  lambda   E0            a0           
   0 6.5797509154e+01   0.00e+00  2.57e+00    5.000000e+00   1.000000e+00
   5 6.4722197261e+00  -7.81e-02  2.57e-05    7.278779e+00   4.945603e-01

After 5 iterations the fit converged.
final sum of squares of residuals : 6.47222
rel. change during last iteration : -7.81229e-07

degrees of freedom    (FIT_NDF)                        : 9
rms of residuals      (FIT_STDFIT) = sqrt(WSSR/ndf)    : 0.848019
variance of residuals (reduced chisquare) = WSSR/ndf   : 0.719136

Final set of parameters            Asymptotic Standard Error
=======================            ==========================
E0              = 7.27878          +/- 0.6165       (8.47%)
a0              = 0.49456          +/- 0.2521       (50.98%)

correlation matrix of the fit parameters:
                E0     a0     
E0              1.000 
a0              0.855  1.000 


*******************************************************************************
Tue Jan 27 15:46:41 2026


FIT:    data read from 'ene300' u 1:2
        format = x:z
        x range restricted to [0.00000 : *]
        #datapoints = 10
        residuals are weighted equally (unit weight)

function used for fitting: f(x)
	f(x)  = E*(1  - a  /(x + a ))
fitted parameters initialized with current variable values

iter      chisq       delta/lim  lambda   E             a            
   0 4.1418174456e+00   0.00e+00  2.60e+00    5.000000e+00   1.000000e+00
   7 3.2028596834e-01  -8.65e-02  2.60e-05    3.702279e+00   4.555072e-02

After 7 iterations the fit converged.
final sum of squares of residuals : 0.320286
rel. change during last iteration : -8.65076e-07

degrees of freedom    (FIT_NDF)                        : 8
rms of residuals      (FIT_STDFIT) = sqrt(WSSR/ndf)    : 0.200089
variance of residuals (reduced chisquare) = WSSR/ndf   : 0.0400357

Final set of parameters            Asymptotic Standard Error
=======================            ==========================
E               = 3.70228          +/- 0.09886      (2.67%)
a               = 0.0455507        +/- 0.04911      (107.8%)

correlation matrix of the fit parameters:
                E      a      
E               1.000 
a               0.726  1.000 


*******************************************************************************
Tue Jan 27 15:46:41 2026


FIT:    data read from 'ene'     u 1:2
        format = x:z
        x range restricted to [0.00000 : *]
        #datapoints = 11
        residuals are weighted equally (unit weight)

function used for fitting: f0(x)
	f0(x) = E0*(1 - a0 /(x + a0))
fitted parameters initialized with current variable values

iter      chisq       delta/lim  lambda   E0            a0           
   0 6.5797509154e+01   0.00e+00  2.57e+00    5.000000e+00   1.000000e+00
   5 6.4722197261e+00  -7.81e-02  2.57e-05    7.278779e+00   4.945603e-01

After 5 iterations the fit converged.
final sum of squares of residuals : 6.47222
rel. change during last iteration : -7.81229e-07

degrees of freedom    (FIT_NDF)                        : 9
rms of residuals      (FIT_STDFIT) = sqrt(WSSR/ndf)    : 0.848019
variance of residuals (reduced chisquare) = WSSR/ndf   : 0.719136

Final set of parameters            Asymptotic Standard Error
=======================            ==========================
E0              = 7.27878          +/- 0.6165       (8.47%)
a0              = 0.49456          +/- 0.2521       (50.98%)

correlation matrix of the fit parameters:
                E0     a0     
E0              1.000 
a0              0.855  1.000 


*******************************************************************************
Tue Jan 27 15:49:16 2026


FIT:    data read from 'ene300' u 1:2
        format = x:z
        x range restricted to [0.00000 : *]
        #datapoints = 10
        residuals are weighted equally (unit weight)

function used for fitting: f(x)
	f(x)  = E*(1  - a  /(x + a ))
fitted parameters initialized with current variable values

iter      chisq       delta/lim  lambda   E             a            
   0 4.1418174456e+00   0.00e+00  2.60e+00    5.000000e+00   1.000000e+00
   7 3.2028596834e-01  -8.65e-02  2.60e-05    3.702279e+00   4.555072e-02

After 7 iterations the fit converged.
final sum of squares of residuals : 0.320286
rel. change during last iteration : -8.65076e-07

degrees of freedom    (FIT_NDF)                        : 8
rms of residuals      (FIT_STDFIT) = sqrt(WSSR/ndf)    : 0.200089
variance of residuals (reduced chisquare) = WSSR/ndf   : 0.0400357

Final set of parameters            Asymptotic Standard Error
=======================            ==========================
E               = 3.70228          +/- 0.09886      (2.67%)
a               = 0.0455507        +/- 0.04911      (107.8%)

correlation matrix of the fit parameters:
                E      a      
E               1.000 
a               0.726  1.000 


*******************************************************************************
Tue Jan 27 15:49:16 2026


FIT:    data read from 'ene'     u 1:2
        format = x:z
        x range restricted to [0.00000 : *]
        #datapoints = 11
        residuals are weighted equally (unit weight)

function used for fitting: f0(x)
	f0(x) = E0*(1 - a0 /(x + a0))
fitted parameters initialized with current variable values

iter      chisq       delta/lim  lambda   E0            a0           
   0 6.5797509154e+01   0.00e+00  2.57e+00    5.000000e+00   1.000000e+00
   5 6.4722197261e+00  -7.81e-02  2.57e-05    7.278779e+00   4.945603e-01

After 5 iterations the fit converged.
final sum of squares of residuals : 6.47222
rel. change during last iteration : -7.81229e-07

degrees of freedom    (FIT_NDF)                        : 9
rms of residuals      (FIT_STDFIT) = sqrt(WSSR/ndf)    : 0.848019
variance of residuals (reduced chisquare) = WSSR/ndf   : 0.719136

Final set of parameters            Asymptotic Standard Error
=======================            ==========================
E0              = 7.27878          +/- 0.6165       (8.47%)
a0              = 0.49456          +/- 0.2521       (50.98%)

correlation matrix of the fit parameters:
                E0     a0     
E0              1.000 
a0              0.855  1.000 


*******************************************************************************
Tue Jan 27 15:50:27 2026


FIT:    data read from 'ene300' u 1:2
        format = x:z
        x range restricted to [0.00000 : *]
        #datapoints = 10
        residuals are weighted equally (unit weight)

function used for fitting: f(x)
	f(x)  = E*(1  - a  /(x + a ))
fitted parameters initialized with current variable values

iter      chisq       delta/lim  lambda   E             a            
   0 6.6332011687e+00   0.00e+00  2.60e+00    5.000000e+00   1.000000e+00
   7 7.9627668594e-01  -3.13e-01  2.60e-05    3.478392e+00  -2.899238e-02

After 7 iterations the fit converged.
final sum of squares of residuals : 0.796277
rel. change during last iteration : -3.1327e-06

degrees of freedom    (FIT_NDF)                        : 8
rms of residuals      (FIT_STDFIT) = sqrt(WSSR/ndf)    : 0.315491
variance of residuals (reduced chisquare) = WSSR/ndf   : 0.0995346

Final set of parameters            Asymptotic Standard Error
=======================            ==========================
E               = 3.47839          +/- 0.1454       (4.181%)
a               = -0.0289924       +/- 0.0656       (226.3%)

correlation matrix of the fit parameters:
                E      a      
E               1.000 
a               0.700  1.000 


*******************************************************************************
Tue Jan 27 15:50:27 2026


FIT:    data read from 'ene'     u 1:2
        format = x:z
        x range restricted to [0.00000 : *]
        #datapoints = 11
        residuals are weighted equally (unit weight)

function used for fitting: f0(x)
	f0(x) = E0*(1 - a0 /(x + a0))
fitted parameters initialized with current variable values

iter      chisq       delta/lim  lambda   E0            a0           
   0 6.5797509154e+01   0.00e+00  2.57e+00    5.000000e+00   1.000000e+00
   5 6.4722197261e+00  -7.81e-02  2.57e-05    7.278779e+00   4.945603e-01

After 5 iterations the fit converged.
final sum of squares of residuals : 6.47222
rel. change during last iteration : -7.81229e-07

degrees of freedom    (FIT_NDF)                        : 9
rms of residuals      (FIT_STDFIT) = sqrt(WSSR/ndf)    : 0.848019
variance of residuals (reduced chisquare) = WSSR/ndf   : 0.719136

Final set of parameters            Asymptotic Standard Error
=======================            ==========================
E0              = 7.27878          +/- 0.6165       (8.47%)
a0              = 0.49456          +/- 0.2521       (50.98%)

correlation matrix of the fit parameters:
                E0     a0     
E0              1.000 
a0              0.855  1.000 


*******************************************************************************
Tue Jan 27 15:50:43 2026


FIT:    data read from 'ene300' u 1:2
        format = x:z
        x range restricted to [0.00000 : *]
        #datapoints = 10
        residuals are weighted equally (unit weight)

function used for fitting: f(x)
	f(x)  = E*(1  - a  /(x + a ))
fitted parameters initialized with current variable values

iter      chisq       delta/lim  lambda   E             a            
   0 4.1418174456e+00   0.00e+00  2.60e+00    5.000000e+00   1.000000e+00
   7 3.2028596834e-01  -8.65e-02  2.60e-05    3.702279e+00   4.555072e-02

After 7 iterations the fit converged.
final sum of squares of residuals : 0.320286
rel. change during last iteration : -8.65076e-07

degrees of freedom    (FIT_NDF)                        : 8
rms of residuals      (FIT_STDFIT) = sqrt(WSSR/ndf)    : 0.200089
variance of residuals (reduced chisquare) = WSSR/ndf   : 0.0400357

Final set of parameters            Asymptotic Standard Error
=======================            ==========================
E               = 3.70228          +/- 0.09886      (2.67%)
a               = 0.0455507        +/- 0.04911      (107.8%)

correlation matrix of the fit parameters:
                E      a      
E               1.000 
a               0.726  1.000 


*******************************************************************************
Tue Jan 27 15:50:43 2026


FIT:    data read from 'ene'     u 1:2
        format = x:z
        x range restricted to [0.00000 : *]
        #datapoints = 11
        residuals are weighted equally (unit weight)

function used for fitting: f0(x)
	f0(x) = E0*(1 - a0 /(x + a0))
fitted parameters initialized with current variable values

iter      chisq       delta/lim  lambda   E0            a0           
   0 6.5797509154e+01   0.00e+00  2.57e+00    5.000000e+00   1.000000e+00
   5 6.4722197261e+00  -7.81e-02  2.57e-05    7.278779e+00   4.945603e-01

After 5 iterations the fit converged.
final sum of squares of residuals : 6.47222
rel. change during last iteration : -7.81229e-07

degrees of freedom    (FIT_NDF)                        : 9
rms of residuals      (FIT_STDFIT) = sqrt(WSSR/ndf)    : 0.848019
variance of residuals (reduced chisquare) = WSSR/ndf   : 0.719136

Final set of parameters            Asymptotic Standard Error
=======================            ==========================
E0              = 7.27878          +/- 0.6165       (8.47%)
a0              = 0.49456          +/- 0.2521       (50.98%)

correlation matrix of the fit parameters:
                E0     a0     
E0              1.000 
a0              0.855  1.000 
