# Supplementary material for: Finite-Temperature Evolution of Frenkel Defects in Hybrid Perovskites: Healing and Lead-Methylammonium Antisite Pairs
Source: ACS Appl Mater Interfaces. 2026 Apr 9;18(15):22071–80. doi: 10.1021/acsami.6c02743 (PMC13107386; doi:10.1021/acsami.6c02743)
Supplement: Supplementary file 2 [file am6c02743_si_002.zip › supporting/fig4/PB/ene__]

       -572138.43100 
       -572015.34600 
       -572068.70500 
       -571998.77400 
       -571998.72900 
       -571989.14300 
       -571989.25000 
       -571984.77000 
       -571984.91800 
       -571982.97300 
       -571983.26100 
