# Supplementary material for: Finite-Temperature Evolution of Frenkel Defects in Hybrid Perovskites: Healing and Lead-Methylammonium Antisite Pairs
Source: ACS Appl Mater Interfaces. 2026 Apr 9;18(15):22071–80. doi: 10.1021/acsami.6c02743 (PMC13107386; doi:10.1021/acsami.6c02743)
Supplement: Supplementary file 2 [file am6c02743_si_002.zip › supporting/fig4/PB/range]

# formation  D  R10%   R20%
3.70227876104496 0.0455507240877731 0.409956516789958 0.258120769830714 0.182202896351092
7.27877899846169 0.494560257617285 4.45104231855557 2.80250812649795 1.97824103046914
