# Supplementary material for: Finite-Temperature Evolution of Frenkel Defects in Hybrid Perovskites: Healing and Lead-Methylammonium Antisite Pairs
Source: ACS Appl Mater Interfaces. 2026 Apr 9;18(15):22071–80. doi: 10.1021/acsami.6c02743 (PMC13107386; doi:10.1021/acsami.6c02743)
Supplement: Supplementary file 2 [file am6c02743_si_002.zip › supporting/fig4/PB/genera_Pb_frenkel_pairs.sh]

echo "0 0 0 0 0 0" > inp; database_crystals.sh MAPbI3_ortho_MYP0 >> inp; build_crystal2025.x < inp > unit.xyz 
xyz_coarsegrain_groups.x unit.xyz "Cs" 4 1 1 12 1 1 4 8 4 > unit.CG.xyz

Nx=10; Ny=10; Nz=2
Nx0=$(( Nx - 1 ))
Ny0=$(( Ny - 1 ))
Nz0=$(( Nz - 1 ))

echo "$Nx0 $Ny0 $Nz0 0 0 0" > inp; xyz2cellcoordinates.x unit.CG.xyz  >> inp; build_crystal2025.x < inp > cryst.CG.xyz 


# distance
for d in 1 2 3 4 5
do

# since the unit cells contains >1 formula units at each cell distance along the diagonal
# we choose two different positions for the second atom of the pair  
 # vacancy 
 P1=(1 1 1)
 # interstitial
 p=$(( ${P1[0]} + $d ))
 q=$(( ${P1[1]} + $d ))
 
 P2=($p $q 1)
 Q2=($p $q 1)

natsunit=20
idef=2
jdef=1
jdef2=2

# 1.1 2.1 3.1 4.1 ...
#
# i is idef at P1    name atom i --> As1
#
 c1=$( echo ${P1[@]} | awk "{print  (\$1 - 1) +  $Ny * (\$2 - 1) + $Nx * $Ny * (\$3 - 1)  }" )
  i=$(( c1 * natsunit + idef ))
 sed -n '1,2p' cryst.CG.xyz > def${d}_.xyz
 sed -n '3,$p' cryst.CG.xyz | awk -v i=${i} '(NR==i){print "As1",$2,$3,$4}(NR!=i){print $0}' >> def${d}_.xyz

 # j is jdef at P2     name atom j --> As2
 sed -n '1,2p' def${d}_.xyz > def${d}.1.xyz
 c2=$( echo ${P2[@]} | awk "{print  (\$1 - 1) +  $Ny * (\$2 - 1) + $Nx * $Ny * (\$3 - 1)  }" )
  j=$(( c2 * natsunit + jdef ))
 sed -n '3,$p' def${d}_.xyz | awk -v j=${j} '(NR==j){print "As2",$2,$3,$4}(NR!=j){print $0}' >> def${d}.1.xyz


# 1 2 3 4 5 
#
# i is idef at P1    name atom i --> As1   
# 
 c1=$( echo ${P1[@]} | awk "{print  (\$1 - 1) +  $Ny * (\$2 - 1) + $Nx * $Ny * (\$3 - 1)  }" )
 i=$(( c1 * natsunit + idef ))
 sed -n '1,2p' cryst.CG.xyz > def${d}_.xyz
 sed -n '3,$p' cryst.CG.xyz | awk -v i=${i} '(NR==i){print "As1",$2,$3,$4}(NR!=i){print $0}' >> def${d}_.xyz
 #echo $cc1

 # j is jdef2 of at Q2 name j --> As2
 sed -n '1,2p' def${d}_.xyz > def${d}.xyz
 c2=$( echo ${Q2[@]} | awk "{print  (\$1 - 1) +  $Ny * (\$2 - 1) + $Nx * $Ny * (\$3 - 1)  }" )
 j=$(( c2 * natsunit + jdef2 ))
 sed -n '3,$p' def${d}_.xyz | awk -v j=${j} '(NR==j){print "As2",$2,$3,$4}(NR!=j){print $0}' >> def${d}.xyz
 #echo $cc2


# i   Pb   --> CsA1
# j   CsA1 --> Pb
awk '{t=($1=="As1")}(t){                                  }(!t){print $0}' def${d}.1.xyz > temporary.xyz
awk '{t=($1=="As2")}(t){printf "Pb %f %f %f\n",$2-.5,$3,$4-1; printf "Pb %f %f %f\n",$2+2.5,$3,$4+1 }(!t){print $0}' temporary.xyz > DCG${d}.1.xyz

# i   Pb   --> As1 --> CsA1
# j   CsA1 --> As2 --> Pb
awk '{t=($1=="As1")}(t){}(!t){print $0}'    def${d}.xyz > temporary.xyz
awk '{t=($1=="As2")}(t){printf "Pb %f %f %f\n",$2-.5,$3+1,$4-1; printf "Pb %f %f %f\n",$2+2.5,$3,$4+1}(!t){print $0}'    temporary.xyz > DCG${d}.xyz


reorder_xyz.sh DCG${d}.1.xyz Pb I > temporary.xyz; mv temporary.xyz DCG${d}.1.xyz
reorder_xyz.sh DCG${d}.xyz   Pb I > temporary.xyz; mv temporary.xyz DCG${d}.xyz


xyz_uncoarsegrain_groups.x DCG${d}.xyz   molecules.CG.xyz > D${d}.xyz
xyz_uncoarsegrain_groups.x DCG${d}.1.xyz molecules.CG.xyz > D${d}.1.xyz

xyz_uncoarsegrain_groups.x  cryst.CG.xyz molecules.CG.xyz > cryst.xyz

done


reorder_xyz.sh  cryst.xyz Pb I > D0.xyz


dir=prepare
if [ ! -d $dir ]; then mkdir $dir; fi

mv DCG[0-9]*.xyz def[0-9]*.xyz  unit.xyz.log  $dir
rm inp
