# Supplementary material for: Finite-Temperature Evolution of Frenkel Defects in Hybrid Perovskites: Healing and Lead-Methylammonium Antisite Pairs
Source: ACS Appl Mater Interfaces. 2026 Apr 9;18(15):22071–80. doi: 10.1021/acsami.6c02743 (PMC13107386; doi:10.1021/acsami.6c02743)
Supplement: Supplementary file 2 [file am6c02743_si_002.zip › supporting/fig4/MA/ene300.bu]

0 0
0.636396 0.7
1.27279 3.7
1.90919 4.1
2.54558 3.9
3.18198 4
3.81838 3.1
4.45477 4.2
5.09117 4.2
5.72756 4.1
6.36396 4.5
