# Supplementary material for: Finite-Temperature Evolution of Frenkel Defects in Hybrid Perovskites: Healing and Lead-Methylammonium Antisite Pairs
Source: ACS Appl Mater Interfaces. 2026 Apr 9;18(15):22071–80. doi: 10.1021/acsami.6c02743 (PMC13107386; doi:10.1021/acsami.6c02743)
Supplement: Supplementary file 2 [file am6c02743_si_002.zip › supporting/fig4/MA/ene_]

0 -24810.9
0.636396 -24810.7
1.27279 -24806.3
1.90919 -24806
2.54558 -24805.9
3.18198 -24805.8
3.81838 -24805.7
4.45477 -24805.7
5.09117 -24805.6
5.72756 -24805.7
6.36396 -24805.6
