# Supplementary material for: Finite-Temperature Evolution of Frenkel Defects in Hybrid Perovskites: Healing and Lead-Methylammonium Antisite Pairs
Source: ACS Appl Mater Interfaces. 2026 Apr 9;18(15):22071–80. doi: 10.1021/acsami.6c02743 (PMC13107386; doi:10.1021/acsami.6c02743)
Supplement: Supplementary file 2 [file am6c02743_si_002.zip › supporting/fig4/MA/plot.gnu]

f(x)  = E*(1  - a  /(x + a )); E=5.  ; a=1 ; 
f0(x) = E0*(1 - a0 /(x + a0)); E0=5. ; a0=1; 


fit [0:] f(x)  'ene300' u 1:2 via E,a
fit [0:] f0(x) 'ene'     u 1:2 via E0,a0

set print 'range'
print '# formation  D  R10%   R20%'
print E,   a,     (1-0.1)/0.1*a ,(1-0.15)/0.15*a,   (1-0.2)/0.2*a
print E0,   a0,   (1-0.1)/0.1*a0,(1-0.15)/0.15*a0,  (1-0.2)/0.2*a0
unset print


set samples 1000
p [-0.2:7][-0.5:7] 'ene300' every ::0 u 1:2 w p pt 6 ps 2 lc "red"  t '',  (x > 0.0) ? f(x)  : 0/0   w l lw 2 dt 2 lc "red"  t '1/x','ene'               u 1:2 w p pt 8 ps 2 lc "blue" t '',  (x > 0.0) ? f0(x) : 0/0   w l lw 2 dt 2 lc "blue" t '' 

set xlabel "distance (nm)"; set ylabel "E (eV)"; 
set key bottom; 
@PDFCAIRO; @QT
