# Supplementary material for: Finite-Temperature Evolution of Frenkel Defects in Hybrid Perovskites: Healing and Lead-Methylammonium Antisite Pairs
Source: ACS Appl Mater Interfaces. 2026 Apr 9;18(15):22071–80. doi: 10.1021/acsami.6c02743 (PMC13107386; doi:10.1021/acsami.6c02743)
Supplement: Supplementary file 2 [file am6c02743_si_002.zip › supporting/fig4/MA/ene300__]

       -552919.77274 
       -552903.37796 
       -552832.86062 
       -552823.85578 
       -552829.51186 
       -552827.52002 
       -552847.39390 
       -552822.19668 
       -552823.11630 
       -552825.21022 
       -552814.00830 
