# Supplementary material for: Finite-Temperature Evolution of Frenkel Defects in Hybrid Perovskites: Healing and Lead-Methylammonium Antisite Pairs
Source: ACS Appl Mater Interfaces. 2026 Apr 9;18(15):22071–80. doi: 10.1021/acsami.6c02743 (PMC13107386; doi:10.1021/acsami.6c02743)
Supplement: Supplementary file 2 [file am6c02743_si_002.zip › supporting/fig4/MA/analysis_300.sh]

t=300
for i in 0 1 "1.1" 2 "2.1" 3 "3.1" 4 "4.1" 5 "5.1"; 
do 
   awk '/Step/,/Loop/' "${i}_${t}"/out | sed '/Step/d; /Loop/d' | tail -500 | awk '{e=e+$3; c++}END{ printf "%20.5f \n",e/c}' ; 
done > ene${t}__ 

s="9.0"
awk -v s=$s '{print (NR-1)* s*sqrt(2)*0.5 /10 , $1/23.060 }' ene${t}__ > ene${t}_

dataxy_shift_miny_at_zero.sh ene${t}_ > ene$t

# second line, distance 1 the V annihilates so we can exclude from the fitting
gsed -i.bu '2,2s/^/#/; 7s/^/#/' ene$t


#awk '(NR==1){print 0,$2}(NR>1){print}' summary1.dat_ > temporary; mv temporary summary1.dat_
#awk '(NR==1){print 0,$2}(NR>1){print}' summary2.dat_ > temporary; mv temporary summary2.dat_

echo "
f(x)  = E*(1  - a  /(x + a )); E=5.  ; a=1 ; 
f0(x) = E0*(1 - a0 /(x + a0)); E0=5. ; a0=1; 


fit [0:] f(x)  'ene${t}' u 1:2 via E,a
fit [0:] f0(x) 'ene'     u 1:2 via E0,a0

set print 'range'
print '# formation  D  R10%   R20%'
print E,   a,     (1-0.1)/0.1*a ,(1-0.15)/0.15*a,   (1-0.2)/0.2*a
print E0,   a0,   (1-0.1)/0.1*a0,(1-0.15)/0.15*a0,  (1-0.2)/0.2*a0
unset print


set samples 1000
p [-0.2:7][-0.5:7] \
'ene${t}' every ::0 u 1:2 w p pt 6 ps 2 lc \"red\"  t '',  (x > 0.0) ? f(x)  : 0/0   w l lw 2 dt 2 lc \"red\"  t '1/x',\
'ene'               u 1:2 w p pt 8 ps 2 lc \"blue\" t '',  (x > 0.0) ? f0(x) : 0/0   w l lw 2 dt 2 lc \"blue\" t '' 

set xlabel \"distance (nm)\"; set ylabel \"E (eV)\"; 
set key bottom; 
@PDFCAIRO; @QT
" > plot.gnu
gnuplot plot.gnu
cp plot.pdf basin$t.pdf

open basin$t.pdf
