# Supplementary material for: Finite-Temperature Evolution of Frenkel Defects in Hybrid Perovskites: Healing and Lead-Methylammonium Antisite Pairs
Source: ACS Appl Mater Interfaces. 2026 Apr 9;18(15):22071–80. doi: 10.1021/acsami.6c02743 (PMC13107386; doi:10.1021/acsami.6c02743)
Supplement: Supplementary file 2 [file am6c02743_si_002.zip › supporting/fig4/MA/ene]

0 0
#0.636396 0.2
1.27279 4.6
1.90919 4.9
2.54558 5
3.18198 5.1
3.81838 5.2
4.45477 5.2
5.09117 5.3
5.72756 5.2
6.36396 5.3
