# Supplementary material for: Finite-Temperature Evolution of Frenkel Defects in Hybrid Perovskites: Healing and Lead-Methylammonium Antisite Pairs
Source: ACS Appl Mater Interfaces. 2026 Apr 9;18(15):22071–80. doi: 10.1021/acsami.6c02743 (PMC13107386; doi:10.1021/acsami.6c02743)
Supplement: Supplementary file 2 [file am6c02743_si_002.zip › supporting/fig4/MA/fit.log]

*******************************************************************************
Tue Jan 27 15:55:23 2026


FIT:    data read from 'ene' u 1:2
        format = x:z
        x range restricted to [0.00000 : *]
        #datapoints = 10
        residuals are weighted equally (unit weight)

function used for fitting: f(x)
	f(x)= E - a /(x + d)
fitted parameters initialized with current variable values

iter      chisq       delta/lim  lambda   E             a             d            
   0 1.0277757785e+01   0.00e+00  2.94e+00    5.000000e+00   1.000000e+00   5.000000e-01
   5 1.0590188802e-02  -4.39e-04  2.94e-05    5.495579e+00   1.335653e+00   2.430362e-01

After 5 iterations the fit converged.
final sum of squares of residuals : 0.0105902
rel. change during last iteration : -4.39316e-09

degrees of freedom    (FIT_NDF)                        : 7
rms of residuals      (FIT_STDFIT) = sqrt(WSSR/ndf)    : 0.0388958
variance of residuals (reduced chisquare) = WSSR/ndf   : 0.00151288

Final set of parameters            Asymptotic Standard Error
=======================            ==========================
E               = 5.49558          +/- 0.0307       (0.5587%)
a               = 1.33565          +/- 0.1004       (7.516%)
d               = 0.243036         +/- 0.01719      (7.073%)

correlation matrix of the fit parameters:
                E      a      d      
E               1.000 
a               0.905  1.000 
d               0.885  0.994  1.000 


*******************************************************************************
Tue Jan 27 15:57:26 2026


FIT:    data read from 'ene' u 1:2
        format = x:z
        x range restricted to [0.00000 : *]
        #datapoints = 10
        residuals are weighted equally (unit weight)

function used for fitting: f(x)
	f(x)= E - a /(x + d)
fitted parameters initialized with current variable values

iter      chisq       delta/lim  lambda   E             a             d            
   0 1.0277757785e+01   0.00e+00  2.94e+00    5.000000e+00   1.000000e+00   5.000000e-01
   5 1.0590188802e-02  -4.39e-04  2.94e-05    5.495579e+00   1.335653e+00   2.430362e-01

After 5 iterations the fit converged.
final sum of squares of residuals : 0.0105902
rel. change during last iteration : -4.39316e-09

degrees of freedom    (FIT_NDF)                        : 7
rms of residuals      (FIT_STDFIT) = sqrt(WSSR/ndf)    : 0.0388958
variance of residuals (reduced chisquare) = WSSR/ndf   : 0.00151288

Final set of parameters            Asymptotic Standard Error
=======================            ==========================
E               = 5.49558          +/- 0.0307       (0.5587%)
a               = 1.33565          +/- 0.1004       (7.516%)
d               = 0.243036         +/- 0.01719      (7.073%)

correlation matrix of the fit parameters:
                E      a      d      
E               1.000 
a               0.905  1.000 
d               0.885  0.994  1.000 


*******************************************************************************
Tue Jan 27 15:57:32 2026


FIT:    data read from 'ene300' u 1:2
        format = x:z
        x range restricted to [0.00000 : *]
        #datapoints = 8
        residuals are weighted equally (unit weight)

function used for fitting: f(x)
	f(x)  = E*(1  - a  /(x + a ))
fitted parameters initialized with current variable values

iter      chisq       delta/lim  lambda   E             a            
   0 8.7540028381e-01   0.00e+00  2.67e+00    5.000000e+00   1.000000e+00
   5 1.3991009881e-01  -6.27e-03  2.67e-05    4.403587e+00   2.247221e-01

After 5 iterations the fit converged.
final sum of squares of residuals : 0.13991
rel. change during last iteration : -6.27106e-08

degrees of freedom    (FIT_NDF)                        : 6
rms of residuals      (FIT_STDFIT) = sqrt(WSSR/ndf)    : 0.152703
variance of residuals (reduced chisquare) = WSSR/ndf   : 0.0233183

Final set of parameters            Asymptotic Standard Error
=======================            ==========================
E               = 4.40359          +/- 0.1612       (3.66%)
a               = 0.224722         +/- 0.1312       (58.39%)

correlation matrix of the fit parameters:
                E      a      
E               1.000 
a               0.925  1.000 


*******************************************************************************
Tue Jan 27 15:57:32 2026


FIT:    data read from 'ene'     u 1:2
        format = x:z
        x range restricted to [0.00000 : *]
        #datapoints = 10
        residuals are weighted equally (unit weight)

function used for fitting: f0(x)
	f0(x) = E0*(1 - a0 /(x + a0))
fitted parameters initialized with current variable values

iter      chisq       delta/lim  lambda   E0            a0           
   0 1.5410347707e+01   0.00e+00  2.64e+00    5.000000e+00   1.000000e+00
   5 1.0590201813e-02  -1.34e-02  2.64e-05    5.495580e+00   2.430424e-01

After 5 iterations the fit converged.
final sum of squares of residuals : 0.0105902
rel. change during last iteration : -1.33884e-07

degrees of freedom    (FIT_NDF)                        : 8
rms of residuals      (FIT_STDFIT) = sqrt(WSSR/ndf)    : 0.0363837
variance of residuals (reduced chisquare) = WSSR/ndf   : 0.00132378

Final set of parameters            Asymptotic Standard Error
=======================            ==========================
E0              = 5.49558          +/- 0.02872      (0.5226%)
a0              = 0.243042         +/- 0.01594      (6.559%)

correlation matrix of the fit parameters:
                E0     a0     
E0              1.000 
a0              0.890  1.000 


*******************************************************************************
Tue Jan 27 15:57:49 2026


FIT:    data read from 'ene300' u 1:2
        format = x:z
        x range restricted to [0.00000 : *]
        #datapoints = 11
        residuals are weighted equally (unit weight)

function used for fitting: f(x)
	f(x)  = E*(1  - a  /(x + a ))
fitted parameters initialized with current variable values

iter      chisq       delta/lim  lambda   E             a            
   0 3.9776564542e+00   0.00e+00  2.57e+00    5.000000e+00   1.000000e+00
   3 3.9511896624e+00  -3.31e-02  2.57e-03    5.061986e+00   9.934409e-01

After 3 iterations the fit converged.
final sum of squares of residuals : 3.95119
rel. change during last iteration : -3.30855e-07

degrees of freedom    (FIT_NDF)                        : 9
rms of residuals      (FIT_STDFIT) = sqrt(WSSR/ndf)    : 0.662587
variance of residuals (reduced chisquare) = WSSR/ndf   : 0.439021

Final set of parameters            Asymptotic Standard Error
=======================            ==========================
E               = 5.06199          +/- 0.6788       (13.41%)
a               = 0.993441         +/- 0.5355       (53.91%)

correlation matrix of the fit parameters:
                E      a      
E               1.000 
a               0.909  1.000 


*******************************************************************************
Tue Jan 27 15:57:49 2026


FIT:    data read from 'ene'     u 1:2
        format = x:z
        x range restricted to [0.00000 : *]
        #datapoints = 10
        residuals are weighted equally (unit weight)

function used for fitting: f0(x)
	f0(x) = E0*(1 - a0 /(x + a0))
fitted parameters initialized with current variable values

iter      chisq       delta/lim  lambda   E0            a0           
   0 1.5410347707e+01   0.00e+00  2.64e+00    5.000000e+00   1.000000e+00
   5 1.0590201813e-02  -1.34e-02  2.64e-05    5.495580e+00   2.430424e-01

After 5 iterations the fit converged.
final sum of squares of residuals : 0.0105902
rel. change during last iteration : -1.33884e-07

degrees of freedom    (FIT_NDF)                        : 8
rms of residuals      (FIT_STDFIT) = sqrt(WSSR/ndf)    : 0.0363837
variance of residuals (reduced chisquare) = WSSR/ndf   : 0.00132378

Final set of parameters            Asymptotic Standard Error
=======================            ==========================
E0              = 5.49558          +/- 0.02872      (0.5226%)
a0              = 0.243042         +/- 0.01594      (6.559%)

correlation matrix of the fit parameters:
                E0     a0     
E0              1.000 
a0              0.890  1.000 


*******************************************************************************
Tue Jan 27 15:58:33 2026


FIT:    data read from 'ene300' u 1:2
        format = x:z
        x range restricted to [0.00000 : *]
        #datapoints = 9
        residuals are weighted equally (unit weight)

function used for fitting: f(x)
	f(x)  = E*(1  - a  /(x + a ))
fitted parameters initialized with current variable values

iter      chisq       delta/lim  lambda   E             a            
   0 1.6852909945e+00   0.00e+00  2.62e+00    5.000000e+00   1.000000e+00
   5 1.4053874930e-01  -6.01e-02  2.62e-05    4.421252e+00   2.420721e-01

After 5 iterations the fit converged.
final sum of squares of residuals : 0.140539
rel. change during last iteration : -6.01113e-07

degrees of freedom    (FIT_NDF)                        : 7
rms of residuals      (FIT_STDFIT) = sqrt(WSSR/ndf)    : 0.141693
variance of residuals (reduced chisquare) = WSSR/ndf   : 0.020077

Final set of parameters            Asymptotic Standard Error
=======================            ==========================
E               = 4.42125          +/- 0.1156       (2.614%)
a               = 0.242072         +/- 0.07755      (32.03%)

correlation matrix of the fit parameters:
                E      a      
E               1.000 
a               0.884  1.000 


*******************************************************************************
Tue Jan 27 15:58:33 2026


FIT:    data read from 'ene'     u 1:2
        format = x:z
        x range restricted to [0.00000 : *]
        #datapoints = 10
        residuals are weighted equally (unit weight)

function used for fitting: f0(x)
	f0(x) = E0*(1 - a0 /(x + a0))
fitted parameters initialized with current variable values

iter      chisq       delta/lim  lambda   E0            a0           
   0 1.5410347707e+01   0.00e+00  2.64e+00    5.000000e+00   1.000000e+00
   5 1.0590201813e-02  -1.34e-02  2.64e-05    5.495580e+00   2.430424e-01

After 5 iterations the fit converged.
final sum of squares of residuals : 0.0105902
rel. change during last iteration : -1.33884e-07

degrees of freedom    (FIT_NDF)                        : 8
rms of residuals      (FIT_STDFIT) = sqrt(WSSR/ndf)    : 0.0363837
variance of residuals (reduced chisquare) = WSSR/ndf   : 0.00132378

Final set of parameters            Asymptotic Standard Error
=======================            ==========================
E0              = 5.49558          +/- 0.02872      (0.5226%)
a0              = 0.243042         +/- 0.01594      (6.559%)

correlation matrix of the fit parameters:
                E0     a0     
E0              1.000 
a0              0.890  1.000 
