# Supplementary material for: Finite-Temperature Evolution of Frenkel Defects in Hybrid Perovskites: Healing and Lead-Methylammonium Antisite Pairs
Source: ACS Appl Mater Interfaces. 2026 Apr 9;18(15):22071–80. doi: 10.1021/acsami.6c02743 (PMC13107386; doi:10.1021/acsami.6c02743)
Supplement: Supplementary file 2 [file am6c02743_si_002.zip › supporting/fig4/MA/analysis.sh]

for i in 0 1 "1.1" 2 "2.1" 3 "3.1" 4 "4.1" 5 "5.1"; 
do 
awk '/Step/,/Loop/' "$i"/out | sed '/Step/d; /Loop/d' | tail -10 | awk '{e=e+$3; c++}END{printf "%20.5f \n",e/c}' ; done > ene__

s="9.0"
awk -v s=$s '{print (NR-1)* s*sqrt(2)*0.5 /10 , $1/23.060}' ene__ > ene_

dataxy_shift_miny_at_zero.sh ene_ > ene

# second line, distance 1 the V annihilates so we can exclude from the fitting
gsed -i.bu '2s/^/#/' ene


echo "
f(x)= E - a /(x + d)
E=5. ; a=1; d=0.5

fit [0:] f(x) 'ene' u 1:2 via E,a,d
set samples 1000
p [-0.2:7][-0.5:7.0] 'ene' every ::0 u 1:2 w p pt 6 ps 2 lc \"red\" t '',\
(x > 0.0) ? f(x) : 0/0   w l lw 2 dt 2 lc \"black\" t '1/x';\
set xlabel \"distance (nm)\"; set ylabel \"E (eV)\"; 
set key bottom; 
@PDFCAIRO; @QT
" > plot.gnu
gnuplot plot.gnu
cp plot.pdf basin.pdf

open basin.pdf
