# Supplementary material for: Finite-Temperature Evolution of Frenkel Defects in Hybrid Perovskites: Healing and Lead-Methylammonium Antisite Pairs
Source: ACS Appl Mater Interfaces. 2026 Apr 9;18(15):22071–80. doi: 10.1021/acsami.6c02743 (PMC13107386; doi:10.1021/acsami.6c02743)
Supplement: Supplementary file 2 [file am6c02743_si_002.zip › supporting/fig4/MA/ene__]

       -572138.43100 
       -572135.76500 
       -572032.88900 
       -572026.60500 
       -572023.19700 
       -572021.46200 
       -572019.22000 
       -572019.94200 
       -572017.77300 
       -572018.88300 
       -572018.19000 
