# Supplementary material for: Finite-Temperature Evolution of Frenkel Defects in Hybrid Perovskites: Healing and Lead-Methylammonium Antisite Pairs
Source: ACS Appl Mater Interfaces. 2026 Apr 9;18(15):22071–80. doi: 10.1021/acsami.6c02743 (PMC13107386; doi:10.1021/acsami.6c02743)
Supplement: Supplementary file 2 [file am6c02743_si_002.zip › supporting/fig4/MA/range]

# formation  D  R10%   R20%
4.42125176749678 0.242072081716951 2.17864873545256 1.37174179639605 0.968288326867803
5.49558031421932 0.243042424320845 2.18738181888761 1.37724040448479 0.972169697283381
