# Supplementary material for: Finite-Temperature Evolution of Frenkel Defects in Hybrid Perovskites: Healing and Lead-Methylammonium Antisite Pairs
Source: ACS Appl Mater Interfaces. 2026 Apr 9;18(15):22071–80. doi: 10.1021/acsami.6c02743 (PMC13107386; doi:10.1021/acsami.6c02743)
Supplement: Supplementary file 2 [file am6c02743_si_002.zip › supporting/fig4/I/ene300__]

       -552919.77274 
       -552900.33426 
       -552905.66676 
       -552896.31304 
       -552889.91392 
       -552841.77180 
       -552835.97566 
       -552830.72262 
       -552835.41142 
       -552844.15728 
       -552831.66590 
