# Supplementary material for: Finite-Temperature Evolution of Frenkel Defects in Hybrid Perovskites: Healing and Lead-Methylammonium Antisite Pairs
Source: ACS Appl Mater Interfaces. 2026 Apr 9;18(15):22071–80. doi: 10.1021/acsami.6c02743 (PMC13107386; doi:10.1021/acsami.6c02743)
Supplement: Supplementary file 2 [file am6c02743_si_002.zip › supporting/fig4/I/ene300_]

0 -23977.4
0.636396 -23976.6
1.27279 -23976.8
1.90919 -23976.4
2.54558 -23976.1
3.18198 -23974.1
3.81838 -23973.8
4.45477 -23973.6
5.09117 -23973.8
5.72756 -23974.2
6.36396 -23973.6
