# Supplementary material for: Finite-Temperature Evolution of Frenkel Defects in Hybrid Perovskites: Healing and Lead-Methylammonium Antisite Pairs
Source: ACS Appl Mater Interfaces. 2026 Apr 9;18(15):22071–80. doi: 10.1021/acsami.6c02743 (PMC13107386; doi:10.1021/acsami.6c02743)
Supplement: Supplementary file 2 [file am6c02743_si_002.zip › supporting/fig4/I/fit.log]

*******************************************************************************
Tue Jan 27 14:07:54 2026


FIT:    data read from 'ene' u 1:2
        format = x:z
        x range restricted to [0.00000 : *]
        #datapoints = 11
        residuals are weighted equally (unit weight)

function used for fitting: f(x)
	f(x)= E - a /(x + d)
fitted parameters initialized with current variable values

iter      chisq       delta/lim  lambda   E             a             d            
   0 1.0087597377e+01   0.00e+00  2.94e+00    5.000000e+00   1.000000e+00   5.000000e-01
   6 2.6133383926e-02  -1.86e-02  2.94e-05    5.249472e+00   6.168358e-01   1.175221e-01

After 6 iterations the fit converged.
final sum of squares of residuals : 0.0261334
rel. change during last iteration : -1.86477e-07

degrees of freedom    (FIT_NDF)                        : 8
rms of residuals      (FIT_STDFIT) = sqrt(WSSR/ndf)    : 0.0571548
variance of residuals (reduced chisquare) = WSSR/ndf   : 0.00326667

Final set of parameters            Asymptotic Standard Error
=======================            ==========================
E               = 5.24947          +/- 0.03019      (0.5752%)
a               = 0.616836         +/- 0.06259      (10.15%)
d               = 0.117522         +/- 0.0115       (9.787%)

correlation matrix of the fit parameters:
                E      a      d      
E               1.000 
a               0.799  1.000 
d               0.772  0.993  1.000 


*******************************************************************************
Tue Jan 27 14:08:27 2026


FIT:    data read from 'ene300' u 1:2
        format = x:z
        x range restricted to [0.00000 : *]
        #datapoints = 7
        residuals are weighted equally (unit weight)

function used for fitting: f(x)
	f(x)  = E  - a  /(x + d )
fitted parameters initialized with current variable values

iter      chisq       delta/lim  lambda   E             a             d            
   0 1.8692412014e+01   0.00e+00  2.95e+00    5.000000e+00   1.000000e+00   5.000000e-01
   5 2.8948725241e-01  -4.83e-03  2.95e-05    3.837473e+00   1.409192e+00   3.672059e-01

After 5 iterations the fit converged.
final sum of squares of residuals : 0.289487
rel. change during last iteration : -4.83494e-08

degrees of freedom    (FIT_NDF)                        : 4
rms of residuals      (FIT_STDFIT) = sqrt(WSSR/ndf)    : 0.26902
variance of residuals (reduced chisquare) = WSSR/ndf   : 0.0723718

Final set of parameters            Asymptotic Standard Error
=======================            ==========================
E               = 3.83747          +/- 0.5469       (14.25%)
a               = 1.40919          +/- 2.835        (201.2%)
d               = 0.367206         +/- 0.6888       (187.6%)

correlation matrix of the fit parameters:
                E      a      d      
E               1.000 
a               0.979  1.000 
d               0.975  0.999  1.000 


*******************************************************************************
Tue Jan 27 14:08:27 2026


FIT:    data read from 'ene'     u 1:2
        format = x:z
        x range restricted to [0.00000 : *]
        #datapoints = 11
        residuals are weighted equally (unit weight)

function used for fitting: f0(x)
	f0(x) = E0 - a0 /(x + d0)
fitted parameters initialized with current variable values

iter      chisq       delta/lim  lambda   E0            a0            d0           
   0 1.0087597377e+01   0.00e+00  2.94e+00    5.000000e+00   1.000000e+00   5.000000e-01
   6 2.6133383926e-02  -1.86e-02  2.94e-05    5.249472e+00   6.168358e-01   1.175221e-01

After 6 iterations the fit converged.
final sum of squares of residuals : 0.0261334
rel. change during last iteration : -1.86477e-07

degrees of freedom    (FIT_NDF)                        : 8
rms of residuals      (FIT_STDFIT) = sqrt(WSSR/ndf)    : 0.0571548
variance of residuals (reduced chisquare) = WSSR/ndf   : 0.00326667

Final set of parameters            Asymptotic Standard Error
=======================            ==========================
E0              = 5.24947          +/- 0.03019      (0.5752%)
a0              = 0.616836         +/- 0.06259      (10.15%)
d0              = 0.117522         +/- 0.0115       (9.787%)

correlation matrix of the fit parameters:
                E0     a0     d0     
E0              1.000 
a0              0.799  1.000 
d0              0.772  0.993  1.000 


*******************************************************************************
Tue Jan 27 14:09:25 2026


FIT:    data read from 'ene300' u 1:2
        format = x:z
        x range restricted to [0.00000 : *]
        #datapoints = 7
        residuals are weighted equally (unit weight)

function used for fitting: f(x)
	f(x)  = E  - a  /(x + d )
fitted parameters initialized with current variable values

iter      chisq       delta/lim  lambda   E             a             d            
   0 1.8692412014e+01   0.00e+00  2.95e+00    5.000000e+00   1.000000e+00   5.000000e-01
   5 2.8948725241e-01  -4.83e-03  2.95e-05    3.837473e+00   1.409192e+00   3.672059e-01

After 5 iterations the fit converged.
final sum of squares of residuals : 0.289487
rel. change during last iteration : -4.83494e-08

degrees of freedom    (FIT_NDF)                        : 4
rms of residuals      (FIT_STDFIT) = sqrt(WSSR/ndf)    : 0.26902
variance of residuals (reduced chisquare) = WSSR/ndf   : 0.0723718

Final set of parameters            Asymptotic Standard Error
=======================            ==========================
E               = 3.83747          +/- 0.5469       (14.25%)
a               = 1.40919          +/- 2.835        (201.2%)
d               = 0.367206         +/- 0.6888       (187.6%)

correlation matrix of the fit parameters:
                E      a      d      
E               1.000 
a               0.979  1.000 
d               0.975  0.999  1.000 


*******************************************************************************
Tue Jan 27 14:09:25 2026


FIT:    data read from 'ene'     u 1:2
        format = x:z
        x range restricted to [0.00000 : *]
        #datapoints = 11
        residuals are weighted equally (unit weight)

function used for fitting: f0(x)
	f0(x) = E0 - a0 /(x + d0)
fitted parameters initialized with current variable values

iter      chisq       delta/lim  lambda   E0            a0            d0           
   0 1.0087597377e+01   0.00e+00  2.94e+00    5.000000e+00   1.000000e+00   5.000000e-01
   6 2.6133383926e-02  -1.86e-02  2.94e-05    5.249472e+00   6.168358e-01   1.175221e-01

After 6 iterations the fit converged.
final sum of squares of residuals : 0.0261334
rel. change during last iteration : -1.86477e-07

degrees of freedom    (FIT_NDF)                        : 8
rms of residuals      (FIT_STDFIT) = sqrt(WSSR/ndf)    : 0.0571548
variance of residuals (reduced chisquare) = WSSR/ndf   : 0.00326667

Final set of parameters            Asymptotic Standard Error
=======================            ==========================
E0              = 5.24947          +/- 0.03019      (0.5752%)
a0              = 0.616836         +/- 0.06259      (10.15%)
d0              = 0.117522         +/- 0.0115       (9.787%)

correlation matrix of the fit parameters:
                E0     a0     d0     
E0              1.000 
a0              0.799  1.000 
d0              0.772  0.993  1.000 


*******************************************************************************
Tue Jan 27 14:09:39 2026


FIT:    data read from 'ene300' u 1:2
        format = x:z
        x range restricted to [0.00000 : *]
        #datapoints = 11
        residuals are weighted equally (unit weight)

function used for fitting: f(x)
	f(x)  = E*(1  - a  /(x + a ))
fitted parameters initialized with current variable values

iter      chisq       delta/lim  lambda   E             a            
   0 2.5688911979e+01   0.00e+00  2.57e+00    5.000000e+00   1.000000e+00
   5 8.7122446323e+00  -3.35e-02  2.57e-05    8.194281e+00   7.462189e+00

After 5 iterations the fit converged.
final sum of squares of residuals : 8.71224
rel. change during last iteration : -3.34801e-07

degrees of freedom    (FIT_NDF)                        : 9
rms of residuals      (FIT_STDFIT) = sqrt(WSSR/ndf)    : 0.983884
variance of residuals (reduced chisquare) = WSSR/ndf   : 0.968027

Final set of parameters            Asymptotic Standard Error
=======================            ==========================
E               = 8.19428          +/- 7.484        (91.34%)
a               = 7.46219          +/- 10.85        (145.4%)

correlation matrix of the fit parameters:
                E      a      
E               1.000 
a               0.992  1.000 


*******************************************************************************
Tue Jan 27 14:09:39 2026


FIT:    data read from 'ene'     u 1:2
        format = x:z
        x range restricted to [0.00000 : *]
        #datapoints = 11
        residuals are weighted equally (unit weight)

function used for fitting: f0(x)
	f0(x) = E0*(1 - a0 /(x + a0))
fitted parameters initialized with current variable values

iter      chisq       delta/lim  lambda   E0            a0           
   0 2.1265885831e+01   0.00e+00  2.57e+00    5.000000e+00   1.000000e+00
   6 2.6134012666e-02  -2.04e-01  2.57e-06    5.249466e+00   1.174998e-01

After 6 iterations the fit converged.
final sum of squares of residuals : 0.026134
rel. change during last iteration : -2.04257e-06

degrees of freedom    (FIT_NDF)                        : 9
rms of residuals      (FIT_STDFIT) = sqrt(WSSR/ndf)    : 0.0538867
variance of residuals (reduced chisquare) = WSSR/ndf   : 0.00290378

Final set of parameters            Asymptotic Standard Error
=======================            ==========================
E0              = 5.24947          +/- 0.02847      (0.5423%)
a0              = 0.1175           +/- 0.01074      (9.136%)

correlation matrix of the fit parameters:
                E0     a0     
E0              1.000 
a0              0.777  1.000 


*******************************************************************************
Tue Jan 27 14:14:05 2026


FIT:    data read from 'ene300' u 1:2
        format = x:z
        x range restricted to [0.00000 : *]
        #datapoints = 7
        residuals are weighted equally (unit weight)

function used for fitting: f(x)
	f(x)  = E*(1  - a  /(x + a ))
fitted parameters initialized with current variable values

iter      chisq       delta/lim  lambda   E             a            
   0 2.1896426770e+00   0.00e+00  2.73e+00    5.000000e+00   1.000000e+00
   5 2.8948726988e-01  -2.34e-02  2.73e-05    3.837457e+00   3.672001e-01

After 5 iterations the fit converged.
final sum of squares of residuals : 0.289487
rel. change during last iteration : -2.33648e-07

degrees of freedom    (FIT_NDF)                        : 5
rms of residuals      (FIT_STDFIT) = sqrt(WSSR/ndf)    : 0.240619
variance of residuals (reduced chisquare) = WSSR/ndf   : 0.0578975

Final set of parameters            Asymptotic Standard Error
=======================            ==========================
E               = 3.83746          +/- 0.4891       (12.75%)
a               = 0.3672           +/- 0.6149       (167.5%)

correlation matrix of the fit parameters:
                E      a      
E               1.000 
a               0.976  1.000 


*******************************************************************************
Tue Jan 27 14:14:05 2026


FIT:    data read from 'ene'     u 1:2
        format = x:z
        x range restricted to [0.00000 : *]
        #datapoints = 11
        residuals are weighted equally (unit weight)

function used for fitting: f0(x)
	f0(x) = E0*(1 - a0 /(x + a0))
fitted parameters initialized with current variable values

iter      chisq       delta/lim  lambda   E0            a0           
   0 2.1265885831e+01   0.00e+00  2.57e+00    5.000000e+00   1.000000e+00
   6 2.6134012666e-02  -2.04e-01  2.57e-06    5.249466e+00   1.174998e-01

After 6 iterations the fit converged.
final sum of squares of residuals : 0.026134
rel. change during last iteration : -2.04257e-06

degrees of freedom    (FIT_NDF)                        : 9
rms of residuals      (FIT_STDFIT) = sqrt(WSSR/ndf)    : 0.0538867
variance of residuals (reduced chisquare) = WSSR/ndf   : 0.00290378

Final set of parameters            Asymptotic Standard Error
=======================            ==========================
E0              = 5.24947          +/- 0.02847      (0.5423%)
a0              = 0.1175           +/- 0.01074      (9.136%)

correlation matrix of the fit parameters:
                E0     a0     
E0              1.000 
a0              0.777  1.000 


*******************************************************************************
Tue Jan 27 14:16:03 2026


FIT:    data read from 'ene300' u 1:2
        format = x:z
        x range restricted to [0.00000 : *]
        #datapoints = 7
        residuals are weighted equally (unit weight)

function used for fitting: f(x)
	f(x)  = E*(1  - a  /(x + a ))
fitted parameters initialized with current variable values

iter      chisq       delta/lim  lambda   E             a            
   0 2.1896426770e+00   0.00e+00  2.73e+00    5.000000e+00   1.000000e+00
   5 2.8948726988e-01  -2.34e-02  2.73e-05    3.837457e+00   3.672001e-01

After 5 iterations the fit converged.
final sum of squares of residuals : 0.289487
rel. change during last iteration : -2.33648e-07

degrees of freedom    (FIT_NDF)                        : 5
rms of residuals      (FIT_STDFIT) = sqrt(WSSR/ndf)    : 0.240619
variance of residuals (reduced chisquare) = WSSR/ndf   : 0.0578975

Final set of parameters            Asymptotic Standard Error
=======================            ==========================
E               = 3.83746          +/- 0.4891       (12.75%)
a               = 0.3672           +/- 0.6149       (167.5%)

correlation matrix of the fit parameters:
                E      a      
E               1.000 
a               0.976  1.000 


*******************************************************************************
Tue Jan 27 14:16:03 2026


FIT:    data read from 'ene'     u 1:2
        format = x:z
        x range restricted to [0.00000 : *]
        #datapoints = 11
        residuals are weighted equally (unit weight)

function used for fitting: f0(x)
	f0(x) = E0*(1 - a0 /(x + a0))
fitted parameters initialized with current variable values

iter      chisq       delta/lim  lambda   E0            a0           
   0 2.1265885831e+01   0.00e+00  2.57e+00    5.000000e+00   1.000000e+00
   6 2.6134012666e-02  -2.04e-01  2.57e-06    5.249466e+00   1.174998e-01

After 6 iterations the fit converged.
final sum of squares of residuals : 0.026134
rel. change during last iteration : -2.04257e-06

degrees of freedom    (FIT_NDF)                        : 9
rms of residuals      (FIT_STDFIT) = sqrt(WSSR/ndf)    : 0.0538867
variance of residuals (reduced chisquare) = WSSR/ndf   : 0.00290378

Final set of parameters            Asymptotic Standard Error
=======================            ==========================
E0              = 5.24947          +/- 0.02847      (0.5423%)
a0              = 0.1175           +/- 0.01074      (9.136%)

correlation matrix of the fit parameters:
                E0     a0     
E0              1.000 
a0              0.777  1.000 


*******************************************************************************
Tue Jan 27 14:52:35 2026


FIT:    data read from 'ene300' u 1:2
        format = x:z
        x range restricted to [0.00000 : *]
        #datapoints = 7
        residuals are weighted equally (unit weight)

function used for fitting: f(x)
	f(x)  = E*(1  - a  /(x + a ))
fitted parameters initialized with current variable values

iter      chisq       delta/lim  lambda   E             a            
   0 2.1896426770e+00   0.00e+00  2.73e+00    5.000000e+00   1.000000e+00
   5 2.8948726988e-01  -2.34e-02  2.73e-05    3.837457e+00   3.672001e-01

After 5 iterations the fit converged.
final sum of squares of residuals : 0.289487
rel. change during last iteration : -2.33648e-07

degrees of freedom    (FIT_NDF)                        : 5
rms of residuals      (FIT_STDFIT) = sqrt(WSSR/ndf)    : 0.240619
variance of residuals (reduced chisquare) = WSSR/ndf   : 0.0578975

Final set of parameters            Asymptotic Standard Error
=======================            ==========================
E               = 3.83746          +/- 0.4891       (12.75%)
a               = 0.3672           +/- 0.6149       (167.5%)

correlation matrix of the fit parameters:
                E      a      
E               1.000 
a               0.976  1.000 


*******************************************************************************
Tue Jan 27 14:52:35 2026


FIT:    data read from 'ene'     u 1:2
        format = x:z
        x range restricted to [0.00000 : *]
        #datapoints = 11
        residuals are weighted equally (unit weight)

function used for fitting: f0(x)
	f0(x) = E0*(1 - a0 /(x + a0))
fitted parameters initialized with current variable values

iter      chisq       delta/lim  lambda   E0            a0           
   0 2.1265885831e+01   0.00e+00  2.57e+00    5.000000e+00   1.000000e+00
   6 2.6134012666e-02  -2.04e-01  2.57e-06    5.249466e+00   1.174998e-01

After 6 iterations the fit converged.
final sum of squares of residuals : 0.026134
rel. change during last iteration : -2.04257e-06

degrees of freedom    (FIT_NDF)                        : 9
rms of residuals      (FIT_STDFIT) = sqrt(WSSR/ndf)    : 0.0538867
variance of residuals (reduced chisquare) = WSSR/ndf   : 0.00290378

Final set of parameters            Asymptotic Standard Error
=======================            ==========================
E0              = 5.24947          +/- 0.02847      (0.5423%)
a0              = 0.1175           +/- 0.01074      (9.136%)

correlation matrix of the fit parameters:
                E0     a0     
E0              1.000 
a0              0.777  1.000 


*******************************************************************************
Tue Jan 27 15:24:06 2026


FIT:    data read from 'ene300' u 1:2
        format = x:z
        x range restricted to [0.00000 : *]
        #datapoints = 7
        residuals are weighted equally (unit weight)

function used for fitting: f(x)
	f(x)  = E*(1  - a  /(x + a ))
fitted parameters initialized with current variable values

iter      chisq       delta/lim  lambda   E             a            
   0 2.1896426770e+00   0.00e+00  2.73e+00    5.000000e+00   1.000000e+00
   5 2.8948726988e-01  -2.34e-02  2.73e-05    3.837457e+00   3.672001e-01

After 5 iterations the fit converged.
final sum of squares of residuals : 0.289487
rel. change during last iteration : -2.33648e-07

degrees of freedom    (FIT_NDF)                        : 5
rms of residuals      (FIT_STDFIT) = sqrt(WSSR/ndf)    : 0.240619
variance of residuals (reduced chisquare) = WSSR/ndf   : 0.0578975

Final set of parameters            Asymptotic Standard Error
=======================            ==========================
E               = 3.83746          +/- 0.4891       (12.75%)
a               = 0.3672           +/- 0.6149       (167.5%)

correlation matrix of the fit parameters:
                E      a      
E               1.000 
a               0.976  1.000 


*******************************************************************************
Tue Jan 27 15:24:06 2026


FIT:    data read from 'ene'     u 1:2
        format = x:z
        x range restricted to [0.00000 : *]
        #datapoints = 11
        residuals are weighted equally (unit weight)

function used for fitting: f0(x)
	f0(x) = E0*(1 - a0 /(x + a0))
fitted parameters initialized with current variable values

iter      chisq       delta/lim  lambda   E0            a0           
   0 2.1265885831e+01   0.00e+00  2.57e+00    5.000000e+00   1.000000e+00
   6 2.6134012666e-02  -2.04e-01  2.57e-06    5.249466e+00   1.174998e-01

After 6 iterations the fit converged.
final sum of squares of residuals : 0.026134
rel. change during last iteration : -2.04257e-06

degrees of freedom    (FIT_NDF)                        : 9
rms of residuals      (FIT_STDFIT) = sqrt(WSSR/ndf)    : 0.0538867
variance of residuals (reduced chisquare) = WSSR/ndf   : 0.00290378

Final set of parameters            Asymptotic Standard Error
=======================            ==========================
E0              = 5.24947          +/- 0.02847      (0.5423%)
a0              = 0.1175           +/- 0.01074      (9.136%)

correlation matrix of the fit parameters:
                E0     a0     
E0              1.000 
a0              0.777  1.000 


*******************************************************************************
Tue Jan 27 15:24:26 2026


FIT:    data read from 'ene300' u 1:2
        format = x:z
        x range restricted to [0.00000 : *]
        #datapoints = 7
        residuals are weighted equally (unit weight)

function used for fitting: f(x)
	f(x)  = E*(1  - a  /(x + a ))
fitted parameters initialized with current variable values

iter      chisq       delta/lim  lambda   E             a            
   0 6.0997931127e+00   0.00e+00  2.73e+00    5.000000e+00   1.000000e+00
   5 2.5789346984e+00  -8.00e-03  2.73e-05    2.695454e+00  -9.880327e-01

After 5 iterations the fit converged.
final sum of squares of residuals : 2.57893
rel. change during last iteration : -7.99797e-08

degrees of freedom    (FIT_NDF)                        : 5
rms of residuals      (FIT_STDFIT) = sqrt(WSSR/ndf)    : 0.718183
variance of residuals (reduced chisquare) = WSSR/ndf   : 0.515787

Final set of parameters            Asymptotic Standard Error
=======================            ==========================
E               = 2.69545          +/- 0.7559       (28.04%)
a               = -0.988033        +/- 0.8826       (89.33%)

correlation matrix of the fit parameters:
                E      a      
E               1.000 
a               0.954  1.000 


*******************************************************************************
Tue Jan 27 15:24:26 2026


FIT:    data read from 'ene'     u 1:2
        format = x:z
        x range restricted to [0.00000 : *]
        #datapoints = 11
        residuals are weighted equally (unit weight)

function used for fitting: f0(x)
	f0(x) = E0*(1 - a0 /(x + a0))
fitted parameters initialized with current variable values

iter      chisq       delta/lim  lambda   E0            a0           
   0 2.1265885831e+01   0.00e+00  2.57e+00    5.000000e+00   1.000000e+00
   6 2.6134012666e-02  -2.04e-01  2.57e-06    5.249466e+00   1.174998e-01

After 6 iterations the fit converged.
final sum of squares of residuals : 0.026134
rel. change during last iteration : -2.04257e-06

degrees of freedom    (FIT_NDF)                        : 9
rms of residuals      (FIT_STDFIT) = sqrt(WSSR/ndf)    : 0.0538867
variance of residuals (reduced chisquare) = WSSR/ndf   : 0.00290378

Final set of parameters            Asymptotic Standard Error
=======================            ==========================
E0              = 5.24947          +/- 0.02847      (0.5423%)
a0              = 0.1175           +/- 0.01074      (9.136%)

correlation matrix of the fit parameters:
                E0     a0     
E0              1.000 
a0              0.777  1.000 


*******************************************************************************
Tue Jan 27 15:24:51 2026


FIT:    data read from 'ene300' u 1:2
        format = x:z
        x range restricted to [0.00000 : *]
        #datapoints = 7
        residuals are weighted equally (unit weight)

function used for fitting: f(x)
	f(x)  = E*(1  - a  /(x + a ))
fitted parameters initialized with current variable values

iter      chisq       delta/lim  lambda   E             a            
   0 2.3106176635e+00   0.00e+00  2.73e+00    5.000000e+00   1.000000e+00
   5 7.5096195233e-01  -1.67e-01  2.73e-05    3.994374e+00   4.973360e-01

After 5 iterations the fit converged.
final sum of squares of residuals : 0.750962
rel. change during last iteration : -1.67053e-06

degrees of freedom    (FIT_NDF)                        : 5
rms of residuals      (FIT_STDFIT) = sqrt(WSSR/ndf)    : 0.387547
variance of residuals (reduced chisquare) = WSSR/ndf   : 0.150192

Final set of parameters            Asymptotic Standard Error
=======================            ==========================
E               = 3.99437          +/- 0.8306       (20.79%)
a               = 0.497336         +/- 1.035        (208.1%)

correlation matrix of the fit parameters:
                E      a      
E               1.000 
a               0.977  1.000 


*******************************************************************************
Tue Jan 27 15:24:51 2026


FIT:    data read from 'ene'     u 1:2
        format = x:z
        x range restricted to [0.00000 : *]
        #datapoints = 11
        residuals are weighted equally (unit weight)

function used for fitting: f0(x)
	f0(x) = E0*(1 - a0 /(x + a0))
fitted parameters initialized with current variable values

iter      chisq       delta/lim  lambda   E0            a0           
   0 2.1265885831e+01   0.00e+00  2.57e+00    5.000000e+00   1.000000e+00
   6 2.6134012666e-02  -2.04e-01  2.57e-06    5.249466e+00   1.174998e-01

After 6 iterations the fit converged.
final sum of squares of residuals : 0.026134
rel. change during last iteration : -2.04257e-06

degrees of freedom    (FIT_NDF)                        : 9
rms of residuals      (FIT_STDFIT) = sqrt(WSSR/ndf)    : 0.0538867
variance of residuals (reduced chisquare) = WSSR/ndf   : 0.00290378

Final set of parameters            Asymptotic Standard Error
=======================            ==========================
E0              = 5.24947          +/- 0.02847      (0.5423%)
a0              = 0.1175           +/- 0.01074      (9.136%)

correlation matrix of the fit parameters:
                E0     a0     
E0              1.000 
a0              0.777  1.000 


*******************************************************************************
Tue Jan 27 15:25:18 2026


FIT:    data read from 'ene300' u 1:2
        format = x:z
        x range restricted to [0.00000 : *]
        #datapoints = 7
        residuals are weighted equally (unit weight)

function used for fitting: f(x)
	f(x)  = E*(1  - a  /(x + a ))
fitted parameters initialized with current variable values

iter      chisq       delta/lim  lambda   E             a            
   0 2.4126847047e+00   0.00e+00  2.73e+00    5.000000e+00   1.000000e+00
   5 4.4582402252e-01  -1.05e-02  2.73e-05    4.023685e+00   6.309817e-01

After 5 iterations the fit converged.
final sum of squares of residuals : 0.445824
rel. change during last iteration : -1.05306e-07

degrees of freedom    (FIT_NDF)                        : 5
rms of residuals      (FIT_STDFIT) = sqrt(WSSR/ndf)    : 0.298605
variance of residuals (reduced chisquare) = WSSR/ndf   : 0.0891648

Final set of parameters            Asymptotic Standard Error
=======================            ==========================
E               = 4.02368          +/- 0.6748       (16.77%)
a               = 0.630982         +/- 0.8605       (136.4%)

correlation matrix of the fit parameters:
                E      a      
E               1.000 
a               0.979  1.000 


*******************************************************************************
Tue Jan 27 15:25:18 2026


FIT:    data read from 'ene'     u 1:2
        format = x:z
        x range restricted to [0.00000 : *]
        #datapoints = 11
        residuals are weighted equally (unit weight)

function used for fitting: f0(x)
	f0(x) = E0*(1 - a0 /(x + a0))
fitted parameters initialized with current variable values

iter      chisq       delta/lim  lambda   E0            a0           
   0 2.1265885831e+01   0.00e+00  2.57e+00    5.000000e+00   1.000000e+00
   6 2.6134012666e-02  -2.04e-01  2.57e-06    5.249466e+00   1.174998e-01

After 6 iterations the fit converged.
final sum of squares of residuals : 0.026134
rel. change during last iteration : -2.04257e-06

degrees of freedom    (FIT_NDF)                        : 9
rms of residuals      (FIT_STDFIT) = sqrt(WSSR/ndf)    : 0.0538867
variance of residuals (reduced chisquare) = WSSR/ndf   : 0.00290378

Final set of parameters            Asymptotic Standard Error
=======================            ==========================
E0              = 5.24947          +/- 0.02847      (0.5423%)
a0              = 0.1175           +/- 0.01074      (9.136%)

correlation matrix of the fit parameters:
                E0     a0     
E0              1.000 
a0              0.777  1.000 


*******************************************************************************
Tue Jan 27 15:26:00 2026


FIT:    data read from 'ene300' u 1:2
        format = x:z
        x range restricted to [0.00000 : *]
        #datapoints = 7
        residuals are weighted equally (unit weight)

function used for fitting: f(x)
	f(x)  = E*(1  - a  /(x + a ))
fitted parameters initialized with current variable values

iter      chisq       delta/lim  lambda   E             a            
   0 2.1896426770e+00   0.00e+00  2.73e+00    5.000000e+00   1.000000e+00
   5 2.8948726988e-01  -2.34e-02  2.73e-05    3.837457e+00   3.672001e-01

After 5 iterations the fit converged.
final sum of squares of residuals : 0.289487
rel. change during last iteration : -2.33648e-07

degrees of freedom    (FIT_NDF)                        : 5
rms of residuals      (FIT_STDFIT) = sqrt(WSSR/ndf)    : 0.240619
variance of residuals (reduced chisquare) = WSSR/ndf   : 0.0578975

Final set of parameters            Asymptotic Standard Error
=======================            ==========================
E               = 3.83746          +/- 0.4891       (12.75%)
a               = 0.3672           +/- 0.6149       (167.5%)

correlation matrix of the fit parameters:
                E      a      
E               1.000 
a               0.976  1.000 


*******************************************************************************
Tue Jan 27 15:26:00 2026


FIT:    data read from 'ene'     u 1:2
        format = x:z
        x range restricted to [0.00000 : *]
        #datapoints = 11
        residuals are weighted equally (unit weight)

function used for fitting: f0(x)
	f0(x) = E0*(1 - a0 /(x + a0))
fitted parameters initialized with current variable values

iter      chisq       delta/lim  lambda   E0            a0           
   0 2.1265885831e+01   0.00e+00  2.57e+00    5.000000e+00   1.000000e+00
   6 2.6134012666e-02  -2.04e-01  2.57e-06    5.249466e+00   1.174998e-01

After 6 iterations the fit converged.
final sum of squares of residuals : 0.026134
rel. change during last iteration : -2.04257e-06

degrees of freedom    (FIT_NDF)                        : 9
rms of residuals      (FIT_STDFIT) = sqrt(WSSR/ndf)    : 0.0538867
variance of residuals (reduced chisquare) = WSSR/ndf   : 0.00290378

Final set of parameters            Asymptotic Standard Error
=======================            ==========================
E0              = 5.24947          +/- 0.02847      (0.5423%)
a0              = 0.1175           +/- 0.01074      (9.136%)

correlation matrix of the fit parameters:
                E0     a0     
E0              1.000 
a0              0.777  1.000 


*******************************************************************************
Tue Jan 27 15:26:32 2026


FIT:    data read from 'ene300' u 1:2
        format = x:z
        x range restricted to [0.00000 : *]
        #datapoints = 7
        residuals are weighted equally (unit weight)

function used for fitting: f(x)
	f(x)  = E*(1  - a  /(x + a ))
fitted parameters initialized with current variable values

iter      chisq       delta/lim  lambda   E             a            
   0 2.4126847047e+00   0.00e+00  2.73e+00    5.000000e+00   1.000000e+00
   5 4.4582402252e-01  -1.05e-02  2.73e-05    4.023685e+00   6.309817e-01

After 5 iterations the fit converged.
final sum of squares of residuals : 0.445824
rel. change during last iteration : -1.05306e-07

degrees of freedom    (FIT_NDF)                        : 5
rms of residuals      (FIT_STDFIT) = sqrt(WSSR/ndf)    : 0.298605
variance of residuals (reduced chisquare) = WSSR/ndf   : 0.0891648

Final set of parameters            Asymptotic Standard Error
=======================            ==========================
E               = 4.02368          +/- 0.6748       (16.77%)
a               = 0.630982         +/- 0.8605       (136.4%)

correlation matrix of the fit parameters:
                E      a      
E               1.000 
a               0.979  1.000 


*******************************************************************************
Tue Jan 27 15:26:32 2026


FIT:    data read from 'ene'     u 1:2
        format = x:z
        x range restricted to [0.00000 : *]
        #datapoints = 11
        residuals are weighted equally (unit weight)

function used for fitting: f0(x)
	f0(x) = E0*(1 - a0 /(x + a0))
fitted parameters initialized with current variable values

iter      chisq       delta/lim  lambda   E0            a0           
   0 2.1265885831e+01   0.00e+00  2.57e+00    5.000000e+00   1.000000e+00
   6 2.6134012666e-02  -2.04e-01  2.57e-06    5.249466e+00   1.174998e-01

After 6 iterations the fit converged.
final sum of squares of residuals : 0.026134
rel. change during last iteration : -2.04257e-06

degrees of freedom    (FIT_NDF)                        : 9
rms of residuals      (FIT_STDFIT) = sqrt(WSSR/ndf)    : 0.0538867
variance of residuals (reduced chisquare) = WSSR/ndf   : 0.00290378

Final set of parameters            Asymptotic Standard Error
=======================            ==========================
E0              = 5.24947          +/- 0.02847      (0.5423%)
a0              = 0.1175           +/- 0.01074      (9.136%)

correlation matrix of the fit parameters:
                E0     a0     
E0              1.000 
a0              0.777  1.000 


*******************************************************************************
Tue Jan 27 15:27:47 2026


FIT:    data read from 'ene300' u 1:2
        format = x:z
        x range restricted to [0.00000 : *]
        #datapoints = 7
        residuals are weighted equally (unit weight)

function used for fitting: f(x)
	f(x)  = E*(1  - a  /(x + a ))
fitted parameters initialized with current variable values

iter      chisq       delta/lim  lambda   E             a            
   0 2.4126847047e+00   0.00e+00  2.73e+00    5.000000e+00   1.000000e+00
   5 4.4582402252e-01  -1.05e-02  2.73e-05    4.023685e+00   6.309817e-01

After 5 iterations the fit converged.
final sum of squares of residuals : 0.445824
rel. change during last iteration : -1.05306e-07

degrees of freedom    (FIT_NDF)                        : 5
rms of residuals      (FIT_STDFIT) = sqrt(WSSR/ndf)    : 0.298605
variance of residuals (reduced chisquare) = WSSR/ndf   : 0.0891648

Final set of parameters            Asymptotic Standard Error
=======================            ==========================
E               = 4.02368          +/- 0.6748       (16.77%)
a               = 0.630982         +/- 0.8605       (136.4%)

correlation matrix of the fit parameters:
                E      a      
E               1.000 
a               0.979  1.000 


*******************************************************************************
Tue Jan 27 15:27:47 2026


FIT:    data read from 'ene'     u 1:2
        format = x:z
        x range restricted to [0.00000 : *]
        #datapoints = 11
        residuals are weighted equally (unit weight)

function used for fitting: f0(x)
	f0(x) = E0*(1 - a0 /(x + a0))
fitted parameters initialized with current variable values

iter      chisq       delta/lim  lambda   E0            a0           
   0 2.1265885831e+01   0.00e+00  2.57e+00    5.000000e+00   1.000000e+00
   6 2.6134012666e-02  -2.04e-01  2.57e-06    5.249466e+00   1.174998e-01

After 6 iterations the fit converged.
final sum of squares of residuals : 0.026134
rel. change during last iteration : -2.04257e-06

degrees of freedom    (FIT_NDF)                        : 9
rms of residuals      (FIT_STDFIT) = sqrt(WSSR/ndf)    : 0.0538867
variance of residuals (reduced chisquare) = WSSR/ndf   : 0.00290378

Final set of parameters            Asymptotic Standard Error
=======================            ==========================
E0              = 5.24947          +/- 0.02847      (0.5423%)
a0              = 0.1175           +/- 0.01074      (9.136%)

correlation matrix of the fit parameters:
                E0     a0     
E0              1.000 
a0              0.777  1.000 


*******************************************************************************
Tue Jan 27 15:28:35 2026


FIT:    data read from 'ene300' u 1:2
        format = x:z
        x range restricted to [0.00000 : *]
        #datapoints = 7
        residuals are weighted equally (unit weight)

function used for fitting: f(x)
	f(x)  = E*(1  - a  /(x + a ))
fitted parameters initialized with current variable values

iter      chisq       delta/lim  lambda   E             a            
   0 4.0229735468e+00   0.00e+00  2.73e+00    5.000000e+00   1.000000e+00
   5 8.3900826045e-01  -8.43e-01  2.73e-05    3.349977e+00  -6.637903e-02

After 5 iterations the fit converged.
final sum of squares of residuals : 0.839008
rel. change during last iteration : -8.42935e-06

degrees of freedom    (FIT_NDF)                        : 5
rms of residuals      (FIT_STDFIT) = sqrt(WSSR/ndf)    : 0.409636
variance of residuals (reduced chisquare) = WSSR/ndf   : 0.167802

Final set of parameters            Asymptotic Standard Error
=======================            ==========================
E               = 3.34998          +/- 0.6903       (20.61%)
a               = -0.066379        +/- 0.888        (1338%)

correlation matrix of the fit parameters:
                E      a      
E               1.000 
a               0.971  1.000 


*******************************************************************************
Tue Jan 27 15:28:35 2026


FIT:    data read from 'ene'     u 1:2
        format = x:z
        x range restricted to [0.00000 : *]
        #datapoints = 11
        residuals are weighted equally (unit weight)

function used for fitting: f0(x)
	f0(x) = E0*(1 - a0 /(x + a0))
fitted parameters initialized with current variable values

iter      chisq       delta/lim  lambda   E0            a0           
   0 2.1265885831e+01   0.00e+00  2.57e+00    5.000000e+00   1.000000e+00
   6 2.6134012666e-02  -2.04e-01  2.57e-06    5.249466e+00   1.174998e-01

After 6 iterations the fit converged.
final sum of squares of residuals : 0.026134
rel. change during last iteration : -2.04257e-06

degrees of freedom    (FIT_NDF)                        : 9
rms of residuals      (FIT_STDFIT) = sqrt(WSSR/ndf)    : 0.0538867
variance of residuals (reduced chisquare) = WSSR/ndf   : 0.00290378

Final set of parameters            Asymptotic Standard Error
=======================            ==========================
E0              = 5.24947          +/- 0.02847      (0.5423%)
a0              = 0.1175           +/- 0.01074      (9.136%)

correlation matrix of the fit parameters:
                E0     a0     
E0              1.000 
a0              0.777  1.000 


*******************************************************************************
Tue Jan 27 15:28:51 2026


FIT:    data read from 'ene300' u 1:2
        format = x:z
        x range restricted to [0.00000 : *]
        #datapoints = 7
        residuals are weighted equally (unit weight)

function used for fitting: f(x)
	f(x)  = E*(1  - a  /(x + a ))
fitted parameters initialized with current variable values

iter      chisq       delta/lim  lambda   E             a            
   0 2.3106176635e+00   0.00e+00  2.73e+00    5.000000e+00   1.000000e+00
   5 7.5096195233e-01  -1.67e-01  2.73e-05    3.994374e+00   4.973360e-01

After 5 iterations the fit converged.
final sum of squares of residuals : 0.750962
rel. change during last iteration : -1.67053e-06

degrees of freedom    (FIT_NDF)                        : 5
rms of residuals      (FIT_STDFIT) = sqrt(WSSR/ndf)    : 0.387547
variance of residuals (reduced chisquare) = WSSR/ndf   : 0.150192

Final set of parameters            Asymptotic Standard Error
=======================            ==========================
E               = 3.99437          +/- 0.8306       (20.79%)
a               = 0.497336         +/- 1.035        (208.1%)

correlation matrix of the fit parameters:
                E      a      
E               1.000 
a               0.977  1.000 


*******************************************************************************
Tue Jan 27 15:28:51 2026


FIT:    data read from 'ene'     u 1:2
        format = x:z
        x range restricted to [0.00000 : *]
        #datapoints = 11
        residuals are weighted equally (unit weight)

function used for fitting: f0(x)
	f0(x) = E0*(1 - a0 /(x + a0))
fitted parameters initialized with current variable values

iter      chisq       delta/lim  lambda   E0            a0           
   0 2.1265885831e+01   0.00e+00  2.57e+00    5.000000e+00   1.000000e+00
   6 2.6134012666e-02  -2.04e-01  2.57e-06    5.249466e+00   1.174998e-01

After 6 iterations the fit converged.
final sum of squares of residuals : 0.026134
rel. change during last iteration : -2.04257e-06

degrees of freedom    (FIT_NDF)                        : 9
rms of residuals      (FIT_STDFIT) = sqrt(WSSR/ndf)    : 0.0538867
variance of residuals (reduced chisquare) = WSSR/ndf   : 0.00290378

Final set of parameters            Asymptotic Standard Error
=======================            ==========================
E0              = 5.24947          +/- 0.02847      (0.5423%)
a0              = 0.1175           +/- 0.01074      (9.136%)

correlation matrix of the fit parameters:
                E0     a0     
E0              1.000 
a0              0.777  1.000 


*******************************************************************************
Tue Jan 27 15:30:25 2026


FIT:    data read from 'ene300' u 1:2
        format = x:z
        x range restricted to [0.00000 : *]
        #datapoints = 7
        residuals are weighted equally (unit weight)

function used for fitting: f(x)
	f(x)  = E*(1  - a  /(x + a ))
fitted parameters initialized with current variable values

iter      chisq       delta/lim  lambda   E             a            
   0 2.4126847047e+00   0.00e+00  2.73e+00    5.000000e+00   1.000000e+00
   5 4.4582402252e-01  -1.05e-02  2.73e-05    4.023685e+00   6.309817e-01

After 5 iterations the fit converged.
final sum of squares of residuals : 0.445824
rel. change during last iteration : -1.05306e-07

degrees of freedom    (FIT_NDF)                        : 5
rms of residuals      (FIT_STDFIT) = sqrt(WSSR/ndf)    : 0.298605
variance of residuals (reduced chisquare) = WSSR/ndf   : 0.0891648

Final set of parameters            Asymptotic Standard Error
=======================            ==========================
E               = 4.02368          +/- 0.6748       (16.77%)
a               = 0.630982         +/- 0.8605       (136.4%)

correlation matrix of the fit parameters:
                E      a      
E               1.000 
a               0.979  1.000 


*******************************************************************************
Tue Jan 27 15:30:25 2026


FIT:    data read from 'ene'     u 1:2
        format = x:z
        x range restricted to [0.00000 : *]
        #datapoints = 11
        residuals are weighted equally (unit weight)

function used for fitting: f0(x)
	f0(x) = E0*(1 - a0 /(x + a0))
fitted parameters initialized with current variable values

iter      chisq       delta/lim  lambda   E0            a0           
   0 2.1265885831e+01   0.00e+00  2.57e+00    5.000000e+00   1.000000e+00
   6 2.6134012666e-02  -2.04e-01  2.57e-06    5.249466e+00   1.174998e-01

After 6 iterations the fit converged.
final sum of squares of residuals : 0.026134
rel. change during last iteration : -2.04257e-06

degrees of freedom    (FIT_NDF)                        : 9
rms of residuals      (FIT_STDFIT) = sqrt(WSSR/ndf)    : 0.0538867
variance of residuals (reduced chisquare) = WSSR/ndf   : 0.00290378

Final set of parameters            Asymptotic Standard Error
=======================            ==========================
E0              = 5.24947          +/- 0.02847      (0.5423%)
a0              = 0.1175           +/- 0.01074      (9.136%)

correlation matrix of the fit parameters:
                E0     a0     
E0              1.000 
a0              0.777  1.000 


*******************************************************************************
Tue Jan 27 15:30:46 2026


FIT:    data read from 'ene300' u 1:2
        format = x:z
        x range restricted to [0.00000 : *]
        #datapoints = 7
        residuals are weighted equally (unit weight)

function used for fitting: f(x)
	f(x)  = E*(1  - a  /(x + a ))
fitted parameters initialized with current variable values

iter      chisq       delta/lim  lambda   E             a            
   0 1.7950057989e+00   0.00e+00  2.73e+00    5.000000e+00   1.000000e+00
   5 3.7024108918e-01  -1.10e-02  2.73e-05    4.217769e+00   7.564960e-01

After 5 iterations the fit converged.
final sum of squares of residuals : 0.370241
rel. change during last iteration : -1.1029e-07

degrees of freedom    (FIT_NDF)                        : 5
rms of residuals      (FIT_STDFIT) = sqrt(WSSR/ndf)    : 0.272118
variance of residuals (reduced chisquare) = WSSR/ndf   : 0.0740482

Final set of parameters            Asymptotic Standard Error
=======================            ==========================
E               = 4.21777          +/- 0.6454       (15.3%)
a               = 0.756496         +/- 0.8073       (106.7%)

correlation matrix of the fit parameters:
                E      a      
E               1.000 
a               0.980  1.000 


*******************************************************************************
Tue Jan 27 15:30:46 2026


FIT:    data read from 'ene'     u 1:2
        format = x:z
        x range restricted to [0.00000 : *]
        #datapoints = 11
        residuals are weighted equally (unit weight)

function used for fitting: f0(x)
	f0(x) = E0*(1 - a0 /(x + a0))
fitted parameters initialized with current variable values

iter      chisq       delta/lim  lambda   E0            a0           
   0 2.1265885831e+01   0.00e+00  2.57e+00    5.000000e+00   1.000000e+00
   6 2.6134012666e-02  -2.04e-01  2.57e-06    5.249466e+00   1.174998e-01

After 6 iterations the fit converged.
final sum of squares of residuals : 0.026134
rel. change during last iteration : -2.04257e-06

degrees of freedom    (FIT_NDF)                        : 9
rms of residuals      (FIT_STDFIT) = sqrt(WSSR/ndf)    : 0.0538867
variance of residuals (reduced chisquare) = WSSR/ndf   : 0.00290378

Final set of parameters            Asymptotic Standard Error
=======================            ==========================
E0              = 5.24947          +/- 0.02847      (0.5423%)
a0              = 0.1175           +/- 0.01074      (9.136%)

correlation matrix of the fit parameters:
                E0     a0     
E0              1.000 
a0              0.777  1.000 


*******************************************************************************
Tue Jan 27 15:31:06 2026


FIT:    data read from 'ene300' u 1:2
        format = x:z
        x range restricted to [0.00000 : *]
        #datapoints = 7
        residuals are weighted equally (unit weight)

function used for fitting: f(x)
	f(x)  = E*(1  - a  /(x + a ))
fitted parameters initialized with current variable values

iter      chisq       delta/lim  lambda   E             a            
   0 2.4126847047e+00   0.00e+00  2.73e+00    5.000000e+00   1.000000e+00
   5 4.4582402252e-01  -1.05e-02  2.73e-05    4.023685e+00   6.309817e-01

After 5 iterations the fit converged.
final sum of squares of residuals : 0.445824
rel. change during last iteration : -1.05306e-07

degrees of freedom    (FIT_NDF)                        : 5
rms of residuals      (FIT_STDFIT) = sqrt(WSSR/ndf)    : 0.298605
variance of residuals (reduced chisquare) = WSSR/ndf   : 0.0891648

Final set of parameters            Asymptotic Standard Error
=======================            ==========================
E               = 4.02368          +/- 0.6748       (16.77%)
a               = 0.630982         +/- 0.8605       (136.4%)

correlation matrix of the fit parameters:
                E      a      
E               1.000 
a               0.979  1.000 


*******************************************************************************
Tue Jan 27 15:31:06 2026


FIT:    data read from 'ene'     u 1:2
        format = x:z
        x range restricted to [0.00000 : *]
        #datapoints = 11
        residuals are weighted equally (unit weight)

function used for fitting: f0(x)
	f0(x) = E0*(1 - a0 /(x + a0))
fitted parameters initialized with current variable values

iter      chisq       delta/lim  lambda   E0            a0           
   0 2.1265885831e+01   0.00e+00  2.57e+00    5.000000e+00   1.000000e+00
   6 2.6134012666e-02  -2.04e-01  2.57e-06    5.249466e+00   1.174998e-01

After 6 iterations the fit converged.
final sum of squares of residuals : 0.026134
rel. change during last iteration : -2.04257e-06

degrees of freedom    (FIT_NDF)                        : 9
rms of residuals      (FIT_STDFIT) = sqrt(WSSR/ndf)    : 0.0538867
variance of residuals (reduced chisquare) = WSSR/ndf   : 0.00290378

Final set of parameters            Asymptotic Standard Error
=======================            ==========================
E0              = 5.24947          +/- 0.02847      (0.5423%)
a0              = 0.1175           +/- 0.01074      (9.136%)

correlation matrix of the fit parameters:
                E0     a0     
E0              1.000 
a0              0.777  1.000 


*******************************************************************************
Tue Jan 27 15:31:18 2026


FIT:    data read from 'ene300' u 1:2
        format = x:z
        x range restricted to [0.00000 : *]
        #datapoints = 7
        residuals are weighted equally (unit weight)

function used for fitting: f(x)
	f(x)  = E*(1  - a  /(x + a ))
fitted parameters initialized with current variable values

iter      chisq       delta/lim  lambda   E             a            
   0 2.4126847047e+00   0.00e+00  2.73e+00    5.000000e+00   1.000000e+00
   5 4.4582402252e-01  -1.05e-02  2.73e-05    4.023685e+00   6.309817e-01

After 5 iterations the fit converged.
final sum of squares of residuals : 0.445824
rel. change during last iteration : -1.05306e-07

degrees of freedom    (FIT_NDF)                        : 5
rms of residuals      (FIT_STDFIT) = sqrt(WSSR/ndf)    : 0.298605
variance of residuals (reduced chisquare) = WSSR/ndf   : 0.0891648

Final set of parameters            Asymptotic Standard Error
=======================            ==========================
E               = 4.02368          +/- 0.6748       (16.77%)
a               = 0.630982         +/- 0.8605       (136.4%)

correlation matrix of the fit parameters:
                E      a      
E               1.000 
a               0.979  1.000 


*******************************************************************************
Tue Jan 27 15:31:18 2026


FIT:    data read from 'ene'     u 1:2
        format = x:z
        x range restricted to [0.00000 : *]
        #datapoints = 11
        residuals are weighted equally (unit weight)

function used for fitting: f0(x)
	f0(x) = E0*(1 - a0 /(x + a0))
fitted parameters initialized with current variable values

iter      chisq       delta/lim  lambda   E0            a0           
   0 2.1265885831e+01   0.00e+00  2.57e+00    5.000000e+00   1.000000e+00
   6 2.6134012666e-02  -2.04e-01  2.57e-06    5.249466e+00   1.174998e-01

After 6 iterations the fit converged.
final sum of squares of residuals : 0.026134
rel. change during last iteration : -2.04257e-06

degrees of freedom    (FIT_NDF)                        : 9
rms of residuals      (FIT_STDFIT) = sqrt(WSSR/ndf)    : 0.0538867
variance of residuals (reduced chisquare) = WSSR/ndf   : 0.00290378

Final set of parameters            Asymptotic Standard Error
=======================            ==========================
E0              = 5.24947          +/- 0.02847      (0.5423%)
a0              = 0.1175           +/- 0.01074      (9.136%)

correlation matrix of the fit parameters:
                E0     a0     
E0              1.000 
a0              0.777  1.000 


*******************************************************************************
Tue Jan 27 15:51:17 2026


FIT:    data read from 'ene300' u 1:2
        format = x:z
        x range restricted to [0.00000 : *]
        #datapoints = 7
        residuals are weighted equally (unit weight)

function used for fitting: f(x)
	f(x)  = E*(1  - a  /(x + a ))
fitted parameters initialized with current variable values

iter      chisq       delta/lim  lambda   E             a            
   0 2.1896426770e+00   0.00e+00  2.73e+00    5.000000e+00   1.000000e+00
   5 2.8948726988e-01  -2.34e-02  2.73e-05    3.837457e+00   3.672001e-01

After 5 iterations the fit converged.
final sum of squares of residuals : 0.289487
rel. change during last iteration : -2.33648e-07

degrees of freedom    (FIT_NDF)                        : 5
rms of residuals      (FIT_STDFIT) = sqrt(WSSR/ndf)    : 0.240619
variance of residuals (reduced chisquare) = WSSR/ndf   : 0.0578975

Final set of parameters            Asymptotic Standard Error
=======================            ==========================
E               = 3.83746          +/- 0.4891       (12.75%)
a               = 0.3672           +/- 0.6149       (167.5%)

correlation matrix of the fit parameters:
                E      a      
E               1.000 
a               0.976  1.000 


*******************************************************************************
Tue Jan 27 15:51:17 2026


FIT:    data read from 'ene'     u 1:2
        format = x:z
        x range restricted to [0.00000 : *]
        #datapoints = 11
        residuals are weighted equally (unit weight)

function used for fitting: f0(x)
	f0(x) = E0*(1 - a0 /(x + a0))
fitted parameters initialized with current variable values

iter      chisq       delta/lim  lambda   E0            a0           
   0 2.1265885831e+01   0.00e+00  2.57e+00    5.000000e+00   1.000000e+00
   6 2.6134012666e-02  -2.04e-01  2.57e-06    5.249466e+00   1.174998e-01

After 6 iterations the fit converged.
final sum of squares of residuals : 0.026134
rel. change during last iteration : -2.04257e-06

degrees of freedom    (FIT_NDF)                        : 9
rms of residuals      (FIT_STDFIT) = sqrt(WSSR/ndf)    : 0.0538867
variance of residuals (reduced chisquare) = WSSR/ndf   : 0.00290378

Final set of parameters            Asymptotic Standard Error
=======================            ==========================
E0              = 5.24947          +/- 0.02847      (0.5423%)
a0              = 0.1175           +/- 0.01074      (9.136%)

correlation matrix of the fit parameters:
                E0     a0     
E0              1.000 
a0              0.777  1.000 


*******************************************************************************
Tue Jan 27 15:51:53 2026


FIT:    data read from 'ene300' u 1:2
        format = x:z
        x range restricted to [0.00000 : *]
        #datapoints = 7
        residuals are weighted equally (unit weight)

function used for fitting: f(x)
	f(x)  = E*(1  - a  /(x + a ))
fitted parameters initialized with current variable values

iter      chisq       delta/lim  lambda   E             a            
   0 2.1896426770e+00   0.00e+00  2.73e+00    5.000000e+00   1.000000e+00
   5 2.8948726988e-01  -2.34e-02  2.73e-05    3.837457e+00   3.672001e-01

After 5 iterations the fit converged.
final sum of squares of residuals : 0.289487
rel. change during last iteration : -2.33648e-07

degrees of freedom    (FIT_NDF)                        : 5
rms of residuals      (FIT_STDFIT) = sqrt(WSSR/ndf)    : 0.240619
variance of residuals (reduced chisquare) = WSSR/ndf   : 0.0578975

Final set of parameters            Asymptotic Standard Error
=======================            ==========================
E               = 3.83746          +/- 0.4891       (12.75%)
a               = 0.3672           +/- 0.6149       (167.5%)

correlation matrix of the fit parameters:
                E      a      
E               1.000 
a               0.976  1.000 


*******************************************************************************
Tue Jan 27 15:51:53 2026


FIT:    data read from 'ene'     u 1:2
        format = x:z
        x range restricted to [0.00000 : *]
        #datapoints = 11
        residuals are weighted equally (unit weight)

function used for fitting: f0(x)
	f0(x) = E0*(1 - a0 /(x + a0))
fitted parameters initialized with current variable values

iter      chisq       delta/lim  lambda   E0            a0           
   0 2.1265885831e+01   0.00e+00  2.57e+00    5.000000e+00   1.000000e+00
   6 2.6134012666e-02  -2.04e-01  2.57e-06    5.249466e+00   1.174998e-01

After 6 iterations the fit converged.
final sum of squares of residuals : 0.026134
rel. change during last iteration : -2.04257e-06

degrees of freedom    (FIT_NDF)                        : 9
rms of residuals      (FIT_STDFIT) = sqrt(WSSR/ndf)    : 0.0538867
variance of residuals (reduced chisquare) = WSSR/ndf   : 0.00290378

Final set of parameters            Asymptotic Standard Error
=======================            ==========================
E0              = 5.24947          +/- 0.02847      (0.5423%)
a0              = 0.1175           +/- 0.01074      (9.136%)

correlation matrix of the fit parameters:
                E0     a0     
E0              1.000 
a0              0.777  1.000 
