# Supplementary material for: Finite-Temperature Evolution of Frenkel Defects in Hybrid Perovskites: Healing and Lead-Methylammonium Antisite Pairs
Source: ACS Appl Mater Interfaces. 2026 Apr 9;18(15):22071–80. doi: 10.1021/acsami.6c02743 (PMC13107386; doi:10.1021/acsami.6c02743)
Supplement: Supplementary file 2 [file am6c02743_si_002.zip › supporting/fig4/I/ene__]

       -572138.43100 
       -572034.61500 
       -572032.00300 
       -572027.18200 
       -572024.80500 
       -572022.38400 
       -572022.04800 
       -572021.71700 
       -572021.09700 
       -572019.87100 
       -572020.28800 
