# Supplementary material for: Finite-Temperature Evolution of Frenkel Defects in Hybrid Perovskites: Healing and Lead-Methylammonium Antisite Pairs
Source: ACS Appl Mater Interfaces. 2026 Apr 9;18(15):22071–80. doi: 10.1021/acsami.6c02743 (PMC13107386; doi:10.1021/acsami.6c02743)
Supplement: Supplementary file 2 [file am6c02743_si_002.zip › supporting/fig4/I/range]

# formation  D  R10%   R20%
3.83745747509381 0.3672000584004 3.3048005256036 2.0808003309356 1.4688002336016
5.2494660666407 0.117499804869747 1.05749824382773 0.665832227595235 0.469999219478989
