# Supplementary material for: Finite-Temperature Evolution of Frenkel Defects in Hybrid Perovskites: Healing and Lead-Methylammonium Antisite Pairs
Source: ACS Appl Mater Interfaces. 2026 Apr 9;18(15):22071–80. doi: 10.1021/acsami.6c02743 (PMC13107386; doi:10.1021/acsami.6c02743)
Supplement: Supplementary file 2 [file am6c02743_si_002.zip › supporting/fig1-3/iodine/healing/out]

LAMMPS (22 Dec 2022)
Reading data file ...
  orthogonal box = (0 0 0) to (36.3576 34.1482 49.2956)
  2 by 1 by 3 MPI processor grid
  reading atoms ...
  3072 atoms
  scanning bonds ...
  4 = max bonds/atom
  scanning angles ...
  6 = max angles/atom
  scanning dihedrals ...
  9 = max dihedrals/atom
  reading bonds ...
  1792 bonds
  reading angles ...
  3072 angles
  reading dihedrals ...
  2304 dihedrals
Finding 1-2 1-3 1-4 neighbors ...
  special bond factors lj:    0        0        0.5     
  special bond factors coul:  0        0        0.8333333333333334
     4 = max # of 1-2 neighbors
     3 = max # of 1-3 neighbors
     6 = max # of 1-4 neighbors
     7 = max # of special neighbors
  special bonds CPU = 0.000 seconds
  read_data CPU = 0.052 seconds
0 atoms in group frozen
3072 atoms in group free
PPPM initialization ...
  using 12-bit tables for long-range coulomb (../kspace.cpp:342)
  G vector (1/distance) = 0.27218941
  grid = 24 24 32
  stencil order = 5
  estimated absolute RMS force accuracy = 0.035722058
  estimated relative force accuracy = 0.00010757592
  using double precision KISS FFT
  3d grid and FFT values/proc = 10013 3456
Generated 0 of 15 mixed pair_coeff terms from geometric mixing rule
Neighbor list info ...
  update: every = 1 steps, delay = 0 steps, check = yes
  max neighbors/atom: 2000, page size: 100000
  master list distance cutoff = 12
  ghost atom cutoff = 12
  binsize = 6, bins = 7 6 9
  3 neighbor lists, perpetual/occasional/extra = 3 0 0
  (1) pair lj/charmm/coul/long, perpetual, skip from (3)
      attributes: half, newton on
      pair build: skip
      stencil: none
      bin: none
  (2) pair buck/coul/long, perpetual, skip from (3)
      attributes: half, newton on
      pair build: skip
      stencil: none
      bin: none
  (3) neighbor class addition, perpetual
      attributes: half, newton on
      pair build: half/bin/newton
      stencil: half/bin/3d
      bin: standard
Setting up Verlet run ...
  Unit style    : real
  Current step  : 0
  Time step     : 1
Per MPI rank memory allocation (min/avg/max) = 13.7 | 13.86 | 14.15 Mbytes
   Step          Temp          TotEng         PotEng    
         0  0.0000000000 -183096.8439473126 -183096.8439473126
       100  0.2388789182 -183098.5839447856 -183100.7706585664
       200  0.2699117514 -183097.7281820645 -183100.1989724998
       300  0.1543549848 -183095.8534017945 -183097.2663777695
       400  0.3506549503 -183095.3446408528 -183098.5545599942
       500  0.4165627779 -183093.0767917171 -183096.8900355717
       600  0.4056482092 -183090.3806688850 -183094.0940000396
       700  0.6457767173 -183089.8476674110 -183095.7591511768
       800  0.7401399056 -183084.9176518434 -183091.6929426193
       900  0.9088405900 -183083.9684950978 -183092.2880833544
      1000  1.1036440999 -183078.9785376932 -183089.0813704603
      1100  1.3426275336 -183074.6868579416 -183086.9773612313
      1200  1.5760565757 -183066.7123881326 -183081.1397166679
      1300  2.1259808815 -183061.8470044456 -183081.3083772865
      1400  2.3616087498 -183053.9974004203 -183075.6157267104
      1500  2.3042842999 -183047.8406244962 -183068.9341988934
      1600  2.9389042937 -183040.3839481922 -183067.2868769534
      1700  4.0744977663 -183034.4871568030 -183071.7853850511
      1800  2.4784822933 -183033.2504110531 -183055.9386056690
      1900  3.9339529851 -183032.7502988474 -183068.7619706584
      2000  4.7851311771 -183025.3802358685 -183069.1836504428
      2100  3.1995012823 -183025.8420546779 -183055.1305059060
      2200  4.0816979015 -183021.2228831436 -183058.5870219160
      2300  5.1714357809 -183014.7308121475 -183062.0704852032
      2400  4.4974401235 -183012.2571640795 -183053.4270352825
      2500  3.9550461168 -183017.0676550051 -183053.2724147710
      2600  5.5218469907 -183008.4883873595 -183059.0357483400
      2700  4.4876413425 -183011.8282442610 -183052.9084167600
      2800  4.6809110343 -183004.0416768140 -183046.8910531488
      2900  5.9571376642 -182999.2541764317 -183053.7862176913
      3000  4.8013987285 -183002.7036845894 -183046.6560134299
      3100  5.2767685599 -183000.6531394463 -183048.9570358889
      3200  5.7917647556 -182989.8400397972 -183042.8582462612
      3300  5.5265938117 -182988.3935345488 -183038.9843482500
      3400  7.0765405019 -182985.8585496224 -183050.6376802003
      3500  5.7817685263 -182986.9992077675 -183039.9259080719
      3600  6.0318942565 -182983.7289673010 -183038.9453354646
      3700  7.4691085185 -182977.0420231029 -183045.4147478679
      3800  7.3901687229 -182970.5456283929 -183038.1957329269
      3900  6.5943570791 -182976.4999207194 -183036.8651116193
      4000  6.9299226004 -182977.1686141437 -183040.6055945305
      4100  7.3100051523 -182973.4922447864 -183040.4085265715
      4200  7.5363952406 -182963.9384609108 -183032.9271328822
      4300  6.4979962088 -182962.8385223404 -183022.3216193136
      4400  9.5373579996 -182958.6910430091 -183045.9966634688
      4500  6.7928059876 -182961.3385571786 -183023.5203628142
      4600  6.3258649563 -182956.0680164299 -183013.9754122702
      4700  9.1561044684 -182950.0281166730 -183033.8437165108
      4800  8.2253077501 -182947.4269131391 -183022.7219368373
      4900  8.7375312588 -182947.4486713528 -183027.4326237084
      5000  7.9840442203 -182951.6019219456 -183024.6884029671
      5100  8.3047744831 -182943.2125751695 -183019.2350427183
      5200  10.1695682336 -182933.5728525933 -183026.6657683128
      5300  9.1981555525 -182934.8688031659 -183019.0693414734
      5400  9.2584203574 -182931.1932782271 -183015.9454846361
      5500  10.1791959191 -182930.9296788356 -183024.1107270399
      5600  9.8385421710 -182930.0649552372 -183020.1276359815
      5700  8.4245693063 -182924.9093655703 -183002.0284430363
      5800  10.7877803746 -182923.5522181991 -183022.3042896877
      5900  11.7499269680 -182916.5635546914 -183024.1231811979
      6000  7.6169789851 -182920.4971644341 -182990.2235054552
      6100  10.5484129336 -182914.3047091108 -183010.8655948485
      6200  12.2374654575 -182907.7237178043 -183019.7463046329
      6300  8.1412889071 -182907.8501469023 -182982.3760564264
      6400  10.0523518755 -182905.2188778634 -182997.2387871094
      6500  13.1770944525 -182898.5479276153 -183019.1719418425
      6600  9.2690215117 -182907.6772069507 -182992.5264570437
      6700  11.4923770263 -182898.1851761642 -183003.3871730779
      6800  9.7326952235 -182893.2587607975 -182982.3525114222
      6900  12.6712950655 -182882.5892756575 -182998.5831680719
      7000  11.2976510374 -182890.2621037735 -182993.6815658095
      7100  9.5118889926 -182891.2685717544 -182978.3410472012
      7200  11.9088042602 -182887.7756985669 -182996.7896985565
      7300  13.2461368269 -182880.1465285859 -183001.4025613799
      7400  12.3298385417 -182870.9159373764 -182983.7841136681
      7500  10.5326047716 -182880.8466007597 -182977.2627775125
      7600  11.4289843996 -182875.4867557558 -182980.1084522759
      7700  14.6927090660 -182856.1488048126 -182990.6468577635
      7800  8.7448975733 -182876.4381792526 -182956.4895633491
      7900  12.8982938683 -182861.6255956577 -182979.6974504726
      8000  14.3126084714 -182858.2461518626 -182989.2647382515
      8100  9.2524261434 -182871.1049421626 -182955.8022771316
      8200  12.7749406507 -182851.9822279857 -182968.9248991005
      8300  16.6845335747 -182840.4156140694 -182993.1469633469
      8400  11.5439566012 -182858.9699672183 -182964.6441270504
      8500  12.0171872419 -182855.7209034747 -182965.7270486128
      8600  15.5318721329 -182844.3260694885 -182986.5058779350
      8700  14.5962142842 -182835.6554312929 -182969.2701644821
      8800  13.0213788109 -182828.7583842051 -182947.9569669127
      8900  15.8250964516 -182834.0331714707 -182978.8971751705
      9000  14.8468320486 -182845.0188998895 -182980.9278050515
      9100  13.4941573111 -182839.7547321522 -182963.2811612410
      9200  14.9209656401 -182829.5749227944 -182966.1624518699
      9300  16.4036181406 -182823.3011104254 -182973.4609408113
      9400  14.7795249579 -182827.8032316553 -182963.0960031552
      9500  13.9177949571 -182817.8770436996 -182945.2814804641
      9600  16.1848094065 -182813.2823059771 -182961.4391464054
      9700  15.2462849230 -182822.5439288159 -182962.1094526190
      9800  15.4836194128 -182808.5002705863 -182950.2383703674
      9900  15.9673681118 -182794.3953119370 -182940.5616800408
     10000  16.4446651995 -182814.0145407998 -182964.5501187401
     10100  15.9673072042 -182816.1700796080 -182962.3358901597
     10200  15.2054588035 -182804.5248197086 -182943.7166184509
     10300  15.2744527465 -182805.7973992997 -182945.6207732648
     10400  18.6831104997 -182783.8043697361 -182954.8308274156
     10500  17.9030276161 -182783.3403684739 -182947.2258946539
     10600  14.7199560339 -182807.7823337397 -182942.5298072788
     10700  18.2948318815 -182792.2075766813 -182959.6797056183
     10800  19.8511605678 -182780.4656198090 -182962.1844868470
     10900  13.5389321014 -182790.2847495569 -182914.2210501056
     11000  18.6378672022 -182768.4631810678 -182939.0754785410
     11100  18.8336790006 -182774.5649632139 -182946.9697351385
     11200  15.5338151193 -182783.9390178425 -182926.1366125177
     11300  16.5908009757 -182767.5838124483 -182919.4571271726
     11400  19.6711109761 -182766.6157290578 -182946.6864099503
     11500  16.8678674982 -182778.5625064750 -182932.9721068936
     11600  16.8496723254 -182760.8984920063 -182915.1415325817
     11700  16.4195261224 -182754.6678477465 -182904.9733008746
     11800  20.1156171027 -182737.4760613105 -182921.6157813629
     11900  18.9344749122 -182748.6532480312 -182921.9807125512
     12000  15.6696812278 -182768.4228785213 -182911.8642007466
     12100  18.3275775869 -182762.2380498249 -182930.0099351643
     12200  19.2559115157 -182746.4682754448 -182922.7381923829
     12300  20.6868648115 -182733.2624348757 -182922.6313951065
     12400  19.7024360435 -182738.1582237925 -182918.5156564715
     12500  17.4200782101 -182746.1490690290 -182905.6136436687
     12600  21.4359958916 -182725.7575077033 -182921.9840645309
     12700  19.0576705999 -182729.4168453152 -182903.8720514966
     12800  20.3905740675 -182731.9242964727 -182918.5809911847
     12900  20.0319481837 -182729.4075668476 -182912.7813759539
     13000  18.3828873370 -182731.5021011466 -182899.7802956804
     13100  18.8851697219 -182730.8139544419 -182903.6900759137
     13200  23.1834035808 -182703.2582072208 -182915.4806522710
     13300  20.6278909407 -182716.2400718192 -182905.0691812470
     13400  17.2916398946 -182725.5735392972 -182883.8623809057
     13500  24.0354108430 -182705.7651591774 -182925.7869363555
     13600  20.9364540597 -182719.1018483145 -182910.7555654114
     13700  19.1854801505 -182721.7335094122 -182897.3586928674
     13800  20.6668669457 -182697.0179199587 -182886.2038183730
     13900  24.9557386090 -182677.4881073709 -182905.9346271917
     14000  24.8927498336 -182685.9126049260 -182913.7825212349
     14100  17.3966655921 -182711.6104883670 -182870.8607423172
     14200  22.5891466779 -182698.8527847588 -182905.6353619105
     14300  24.0571170346 -182683.3582180701 -182903.5786951945
     14400  19.3558386030 -182681.9123541260 -182859.0970103823
     14500  24.0603503460 -182675.6645448515 -182895.9146199271
     14600  23.2944994421 -182685.7806322328 -182899.0200563142
     14700  20.5537996998 -182686.1828214819 -182874.3336946767
     14800  21.9948667876 -182672.6316065326 -182873.9741053574
     14900  24.1726210551 -182656.9210527437 -182878.1988614877
     15000  23.7437377557 -182661.8875007250 -182879.2392827263
     15100  21.4618330803 -182686.2143170424 -182882.6773892431
     15200  21.9548107640 -182676.6211183468 -182877.5969416209
     15300  25.1861940797 -182652.4549495995 -182883.0110743928
     15400  26.0103457079 -182647.7304094616 -182885.8308740237
     15500  23.6420293707 -182662.1654849691 -182878.5862215317
     15600  25.0123707819 -182664.5715222217 -182893.5364567850
     15700  23.5815403348 -182658.5158825073 -182874.3828983423
     15800  23.2557643694 -182634.1456638052 -182847.0305044105
     15900  27.4112223782 -182628.1124383807 -182879.0366227711
     16000  26.2272466197 -182639.7561304895 -182879.8421206748
     16100  21.0332521873 -182650.7852859145 -182843.3250996213
     16200  26.9151844981 -182638.1144270623 -182884.4978471346
     16300  26.0264144507 -182633.3222563273 -182871.5698152482
     16400  25.1655061418 -182620.1838120324 -182850.5505580418
     16500  25.5530842460 -182627.7625967900 -182861.6772589905
     16600  25.4584630300 -182629.8743922142 -182862.9228854013
     16700  24.6827486207 -182625.2111506407 -182851.1587016366
     16800  24.2485369303 -182621.7316071832 -182843.7043549849
     16900  27.0044588487 -182604.8327526733 -182852.0333961920
     17000  27.6668415898 -182602.3130156177 -182855.5771555672
     17100  25.4578605053 -182617.6002560616 -182850.6432336967
     17200  28.6453053701 -182605.7045865030 -182867.9256501039
     17300  25.5781494591 -182610.5857650394 -182844.7298758960
     17400  29.3489415838 -182594.5285344461 -182863.1907315576
     17500  25.7711394325 -182602.7154867017 -182838.6262408334
     17600  27.0466944905 -182601.8357067566 -182849.4229781983
     17700  29.5660782094 -182589.6813966152 -182860.3312770895
     17800  23.8077125654 -182599.0623899350 -182816.9998016732
     17900  28.1574719098 -182587.2554633261 -182845.0108664231
     18000  31.0388590399 -182579.4983410882 -182863.6301569391
     18100  25.9164278965 -182591.4948803387 -182828.7356149009
     18200  27.4668879915 -182583.3693833709 -182834.8031345523
     18300  29.3004963948 -182566.1764672311 -182834.3951938048
     18400  31.0140682872 -182556.4346211790 -182840.3395008016
     18500  28.5709121326 -182571.1041680400 -182832.6442309114
     18600  28.3600814188 -182572.1500287691 -182831.7601330202
     18700  30.7278716867 -182578.8831910742 -182860.1682076511
     18800  27.5744850862 -182584.1412044438 -182836.5599067100
     18900  27.8244028527 -182555.9387467031 -182810.6452131148
     19000  33.0444238176 -182558.7581466143 -182861.2490381434
     19100  28.0880762359 -182575.5846942277 -182832.7048446302
     19200  28.1376793937 -182554.0274354233 -182811.6016564886
     19300  28.6111839413 -182550.9956733818 -182812.9043871143
     19400  30.9682512545 -182539.9389635466 -182823.4244309521
     19500  33.0134841499 -182523.5215859589 -182825.7292536768
     19600  28.8172446308 -182547.2306880672 -182811.0256952943
     19700  30.2892197082 -182544.0235245616 -182821.2930912465
     19800  32.6270250842 -182532.5496916822 -182831.2196869630
     19900  27.6676585114 -182542.5086295081 -182795.7802476132
     20000  31.6823298263 -182524.0247916895 -182814.0469826584
     20100  31.4138511573 -182516.6490318678 -182804.2135509346
     20200  31.0639703728 -182519.7464663606 -182804.1081530513
     20300  32.0026069001 -182523.9501062993 -182816.9041352733
     20400  31.1017117610 -182524.8450922720 -182809.5522661845
     20500  34.1469876439 -182510.4351976321 -182823.0190330311
     20600  30.3911552709 -182515.5067955494 -182793.7094872730
     20700  32.3465154851 -182514.4900986773 -182810.5922901079
     20800  34.7645750749 -182504.3138647457 -182822.5511372756
     20900  29.2570142754 -182513.4286618287 -182781.2493501394
     21000  32.1201067541 -182506.3687672713 -182800.3983978586
     21100  36.0926382321 -182487.5443667877 -182817.9388193200
     21200  31.4333908380 -182497.9867989707 -182785.7301855963
     21300  29.9765975217 -182510.5620160255 -182784.9698180619
     21400  34.9460831152 -182495.5606220138 -182815.4594314268
     21500  30.9977755432 -182490.3255586830 -182774.0812934250
     21600  32.6090185234 -182482.9827900304 -182781.4879520357
     21700  36.5797439059 -182473.0292033320 -182807.8826541617
     21800  32.7074682629 -182486.5597266537 -182785.9661042361
     21900  32.0991356776 -182490.2436909628 -182784.0813508974
     22000  34.3747847145 -182472.6531851359 -182787.3222903327
     22100  35.6962181171 -182476.3482775481 -182803.1138735245
     22200  29.2937773486 -182485.0690762219 -182753.2262961924
     22300  34.3099586660 -182463.5221775534 -182777.5978607151
     22400  36.1948944417 -182462.2812359717 -182793.6117487662
     22500  32.8488077846 -182467.9444560827 -182768.6446652099
     22600  34.4457656850 -182456.0743142969 -182771.3931840998
     22700  34.8167456569 -182465.6578366439 -182784.3726822114
     22800  34.9080537761 -182460.5635955087 -182780.1142817780
     22900  32.0535044685 -182451.1148766431 -182744.5348254017
     23000  37.6024482491 -182446.8550563932 -182791.0704119802
     23100  37.0535351641 -182453.6934295579 -182792.8839976241
     23200  31.8333703497 -182457.0390871376 -182748.4439132776
     23300  35.1982483490 -182446.5481936118 -182768.7553406371
     23400  38.3172829078 -182431.4774908114 -182782.2364912327
     23500  35.9683678417 -182432.7136314137 -182761.9705043843
     23600  36.1442998909 -182437.8196973688 -182768.6870642214
     23700  35.1710910467 -182431.5182147754 -182753.4767620177
     23800  36.3089254998 -182419.4911663962 -182751.8655272123
     23900  36.2571533506 -182422.8027330079 -182754.7031680670
     24000  36.5373247743 -182424.0732710900 -182758.5384143194
     24100  36.7378396784 -182430.1263603855 -182766.4270306146
     24200  35.7890194896 -182425.6546744846 -182753.2697805048
     24300  37.0639796187 -182405.8977222675 -182745.1838995777
     24400  37.4713492994 -182404.9948350847 -182748.0101020162
     24500  36.3983642524 -182406.7514744770 -182739.9445636864
     24600  36.9313518805 -182393.8199929359 -182731.8920869560
     24700  37.3051759274 -182395.4452331679 -182736.9393378079
     24800  40.0414582465 -182393.8840012971 -182760.4262194331
     24900  36.4268998796 -182400.8203156884 -182734.2746219593
     25000  36.2894209758 -182400.9665536325 -182733.1623687161
     25100  38.9550171438 -182384.3314925464 -182740.9283553152
     25200  39.6244363484 -182380.5021825635 -182743.2269540272
     25300  36.1879472769 -182396.0881645402 -182727.3550825178
     25400  38.8552655814 -182386.4598217459 -182742.1435519637
     25500  39.9516922379 -182374.0203891369 -182739.7408831562
     25600  37.4705681023 -182380.4302446439 -182723.4383604444
     25700  38.9159184738 -182371.9718770719 -182728.2108279699
     25800  41.1031149424 -182362.7916603381 -182739.0523557037
     25900  39.1393783595 -182367.5217000771 -182725.8062178895
     26000  38.6496499933 -182359.6807490647 -182713.4822602755
     26100  43.4225701294 -182358.2440084148 -182755.7371535041
     26200  38.9850691960 -182365.4767003838 -182722.3486616725
     26300  39.6800290339 -182354.2819721605 -182717.5156428282
     26400  40.4798620922 -182347.0190869945 -182717.5744835976
     26500  40.5868574921 -182337.3540361074 -182708.8888758411
     26600  40.7743034855 -182336.5623307107 -182709.8130637514
     26700  41.0761459773 -182352.1478683254 -182728.1616879597
     26800  40.5128050177 -182345.6991870518 -182716.5561454242
     26900  39.7461999057 -182339.2366070530 -182703.0760103588
     27000  41.3134586809 -182336.6044921748 -182714.7906883548
     27100  43.5806817173 -182324.2519874298 -182723.1924966940
     27200  41.4378932905 -182332.8687303983 -182712.1940094144
     27300  39.3545658092 -182338.1001236551 -182698.3544819418
     27400  42.5968678059 -182320.6220514004 -182710.5566615509
     27500  42.2102452824 -182319.0045548730 -182705.3999962835
     27600  39.9599401134 -182331.2996208375 -182697.0956164672
     27700  42.7128422176 -182319.4229917522 -182710.4192395145
     27800  42.9197389644 -182310.5174231737 -182703.4076177558
     27900  42.9787935564 -182312.0543758807 -182705.4851601941
     28000  42.1193084723 -182306.5503096159 -182692.1133093133
     28100  44.7739801962 -182295.3593298638 -182705.2233741459
     28200  43.8139128718 -182305.6849268066 -182706.7604498398
     28300  41.4363188228 -182309.1469013471 -182688.4577675798
     28400  43.3591841098 -182300.7839407249 -182697.6968459020
     28500  42.9891224839 -182293.0984436466 -182686.6237796605
     28600  43.8328709865 -182281.8481457108 -182683.0972126087
     28700  45.1720542040 -182281.8170150191 -182695.3250557042
     28800  44.2666749556 -182290.8128503312 -182696.0329881154
     28900  43.3686108215 -182292.8401702938 -182689.8393682276
     29000  43.6636888609 -182290.8540878631 -182690.5544501363
     29100  43.4583754525 -182279.5740274082 -182677.3949368481
     29200  45.1939083296 -182269.5977996536 -182683.3058944830
     29300  44.6944987544 -182279.9811542815 -182689.1176200676
     29400  43.2929134658 -182287.1921936378 -182683.4984528562
     29500  44.5284898509 -182277.4097002570 -182685.0265093080
     29600  43.2441769095 -182268.0501944827 -182663.9103159672
     29700  44.9995960077 -182255.5319084992 -182667.4612551859
     29800  45.9609976267 -182252.8815706943 -182673.6116528537
     29900  44.8824159248 -182258.8894958035 -182669.7461680826
     30000  45.4529766370 -182256.2793502869 -182672.3589739314
     30100  45.4211415148 -182248.2133289046 -182664.0015316863
     30200  47.4874444108 -182235.0442026397 -182669.7474819448
     30300  46.6413045903 -182243.9361386356 -182670.8937967716
     30400  45.9304030398 -182252.7346909105 -182673.1847081514
     30500  46.5424050123 -182241.9324563090 -182667.9847810156
     30600  46.6301974342 -182238.1719966204 -182665.0279790978
     30700  46.9968055341 -182237.8096834906 -182668.0216213202
     30800  46.7491883688 -182229.4242478229 -182657.3694813673
     30900  48.4684219158 -182214.6747131116 -182658.3579268743
     31000  45.9426877558 -182218.2599895568 -182638.8224619185
     31100  49.7271119656 -182213.2839576743 -182668.4893053207
     31200  48.1175514857 -182225.8761297923 -182666.3474518964
     31300  46.8827546306 -182227.3064362627 -182656.4743444048
     31400  47.3784782139 -182215.8863957614 -182649.5921911275
     31500  48.1531668675 -182201.2955871294 -182642.0929348485
     31600  49.1396251950 -182202.9603914410 -182652.7878454372
     31700  47.6189850402 -182212.1169147126 -182648.0243258401
     31800  48.6018160884 -182204.7970546224 -182649.7013676672
     31900  48.0395451693 -182202.4291071074 -182642.1863541136
     32000  47.6059904830 -182195.8438546527 -182631.6323127240
     32100  49.9891945436 -182187.6138543540 -182645.2183236527
     32200  49.3845530461 -182192.9624441667 -182645.0319842848
     32300  49.2072336338 -182195.5300721727 -182645.9764183929
     32400  48.7012240829 -182195.5754815944 -182641.3897821474
     32500  51.4240324170 -182172.8061342928 -182643.5452065704
     32600  49.0374500148 -182176.8046641087 -182625.6967995923
     32700  49.3322584130 -182181.4038487745 -182632.9946802832
     32800  50.0077012397 -182174.5757808446 -182632.3496616912
     32900  50.8209202756 -182162.0981580247 -182627.3163009514
     33000  49.4653923387 -182164.5254701918 -182617.3350186642
     33100  51.1057802146 -182159.9208449015 -182627.7466149843
     33200  51.4286806905 -182143.4762790575 -182614.2579019451
     33300  50.9225591302 -182146.7647275527 -182612.9132794319
     33400  51.0871415602 -182160.4854051748 -182628.1405557545
     33500  50.9618805478 -182165.4185597874 -182631.9270625840
     33600  51.2574804867 -182161.0891245258 -182630.3035691637
     33700  52.3196764439 -182145.2117448499 -182624.1496031526
     33800  52.7424454381 -182140.4707948196 -182623.2787091010
     33900  52.2066907743 -182145.0275608956 -182622.9311407335
     34000  51.3391131421 -182150.4608007339 -182620.4225162235
     34100  50.9917499273 -182132.3944568581 -182599.1763859752
     34200  52.9984856112 -182124.7871743807 -182609.9388977315
     34300  51.8577538830 -182134.2243351856 -182608.9337231104
     34400  50.7449500325 -182146.1113599186 -182610.6340660999
     34500  50.8711904029 -182140.5846494618 -182606.2629685348
     34600  52.4731886969 -182123.6173607511 -182603.9604806045
     34700  53.6007653032 -182116.7787087358 -182607.4437411393
     34800  52.1886540699 -182125.6843410817 -182603.4228117074
     34900  52.9743299414 -182124.4279355716 -182609.3585362861
     35000  52.2392608865 -182109.6136784322 -182587.8154072810
     35100  53.7341568132 -182100.9710013719 -182592.8571086838
     35200  52.9648337757 -182105.6867211527 -182590.5303933241
     35300  52.0237828748 -182117.0004386384 -182593.2296671880
     35400  53.4463276303 -182113.8698222556 -182603.1211217516
     35500  54.4708670350 -182093.5969524412 -182592.2269549722
     35600  53.6982584995 -182093.4964128446 -182585.0539045634
     35700  55.6950794899 -182089.6679029948 -182599.5044291725
     35800  53.5098836864 -182094.9393493754 -182584.7724453094
     35900  54.4565161911 -182091.9996728687 -182590.4983068036
     36000  56.8199974134 -182079.0314342985 -182599.1655352635
     36100  54.1607388101 -182076.1217206902 -182571.9127884662
     36200  54.5119912539 -182061.1839898997 -182560.1904463131
     36300  56.1439606160 -182051.5735514347 -182565.5191658129
     36400  55.4142315406 -182058.0152927930 -182565.2809178389
     36500  57.1039394013 -182070.1989885934 -182592.9323137281
     36600  53.5926130204 -182080.3441020326 -182570.9345078874
     36700  57.0936626501 -182066.1781600622 -182588.8174111216
     36800  55.1500579193 -182060.3407266149 -182565.1880884569
     36900  56.4105612902 -182046.2160094096 -182562.6021043990
     37000  58.1622616401 -182045.4159640016 -182577.8372425205
     37100  53.8463826667 -182057.6998372682 -182550.6132676365
     37200  56.1222516428 -182040.0224826577 -182553.7693716267
     37300  56.9825766940 -182041.0035304480 -182562.6258931483
     37400  57.1298535993 -182056.7865396324 -182579.7570850896
     37500  56.1200516257 -182065.5710127527 -182579.2977626165
     37600  55.8403785887 -182054.2287648694 -182565.3953688287
     37700  55.7308672654 -182036.8605461673 -182547.0246760631
     37800  58.5289170410 -182023.3610269524 -182559.1386938199
     37900  57.4882017885 -182024.7883560847 -182551.0392451127
     38000  57.4709579151 -182034.1713337281 -182560.2643711719
     38100  56.3947155068 -182048.1810869925 -182564.4221286087
     38200  56.3827665361 -182039.4484453741 -182555.5801053037
     38300  57.6153504984 -182024.0901633918 -182551.5049803135
     38400  57.5477617022 -182018.4251613922 -182545.2212659003
     38500  59.1263153562 -182014.1732390644 -182555.4195305313
     38600  59.2886559335 -182009.1006075868 -182551.8329756831
     38700  58.8601909370 -181999.7326637746 -182538.5428343010
     38800  59.2401531371 -181995.4411394833 -182537.7295096997
     38900  60.1808474789 -182010.4226927109 -182561.3222425823
     39000  58.7773693104 -182017.9789018799 -182556.0309176332
     39100  59.5125974753 -182007.4750306022 -182552.2573747247
     39200  59.6653264895 -181999.1648931812 -182545.3453290340
     39300  59.0202545793 -181983.7087497079 -182523.9841536464
     39400  59.7719802340 -181974.3683123373 -182521.5250637839
     39500  62.0258169140 -181969.0957309850 -182536.8842559030
     39600  60.2104507230 -181982.0696717071 -182533.2402116780
     39700  57.8839130435 -181996.8322795558 -182526.7055361871
     39800  59.7944076574 -181992.8596727107 -182540.2217263085
     39900  59.9526907805 -181981.7138535957 -182530.5248416120
     40000  60.2950177165 -181969.5182166282 -182521.4628885796
     40100  61.5181393675 -181964.3564690291 -182527.4976793348
     40200  59.9876790842 -181968.9742761423 -182518.1055494581
     40300  61.1763883886 -181967.3090156444 -182527.3218143652
     40400  61.7008201913 -181954.3955418940 -182519.2090248216
     40500  63.0771767920 -181935.8089942511 -182513.2217386307
     40600  62.3338240895 -181942.3945050838 -182513.0025485271
     40700  60.5538204531 -181952.2976067416 -182506.6113764557
     40800  60.9027756133 -181951.8913599947 -182509.3994888568
     40900  63.2848341518 -181949.1927677909 -182528.5064216935
     41000  60.5669639458 -181943.2550828203 -182497.6891689557
     41100  63.6213336852 -181932.7871416674 -182515.1811350670
     41200  62.8538376473 -181942.0353980979 -182517.4036808348
     41300  62.2016380661 -181942.5530188605 -182511.9510225011
     41400  64.7358113130 -181931.1315795607 -182523.7275765749
     41500  62.2872592316 -181937.7772334072 -182507.9590189901
     41600  63.8906724526 -181925.6775646514 -182510.5371033520
     41700  62.4885208558 -181914.5928791992 -182486.6170273084
     41800  63.7098679582 -181904.7816064136 -182487.9860485389
     41900  65.6020840077 -181900.7491141585 -182501.2750300354
     42000  62.3729409096 -181923.1849749842 -182494.1510964450
     42100  64.3076579303 -181917.4220241588 -182506.0986761368
     42200  64.5848509494 -181910.8241932120 -182502.0382888428
     42300  64.8703599187 -181902.8919450612 -182496.7196091157
     42400  65.8359536780 -181889.0120613393 -182491.6788360022
     42500  65.2292563495 -181884.6426114594 -182481.7556377257
     42600  66.1137850500 -181881.0028359581 -182486.2128977995
     42700  64.2707775469 -181898.8526039347 -182487.1916503880
     42800  63.0280248993 -181905.2896309695 -182482.2524355974
     42900  66.5877657013 -181895.2893320436 -182504.8382448381
     43000  63.9985552647 -181899.7411047492 -182485.5882100116
     43100  64.9332845497 -181878.9098699621 -182473.3135503463
     43200  67.3718325033 -181865.5548541403 -182482.2811674925
     43300  65.4786395293 -181870.5503922484 -182469.9462890169
     43400  67.4514943471 -181867.5209821894 -182484.9765254499
     43500  64.3926523781 -181886.7223041782 -182476.1770010830
     43600  64.4310431161 -181886.5880301333 -182476.3941584508
     43700  67.1776015104 -181874.4316037637 -182489.3799134645
     43800  65.5670635200 -181878.1243531804 -182478.3296891426
     43900  65.8792491256 -181870.5852333498 -182473.6483374697
     44000  65.9226343574 -181855.6569393723 -182459.1171948395
     44100  66.9192339438 -181844.8194448290 -182457.4026403431
     44200  68.9283240409 -181848.1933008970 -182479.1678431026
     44300  65.4593304078 -181861.7674931864 -182460.9866329498
     44400  66.9898832087 -181854.9803738812 -182468.2102975468
     44500  68.9429294450 -181839.6523275456 -182470.7605686083
     44600  66.5285101039 -181836.0038869968 -182445.0103700428
     44700  68.8788653214 -181810.2003140539 -182440.7221077945
     44800  66.9915868770 -181813.6749574898 -182426.9204766505
     44900  67.1624628764 -181822.7282753727 -182437.5380049937
     45000  68.2550994790 -181834.9793859465 -182459.7911849598
     45100  67.4491557866 -181847.5108205598 -182464.9449564796
     45200  67.5301272853 -181846.0686219022 -182464.2439764000
     45300  69.6566903892 -181820.0535376596 -182457.6955947010
     45400  68.9962868788 -181806.3350524783 -182437.9317311008
     45500  71.0281745806 -181802.6289406097 -182452.8256567389
     45600  68.7283037020 -181819.2710358566 -182448.4145783458
     45700  68.0110050078 -181827.5736972589 -182450.1510389662
     45800  69.2483062741 -181816.3763415230 -182450.2800227421
     45900  67.8560578923 -181803.7062627121 -182424.8652080403
     46000  69.4484513621 -181800.1032983537 -182435.8391212513
     46100  70.0011927614 -181801.2139749087 -182442.0096299759
     46200  67.8733864381 -181806.9029847329 -182428.2205567419
     46300  71.6062060009 -181794.4642309328 -182449.9522857954
     46400  72.4504067185 -181781.0195832672 -182444.2355086198
     46500  68.4408284821 -181782.3852724294 -182408.8972473042
     46600  72.9442095398 -181754.6257345999 -182422.3619643912
     46700  73.6312951274 -181761.8217867469 -182435.8476444976
     46800  70.3021092151 -181782.2583965069 -182425.8086611523
     46900  70.3752002805 -181786.9535903146 -182431.1729355184
     47000  70.8426822260 -181778.9398551091 -182427.4385616728
     47100  70.9512946212 -181764.2187001024 -182413.7116518810
     47200  72.9264093592 -181752.2417265069 -182419.8150122405
     47300  69.5874149052 -181758.8029824695 -182395.8108870435
     47400  69.9644815140 -181772.1148539523 -182412.5744517765
     47500  71.5165882109 -181787.2468701476 -182441.9145576961
     47600  68.4929012225 -181793.6946391940 -182420.6832914575
     47700  71.0125892627 -181767.3487025769 -182417.4027496515
     47800  73.6944787462 -181756.1127559598 -182430.7170008324
     47900  72.1667417845 -181756.1016231701 -182416.7208605238
     48000  73.1817915405 -181740.9743366095 -182410.8854081107
     48100  72.6779381535 -181724.4224217696 -182389.7211852745
     48200  74.1996129279 -181715.2583523754 -182394.4866297267
     48300  75.8932439170 -181728.2897824974 -182423.0216725201
     48400  69.6634891512 -181737.2716039522 -182374.9758973214
     48500  75.1182417397 -181724.1189087983 -182411.7563764503
     48600  73.3891155481 -181733.0527531186 -182404.8616826136
     48700  72.0766543362 -181724.4934772981 -182384.2880480540
     48800  77.2797225562 -181706.0208122251 -182413.4446215248
     48900  73.8244894521 -181720.5328068047 -182396.3271784765
     49000  72.0571247795 -181721.7109095670 -182381.3267054391
     49100  76.4625758746 -181702.2731527321 -182402.2167460173
     49200  74.8738728698 -181704.3492367019 -182389.7497351840
     49300  73.5636104684 -181711.7412637636 -182385.1475315664
     49400  73.7292894047 -181709.6109043383 -182384.5338083348
     49500  75.4714047993 -181699.5083477652 -182390.3786939616
     49600  74.0714569554 -181716.3994548609 -182394.4545837682
     49700  73.8751505111 -181730.9393806235 -182407.1975070569
     49800  72.8401557392 -181709.2416202211 -182376.0253344812
     49900  75.7726609758 -181688.4068402655 -182382.0349058849
     50000  77.3041278745 -181684.5702190883 -182392.2174363234
     50100  75.0756853499 -181693.5325155526 -182380.7804191332
     50200  75.7632286754 -181681.8561818577 -182375.3979035615
     50300  77.6148626332 -181660.1940829769 -182370.6857872186
     50400  78.5167865927 -181653.6758063949 -182372.4237835891
     50500  75.0465346928 -181681.2973453008 -182368.2784017936
     50600  75.9134592026 -181690.3926467370 -182385.3095888517
     50700  75.1115068264 -181683.7884045788 -182371.3642203793
     50800  77.6176237960 -181658.2911284737 -182368.8081085866
     50900  77.3048876959 -181658.3615269100 -182366.0156996011
     51000  75.7071997905 -181670.1527232537 -182363.1815527536
     51100  77.5302830551 -181660.2184392834 -182369.9358963441
     51200  76.4237881583 -181641.7601371098 -182341.3486650159
     51300  79.1735601770 -181619.6175204046 -182344.3776474291
     51400  78.1994710791 -181619.5130180888 -182335.3562676005
     51500  79.7738856574 -181635.1589403774 -182365.4144874698
     51600  76.8730452293 -181655.5100766085 -182359.2111341402
     51700  78.6821708486 -181643.3089991253 -182363.5709149886
     51800  78.7488948448 -181630.0807039484 -182350.9534157878
     51900  79.4949252207 -181626.5408136535 -182354.2427380328
     52000  75.5032868815 -181641.2302901711 -182332.3924871050
     52100  79.1207181536 -181649.4756471337 -182373.7520547009
     52200  77.2907872567 -181659.9009033555 -182367.4259996723
     52300  78.7514237594 -181637.3585520497 -182358.2544137443
     52400  77.8320503500 -181623.5886412260 -182336.0684965232
     52500  79.2576616344 -181611.2021502373 -182336.7321476937
     52600  80.5942045184 -181593.9887989532 -182331.7536004045
     52700  80.0883460072 -181591.6574733289 -182324.7916117404
     52800  79.0740660162 -181602.5792447938 -182326.4285955384
     52900  79.4827704541 -181601.7393753401 -182329.3300341629
     53000  81.5885728432 -181591.2078973591 -182338.0752137385
     53100  81.4923336543 -181597.9534127376 -182343.9397490695
     53200  80.3605552582 -181612.6641323804 -182348.2900926941
     53300  79.5009949033 -181609.1469178819 -182336.9044045465
     53400  81.4285900360 -181596.0015647397 -182341.4043876769
     53500  79.7271710740 -181589.5420511003 -182319.3699697353
     53600  81.6036297589 -181585.2355729703 -182332.2407213747
     53700  81.1377478996 -181585.3400356417 -182328.0804699825
     53800  81.4845016527 -181571.7853302943 -182317.6999719539
     53900  83.2481217788 -181544.4797762386 -182306.5387158654
     54000  83.8868058606 -181550.3787254117 -182318.2842223383
     54100  81.9933439547 -181565.4332028398 -182316.0058213618
     54200  80.0074775406 -181566.8945311916 -182299.2883941881
     54300  84.9460968412 -181548.3267035644 -182325.9290218032
     54400  81.3125877644 -181556.9327464551 -182301.2736767491
     54500  83.8538253738 -181561.9283687937 -182329.5319601133
     54600  81.7005481602 -181572.1138287904 -182320.0061747984
     54700  81.6394558889 -181567.4689519112 -182314.8020551339
     54800  82.2331726981 -181559.3535610969 -182312.1215881639
     54900  81.5432077284 -181550.3795279099 -182296.8315689589
     55000  83.2781083843 -181525.2228186602 -182287.5562577026
     55100  84.4340504823 -181519.7668267443 -182292.6818379670
     55200  81.5445577851 -181537.7332333018 -182284.1976328610
     55300  85.0182231534 -181538.5490472288 -182316.8116146094
     55400  82.7225626425 -181545.8493386413 -182303.0972743731
     55500  83.5767858526 -181534.5323481168 -182299.5999009135
     55600  85.0283431176 -181503.4179448940 -182281.7731511121
     55700  85.6149024103 -181506.9670563404 -182290.6916660125
     55800  83.9816837327 -181523.9411969313 -182292.7152123195
     55900  84.1674596816 -181522.9288617682 -182293.4034827629
     56000  85.8910076386 -181510.3596321583 -182296.6117277729
     56100  82.7623927906 -181522.3631352739 -182279.9756788765
     56200  82.7636336146 -181535.0644570862 -182292.6883592759
     56300  83.9664166702 -181520.9297990442 -182289.5640587093
     56400  85.2952709578 -181499.6041246976 -182280.4028064260
     56500  88.8188765601 -181482.7744585202 -182295.8284643515
     56600  84.4166351148 -181495.0533784450 -182267.8089682149
     56700  86.4765663966 -181490.7832151705 -182282.3955552762
     56800  85.9640915064 -181500.2384316839 -182287.1595419688
     56900  81.6833064506 -181518.7781854140 -182266.5126996449
     57000  87.6994892949 -181497.7164504870 -182300.5235095513
     57100  84.6988408026 -181503.6019171794 -182278.9408369107
     57200  87.2997119858 -181489.3789413648 -182288.5264118916
     57300  87.2803854348 -181471.1842905240 -182270.1548444948
     57400  88.2657770006 -181460.9952838364 -182268.9861788755
     57500  89.5208369836 -181465.0262296155 -182284.5060286607
     57600  85.1272237966 -181501.4523018969 -182280.7126685408
     57700  86.6647228153 -181492.5703987106 -182285.9051354042
     57800  87.5084980034 -181470.7360287841 -182271.7947406424
     57900  85.4505536320 -181462.6675668223 -182244.8877166578
     58000  91.0260205345 -181441.6558235983 -182274.9141747152
     58100  87.1811626873 -181451.9333847380 -182249.9956469646
     58200  88.9826466626 -181451.6519794902 -182266.2051479210
     58300  88.1088004618 -181456.8597536666 -182263.4136748483
     58400  86.9522284573 -181453.4390120306 -182249.4055948252
     58500  88.8718492215 -181435.5498486736 -182249.0887698324
     58600  89.2156260662 -181430.6084664013 -182247.2943440573
     58700  88.9012323020 -181429.8481945142 -182243.6560903793
     58800  92.7977672421 -181420.5174786254 -182269.9945189860
     58900  87.9027042233 -181438.1174653317 -182242.7847676011
     59000  87.7946577697 -181442.2853987473 -182245.9636364691
     59100  90.2380720002 -181424.6842550047 -182250.7296719227
     59200  90.4893147980 -181412.0438247658 -182240.3891352546
     59300  90.2949009017 -181411.5203126181 -182238.0859451457
     59400  89.4281849946 -181420.1645123002 -182238.7961687692
     59500  87.7605953351 -181434.2717002781 -182237.6381281686
     59600  89.5279045619 -181421.1509170390 -182240.6954131745
     59700  89.3742655310 -181409.2655049901 -182227.4035790410
     59800  89.5541931155 -181416.9721360249 -182236.7572793586
     59900  87.9979948821 -181421.6217902631 -182227.1613896708
     60000  91.0696300452 -181392.9634983751 -182226.6210539037
     60100  92.2945825244 -181385.5989828012 -182230.4698362086
     60200  90.6391928721 -181402.8002778594 -182232.5175823800
     60300  88.3378879134 -181415.0204460245 -182223.6714492391
     60400  89.6167561742 -181406.7556841119 -182227.1135339186
     60500  91.2480396864 -181375.9267235129 -182211.2174529684
     60600  92.1879600306 -181361.0139695136 -182204.9087933988
     60700  93.2506306280 -181366.5590637177 -182220.1816461552
     60800  90.9817982139 -181382.7593103236 -182215.6128473249
     60900  93.7662288367 -181384.9002412033 -182243.2426445306
     61000  89.2218231701 -181393.6731652411 -182210.4157716051
     61100  92.6121802202 -181371.2238824430 -182219.0020466473
     61200  94.1260781792 -181370.5341442558 -182232.1706328128
     61300  90.0117123214 -181376.8573718504 -182200.8306769526
     61400  92.9452680785 -181360.5088515691 -182211.3361245662
     61500  92.8104517644 -181353.1660614072 -182202.7592167436
     61600  91.0487076207 -181348.4007417728 -182181.8667720114
     61700  96.1911151326 -181318.2765898459 -182198.8165664017
     61800  94.6060291024 -181331.1373467061 -182197.1673384891
     61900  93.6945097034 -181349.3005731494 -182206.9864546778
     62000  94.7446276278 -181356.8926372482 -182224.1913693112
     62100  91.5132209634 -181371.8385397429 -182209.5567565516
     62200  93.6489143217 -181349.0456739837 -182206.3141723021
     62300  92.0134940391 -181320.7683321584 -182163.0660825516
     62400  97.5231990483 -181302.6207265001 -182195.3546893537
     62500  94.9402878554 -181330.0352753189 -182199.1250943438
     62600  91.8063097943 -181343.1836176963 -182183.5847894942
     62700  95.8413381096 -181317.6378273480 -182194.9759213681
     62800  93.8950585346 -181321.6887124994 -182181.2104315979
     62900  94.9706594885 -181318.1687768002 -182187.5366198097
     63000  97.1627996953 -181310.3355247931 -182199.7703675839
     63100  93.1617512538 -181333.1051877150 -182185.9141623473
     63200  93.8756070583 -181326.3294328107 -182185.6730917789
     63300  97.6313440230 -181308.8160047204 -182202.5399339904
     63400  93.6664559502 -181309.2579582831 -182166.6870338558
     63500  97.3245997593 -181284.8895335764 -182175.8055051011
     63600  98.3441356639 -181271.9776883129 -182172.2265604935
     63700  94.1132485611 -181278.8779639896 -182140.3970093542
     63800  100.3388340626 -181257.1889732310 -182175.6974495216
     63900  97.3933762863 -181264.1441134905 -182155.6896699971
     64000  97.5174383402 -181292.1826918022 -182184.8639207447
     64100  96.2434714232 -181306.9110269721 -182187.9302765552
     64200  94.5323629159 -181291.3207790109 -182156.6764255386
     64300  96.2336015493 -181262.9514591730 -182143.8803592627
     64400  98.9050239884 -181256.4512015114 -182161.8344833666
     64500  96.5909040041 -181276.1867818564 -182160.3864527931
     64600  96.4572720388 -181288.3721873267 -182171.3485822116
     64700  96.3266449117 -181270.6330598503 -182152.4136851746
     64800  99.1073384918 -181244.8788798077 -182152.1141623162
     64900  95.9505903865 -181255.2297417533 -182133.5679385086
     65000  96.5914381769 -181257.2033060651 -182141.4078668560
     65100  100.0261950169 -181231.1355061762 -182146.7820634885
     65200  101.4902442217 -181221.6336679934 -182150.6822307892
     65300  98.7298566765 -181237.9252227992 -182141.7050112284
     65400  99.3704418647 -181243.7327131287 -182153.3764617145
     65500  96.7390472216 -181253.4342822476 -182138.9900662211
     65600  99.2376619471 -181241.6083461820 -182150.0366184184
     65700  99.8720234260 -181216.6675549543 -182130.9028150919
     65800  100.3753018319 -181216.5046360630 -182135.3469407815
     65900  97.9816004364 -181229.1135486294 -182126.0437488070
     66000  101.7228262913 -181228.8226028123 -182160.0002376108
     66100  98.6459969042 -181245.4119843947 -182148.4241147941
     66200  98.3179044184 -181258.0659450018 -182158.0746945866
     66300  101.3031088045 -181226.1919791744 -182153.5274916990
     66400  101.2680490241 -181215.6898390297 -182142.7044119518
     66500  99.1574640594 -181216.1760213556 -182123.8701567018
     66600  102.0767762742 -181204.8075704375 -182139.2252873287
     66700  100.1709862524 -181201.9136050566 -182118.8855911357
     66800  98.7841242809 -181191.4302156007 -182095.7067733528
     66900  102.6089041582 -181170.6675624837 -182109.9564140308
     67000  102.0183418403 -181183.5047748875 -182117.3875790165
     67100  100.0164799926 -181212.0633441102 -182127.6209694329
     67200  99.7233349618 -181215.5992783478 -182128.4734342228
     67300  99.8371215212 -181209.1115014853 -182123.0272672241
     67400  101.4313923670 -181196.9211615105 -182125.4309904460
     67500  98.6804738995 -181191.3297403925 -182094.6574755400
     67600  103.1691608802 -181169.7577811113 -182114.1752606005
     67700  101.8614469046 -181170.0047671511 -182102.4513444228
     67800  101.7251297145 -181185.2181886516 -182116.4169091418
     67900  100.2277220848 -181206.6902791338 -182124.1816288620
     68000  102.2566293394 -181201.4807333208 -182137.5448373399
     68100  102.2422132408 -181169.2602041784 -182105.1923422561
     68200  104.7914991302 -181148.7531066497 -182108.0215802527
     68300  102.1821305737 -181153.5140311628 -182088.8961684398
     68400  104.6586072486 -181143.0743644178 -182101.1263367446
     68500  106.5634506816 -181125.1965897502 -182100.6856277512
     68600  101.2574158125 -181152.5565805349 -182079.4738163184
     68700  99.6093085996 -181166.9272191416 -182078.7575699817
     68800  104.4716509881 -181145.8335916022 -182102.1741536700
     68900  101.5458981723 -181143.5869843655 -182073.1450071905
     69000  103.1186074804 -181136.3520620849 -182080.3067723315
     69100  103.5647440939 -181127.1387528454 -182075.1774278393
     69200  104.6754762916 -181121.5852520997 -182079.7916447871
     69300  105.3229427633 -181106.7476751397 -182070.8810197195
     69400  105.1836592114 -181092.4621008904 -182055.3204344116
     69500  105.5852015165 -181082.0951241750 -182048.6292031268
     69600  106.4070703087 -181102.2551317772 -182076.3126532630
     69700  106.1293955720 -181126.9395846009 -182098.4552527589
     69800  103.5474491356 -181125.0883536368 -182072.9687094118
     69900  107.5655665894 -181111.7789966208 -182096.4414714484
     70000  101.9955134736 -181123.9858998055 -182057.6597315214
     70100  108.9427453983 -181095.0965833298 -182092.3658461588
     70200  107.0175150052 -181078.3231187984 -182057.9686923409
     70300  104.1926128762 -181092.1643230987 -182045.9505514097
     70400  106.8202269662 -181099.7308657534 -182077.5704512380
     70500  105.8260924036 -181084.3469368308 -182053.0861472624
     70600  108.7077288275 -181054.2693691671 -182049.3872744047
     70700  108.5100325728 -181053.8499403654 -182047.1581207111
     70800  104.7140079035 -181086.1182426855 -182044.6773563556
     70900  107.8605767873 -181097.8528234338 -182085.2158415744
     71000  103.9837740907 -181102.5504295870 -182054.4249335249
     71100  106.2101534317 -181088.2937442840 -182060.5486753538
     71200  107.6169630182 -181077.2927674935 -182062.4257287075
     71300  106.8030631343 -181071.5772127224 -182049.2596793280
     71400  106.1904407654 -181053.4609926862 -182025.5354726746
     71500  110.2559864107 -181047.1130501385 -182056.4038100535
     71600  109.3616329610 -181066.2680930800 -182067.3718810016
     71700  104.0846074504 -181077.6760569641 -182030.4735962987
     71800  108.1919042529 -181061.0178949439 -182051.4139071234
     71900  106.7975400777 -181057.2080986491 -182034.8400068215
     72000  110.6099058690 -181040.1330079750 -182052.6635705584
     72100  111.1570528397 -181035.9084921337 -182053.4476751094
     72200  110.6016830836 -181042.2347996195 -182054.6900902689
     72300  106.4774719875 -181047.5170810344 -182022.2190642520
     72400  109.6685366747 -181038.7595634977 -182042.6727687804
     72500  107.3556829227 -181034.1879336500 -182016.9291191911
     72600  112.1179019626 -181024.2759833004 -182050.6108441617
     72700  106.7664347320 -181038.3016428695 -182015.6488106023
     72800  111.0213458420 -181025.2826856253 -182041.5795975610
     72900  109.7258300816 -181017.1051148612 -182021.5427878677
     73000  111.1010101694 -180995.3391596683 -182012.3653242477
     73100  112.4433134758 -180977.2715210956 -182006.5852209670
     73200  108.5806655227 -181009.3838655534 -182003.3386247019
     73300  109.5837734737 -181021.4222171346 -182024.5594943403
     73400  106.7607132480 -181011.5710280054 -181988.8658208865
     73500  111.0873088315 -180990.2555844650 -182007.1563260703
     73600  110.6185171829 -180997.2262497145 -182009.8356408487
     73700  109.3242930614 -181028.6972914489 -182029.4592674023
     73800  108.9585452155 -181045.9190654209 -182043.3329608455
     73900  109.5213764796 -181030.1921115795 -182032.7582024786
     74000  110.9746104909 -181008.6276818417 -182024.4967752117
     74100  108.7006625001 -180989.6803520284 -181984.7335716273
     74200  112.9219819886 -180960.9844743558 -181994.6799381814
     74300  110.7996910984 -180965.5222877138 -181979.7901571288
     74400  114.2326696258 -180960.6171705673 -182006.3107577098
     74500  112.4942494723 -180978.5112338889 -182008.2912053187
     74600  111.0429017433 -181015.0644836062 -182031.5587197210
     74700  111.1458349729 -181015.6757868966 -182033.1122807600
     74800  112.1318756768 -180986.0157223007 -182012.4784994873
     74900  109.9170429362 -180970.7644853984 -181976.9525338138
     75000  113.2874258689 -180948.6872686626 -181985.7280304962
     75100  111.3266473383 -180936.5921952649 -181955.6838577558
     75200  115.9370030139 -180923.8715424747 -181985.1667127733
     75300  110.3200623352 -180963.8383454187 -181973.7156606822
     75400  113.6004425109 -180963.9744526428 -182003.8805899969
     75500  112.5008904555 -180968.4133125299 -181998.2540759688
     75600  114.4372524542 -180969.7136814665 -182017.2800336635
     75700  114.0093857691 -180947.0965796776 -181990.7462112874
     75800  111.9746120049 -180910.1629659258 -181935.1861408186
     75900  116.7468105705 -180883.6569810483 -181952.3651845146
     76000  116.7666098802 -180899.4595332303 -181968.3489809170
     76100  113.7138997414 -180933.8017355144 -181974.7464680333
     76200  114.6925412485 -180935.0359387657 -181984.9392218594
     76300  114.5159071988 -180935.4506803979 -181983.7370434482
     76400  114.2211006121 -180927.2420976764 -181972.8297812845
     76500  115.2974166044 -180886.1558394545 -181941.5961924833
     76600  114.0674067881 -180887.5294894643 -181931.7102494081
     76700  117.0851232544 -180898.2319675105 -181970.0371081760
     76800  113.0092881470 -180918.6291749345 -181953.1238452414
     76900  112.3740681036 -180924.0738902483 -181952.7537132968
     77000  116.2451408292 -180925.4408762263 -181989.5567609361
     77100  115.9328817274 -180908.8016795751 -181970.0591233381
     77200  114.6624681094 -180882.4129872047 -181932.0409787481
     77300  118.0467425571 -180861.8287386029 -181942.4366074321
     77400  114.2320048137 -180874.0032524226 -181919.6907538305
     77500  119.6523558608 -180885.4048816024 -181980.7106432551
     77600  116.6071825702 -180918.5215203503 -181985.9515596539
     77700  110.6089828094 -180904.4813119976 -181917.0034248314
     77800  120.8704518028 -180866.2419425992 -181972.6982369258
     77900  118.4901028718 -180868.6195911770 -181953.2860103262
     78000  116.1012106797 -180871.7924630617 -181934.5908014437
     78100  116.4718636358 -180879.2476421222 -181945.4389627445
     78200  116.0714837471 -180891.3191283109 -181953.8453443409
     78300  114.4651128832 -180888.1570847671 -181935.9784732163
     78400  121.1229210501 -180847.2323538121 -181955.9997687113
     78500  114.8257123473 -180858.5211118040 -181909.6434521462
     78600  117.7485154516 -180857.3746073243 -181935.2524850508
     78700  116.4852536532 -180842.8339826290 -181909.1478763763
     78800  117.7131051972 -180812.3940245306 -181889.9477543927
     78900  120.1227121255 -180805.2779684767 -181904.8894032025
     79000  120.1411469770 -180815.0879072786 -181914.8680958825
     79100  117.3290829071 -180862.0066916925 -181936.0450555260
     79200  117.4519747667 -180866.9635389996 -181942.1268632318
     79300  118.0322737475 -180836.9388569401 -181917.4142773070
     79400  121.5751499506 -180812.1730145168 -181925.0801633710
     79500  119.7579934888 -180819.0976724210 -181915.3704480680
     79600  117.5924418434 -180836.3310581885 -181912.7802275447
     79700  119.9175475100 -180819.4057780419 -181917.1391219955
     79800  122.5387274762 -180794.3359531676 -181916.0637558900
     79900  119.6050866946 -180795.7990052862 -181890.6720617933
     80000  118.9751659713 -180788.0555189087 -181877.1622384924
     80100  120.9852148511 -180784.7945460056 -181892.3013890416
     80200  118.0341627034 -180802.7169703757 -181883.2096823728
     80300  119.6316481510 -180832.9560781212 -181928.0722799977
     80400  117.4017561127 -180836.3029030633 -181911.0065223383
     80500  122.3183144400 -180794.9654164114 -181914.6755432868
     80600  120.0084436774 -180782.8849407643 -181881.4503543841
     80700  121.3850946698 -180759.8228848064 -181870.9902547603
     80800  121.7553535467 -180756.8305427486 -181871.3872875142
     80900  121.7543674445 -180771.6596560979 -181886.2073740177
     81000  119.4039896599 -180775.3733308169 -181868.4055314616
     81100  126.5806596496 -180735.3796974480 -181894.1076207768
     81200  122.4043576446 -180746.0029287956 -181866.5007009878
     81300  119.3793542399 -180777.4736934266 -181870.2803797699
     81400  120.7556289972 -180785.2168154103 -181890.6220140051
     81500  122.5917956326 -180764.9074016834 -181887.1209939006
     81600  122.1916976210 -180742.5116696949 -181861.0627376419
     81700  122.7990424876 -180738.8781221434 -181862.9888660939
     81800  123.1205247862 -180738.0904343407 -181865.1440490049
     81900  119.3067515671 -180757.2036681702 -181849.3457447336
     82000  123.6650545030 -180745.7772844772 -181877.8155610143
     82100  123.0555963138 -180709.0761191750 -181835.5353742100
     82200  126.4046959157 -180698.8326199666 -181855.9497593692
     82300  126.5792550806 -180717.2272603394 -181875.9423261490
     82400  125.0480164078 -180735.7370408536 -181880.4350442436
     82500  121.6714659577 -180748.9109647713 -181862.6997968709
     82600  125.7250353058 -180736.1284081788 -181887.0238883701
     82700  124.4391628703 -180714.4028007735 -181853.5273176840
     82800  127.9721504144 -180694.1302700474 -181865.5959939910
     82900  125.6764983771 -180679.2792802946 -181829.7304501566
     83000  124.5596668094 -180662.3813640575 -181802.6089821800
     83100  127.4247582308 -180672.4003198149 -181838.8551786716
     83200  122.5045523574 -180727.5899026216 -181849.0048639942
     83300  126.2186995297 -180724.5526727544 -181879.9671886548
     83400  124.9332237497 -180722.8166745302 -181866.4638581601
     83500  125.7104610804 -180702.5451473135 -181853.3072140594
     83600  127.6909903737 -180677.5400175490 -181846.4319834552
     83700  127.2332451284 -180674.3170716799 -181839.0188066382
     83800  127.4558709260 -180685.1352213264 -181851.8748878993
     83900  126.0271774245 -180732.5359727133 -181886.1972823033
     84000  124.6115247513 -180729.4617782662 -181870.1641074976
     84100  124.3384481323 -180687.0900319236 -181825.2925993074
     84200  128.6407035359 -180658.1949807336 -181835.7806851876
     84300  128.8669373323 -180656.6032075033 -181836.2598714380
     84400  125.9447540523 -180667.8845313034 -181820.7913317674
     84500  124.8536928940 -180687.6424163266 -181830.5615691222
     84600  127.0981543549 -180693.9849888468 -181857.4500937242
     84700  125.9693712099 -180690.1282592023 -181843.2604067925
     84800  129.8145941400 -180657.1969006551 -181845.5284791291
     84900  128.6442590161 -180646.9996062290 -181824.6178577893
     85000  127.4567348799 -180656.0956943752 -181822.8432696408
     85100  127.0655206545 -180642.9312612283 -181806.0976350042
     85200  128.4740457316 -180607.8356209346 -181783.8957285717
     85300  131.2021682918 -180607.7181005150 -181808.7516266629
     85400  128.4026567359 -180634.4407753017 -181809.8473832416
     85500  130.1498835774 -180636.1639907667 -181827.5648314375
     85600  128.4765562149 -180631.0582336795 -181807.1413224505
     85700  132.3379151253 -180620.8036745977 -181832.2339041081
     85800  129.2619205744 -180620.7982144584 -181804.0705817169
     85900  130.9365979699 -180623.3253915763 -181821.9278690279
     86000  127.0707304189 -180635.8943984428 -181799.1084627540
     86100  131.1719208923 -180604.5873945195 -181805.3440339256
     86200  131.2695876930 -180583.6019021597 -181785.2525900682
     86300  131.0557568406 -180580.9235957506 -181780.6168615668
     86400  131.8552958288 -180602.8471339800 -181809.8594337940
     86500  126.6675504623 -180636.3888364904 -181795.9121641988
     86600  131.5360511377 -180618.5313565362 -181822.6212688467
     86700  131.6189497877 -180595.1147451457 -181799.9635173073
     86800  133.5557239681 -180563.2791717227 -181785.8573057815
     86900  134.5346406974 -180573.9703143382 -181805.5095183734
     87000  129.7455698178 -180588.9453357867 -181776.6450609452
     87100  134.3611468095 -180577.7561728675 -181807.7072021138
     87200  128.7818554615 -180574.2786736356 -181753.1564923676
     87300  132.4836668671 -180537.2924478412 -181750.0568986582
     87400  133.4087041552 -180516.1098301712 -181737.3421349140
     87500  136.0182347559 -180516.2923343404 -181761.4124587727
     87600  130.1297169965 -180573.3716190473 -181764.5878534718
     87700  126.5862122207 -180583.4317502571 -181742.2105021982
     87800  135.2478158174 -180560.4910032092 -181798.5586605495
     87900  132.3610078337 -180547.6734728168 -181759.3150945419
     88000  134.4597036725 -180509.9569053668 -181740.8101308061
     88100  131.6831065418 -180509.7958960448 -181715.2319634745
     88200  136.2531358074 -180509.0599878766 -181756.3304124287
     88300  133.4159196307 -180518.5501108129 -181739.8484665070
     88400  130.0834333343 -180536.3266272420 -181727.1191778907
     88500  130.9949007253 -180534.4219556627 -181733.5581404821
     88600  135.6147755209 -180516.3228945892 -181757.7497258845
     88700  135.5125706035 -180522.6006126443 -181763.0918532102
     88800  132.8910407781 -180530.1924408343 -181746.6860199964
     88900  132.5815276359 -180524.4264341775 -181738.0867090930
     89000  135.2252729706 -180502.5107552423 -181740.3720538369
     89100  135.4550489026 -180475.8497105527 -181715.8143935761
     89200  133.4151948324 -180452.0204236857 -181673.3121445269
     89300  141.8446034668 -180423.0260326553 -181721.4811305001
     89400  138.4100582932 -180463.8466842294 -181730.8617231615
     89500  130.5927114689 -180493.8564010403 -181689.3109181927
     89600  136.2670109098 -180489.7711285301 -181737.1685667083
     89700  135.9004603315 -180478.1579690728 -181722.1999784547
     89800  137.2243564383 -180489.2674049030 -181745.4284488263
     89900  132.1525642852 -180515.3145906024 -181725.0481059803
     90000  137.0981253029 -180495.8980772136 -181750.9035927819
     90100  132.8195907285 -180466.0631507189 -181681.9026712929
     90200  138.0727445569 -180441.4201341786 -181705.3473803448
     90300  134.1053366349 -180462.0719698214 -181689.6812954200
     90400  135.6206997962 -180493.0890944662 -181734.5701569785
     90500  134.2336869992 -180511.5292482554 -181740.3135017738
     90600  133.3021746784 -180483.8291659270 -181704.0862926313
     90700  137.3000558356 -180453.4228768226 -181710.2768781504
     90800  133.9394027504 -180450.9444551558 -181677.0348107480
     90900  138.4801212431 -180420.5750225146 -181688.2314224310
     91000  137.6684190125 -180408.2684594132 -181668.4944821877
     91100  143.0245122614 -180404.0256138720 -181713.2816766588
     91200  138.1622372370 -180466.3367832022 -181731.0832514176
     91300  132.8683895419 -180483.6028342153 -181699.8890624290
     91400  139.5085296292 -180446.2530753377 -181723.3235952060
     91500  137.9791092655 -180428.4265588155 -181691.4966611879
     91600  139.4384678231 -180402.9310366709 -181679.3602060257
     91700  140.0273560113 -180381.7040406969 -181663.5239323727
     91800  134.6932148821 -180393.9182029895 -181626.9090058410
     91900  138.0452353028 -180427.7457462088 -181691.4211708009
     92000  135.8933895808 -180444.4079544974 -181688.3852377488
     92100  136.5955753454 -180436.1099146839 -181686.5150539375
     92200  141.9874083778 -180384.9016767065 -181684.6640203687
     92300  138.4601193738 -180378.1944009517 -181645.6677024026
     92400  141.0441575305 -180395.1128862375 -181686.2406478197
     92500  136.4261080020 -180410.9579075082 -181659.8117312329
     92600  140.5583693632 -180402.1259274420 -181688.8067512709
     92700  140.3992993531 -180413.7805193068 -181699.0052055002
     92800  139.6215683283 -180419.9753178965 -181698.0806016647
     92900  140.9799452517 -180403.6950268256 -181694.2349848630
     93000  142.3047007980 -180367.4437739092 -181670.1106338557
     93100  142.3946072780 -180369.3282739259 -181672.8181438732
     93200  143.3308625254 -180382.4154909851 -181694.4759048173
     93300  138.9353149292 -180405.4421871803 -181677.2654608989
     93400  138.1958227238 -180401.9471777183 -181667.0010897520
     93500  141.3742324275 -180367.9689398496 -181662.1182293736
     93600  143.2905469098 -180349.0371358027 -181660.7284977623
     93700  141.8857937700 -180336.4204799602 -181635.2526366276
     93800  144.3734730676 -180311.4508051910 -181633.0553464738
     93900  140.1412376168 -180338.4856250487 -181621.3479966465
     94000  139.3381174637 -180366.7811562270 -181642.2917116015
     94100  140.7425759471 -180395.4959214036 -181683.8629847653
     94200  140.4394449473 -180393.9929154122 -181679.5850970913
     94300  141.3741054908 -180367.8178806734 -181661.9660082104
     94400  142.4887646317 -180366.2722436765 -181670.6240364109
     94500  143.5199716393 -180351.7072392368 -181665.4987706938
     94600  141.5786454705 -180329.6088546844 -181625.6293550354
     94700  148.1603183577 -180305.2252800342 -181661.4948593338
     94800  147.5998889947 -180321.0920952747 -181672.2314662651
     94900  141.8482028498 -180354.4175339456 -181652.9055807853
     95000  144.7762468872 -180362.2489073841 -181687.5404674641
     95100  140.3155797884 -180355.8031435423 -181640.2614551757
     95200  145.2515550155 -180308.0866085935 -181637.7291714416
     95300  144.1602885596 -180309.0183426551 -181628.6713785264
     95400  142.6067246540 -180306.8552581188 -181612.2868648785
     95500  147.4258005956 -180295.9570266088 -181645.5027806141
     95600  141.7288125358 -180316.8410396233 -181614.2361794503
     95700  142.4479861213 -180354.4600234451 -181658.4385269358
     95800  141.6900574176 -180378.3275938155 -181675.3679666681
     95900  142.4503311066 -180353.0391228275 -181657.0390924720
     96000  146.7563955177 -180310.6398803937 -181654.0578550213
     96100  143.2633139833 -180297.2266703347 -181608.6687402422
     96200  143.5421452230 -180275.7132112680 -181589.7077212101
     96300  146.9716389281 -180255.1871980335 -181600.5755254038
     96400  141.6971102546 -180242.8560477481 -181539.9609827486
     96500  152.4109127260 -180206.5119289649 -181601.6917367226
     96600  148.0337092537 -180250.5868347426 -181605.6974257372
     96700  143.4973872109 -180274.1688838878 -181587.7536759592
     96800  146.1028700942 -180253.9645941755 -181591.4001528569
     96900  148.8602488672 -180219.8831561207 -181582.5599466641
     97000  150.1642634971 -180224.0538234848 -181598.6676521848
     97100  144.3643467285 -180261.8614039762 -181583.3824021333
     97200  146.4799708434 -180269.7778155594 -181610.6653800144
     97300  145.0047901006 -180294.5344209167 -181621.9180810361
     97400  143.3505609381 -180276.1123255318 -181588.3530599666
     97500  143.8131835170 -180244.5441610194 -181561.0197738444
     97600  149.4829731000 -180217.6646771721 -181586.0419274785
     97700  148.4219343312 -180202.3133062781 -181560.9777359011
     97800  147.0806495377 -180202.0193474160 -181548.4055652827
     97900  143.8974173057 -180230.6021594326 -181547.8488540588
     98000  145.8631204031 -180272.7937171409 -181608.0345909272
     98100  145.3614074038 -180280.8345016489 -181611.4826606920
     98200  145.0057590025 -180266.4496908828 -181593.8422203964
     98300  146.9506916448 -180233.0740991298 -181578.2706736521
     98400  147.3496849079 -180201.8745261046 -181550.7235119544
     98500  149.6360964108 -180195.6616711591 -181565.4406226135
     98600  149.9827284506 -180200.4507785995 -181573.4028232003
     98700  148.8135870237 -180227.6890508535 -181589.9386957243
     98800  144.9122091642 -180245.5358709321 -181572.0720388956
     98900  147.3494833224 -180203.4337420497 -181552.2808825719
     99000  153.8743845621 -180176.4884931999 -181585.0650211687
     99100  148.6948167114 -180200.4423752883 -181561.6047886837
     99200  148.7517260160 -180206.8835319220 -181568.5668969427
     99300  151.1661196458 -180184.5533675362 -181568.3382552105
     99400  151.5083949621 -180149.5736044986 -181536.4917035779
     99500  154.1853378027 -180161.3071689787 -181572.7301839524
     99600  147.0853085017 -180193.1988961498 -181539.6277624881
     99700  150.0252550012 -180177.8458549404 -181551.1871904631
     99800  150.0270833205 -180167.3564070125 -181540.7144790930
     99900  148.8966239737 -180188.4126411692 -181551.4224118990
    100000  147.2926414072 -180199.9765147868 -181548.3033205714
    100100  155.4517511710 -180144.7806172934 -181567.7964659297
    100200  148.1744341758 -180145.9757129394 -181502.3745093926
    100300  155.6574875780 -180140.5390439354 -181565.4382175624
    100400  149.2546963245 -180183.5350143737 -181549.8226036304
    100500  147.2245692058 -180184.4180175776 -181532.1216858244
    100600  151.8690870207 -180149.3197947873 -181539.5396933765
    100700  153.7939337057 -180121.3004801275 -181529.1405555129
    100800  153.4665138239 -180116.1986357309 -181521.0414873643
    100900  149.4469309253 -180133.9711748432 -181502.0184926437
    101000  149.1918457228 -180157.3447085773 -181523.0569591735
    101100  148.1473046207 -180198.4421916808 -181554.5926423511
    101200  147.8552475963 -180182.1568551117 -181535.6337960190
    101300  151.2970102651 -180138.6090571417 -181523.5921264011
    101400  152.7805112052 -180137.5301554301 -181536.0932926739
    101500  152.8434382760 -180145.5384838189 -181544.6776597267
    101600  151.8327088058 -180125.2236859555 -181515.1105759035
    101700  151.2966283225 -180069.5912606083 -181454.5708335397
    101800  155.8183303524 -180052.1404735079 -181478.5120127753
    101900  153.3168509314 -180083.8321774084 -181487.3050047965
    102000  150.2594060482 -180113.0585575551 -181488.5433276049
    102100  154.1580803986 -180108.5792887683 -181519.7527876204
    102200  154.2190952000 -180109.2761629476 -181521.0081954194
    102300  153.0923243568 -180146.4344442545 -181547.8519401868
    102400  148.6607217029 -180182.5557609223 -181543.4060663025
    102500  152.1883502698 -180142.5094378733 -181535.6518938468
    102600  155.4429330786 -180109.5067265714 -181532.4418537935
    102700  155.0873116378 -180082.5087206090 -181502.1884651000
    102800  157.4860031575 -180054.2279226612 -181495.8654516271
    102900  155.0820602675 -180071.7599404366 -181491.3916135278
    103000  155.1740156374 -180084.5620384351 -181505.0354772049
    103100  152.9863879263 -180094.5154919886 -181494.9632386679
    103200  156.0302370281 -180137.5699439978 -181565.8812913126
    103300  149.5874601246 -180155.1653787747 -181524.4991103738
    103400  152.9803625084 -180104.7360285033 -181505.1286180994
    103500  157.3386620504 -180060.8710326583 -181501.1597911601
    103600  158.3880642194 -180053.8494294493 -181503.7444864124
    103700  155.1600063835 -180075.1690551793 -181495.5142522909
    103800  155.1293635734 -180073.1088269120 -181493.1735176664
    103900  159.4948227469 -180036.3018946942 -181496.3282941056
    104000  158.0349314510 -180016.5190303633 -181463.1814860700
    104100  160.6749089872 -179989.6182819589 -181460.4472706623
    104200  158.9392790387 -180016.6419362760 -181471.5828509920
    104300  157.4684685016 -180072.4540013366 -181513.9310168762
    104400  157.8437983136 -180083.5940095868 -181528.5068196214
    104500  154.3880738973 -180084.4801597646 -181497.7590346656
    104600  157.0545774811 -180050.2726915502 -181487.9609206823
    104700  158.8847727659 -179996.6681162113 -181451.1100768186
    104800  160.9743035332 -179989.5126177561 -181463.0822843922
    104900  158.1273946708 -180003.6287872955 -181451.1376575726
    105000  158.8468578739 -180039.5392864879 -181493.6341716078
    105100  154.4929608352 -180067.9780996583 -181482.2171166861
    105200  158.2492285904 -180062.5907346375 -181511.2148808588
    105300  157.1038811117 -180049.4896889074 -181487.6292468105
    105400  158.4347548043 -180025.6891463042 -181476.0116120405
    105500  157.3910529650 -179965.8530801547 -181406.6214286335
    105600  163.7059445996 -179929.3113141145 -181427.8866079044
    105700  159.0496758362 -179967.2211691105 -181423.1726635809
    105800  158.4844379573 -180003.7299471878 -181454.5072158684
    105900  158.7319041290 -180017.0840187815 -181470.1266095421
    106000  156.6077604107 -180007.0991510169 -181440.6971864532
    106100  165.5076829235 -179943.2798672045 -181458.3483955239
    106200  158.4031144750 -179962.0377688597 -181412.0705968807
    106300  160.3956577830 -179965.8199535600 -181434.0926578448
    106400  158.0521848066 -179971.7177968993 -181418.5381909908
    106500  160.2770634320 -180000.0533755650 -181467.2404591367
    106600  156.2701223876 -180031.8209347767 -181462.3282089039
    106700  162.0168352234 -179988.1246009871 -181471.2376732566
    106800  160.9348133635 -179956.3385664004 -181429.5467373511
    106900  158.5646132679 -179955.6369144886 -181407.1481133877
    107000  164.6879126357 -179932.2418885804 -181439.8061842163
    107100  159.1649351660 -179918.1828284787 -181375.1894146529
    107200  166.7939549470 -179875.2784739370 -181402.1216233933
    107300  162.5652268273 -179876.8839786924 -181365.0170648094
    107400  161.2676310316 -179907.4527902743 -181383.7075966782
    107500  159.3260687906 -179962.6129174609 -181421.0945317371
    107600  157.6878687168 -179968.1510691182 -181411.6364890726
    107700  163.0988717960 -179941.7815691888 -181434.7996774583
    107800  156.0728190909 -179917.4174844763 -181346.1186308755
    107900  165.5282679725 -179867.2190177608 -181382.4759830109
    108000  160.4166582777 -179897.1084644260 -181365.5734086603
    108100  163.6556293027 -179925.7502495960 -181423.8649537537
    108200  160.8478434546 -179943.9964093374 -181416.4084518568
    108300  165.4119193418 -179913.4027621093 -181427.5946641216
    108400  167.2337757867 -179868.4040772749 -181399.2733764569
    108500  166.3113632677 -179882.8282510608 -181405.2537236309
    108600  162.0054624114 -179893.0058397934 -181376.0148045721
    108700  167.3803617507 -179879.9047637710 -181412.1159207866
    108800  162.1777450518 -179913.1894955068 -181397.7755472331
    108900  162.7006822636 -179911.7756248008 -181401.1486791477
    109000  163.4113388621 -179887.7522497039 -181383.6307026392
    109100  163.6040985240 -179863.3163791597 -181360.9593670825
    109200  163.2544705866 -179851.7422209496 -181346.1846910760
    109300  165.2621538343 -179857.2297842079 -181370.0507226311
    109400  159.1011753329 -179905.7957872272 -181362.2187115749
    109500  163.6010266389 -179917.5316995838 -181415.1465672629
    109600  163.3738599824 -179873.7224488503 -181369.2578175843
    109700  164.4979863877 -179837.4863449017 -181343.3120428126
    109800  168.8910843217 -179830.4100997031 -181376.4505133538
    109900  162.7210984711 -179861.9202698444 -181351.4802155363
    110000  166.3261518038 -179878.0960558316 -181400.6569036615
    110100  163.4228608149 -179883.4414399911 -181379.4253656613
    110200  163.9219565740 -179861.6428732323 -181362.1955552521
    110300  169.7395949903 -179821.2096990113 -181375.0174367360
    110400  166.2977802959 -179824.7463733756 -181347.0475065027
    110500  166.7953319206 -179849.3103411470 -181376.1660955123
    110600  159.7998898611 -179902.7091265584 -181365.5281309751
    110700  166.7503303464 -179886.6930993785 -181413.1369062884
    110800  163.0832812036 -179856.8012183996 -181349.6766093309
    110900  164.8291068383 -179837.8598690270 -181346.7166659471
    111000  172.1559702519 -179810.4749020341 -181386.4023024045
    111100  167.7416012409 -179803.7356802802 -181339.2536480319
    111200  170.2430071483 -179764.7282292452 -181323.1442359273
    111300  173.2968766086 -179740.6063712766 -181326.9777056337
    111400  167.6145530680 -179784.1122122886 -181318.4671724687
    111500  170.8765465642 -179818.8796585984 -181383.0951279606
    111600  168.2892344522 -179837.7705074946 -181378.3015467167
    111700  162.6066355128 -179834.2984371479 -181322.8105811747
    111800  169.8878399968 -179774.0810527306 -181329.2458352760
    111900  172.7226000898 -179770.1043683996 -181351.2187366459
    112000  159.0657803804 -179802.4526804182 -181258.5515969754
    112100  169.1741422705 -179783.0511185303 -181331.6826637979
    112200  168.4676493268 -179785.2927236707 -181327.4569847274
    112300  166.2025230330 -179787.6527733060 -181309.0819150026
    112400  173.1506051695 -179743.8881003108 -181328.9204560166
    112500  166.6927983325 -179705.2128631135 -181231.1300180761
    112600  174.0283048181 -179711.3719378054 -181304.4388154835
    112700  172.6154663541 -179735.0955135208 -181315.2291723013
    112800  168.9949759624 -179767.5589724391 -181314.5504171991
    112900  165.2203324747 -179787.4715428706 -181299.9096457379
    113000  171.4486011484 -179757.2294521372 -181326.6815478704
    113100  169.3592764519 -179736.2010189375 -181286.5272950280
    113200  175.8029385965 -179694.2204851648 -181303.5324805278
    113300  174.2568319802 -179643.9291552876 -181239.0879860702
    113400  173.3326011352 -179666.5163446230 -181253.2147037141
    113500  170.2802187872 -179713.6937329544 -181272.4503774963
    113600  173.3501290267 -179730.2000522157 -181317.0588628111
    113700  173.6156062599 -179765.0724338051 -181354.3614409568
    113800  165.4384253659 -179790.6085031402 -181305.0430430905
    113900  166.6519043329 -179757.8611542577 -181283.4039627804
    114000  173.9326824068 -179729.0184946235 -181321.2100382784
    114100  166.7452620747 -179746.9513833072 -181273.3487949152
    114200  172.9668375698 -179737.8414566222 -181321.1915912868
    114300  171.6106082849 -179713.9963590571 -181284.9314790801
    114400  174.6079725385 -179677.6296572472 -181276.0028524599
    114500  168.0972558379 -179689.8707063466 -181228.6443603442
    114600  174.9237471554 -179673.8755788642 -181275.1393962860
    114700  179.5639819843 -179643.4658676145 -181287.2067086351
    114800  170.7389239739 -179693.7772567381 -181256.7329195966
    114900  173.3820523630 -179716.4664377078 -181303.6174766840
    115000  170.9314151405 -179711.0441927660 -181275.7619327884
    115100  174.6653075269 -179685.0352407790 -181283.9332843552
    115200  170.6677659716 -179671.1879598817 -181233.4922375725
    115300  174.8255844758 -179611.3969382609 -181211.7621678720
    115400  178.8846954536 -179612.7128930837 -181250.2354992395
    115500  177.5841409730 -179663.8224966050 -181289.4397390454
    115600  175.5711936553 -179686.5098401837 -181293.7004266742
    115700  174.0326460204 -179694.8176790148 -181287.9242963521
    115800  169.4833325428 -179671.5071781769 -181222.9690721181
    115900  174.0245255100 -179610.9049324699 -181203.9372141054
    116000  176.1361360191 -179595.3716238297 -181207.7337309448
    116100  173.8161242437 -179615.3407709109 -181206.4653332534
    116200  173.6922784598 -179658.7491984160 -181248.7400680734
    116300  174.4512236848 -179706.1466211951 -181303.0849267951
    116400  174.2462099406 -179715.0766392787 -181310.1382351917
    116500  175.7458544591 -179684.8788601707 -181293.6683034779
    116600  173.1525934026 -179652.6398002680 -181237.6903563947
    116700  179.0401910492 -179622.9786397701 -181261.9246631296
    116800  177.2215089726 -179627.3901555075 -181249.6878400793
    116900  174.6288445491 -179618.0899113929 -181216.6541704031
    117000  175.4425612333 -179614.6144194673 -181220.6274960635
    117100  172.2896056746 -179619.5439462887 -181196.6946543599
    117200  178.9402053541 -179615.1231872395 -181253.1539347802
    117300  174.7974385913 -179643.2761821971 -181243.3837624773
    117400  175.3313147118 -179644.7014165004 -181249.6961349115
    117500  180.1983083914 -179578.7671517266 -181228.3146595988
    117600  178.7240990292 -179563.5841266958 -181199.6366223162
    117700  181.0894851339 -179594.5725167576 -181252.2779168308
    117800  173.3681626520 -179636.2114857839 -181223.2353774059
    117900  176.8277860421 -179611.0299537559 -181229.7234719809
    118000  178.9936934267 -179594.9095277785 -181233.4299087550
    118100  176.4838914157 -179619.3472816340 -181234.8927651796
    118200  175.5008756884 -179615.9925072774 -181222.5393983417
    118300  180.8525695667 -179541.4929766651 -181197.0296356052
    118400  178.2549700681 -179544.6385992128 -181176.3966565804
    118500  179.7218916218 -179563.8603535672 -181209.0467100944
    118600  174.3257424857 -179595.2682786272 -181191.0579208395
    118700  175.4811229952 -179595.3215101774 -181201.6875837512
    118800  182.6252334640 -179521.4020674803 -181193.1658116810
    118900  181.9882865069 -179529.9886014637 -181195.9216901216
    119000  180.1937891416 -179566.2287630254 -181215.7349013789
    119100  173.1693049203 -179568.4913915560 -181153.6949260467
    119200  182.3840143332 -179522.9099633740 -181192.4655713296
    119300  178.7827373955 -179536.1024682601 -181172.6917434534
    119400  182.5268007263 -179524.9395320241 -181195.8022162839
    119500  176.3508207967 -179532.4283476045 -181146.7556937004
    119600  179.3853965695 -179503.9349964476 -181146.0410544979
    119700  181.8348566757 -179446.0003865110 -181110.5289681123
    119800  185.9667818053 -179431.0412577153 -181133.3937615338
    119900  185.4389364787 -179492.4846974706 -181190.0052694533
    120000  176.6355164157 -179521.8278102604 -181138.7612793156
    120100  178.9689446523 -179492.2463188283 -181130.5401478500
    120200  178.9314722312 -179475.6343496000 -181113.5851535432
    120300  180.7287168458 -179476.1539458882 -181130.5568486415
    120400  185.7316022287 -179449.4923990258 -181149.6920530866
    120500  181.6096761002 -179442.6385575182 -181105.1058208950
    120600  177.9002911076 -179483.1581620660 -181111.6694642299
    120700  181.1322510334 -179500.7821972387 -181158.8790792493
    120800  180.9780559914 -179515.8936417036 -181172.5790118663
    120900  172.0252822651 -179558.2367496135 -181132.9678233095
    121000  180.6825561574 -179517.6335045928 -181171.6138492804
    121100  183.2915587814 -179471.0778894113 -181148.9412206537
    121200  183.3339548054 -179463.0104608639 -181141.2618881789
    121300  180.9374104699 -179482.0490563118 -181138.3623546206
    121400  185.5883875062 -179473.2618267706 -181172.1504835711
    121500  184.8934155660 -179425.9743234471 -181118.5011600827
    121600  184.4616477748 -179387.4191862277 -181075.9935912885
    121700  187.6228914025 -179362.5228403165 -181080.0354834455
    121800  182.0389462263 -179411.8070952869 -181078.2039264441
    121900  180.9502608390 -179480.2006596814 -181136.6315911388
    122000  183.7218926309 -179469.2223189263 -181151.0249553448
    122100  185.9556528613 -179442.0893244267 -181144.3399531389
    122200  182.7796344458 -179419.9939362763 -181093.1710775119
    122300  188.6627965116 -179375.9214332326 -181102.9534380940
    122400  185.7382919899 -179412.9133398733 -181113.1742324611
    122500  177.9389801441 -179464.8114454400 -181093.6769096620
    122600  182.8964788478 -179431.6440780532 -181105.8908208514
    122700  180.0584069483 -179388.1628447694 -181036.4296853652
    122800  187.6883095672 -179348.2468091183 -181066.3582945535
    122900  185.7977375363 -179345.3437416028 -181046.1488027449
    123000  181.4742754140 -179380.4665437959 -181041.6943401290
    123100  182.3282488944 -179444.1694077122 -181113.2145350685
    123200  182.1504636386 -179442.6138426506 -181110.0315117451
    123300  179.7356576551 -179412.7126159247 -181058.0249876523
    123400  185.0820728362 -179352.3417911379 -181046.5956091907
    123500  184.0611623855 -179342.2261685595 -181027.1345032678
    123600  188.4154011864 -179303.2132352173 -181027.9805665326
    123700  187.4932988322 -179292.7009447484 -181009.0272887204
    123800  188.3185686145 -179306.2694913266 -181030.1504107263
    123900  186.4061586593 -179350.0763871715 -181056.4509764416
    124000  184.3935549722 -179405.6295769096 -181093.5806558477
    124100  180.8798781264 -179403.2398742517 -181059.0265175955
    124200  189.1470449103 -179381.6765296203 -181113.1413770900
    124300  177.2434946959 -179378.2117042495 -181000.7106476202
    124400  189.9730915743 -179327.4231568708 -181066.4496913959
    124500  186.2896899493 -179323.9767734209 -181029.2852002383
    124600  189.4897974709 -179308.5789573173 -181043.1813849181
    124700  190.6494150656 -179289.5284085363 -181034.7460540633
    124800  189.8676371757 -179265.6504165439 -181003.7116143687
    124900  189.8886408344 -179253.5681301022 -180991.8215968402
    125000  189.9689453799 -179258.6443824651 -180997.6329624456
    125100  189.1923369953 -179314.2573481686 -181046.1368024489
    125200  184.5033560213 -179344.8871789517 -181033.8433841225
    125300  191.2741691100 -179299.1802143536 -181050.1169006762
    125400  186.0721262773 -179287.2852841032 -180990.6021183462
    125500  192.2951673298 -179273.9279497841 -181034.2109228952
    125600  183.9565250646 -179302.7254567076 -180986.6759343008
    125700  189.0463899032 -179334.4816907175 -181065.0251354411
    125800  180.1122021145 -179358.4054483015 -181007.1647334882
    125900  194.4758562465 -179295.0659208409 -181075.3110678480
    126000  194.2206538206 -179282.7353795731 -181060.6443863062
    126100  187.8895328890 -179299.3788899011 -181019.3323872402
    126200  190.1192480717 -179261.8990104286 -181002.2634714205
    126300  192.9658940188 -179213.5493660896 -180979.9722166951
    126400  192.6368447274 -179237.6281283825 -181001.0388395099
    126500  188.5482467038 -179282.3898698043 -181008.3732779749
    126600  191.5667225580 -179274.8484088417 -181028.4631492224
    126700  190.1465770855 -179265.6865264746 -181006.3011591073
    126800  190.4125336730 -179266.1455140215 -181009.1947312523
    126900  194.4386077796 -179232.1737981894 -181012.0779702106
    127000  194.6359800682 -179183.4816390270 -180965.1925703326
    127100  188.0872585070 -179203.8935137828 -180925.6570048072
    127200  190.2180733122 -179245.3547767877 -180986.6238907176
    127300  192.5148941375 -179290.0488132977 -181052.3431804737
    127400  186.5176509244 -179285.8685318245 -180993.2637288333
    127500  193.7898490378 -179243.5484009102 -181017.5137915118
    127600  192.0853410984 -179236.4659836122 -180994.8281932033
    127700  193.3729307396 -179227.2058847921 -180997.3547770815
    127800  188.7111150313 -179210.2721347604 -180937.7464506211
    127900  196.3378924930 -179153.2119880656 -180950.5023408651
    128000  194.3309934708 -179138.1070247513 -180917.0260881077
    128100  195.7570285117 -179173.7501210938 -180965.7232057052
    128200  190.6839189723 -179227.0978806391 -180972.6313772626
    128300  185.3160616663 -179238.2329433144 -180934.6287109500
    128400  195.9552946106 -179204.3499249120 -180998.1379508079
    128500  193.2111321203 -179194.3041232811 -180962.9719000611
    128600  194.3463909200 -179164.4784041276 -180943.5384167759
    128700  198.9772068842 -179145.2179759743 -180966.6687912961
    128800  193.9873897851 -179203.5013363401 -180979.2750283081
    128900  190.8440819060 -179225.9986083449 -180972.9982473008
    129000  193.4234886101 -179195.6939118487 -180966.3056143053
    129100  194.3900978871 -179156.5760054148 -180936.0361145973
    129200  196.3913531855 -179151.0261409798 -180948.8058765763
    129300  198.9830248824 -179148.6572040000 -180970.1612776709
    129400  194.7849089169 -179156.8048667421 -180939.8791028062
    129500  187.6495435588 -179149.5789439801 -180867.3355627518
    129600  201.0403048548 -179102.2831119091 -180942.6196656509
    129700  197.7274493454 -179113.0244291785 -180923.0348794278
    129800  190.1740279453 -179146.4902129267 -180887.3561325882
    129900  195.3832579583 -179197.6084878434 -180986.1600515185
    130000  190.0987793840 -179245.5895077543 -180985.7665969936
    130100  194.5837543855 -179199.9145777634 -180981.1474316361
    130200  193.8735391870 -179172.4152332976 -180947.1467291877
    130300  198.6193871463 -179134.7046898075 -180952.8799990378
    130400  190.5123225230 -179114.7756635651 -180858.7383546804
    130500  200.3861269525 -179085.5502971665 -180919.8984621267
    130600  195.2988846148 -179129.4193907218 -180917.1985951014
    130700  186.9168142381 -179199.9300833616 -180910.9792483524
    130800  198.2483774047 -179166.4571457902 -180981.2362067415
    130900  198.2909813857 -179154.6199166769 -180969.7889773531
    131000  191.3307874231 -179153.2363723630 -180904.6913465543
    131100  193.8422313153 -179082.8560664184 -180857.3009679323
    131200  202.7372867286 -179055.1898658347 -180911.0607064727
    131300  201.6018852639 -179103.5352260081 -180949.0125248134
    131400  196.3370028685 -179132.7870446901 -180930.0692538066
    131500  203.3724254809 -179156.0592726871 -181017.7442164398
    131600  194.9546651008 -179203.4121413775 -180988.0403370345
    131700  190.5027953701 -179178.6419698819 -180922.5174487956
    131800  194.2650044548 -179120.0193220699 -180898.3343175093
    131900  201.8304183486 -179107.3610277656 -180954.9303338913
    132000  197.7431730597 -179139.0590780212 -180949.2134642150
    132100  197.1907085133 -179162.2506211017 -180967.3477094558
    132200  191.5813617571 -179165.6432163572 -180919.3919649564
    132300  194.0939710451 -179081.5471347438 -180858.2964787779
    132400  199.2551864892 -179030.5104742730 -180854.5059337083
    132500  200.3045498583 -179035.2786941629 -180868.8800968828
    132600  198.9244801882 -179092.1045261380 -180913.0726777176
    132700  200.7975181556 -179123.2487179502 -180961.3627858195
    132800  197.0230891970 -179127.1435941385 -180930.7062839297
    132900  200.2764398513 -179110.6598223742 -180944.0039041876
    133000  196.1982002918 -179102.6825260005 -180898.6941269383
    133100  203.5613803833 -179049.7383115319 -180913.1529612463
    133200  204.6073463821 -179035.8278699650 -180908.8173632064
    133300  197.4726533883 -179079.1095919662 -180886.7876227831
    133400  200.2912930568 -179102.8302484849 -180936.3102975466
    133500  197.4805931917 -179080.5331220323 -180888.2838343473
    133600  203.8004958974 -179045.4694182266 -180911.0729475366
    133700  203.9129908301 -179038.1967031425 -180904.8300186779
    133800  203.8726113161 -179034.4848976920 -180900.7485764240
    133900  199.2851368222 -179055.0378514045 -180879.3074782146
    134000  196.9484552238 -179105.5689518116 -180908.4484371622
    134100  204.0569161907 -179099.5592872611 -180967.5101052864
    134200  200.9034009383 -179054.6919004278 -180893.7752264543
    134300  199.6383312835 -179005.7028200594 -180833.2056128668
    134400  204.6625309462 -178988.9929557373 -180862.4876122119
    134500  199.5361618259 -179009.8787944022 -180836.4463210811
    134600  199.4567808978 -179049.3810965887 -180875.2219648815
    134700  201.7074991200 -179059.0163632493 -180905.4604584392
    134800  201.1260232290 -179000.2586887412 -180841.3799142806
    134900  205.2403562545 -178961.6572084083 -180840.4413168535
    135000  203.1972377459 -178981.0459595152 -180841.1272228881
    135100  200.2534175857 -179006.8080379704 -180839.9413724066
    135200  204.8046715767 -178994.5506897355 -180869.3465111595
    135300  206.9345017071 -178953.2630190108 -180847.5554495609
    135400  204.8534976818 -178958.4099882377 -180833.6527671316
    135500  200.3767070736 -178989.1575682084 -180823.4195029592
    135600  198.7494493000 -178985.5342081611 -180804.9001151471
    135700  207.7442189944 -178930.2893599086 -180831.9939972946
    135800  204.5523026452 -178911.6429001303 -180784.1285192790
    135900  205.4554266138 -178901.6788298110 -180782.4317068774
    136000  197.5126287362 -178974.4051672201 -180782.4491350770
    136100  200.7453538893 -178970.8728270771 -180808.5093797229
    136200  204.1617189769 -178920.9351946279 -180789.8453844495
    136300  203.9679924270 -178919.0729208697 -180786.2097247445
    136400  204.2814568208 -178924.7975834030 -180794.8038615494
    136500  203.9534705888 -178900.7697631960 -180767.7736331818
    136600  210.6080207208 -178854.1341292015 -180782.0542013657
    136700  210.2960100220 -178810.9445054470 -180736.0084105626
    136800  207.7315610196 -178852.5218758672 -180754.1106412951
    136900  203.4923819485 -178917.4869689904 -180780.2700023636
    137000  207.9926535092 -178923.6089706268 -180827.5877943710
    137100  201.6649801231 -178929.4612385761 -180775.5161119913
    137200  206.2400035833 -178891.5303068065 -180779.4652545390
    137300  214.4831356958 -178842.8146630173 -180806.2077998668
    137400  206.2072688750 -178840.5815305081 -180728.2168225057
    137500  206.5369717348 -178867.3630276730 -180758.0164419580
    137600  207.6549290320 -178900.5700644595 -180801.4573354880
    137700  202.5650686842 -178941.3288642020 -180795.6232092090
    137800  204.8920209177 -178936.9102716752 -180812.5056948771
    137900  210.3849115603 -178869.9125958601 -180795.7903116727
    138000  211.0526190964 -178856.0867461019 -180788.0767018796
    138100  205.5999486711 -178859.2353940800 -180741.3112358380
    138200  210.8275422862 -178849.1863924959 -180779.1159799238
    138300  209.1109773610 -178874.0481137345 -180788.2641496880
    138400  204.3106608894 -178891.4813575370 -180761.7549717030
    138500  210.5813899522 -178883.8441084544 -180811.5204007617
    138600  204.8224568216 -178899.4735984152 -180774.4322271748
    138700  210.1306053794 -178844.0184849855 -180767.5682648109
    138800  209.6486407846 -178792.7486544218 -180711.8864977355
    138900  208.2990922083 -178798.6205406963 -180705.4045250275
    139000  206.8701691063 -178789.3266613278 -180683.0301868973
    139100  217.6830272994 -178751.8013241940 -180744.4864852990
    139200  208.7766223039 -178822.3989859926 -180733.5543131302
    139300  208.0250768130 -178857.8404288607 -180762.1160577224
    139400  208.0235428794 -178873.4312109626 -180777.6927980923
    139500  211.2665929080 -178842.4218395018 -180776.3705260295
    139600  211.7202162253 -178786.8991571840 -180725.0003422519
    139700  210.0298205382 -178784.0024875909 -180706.6296761612
    139800  212.1404933370 -178792.6277034287 -180734.5761336145
    139900  209.4986933540 -178807.6778406205 -180725.4430550083
    140000  204.6391237469 -178851.8255182041 -180725.1059035925
    140100  206.6510299453 -178862.0414840657 -180753.7389949276
    140200  217.0191140541 -178819.7652164117 -180806.3728707469
    140300  209.2233232298 -178803.8508613806 -180719.0953190192
    140400  211.3863385712 -178734.1150190077 -180669.1598654386
    140500  213.0434422470 -178716.6941291866 -180666.9082147916
    140600  209.6244411027 -178726.6402175855 -180645.5565353731
    140700  211.7370530599 -178737.6174796791 -180675.8727902697
    140800  208.8883555525 -178806.1732983096 -180718.3514391645
    140900  211.3753847073 -178818.4195666797 -180753.3641406988
    141000  208.9960962312 -178811.1294255261 -180724.2938318442
    141100  215.7329853083 -178755.9584872435 -180730.7928320149
    141200  212.6741478764 -178693.2417064613 -180640.0752464097
    141300  213.6854053484 -178710.3029603976 -180666.3936196704
    141400  211.2550843497 -178728.6708419564 -180662.5141783623
    141500  209.6534238101 -178700.5316450985 -180619.7132725507
    141600  219.5171952962 -178646.0123602220 -180655.4876192760
    141700  214.7157537047 -178680.3969140701 -180645.9194519128
    141800  210.5127548908 -178730.1677974574 -180657.2157997677
    141900  212.6317362048 -178728.9038546600 -180675.3491552970
    142000  214.4828135531 -178699.8527237058 -180663.2429116394
    142100  218.3855755129 -178654.7964338878 -180653.9127688762
    142200  212.2916327295 -178664.3188399519 -180607.6508103630
    142300  214.7751646455 -178639.7017837628 -180605.7681733780
    142400  215.8396274436 -178614.3845794303 -180590.1951335248
    142500  216.3507965251 -178638.6032802984 -180619.0931107519
    142600  211.0163450021 -178651.8031287190 -180583.4610289828
    142700  220.2212703936 -178654.6158242272 -180670.5362343635
    142800  208.8244458173 -178707.3498204850 -180618.9429273002
    142900  213.5163379107 -178709.5606469625 -180664.1036514709
    143000  215.3291385667 -178704.0441033183 -180675.1816076922
    143100  215.2877605851 -178669.4538678335 -180640.2125953640
    143200  221.8344955008 -178638.1555815036 -180668.8435634270
    143300  210.1637334896 -178698.8863202385 -180622.7393570269
    143400  213.3151028308 -178689.7086903151 -180642.4095752854
    143500  213.5343891015 -178681.1792990369 -180635.8875453673
    143600  215.6890145263 -178661.9814162240 -180636.4132494821
    143700  222.9847971490 -178587.5273988948 -180628.7453199397
    143800  214.6110418396 -178598.0374516893 -180562.6014500337
    143900  214.8447780690 -178630.2487749530 -180596.9524105570
    144000  211.3632697026 -178713.5034022316 -180648.3370746783
    144100  206.8945163613 -178706.0737957445 -180600.0001977334
    144200  217.6944138851 -178630.7962665751 -180623.5856612560
    144300  217.7051693158 -178623.3536498668 -180616.2415004884
    144400  214.4435824174 -178641.9647019405 -180604.9957654038
    144500  213.1031853909 -178648.4485378772 -180599.2095162636
    144600  218.2896990509 -178601.3106506683 -180599.5493260365
    144700  215.1767138992 -178592.4436216792 -180562.1858203331
    144800  219.7498480371 -178589.2658908927 -180600.8708688793
    144900  215.8826312375 -178562.3798651503 -180538.5840788836
    145000  219.7548965840 -178515.8429548742 -180527.4941476006
    145100  223.8224639563 -178545.4747725476 -180594.3607522257
    145200  217.7446548225 -178595.1368619979 -180588.3861656192
    145300  216.2287517396 -178582.6867316330 -180562.0593558624
    145400  218.7209483717 -178534.2021659203 -180536.3885267509
    145500  219.3079851228 -178489.6845236382 -180497.2446586094
    145600  216.1380184561 -178469.9061288910 -180448.4481745042
    145700  223.3370164825 -178488.5689863261 -180533.0111469827
    145800  218.1335941382 -178545.2100158261 -180542.0196962606
    145900  221.6208369845 -178573.5619334641 -180602.2940708729
    146000  212.1420718781 -178592.5735261583 -180534.5364064162
    146100  220.8755395180 -178546.6903692720 -180568.6000032427
    146200  227.4744123495 -178530.5701272734 -180612.8862896473
    146300  216.6103588413 -178545.2128515426 -180528.0787330017
    146400  219.4338881560 -178523.6400319622 -180532.3526918182
    146500  225.5165620414 -178508.7820837661 -180573.1759519443
    146600  218.6402232192 -178543.9006678794 -180545.3480652015
    146700  217.5228000846 -178556.7815124495 -180547.9999427884
    146800  220.1971407560 -178538.3967048621 -180554.0962306629
    146900  221.2818771332 -178496.4498061898 -180522.0790821845
    147000  225.2033572698 -178463.7459424432 -180525.2727129498
    147100  221.4165069316 -178488.7534307249 -180515.6151170041
    147200  215.4689238868 -178559.6244783726 -180532.0415870248
    147300  216.9758737508 -178551.1012637493 -180537.3130934215
    147400  218.3803753643 -178525.6805586921 -180524.7492911683
    147500  222.5866690679 -178509.5836154455 -180547.1570450977
    147600  221.4272660001 -178509.8865333595 -180536.8467088795
    147700  217.2440052671 -178524.4894884457 -180513.1558121612
    147800  229.1295340787 -178530.1090953887 -180627.5763540625
    147900  212.2550301355 -178585.3602052463 -180528.3571130351
    148000  224.1558448600 -178553.7622893831 -180605.7000604116
    148100  221.4780952168 -178509.4074592116 -180536.8329288201
    148200  226.6212350247 -178476.4735023921 -180550.9796218058
    148300  218.8174966729 -178501.6625475001 -180504.7327180122
    148400  223.1150898341 -178475.2386064930 -180517.6492355931
    148500  221.7112787940 -178466.6260747959 -180496.1861226487
    148600  219.3900153617 -178461.0796261875 -180469.3906715156
    148700  226.6646951247 -178402.4841130364 -180477.3880691456
    148800  223.7101707593 -178345.5435661119 -180393.4016062664
    148900  225.3860821353 -178351.9632828297 -180415.1627291183
    149000  222.0785948299 -178451.8971097482 -180484.8195934467
    149100  223.2716725315 -178474.9467688961 -180518.7907666034
    149200  224.5453223997 -178451.4443447286 -180506.9474195092
    149300  223.8098226956 -178398.4404207872 -180447.2106815101
    149400  234.0418570956 -178353.1361447741 -180495.5711407301
    149500  226.8425772824 -178405.6924330581 -180482.2247344749
    149600  224.5019134311 -178421.3799266576 -180476.4856328020
    149700  227.1306051875 -178422.8442514802 -180502.0131798298
    149800  222.2492112574 -178463.5609594148 -180498.0452774361
    149900  223.9698006474 -178506.2915921785 -180556.5263018970
    150000  227.2139556305 -178480.6995893878 -180560.6315133319
    150100  225.8815102434 -178427.9437370241 -180495.6783657371
    150200  228.2189487242 -178391.3006388319 -180480.4323375578
    150300  219.9123840122 -178392.1932400815 -180405.2860833819
    150400  230.8400407421 -178378.2413007789 -180491.3666531887
    150500  225.6502858286 -178383.8443379971 -180449.4623227711
    150600  222.9392049004 -178427.5354179932 -180468.3359845095
    150700  222.6171846714 -178453.5533643053 -180491.4061358559
    150800  223.1341411695 -178422.9843483837 -180465.5693746976
    150900  228.0444204565 -178348.5746876493 -180436.1087428036
    151000  226.5326594080 -178345.9442963199 -180419.6395885445
    151100  230.6661975935 -178365.0948428818 -180476.6288233465
    151200  227.3042780621 -178405.9616179437 -180486.7203595385
    151300  228.0027107333 -178415.9541703574 -180503.1064118827
    151400  225.1899497545 -178424.1620810853 -180485.5661182896
    151500  225.9059129230 -178401.6758658717 -180469.6338783646
    151600  228.5707713043 -178357.0663858691 -180449.4186922981
    151700  229.4310789099 -178391.0515511364 -180491.2791715992
    151800  228.3394879529 -178438.3782362515 -180528.6133592330
    151900  227.3671416220 -178431.1523129260 -180512.4865118019
    152000  228.1588257749 -178385.9446795265 -180474.5260087065
    152100  231.3336935717 -178333.5439616742 -180451.1882454884
    152200  227.5201828155 -178326.2518444536 -180408.9869927697
    152300  222.5155202738 -178345.7704975268 -180382.6926263030
    152400  230.5685981320 -178297.9461347613 -180408.5866831511
    152500  231.9639373005 -178255.5043674143 -180378.9179449665
    152600  231.7957936560 -178294.0496367417 -180415.9240159954
    152700  225.5438742031 -178341.3254256578 -180405.9693112125
    152800  229.9606137678 -178348.0595171107 -180453.1345354928
    152900  228.4193439681 -178327.8032427979 -180418.7693731461
    153000  235.7032591285 -178246.5760908863 -180404.2196734675
    153100  232.6340609333 -178233.5020965777 -180363.0500312078
    153200  232.7300744689 -178266.7765737033 -180397.2034227350
    153300  233.1182470068 -178292.8877421096 -180426.8679488181
    153400  226.6115250724 -178306.8332090222 -180381.2504428754
    153500  233.4035369926 -178269.5501428134 -180406.1419133555
    153600  232.1631799331 -178282.0315988116 -180407.2690569038
    153700  229.1972437651 -178347.1400390306 -180445.2271167554
    153800  224.5400322778 -178344.9034110811 -180400.3580597278
    153900  228.1001129803 -178310.1326382715 -180398.1765065568
    154000  232.9868983904 -178279.7870829889 -180412.5649155755
    154100  233.4855129911 -178269.5120379557 -180406.8542223350
    154200  234.0860547282 -178257.8854542271 -180400.7250383025
    154300  237.1501784080 -178274.7565048452 -180445.6452844147
    154400  230.6648556105 -178333.1310379513 -180444.6527338125
    154500  226.9134494554 -178362.9272035824 -180440.1082736666
    154600  233.0545259175 -178325.0428265033 -180458.4397260483
    154700  236.5963701925 -178269.1726084474 -180434.9917901401
    154800  228.1647529128 -178265.7713521881 -180354.4069387886
    154900  234.9502753899 -178258.7881125800 -180409.5388310688
    155000  230.9229532957 -178295.1639682449 -180409.0483077804
    155100  230.2594371544 -178314.4328830391 -180422.2433509215
    155200  235.9241080713 -178305.7432276639 -180465.4084764117
    155300  231.0031564241 -178317.4921851381 -180432.1107095378
    155400  231.8448462077 -178326.7634456177 -180449.0868552487
    155500  236.4969075075 -178275.4353831866 -180440.3440767303
    155600  235.2336695646 -178235.5741256810 -180388.9190536204
    155700  232.6994575625 -178217.2402025483 -180347.3867823468
    155800  236.3413819615 -178202.3545478474 -180365.8395500203
    155900  234.5444291006 -178235.1642335903 -180382.1998076857
    156000  229.1481136756 -178282.4375103111 -180380.0748478722
    156100  231.2268528252 -178297.9724331985 -180414.6386895902
    156200  229.3617633372 -178266.0535020471 -180365.6466030665
    156300  237.1541887626 -178188.9676133106 -180359.8931039374
    156400  238.0855451673 -178182.4832405120 -180361.9344306867
    156500  234.6313639839 -178205.1223623691 -180352.9537442685
    156600  231.7320913596 -178229.3368812033 -180350.6281253248
    156700  235.1641656433 -178232.0390745160 -180384.7477588567
    156800  236.7042635553 -178206.1808075169 -180372.9876523532
    156900  235.7137102784 -178150.1441879102 -180307.8834410251
    157000  236.7068236983 -178123.5887668710 -180290.4190474290
    157100  237.2677308588 -178120.7948636399 -180292.7597262986
    157200  234.8394214689 -178189.7401217711 -180339.4760759667
    157300  235.7440058225 -178250.1618856167 -180408.1784661925
    157400  232.6444557048 -178260.0410136458 -180389.6841027175
    157500  235.6395047187 -178218.6097427723 -180375.6697131724
    157600  235.9629535084 -178147.5661848342 -180307.5870273410
    157700  237.1563617844 -178117.5400061898 -180288.4853888051
    157800  238.7608126584 -178116.1853893893 -180301.8180238685
    157900  241.8884340580 -178153.8079398129 -180368.0710322104
    158000  234.5163089924 -178216.4794145627 -180363.2575752850
    158100  232.9825756719 -178198.1481981880 -180330.8864603165
    158200  233.7435094179 -178158.2799076088 -180297.9838087359
    158300  235.9601775665 -178109.1428478894 -180269.1382792360
    158400  237.4071102564 -178090.0926627760 -180263.3334138705
    158500  240.7600385706 -178089.5131333377 -180293.4468170922
    158600  241.6036628455 -178135.7282338758 -180347.3845113247
    158700  237.4455518754 -178162.8656422455 -180336.4582905216
    158800  230.9567847218 -178150.1674453797 -180264.3614800790
    158900  238.0246384546 -178090.7239817814 -180269.6176277865
    159000  246.4959126433 -178055.2207358076 -180311.6609989328
    159100  241.8720310186 -178077.6192284215 -180291.7321662865
    159200  241.8642546263 -178084.5305689608 -180298.5723212037
    159300  240.4859307807 -178071.0662993485 -180272.4907818471
    159400  239.5606915991 -178083.3749394028 -180276.3297198275
    159500  235.3017646823 -178127.1307318454 -180281.0990071003
    159600  236.8788603138 -178125.6687029093 -180294.0738182861
    159700  242.3485393183 -178056.6577690155 -180275.1326960981
    159800  240.9834395846 -178036.3382906667 -180242.3170024196
    159900  236.9614835021 -178045.9717035155 -180215.1331571486
    160000  237.6977314621 -178020.6383086856 -180196.5394259623
    160100  244.4467782930 -178006.8247346957 -180244.5070833264
    160200  233.0295037279 -178113.7961346991 -180246.9639794279
    160300  238.3672027701 -178113.3717765356 -180295.4012794642
    160400  232.6032097244 -178067.7388848727 -180197.0044054489
    160500  243.4021205308 -177996.8197280826 -180224.9392088728
    160600  241.0547156939 -177995.9827596396 -180202.6139377198
    160700  240.1289072481 -178018.6249917289 -180216.7812566526
    160800  237.7457774279 -178039.3848438642 -180215.7257771624
    160900  246.7232179216 -178027.0344648225 -180285.5554958459
    161000  241.5130464610 -178039.6814256240 -180250.5081945581
    161100  239.5021300526 -178009.2761257993 -180201.6948298656
    161200  240.0178935789 -177964.0920564884 -180161.2320947726
    161300  243.1130709597 -177959.9158852629 -180185.3893867214
    161400  240.1885217233 -178031.2363768758 -180229.9383567387
    161500  236.1202419171 -178076.9209709209 -180238.3816421639
    161600  237.2274499065 -178034.8612762529 -180206.4574043482
    161700  247.4717329414 -177987.9449007743 -180253.3178889363
    161800  245.9644827358 -177995.6501435012 -180247.2256612949
    161900  233.8607762755 -178039.5525237465 -180180.3298936224
    162000  244.6942957813 -177996.1761505671 -180236.1242910339
    162100  244.9189914911 -177933.5466118910 -180175.5516320885
    162200  246.8629457836 -177931.9934535205 -180191.7935628472
    162300  245.3574123814 -177920.4108161885 -180166.4291708810
    162400  243.2266932775 -177908.7496720746 -180135.2632799187
    162500  241.2817926065 -177928.8329949192 -180137.5428504219
    162600  244.7515976458 -177944.3622605467 -180184.8349461582
    162700  244.6285300963 -177947.6471011373 -180186.9932180735
    162800  239.0845024184 -177924.7137865621 -180113.3094990060
    162900  253.2286241141 -177861.6420635947 -180179.7140230824
    163000  240.9447964166 -177902.1477727200 -180107.7727422981
    163100  241.9261224454 -177936.1885463591 -180150.7966408043
    163200  243.0037365575 -177939.0511747785 -180163.5238217212
    163300  245.9991411182 -177921.3757062851 -180173.2684892567
    163400  249.9909559895 -177915.7039269338 -180204.1380533372
    163500  243.7391019116 -177952.9886027147 -180184.1928338663
    163600  241.3538331409 -178020.2573526008 -180229.6266720298
    163700  235.6681728276 -178031.4924465399 -180188.8148467491
    163800  241.6163517484 -177974.3724966473 -180186.1449291726
    163900  248.3435268162 -177924.1194734952 -180197.4729217754
    164000  248.5790501470 -177886.2678893237 -180161.7773341099
    164100  251.9383705221 -177872.1565934358 -180178.4174842399
    164200  240.8248243653 -177925.2454211133 -180129.7721584154
    164300  243.3231114544 -177946.1908094436 -180173.5870358024
    164400  247.4769199485 -177916.9923189406 -180182.4127893159
    164500  246.3957654315 -177869.6286294464 -180125.1521382183
    164600  249.4312323367 -177824.0900351764 -180107.4004133891
    164700  244.1021354314 -177820.6673405894 -180055.1948051452
    164800  249.6986486814 -177831.1332545770 -180116.8915801037
    164900  244.7522714411 -177886.9475752044 -180127.4264287840
    165000  244.3019541062 -177991.3473289066 -180227.7039471322
    165100  237.7245729863 -177988.9617701619 -180165.1085965671
    165200  248.1435670133 -177901.0380987909 -180172.5611015049
    165300  246.4369139516 -177871.4721010512 -180127.3722861609
    165400  248.2499528173 -177840.9952870235 -180113.4921525859
    165500  251.1993606595 -177796.7614558736 -180096.2574003913
    165600  254.9601813000 -177782.6432823593 -180116.5660334908
    165700  248.8753726822 -177879.2231041032 -180157.4451054275
    165800  246.8830451709 -177893.7451453866 -180153.7292458640
    165900  249.4315024255 -177868.9761770878 -180152.2890277114
    166000  247.7606427342 -177851.0033276101 -180119.0210155633
    166100  253.2505139049 -177826.4107850624 -180144.6831251765
    166200  249.1135678283 -177845.3768684939 -180125.7793243024
    166300  248.7050822615 -177856.5547669057 -180133.2179181965
    166400  249.6406961587 -177875.1237294764 -180160.3515536890
    166500  245.8216597707 -177909.2810454011 -180159.5491521081
    166600  243.6844500937 -177930.3161144369 -180161.0200591498
    166700  254.2269467965 -177870.5959601275 -180197.8066330006
    166800  246.2914603888 -177835.7304240797 -180090.2991174334
    166900  254.5561587530 -177758.0341524908 -180088.2584538888
    167000  255.5372070135 -177736.6597215214 -180075.8646050775
    167100  250.4717865186 -177769.6404017614 -180062.4760833628
    167200  253.0223100595 -177770.1972680811 -180086.3806147540
    167300  254.3404440905 -177785.3451900064 -180113.5948247882
    167400  251.8408287945 -177880.7280320874 -180186.0960193164
    167500  245.7823365892 -177896.7066280197 -180146.6147676626
    167600  251.8364687797 -177818.3690244678 -180123.6970998266
    167700  252.6050074610 -177770.3217526070 -180082.6850830567
    167800  255.2073498097 -177772.1521650533 -180108.3375134463
    167900  255.1581761312 -177823.0666177620 -180158.8018269753
    168000  250.1907721859 -177879.9911431537 -180170.2544005394
    168100  251.1346156039 -177887.8616694619 -180186.7649333592
    168200  252.8658919427 -177863.0169427549 -180177.7684274019
    168300  252.5871320902 -177826.0579454171 -180138.2576435128
    168400  250.1996284904 -177811.9864763421 -180102.3308049383
    168500  251.3016141313 -177804.3399038775 -180104.7718835943
    168600  257.1281348833 -177784.9682725100 -180138.7366174338
    168700  250.9027686863 -177789.4028250304 -180086.1837465568
    168800  259.0939952036 -177751.5379092972 -180123.3018726102
    168900  251.4962226400 -177757.4268072564 -180059.6402464297
    169000  249.2681313448 -177829.0605632923 -180110.8779039890
    169100  247.4883559858 -177848.1083696008 -180113.6335262356
    169200  251.0826003824 -177794.7702226867 -180093.1973357276
    169300  255.7781634155 -177775.8874302747 -180117.2980450387
    169400  254.9346597832 -177770.0321261835 -180103.7212516231
    169500  253.4894757088 -177716.1636899977 -180036.6235026339
    169600  265.5910301842 -177632.8455180747 -180064.0837792130
    169700  252.6490763501 -177676.6231654405 -179989.3899054823
    169800  256.5599923653 -177718.3228838196 -180066.8904136917
    169900  250.5880607064 -177759.6525191525 -180053.5525825366
    170000  262.8017422055 -177760.9681269311 -180166.6730571788
    170100  246.4777317077 -177845.0421342872 -180101.3159678980
    170200  247.9889976460 -177828.3214246394 -180098.4294889073
    170300  253.1031369133 -177754.7015599916 -180071.6248011524
    170400  257.1390293599 -177745.4234356338 -180099.2915093338
    170500  252.9474534651 -177760.1381126373 -180075.6362169797
    170600  257.4525204644 -177725.7318859976 -180082.4696784806
    170700  256.0142319950 -177691.5409589100 -180035.1125614241
    170800  254.8098992323 -177620.2708035292 -179952.8178624443
    170900  263.8923998088 -177583.2173927170 -179998.9062764635
    171000  262.8755869559 -177634.5816312255 -180040.9625413154
    171100  259.7526349577 -177668.0715977755 -180045.8647939636
    171200  255.8851404459 -177682.4291394339 -180024.8190291723
    171300  255.9239464695 -177674.2663441156 -180017.0114668198
    171400  259.2680530449 -177629.3411585487 -180002.6984591189
    171500  261.5844944371 -177565.9138608374 -179960.4760226505
    171600  261.9573201287 -177618.9014718698 -180016.8765052898
    171700  249.8124993518 -177669.2563127181 -179956.0568349849
    171800  262.7677153901 -177625.4239117054 -180030.8173581827
    171900  260.6633577180 -177628.7335371078 -180014.8635510668
    172000  255.4280852341 -177703.5881788630 -180041.7941542671
    172100  256.3909299346 -177725.2117171255 -180072.2316380673
    172200  253.2125224003 -177694.1932655477 -180012.1178288578
    172300  261.1828528612 -177653.4320003003 -180044.3175079509
    172400  259.2459652705 -177638.2133330596 -180011.3684406480
    172500  262.3882764200 -177649.2895749424 -180051.2096114133
    172600  254.1704784945 -177722.7594155801 -180049.4531737959
    172700  258.1866549560 -177699.5467183556 -180063.0048276485
    172800  264.0119768014 -177603.1588755360 -180019.9423751638
    172900  254.5634872120 -177602.2443911103 -179932.5357777181
    173000  260.8447423172 -177603.5548530055 -179991.3452738584
    173100  257.4280625105 -177623.7382020496 -179980.2521047669
    173200  259.5379807822 -177662.7132943526 -180038.5415316942
    173300  252.3705321337 -177719.5928506723 -180029.8097781108
    173400  256.3697306504 -177686.2657988308 -180033.0916600910
    173500  256.2749385364 -177619.8464580667 -179965.8045859011
    173600  263.9100596764 -177571.3694626931 -179987.2200060628
    173700  257.2395867964 -177585.5856630894 -179940.3742463675
    173800  255.6834533568 -177566.2772740392 -179906.8209065174
    173900  265.9977985048 -177499.7148704211 -179934.6767162893
    174000  266.8188814969 -177540.7811364668 -179983.2592316024
    174100  264.3541908760 -177562.7494644568 -179982.6656148789
    174200  264.4437775214 -177546.6337392259 -179967.3699718616
    174300  259.5691336245 -177559.3963720099 -179935.5097845777
    174400  254.9794348918 -177625.2199804179 -179959.3189802314
    174500  259.0262549128 -177621.4397405715 -179992.5836046793
    174600  266.9645508401 -177535.5188748302 -179979.3304369900
    174700  264.7883285842 -177498.6463773451 -179922.5366537234
    174800  257.3859059204 -177536.7572176770 -179892.8852161166
    174900  261.4706630896 -177570.1436368037 -179963.6637787591
    175000  258.4635529811 -177664.7138975494 -180030.7067500999
    175100  255.3355079579 -177702.4758592621 -180039.8343760156
    175200  265.6948046936 -177635.6087091407 -180067.7969291593
    175300  265.3393985865 -177591.9769997241 -180020.9118081903
    175400  259.0041755809 -177584.2946566644 -179955.2364050742
    175500  257.7290612189 -177561.6315250242 -179920.9007902849
    175600  274.1978432949 -177453.4613608743 -179963.4869715954
    175700  263.9763724847 -177485.0451575498 -179901.5027328534
    175800  261.3725209952 -177522.0953756537 -179914.7171182368
    175900  264.4559329226 -177548.5924969438 -179969.4400009446
    176000  261.3154959606 -177595.0334965402 -179987.1332280973
    176100  256.7868258307 -177633.6028565289 -179984.2468352914
    176200  262.5303468918 -177562.1191793566 -179965.3397385392
    176300  266.0752058972 -177496.1806925209 -179931.8511308972
    176400  267.4963850688 -177459.1202351317 -179907.8002438064
    176500  261.7125162430 -177465.6873256458 -179861.4214077319
    176600  262.8466365287 -177516.4878089247 -179922.6037048454
    176700  264.8021399272 -177570.0866301073 -179994.1033364540
    176800  263.0688898672 -177565.9533350008 -179974.1037530203
    176900  268.5126312084 -177483.5422626817 -179941.5250572809
    177000  262.3654080056 -177444.8414747709 -179846.5521722292
    177100  265.6512710782 -177407.6804786992 -179839.4701890571
    177200  267.9315201837 -177408.2164433640 -179860.8797083237
    177300  260.4893016245 -177496.5695576161 -179881.1062503175
    177400  266.5242661991 -177535.5711038851 -179975.3522706496
    177500  267.7937370786 -177505.7849075192 -179957.1868966112
    177600  265.6481695962 -177449.3979259328 -179881.1592451147
    177700  267.6470963151 -177408.7095330285 -179858.7691626498
    177800  269.1224751207 -177391.1647829969 -179854.7301300335
    177900  270.5614041637 -177400.6436513813 -179877.3810522412
    178000  272.9624410365 -177445.4390212192 -179944.1556760751
    178100  266.4388588629 -177523.7769344768 -179962.7762767070
    178200  265.5262688993 -177537.4548587787 -179968.1002907327
    178300  264.5394185072 -177505.3659811741 -179926.9777178651
    178400  269.0072438123 -177468.9672972964 -179931.4778091392
    178500  269.5680625224 -177457.0137479583 -179924.6580322206
    178600  265.6393781659 -177493.0737756486 -179924.7546174822
    178700  272.1150752701 -177551.6458288175 -180042.6056401115
    178800  254.1096825326 -177617.9534290173 -179944.0906568839
    178900  268.2616039933 -177539.6618535035 -179995.3467279905
    179000  269.1125167636 -177490.3227934357 -179953.7969809977
    179100  264.8025855244 -177476.8450270695 -179900.8658124430
    179200  270.9374284122 -177414.8618475097 -179895.0413997832
    179300  270.2637644757 -177413.5729171028 -179887.5857041187
    179400  266.0651743412 -177483.0059832017 -179918.5845920348
    179500  267.2913370612 -177557.1029408278 -180003.9059261672
    179600  259.4321978992 -177542.0193044008 -179916.8791980733
    179700  270.5683393984 -177443.1217044926 -179919.9225909597
    179800  269.1709551701 -177397.2872000120 -179861.2963367018
    179900  270.5671774341 -177343.2266362672 -179820.0168860347
    180000  275.1635861697 -177317.1675428440 -179836.0336291869
    180100  271.8260092105 -177358.5436615498 -179846.8573425750
    180200  270.1367936791 -177408.4248402266 -179881.2753279792
    180300  264.9211710550 -177456.6533046537 -179881.7596299980
    180400  269.6763160654 -177526.2790029122 -179994.9142474314
    180500  257.6745345092 -177586.4949058504 -179945.2650299209
    180600  261.0029441972 -177517.2941231721 -179906.5327347386
    180700  270.7059676854 -177463.0319973156 -179941.0927424344
    180800  269.3291965592 -177435.6420674438 -179901.0997565165
    180900  276.5991305838 -177385.9047275182 -179917.9118845618
    181000  272.6547152783 -177376.3078283604 -179872.2075408036
    181100  271.7529809027 -177405.0579002098 -179892.7030751649
    181200  266.8558178746 -177455.5147331087 -179898.3309463445
    181300  275.4735458501 -177417.7975886875 -179939.5010669174
    181400  278.0792027863 -177376.7977949922 -179922.3536331239
    181500  281.2758568769 -177336.7322907416 -179911.5505167154
    181600  273.6966962455 -177385.0715548967 -179890.5096316180
    181700  267.8350180841 -177443.6490988420 -179895.4289770521
    181800  269.5764704172 -177426.4270976084 -179894.1483483086
    181900  279.7744287574 -177366.7201904999 -179927.7942418760
    182000  272.3854773621 -177350.0424893560 -179843.4775796967
    182100  281.0025816495 -177294.7490523622 -179867.0656984136
    182200  274.6847288593 -177289.3661003485 -179803.8486944703
    182300  274.7815706185 -177345.7625860363 -179861.1316761749
    182400  267.8973278537 -177410.0516524564 -179862.4019185130
    182500  268.7979957486 -177382.2541217052 -179842.8491626149
    182600  274.6422734647 -177330.2218542439 -179844.3158088113
    182700  275.6140370681 -177322.9561836148 -179845.9457279607
    182800  269.6112704402 -177340.1328942309 -179808.1727066966
    182900  274.6457769493 -177329.4621830263 -179843.5882087285
    183000  278.0204824599 -177275.1628500930 -179820.1811583837
    183100  275.6824465760 -177276.4970967433 -179800.1128663529
    183200  276.5843885868 -177319.4704713247 -179851.3426791302
    183300  269.2888910948 -177349.7886070387 -179814.8773371630
    183400  283.8955492602 -177312.3876963128 -179911.1867636215
    183500  280.7280273517 -177360.9617129358 -179930.7650703680
    183600  267.5488273537 -177417.1507691611 -179866.3108380602
    183700  276.5509568902 -177366.1486932793 -179897.7148650717
    183800  271.2423328877 -177333.9438296336 -179816.9144981064
    183900  280.5406004732 -177302.8648916989 -179870.9525308039
    184000  270.6332103290 -177380.3447715701 -179857.7394909257
    184100  264.9604389240 -177428.0004680189 -179853.4662540931
    184200  276.3013910038 -177373.8520612011 -179903.1336899828
    184300  275.5212729812 -177297.5761062548 -179819.7164818719
    184400  280.8335038541 -177260.3924959033 -179831.1613923752
    184500  279.1254213623 -177257.4310590474 -179812.5640528153
    184600  274.9180988184 -177291.4194948626 -179808.0383733809
    184700  273.9147398431 -177381.6641827509 -179889.0982453182
    184800  271.7487355897 -177443.3056140703 -179930.9119271429
    184900  270.9050116063 -177386.3774985971 -179866.2603052359
    185000  273.1349837472 -177314.4602948699 -179814.7564173745
    185100  275.9861714100 -177228.2836936435 -179754.6797809351
    185200  283.5639711892 -177206.1220303056 -179801.8858095161
    185300  279.3581116363 -177256.4692214562 -179813.7322777363
    185400  280.5390428619 -177314.6692383876 -179882.7426190127
    185500  274.3361150170 -177341.8624685803 -179853.1538280016
    185600  274.3578672824 -177306.3226517052 -179817.8131328354
    185700  283.3310749006 -177259.9177819844 -179853.5496128106
    185800  273.1825547579 -177260.4397668935 -179761.1713576485
    185900  280.2497342267 -177221.6763402384 -179787.1013700415
    186000  282.4790374463 -177162.1669973858 -179747.9992197040
    186100  290.0402971806 -177086.9662663547 -179742.0147719018
    186200  284.9610437177 -177131.0297670272 -179739.5824426945
    186300  274.4328036648 -177234.8881345659 -179747.0645884115
    186400  285.9299732109 -177189.5807181961 -179807.0030400057
    186500  284.8900835080 -177181.0431208487 -179788.9462219557
    186600  271.4774952403 -177247.1913429761 -179732.3147035372
    186700  274.4581869666 -177219.4172969141 -179731.8261112217
    186800  281.1892774127 -177155.1810341305 -179729.2067058311
    186900  279.5071348336 -177130.0298063963 -179688.6570311084
    187000  290.1158071268 -177089.4807261977 -179745.2204549022
    187100  279.3521204630 -177150.2810317218 -179707.4892443967
    187200  276.5781444133 -177206.1228292171 -179737.9378774353
    187300  278.3670568614 -177201.6180578004 -179749.8089316130
    187400  278.5786281708 -177183.2809890666 -179733.4086009611
    187500  284.0584260215 -177134.0246413843 -179734.3146935870
    187600  286.3874049246 -177094.3098998173 -179715.9195824853
    187700  280.2215706097 -177126.6231818378 -179691.7903999855
    187800  284.3795768223 -177220.2814254005 -179823.5113137631
    187900  274.4540866596 -177245.6543109214 -179758.0255907415
    188000  285.7843586743 -177185.2573758721 -179801.3467323610
    188100  281.7302448385 -177133.6097555910 -179712.5874797108
    188200  282.8310781726 -177095.7424292781 -179684.7972562250
    188300  289.8104884503 -177101.8633474861 -179754.8081683663
    188400  284.9001785630 -177160.7470521975 -179768.7425641205
    188500  283.7739154805 -177204.7052766912 -179802.3909001501
    188600  274.3834956053 -177230.9468040537 -179742.6718885860
    188700  290.8757691147 -177140.3244463556 -179803.0209185184
    188800  283.4591710104 -177090.4003015573 -179685.2047328400
    188900  285.8689036069 -177089.5161507603 -179706.3794372823
    189000  278.4662116689 -177118.9450470640 -179668.0435906936
    189100  286.6003471697 -177130.0477001319 -179753.6066705202
    189200  279.7876564887 -177233.3640334825 -179794.5591724062
    189300  284.5340825455 -177238.2392484270 -179842.8834926343
    189400  283.6473772970 -177200.9998850016 -179797.5271693673
    189500  284.9702936749 -177116.6399915352 -179725.2773419374
    189600  288.6606926443 -177074.6831030492 -179717.1026153222
    189700  287.0805374444 -177107.7664001435 -179735.7210647981
    189800  281.2243393647 -177142.2692019976 -179716.6158331792
    189900  282.5929040293 -177094.5954483410 -179681.4700130646
    190000  286.1475118192 -177008.7165251024 -179628.1302100516
    190100  294.1236220815 -177009.1076626141 -179701.5352005965
    190200  279.8483625515 -177064.6988648376 -179626.4497111680
    190300  284.1278557486 -177077.5374858474 -179678.4631024695
    190400  280.1776715803 -177050.7951736397 -179615.5605371018
    190500  291.3770144347 -176959.0725904299 -179626.3574961686
    190600  294.9958725731 -177007.4733496954 -179707.8855276972
    190700  290.1089323515 -177070.0167129482 -179725.6935094938
    190800  285.4858639200 -177093.7164885626 -179707.0734038735
    190900  278.2336589558 -177110.1875792505 -179657.1573196087
    191000  290.7964649840 -177079.1133518155 -179741.0838686003
    191100  282.4224179765 -177045.7549046678 -179631.0688285281
    191200  292.0953595871 -177015.5903906793 -179689.4510765487
    191300  294.1400447128 -177019.7331834467 -179712.3110553071
    191400  278.6501616236 -177105.5015674738 -179656.2840014357
    191500  287.1558826880 -177116.0600074783 -179744.7043875904
    191600  283.8238910031 -177141.5982993345 -179739.7414021085
    191700  288.8997247069 -177167.2738495635 -179811.8814775114
    191800  277.9493459217 -177176.0570052825 -179720.4241248891
    191900  287.1271755621 -177091.2803627743 -179719.6619559141
    192000  290.6181337071 -177049.0626673938 -179709.4007276032
    192100  288.8495481876 -177041.7339245872 -179685.8822332824
    192200  285.4576273270 -177087.0427044776 -179700.1411401057
    192300  289.1896370880 -177164.6834752546 -179811.9449807560
    192400  279.4682463289 -177187.0407191995 -179745.3119559075
    192500  287.6941667221 -177115.1453797239 -179748.7172483065
    192600  288.6612317069 -177078.3366299540 -179720.7610768428
    192700  286.3144924116 -177059.2144222008 -179680.1566587916
    192800  288.0333603296 -177017.2790142405 -179653.9558840570
    192900  295.1712168537 -176989.0524876925 -179691.0697791034
    193000  285.8389981279 -177096.2672052771 -179712.8567350210
    193100  284.3318077439 -177128.3607042895 -179731.1533112771
    193200  286.2864117314 -177081.6326303564 -179702.3178145002
    193300  290.3646937701 -177009.6375774111 -179667.6556312890
    193400  292.2523409029 -176992.1872356769 -179667.4849391329
    193500  294.8598386199 -176986.1441587224 -179685.3110727126
    193600  286.9798563764 -177033.1507532148 -179660.1837765600
    193700  286.3068992912 -177118.1656040147 -179739.0383326678
    193800  286.2035724901 -177141.4586131915 -179761.3854813156
    193900  289.1024734327 -177099.3246789068 -179745.7882824093
    194000  294.4337060152 -177001.1120721004 -179696.3781393930
    194100  291.0094827027 -176977.1274622673 -179641.0479576625
    194200  289.3841247807 -176958.5122429881 -179607.5541019874
    194300  294.8657518444 -176895.3784872595 -179594.5995313070
    194400  293.3555842532 -176841.5157763213 -179526.9126440555
    194500  298.4238009195 -176848.9849722979 -179580.7766383284
    194600  288.0967208264 -176966.2643204757 -179603.5211965671
    194700  293.7834685694 -176943.5691742589 -179632.8829239759
    194800  297.8228744731 -176955.8990648139 -179682.1898094940
    194900  286.9407193842 -177019.3654639604 -179646.0402246307
    195000  285.7310911673 -177006.4341095614 -179622.0358516870
    195100  295.5583141690 -176938.1458246303 -179643.7066310583
    195200  293.8951245799 -176939.6249685257 -179629.9608249177
    195300  295.9679912535 -176933.1770321600 -179642.4880503399
    195400  293.8989460251 -176926.3196297787 -179616.6904679383
    195500  293.6524059973 -176959.5669655810 -179647.6809596446
    195600  281.0955332073 -177057.1150030476 -179630.2825339492
    195700  290.8559670682 -177026.0606617892 -179688.5758646784
    195800  294.9114577782 -176956.6956032074 -179656.3350424651
    195900  296.3826844060 -176910.9643381673 -179624.0714855240
    196000  296.5433080017 -176897.3329107371 -179611.9104173576
    196100  293.8211494862 -176880.8313193538 -179570.4900027321
    196200  296.6577333615 -176841.9853470999 -179557.6103112060
    196300  303.4682354697 -176783.3277834633 -179561.2965446914
    196400  292.9536174700 -176873.0794960492 -179554.7967326511
    196500  292.6859805986 -176927.1305572857 -179606.3978278578
    196600  289.9990892276 -176916.6975140684 -179571.3687992256
    196700  296.3041145715 -176839.2430788030 -179551.6309925785
    196800  295.0519552188 -176821.6602294944 -179522.5857918298
    196900  302.8642450149 -176831.5339007094 -179603.9736924459
    197000  295.5366732831 -176874.3080744203 -179579.6707787141
    197100  294.6325362030 -176897.9157853331 -179595.0019576183
    197200  294.9299782657 -176920.4166411454 -179620.2256181988
    197300  285.8795157368 -176977.6682120943 -179594.6286427721
    197400  287.7464022327 -176922.6996195688 -179556.7496555501
    197500  296.7442634697 -176830.5182688527 -179546.9353354250
    197600  304.6617025477 -176834.3584863716 -179623.2523259855
    197700  295.6156504379 -176897.6898412688 -179603.7755077817
    197800  299.0558160138 -176924.2140088277 -179661.7911837962
    197900  288.7993352340 -176959.3200106821 -179603.0086666022
    198000  291.3169581924 -176884.7750398784 -179551.5101867112
    198100  296.4848354382 -176798.9194777040 -179512.9617225218
    198200  302.2508728506 -176756.7354872078 -179523.5604286493
    198300  292.9437893803 -176806.8653017403 -179488.4925713447
    198400  299.0080951348 -176868.7040420324 -179605.8443768452
    198500  294.4724489148 -176894.9014907836 -179590.5222132011
    198600  296.8992040371 -176860.2003926436 -179578.0357956529
    198700  296.3398882823 -176843.4360082139 -179556.1513969584
    198800  299.6449798364 -176813.8566018462 -179556.8270223120
    198900  298.8321555481 -176790.2684553409 -179525.7982272724
    199000  297.3459208333 -176754.9433850722 -179476.8680638613
    199100  305.2576804688 -176727.7030365451 -179522.0524983748
    199200  298.7949419886 -176821.4427530499 -179556.6318695404
    199300  296.4908541231 -176869.5217798262 -179583.6191200925
    199400  297.0845414073 -176896.3868096717 -179615.9188035092
    199500  289.4637265436 -176909.6897985778 -179559.4603375010
    199600  305.3534732111 -176787.1038285105 -179582.3301835847
    199700  299.5839598820 -176793.2640632329 -179535.6759029074
    199800  296.8555578992 -176786.5333519606 -179503.9692152711
    199900  299.2640551371 -176725.2039924367 -179464.6874024303
    200000  306.4544186171 -176668.0622263009 -179473.3667101155
Loop time of 363.719 on 6 procs for 200000 steps with 3072 atoms

Performance: 47.509 ns/day, 0.505 hours/ns, 549.875 timesteps/s, 1.689 Matom-step/s
96.2% CPU use with 6 MPI tasks x no OpenMP threads

MPI task timing breakdown:
Section |  min time  |  avg time  |  max time  |%varavg| %total
---------------------------------------------------------------
Pair    | 169.59     | 191.97     | 205.56     | 112.2 | 52.78
Bond    | 5.3734     | 7.0367     | 7.8865     |  44.2 |  1.93
Kspace  | 96.472     | 110.84     | 134.83     | 158.7 | 30.47
Neigh   | 13.454     | 13.468     | 13.492     |   0.5 |  3.70
Comm    | 8.5098     | 8.6506     | 8.7887     |   3.4 |  2.38
Output  | 0.15319    | 0.15562    | 0.16251    |   0.8 |  0.04
Modify  | 30.323     | 30.445     | 30.588     |   1.8 |  8.37
Other   |            | 1.147      |            |       |  0.32

Nlocal:            512 ave         546 max         453 min
Histogram: 2 0 0 0 0 0 0 0 1 3
Nghost:           4193 ave        4241 max        4117 min
Histogram: 2 0 0 0 0 0 0 1 0 3
Neighs:              0 ave           0 max           0 min
Histogram: 6 0 0 0 0 0 0 0 0 0

Total # of neighbors = 0
Ave neighs/atom = 0
Ave special neighs/atom = 4.6666667
Neighbor list builds = 5493
Dangerous builds = 0
PPPM initialization ...
  using 12-bit tables for long-range coulomb (../kspace.cpp:342)
  G vector (1/distance) = 0.27096042
  grid = 24 24 32
  stencil order = 5
  estimated absolute RMS force accuracy = 0.037159008
  estimated relative force accuracy = 0.00011190325
  using double precision KISS FFT
  3d grid and FFT values/proc = 10013 3456
Generated 0 of 15 mixed pair_coeff terms from geometric mixing rule
Neighbor list info ...
  update: every = 1 steps, delay = 0 steps, check = yes
  max neighbors/atom: 2000, page size: 100000
  master list distance cutoff = 12
  ghost atom cutoff = 12
  binsize = 6, bins = 7 6 9
  3 neighbor lists, perpetual/occasional/extra = 3 0 0
  (1) pair lj/charmm/coul/long, perpetual, skip from (3)
      attributes: half, newton on
      pair build: skip
      stencil: none
      bin: none
  (2) pair buck/coul/long, perpetual, skip from (3)
      attributes: half, newton on
      pair build: skip
      stencil: none
      bin: none
  (3) neighbor class addition, perpetual
      attributes: half, newton on
      pair build: half/bin/newton
      stencil: half/bin/3d
      bin: standard
Setting up Verlet run ...
  Unit style    : real
  Current step  : 200000
  Time step     : 1
Per MPI rank memory allocation (min/avg/max) = 13.7 | 13.73 | 13.77 Mbytes
   Step          Temp          TotEng         PotEng    
    200000  306.4544186171 -176668.8121930243 -179474.1166768388
    200100  299.5159281059 -176737.5222948949 -179479.3113670876
    200200  296.7378652736 -176783.8004047080 -179500.1589017602
    200300  302.7323319614 -176768.3524391018 -179539.5846898208
    200400  299.2544400416 -176756.7931272844 -179496.1885200428
    200500  303.8065190371 -176730.6084979598 -179511.6739298532
    200600  304.6796363947 -176716.1252887271 -179505.1832959898
    200700  299.9428113561 -176775.4002599212 -179521.0970502703
    200800  297.9085319258 -176850.6641534385 -179577.7390122361
    200900  294.7614845956 -176862.1345821672 -179560.4011567634
    201000  299.8022100742 -176796.2307581488 -179540.6404748498
    201100  298.1436407692 -176766.6862841974 -179495.9133452559
    201200  302.2606404739 -176768.2049635018 -179535.1193184278
    201300  299.5495754175 -176766.3981439771 -179508.4952259370
    201400  302.8121672584 -176756.6957262908 -179528.6587947202
    201500  302.8401529340 -176800.2933735085 -179572.5126247064
    201600  292.5988297664 -176859.4507573226 -179537.9202432796
    201700  301.2780240821 -176810.5326202922 -179568.4520382808
    201800  295.9750877948 -176789.0927418562 -179498.4687222552
    201900  308.9508536813 -176721.2097899942 -179549.3668093044
    202000  305.1731590687 -176660.7427080058 -179454.3184552201
    202100  308.7877856863 -176658.3586529343 -179485.0229367842
    202200  303.8368553729 -176779.9124419899 -179561.2555747538
    202300  296.9007170468 -176832.0039454561 -179549.8531986591
    202400  298.2433739570 -176836.6616119536 -179566.8016373614
    202500  298.9030939188 -176831.1229858345 -179567.3021324115
    202600  299.5189809967 -176806.8113533937 -179548.6283719547
    202700  302.6626997865 -176759.9064065928 -179530.5012396711
    202800  308.6870865352 -176692.8322170338 -179518.5746940414
    202900  301.5702400139 -176756.0744009621 -179516.6687833622
    203000  297.7628156251 -176807.2642549221 -179533.0052168437
    203100  296.0956088781 -176799.0482386256 -179509.5274771761
    203200  303.8011585391 -176773.7588398090 -179554.7752013404
    203300  301.3739908352 -176820.6864487219 -179579.4843528615
    203400  298.3619883119 -176920.0602392745 -179651.2860685131
    203500  292.8511496033 -176936.4425479347 -179617.2217867516
    203600  303.3851248941 -176861.7422434894 -179638.9502048845
    203700  297.5791061879 -176824.3732686934 -179548.4325419960
    203800  299.8037599897 -176753.4883256747 -179497.9122304072
    203900  303.9698847879 -176733.0150136487 -179515.5759066784
    204000  294.4819770528 -176793.0487728680 -179488.7567165054
    204100  297.8165255047 -176817.9587345596 -179544.1913603525
    204200  303.0548950267 -176821.1530641368 -179595.3380789816
    204300  297.9367230824 -176828.9263225263 -179556.2592450790
    204400  297.6848824097 -176804.5636481419 -179529.5912041359
    204500  306.0685165717 -176746.1856570844 -179547.9575674643
    204600  305.5004883120 -176736.6581596650 -179533.2303009207
    204700  295.3607458265 -176826.5336867981 -179530.2859392503
    204800  291.8396223672 -176865.2673996188 -179536.7870496731
    204900  297.5329526181 -176803.7590146839 -179527.3957950856
    205000  310.0538446136 -176752.1654014034 -179590.4192743404
    205100  304.5276030319 -176780.0211559868 -179567.6874395591
    205200  290.5040700293 -176854.6526903529 -179513.9466039377
    205300  302.6347045784 -176823.1205983532 -179593.4591614020
    205400  298.9806493780 -176802.7064457626 -179539.5955402608
    205500  294.8081981949 -176759.7936690449 -179458.4878630904
    205600  300.5070232130 -176702.8369080024 -179453.6985318662
    205700  308.4845015368 -176718.1384019912 -179542.0264022152
    205800  298.5551887406 -176809.7666711773 -179542.7610702128
    205900  298.4875694143 -176846.1216463558 -179578.4970535024
    206000  298.8252418714 -176870.1506244102 -179605.6171080775
    206100  299.6004226938 -176835.2816629884 -179577.8442043553
    206200  306.6945717289 -176752.4852438061 -179559.9881054558
    206300  297.6946464890 -176763.3385186506 -179488.4554556876
    206400  307.0150154156 -176804.7249534875 -179615.1611783281
    206500  297.0943144894 -176876.7350096517 -179596.3564669441
    206600  298.4277388364 -176847.8880357894 -179579.7157497783
    206700  300.4221273836 -176797.6162147257 -179547.7006964225
    206800  300.2540764066 -176788.8668597142 -179537.4129913969
    206900  290.3644137425 -176860.1594252902 -179518.1749157762
    207000  293.9489200271 -176894.6304538254 -179585.4587573808
    207100  303.5901519973 -176822.0815679972 -179601.1663613679
    207200  295.8114188310 -176814.1260073102 -179522.0037509400
    207300  299.3188349392 -176809.8854662490 -179549.8703342572
    207400  303.1292497534 -176816.7830848126 -179591.6487478567
    207500  295.3571950812 -176903.6774177851 -179607.3971664752
    207600  293.9752524653 -176915.7970065828 -179606.8663590598
    207700  301.7937771065 -176865.4786020037 -179628.1192580749
    207800  301.4473941020 -176841.2104025852 -179600.6802451956
    207900  303.1770421169 -176820.8830197382 -179596.1861773118
    208000  301.6662928674 -176832.5940298085 -179594.0676865287
    208100  295.7085045069 -176881.6467479440 -179588.5824068877
    208200  294.2049970412 -176890.2179848929 -179583.3904347623
    208300  301.8164028723 -176805.4937202511 -179568.3414941134
    208400  302.5677720905 -176781.3880113789 -179551.1138699049
    208500  307.4092732189 -176775.5090169146 -179589.5543043627
    208600  291.6636780900 -176847.6613223110 -179517.5703665472
    208700  298.9028241184 -176902.3925236499 -179638.5692004560
    208800  301.7966184420 -176854.0493861880 -179616.7160520368
    208900  310.3801263665 -176756.7442467175 -179597.9849248981
    209000  292.4027411167 -176800.0141059974 -179476.6885831876
    209100  303.0686505926 -176792.3456946177 -179566.6566288430
    209200  298.2512648232 -176818.2395169807 -179548.4517759113
    209300  301.7888337305 -176871.5408513304 -179634.1362554036
    209400  289.2456275970 -176988.7712445985 -179636.5452910070
    209500  295.8775327129 -176950.2002250419 -179658.6831796201
    209600  303.2766615539 -176857.8586549543 -179634.0737355940
    209700  296.1920810786 -176830.9664088374 -179542.3287604383
    209800  311.8674628558 -176775.2135967967 -179630.0694538383
    209900  298.3328318185 -176802.5617822647 -179533.5207109895
    210000  295.5717267088 -176862.6119678118 -179568.2955535368
    210100  293.6807467586 -176927.7984145453 -179616.1718418550
    210200  301.5953636626 -176892.6376122891 -179653.4619782692
    210300  303.0462530607 -176795.9746095416 -179570.0805152442
    210400  305.7849444451 -176769.0238359156 -179568.1999078606
    210500  300.5898322957 -176800.9654496618 -179552.5851134717
    210600  295.8354651343 -176826.4802019302 -179534.5780670475
    210700  300.5060583768 -176835.9471731060 -179586.7999647940
    210800  300.0846717437 -176820.9631663073 -179567.9585562435
    210900  301.6021646085 -176775.2879343185 -179536.1745566175
    211000  314.4687675275 -176730.2924365238 -179608.9608125436
    211100  303.8913770019 -176792.8156119104 -179574.6578393551
    211200  296.0190913502 -176850.0495569693 -179559.8283488915
    211300  293.2943812010 -176880.0427025157 -179564.8793133684
    211400  297.4706412009 -176828.3823821104 -179551.4487595834
    211500  307.1440573073 -176734.7237748666 -179546.3412579152
    211600  305.5621014554 -176773.8332638612 -179570.9694160004
    211700  298.9179691973 -176839.9241325194 -179576.2394484021
    211800  299.3914392656 -176873.6741247495 -179614.3236176745
    211900  300.9883435767 -176869.3845385689 -179624.6522016098
    212000  310.1745834605 -176763.5544769943 -179602.9136015053
    212100  309.2446923848 -176765.6877537447 -179596.5345924291
    212200  302.2681106636 -176848.0200093071 -179615.0027468553
    212300  296.1604672924 -176879.3612505217 -179590.4342073851
    212400  297.0822048033 -176855.0712587085 -179574.5818631144
    212500  300.2917810649 -176803.5777776951 -179552.4690603715
    212600  309.4883737084 -176787.9400948518 -179621.0176088601
    212700  291.7929743487 -176895.2292825645 -179566.3219135011
    212800  299.6703301138 -176892.1494061227 -179635.3518847425
    212900  299.5073446178 -176841.6113953998 -179583.3218937615
    213000  308.5319461583 -176778.1381391905 -179602.4604506899
    213100  303.3676033387 -176797.7880212684 -179574.8355891600
    213200  298.0711858551 -176815.7420789467 -179544.3058828186
    213300  299.1875990772 -176824.2757029694 -179563.0592290169
    213400  298.1648928828 -176791.4228666057 -179520.8444709498
    213500  299.3743460354 -176757.9490372748 -179498.4420576139
    213600  314.2458472627 -176734.0276548445 -179610.6554036771
    213700  300.4973860932 -176846.7864797584 -179597.5598847758
    213800  290.2536773734 -176890.9240883988 -179547.9258906692
    213900  303.5050297254 -176853.9403618743 -179632.2459402081
    214000  296.5096696161 -176870.5525972056 -179584.8221757680
    214100  295.6946204540 -176874.4241964327 -179581.2327598167
    214200  306.4555076685 -176804.6297552235 -179609.9442082882
    214300  303.0408929379 -176807.3804183188 -179581.4372570952
    214400  296.9261971037 -176887.1646464806 -179605.2471458483
    214500  301.0326378355 -176939.2539289428 -179694.9270646255
    214600  291.3202742185 -176927.2008914096 -179593.9663933699
    214700  298.2534530318 -176825.9393247810 -179556.1716147216
    214800  300.8011378820 -176806.9229450681 -179560.4769145124
    214900  300.5083479544 -176824.7383489736 -179575.6120996096
    215000  296.3981530669 -176881.0222626617 -179594.2710111874
    215100  293.3674287619 -176900.6628557991 -179586.1681489676
    215200  303.6088918450 -176819.4153756673 -179598.6717148718
    215300  303.4227344363 -176755.7284138183 -179533.2806555073
    215400  294.3626445772 -176766.3628753278 -179460.9784414089
    215500  306.7059448764 -176775.7697151671 -179583.3766873782
    215600  293.5221849603 -176902.2965007801 -179589.2184426597
    215700  302.2861452545 -176907.2457187453 -179674.3935461585
    215800  305.1765213816 -176873.5425800464 -179667.1491061001
    215900  292.1820516011 -176843.6774495906 -179518.3317200217
    216000  306.5726511180 -176736.8491733829 -179543.2359655108
    216100  299.1472200375 -176739.3133254704 -179477.7272190569
    216200  306.2985362364 -176777.0902011124 -179580.9677270665
    216300  294.0427496874 -176867.9341498855 -179559.6213765005
    216400  301.9336563390 -176856.4089754160 -179620.3300954460
    216500  299.2104044323 -176819.9491423851 -179558.9414301964
    216600  302.8518883835 -176761.4154593368 -179533.7421376328
    216700  299.3406333172 -176736.1496404165 -179476.3340522525
    216800  303.2050288123 -176737.7506559036 -179513.3100055798
    216900  297.6749154732 -176744.3455546519 -179469.2818726355
    217000  301.9800064599 -176763.4259565285 -179527.7713687017
    217100  292.0482591030 -176841.4977442512 -179514.9272691023
    217200  301.7717161188 -176802.6575180839 -179565.0962263809
    217300  306.4733187933 -176810.7921672146 -179616.2696645213
    217400  300.6689266128 -176827.9717436055 -179580.3154421461
    217500  298.6962007010 -176802.0180568586 -179536.3032889208
    217600  298.4358222964 -176737.8939769395 -179469.7956874677
    217700  308.1576507926 -176673.7487732108 -179494.6447596071
    217800  300.2756842307 -176728.8568966683 -179477.6008278345
    217900  299.4159464882 -176768.2437179970 -179509.1175516959
    218000  296.3272769142 -176789.1678232495 -179501.7677666777
    218100  301.3275961658 -176776.2194709154 -179534.5926751122
    218200  300.0687822136 -176725.9128864575 -179472.7628225600
    218300  308.2686599200 -176650.0944063661 -179472.0065778260
    218400  301.0958553907 -176709.3942721901 -179465.6461056512
    218500  297.8058886869 -176784.8665660780 -179511.0018217214
    218600  302.4559859183 -176795.8674739996 -179564.5700343415
    218700  297.2211380143 -176828.3365054834 -179549.1189139041
    218800  302.5232928920 -176778.1574818373 -179547.4761747708
    218900  312.9564717024 -176702.0514403165 -179566.8761580263
    219000  300.4521531039 -176762.5883252012 -179512.9476643736
    219100  297.8793394319 -176787.7912788229 -179514.5989075564
    219200  304.2591435051 -176805.2597953841 -179590.4685822836
    219300  298.7113623663 -176896.5980972539 -179631.0221202257
    219400  291.7430224649 -176953.9241762837 -179624.5595442956
    219500  299.0903666696 -176894.1602290564 -179632.0536830656
    219600  301.3285180421 -176838.7239824728 -179597.1056255873
    219700  298.6725599309 -176805.1320182979 -179539.2008411515
    219800  308.5237661881 -176741.1179527889 -179565.3653842879
    219900  298.2747560296 -176756.6926425588 -179487.1199415828
    220000  303.5458208083 -176841.0196659439 -179619.6986486105
    220100  299.6200239518 -176890.2446643208 -179632.9866369302
    220200  297.2688977285 -176880.0652250962 -179601.2848291720
    220300  300.2816416797 -176867.4168562338 -179616.2153222915
    220400  299.7706289174 -176820.7985970481 -179564.9192177025
    220500  308.3663889505 -176770.5444200692 -179593.3512096863
    220600  298.2288377804 -176806.5968244080 -179536.6037846712
    220700  296.1431202718 -176840.7677599984 -179551.6819210617
    220800  292.8295575184 -176926.6097775558 -179607.1913609663
    220900  294.7710577730 -176906.6140205325 -179604.9682286423
    221000  305.0592676791 -176814.2597601534 -179606.7929378811
    221100  297.5320137969 -176817.3777342541 -179541.0059206232
    221200  303.2332651967 -176791.8684751245 -179567.6863025743
    221300  303.1392042588 -176758.7752861343 -179533.7320733941
    221400  299.5595183714 -176842.2214298862 -179584.4095303183
    221500  294.5975437688 -176911.3535364271 -179608.1193856019
    221600  297.3624879089 -176880.2633476451 -179602.3396825648
    221700  299.0083414110 -176801.8333251575 -179538.9759143995
    221800  306.0320360905 -176789.9292191855 -179591.3671847719
    221900  298.7709441206 -176814.7141876497 -179549.6836260320
    222000  302.2165443698 -176793.4959000171 -179560.0065962229
    222100  300.5282506526 -176768.1651482386 -179519.2210895210
    222200  303.0397551669 -176765.2311846899 -179539.2776082334
    222300  297.8563359662 -176916.4328806497 -179643.0299341018
    222400  293.4767958304 -176922.8591144640 -179609.3655611772
    222500  299.6410679596 -176827.0070307982 -179569.9416416789
    222600  308.1403131510 -176765.3254087312 -179586.0626851826
    222700  298.1182002269 -176795.0106344375 -179524.0048110502
    222800  303.9511840589 -176815.8427731708 -179598.2324784619
    222900  295.2993198870 -176862.2110563886 -179565.4010116346
    223000  292.7914337857 -176899.3766736217 -179579.6092698035
    223100  298.9026398461 -176844.3707425512 -179580.5457325160
    223200  307.9081749310 -176760.5314586997 -179579.1437261778
    223300  305.5157269390 -176817.7287981014 -179614.4404347794
    223400  302.5955532655 -176869.9958739788 -179639.9760432608
    223500  293.6050911334 -176874.0161795214 -179561.6970501192
    223600  304.5455525357 -176813.3734450300 -179601.2040395749
    223700  302.2755050941 -176788.1339190974 -179555.1843457621
    223800  297.9627460705 -176831.2940619460 -179558.8652006927
    223900  295.7168727583 -176900.3270792453 -179607.3393417281
    224000  295.2051573466 -176909.6886666047 -179612.0166515844
    224100  302.1106966194 -176828.2861683646 -179593.8279271005
    224200  307.1907748370 -176788.7249284527 -179600.7700669294
    224300  304.1832798299 -176830.1039480279 -179614.6182737115
    224400  297.2383871390 -176859.0894945053 -179580.0298025804
    224500  297.1314782871 -176858.0360503502 -179577.9977075605
    224600  293.4624841034 -176854.5827940613 -179540.9582302573
    224700  312.4547517094 -176756.4405571434 -179616.6724960890
    224800  302.3379815524 -176774.9065718608 -179542.5289122525
    224900  302.1268214304 -176805.1056498471 -179570.7950161944
    225000  303.3555274637 -176827.4238280026 -179604.3608525176
    225100  299.9751692327 -176877.6740437437 -179623.6670402848
    225200  295.5849879051 -176868.9088125209 -179574.7137921342
    225300  300.7117054958 -176790.8849197244 -179543.6202190543
    225400  302.0402362062 -176771.0469336603 -179535.9436930068
    225500  301.3171078502 -176836.1368002836 -179594.4139937291
    225600  297.8199709676 -176887.1665059502 -179613.4306717445
    225700  295.7907561225 -176865.1253377313 -179572.8139335291
    225800  302.0141144998 -176794.0411673311 -179558.6988068095
    225900  301.2760117924 -176767.0389179243 -179524.9399152762
    226000  302.0592537323 -176781.3782680020 -179546.4491150691
    226100  299.4697446264 -176812.5256807463 -179553.8919862422
    226200  290.1160586470 -176865.6409510021 -179521.3829821389
    226300  293.9887711944 -176963.6094939515 -179654.8025977894
    226400  293.0133740329 -176965.7133202957 -179647.9775725179
    226500  294.8365386947 -176877.3588853527 -179576.3125102509
    226600  302.7038391236 -176845.3783023386 -179616.3497276921
    226700  289.2058465027 -176821.6230667259 -179469.0329543058
    226800  309.0751411856 -176748.3827896489 -179577.6775451831
    226900  307.7381862854 -176817.0869330846 -179634.1431129992
    227000  300.1753196814 -176855.3991333247 -179603.2243206159
    227100  306.1691295086 -176835.6834484207 -179638.3763764327
    227200  289.8772973773 -176860.6835449428 -179514.2399392619
    227300  303.0589799875 -176783.0077150129 -179557.2301238651
    227400  302.2607083159 -176742.0467213417 -179508.9616972984
    227500  302.5019924474 -176767.9314211358 -179537.0551283576
    227600  304.5465563223 -176774.7731554828 -179562.6129387583
    227700  299.8106290064 -176880.2757907352 -179624.7625749117
    227800  292.2121664346 -176928.3159709134 -179603.2459145685
    227900  299.0928559591 -176871.3878344048 -179609.3040755390
    228000  300.3520168645 -176820.3279840338 -179569.7706692949
    228100  303.6590478340 -176791.2977583162 -179571.0132288383
    228200  301.3344347556 -176781.4977149342 -179539.9335200444
    228300  302.7977638594 -176788.2835607424 -179560.1147794828
    228400  296.2417993212 -176804.3313205812 -179516.1487963392
    228500  295.3809389037 -176809.8137918888 -179513.7508931363
    228600  302.5912601415 -176774.0170627369 -179543.9579324711
    228700  304.2402993743 -176763.8812414064 -179548.9175278577
    228800  296.5498807427 -176839.8046659004 -179554.4423398367
    228900  296.7880800504 -176861.7636305836 -179578.5817970996
    229000  304.3521611030 -176773.0341929854 -179559.0944692698
    229100  297.9481939894 -176780.1024363101 -179507.5403643213
    229200  301.4101421034 -176818.0297846589 -179577.1586199534
    229300  296.1287857238 -176858.3308299440 -179569.1137715844
    229400  299.5963994669 -176838.0361446725 -179580.5618571480
    229500  301.4057859926 -176764.0206427930 -179523.1096019551
    229600  306.9023696900 -176708.3548778539 -179517.7599361001
    229700  302.1620501318 -176762.6700659400 -179528.6819182033
    229800  296.8590053212 -176848.3935774874 -179565.8609987317
    229900  299.8542266403 -176827.7648281480 -179572.6507080152
    230000  299.3390796505 -176777.0997416400 -179517.2699311051
    230100  302.0183864260 -176752.4551774884 -179517.1519224682
    230200  299.9373252313 -176859.9240739695 -179605.5706439610
    230300  299.9321145061 -176894.0592734891 -179639.6581441498
    230400  296.9751589184 -176895.8070805653 -179614.3377796976
    230500  297.8825072499 -176834.9060107217 -179561.7426378752
    230600  303.1677425655 -176768.0797419745 -179543.2977708248
    230700  300.1567474361 -176783.3205835144 -179530.9757592152
    230800  296.7623856493 -176831.8202699000 -179548.4032281300
    230900  296.5306680759 -176833.9770921124 -179548.4388919967
    231000  306.7211562198 -176821.0081932518 -179628.7544111301
    231100  297.7229138184 -176830.9125721682 -179556.2882702514
    231200  299.2704876223 -176803.3115065791 -179542.8537999769
    231300  301.2147847484 -176780.8458675302 -179538.1863883783
    231400  296.4945391413 -176798.6981589072 -179512.8292320797
    231500  296.4798703540 -176833.0473558494 -179547.0441499508
    231600  300.9217862272 -176824.5872578367 -179579.2456503968
    231700  296.4960798188 -176767.9331855972 -179482.0783622360
    231800  309.5815382037 -176707.8920035778 -179541.8223516803
    231900  299.3838548799 -176782.5793750268 -179523.1594399721
    232000  299.4964848407 -176813.1273930508 -179554.7384802777
    232100  297.9255047499 -176831.9152263007 -179559.1454554789
    232200  300.1533958127 -176832.5075350764 -179580.1320297901
    232300  303.2457833832 -176751.1234444843 -179527.0558642602
    232400  300.9556397925 -176678.8967884769 -179433.8650788648
    232500  309.5849517404 -176688.4174583885 -179522.3790542373
    232600  306.8605217977 -176750.3446753308 -179559.3666551388
    232700  301.1552327030 -176797.1837512931 -179553.9791286884
    232800  296.1523752858 -176841.8718511106 -179552.8707331979
    232900  296.6092016016 -176847.2040970052 -179562.3847980975
    233000  301.0167607809 -176761.3279502032 -179516.8557462542
    233100  307.8346533483 -176740.0839717292 -179558.0232176653
    233200  298.9263543496 -176790.8790410793 -179527.2711152134
    233300  299.5803236291 -176820.2418203736 -179562.6203735424
    233400  301.4803865066 -176836.1453013172 -179595.9171586318
    233500  290.5790881099 -176873.2048458689 -179533.1854800392
    233600  301.9209457391 -176831.4845138493 -179595.2892801876
    233700  301.4464180861 -176761.9858028441 -179521.4467109392
    233800  305.5709826562 -176747.5597794298 -179544.7772306825
    233900  298.2361329125 -176824.2352956327 -179554.3090360293
    234000  300.2334450571 -176893.3228179375 -179641.6800888511
    234100  291.2579478469 -176903.2878680268 -179569.4828301640
    234200  306.9164698926 -176848.6796407651 -179658.2137732202
    234300  300.2790194165 -176853.7238604414 -179602.4983221246
    234400  296.7670524739 -176878.2301658945 -179594.8558445526
    234500  290.8449635811 -176946.2417229222 -179608.6561991461
    234600  293.6263204699 -176934.2975384615 -179622.1727438423
    234700  298.6937467517 -176844.3667509431 -179578.6295193875
    234800  300.2309963372 -176815.1876653603 -179563.5225205257
    234900  297.3543336275 -176834.1734228991 -179556.1751129752
    235000  295.7039481089 -176906.5617560989 -179613.4557054664
    235100  297.9180185741 -176921.1635115032 -179648.3252117208
    235200  298.7643128099 -176800.6819511528 -179535.5906860685
    235300  306.1982721293 -176769.8714258985 -179572.8311274324
    235400  300.3769367908 -176834.7334911837 -179584.4042951369
    235500  295.5209621534 -176883.4466506031 -179588.6655341526
    235600  298.2631883711 -176880.3582412497 -179610.6796491450
    235700  296.0047629071 -176794.8153410869 -179504.4629694720
    235800  303.9880450296 -176730.0830228993 -179512.8101560106
    235900  301.7501097408 -176763.9436237848 -179526.1845458356
    236000  297.9728651542 -176827.6786993635 -179555.3424688865
    236100  306.2925328433 -176820.6132431378 -179624.4358136258
    236200  302.1733553336 -176797.5874697722 -179563.7028106183
    236300  296.5196481676 -176771.1469399532 -179485.5078628510
    236400  304.7213041987 -176711.6949811699 -179501.1344183302
    236500  304.3565909914 -176695.6482886698 -179481.7491164526
    236600  294.7471001318 -176781.7233217022 -179479.8582199442
    236700  299.1717260088 -176818.2311319160 -179556.8693548213
    236800  295.6633413270 -176847.4951734208 -179554.0174055599
    236900  296.5358108737 -176865.9934420312 -179580.5023194343
    237000  293.3104922565 -176951.7252681390 -179636.7093606842
    237100  294.0386316321 -176987.1986090181 -179678.8481386764
    237200  295.2900695347 -176907.2148046841 -179610.3200815789
    237300  296.5208287114 -176833.1383009518 -179547.5100306278
    237400  308.1502262379 -176801.0946617684 -179621.9226832883
    237500  298.9936367074 -176851.4023260172 -179588.4103074080
    237600  294.7708071445 -176885.8371643663 -179584.1890782063
    237700  308.6221748456 -176840.4011317635 -179665.5494027725
    237800  297.9886547622 -176852.3322679887 -179580.1405766517
    237900  293.8903397524 -176862.6190547100 -179552.9111104673
    238000  305.8545312986 -176802.5280938147 -179602.3411685256
    238100  300.3366426797 -176786.1210318990 -179535.4229808321
    238200  303.2427778401 -176746.7811834803 -179522.6860903117
    238300  303.9092183683 -176687.7785871596 -179469.7841356800
    238400  303.9397729734 -176661.1578300928 -179443.4430775355
    238500  303.6238786270 -176762.5736299612 -179541.9671591827
    238600  296.8412034752 -176817.1099424711 -179534.4144044125
    238700  299.2290052779 -176809.8659971192 -179549.0285583302
    238800  305.6841977952 -176757.3033020738 -179555.5571323694
    238900  300.7497753190 -176725.1944738176 -179478.2782668847
    239000  298.8340486345 -176811.2973707696 -179546.8444721428
    239100  299.9304462426 -176890.7533977556 -179636.3369970189
    239200  287.1621959213 -176917.8163465351 -179546.5185184127
    239300  295.0792668703 -176825.8640552327 -179527.0396302742
    239400  304.4731494463 -176766.8980115803 -179554.0658233461
    239500  306.9058511167 -176780.7088248932 -179590.1457523546
    239600  293.9585521095 -176874.8013205297 -179565.7177968193
    239700  300.4394005887 -176881.4362533390 -179631.6788551242
    239800  296.9278941224 -176835.9735020104 -179554.0715360023
    239900  299.1564739997 -176780.3754319883 -179518.8740369701
    240000  298.7683673159 -176815.0269082919 -179549.9727584297
    240100  295.2313758724 -176839.1623021553 -179541.7302932945
    240200  304.6704331380 -176813.0204659243 -179601.9942259529
    240300  298.0693197909 -176822.1854711085 -179550.7321929027
    240400  292.7139257980 -176901.0145977750 -179580.5376805929
    240500  295.7211423321 -176962.8714309331 -179669.9227773836
    240600  299.9527705617 -176952.0060066379 -179697.7939642289
    240700  306.4798057774 -176843.3915414809 -179648.9284210787
    240800  302.7115915455 -176822.2912092285 -179593.3336007770
    240900  302.9998755605 -176831.2182020370 -179604.8995649651
    241000  296.8322521440 -176844.3721393284 -179561.5946601787
    241100  298.1060137331 -176838.4095349706 -179567.2921555947
    241200  300.4280351000 -176803.1839843013 -179553.3225456343
    241300  299.7153763291 -176769.9656305765 -179513.5804652989
    241400  305.6903588831 -176727.2930295471 -179525.6032588576
    241500  304.1262471239 -176763.5076687191 -179547.4999131532
    241600  294.5436757005 -176855.1524868559 -179551.4252240885
    241700  298.2297492744 -176844.5056902813 -179574.5209944231
    241800  301.7813692422 -176792.0477666276 -179554.5748402693
    241900  298.0380675932 -176773.1015583664 -179501.3621954287
    242000  293.6880978221 -176776.4324830923 -179464.8732025356
    242100  305.5072148906 -176764.4813605078 -179561.1150773191
    242200  298.4744433465 -176846.3333592984 -179578.5886095326
    242300  297.0245627123 -176893.3301550158 -179612.3130998203
    242400  296.4386386947 -176880.7920861766 -179594.4114428784
    242500  296.1404259153 -176837.4342756467 -179548.3237723880
    242600  307.1613158065 -176777.7284387625 -179589.5039072805
    242700  299.2610416804 -176792.4108398562 -179531.8666644632
    242800  293.3158499288 -176798.6332784603 -179483.6664155000
    242900  310.2426170989 -176723.5121705157 -179563.4940795554
    243000  300.5826611726 -176776.2721444544 -179527.8261633183
    243100  294.5291996211 -176893.4600271205 -179589.6002493436
    243200  295.9206335485 -176882.9948318686 -179591.8723344125
    243300  303.0131673210 -176803.0953472260 -179576.8983838291
    243400  305.7967865710 -176771.6463864482 -179570.9308620153
    243500  302.7335560435 -176780.9019147099 -179552.1453707595
    243600  294.3398867203 -176875.8081399026 -179570.2153790218
    243700  297.7669445290 -176907.2996690114 -179633.0784271982
    243800  292.2862429371 -176870.6529894394 -179546.2610344107
    243900  304.8375267760 -176795.6447674388 -179586.1481139354
    244000  300.2080250492 -176805.0698516731 -179553.1944261145
    244100  298.2038558671 -176825.4733173542 -179555.2515914930
    244200  300.2207884175 -176871.0707938393 -179619.3122050173
    244300  296.2750539606 -176939.4646312662 -179651.5865222436
    244400  294.9269086491 -176943.7414920983 -179643.5223696738
    244500  306.2841052160 -176824.9563694646 -179628.7017928814
    244600  301.5881835225 -176826.1680450989 -179586.9266835912
    244700  298.7278793947 -176858.6187287008 -179593.1939496690
    244800  297.9708201890 -176895.4348480515 -179623.0798978255
    244900  293.6823550099 -176973.3598407630 -179661.7479901139
    245000  290.6236156838 -176979.4995010755 -179639.8877436706
    245100  304.3561225355 -176874.9132286478 -179661.0097681535
    245200  300.8954672353 -176855.9660657005 -179610.3835324278
    245300  298.0779304550 -176826.1499642062 -179554.7755086026
    245400  305.6667570955 -176758.6210898431 -179556.7152667929
    245500  300.9955792341 -176786.4968740833 -179541.8307728216
    245600  295.3329535697 -176879.9447517365 -179583.4425919898
    245700  295.2503612840 -176861.5080070699 -179564.2497919515
    245800  303.4766320158 -176803.8111714081 -179581.8567951872
    245900  301.8472551647 -176790.5142825414 -179553.6444803757
    246000  305.0666914788 -176784.3264225618 -179576.9275582544
    246100  299.3095598414 -176833.7306819486 -179573.6306450845
    246200  296.9030013468 -176874.6296324864 -179592.4997963257
    246300  295.7178498848 -176870.1773383875 -179577.1985455526
    246400  304.8185355450 -176784.7871269124 -179575.1166263960
    246500  303.6588625932 -176735.7664881195 -179515.4802629340
    246600  308.7886271931 -176734.8786115818 -179561.5505986426
    246700  297.8177172343 -176874.9314261361 -179601.1749611027
    246800  294.3627222124 -176874.6620752459 -179569.2783520053
    246900  297.7512070634 -176825.2548626867 -179550.8895590486
    247000  303.7721090225 -176767.9297626241 -179548.6802029155
    247100  298.8581001209 -176774.2601702343 -179510.0274405413
    247200  297.3659195657 -176848.6962068348 -179570.8039553733
    247300  298.8761614255 -176914.0024916891 -179649.9350963998
    247400  297.9674318311 -176926.8449965420 -179654.4590290578
    247500  301.2435812214 -176860.2522436650 -179617.8563693755
    247600  305.9960976717 -176764.2535697728 -179565.3625526421
    247700  306.8160163507 -176776.8118138328 -179585.4263877683
    247800  296.6436421440 -176824.2006400766 -179539.6966122247
    247900  303.3164471381 -176855.8734999811 -179632.4527805513
    248000  291.4627692777 -176952.4019666878 -179620.4718780618
    248100  296.1332111593 -176925.6867917000 -179636.5102440765
    248200  296.4893201480 -176888.9762012706 -179603.0594994255
    248300  299.9600531307 -176851.2262429988 -179597.0808657194
    248400  300.1159673011 -176821.6476930660 -179568.9295646523
    248500  300.0700075586 -176785.5844636995 -179532.4456166933
    248600  304.0144094109 -176789.5983571940 -179572.5668316360
    248700  299.7355190487 -176837.8292423424 -179581.6284648840
    248800  298.1192815577 -176859.7141201747 -179588.7181953627
    248900  296.4241599256 -176881.0308086058 -179594.5176256761
    249000  300.8281720354 -176888.2053530040 -179642.0067949184
    249100  297.1062026201 -176905.2030887734 -179624.9333708183
    249200  290.9872257300 -176829.0562298538 -179492.7729834149
    249300  303.1247072776 -176776.6353705928 -179551.4594515062
    249400  294.1528529859 -176809.8945547762 -179502.5896744358
    249500  306.3840556198 -176801.3428152614 -179606.0031914379
    249600  294.3609243155 -176887.5674659438 -179582.1672846329
    249700  294.3306098632 -176922.6649832911 -179616.9873014324
    249800  300.8249569036 -176857.5505816508 -179611.3225920304
    249900  301.0245072685 -176836.3771248878 -179591.9758328101
    250000  299.6150029722 -176819.8996557184 -179562.5956659405
Loop time of 95.4481 on 6 procs for 50000 steps with 3072 atoms

Performance: 45.260 ns/day, 0.530 hours/ns, 523.845 timesteps/s, 1.609 Matom-step/s
96.2% CPU use with 6 MPI tasks x no OpenMP threads

MPI task timing breakdown:
Section |  min time  |  avg time  |  max time  |%varavg| %total
---------------------------------------------------------------
Pair    | 44.575     | 49.509     | 52.714     |  47.7 | 51.87
Bond    | 1.4126     | 1.8438     | 2.0656     |  21.8 |  1.93
Kspace  | 24.93      | 28.335     | 33.688     |  68.4 | 29.69
Neigh   | 5.2765     | 5.282      | 5.2916     |   0.3 |  5.53
Comm    | 2.2782     | 2.308      | 2.34       |   1.4 |  2.42
Output  | 0.041036   | 0.041654   | 0.043493   |   0.4 |  0.04
Modify  | 7.803      | 7.8308     | 7.8582     |   0.7 |  8.20
Other   |            | 0.2975     |            |       |  0.31

Nlocal:            512 ave         543 max         457 min
Histogram: 2 0 0 0 0 0 0 0 1 3
Nghost:        4206.67 ave        4264 max        4123 min
Histogram: 2 0 0 0 0 0 0 2 0 2
Neighs:              0 ave           0 max           0 min
Histogram: 6 0 0 0 0 0 0 0 0 0

Total # of neighbors = 0
Ave neighs/atom = 0
Ave special neighs/atom = 4.6666667
Neighbor list builds = 2101
Dangerous builds = 0
PPPM initialization ...
  using 12-bit tables for long-range coulomb (../kspace.cpp:342)
  G vector (1/distance) = 0.27108152
  grid = 24 24 32
  stencil order = 5
  estimated absolute RMS force accuracy = 0.037015123
  estimated relative force accuracy = 0.00011146994
  using double precision KISS FFT
  3d grid and FFT values/proc = 10013 3456
Generated 0 of 15 mixed pair_coeff terms from geometric mixing rule
Setting up Verlet run ...
  Unit style    : real
  Current step  : 250000
  Time step     : 1
Per MPI rank memory allocation (min/avg/max) = 13.71 | 13.87 | 14.16 Mbytes
   Step          Temp          TotEng         PotEng    
    250000  299.6150029722 -176819.8259579129 -179562.5219681351
    250100  298.9852626706 -176814.9493117373 -179551.8806366283
    250200  313.4543775928 -176761.3956343994 -179630.7782163196
    250300  301.3387622533 -176801.1148345755 -179559.5902538929
    250400  296.2754411296 -176876.4559484612 -179588.5813836095
    250500  299.4202155892 -176881.8423968898 -179622.7553102280
    250600  289.8753018652 -176884.8456575598 -179538.3837848254
    250700  311.0937055143 -176770.7892273555 -179618.5620573381
    250800  300.4234715061 -176788.4771218963 -179538.5739077818
    250900  300.9188775815 -176797.8617277417 -179552.4934943625
    251000  302.3551128567 -176816.0314665797 -179583.8106280904
    251100  297.1175056654 -176927.8986008872 -179647.7323517736
    251200  299.3713060801 -176950.9877896448 -179691.4529820269
    251300  293.2198956896 -176915.6552385135 -179599.8100039547
    251400  304.9703835570 -176835.8637347233 -179627.5832611826
    251500  301.2034848873 -176845.4182367514 -179602.6553179067
    251600  299.0442082772 -176838.9252740807 -179576.3961910431
    251700  303.5964468771 -176759.9341933680 -179539.0766104939
    251800  314.8867018805 -176711.6498523307 -179594.1440276965
    251900  298.7788409017 -176779.8149319754 -179514.8566580263
    252000  303.5586562026 -176813.2694327804 -179592.0659115153
    252100  292.4183277101 -176853.5635895659 -179530.3807474859
    252200  298.6795357667 -176835.3259967851 -179569.4586769115
    252300  306.3431361851 -176778.5370425502 -179582.8228394526
    252400  307.7151161034 -176702.6224084944 -179519.4674024018
    252500  298.3370168779 -176720.3843538175 -179451.3815928595
    252600  303.1165708730 -176788.5375902200 -179563.2871899351
    252700  297.2615290219 -176877.3681100034 -179598.5202604399
    252800  295.3172762983 -176841.6940956491 -179545.0484250986
    252900  300.2097071000 -176793.7174467702 -179541.8574188185
    253000  300.7634095442 -176823.1982078597 -179576.4068095475
    253100  299.5172136841 -176873.5899729847 -179615.3908134470
    253200  295.7907476231 -176933.8439176635 -179641.5324356575
    253300  291.4286522368 -176980.9587139434 -179648.7163156163
    253400  297.2030949988 -176882.3259806081 -179602.9432220439
    253500  300.4412327880 -176830.5171721184 -179580.7765459803
    253600  300.0579370183 -176822.4394637265 -179569.1901221774
    253700  303.1031623414 -176842.2649702206 -179616.8918273297
    253800  284.9760987817 -176952.3071715746 -179560.9976623165
    253900  297.3498508019 -176900.1895356356 -179622.1501896225
    254000  298.4870028631 -176850.3575031266 -179582.7277240257
    254100  306.3301061501 -176802.7226943633 -179606.8892134436
    254200  291.2897782882 -176842.0102420874 -179508.4965822379
    254300  297.1164111938 -176821.1751987860 -179540.9989308056
    254400  306.6226387076 -176724.1996941254 -179531.0440760307
    254500  303.0460344681 -176766.6177811154 -179540.7216858070
    254600  300.2239004563 -176853.3983897370 -179601.6682887292
    254700  299.8599938076 -176904.3354499199 -179649.2741228265
    254800  293.6808582835 -176929.5273121008 -179617.9017603173
    254900  300.5903180619 -176868.9464874016 -179620.5705979487
    255000  307.9272774722 -176795.9243908754 -179614.7115243090
    255100  298.7236708515 -176792.0597143594 -179526.5964100377
    255200  299.0861085300 -176794.5344842832 -179532.3889589951
    255300  305.2354948087 -176820.6140446911 -179614.7604174869
    255400  299.4565327474 -176897.4302858381 -179638.6756489001
    255500  298.4806355232 -176921.5247658373 -179653.8366996765
    255600  295.8648068203 -176888.4387191752 -179596.8051800709
    255700  299.6751824565 -176814.9132327115 -179558.1601300054
    255800  305.6532881817 -176800.0284926424 -179597.9993742440
    255900  298.6229927483 -176846.8180295184 -179580.4331110283
    256000  301.5524916382 -176880.1455547183 -179640.5774672868
    256100  296.4453141134 -176928.8545990098 -179642.5350629465
    256200  291.3546184300 -176979.5943152772 -179646.6742064732
    256300  298.9330203828 -176872.2816049872 -179608.7347004407
    256400  302.7257032252 -176800.1981292053 -179571.3697000247
    256500  307.5136027057 -176776.6621217938 -179591.6624484239
    256600  293.9609550550 -176847.4137925178 -179538.3522655330
    256700  295.4306512960 -176860.6316824678 -179565.0238543176
    256800  304.5360062731 -176784.8817460712 -179572.6249534829
    256900  304.2141583714 -176758.3052226278 -179543.1022125694
    257000  294.6924817802 -176869.2351461891 -179566.8700643442
    257100  297.1665824004 -176928.9982819757 -179649.2812846149
    257200  303.0357703264 -176881.1052080796 -179655.1151541235
    257300  293.9312281231 -176821.5983573498 -179512.2647080192
    257400  308.3291552453 -176751.4424485033 -179573.9083982641
    257500  297.9530742913 -176759.2406959987 -179486.7232986242
    257600  299.3971695878 -176756.8016231465 -179497.5035718283
    257700  294.0653214494 -176824.4914183637 -179516.3852684147
    257800  300.1555808849 -176882.0884443272 -179629.7329413398
    257900  299.6464369740 -176905.0205968085 -179648.0043560097
    258000  298.5442644414 -176821.8483179745 -179554.7427152357
    258100  304.8658105716 -176751.6564940005 -179542.4187522761
    258200  300.7307084775 -176764.2387883415 -179517.1480422518
    258300  305.6899757071 -176769.8592297734 -179568.1659514647
    258400  298.6440578465 -176770.2566787116 -179504.0645915559
    258500  296.5356006486 -176855.3536280990 -179569.8605810876
    258600  297.6060594308 -176885.7478059451 -179610.0538110575
    258700  297.0131269270 -176871.6278178761 -179590.5060787284
    258800  303.4160632717 -176808.7023645140 -179586.1935379110
    258900  309.3285497119 -176735.8300035377 -179567.4444778683
    259000  303.5973791803 -176784.4494648069 -179563.6004163001
    259100  302.3171811452 -176816.3764881386 -179583.8084201957
    259200  302.5104628570 -176832.8327766748 -179602.0340225997
    259300  297.5064967905 -176839.0316800100 -179562.4262819759
    259400  298.1020402621 -176814.5852695422 -179543.4315167436
    259500  299.6668484392 -176815.0528974775 -179558.2235046123
    259600  296.9074730030 -176841.7243953253 -179559.6354930084
    259700  299.4814557935 -176847.9169295078 -179589.3904398196
    259800  308.6380915054 -176763.4716473201 -179588.7656205091
    259900  310.1278670956 -176734.6507379085 -179573.5822176542
    260000  295.4635595779 -176828.0873341185 -179532.7807506077
    260100  302.8105291117 -176817.5408366213 -179589.4889093452
    260200  298.7079028283 -176782.2816140822 -179516.6739682094
    260300  303.6993691603 -176731.9806070927 -179512.0651817634
    260400  304.0638667341 -176737.7898887817 -179521.2110989064
    260500  298.6157200400 -176858.4997651075 -179592.0482717537
    260600  292.9591643580 -176890.5682134696 -179572.3362266599
    260700  301.4031225529 -176839.3843275555 -179598.4489054099
    260800  309.0273539528 -176784.3992696916 -179613.2565776631
    260900  293.4652784895 -176832.7907574281 -179519.1917736234
    261000  299.5549215981 -176857.7006855708 -179599.8467068291
    261100  306.5321365208 -176754.0208444167 -179560.0367631805
    261200  304.2047093051 -176697.6220315266 -179482.3325240759
    261300  307.3236439120 -176762.7848039795 -179576.0462349585
    261400  302.4539396790 -176845.2766130973 -179613.9604420261
    261500  297.7470272041 -176903.3353578954 -179628.9317915427
    261600  293.2390928587 -176897.9208749790 -179582.2513726053
    261700  301.4545534919 -176805.0701228688 -179564.6055030185
    261800  302.3609348598 -176784.9272402313 -179552.7596967521
    261900  300.9342545211 -176808.9880385865 -179563.7605667523
    262000  292.9974208269 -176837.3073070788 -179519.4255225736
    262100  306.4214768548 -176784.5983076902 -179589.6012403842
    262200  304.9280541805 -176746.0641618372 -179537.3962023198
    262300  294.9301912737 -176784.0092665337 -179483.8201934767
    262400  301.2722570156 -176823.6487007514 -179581.5153266224
    262500  293.8535083604 -176917.9638074509 -179607.9187061533
    262600  296.2938782400 -176917.0855120664 -179629.3797217706
    262700  300.0881647403 -176853.8437687880 -179600.8711338514
    262800  298.5288492742 -176800.4839794791 -179533.2372652572
    262900  303.9694254237 -176767.1976142961 -179549.7543022755
    263000  298.1325270294 -176820.6257508479 -179549.7510759802
    263100  295.7105812443 -176834.5651923005 -179541.5198618386
    263200  300.4866784893 -176818.0582630063 -179568.7336498923
    263300  300.1837540303 -176837.4906982667 -179585.3930941589
    263400  300.0048170386 -176839.7719538036 -179586.0363483657
    263500  297.9906481436 -176850.5878685057 -179578.4144247170
    263600  304.0970964265 -176824.8993795782 -179608.6247765555
    263700  301.4824210375 -176756.4380630926 -179516.2285446410
    263800  301.7635355246 -176692.6531138162 -179455.0169364006
    263900  305.5382232405 -176704.9782652739 -179501.8958346185
    264000  303.0246224343 -176822.7315146193 -179596.6394121046
    264100  300.5617724642 -176851.8666924329 -179603.2294946466
    264200  307.9545046980 -176833.7452280692 -179652.7816013695
    264300  299.4052336126 -176822.5398321769 -179563.3155994874
    264400  301.5492939142 -176732.2079187956 -179492.6105591816
    264500  310.4635953854 -176707.1085513284 -179549.1133105555
    264600  301.7057178399 -176784.6143858142 -179546.4489414006
    264700  301.2386320457 -176811.5815028802 -179569.1403235015
    264800  295.5498076276 -176812.4734047813 -179517.9563417534
    264900  304.0003358339 -176757.9197856666 -179540.7594296323
    265000  306.9240863698 -176696.2374142703 -179505.8412684729
    265100  303.7700002357 -176680.5712305713 -179461.3023668856
    265200  296.0135571525 -176778.7588382247 -179488.4869697265
    265300  294.1347490738 -176798.2793440332 -179490.8087392557
    265400  305.6162577529 -176754.5558700719 -179552.1877726226
    265500  296.8095100522 -176763.0457505229 -179480.0600887254
    265600  303.1848952290 -176712.4717754624 -179487.8468209547
    265700  305.9613747484 -176668.0699399907 -179468.8610668705
    265800  292.9291091095 -176743.4959544453 -179424.9888398567
    265900  297.0703790333 -176771.3955361629 -179490.7978866706
    266000  301.6745301996 -176767.7926856114 -179529.3417474279
    266100  301.1842865841 -176838.7022958215 -179595.7636344101
    266200  296.0315270899 -176927.0501023341 -179636.9427318592
    266300  292.0591392292 -176904.7446562838 -179578.2737785460
    266400  297.0796752041 -176830.4738238651 -179549.9612721491
    266500  299.4391891244 -176795.1690679746 -179536.2556663380
    266600  299.3237136115 -176780.3160944837 -179520.3456221888
    266700  300.3188806285 -176798.9187327093 -179548.0580866237
    266800  300.9332295437 -176832.7688835378 -179587.5320289914
    266900  296.5833555938 -176901.6829826242 -179616.6270876126
    267000  290.0730333455 -176935.1062592561 -179590.4544338716
    267100  301.8299039467 -176852.7440408188 -179615.7154044298
    267200  300.2688154034 -176792.0044354200 -179540.6854888767
    267300  308.2264499375 -176791.8955667676 -179613.4213451913
    267400  299.4545348778 -176831.6989651280 -179572.9260395563
    267500  296.6106452862 -176851.3937289074 -179566.5876455868
    267600  300.6548449104 -176819.7931414779 -179572.0079351622
    267700  298.7638344506 -176755.9738018832 -179490.8781578657
    267800  299.6460951503 -176733.9580927618 -179476.9387228859
    267900  308.4383448662 -176715.0282245652 -179538.4937035037
    268000  300.7824813041 -176785.3910017471 -179538.7741876150
    268100  302.7855395660 -176852.4191102023 -179624.1384269339
    268200  292.4881103495 -176885.4693347811 -179562.9252877044
    268300  299.0438030269 -176820.4066617367 -179557.8738690101
    268400  300.0660023391 -176776.9542175844 -179523.7787065270
    268500  297.7800321180 -176778.3720659674 -179504.2706288297
    268600  305.4267469623 -176754.1888531759 -179550.0859611272
    268700  300.1765172907 -176809.8365175655 -179557.6726678538
    268800  302.5195634483 -176826.0801129664 -179595.3646663200
    268900  298.0552362868 -176816.9529685634 -179545.3707690086
    269000  302.1664005634 -176778.0382832639 -179544.0899596729
    269100  306.4119193517 -176750.7728742766 -179555.6883169399
    269200  300.4516787199 -176871.2249124747 -179621.5799091040
    269300  297.4606611568 -176920.1233715248 -179643.0983909987
    269400  295.8684084801 -176877.4052895949 -179585.8047203285
    269500  302.8837971322 -176792.3908228323 -179565.0095959738
    269600  305.8795458672 -176758.8384370011 -179558.8804967656
    269700  302.9871332619 -176781.9187751369 -179555.4834942014
    269800  295.3655665302 -176887.3631341969 -179591.1595156970
    269900  300.9682172660 -176890.0346260525 -179645.1180514832
    270000  300.7100945242 -176889.9277219524 -179642.6482743394
    270100  292.0999135129 -176887.2325452805 -179561.1349180947
    270200  309.5869542150 -176788.5742659017 -179622.5541925384
    270300  295.4702235124 -176781.0374153399 -179485.7918339366
    270400  307.7360737540 -176777.4219129302 -179594.4587545900
    270500  300.8018295607 -176880.3713716692 -179633.9316727878
    270600  297.4990807386 -176886.9301700475 -179610.2568849727
    270700  302.2447959377 -176852.0761924894 -179618.8455054590
    270800  295.4908941815 -176836.8721380396 -179541.8157773396
    270900  304.8388539022 -176816.7219110257 -179607.2374061254
    271000  295.7609853638 -176858.7788671718 -179566.1949394304
    271100  292.8754958745 -176883.5904177302 -179564.5925239616
    271200  303.6653569114 -176809.6796312204 -179589.4528554635
    271300  295.8069911559 -176775.6790312674 -179483.5162436595
    271400  305.2675276363 -176747.9387052326 -179542.3783087001
    271500  297.7449931035 -176790.9995712541 -179516.5773846065
    271600  300.3625675348 -176872.6906127971 -179622.2298796081
    271700  299.4172104557 -176910.7469784586 -179651.6323826015
    271800  303.8827331642 -176893.5244458649 -179675.2875470346
    271900  303.8541915148 -176825.5380329738 -179607.0398619537
    272000  304.1808811438 -176735.6295532577 -179520.1219212059
    272100  306.9680066920 -176742.4970993552 -179552.5030031590
    272200  297.0877653584 -176802.2423839237 -179521.8038900276
    272300  297.7516375831 -176821.6268299506 -179547.2654673196
    272400  296.4748817528 -176847.6610780785 -179561.6122061864
    272500  299.9996299944 -176843.9195624534 -179590.1364744618
    272600  295.5005732498 -176807.6645969013 -179512.6968390479
    272700  304.9293878854 -176748.3050716523 -179539.6493209601
    272800  304.4074976216 -176771.5820324818 -179558.1488630022
    272900  300.0989704860 -176804.6358081269 -179551.7620897170
    273000  301.4560556651 -176841.1030905268 -179600.6522216717
    273100  295.8867635465 -176881.9148408429 -179590.4822950962
    273200  300.5658663591 -176865.4718717787 -179616.8721497837
    273300  304.4742428835 -176807.6299157123 -179594.8077368759
    273400  301.0355244322 -176700.1434697600 -179455.8430295444
    273500  306.6295050069 -176687.1979148703 -179494.1051513444
    273600  306.9168148460 -176766.1908945249 -179575.7281847063
    273700  298.7234125644 -176812.6507893503 -179547.1851206515
    273800  300.1100136809 -176822.9782143182 -179570.2055860617
    273900  298.3208461619 -176842.5685048031 -179573.4177160163
    274000  299.2747321190 -176909.0641062721 -179648.6452540805
    274100  290.0459002050 -176949.4282867365 -179604.5280827484
    274200  301.7820185256 -176851.7279951452 -179614.2610123708
    274300  299.6092263012 -176824.9835856971 -179567.6267158817
    274400  299.3091770161 -176813.4372415114 -179553.3337002379
    274500  305.4312405105 -176784.9566544965 -179580.8948966913
    274600  302.3625571972 -176792.2472322910 -179560.0945397985
    274700  293.0605591191 -176872.2082737066 -179554.9044614007
    274800  294.7213972953 -176886.2257987052 -179584.1254114420
    274900  300.6118566950 -176823.3442554589 -179575.1655321107
    275000  309.3843808796 -176761.8549909799 -179593.9805475970
    275100  299.2879545577 -176823.2254303913 -179562.9276172982
    275200  298.5626903249 -176852.3215933873 -179585.3846624326
    275300  297.8545735624 -176821.2473586551 -179547.8282789433
    275400  301.3598476140 -176775.2573185022 -179533.9257546382
    275500  303.7185235240 -176790.4621179351 -179570.7220329469
    275600  292.6951449256 -176846.8025385801 -179526.1537000217
    275700  299.0182853947 -176848.6992267204 -179585.9328438624
    275800  305.3127098396 -176814.3067855722 -179609.1599899860
    275900  298.2933982473 -176790.6522091502 -179521.2501602962
    276000  303.6389972343 -176763.3994384718 -179542.9313644471
    276100  305.0401667830 -176743.5484596379 -179535.9067864697
    276200  302.9365784640 -176787.4370330246 -179560.5389700487
    276300  289.6690498675 -176877.2562603658 -179528.9063428894
    276400  299.0701412831 -176858.2392011574 -179595.9475106104
    276500  300.3525306513 -176838.7105355272 -179588.1579240278
    276600  305.7018266786 -176802.6033236129 -179601.0185299001
    276700  301.1774264518 -176770.7830267606 -179527.7815672342
    276800  301.6809246187 -176758.3464830149 -179519.9540797766
    276900  300.8738737756 -176775.8165585580 -179530.0363572947
    277000  300.6180024583 -176812.7803839333 -179564.6579193178
    277100  293.5899563397 -176879.0137620576 -179566.5560877300
    277200  298.3394695304 -176892.9300553391 -179623.9497461283
    277300  298.3965592483 -176861.1060449858 -179592.6483389150
    277400  307.7102640673 -176763.8414583801 -179580.6420364212
    277500  301.7466749846 -176736.3734076564 -179498.5828877166
    277600  293.9342423189 -176771.5998427882 -179462.2937856101
    277700  303.5769860881 -176781.4413115334 -179560.4055832800
    277800  297.0472370338 -176824.1699664546 -179543.3604735329
    277900  295.3766911165 -176905.2608153804 -179609.1590320962
    278000  297.4414922626 -176882.7498352924 -179605.5493814115
    278100  293.1654345006 -176775.1197559336 -179458.7759799657
    278200  303.8297889624 -176731.4414423676 -179512.7198887311
    278300  299.5000195530 -176752.1304349593 -179493.7738791816
    278400  299.1551169468 -176781.7462754880 -179520.2324579166
    278500  295.5068188842 -176807.9709258947 -179513.0603410007
    278600  304.4222103280 -176807.3423342906 -179594.0438459206
    278700  292.2759255328 -176845.3825445254 -179520.8961432793
    278800  304.3829060435 -176795.3652425871 -179581.7069601376
    278900  307.3756297656 -176768.7903824241 -179582.5276954248
    279000  294.9111777497 -176831.9295170734 -179531.5663929316
    279100  293.2008348319 -176859.1924891664 -179543.1727702271
    279200  303.5298984176 -176823.4215338701 -179601.9547618957
    279300  299.6913762763 -176750.3424165719 -179493.7375531873
    279400  306.4513960292 -176707.7855798100 -179513.0623946508
    279500  298.1814902137 -176759.3598825614 -179488.9334199955
    279600  301.6707718159 -176798.9057371013 -179560.4203944191
    279700  294.9916099650 -176826.2187222864 -179526.5918800858
    279800  301.2618901476 -176797.4148825570 -179555.1866094171
    279900  299.3690384077 -176806.6828171463 -179547.1272511021
    280000  307.0009227440 -176815.9835690785 -179626.2907886489
    280100  292.1317223683 -176884.3307424379 -179558.5242956667
    280200  298.7185257109 -176891.6942452322 -179626.1838419461
    280300  301.7028036063 -176806.1825428868 -179567.9904213813
    280400  305.6105460587 -176712.7084689492 -179510.2880862650
    280500  301.0046615496 -176756.6049133824 -179512.0219522515
    280600  305.7389580142 -176812.1656107894 -179610.9207198349
    280700  292.1674146710 -176878.2562410183 -179552.7765240009
    280800  299.9816031088 -176850.2847870231 -179596.3366797009
    280900  297.2238024240 -176833.2557541649 -179554.0625527719
    281000  300.8949115692 -176817.3008835282 -179571.7132636507
    281100  296.6825441504 -176886.9000402347 -179602.7521239820
    281200  292.9851284736 -176950.7671089611 -179632.7727994224
    281300  297.0245808662 -176894.5103939393 -179613.4935049260
    281400  300.4603940020 -176813.3738566191 -179563.8086335305
    281500  305.0333191507 -176764.8245460111 -179557.1201891536
    281600  300.5638584429 -176799.4953161280 -179550.8772135322
    281700  299.1631737882 -176842.2479905976 -179580.8079258970
    281800  300.7819187182 -176829.7781681670 -179583.1562040861
    281900  299.8703701112 -176832.9441870149 -179577.9778453066
    282000  292.3223155208 -176832.1154255517 -179508.0536813951
    282100  310.0893905275 -176688.7462485403 -179527.3255111783
    282200  302.6163747670 -176701.5087785360 -179471.6795492510
    282300  304.5325272858 -176764.2942521008 -179552.0056126271
    282400  299.7594400317 -176847.0924314974 -179591.1106283358
    282500  301.2735226438 -176840.2115331082 -179598.0897446251
    282600  297.9079977839 -176790.5159009019 -179517.5858701280
    282700  304.5259424289 -176709.3237143603 -179496.9747966607
    282800  305.0347762035 -176710.6983897218 -179503.0073708246
    282900  303.3475843587 -176744.4907348952 -179521.3550476893
    283000  304.3924887512 -176777.4229811412 -179563.8524194460
    283100  299.2021564201 -176846.6614918400 -179585.5782767896
    283200  299.4547546410 -176882.0365177459 -179623.2656039011
    283300  298.9336225133 -176858.6221213546 -179595.0807287518
    283400  303.9468608272 -176742.4792720057 -179524.8294021411
    283500  304.9464082771 -176750.6281842756 -179542.1282394007
    283600  298.9310407541 -176818.3981745600 -179554.8331483585
    283700  297.5458809427 -176843.3501020883 -179567.1052292486
    283800  293.8948567342 -176836.2623144092 -179526.5957189230
    283900  303.5323422143 -176743.2975900461 -179521.8531887518
    284000  308.5419045597 -176702.9213042315 -179527.3347756113
    284100  294.7846818553 -176770.3558170689 -179468.8347409505
    284200  304.7315311377 -176803.9116264532 -179593.4446817048
    284300  293.1415504597 -176841.4321668605 -179524.8697547661
    284400  298.1426217295 -176821.7101433450 -179550.9278760452
    284500  301.2170405557 -176785.3126524871 -179542.6738231483
    284600  309.6717610719 -176747.7612424839 -179582.5174968269
    284700  300.5842110807 -176779.2015059773 -179530.7697128052
    284800  301.3135885354 -176857.8839498557 -179616.1289272557
    284900  288.2216826544 -176888.4449974501 -179526.8457825703
    285000  305.6533063209 -176805.6982808272 -179603.6693284760
    285100  300.6708291179 -176805.4450949650 -179557.8062091658
    285200  293.1931708477 -176836.1429335493 -179520.0530579798
    285300  301.0121336100 -176793.1667114810 -179548.6521500969
    285400  305.1964673560 -176721.6492310002 -179515.4383438531
    285500  304.3825183983 -176760.8391728381 -179547.1773418580
    285600  301.4328040120 -176846.4072642599 -179605.7435481997
    285700  302.1492125314 -176886.3336481540 -179652.2279841547
    285800  294.9163340529 -176883.9058627299 -179583.5899397366
    285900  296.3712074965 -176824.4360666304 -179537.4381535812
    286000  301.4899390885 -176773.8877012900 -179533.7470035854
    286100  303.0500271693 -176777.6350678913 -179551.7755220399
    286200  303.9852959243 -176804.6790259508 -179587.3809935660
    286300  295.1581116336 -176854.4789392091 -179556.3762645485
    286400  299.7625090059 -176854.7410401757 -179598.7873306115
    286500  295.0532542514 -176834.5552988947 -179535.4927526628
    286600  305.5846218272 -176710.3210715213 -179507.6633766681
    286700  307.1367221076 -176719.8873036453 -179531.4376397794
    286800  298.3636802579 -176794.2021213392 -179525.4434387656
    286900  299.4155297418 -176816.9059718527 -179557.7759906264
    287000  296.3257824920 -176819.4046870692 -179531.9909504555
    287100  309.4131577260 -176723.9922290918 -179556.3812109085
    287200  301.6416645951 -176719.0941659125 -179480.3423737623
    287300  301.7080750534 -176764.7634256835 -179526.6195593618
    287400  295.2406640179 -176865.7201672192 -179568.3731826703
    287500  295.1053994136 -176868.9659019505 -179570.3806960618
    287600  300.0199206879 -176796.0594197340 -179542.4620741243
    287700  304.6833971212 -176739.6222753950 -179528.7147086026
    287800  300.0412009623 -176776.0498225091 -179522.6472779704
    287900  296.4269275535 -176837.2366807149 -179550.7488328382
    288000  292.5402933398 -176874.4722345995 -179552.4058741467
    288100  302.3295400380 -176855.0816040553 -179622.6266702527
    288200  294.2927010352 -176788.3299565045 -179482.3052546699
    288300  304.9241980391 -176706.6504697732 -179497.9472108765
    288400  303.9635003590 -176701.2935579850 -179483.7960075204
    288500  303.4675730245 -176762.1732217865 -179540.1359189459
    288600  297.9530237618 -176843.7441223303 -179571.2262624052
    288700  295.4295775464 -176859.1049232541 -179563.4872659276
    288800  301.6046170675 -176825.4255497412 -179586.3346220166
    288900  298.2144230380 -176764.2779332000 -179494.1529399366
    289000  306.3617962294 -176683.1400903900 -179487.5967026008
    289100  308.3849390510 -176709.2917056964 -179532.2683041888
    289200  301.6438628942 -176788.7133023016 -179549.9816335299
    289300  299.7906504178 -176815.9532872397 -179560.2571860637
    289400  305.8165410293 -176781.8144433740 -179581.2797525889
    289500  305.0058690344 -176777.6400498459 -179569.6844127666
    289600  297.5466264451 -176857.4162561418 -179581.1782076816
    289700  294.7821942290 -176862.7453973336 -179561.2015493152
    289800  303.9916511347 -176772.5340144281 -179555.2941580692
    289900  304.1721373697 -176762.4537455167 -179546.8660723660
    290000  301.9269806381 -176785.8595534039 -179549.7195636165
    290100  291.6770697511 -176837.4528402556 -179507.4844726631
    290200  298.6084239388 -176820.1800848482 -179553.6618024905
    290300  298.0273632857 -176780.5186681812 -179508.6813172878
    290400  306.1245550581 -176766.6118772633 -179568.8967677395
    290500  295.0714047420 -176791.8085538955 -179492.9121584822
    290600  303.8541132974 -176760.3569921421 -179541.8581051142
    290700  296.2353918213 -176776.8618730938 -179488.6206941647
    290800  300.4782897153 -176766.1473279124 -179516.7459233945
    290900  307.4935339646 -176725.0591292224 -179539.8757452389
    291000  303.0971974027 -176769.4717123130 -179544.0439659696
    291100  292.2535402180 -176833.7380688750 -179509.0467509428
    291200  299.7457547899 -176782.5676440465 -179526.4605652551
    291300  297.8732205749 -176745.2969397800 -179472.0485560824
    291400  298.3356302361 -176738.0380163153 -179469.0225619445
    291500  308.6543572818 -176761.2895045602 -179586.7323757669
    291600  299.9751334222 -176824.7644147582 -179570.7570834876
    291700  300.4290893114 -176837.1694240455 -179587.3176357007
    291800  296.4041379677 -176833.7016005914 -179547.0051353040
    291900  308.8072862360 -176777.9122989743 -179604.7550921756
    292000  300.2487004987 -176777.9751178318 -179526.4720380898
    292100  294.6966477235 -176857.7824188501 -179555.4554723325
    292200  298.8323406856 -176861.7643737276 -179597.2958404204
    292300  307.4751733249 -176790.4064922891 -179605.0550337668
    292400  305.7958202546 -176739.4300359412 -179538.7056657823
    292500  295.7846177258 -176792.0552820988 -179499.6876865977
    292600  293.6829721104 -176894.5327525566 -179582.9265508880
    292700  298.5246775986 -176872.2867026289 -179605.0018006060
    292800  299.8016028372 -176806.6583997050 -179551.0625577177
    292900  303.7067989491 -176765.7533137426 -179545.9059012032
    293000  301.1894542998 -176798.0912984407 -179555.1999426485
    293100  300.4934910240 -176912.5878169019 -179663.3255661923
    293200  296.0671806752 -176915.3254091039 -179625.5444139616
    293300  299.8141024719 -176846.1188692327 -179590.6374497468
    293400  295.5928114789 -176805.3598393872 -179511.2364365238
    293500  299.5858798839 -176773.1349548363 -179515.5643703375
    293600  300.0694922411 -176750.9587538867 -179497.8151896284
    293700  305.3094459328 -176761.3404256587 -179556.1637520486
    293800  298.0752778569 -176857.7371004272 -179586.3383627603
    293900  293.5838294551 -176888.8283920053 -179576.3146317612
    294000  299.7130887440 -176842.1561821631 -179585.7500761769
    294100  310.1097125097 -176796.9165633985 -179635.6818548366
    294200  307.8629117225 -176795.6456826242 -179613.8436076299
    294300  295.7723199088 -176884.6104248049 -179592.1302542554
    294400  300.1333938298 -176923.1618988261 -179670.6032940349
    294500  296.7662727151 -176906.7093603916 -179623.3279010847
    294600  305.8405232207 -176798.6681096895 -179598.3529535074
    294700  298.4547601967 -176799.1758254412 -179531.2508947907
    294800  301.3556335953 -176810.9128557859 -179569.5427165090
    294900  304.5560547547 -176800.2850528265 -179588.2117853947
    295000  304.5414236986 -176775.6694304961 -179563.4622293868
    295100  297.0249780829 -176808.3263328807 -179527.3130800161
    295200  300.5523556004 -176840.6499082501 -179591.9265078559
    295300  297.2793149501 -176889.3166514674 -179610.6316154946
    295400  298.8084836390 -176929.3922025595 -179664.7052802340
    295500  300.0274690557 -176910.2689801473 -179656.7407328073
    295600  306.4120456607 -176822.9309572509 -179627.8475561558
    295700  297.7434625544 -176804.6468330676 -179530.2106356702
    295800  301.4171220391 -176803.5323462689 -179562.7250763672
    295900  299.6477174382 -176878.3034087856 -179621.2988894429
    296000  295.2435821055 -176935.6528046478 -179638.3325324706
    296100  293.8844567639 -176883.6151965855 -179573.8533990683
    296200  295.3853898453 -176814.7634715814 -179518.7413170497
    296300  304.4586367287 -176792.2615438584 -179579.2965052255
    296400  294.9646306967 -176834.4057569380 -179534.5319446897
    296500  302.5483968708 -176871.0256504053 -179640.5741468595
    296600  294.9577807071 -176970.0245874934 -179670.0880699771
    296700  289.9177390329 -176958.3685841711 -179612.2951841413
    296800  303.1824340810 -176898.1065471323 -179673.4590631093
    296900  299.2315398382 -176873.4212886574 -179612.6070514045
    297000  311.1575472227 -176810.4950536821 -179658.8522949831
    297100  300.0091912963 -176815.9401379252 -179562.2445747383
    297200  296.5065130673 -176906.9516604579 -179621.1923437595
    297300  288.9675476067 -176960.8289047610 -179606.0573881229
    297400  292.4107235419 -176899.0521288050 -179575.7996776552
    297500  296.8415474018 -176815.3684359902 -179532.6760462596
    297600  303.9895117873 -176774.2939991613 -179557.0345590713
    297700  298.7585292167 -176801.7441934328 -179536.5999849451
    297800  298.3508210499 -176828.2303726867 -179559.3539760535
    297900  295.8082668921 -176844.4495556689 -179552.2984462366
    298000  300.6595881759 -176762.8341858731 -179515.0923997299
    298100  301.1409319421 -176690.2203497401 -179446.8848170023
    298200  300.8112853075 -176687.9724437329 -179441.6193033969
    298300  303.1441545673 -176744.3559475358 -179519.3580502548
    298400  302.6697166622 -176816.8988769049 -179587.5579429383
    298500  294.4483902764 -176854.8179183551 -179550.2184063682
    298600  300.4215081835 -176813.5049534149 -179563.5837669124
    298700  301.9734394507 -176730.5556955359 -179494.8409928624
    298800  301.8007126513 -176729.4422690787 -179492.1464135963
    298900  303.1492535418 -176794.4779417133 -179569.5267207895
    299000  294.4768978661 -176839.2305311931 -179534.8919796113
    299100  299.6398839710 -176824.4473681488 -179567.3711407175
    299200  299.2057196072 -176789.0929570942 -179528.0423597001
    299300  308.1765235486 -176683.0031865473 -179504.0719354291
    299400  301.5455702621 -176706.7080562356 -179467.0766100583
    299500  305.5178134400 -176762.3072093755 -179559.0379460255
    299600  296.4404509374 -176812.1800395446 -179525.8159856390
    299700  301.2899128036 -176808.9519868649 -179566.9802350138
    299800  294.3083370015 -176821.9211824022 -179516.0396132609
    299900  311.3862938860 -176735.2522793387 -179585.7034830729
    300000  303.4533407237 -176702.5290242443 -179480.3614379596
    300100  296.4029664034 -176825.2088311682 -179538.5016413018
    300200  294.7771716409 -176864.7661699848 -179563.1763448558
    300300  297.0111284038 -176836.1181325761 -179554.9780988121
    300400  303.5369752465 -176777.7080296369 -179556.3060394322
    300500  305.4884047388 -176743.4440205226 -179539.9055479312
    300600  298.4389172328 -176770.7055074086 -179502.6355491942
    300700  300.0424491752 -176845.8965270544 -179592.5054087412
    300800  294.6517808142 -176866.2917214016 -179563.5540601608
    300900  303.0532680037 -176777.7117394532 -179551.8818604187
    301000  298.7129948279 -176732.6008486538 -179467.0398152902
    301100  302.3424760998 -176716.7002772737 -179484.3637610565
    301200  298.3998013244 -176808.5209046357 -179540.0928767490
    301300  296.9875837294 -176887.5541862860 -179606.1986229788
    301400  292.3803417024 -176868.8480443352 -179545.3174757712
    301500  303.2443580748 -176783.1994688723 -179559.1188412783
    301600  303.3537786466 -176771.0578685224 -179547.9788842467
    301700  300.4564846009 -176789.9657149760 -179540.3647049654
    301800  301.0819290705 -176853.1922843725 -179609.3166353564
    301900  292.3056592189 -176925.3718423969 -179601.1576253251
    302000  303.1499152391 -176864.1543005497 -179639.2091368478
    302100  293.6271655968 -176830.9914452028 -179518.8743869328
    302200  303.1751579973 -176797.6199419230 -179572.9058521375
    302300  298.9598865099 -176793.2687119021 -179529.9677417010
    302400  308.0290356418 -176798.4278015760 -179618.1464361789
    302500  297.5786206966 -176894.6965592949 -179618.7513883775
    302600  301.3514457003 -176915.0033701163 -179673.5948945655
    302700  301.7908331965 -176900.1790510718 -179662.7927583917
    302800  302.8386866261 -176833.9588567310 -179606.1646852471
    302900  303.7857086507 -176760.7149454840 -179541.5898776922
    303000  302.2331708613 -176782.1567744322 -179548.8196706656
    303100  302.2821311934 -176820.9242271935 -179588.0353096200
    303200  293.9595156667 -176846.4906627524 -179537.4159595102
    303300  298.3060633812 -176818.4118369911 -179549.1257256302
    303400  298.3405171070 -176780.4745082551 -179511.5037886311
    303500  302.0459699827 -176750.2984974828 -179515.2477442072
    303600  299.1795682298 -176749.2719022151 -179487.9819133425
    303700  302.2084635209 -176742.7175753019 -179509.1542988694
    303800  300.8666773874 -176767.4989236417 -179521.6528461530
    303900  296.1316424487 -176821.4586293639 -179532.2677216576
    304000  296.1476448214 -176834.2663101465 -179545.2218892425
    304100  299.0301853673 -176764.1102380242 -179501.4527883207
    304200  301.8546797005 -176710.2939061906 -179473.4920687281
    304300  301.5045297556 -176695.8551210435 -179455.8479872930
    304400  306.8509188974 -176693.4493056915 -179502.3833799011
    304500  298.9088856248 -176811.9376185109 -179548.1697827564
    304600  292.9250947182 -176807.8008326013 -179489.2569700037
    304700  301.0961782540 -176746.5346687339 -179502.7894577073
    304800  303.2386848690 -176755.4539945716 -179531.3214340681
    304900  297.6077339061 -176826.5332373848 -179550.8545707575
    305000  298.4669801825 -176930.7053221547 -179662.8922540804
    305100  294.7223383008 -176941.1426682516 -179639.0508950167
    305200  298.7787190194 -176877.8075483155 -179612.8481586481
    305300  295.4802977079 -176820.4976845740 -179525.3443230381
    305400  305.1252320364 -176778.5484658625 -179571.6854857799
    305500  297.8424360292 -176830.9495979684 -179557.4194104558
    305600  294.1137591119 -176884.4402397712 -179576.7774914623
    305700  298.7239275587 -176838.7842732542 -179573.3233188482
    305800  301.4964977908 -176735.1428270324 -179495.0621681327
    305900  303.4789225762 -176724.1128796546 -179502.1794713783
    306000  297.6594709104 -176800.7380419689 -179525.5329793789
    306100  298.8080680879 -176854.9517048383 -179590.2609785293
    306200  297.5135789196 -176842.5931111925 -179566.0525434478
    306300  303.4481160473 -176780.5390243052 -179558.3236109787
    306400  301.9220610570 -176787.8954252860 -179551.7104013203
    306500  300.1060891176 -176807.2207015652 -179554.4121475910
    306600  302.8782956184 -176806.3766208570 -179578.9450327690
    306700  298.1168831432 -176802.5499312412 -179531.5320511803
    306800  306.9057399536 -176751.8269993801 -179561.2629092469
    306900  307.1137718872 -176694.3103657443 -179505.6506140077
    307000  307.5108688729 -176703.3413439183 -179518.3166448577
    307100  304.5845206019 -176817.5912904346 -179605.7786012946
    307200  294.6043104628 -176860.9613028541 -179557.7890948040
    307300  299.3089175763 -176791.8874383424 -179531.7815221396
    307400  305.2998228395 -176782.5437303249 -179577.2789662675
    307500  298.7368630578 -176827.0979362624 -179561.7553942903
    307600  294.3334438112 -176833.2613262252 -179527.6095865188
    307700  307.4831805560 -176738.8368125378 -179553.5586527514
    307800  303.1141963133 -176689.6216089326 -179464.3494717667
    307900  302.4261841939 -176728.2291864711 -179496.6589398112
    308000  308.0638146706 -176795.5330592023 -179615.5700633884
    308100  295.5901927597 -176854.5911937128 -179560.4438189164
    308200  299.3087122614 -176830.5012516106 -179570.3934559415
    308300  307.4274529143 -176765.9555217422 -179580.1672273526
    308400  297.6351850293 -176771.0279666266 -179495.6005894378
    308500  303.7149295376 -176832.2407658430 -179612.4677812602
    308600  293.5239484813 -176928.4124437341 -179615.3505290046
    308700  290.6855765674 -176935.7939017785 -179596.7493384941
    308800  301.4448299031 -176860.2796172249 -179619.7259869851
    308900  298.9400106153 -176835.2329067217 -179571.7499912369
    309000  294.7315214334 -176846.6629065068 -179544.6551962889
    309100  299.3389035007 -176807.9704901076 -179548.1390670861
    309200  309.3195036286 -176687.7947473636 -179519.3264132356
    309300  307.0981819735 -176732.5347738116 -179543.7323109499
    309400  297.7768185446 -176790.2006296013 -179516.0697751954
    309500  303.9404339906 -176762.7714948817 -179545.0627933205
    309600  302.0614943623 -176775.7191829146 -179540.8105408597
    309700  297.2592116016 -176878.8801790799 -179600.0111156949
    309800  294.1578452837 -176915.1677299729 -179607.9085494635
    309900  296.5061496163 -176879.7495639104 -179593.9869201571
    310000  297.5137860639 -176822.7697608874 -179546.2310893557
    310100  300.8275862567 -176787.6522216776 -179541.4483013340
    310200  307.8285557416 -176789.1186141166 -179607.0020421480
    310300  295.2834779561 -176856.6848088912 -179559.7297460298
    310400  288.1405499714 -176867.5699941140 -179505.2280851648
    310500  300.4640089129 -176828.0395071493 -179578.5073751996
    310600  306.1776513979 -176800.7861876826 -179603.5571256454
    310700  299.6762925247 -176814.8450754811 -179558.1021344136
    310800  302.5885051576 -176850.2254251090 -179620.1410755337
    310900  292.4945707826 -176902.3669330247 -179579.8820251899
    311000  291.2209134377 -176875.8413612933 -179541.6973079426
    311100  304.6991039246 -176766.0349908536 -179555.2712052020
    311200  303.4210069349 -176767.3369817359 -179544.8734097607
    311300  298.6576627082 -176789.4431472851 -179523.3755999541
    311400  304.2048482533 -176783.5894216006 -179568.3011860911
    311500  300.1993657575 -176804.0234598274 -179552.0687665266
    311600  300.3226911946 -176847.8419989526 -179597.0162350475
    311700  291.0283682576 -176915.4920236712 -179579.5853987137
    311800  292.5873631905 -176893.6623805971 -179572.0269007427
    311900  302.3482664432 -176801.7296642274 -179569.4461532051
    312000  302.0499878975 -176779.0557725411 -179544.0417995293
    312100  308.3716447637 -176777.9809790446 -179600.8358807314
    312200  294.1257879982 -176860.6391810407 -179553.0865459709
    312300  296.8833504216 -176885.2920454737 -179602.9823234145
    312400  299.6309280359 -176870.4884979134 -179613.3302872467
    312500  294.4242391669 -176821.4888350374 -179516.6682421603
    312600  306.0209828209 -176786.5549757187 -179587.8917589275
    312700  300.1958100688 -176785.0226545955 -179533.0354122792
    312800  297.9345134982 -176763.0309066743 -179490.3436025436
    312900  296.4303978802 -176733.9936180160 -179447.5375377441
    313000  310.8740770625 -176661.1233807798 -179506.8857170538
    313100  296.2338615537 -176739.3661364288 -179451.1109493263
    313200  301.9324071440 -176774.5492878161 -179538.4589726310
    313300  301.2691989209 -176810.0507603427 -179567.8893922081
    313400  290.2669036762 -176835.4964233584 -179492.6193000991
    313500  301.1448191282 -176762.6646798191 -179519.3647306457
    313600  310.0048055216 -176656.6000064712 -179494.4049722416
    313700  299.5003282648 -176691.0076132592 -179432.6538834510
    313800  302.2295460451 -176755.7701010342 -179522.3998154547
    313900  293.5610818951 -176827.4367050467 -179514.7147120990
    314000  296.6549141217 -176812.5672760265 -179528.1664326211
    314100  310.1731000662 -176786.8286320961 -179626.1741775152
    314200  294.5720244453 -176887.7381471222 -179584.2703906839
    314300  297.0797272505 -176898.2712671593 -179617.7591918790
    314400  298.3457685492 -176870.5975773059 -179601.6749297396
    314500  301.5047532296 -176831.0021822702 -179590.9970942162
    314600  304.1370916776 -176767.2683434980 -179551.3598597105
    314700  303.0897407433 -176765.7940704700 -179540.2980653617
    314800  293.8941266476 -176907.3749761340 -179597.7016973858
    314900  297.4144111833 -176889.6333297059 -179612.1849737926
    315000  300.5031895236 -176837.1298413360 -179587.9563713474
    315100  301.6432488190 -176817.1922651375 -179578.4549750801
    315200  302.8890608100 -176772.2474987223 -179544.9144559265
    315300  302.6491320323 -176719.8411177887 -179490.3117507272
    315400  304.2881963760 -176771.1278219539 -179556.6025607991
    315500  298.6436559669 -176889.0948860250 -179622.8991200364
    315600  295.3843716431 -176899.0296726638 -179602.9981974395
    315700  301.7796055578 -176843.6860605222 -179606.1969892775
    315800  302.1336380082 -176791.4937789624 -179557.2455447239
    315900  300.3780211886 -176766.0785708282 -179515.7593014317
    316000  308.4020990841 -176683.8178223593 -179506.9515049562
    316100  304.2907894022 -176618.9296151891 -179404.4280907722
    316200  307.9573303736 -176648.2594826147 -179467.3217223412
    316300  305.1146533923 -176764.1804989298 -179557.2206812237
    316400  298.6906866521 -176835.8152884487 -179570.0500445341
    316500  296.8510662847 -176862.2530247310 -179579.6477714976
    316600  293.0114510568 -176837.3515132776 -179519.5981624463
    316700  310.7940144970 -176740.6523190932 -179585.6817572249
    316800  300.3428934960 -176756.0382974204 -179505.3974667488
    316900  302.6006966664 -176809.5336194803 -179579.5608718017
    317000  297.7065875940 -176842.3940633711 -179567.6203100911
    317100  297.9309553435 -176835.6557179638 -179562.9358422444
    317200  302.0666875272 -176813.0502271622 -179578.1891236909
    317300  300.4080481981 -176774.5641122151 -179524.5197120957
    317400  300.0925903381 -176723.2366840085 -179470.3045612936
    317500  310.5832504454 -176707.6225072376 -179550.7225969803
    317600  306.5106314976 -176808.0104332486 -179613.8294935753
    317700  291.1710356605 -176860.0248865996 -179525.4242487015
    317800  302.2204678776 -176802.7894281056 -179569.3360403671
    317900  299.8160265391 -176796.5003205489 -179541.0365141048
    318000  301.2695300056 -176764.0505523315 -179521.8922149685
    318100  307.1026535411 -176687.5684208125 -179498.8068909830
    318200  297.9667547543 -176704.5679193559 -179432.1757538655
    318300  305.9243058826 -176725.5458025651 -179525.9975985390
    318400  304.4669149556 -176818.7551026521 -179605.8658434683
    318500  298.5978467775 -176845.4719658649 -179578.8568594568
    318600  296.7245193269 -176825.2714024268 -179541.5077297796
    318700  305.8046483369 -176763.4415949839 -179562.7980376882
    318800  307.6179524768 -176734.5175346236 -179550.4730861188
    318900  303.3011903974 -176779.4144660779 -179555.8540854108
    319000  294.4429656982 -176867.7591367293 -179563.1099677867
    319100  297.6496382781 -176851.6056341925 -179576.3105630215
    319200  305.2624111169 -176786.5667267378 -179580.9594932403
    319300  303.3104143285 -176766.8650929247 -179543.3891487471
    319400  297.0166547047 -176823.7759128959 -179542.6864672635
    319500  296.5169978881 -176923.8076805711 -179638.1443426314
    319600  287.1000425004 -176917.3225317809 -179545.4557470380
    319700  305.2449259448 -176839.5739569862 -179633.8066630398
    319800  291.9522390576 -176848.9402513051 -179521.4908021630
    319900  301.1333197070 -176834.1584548034 -179590.7532391509
    320000  305.2960171176 -176789.4750314660 -179584.1754295731
    320100  307.8118184244 -176694.8556264552 -179512.5858399523
    320200  308.1868580898 -176703.6608526587 -179524.8242046292
    320300  300.1453584596 -176787.2986047584 -179534.8495249976
    320400  297.7233212465 -176805.1059241614 -179530.4853518686
    320500  299.4005992343 -176777.2463971283 -179517.9797410264
    320600  298.9966964113 -176707.3044849466 -179444.3404750735
    320700  306.1833044146 -176665.7085935453 -179468.5312796061
    320800  294.7421158158 -176785.9094423956 -179483.9987138716
    320900  304.5970252662 -176828.8397581786 -179617.1415375817
    321000  293.1983552028 -176864.8066159312 -179548.7641982994
    321100  293.7769566223 -176823.3952065215 -179512.6493454340
    321200  302.7017615635 -176728.8071428402 -179499.7595500686
    321300  302.1487589169 -176744.2342126648 -179510.1243962482
    321400  300.2557231145 -176780.4468096337 -179529.0080153923
    321500  293.9830212060 -176819.8298762383 -179510.9703442926
    321600  295.4102937253 -176829.0528838887 -179533.2587011596
    321700  306.7476988561 -176759.4365079116 -179567.4256988784
    321800  295.2479381344 -176763.6724079305 -179466.3920111361
    321900  299.1813130614 -176773.0426108486 -179511.7685942823
    322000  302.0033304454 -176771.0663776680 -179535.6252991828
    322100  295.0618887479 -176833.6892831170 -179534.7057776499
    322200  297.5737371986 -176811.4522569469 -179535.4623821581
    322300  308.4037356069 -176744.9226639376 -179568.0713273747
    322400  303.4240466933 -176768.6452029737 -179546.2094571526
    322500  295.9323986779 -176848.7570485062 -179557.7422498400
    322600  292.5335141022 -176938.1198583328 -179615.9914402801
    322700  299.0266583128 -176890.2690797606 -179627.5793431616
    322800  299.1963683808 -176821.5216568412 -179560.3854576877
    322900  300.6639003735 -176775.7572084350 -179528.0548964405
    323000  299.6683671820 -176760.6762462935 -179503.8607561028
    323100  309.8125695967 -176811.0839157882 -179647.1291408948
    323200  292.2612208421 -176889.9472376024 -179565.3262286231
    323300  301.2135913650 -176833.8405649177 -179591.1701614537
    323400  298.8602855759 -176787.7708596147 -179523.5581357240
    323500  308.0311431323 -176747.8598291673 -179567.5977558812
    323600  297.5590052926 -176815.8802262320 -179539.7554945789
    323700  294.3918099081 -176884.9597155434 -179579.8422630374
    323800  299.6459442820 -176863.4202207685 -179606.3994698345
    323900  298.1712829341 -176821.9053053884 -179551.3854046950
    324000  298.9164299951 -176752.2511905820 -179488.5524165044
    324100  300.8367395848 -176725.9815699107 -179479.8614397518
    324200  308.5527513220 -176742.0482059862 -179566.5609693620
    324300  298.5980477567 -176797.1331887020 -179530.5199220711
    324400  298.6362307390 -176845.2581225900 -179578.9943855625
    324500  298.6053403683 -176858.6360729101 -179592.0895633389
    324600  301.2607894775 -176845.7973096277 -179603.5589608792
    324700  298.3329544690 -176843.8998856589 -179574.8599371348
    324800  296.4071947138 -176810.5504497302 -179523.8819661033
    324900  301.2854698967 -176751.8068166621 -179509.7943941412
    325000  307.0772858353 -176745.3255478216 -179556.3318002975
    325100  297.3077198600 -176782.1156595892 -179503.6906440838
    325200  300.8453055039 -176760.9473308209 -179514.9056136647
    325300  302.9165611007 -176742.5063470957 -179515.4250438210
    325400  301.3775584607 -176784.5863552121 -179543.4169176368
    325500  299.8290701551 -176878.2020819031 -179622.8576776025
    325600  289.4310267393 -176894.6051800564 -179544.0763827591
    325700  297.3141090032 -176819.2007400198 -179540.8342111628
    325800  295.1530644163 -176782.1713328421 -179484.0224556135
    325900  305.9931828838 -176711.3886605102 -179512.4709612137
    326000  301.6840076500 -176701.0258253498 -179462.6616443889
    326100  296.8173059584 -176741.6406054520 -179458.7263079078
    326200  294.7509465144 -176847.0479171072 -179545.2180253959
    326300  291.5199676722 -176850.5036085313 -179519.0971178781
    326400  297.3668800846 -176800.1109409962 -179522.2274821890
    326500  300.1376109946 -176779.8273382725 -179527.3073376938
    326600  305.3413782053 -176753.1712033610 -179548.2868399337
    326700  294.3195444042 -176779.2298538320 -179473.4508780130
    326800  298.0851715629 -176823.4188594996 -179552.1106894873
    326900  292.0779830863 -176842.8684190620 -179516.5700392672
    327000  300.4357437708 -176751.4636225771 -179501.6727496040
    327100  301.1757146031 -176719.8476906451 -179476.8305607396
    327200  301.2677948207 -176751.7745433416 -179509.6003219787
    327300  298.3968640621 -176821.8599123383 -179553.4049965543
    327400  294.9690719682 -176853.4266055147 -179553.5934489663
    327500  301.1702579134 -176724.9265587380 -179481.8594779261
    327600  305.4493771375 -176669.9376214266 -179466.0418875322
    327700  306.7723193355 -176725.6170968006 -179533.8316653019
    327800  293.6294024850 -176817.9664663986 -179505.8698847536
    327900  297.2847925964 -176809.0568209935 -179530.4219277654
    328000  294.3714611844 -176799.9732357650 -179494.6695096653
    328100  304.7145411156 -176740.7956758277 -179530.1732032677
    328200  302.1291618308 -176665.2325396750 -179430.9433302057
    328300  309.4352707147 -176651.1274503047 -179483.7188559163
    328400  295.8281978642 -176748.7550998569 -179456.7864398923
    328500  300.2236444515 -176765.6964733014 -179513.9640288078
    328600  303.6543732751 -176801.7233044849 -179581.3959837781
    328700  295.8411519720 -176847.7005700393 -179555.8504928535
    328800  298.4129089430 -176786.6852122457 -179518.3771723868
    328900  302.8632513546 -176709.4905660584 -179481.9212617614
    329000  295.5888521494 -176714.7076171657 -179420.5479703327
    329100  303.6679435420 -176726.5061573100 -179506.3030597448
    329200  300.3263294806 -176781.9682257476 -179531.1757669583
    329300  294.3689627894 -176869.2391074119 -179563.9125108354
    329400  292.0103993335 -176914.7346725483 -179587.8176265075
    329500  301.8323168851 -176850.6383460446 -179613.6317978569
    329600  299.7591259997 -176797.1609628244 -179541.1762849922
    329700  302.3017135073 -176758.8129365080 -179526.1032767606
    329800  297.9180057050 -176731.6399562353 -179458.8015386486
    329900  303.3971475643 -176676.5421416675 -179453.8601593988
    330000  306.6883260152 -176720.2085916880 -179527.6542796517
    330100  297.5417854503 -176809.0357244342 -179532.7533611798
    330200  301.2782540508 -176793.7975020817 -179551.7190252188
    330300  305.4393966851 -176786.7510558544 -179582.7639602240
    330400  294.8241012299 -176848.5374076542 -179547.3771791580
    330500  294.2007742865 -176869.2880155946 -179562.4218100819
    330600  297.3238651140 -176801.5528563879 -179523.2756356300
    330700  306.2547822913 -176746.2273456946 -179549.7043450752
    330800  299.6981791371 -176778.4610841056 -179521.9184945696
    330900  302.4921166814 -176805.5696992310 -179574.6030030226
    331000  288.6258794632 -176884.8587961957 -179526.9596262539
    331100  304.3769895982 -176893.0079449217 -179679.2955029309
    331200  297.8777875118 -176839.7542055223 -179566.5476278740
    331300  297.3909748052 -176748.5587930244 -179470.8958989204
    331400  306.5595129890 -176735.7663584220 -179542.0328832279
    331500  301.6952066766 -176793.5012193248 -179555.2395550114
    331600  298.1896258130 -176840.7533585337 -179570.4013697949
    331700  299.4862558653 -176831.4215622754 -179572.9390127693
    331800  296.4532085366 -176813.4461292349 -179527.1988592555
    331900  305.8401775322 -176788.2241527239 -179587.9058320860
    332000  295.2351300822 -176849.9507989202 -179552.5531563495
    332100  290.0980326666 -176933.1486873885 -179588.7257074810
    332200  299.0398052971 -176876.5191962703 -179613.9498080545
    332300  301.7053227628 -176790.5456898876 -179552.3766289119
    332400  297.7942545248 -176769.9788225915 -179496.0075783278
    332500  305.6769500218 -176708.0771505560 -179506.2646342428
    332600  305.3897360095 -176696.3485057292 -179491.9068129138
    332700  296.6950563751 -176776.1863057381 -179492.1529272362
    332800  293.7702383544 -176825.6494496849 -179514.8420891186
    332900  290.4476822240 -176899.9391515263 -179558.7168873262
    333000  288.9722844945 -176946.3243880073 -179591.5962331604
    333100  297.3728079892 -176847.3288106042 -179569.4996162368
    333200  294.3872079422 -176791.6738064997 -179486.5142272864
    333300  299.7851262002 -176749.4799070027 -179493.7332367652
    333400  306.4517604532 -176741.5961492563 -179546.8763000586
    333500  294.2626143095 -176821.7888542960 -179515.4887365382
    333600  298.0109159546 -176891.0316200368 -179619.0437091616
    333700  295.9123581184 -176901.8828069337 -179610.6845556299
    333800  301.0242224643 -176859.2595090262 -179614.8556098317
    333900  294.0374041136 -176828.2241781580 -179519.8624710281
    334000  306.7547431230 -176773.2745624863 -179581.3282371491
    334100  295.9251533350 -176828.4085809086 -179537.3274578837
    334200  297.3300554172 -176869.1516963072 -179590.9311420030
    334300  290.5945556723 -176862.6025397559 -179522.7247650390
    334400  303.3214982868 -176820.1605118594 -179596.7860309865
    334500  305.4122215904 -176826.4244898223 -179622.1886315363
    334600  294.0712405843 -176839.8027106644 -179531.7507448774
    334700  304.1359448878 -176815.0797310447 -179599.1607494652
    334800  298.3457274840 -176822.5496605554 -179553.6266370749
    334900  298.6366784823 -176812.4803309151 -179546.2206925596
    335000  304.8539786147 -176816.2758314040 -179606.9297791450
    335100  292.3717957536 -176903.0524732705 -179579.4436745122
    335200  299.6449470794 -176908.3903874306 -179651.3605080365
    335300  303.4097823165 -176809.0227808530 -179586.4564579616
    335400  303.8494146347 -176741.8593408371 -179523.3174419327
    335500  305.0346558855 -176750.9610497632 -179543.2689294667
    335600  297.5585629608 -176811.6527537298 -179535.5239729416
    335700  295.6417935433 -176828.2860706398 -179534.6110529082
    335800  307.8812843487 -176818.3722617476 -179636.7383710160
    335900  297.4896033230 -176884.9716262998 -179608.2115843208
    336000  294.0157353318 -176924.6462230463 -179616.0861584220
    336100  293.9970300520 -176856.5703252765 -179547.8390312552
    336200  299.4741172681 -176773.4501797693 -179514.8565127232
    336300  302.3407556797 -176774.6492651155 -179542.2970000567
    336400  298.1880513020 -176839.2286168951 -179568.8622149754
    336500  299.7600235448 -176861.5321613460 -179605.5556997023
    336600  298.0275718048 -176835.2849864284 -179563.4495443330
    336700  307.9663098680 -176725.8157676801 -179544.9602063057
    336800  303.5346462321 -176751.3213233620 -179529.8980132026
    336900  300.0064304445 -176825.5672336379 -179571.8463974267
    337000  297.2526993859 -176858.3240278735 -179579.3953512248
    337100  294.7985883793 -176853.3006117617 -179551.9068369048
    337200  303.8123897395 -176792.7175472952 -179573.8367199950
    337300  306.2792613056 -176744.7360532587 -179548.4371351921
    337400  308.3156011832 -176658.4762667644 -179480.8181417232
    337500  308.3781439931 -176645.3661386315 -179468.2805347039
    337600  297.2493672100 -176752.1788007535 -179473.2196211415
    337700  303.1853822363 -176754.5746171859 -179529.9541207765
    337800  300.4723238744 -176760.5689155590 -179511.1128993293
    337900  302.5389000761 -176802.5771665729 -179572.0387287253
    338000  293.3948388490 -176872.2417376683 -179557.9979446288
    338100  302.2084067994 -176825.8732301604 -179592.3094344961
    338200  302.6255822068 -176771.3917513260 -179541.6468075683
    338300  308.8740885654 -176669.2072447020 -179496.6615509467
    338400  315.1220658081 -176646.6078603356 -179531.2565730205
    338500  301.0413878108 -176741.7358564231 -179497.4890899719
    338600  301.1739174756 -176767.9735010501 -179524.9399201185
    338700  301.2169102294 -176801.9435644262 -179559.3035420721
    338800  293.2142935545 -176861.0059618168 -179545.1094449346
    338900  292.1531214171 -176869.2658518859 -179543.6552934556
    339000  305.6169849002 -176772.5523069526 -179570.1908658593
    339100  301.2800427894 -176737.6466278064 -179495.5845251779
    339200  301.8565634343 -176753.0839981169 -179516.2994044808
    339300  294.8013036433 -176855.5046334329 -179554.1357142859
    339400  291.8580066561 -176868.3693450409 -179540.0572861196
    339500  297.4759669006 -176795.4422292458 -179518.5573585338
    339600  304.6507444212 -176761.6850722279 -179550.4786004107
    339700  297.8649104370 -176788.1397140799 -179514.8152588175
    339800  294.2107287027 -176820.6559007842 -179513.8808186706
    339900  294.9184898613 -176870.6494671544 -179570.3532785769
    340000  293.0370239454 -176898.9440228550 -179581.4247679769
    340100  297.5519097177 -176847.4044245035 -179571.2147394775
    340200  302.6972212162 -176763.9060005869 -179534.8168451682
    340300  301.5996634110 -176749.7827243819 -179510.6464505501
    340400  302.7071177223 -176780.6748277926 -179551.6762656608
    340500  291.5677140475 -176904.3164553538 -179573.3470382511
    340600  298.7215023848 -176907.4760262559 -179641.9928716441
    340700  290.5285033779 -176858.9942849140 -179518.5118630251
    340800  303.8684644894 -176798.4190142864 -179580.0514990414
    340900  298.9293505955 -176787.7975423615 -179524.2170443336
    341000  299.4332854281 -176807.7133101031 -179548.7458656311
    341100  297.2603514081 -176860.4211999302 -179581.5625704103
    341200  294.5570990911 -176945.3476492274 -179641.7432650859
    341300  289.3817070087 -177053.8801948815 -179702.8999214328
    341400  293.5752437365 -176994.5009728387 -179681.9086183454
    341500  297.2326616611 -176886.9970644253 -179607.8849610882
    341600  298.6700504605 -176831.8556411167 -179565.9014921076
    341700  303.6560190572 -176762.2384936005 -179541.9262384941
    341800  294.3338826550 -176728.0423862871 -179422.3946637863
    341900  311.8251525989 -176668.4071337726 -179522.8756798597
    342000  301.8183821855 -176746.6474441421 -179509.5133367712
    342100  298.9113435257 -176790.9932601148 -179527.2479241522
    342200  300.4681479648 -176805.7189470009 -179556.2247042124
    342300  302.5341235012 -176822.9031916783 -179592.3210287409
    342400  299.0240188081 -176886.0422470685 -179623.3283482646
    342500  297.8383347736 -176940.4718647182 -179666.9041340347
    342600  295.2132459472 -176889.4140203736 -179591.8160489504
    342700  296.1946254385 -176795.5657197950 -179506.9513626386
    342800  305.1561426946 -176796.3654006869 -179589.7853788616
    342900  297.8695718125 -176853.0885568347 -179579.8067721193
    343000  293.2323896264 -176871.0964626510 -179555.3655984358
    343100  301.6516549728 -176787.7027963649 -179549.0424568078
    343200  303.6883559530 -176734.1889586176 -179514.1727176432
    343300  303.0488817450 -176740.2825817654 -179514.4125506223
    343400  310.4526393991 -176750.5878503218 -179592.4923177091
    343500  298.8113231927 -176813.5783422090 -179548.9174133501
    343600  298.9881339815 -176815.9978221756 -179552.9554312408
    343700  295.0409797013 -176793.4232158461 -179494.2483075521
    343800  304.3645112837 -176780.6234475781 -179566.7967782528
    343900  290.3362564618 -176825.8893805158 -179483.6471173487
    344000  300.2744986224 -176782.8690780780 -179531.6021561062
    344100  304.4146510534 -176697.0595136072 -179483.6918271257
    344200  299.8183789424 -176707.0384809540 -179451.5962085685
    344300  301.8607421798 -176727.8151981858 -179491.0688570689
    344400  302.1385539205 -176788.4350317453 -179554.2317981004
    344500  295.7749357096 -176855.1038423415 -179562.6476170096
    344600  305.3537473354 -176837.7419354869 -179632.9707999137
    344700  290.5553355766 -176843.3632375216 -179503.1264393949
    344800  300.9929183057 -176769.3770312649 -179524.6865716843
    344900  303.2084311208 -176737.8517240750 -179513.4422187136
    345000  308.4684145240 -176760.4035040529 -179584.1442426736
    345100  294.4659166750 -176875.2393353599 -179570.8002612124
    345200  295.4658229836 -176863.8065313770 -179568.5206672350
    345300  294.0840913299 -176794.8610773837 -179486.9267481911
    345400  304.6488687333 -176758.7907114576 -179547.5670694658
    345500  305.8368300413 -176797.0102563532 -179596.6612925571
    345600  294.9021055151 -176842.5221585412 -179542.0759865493
    345700  295.0511763744 -176825.2804396587 -179526.1988724003
    345800  302.0665732134 -176782.5362437913 -179547.6740938835
    345900  302.5363132378 -176793.7273284365 -179563.1652104966
    346000  303.7069797762 -176807.8504802507 -179588.0047230146
    346100  294.1649156773 -176879.7702758065 -179572.5758181592
    346200  288.0903704391 -176950.1689011767 -179587.3676453934
    346300  296.4047573372 -176904.7031553395 -179618.0123598021
    346400  293.7443658509 -176856.9836960906 -179545.9394968764
    346500  303.6591539808 -176789.4363461431 -179569.1527883397
    346600  299.4797994195 -176809.1208579078 -179550.5792056604
    346700  294.1740213314 -176826.5260517322 -179519.4149478587
    346800  302.7924804902 -176746.3805054112 -179518.1633598323
    346900  303.5301405698 -176717.4848803587 -179496.0203250611
    347000  303.7979568559 -176734.9867838111 -179515.9738369182
    347100  304.7229819113 -176771.4875155495 -179560.9423106040
    347200  296.9810883116 -176826.9063462704 -179545.4913234695
    347300  300.2852198572 -176827.4596204470 -179576.2908413833
    347400  299.2735232548 -176816.3545113423 -179555.9245931256
    347500  300.1079986119 -176726.9074690270 -179474.1163946928
    347600  306.2262493298 -176652.4474055046 -179455.6632122247
    347700  303.8244844039 -176683.4033130165 -179464.6332010926
    347800  298.7220993245 -176762.0154469771 -179496.5377567914
    347900  294.8570630340 -176800.1408212363 -179499.2823273250
    348000  299.6146223463 -176762.1388292313 -179504.8313551783
    348100  297.4514761444 -176730.1827296267 -179453.0736688756
    348200  307.4710386236 -176718.3108764783 -179532.9215686204
    348300  293.7389540561 -176799.9742189356 -179488.8804797858
    348400  294.7409723195 -176795.5421604566 -179493.6209642897
    348500  303.7043926815 -176735.1664625509 -179515.2970228743
    348600  307.1495639316 -176715.3417377948 -179527.0096288543
    348700  296.9570836893 -176768.6593576172 -179487.0245948792
    348800  297.0378098253 -176819.1188946031 -179538.2231043767
    348900  294.6593114928 -176891.9795004661 -179589.3107755661
    349000  289.2855988442 -176948.2254175230 -179596.3653634338
    349100  300.6306148972 -176863.1061766537 -179615.0991671573
    349200  301.5853316264 -176810.5383887885 -179571.2709208304
    349300  300.3132413375 -176772.8619180286 -179521.9496494920
    349400  303.3304129416 -176736.3765726506 -179513.0836971302
    349500  300.8535509833 -176803.2088440769 -179557.2426065971
    349600  303.2517293517 -176863.5748564037 -179639.5617059779
    349700  299.2786391404 -176887.9648845828 -179627.5817975289
    349800  295.1223802596 -176905.5020263838 -179607.0722643077
    349900  300.5285987778 -176829.6290195380 -179580.6881475815
    350000  311.6622263790 -176761.7279215588 -179614.7050300045
    350100  300.2907347155 -176817.1167753146 -179565.9984796370
    350200  295.7242456394 -176874.5805391114 -179581.6602934470
    350300  301.8830559710 -176879.9383539212 -179643.3962747587
    350400  298.0513036702 -176918.5852090513 -179646.9670100576
    350500  293.5333585092 -176995.5025914703 -179682.5268167725
    350600  298.1670749459 -176949.4960494148 -179678.9376285122
    350700  301.7865340459 -176857.5417985706 -179620.1161511749
    350800  298.8853741466 -176859.7200337765 -179595.7369723598
    350900  290.1843339898 -176881.2432932533 -179537.6103214982
    351000  306.9571880425 -176793.8985745196 -179603.8054436737
    351100  308.0082128219 -176788.8256724593 -179608.3536935600
    351200  298.8571255100 -176819.9172542233 -179555.6756028755
    351300  297.6113425939 -176842.0572999544 -179566.4116674985
    351400  299.8496627047 -176842.0453008584 -179586.8894021498
    351500  296.7399147879 -176856.7884184089 -179573.1656768534
    351600  292.6551795143 -176924.5010221672 -179603.4863375296
    351700  296.6684843563 -176968.8660391774 -179684.5894186176
    351800  288.9699016514 -176994.0417707575 -179639.2918032040
    351900  299.8890707840 -176882.4277377085 -179627.6325832242
    352000  302.3252879341 -176869.3933485724 -179636.8994907236
    352100  297.7919848853 -176855.7935210278 -179581.8015003303
    352200  298.8935427380 -176801.3789949467 -179537.4707093686
    352300  302.9788086345 -176786.5580560974 -179560.0465709595
    352400  304.9225388471 -176890.6538524342 -179681.9354051824
    352500  295.5562874090 -176962.6568913443 -179668.1991446736
    352600  293.6141349899 -176913.3155643216 -179601.0792229936
    352700  301.9959507696 -176827.2611240308 -179591.7524914935
    352800  303.2874821135 -176823.5327600227 -179599.8468927977
    352900  302.4161872355 -176882.0630781473 -179650.4013186541
    353000  293.7402195779 -176922.5819926093 -179611.4998381317
    353100  296.6225448961 -176868.8260553122 -179584.1289018257
    353200  302.5448040518 -176847.0255244208 -179616.5411319663
    353300  298.9271985914 -176861.7290502992 -179598.1288526804
    353400  303.2745168865 -176858.6486800563 -179634.8441282654
    353500  298.4051468770 -176839.8988618181 -179571.5197674819
    353600  307.9884582770 -176758.1577899031 -179577.5049765630
    353700  303.9702430523 -176769.0659268803 -179551.6300994872
    353800  300.2147001907 -176864.9783792273 -179613.1640583651
    353900  296.7644200887 -176905.3431886977 -179621.9447703240
    354000  303.8579058948 -176896.6491129818 -179678.1849436478
    354100  294.9383987835 -176915.8414729229 -179615.7275319660
    354200  303.8168646843 -176881.7076787018 -179662.8678153497
    354300  303.2983477160 -176820.7469873970 -179597.1605846325
    354400  302.6786508490 -176766.2793832095 -179537.0202333929
    354500  299.6902113416 -176803.6603826183 -179547.0448553424
    354600  302.3251787937 -176906.8006068898 -179674.3057499620
    354700  297.4617193107 -176929.9193466679 -179652.9040525539
    354800  297.1178950302 -176903.7757151668 -179623.6130303251
    354900  301.0808257595 -176871.8150177064 -179627.9292689062
    355000  297.6293610245 -176842.5152368044 -179567.0345462821
    355100  305.6062672497 -176753.6468626419 -179551.1873114502
    355200  304.7797708582 -176752.5826543258 -179542.5572992426
    355300  300.0381875554 -176840.2898176175 -179586.8596881487
    355400  297.6236490102 -176871.8427974178 -179596.3098187297
    355500  301.4543886100 -176863.0470616971 -179622.5809325068
    355600  295.8100576220 -176851.5029918513 -179559.3682748817
    355700  306.9067115413 -176786.3792309864 -179595.8240348332
    355800  302.8390792144 -176783.0460870482 -179555.2555093438
    355900  302.2279593073 -176843.9692518003 -179610.5844411163
    356000  293.3800724005 -176914.4135418881 -179600.0345757799
    356100  302.7236505199 -176921.8502152241 -179693.0029954406
    356200  292.4213022802 -176987.0428204908 -179663.8872078271
    356300  298.5597625495 -176989.2993291941 -179722.3355971857
    356400  302.3661712564 -176874.6166121133 -179642.4970029634
    356500  298.8292860067 -176842.3733608499 -179577.8768648051
    356600  294.5050300660 -176825.6940886634 -179521.6130611430
    356700  310.0647940514 -176764.6985185824 -179603.0526234134
    356800  304.8254692271 -176750.9380826682 -179541.3310535462
    356900  301.2918257763 -176781.9675855915 -179540.0133452220
    357000  297.8940045785 -176868.9584302313 -179595.9003047091
    357100  295.4989972643 -176914.3263465147 -179619.3441619834
    357200  298.3153244564 -176886.3620781994 -179617.1607433467
    357300  306.6217953601 -176811.0733590642 -179617.9100209100
    357400  303.5578072130 -176760.1630109482 -179538.9517179747
    357500  307.0751234039 -176644.1953800372 -179455.1818374693
    357600  311.8846943024 -176619.9807349168 -179474.9943297862
    357700  304.7166840178 -176701.0353248820 -179490.4324685934
    357800  300.3013722555 -176780.1675800321 -179529.1466611161
    357900  297.2767171567 -176836.2985648787 -179557.5897485291
    358000  292.4435993628 -176874.3188519313 -179551.3673482707
    358100  302.9327222790 -176860.3422761473 -179633.4089133925
    358200  295.0692532971 -176894.0676770476 -179595.1515871628
    358300  294.5110365011 -176923.8190714097 -179619.7930272026
    358400  306.6237810446 -176853.5859648463 -179660.4408037823
    358500  302.8950633569 -176823.8552691167 -179596.5771740409
    358600  300.2364257383 -176874.4166169270 -179622.8011731978
    358700  289.3714357927 -176963.6333337342 -179612.5590368792
    358800  298.4012306697 -176911.2565221071 -179642.8415785441
    358900  300.1436363289 -176880.1045820664 -179627.6397378049
    359000  297.5884302307 -176846.6638680708 -179570.8084942923
    359100  307.4176775110 -176824.7884452379 -179638.9106661447
    359200  294.8047322842 -176877.4233281156 -179576.0857949797
    359300  301.0562637614 -176878.6808159526 -179634.5702249598
    359400  298.0494507798 -176880.9251164142 -179609.2899559363
    359500  304.7258570737 -176876.0353067851 -179665.5164212713
    359600  294.9917600444 -176881.3413889288 -179581.7159205653
    359700  303.5562830866 -176863.7057485123 -179642.4805035828
    359800  294.1747348025 -176894.3660411264 -179587.2614684156
    359900  302.5640892439 -176851.6628351893 -179621.3549806887
    360000  301.5883434849 -176760.1025051819 -179520.8626079809
    360100  309.3216124930 -176760.9421281461 -179592.4930987055
    360200  299.7994714183 -176824.2928825599 -179568.6775294192
    360300  296.5687269230 -176838.1268225728 -179552.9370157185
    360400  295.4047708124 -176856.5627525032 -179560.7180126556
    360500  295.5125014802 -176906.3696836779 -179611.5111176522
    360600  298.6371118583 -176915.9571182812 -179649.7014470792
    360700  300.8745712654 -176842.0647238898 -179596.2909074950
    360800  305.3530123133 -176806.4661176266 -179601.6882536113
    360900  296.8680234276 -176880.9371707908 -179598.4871443913
    361000  289.9215643002 -176944.5912508716 -179598.5528675976
    361100  298.5281650488 -176895.9375556392 -179628.6845779715
    361200  297.4054670438 -176869.5868358261 -179592.0566046544
    361300  303.3814141210 -176796.3759142892 -179573.5499070165
    361400  298.5871396958 -176775.4782662452 -179508.7651464860
    361500  300.3933011952 -176793.3069315142 -179543.1275363319
    361600  302.8849405649 -176846.5115908385 -179619.1408310400
    361700  294.3171231788 -176953.6291605530 -179647.8280206729
    361800  297.2209397352 -176949.3160751245 -179670.0966684849
    361900  301.0272208427 -176882.6247141438 -179638.2482623085
    362000  300.9662299925 -176822.9142644661 -179577.9794982613
    362100  305.1407650670 -176785.3811179380 -179578.6603282684
    362200  301.4664048902 -176799.4160516656 -179559.0599203173
    362300  299.4974906947 -176869.7581740973 -179611.3784689799
    362400  295.0140106149 -176965.1678430612 -179665.7460579251
    362500  286.5721533061 -177052.7634762322 -179676.0643580851
    362600  290.2989746910 -176976.2499874828 -179633.6664444632
    362700  298.0509197566 -176885.9809272056 -179614.3592138412
    362800  297.2972568996 -176825.4464794075 -179546.9256852540
    362900  301.4233907610 -176782.1006846663 -179541.3507990694
    363000  298.6181569760 -176783.2555750890 -179516.8263896119
    363100  298.1952525258 -176836.1113817581 -179565.8109003288
    363200  298.4537362716 -176880.3003404962 -179612.3660367661
    363300  298.7940304889 -176906.7663362666 -179641.9471088269
    363400  295.1253551295 -176993.9200912687 -179695.5175613537
    363500  294.2146407583 -177016.6781166792 -179709.9388457875
    363600  300.9744853160 -176921.3786986567 -179676.5195022419
    363700  296.3427401505 -176881.3909222042 -179594.1324171439
    363800  302.1498863193 -176835.0618303225 -179600.9623342231
    363900  305.6296816922 -176793.9949634859 -179591.7497496855
    364000  301.6271212099 -176797.3064700270 -179558.4215467442
    364100  293.9370945012 -176905.0846341666 -179595.8046860576
    364200  294.2113431528 -176911.8094514913 -179605.0399940956
    364300  301.1918949984 -176849.0908087973 -179606.2217953251
    364400  307.8796855064 -176831.7904041768 -179650.1418775346
    364500  293.6190467463 -176885.0211632645 -179572.8297844873
    364600  297.2140638231 -176873.2024461495 -179593.9200969449
    364700  304.6983465506 -176732.7388371863 -179521.9681184822
    364800  304.5431495930 -176726.2788442644 -179514.0874421095
    364900  300.5463077524 -176789.7393937058 -179540.9606309012
    365000  304.1217569782 -176866.5413076149 -179650.4924489507
    365100  301.4017251560 -176919.2658419394 -179678.3176279280
    365200  297.1531729181 -176928.9443162273 -179649.1045675586
    365300  298.5048668209 -176875.9135170762 -179608.4472658541
    365400  300.0147399750 -176832.6418003211 -179578.9970301149
    365500  302.0244344974 -176824.6821442213 -179589.4342536560
    365600  294.3525837742 -176830.9414199328 -179525.4648887426
    365700  304.9937159731 -176770.0171107622 -179561.9502237377
    365800  307.2733593275 -176706.5974402518 -179519.3985627417
    365900  304.3732149785 -176705.9433448551 -179492.1963497409
    366000  301.3611429943 -176820.4422181798 -179579.1225123141
    366100  302.7283662946 -176860.0721018178 -179631.2680505547
    366200  296.8932894254 -176901.3992135238 -179619.1804737775
    366300  297.0326525443 -176926.3435759664 -179645.4005756407
    366400  294.9050380007 -176892.6400518800 -179592.2207240603
    366500  301.9834841911 -176790.3955997759 -179554.7728473355
    366600  303.5705463652 -176749.0492185505 -179527.9545406385
    366700  302.4009884002 -176787.6578803606 -179555.8569897000
    366800  298.0252911472 -176857.4764856185 -179585.6201662292
    366900  290.8256255842 -176863.0035556101 -179525.2410105018
    367000  300.3737200441 -176836.1054572045 -179585.7468148408
    367100  300.2930524101 -176829.7606553487 -179578.6635760045
    367200  299.9522276282 -176808.2756615523 -179554.0586490938
    367300  305.8483552474 -176796.5549236210 -179596.3114623411
    367400  296.1858511520 -176842.3254048262 -179553.6307272573
    367500  301.1065270131 -176845.3643953909 -179601.7139176056
    367600  296.7989855913 -176889.7193745553 -179606.6373711315
    367700  289.4987484074 -176931.6333123464 -179581.7244437804
    367800  300.1347414626 -176850.3615879405 -179597.8153194709
    367900  302.3398707096 -176797.9444382527 -179565.5840721174
    368000  299.9361629237 -176839.8117856679 -179585.4477158167
    368100  302.2595827986 -176878.1956285651 -179645.1003014596
    368200  295.6158252045 -176910.9463167414 -179617.0335830799
    368300  303.1053390650 -176853.4748479819 -179628.1216309665
    368400  301.5637656149 -176773.3299364331 -179533.8650517473
    368500  303.3213323836 -176783.3182425745 -179559.9422430125
    368600  301.7046136062 -176825.1111159071 -179586.9355632632
    368700  302.7590943035 -176891.6301639361 -179663.1073989450
    368800  298.3501640205 -176909.7483584993 -179640.8659473743
    368900  295.9588416996 -176870.7819838010 -179580.0092463447
    369000  297.8158222146 -176795.9455340138 -179522.1717218419
    369100  305.6521722050 -176775.2853514276 -179573.2460173029
    369200  296.9982587725 -176830.8228724962 -179549.5650292561
    369300  294.9124080395 -176865.7685292544 -179565.4166672680
    369400  295.4636835626 -176853.7426693120 -179558.4372207660
    369500  309.5561972529 -176727.7896079376 -179561.4879832618
    369600  305.9772307162 -176764.5822595990 -179565.5185330806
    369700  297.3288461211 -176851.2189910445 -179572.9873667622
    369800  297.3943925349 -176859.7642778631 -179582.1326698878
    369900  301.5694417904 -176820.7374167268 -179581.3244921351
    370000  303.0813122391 -176733.2474677388 -179507.6743075332
    370100  304.7561098606 -176708.1445368720 -179497.9025874157
    370200  295.6766915517 -176772.1478366621 -179478.7922776608
    370300  300.2608627754 -176900.4505969294 -179649.0588514917
    370400  295.3634768961 -176901.7288210052 -179605.5060738535
    370500  301.8747045504 -176880.7303673667 -179644.1118387354
    370600  300.0378701876 -176842.3100854593 -179588.8770507844
    370700  302.2263177315 -176742.3306234960 -179508.9307857153
    370800  302.9400425109 -176728.4181960353 -179501.5518431790
    370900  298.9604326615 -176751.3253760063 -179488.0294053135
    371000  304.1850437816 -176785.4896268620 -179570.0200998782
    371100  296.2905401841 -176901.6469541834 -179613.9106070986
    371200  295.0704106837 -176903.5913437247 -179604.6858486347
    371300  298.2827559771 -176863.8442504237 -179594.3447815082
    371400  305.8354218164 -176807.9487145606 -179607.5868597778
    371500  300.3997270067 -176754.2216598049 -179504.1010869359
    371600  311.8172623522 -176646.6111500625 -179501.0074682975
    371700  304.0227138311 -176695.4809959664 -179478.5254896328
    371800  306.2480230163 -176786.0071983632 -179589.4223228824
    371900  301.0021764072 -176850.0919673226 -179605.4862570300
    372000  300.4278031989 -176906.4516364968 -179656.5880749914
    372100  302.0228770513 -176939.6664680545 -179704.4043205220
    372200  300.1171784266 -176957.9841445929 -179705.2771029036
    372300  297.2929226798 -176869.7281056671 -179591.1676357728
    372400  297.8837982468 -176794.7236749335 -179521.5721199598
    372500  305.5583205383 -176774.6323037038 -179571.7338450723
    372600  301.3832930440 -176829.4002289523 -179588.2832861405
    372700  296.8308038273 -176896.9699236068 -179614.1791864682
    372800  300.7527421786 -176887.0071525141 -179640.1181044148
    372900  306.8300567034 -176865.3536153816 -179674.0967156553
    373000  295.0695915450 -176889.1029298682 -179590.1899363269
    373100  292.7930627471 -176945.2396401205 -179625.4871479258
    373200  290.0361419547 -176981.8836985274 -179636.8941668558
    373300  297.9946117497 -176893.8469707149 -179621.7098100452
    373400  304.8894486630 -176838.6114525818 -179629.5900955456
    373500  301.4981805716 -176832.0630635602 -179591.9978089498
    373600  295.9057010357 -176882.8434703356 -179591.5842796465
    373700  291.5692231883 -176961.8339187885 -179630.8783164625
    373800  300.7163826225 -176893.1755884488 -179645.9537025135
    373900  303.9021021788 -176814.0362825430 -179595.9766889825
    374000  301.6694404126 -176861.5162807757 -179623.0187503375
    374100  298.0328709245 -176884.0605499901 -179612.2736163955
    374200  302.5332102793 -176842.2848047848 -179611.6942821527
    374300  300.0614351167 -176820.6808681609 -179567.4635484414
    374400  304.2073735157 -176759.0601816918 -179543.7950626055
    374500  302.2179629343 -176721.7996116086 -179488.3232934498
    374600  308.6648042941 -176733.9986860830 -179559.5371899474
    374700  298.2507179119 -176841.8687901947 -179572.0760426626
    374800  292.5017446463 -176863.1118146467 -179540.6925768454
    374900  297.2266665444 -176844.6962905307 -179565.5293074894
    375000  309.1123236274 -176767.9840396502 -179597.6191657726
    375100  303.2809859704 -176729.2798978944 -179505.5345645351
    375200  303.6887844454 -176777.2010329009 -179557.1887143755
    375300  300.7159798630 -176887.9592020754 -179640.7336292516
    375400  295.2474756283 -176922.0604250297 -179624.7757944233
    375500  297.9192971404 -176891.0202435589 -179618.1936478598
    375600  298.3788052297 -176822.8765496910 -179554.2563221332
    375700  306.1346404526 -176801.9725993839 -179604.3498122437
    375800  296.3884072278 -176890.7460083328 -179603.9055427884
    375900  291.9562350258 -176956.6422546671 -179629.2293848885
    376000  301.6366069132 -176915.3874194908 -179676.5893289780
    376100  299.8087381107 -176869.6141843936 -179614.0836591824
    376200  304.8259014194 -176792.4043186019 -179582.8012457980
    376300  301.4220471494 -176773.7652803111 -179533.0030952026
    376400  304.1876187904 -176802.0474993080 -179586.6015441298
    376500  302.1152381627 -176864.4934745069 -179630.0768068376
    376600  299.1594798358 -176874.0604951915 -179612.5866158007
    376700  296.8759693114 -176853.2544975332 -179570.8772082920
    376800  304.9274901945 -176817.2948849388 -179608.6217626556
    376900  308.3789668320 -176795.8814377100 -179618.8033661055
    377000  297.8212326247 -176882.7407588123 -179609.0164739008
    377100  296.3613369198 -176935.0327032401 -179647.9444342646
    377200  299.1060883360 -176896.6107483890 -179634.6481195970
    377300  303.1151290719 -176837.4239372330 -179612.1603386030
    377400  301.4811258315 -176818.7490968287 -179578.5277219735
    377500  304.6526225375 -176792.1835645906 -179580.9942851770
    377600  294.4554953027 -176820.0396797636 -179515.5052076687
    377700  298.1994614857 -176824.1237527566 -179553.8618004312
    377800  298.0675400699 -176822.9878787959 -179551.5183089032
    377900  300.9775574263 -176809.7392441115 -179564.9081700019
    378000  303.0399222134 -176817.3548217308 -179591.4027744292
    378100  297.8155142675 -176866.6984005333 -179592.9217693931
    378200  292.0607547967 -176903.4868002436 -179577.0307115203
    378300  297.5128168854 -176822.4183354849 -179545.8707920273
    378400  306.1141677070 -176767.0707997166 -179569.2606036780
    378500  300.8554117777 -176776.9251802292 -179530.9759765876
    378600  305.1942508415 -176782.5652358107 -179576.3340585402
    378700  288.7567848990 -176876.3465800832 -179519.6457273574
    378800  294.9644033291 -176869.9342660901 -179570.0583725034
    378900  301.3898232655 -176834.9566539109 -179593.8994891885
    379000  302.1083451199 -176846.5905855237 -179612.1108184740
    379100  289.4107391411 -176968.4036276885 -179617.6891163443
    379200  293.0821907191 -176948.5964470950 -179631.4906519190
    379300  301.0483084708 -176872.2499680218 -179628.0665537607
    379400  301.9167361732 -176827.3548451411 -179591.1210768292
    379500  301.3619530629 -176836.7448778657 -179595.4325874232
    379600  295.1618516761 -176876.5343030803 -179578.4658650217
    379700  295.4534191998 -176878.3076585230 -179582.9082493054
    379800  307.1780335193 -176799.7319410750 -179611.6604446667
    379900  295.0793182076 -176819.3066331034 -179520.4826780902
    380000  299.2822122565 -176857.2783286055 -179596.9279500984
    380100  293.9902645162 -176877.4594479827 -179568.6662217893
    380200  302.7086962605 -176814.8744356337 -179585.8903235475
    380300  302.0064008892 -176759.2400447682 -179523.8270733330
    380400  298.7926367839 -176776.2093172992 -179511.3773317893
    380500  299.3964003519 -176887.5426710290 -179628.2375780733
    380600  298.8470727911 -176914.0543313860 -179649.7206567695
    380700  309.5194978808 -176853.4570700006 -179686.8194967892
    380800  300.5759285807 -176847.6626431020 -179599.1550313644
    380900  298.3519440760 -176868.1537513173 -179599.2876349403
    381000  297.4033595939 -176917.4405869007 -179639.8910639901
    381100  293.3700765546 -176974.7014373412 -179660.2309685826
    381200  295.3648047852 -176918.2750010334 -179622.0644094680
    381300  301.8480260009 -176838.5245791770 -179601.6618332980
    381400  296.8489807964 -176873.6266403901 -179591.0022964564
    381500  300.8303041162 -176876.4180757265 -179630.2390348529
    381600  296.6936119155 -176837.3499972807 -179553.3033960986
    381700  305.7408383038 -176763.4998072181 -179562.2721285616
    381800  301.1317279993 -176740.8580344282 -179497.4382481760
    381900  299.6852468725 -176813.0756842795 -179556.4147119183
    382000  296.2868795313 -176895.7684252224 -179607.9985682739
    382100  305.1080816196 -176893.1343129179 -179686.1143367594
    382200  298.9742789584 -176881.7295370291 -179618.5603162758
    382300  305.5713951774 -176797.7981170333 -179595.0193445327
    382400  303.1239987908 -176758.5629098031 -179533.3805051800
    382500  302.0258359736 -176804.5258872879 -179569.2908259307
    382600  295.4749730168 -176904.3884965200 -179609.1863924018
    382700  297.3046245297 -176905.1989242884 -179626.7455739197
    382800  301.4559673778 -176891.8582136621 -179651.4065366198
    382900  299.1786682524 -176902.6748959415 -179641.3766686148
    383000  298.2106369378 -176875.4207649338 -179605.2611134531
    383100  301.3107791024 -176815.3719828246 -179573.5912424846
    383200  302.4555706842 -176791.3714689150 -179560.0702281757
    383300  303.0022420066 -176834.1253242856 -179607.8283498217
    383400  293.7615975939 -176930.1451387644 -179619.2586800919
    383500  294.6070191767 -176904.1397360399 -179600.9923237400
    383600  305.9978320206 -176849.8905303127 -179651.0153895291
    383700  295.9463494695 -176898.8213280739 -179607.9342358982
    383800  298.2104692699 -176901.5598594564 -179631.3986731319
    383900  301.1726226474 -176878.6643989778 -179635.6189651008
    384000  298.9431413971 -176888.5502116398 -179625.0959555433
    384100  298.0553010309 -176889.8644732874 -179618.2828664036
    384200  297.7679588998 -176894.7819431620 -179620.5699869679
    384300  297.9118870399 -176898.4620030840 -179625.5675748235
    384400  300.2713389768 -176849.4316636920 -179598.1358181100
    384500  297.1961737377 -176767.9098568305 -179488.4637405734
    384600  310.9240324152 -176750.8917354934 -179597.1113664464
    384700  301.1632361218 -176830.3493721991 -179587.2180134313
    384800  297.1479279131 -176845.9447692310 -179566.0570074312
    384900  302.7749269961 -176835.6584428059 -179607.2806113545
    385000  301.7787885155 -176851.5098580842 -179614.0133075794
    385100  300.5349257071 -176871.2249913277 -179622.3420365105
    385200  295.3637473711 -176876.1776688649 -179579.9573976597
    385300  307.7112356306 -176801.3308373454 -179618.1403091424
    385400  298.7323031778 -176823.3106736892 -179557.9263902670
    385500  300.8955758789 -176863.6439479730 -179618.0624092313
    385600  291.4241193172 -176939.7945417850 -179607.5106488047
    385700  297.8596413446 -176944.6820025154 -179671.3093136247
    385800  300.3696038401 -176848.2231182390 -179597.8267958652
    385900  304.1474045821 -176786.5418473154 -179570.7277685526
    386000  306.3212053774 -176805.3687969597 -179609.4538377642
    386100  290.7444815140 -176843.8007625867 -179505.2954191698
    386200  308.5698301328 -176794.6690294356 -179619.3381334012
    386300  304.0995515207 -176825.7069932555 -179609.4548643316
    386400  298.4906748459 -176858.5305946434 -179590.9344291218
    386500  296.0200767257 -176880.8233304158 -179590.6111425321
    386600  300.3148014943 -176870.4825019028 -179619.5845151475
    386700  303.5603780735 -176781.6125234436 -179560.4247643011
    386800  303.0177632109 -176729.6984760750 -179503.5435837654
    386900  301.5931342974 -176780.3321887658 -179541.1361469865
    387000  300.3906684309 -176804.3556773766 -179554.1521816920
    387100  300.4381309008 -176816.8755416141 -179567.1065205908
    387200  300.4284129467 -176844.5446753674 -179594.6866955349
    387300  299.2034833150 -176840.4903580122 -179579.4192894473
    387400  303.1441489177 -176834.9454842762 -179609.9475352778
    387500  303.1762465332 -176843.4976374453 -179618.7935121911
    387600  296.7655414010 -176854.9008269540 -179571.5126731493
    387700  301.7458725973 -176845.6392984092 -179607.8414333621
    387800  307.2173128633 -176772.2792731885 -179584.5673425532
    387900  302.9247371663 -176796.8816235435 -179569.8751645273
    388000  297.6793601798 -176878.1704851255 -179603.1474902534
    388100  297.2201716519 -176876.4015812887 -179597.1751435623
    388200  301.0941898211 -176832.7585128889 -179588.9950996131
    388300  299.6598478838 -176847.1214704191 -179590.2279939964
    388400  299.4183595962 -176852.8847097824 -179593.7806332348
    388500  297.7822300732 -176823.1951310115 -179549.1138141046
    388600  305.8064360295 -176801.8858337518 -179601.2586411152
    388700  295.6573627334 -176834.2399742798 -179540.7074779679
    388800  303.2342964562 -176839.5764691679 -179615.4037368366
    388900  304.0144472591 -176855.8850736337 -179638.8538945406
    389000  303.2384901056 -176854.8462020882 -179630.7118587077
    389100  295.3028668312 -176884.4501162370 -179587.6725404502
    389200  296.8248140457 -176907.4690880651 -179624.6235200605
    389300  298.2335225623 -176830.8879541260 -179560.9377991999
    389400  304.4255523885 -176768.1596953207 -179554.8918003986
    389500  297.6434483023 -176790.4702302858 -179515.1184956577
    389600  303.2940356939 -176841.2340514831 -179617.6081761759
    389700  294.2757254659 -176943.6856900308 -179637.5055926862
    389800  293.2098756523 -176929.6831265114 -179613.7461678541
    389900  297.0266436243 -176885.3449184014 -179604.3469120155
    390000  295.7669393828 -176833.6260632969 -179541.0966390483
    390100  303.5346139751 -176781.2443926768 -179559.8207872348
    390200  302.4017768144 -176791.9838663921 -179560.1901929289
    390300  302.7977160241 -176842.9502483323 -179614.7810291849
    390400  297.2778113830 -176863.2557559717 -179584.5569562435
    390500  300.2975138041 -176844.4481510881 -179593.3919116466
    390600  303.1056813216 -176818.8350630789 -179593.4849791036
    390700  304.0732926084 -176816.2000008717 -179599.7074960879
    390800  297.2633592740 -176825.3330177889 -179546.5019224769
    390900  301.3286273541 -176860.9292417447 -179619.3118855084
    391000  293.6853542604 -176915.6641377486 -179604.0797424416
    391100  295.7718240642 -176866.8507685170 -179574.3660589719
    391200  304.3084164870 -176806.9735702342 -179592.6334053442
    391300  300.6172492531 -176856.1187693042 -179607.9894097978
    391400  295.4589829694 -176885.2878776570 -179589.9393995628
    391500  300.5028572800 -176886.4585151989 -179637.2820038297
    391600  298.8325359138 -176917.1485616205 -179652.6818154455
    391700  299.0409178647 -176922.8450873220 -179660.2858836254
    391800  308.6555328800 -176839.5481456397 -179665.0017783524
    391900  300.7957884255 -176839.8030326276 -179593.3080327852
    392000  297.9490491943 -176899.8454307792 -179627.2911873947
    392100  292.8557220607 -176973.1583268068 -179653.9794222082
    392200  295.5594770560 -176954.4119387852 -179659.9833903592
    392300  301.6812827747 -176839.5643240585 -179601.1751994049
    392400  303.2956663954 -176810.2419327626 -179586.6309850078
    392500  300.9530231053 -176819.8651736755 -179574.8095107315
    392600  303.8698238354 -176901.2306608752 -179682.8755891756
    392700  294.0096479263 -176967.8555332809 -179659.2397441345
    392800  293.3790673190 -176914.7476984359 -179600.3595317430
    392900  306.1893380662 -176830.2471032606 -179633.1250217766
    393000  299.8627786568 -176847.4286419775 -179592.3928075820
    393100  301.8367465203 -176875.0005229033 -179638.0345238955
    393200  286.5537744042 -176931.0667267455 -179554.1993668874
    393300  305.5315763323 -176842.5273579062 -179639.3840810032
    393400  300.6050591476 -176796.4332685987 -179548.1923200417
    393500  295.8152075052 -176819.1911191976 -179527.1035446069
    393600  302.4829733570 -176832.8520505285 -179601.8016557106
    393700  290.5124617242 -176929.3077434610 -179588.6784751889
    393800  294.5580907655 -176970.4502986654 -179666.8549923788
    393900  299.0041832340 -176925.0641339911 -179662.1686589998
    394000  295.3122620951 -176843.3512333833 -179546.6596624778
    394100  298.8982521921 -176818.1264092986 -179554.2612343815
    394200  301.7591230564 -176822.2667656595 -179584.5901962117
    394300  296.7706552691 -176833.0541864648 -179549.7128453543
    394400  299.4341636367 -176840.5538742225 -179581.5944689313
    394500  300.7639708284 -176781.1865788915 -179534.4003186125
    394600  302.5908362878 -176767.0976526479 -179537.0346423962
    394700  303.0505827251 -176837.5618278935 -179611.7073676374
    394800  294.6158386243 -176918.7775980136 -179615.7109195336
    394900  301.5181966191 -176873.4949434644 -179633.6129171077
    395000  300.9028884996 -176830.0426393556 -179584.5280408390
    395100  303.7799866103 -176819.8330810762 -179600.6556333388
    395200  294.6515367904 -176891.9563142916 -179589.2164192402
    395300  298.2227166784 -176961.6648587979 -179691.6157860798
    395400  291.0417351801 -176961.2894170438 -179625.5051537993
    395500  301.8515931801 -176832.5731263596 -179595.7430346808
    395600  297.2664959794 -176828.8860248730 -179550.0836431749
    395700  303.5105764877 -176833.7824521316 -179612.1388059030
    395800  297.1491969836 -176901.8159834445 -179621.9398388023
    395900  295.3281324989 -176944.1345062805 -179647.5882141254
    396000  300.7298945989 -176871.9665746388 -179624.8683782498
    396100  297.0588204073 -176808.9105897664 -179528.2071318287
    396200  299.8197794872 -176800.1423002543 -179544.7128485508
    396300  298.9248502398 -176845.0477528959 -179581.4260583074
    396400  297.5221571240 -176901.8654024554 -179625.4033601737
    396500  298.7288730325 -176868.6275963800 -179603.2119131759
    396600  302.2699254066 -176787.5672950333 -179554.5666448620
    396700  303.6712729700 -176799.9900011621 -179579.8173814056
    396800  297.5279305536 -176839.9281085494 -179563.5189166330
    396900  297.9265878509 -176866.6978586878 -179593.9380026459
    397000  300.4096269251 -176845.7313229126 -179595.7013745672
    397100  304.4299326581 -176749.5164938263 -179536.2886961887
    397200  298.5015383268 -176743.9965809196 -179476.4998604373
    397300  299.8267957986 -176796.9292554882 -179541.5640315737
    397400  297.4719028912 -176879.3755416085 -179602.4534686799
    397500  295.9427488977 -176918.4400138913 -179627.5199618383
    397600  300.9372100607 -176873.4751025738 -179628.2746859494
    397700  302.5369284665 -176765.7920325470 -179535.2355464517
    397800  302.5173261566 -176756.5033176770 -179525.7673907109
    397900  303.8600119983 -176812.4674978374 -179594.0226079168
    398000  295.4453806968 -176885.3580709335 -179589.8850767151
    398100  302.4483816339 -176872.8404037718 -179641.4733539797
    398200  297.6856066465 -176871.0290619692 -179596.0632476757
    398300  301.7304211876 -176878.8676385106 -179640.9283302133
    398400  298.7896327625 -176909.1991441122 -179644.3396595878
    398500  302.5829062977 -176904.5736425382 -179674.4380406208
    398600  297.1904176959 -176886.3717334269 -179606.8729259736
    398700  302.0753648689 -176844.8131558058 -179610.0314853072
    398800  296.8654793018 -176843.1828489240 -179560.7095334249
    398900  307.0324186705 -176834.8445840850 -179645.4401194985
    399000  300.7285474637 -176821.8402805119 -179574.7297523557
    399100  299.3989724378 -176839.6412453571 -179580.3596974504
    399200  297.0467448144 -176843.3775576464 -179562.5635589147
    399300  305.3322210566 -176816.3021648686 -179611.3339762831
    399400  297.2011690669 -176842.8690611512 -179563.4686724761
    399500  299.9248831781 -176894.3950727259 -179639.9277473207
    399600  292.7764851223 -176934.5032120853 -179614.5989671913
    399700  300.8359512783 -176882.3961323151 -179636.2687859452
    399800  305.5584472288 -176815.8907329682 -179612.9934340698
    399900  295.7736881721 -176827.7203704077 -179535.2527250325
    400000  297.9743669338 -176811.1239163907 -179538.8014333060
    400100  306.2887240466 -176702.9208666905 -179506.7085711953
    400200  315.5848240256 -176705.1934760501 -179594.0783087702
    400300  302.6688781981 -176802.4066044538 -179573.0579951298
    400400  304.2418205719 -176871.3276885769 -179656.3779001741
    400500  296.6119085173 -176933.5316941215 -179648.7371745031
    400600  297.6366812043 -176940.4470718028 -179665.0333907012
    400700  301.9089669503 -176874.4352523725 -179638.1303640676
    400800  302.5700269390 -176775.9869446385 -179545.7334442000
    400900  306.4316050136 -176789.4476788678 -179594.5433254129
    401000  293.2479016805 -176862.8944643985 -179547.3055985757
    401100  298.8811583734 -176852.5985616089 -179588.5769087197
    401200  301.5997909198 -176814.9985842120 -179575.8634776043
    401300  303.6458115200 -176805.0001181992 -179584.5944226066
    401400  298.1365138928 -176840.7316813598 -179569.8935025092
    401500  298.2154320247 -176897.7637536015 -179627.6479966701
    401600  292.5136112604 -176928.8906845060 -179606.5800744931
    401700  298.2379463592 -176882.5012622750 -179612.5916030856
    401800  306.8184007160 -176776.0680986293 -179584.7044992056
    401900  303.3746757354 -176781.8246218938 -179558.9369309834
    402000  300.5769409892 -176839.5067634318 -179591.0084193497
    402100  297.9049757958 -176896.2881708480 -179623.3304765911
    402200  299.4418284338 -176886.8285902133 -179627.9393489932
    402300  298.2109880825 -176851.4534417929 -179581.2970047145
    402400  304.8205948974 -176824.5965230255 -179614.9448739595
    402500  297.8418028864 -176822.5915755578 -179549.0555922134
    402600  300.8025288563 -176795.0925142960 -179548.6592168139
    402700  303.3521589898 -176803.0328763197 -179579.9390655961
    402800  299.9059631030 -176853.9935436387 -179599.3530225858
    402900  295.0055956439 -176932.2526012735 -179632.7537849236
    403000  300.7409322522 -176950.6326412141 -179703.6354842501
    403100  297.8778150272 -176923.7459991632 -179650.5396733931
    403200  309.7157999983 -176819.2525103632 -179654.4119000181
    403300  301.4546506202 -176842.6689709041 -179602.2052401735
    403400  306.6818772153 -176829.3411854137 -179636.7278406271
    403500  300.8105196525 -176876.5060198030 -179630.1458706096
    403600  295.7481475770 -176944.7561070427 -179652.0546613319
    403700  295.4856625724 -176910.7125204863 -179615.6082692830
    403800  301.9857447542 -176852.7993080047 -179617.1972489124
    403900  301.1976345555 -176829.5270640590 -179586.7105908816
    404000  301.3108539692 -176846.8290002928 -179605.0489452893
    404100  299.5601260454 -176869.6829583669 -179611.8766214879
    404200  296.3464771816 -176887.2298041262 -179600.0055081013
    404300  300.9917665234 -176827.8864918099 -179583.1854887365
    404400  307.7300777359 -176725.7290203888 -179542.7109740931
    404500  299.9504996121 -176775.1261158929 -179520.8932850579
    404600  299.0082412490 -176817.5845125806 -179554.7261849330
    404700  304.1589742558 -176824.6846490184 -179608.9764798323
    404800  299.3482990718 -176874.8176898928 -179615.0722745650
    404900  292.6420091137 -176977.0608122527 -179655.9255648764
    405000  296.2794634407 -176944.0558801578 -179656.2181358140
    405100  301.2709117817 -176873.5629624937 -179631.4172740032
    405200  295.9885534060 -176841.5638323028 -179551.0630778176
    405300  300.5286582280 -176814.2153737436 -179565.2750459989
    405400  308.3018990324 -176799.4097121842 -179621.6261567278
    405500  296.3890645615 -176916.6607188078 -179629.8262705400
    405600  296.4529400714 -176936.8935114010 -179650.6437838732
    405700  298.0683807870 -176895.5659403415 -179624.1040664302
    405800  297.1243832691 -176829.9425972017 -179549.8393061372
    405900  299.8227878278 -176770.3599574795 -179514.9580443295
    406000  301.3308757862 -176773.8304502659 -179532.2336763296
    406100  303.3568105539 -176798.6430363230 -179575.5918063324
    406200  300.2492019424 -176838.8171776437 -179587.3186881510
    406300  295.6071061834 -176878.8252425794 -179584.8326944088
    406400  301.5489302886 -176837.7511054827 -179598.1504172159
    406500  304.2168791391 -176722.7564665296 -179507.5783625630
    406600  301.6272005391 -176640.5351350589 -179401.6509379609
    406700  304.3676125156 -176684.5564088852 -179470.7581284462
    406800  305.4118702875 -176770.6386325682 -179566.3995584315
    406900  300.6507732290 -176819.8705028899 -179572.0480241269
    407000  301.5968468569 -176831.1783245590 -179592.0162678002
    407100  295.1903307560 -176826.8740228155 -179529.0662841818
    407200  298.1010480798 -176765.6824160491 -179494.5195807472
    407300  306.0392146448 -176702.0423743668 -179503.5460529248
    407400  301.8232480027 -176739.5898193544 -179502.5002540037
    407500  302.4978655561 -176835.0610572768 -179604.1469866564
    407600  295.5992379141 -176861.4221372505 -179567.3575624097
    407700  298.5257041168 -176827.4890087322 -179560.2135035262
    407800  305.2915051446 -176765.1116367165 -179559.7707319173
    407900  304.8625637049 -176751.9879601022 -179542.7204963401
    408000  300.8495847025 -176862.5566535976 -179616.5541085154
    408100  294.5382043640 -176910.8170519045 -179607.0397041532
    408200  303.5576794032 -176885.1434898791 -179663.9310269259
    408300  299.8884368642 -176837.7519913735 -179582.9510339445
    408400  301.0081455247 -176759.9004483221 -179515.3493797347
    408500  308.7873730350 -176754.0264692005 -179580.6869756129
    408600  300.8430381620 -176808.4769397998 -179562.4144672428
    408700  303.3218185729 -176835.9360590152 -179612.5645100628
    408800  294.4588346578 -176896.4769355047 -179591.9730320926
    408900  297.8728394361 -176883.7842937129 -179610.5324210444
    409000  298.3698670547 -176810.9958291172 -179542.2937809002
    409100  298.8535456572 -176701.8321886665 -179437.5577671044
    409200  305.3445068934 -176722.9128692019 -179518.0571459970
    409300  301.9951250646 -176800.2464620300 -179564.7302709332
    409400  296.0233746600 -176853.0611415447 -179562.8791431744
    409500  298.9373745302 -176836.2998061131 -179572.7927597264
    409600  304.5525760310 -176778.1228411990 -179566.0177292952
    409700  299.1487351709 -176801.9694876033 -179540.3972508234
    409800  293.3480356734 -176936.5034301381 -179621.8311976617
    409900  292.3836233693 -176935.4730874648 -179611.9725595013
    410000  301.3815575295 -176827.0861614337 -179585.9533316046
    410100  298.1594225486 -176791.9767421033 -179521.3482706382
    410200  298.1264688261 -176785.2341961908 -179514.3040641197
    410300  298.9330362732 -176810.7966662971 -179547.2499072124
    410400  295.2270151984 -176879.2714642455 -179581.7995374797
    410500  295.1800108812 -176875.9656894597 -179578.0634819936
    410600  304.2880377370 -176774.9610330507 -179560.4343197039
    410700  300.7498386237 -176765.8725714328 -179518.9569439961
    410800  300.6161076984 -176807.4995543502 -179559.3597449739
    410900  305.8977199675 -176818.3806300779 -179618.5890567862
    411000  297.2256586737 -176847.9555153367 -179568.7793061786
    411100  297.5004358032 -176835.2897346146 -179558.6288538924
    411200  305.8902357750 -176752.7786102301 -179552.9185261340
    411300  309.7228537634 -176711.3572954955 -179546.5812557936
    411400  303.3797739325 -176800.3011973619 -179577.4601756926
    411500  297.0771628926 -176839.6070425042 -179559.0714929184
    411600  295.5430568674 -176859.1985531834 -179564.6196932402
    411700  298.8608230214 -176858.1905749151 -179593.9827708370
    411800  293.2122000433 -176889.0664631990 -179573.1507821735
    411900  299.7392642484 -176865.1253064502 -179608.9588128026
    412000  296.4233770501 -176818.2749166848 -179531.7545672594
    412100  300.6210650127 -176750.6105617613 -179502.5161319763
    412200  297.0445935318 -176744.7698567930 -179463.9361650750
    412300  309.0875477556 -176725.9240765512 -179555.3324026664
    412400  298.3561004865 -176823.3481447135 -179554.5200764000
    412500  294.6537272460 -176877.4543241574 -179574.7344806847
    412600  297.6343878455 -176839.2007237477 -179563.7660490846
    412700  303.7736886766 -176757.2780409746 -179538.0429415260
    412800  306.0756841223 -176735.0212225878 -179536.8587452103
    412900  300.0268685400 -176779.8842186433 -179526.3504741414
    413000  306.2826063580 -176787.4988248837 -179591.2305276534
    413100  304.0196709377 -176814.5728280357 -179597.5894668495
    413200  292.1029854875 -176882.6818041686 -179556.6122980465
    413300  289.4248897349 -176936.7070332855 -179586.1220574343
    413400  293.5004152169 -176921.6163826949 -179608.3390428700
    413500  301.0323839394 -176824.5846390194 -179580.2554505201
    413600  306.2249614294 -176760.5285494127 -179563.7325666053
    413700  307.4570897450 -176753.4545433199 -179567.9375464839
    413800  289.9248118764 -176840.0021930012 -179493.9935382601
    413900  301.4159811608 -176832.0650562735 -179591.2473426949
    414000  302.0761723872 -176836.3958251107 -179601.6215466897
    414100  304.8583849126 -176867.0666041324 -179657.7608874225
    414200  295.6713099315 -176940.6449779755 -179647.2401552587
    414300  296.7878777252 -176889.0706123748 -179605.8869267926
    414400  303.1114154498 -176784.1951931098 -179558.8975997320
    414500  303.8642514166 -176759.9653734481 -179541.5592914494
    414600  303.9525680489 -176791.6211270802 -179574.0235015094
    414700  293.3562744851 -176871.5479871375 -179556.9511733007
    414800  298.2607705640 -176867.0809022681 -179597.3801773935
    414900  299.3314026806 -176879.6480895948 -179619.7480035580
    415000  295.4323461796 -176951.8407586912 -179656.2484456206
    415100  293.3508178280 -176957.0216879838 -179642.3749235393
    415200  303.5658676322 -176857.1463600832 -179636.0088527324
    415300  298.8006518438 -176838.5470746075 -179573.7884594981
    415400  302.2219783830 -176795.2705603091 -179561.8309998390
    415500  309.4892989774 -176758.0787442323 -179591.1647282158
    415600  302.5963330983 -176858.0357076259 -179628.0230155502
    415700  293.4505667088 -176921.0043929056 -179607.2707364649
    415800  294.3645400904 -176886.3112146318 -179580.9441323694
    415900  298.5019920067 -176807.8832982969 -179540.3907308309
    416000  306.1120082603 -176765.0099484132 -179567.1799846532
    416100  299.3478043467 -176775.3254938563 -179515.5755497811
    416200  305.9465633327 -176786.6949319848 -179587.3504741629
    416300  292.8185442239 -176905.4902091009 -179585.9709760690
    416400  299.6595646831 -176912.8467015189 -179655.9506326583
    416500  294.2526223462 -176853.8959792476 -179547.5043943819
    416600  298.6653783975 -176777.8308379108 -179511.8339205210
    416700  295.6576570629 -176751.5469436083 -179458.0171416084
    416800  310.2117521006 -176741.3745524408 -179581.0739211983
    416900  294.0390248240 -176821.8323470809 -179513.4854760444
    417000  293.5723968856 -176894.1269734167 -179581.5085586578
    417100  295.3794400095 -176871.4175946568 -179575.3409749257
    417200  296.4068248463 -176804.5060798406 -179517.8342104220
    417300  304.8563855763 -176759.1818180147 -179549.8577992452
    417400  297.9686055168 -176785.2433164938 -179512.8680930080
    417500  295.5174425365 -176818.4087690067 -179523.5954337448
    417600  304.7207577290 -176739.0730494201 -179528.5074841598
    417700  310.7893562606 -176683.6756889282 -179528.6624852489
    417800  301.8837893315 -176772.6705777271 -179536.1352117962
    417900  297.5851787071 -176827.4673291729 -179551.5821907271
    418000  294.6923486131 -176830.1638399095 -179527.7975390443
    418100  302.3210901033 -176777.0342432731 -179544.5019581973
    418200  295.7953590981 -176799.2205781816 -179506.9513099296
    418300  292.8521898559 -176874.7138304354 -179555.5025917955
    418400  300.0197867601 -176890.8035948004 -179637.2050232059
    418500  296.6938685264 -176914.1399553079 -179630.0957031588
    418600  300.7892079031 -176848.2639147738 -179601.7086763842
    418700  298.5463226284 -176779.7355810861 -179512.6488191308
    418800  306.6207090880 -176735.7247306115 -179542.5514486488
    418900  300.7273859334 -176745.9424621987 -179498.8213013155
    419000  294.9837017071 -176834.6291700844 -179534.9299351561
    419100  290.9365046412 -176900.5529652097 -179563.8054144916
    419200  298.8247045327 -176837.4139916355 -179572.8755564678
    419300  295.9429478814 -176801.1236363693 -179510.2054058258
    419400  300.2693846144 -176746.7898840015 -179495.4761480545
    419500  302.7615344240 -176726.4918102113 -179497.9913822486
    419600  300.0055891569 -176804.9592138276 -179551.2306764128
    419700  292.8737823430 -176878.2499499886 -179559.2363704358
    419800  300.4665847817 -176841.0920186032 -179591.5834663307
    419900  304.0504533204 -176794.4028292471 -179577.7012520752
    420000  302.3520648215 -176800.1121075707 -179567.8633671604
    420100  297.2540667008 -176899.0469284749 -179620.1307683190
    420200  298.7755114833 -176934.4978442412 -179669.5090925710
    420300  297.7711448695 -176904.5859800942 -179630.4031884823
    420400  297.4767027875 -176843.6262195954 -179566.7480852418
    420500  295.0052200562 -176813.8271278949 -179514.3248733893
    420600  302.2238718153 -176782.3720697224 -179548.9498418602
    420700  302.7200400027 -176826.8551286843 -179597.9748579819
    420800  297.6819633258 -176896.3763416717 -179621.3771761746
    420900  300.8154541397 -176884.7761720883 -179638.4611935248
    421000  295.4188812515 -176852.9785095607 -179557.2629376269
    421100  304.4149752348 -176812.2389839301 -179598.8742650278
    421200  300.1562607469 -176818.5794437939 -179566.2301643092
    421300  296.5198307925 -176847.7402486318 -179562.1028432910
    421400  291.4788344944 -176918.7203914759 -179586.9373649302
    421500  292.1855143918 -176916.6278600176 -179591.3138290696
    421600  308.1530699469 -176808.2317467290 -179629.0857997537
    421700  298.9925400570 -176814.4828390467 -179551.4807816250
    421800  296.6194063403 -176842.9212651093 -179558.1953810701
    421900  298.6433281652 -176881.1444916067 -179614.9457248987
    422000  293.9010490285 -176963.8293483131 -179654.2194375082
    422100  292.6980204386 -176960.0032508193 -179639.3807349019
    422200  302.3366809856 -176853.0518844514 -179620.6623193666
    422300  297.9858569822 -176817.0294943370 -179544.8121919327
    422400  305.9960195796 -176769.5125357812 -179570.6208037902
    422500  305.7566204996 -176814.6308966694 -179613.5476893010
    422600  296.4956038761 -176894.1004751014 -179608.2412949286
    422700  304.5866618945 -176891.9560209950 -179680.1629333922
    422800  289.0234998375 -176910.7921134100 -179556.5327872783
    422900  299.3236899541 -176820.6447909200 -179560.6741020636
    423000  304.7734599490 -176803.6972046429 -179593.6140790701
    423100  295.1323508648 -176844.6085677820 -179546.2700773014
    423200  302.7475071897 -176835.6600851306 -179607.0312509161
    423300  292.3476534701 -176886.7282321755 -179562.8984333213
    423400  296.8212975394 -176879.9663624708 -179597.0886041287
    423500  299.5390412262 -176794.2927958030 -179536.2934470629
    423600  302.1827568980 -176771.1657421633 -179537.3671455661
    423700  304.6080020518 -176776.2903592646 -179564.6926209058
    423800  307.0712706430 -176838.8287917461 -179649.7799807447
    423900  288.6968672700 -176929.6747382751 -179572.4253955201
    424000  297.0680502855 -176890.5556774492 -179609.9367104411
    424100  302.3811123214 -176827.4708818374 -179595.4880442070
    424200  298.8799337030 -176817.1676649790 -179553.1348013734
    424300  300.1499648930 -176846.5908589810 -179594.1839468233
    424400  297.5718849292 -176881.6054485772 -179605.5986179895
    424500  300.3412812282 -176902.5395050658 -179651.8839155861
    424600  298.9959487837 -176878.4375544132 -179615.4667007060
    424700  302.7891257385 -176787.1149392515 -179558.8670840488
    424800  303.8409824836 -176783.2184618972 -179564.5993745114
    424900  302.0788537642 -176801.4863972478 -179566.7366643329
    425000  300.3944361355 -176818.3748002781 -179568.2057944167
    425100  289.9397622356 -176902.0166761627 -179556.1448780210
    425200  300.9377457060 -176883.3108678828 -179638.1153545915
    425300  300.3239221250 -176830.4254012132 -179579.6109053280
    425400  304.1758890054 -176756.6392003584 -179541.0858699340
    425500  308.7080230558 -176674.1910382088 -179500.1251695422
    425600  305.5677748362 -176715.3790208834 -179512.5671075347
    425700  305.7907948318 -176732.0566863778 -179531.2863131585
    425800  295.4451072278 -176792.4483254533 -179496.9728278815
    425900  307.7990785496 -176809.7019657279 -179627.3155575495
    426000  294.6969643850 -176890.9855257371 -179588.6614779598
    426100  295.2961421755 -176893.7077244573 -179596.8685907176
    426200  301.2351775653 -176852.5498697467 -179610.0770678206
    426300  301.5236269981 -176805.3612001741 -179565.5288838739
    426400  303.3264408972 -176776.2060540213 -179552.8768181376
    426500  287.8874671446 -176892.1513530916 -179527.4927068211
    426600  297.5995628416 -176899.1002297060 -179623.3467646006
    426700  297.8009358973 -176847.1405923136 -179573.2305097862
    426800  306.4513031241 -176786.5385717107 -179591.8145360914
    426900  300.4030000285 -176802.5264487039 -179552.4358372979
    427000  298.8882212121 -176804.7313690095 -179540.7743698235
    427100  309.1103733732 -176751.6956671050 -179581.3129404686
    427200  311.0286175985 -176676.1718574550 -179523.3488682524
    427300  300.6402144774 -176732.2307937597 -179484.3116594701
    427400  297.2455878328 -176792.3912269046 -179513.3974506176
    427500  297.7535142523 -176814.8869259392 -179540.5427424647
    427600  294.3083297480 -176829.7606716048 -179523.8790360643
    427700  303.0291605579 -176740.1623226460 -179514.1117624219
    427800  302.8991305657 -176712.4105521848 -179485.1696886135
    427900  304.2817471479 -176754.0332908039 -179539.4489929788
    428000  299.0594283427 -176819.5518972863 -179557.1621397575
    428100  304.6948450879 -176838.5440379546 -179627.7412666238
    428200  295.4113560205 -176886.0387748177 -179590.2543164105
    428300  291.0578889277 -176879.8476202022 -179544.2112294561
    428400  305.8192010632 -176757.9327534722 -179557.4224128172
    428500  300.5938441649 -176756.5296004319 -179508.1859891639
    428600  300.7196657049 -176774.4065775156 -179527.2147451389
    428700  302.2473893351 -176840.2853000129 -179607.0783531182
    428800  292.1092713375 -176910.8779193261 -179584.8659543003
    428900  301.6535034233 -176889.8160143671 -179651.1725956506
    429000  302.0025857857 -176849.8258119774 -179614.3779168269
    429100  299.0679365522 -176823.3451161993 -179561.0332433963
    429200  294.1719450627 -176832.1817940228 -179525.0516838448
    429300  298.6650679991 -176803.4429340826 -179537.4431752850
    429400  301.5431147108 -176799.4781509381 -179559.8242264779
    429500  295.7342726611 -176890.5539319007 -179597.7254742715
    429600  295.4102915262 -176910.6266894094 -179614.8324865495
    429700  303.6173804963 -176788.8916515148 -179568.2256964081
    429800  297.9419127112 -176765.3280882746 -179492.7085170407
    429900  306.7995213675 -176758.7576395822 -179567.2212173250
    430000  299.1524913339 -176818.5446211360 -179557.0067685258
    430100  308.3568630397 -176861.5034588031 -179684.2230475890
    430200  287.8495334730 -176959.7945900081 -179594.7886963410
    430300  295.7879068119 -176911.9525289998 -179619.6150420158
    430400  299.6884484187 -176854.8998950534 -179598.2682298625
    430500  302.1765264795 -176806.2972457844 -179572.4416155143
    430600  299.9002860524 -176790.6828677712 -179535.9903786130
    430700  302.5868568386 -176805.4333648692 -179575.3339264704
    430800  297.4378579150 -176881.3189764609 -179604.0852535163
    430900  300.2428097085 -176934.2647700764 -179682.7077656426
    431000  295.1903665333 -176969.7784830653 -179671.9710719394
    431100  297.1008698729 -176923.6198976609 -179643.3013633767
    431200  299.8604334425 -176814.3787439909 -179559.3214413454
    431300  305.7210313482 -176809.4585319535 -179608.0495390857
    431400  295.2492154662 -176875.7761031876 -179578.5073991752
    431500  292.4858732868 -176895.4857149491 -179572.9211896487
    431600  302.3731841904 -176833.7700367268 -179601.7146244483
    431700  304.4740917810 -176752.2757459517 -179539.4521839131
    431800  302.8199990768 -176775.0906022199 -179547.1253636449
    431900  305.7809847418 -176821.0827408401 -179620.2225653933
    432000  305.4446940620 -176850.7937763945 -179646.8551733104
    432100  291.8208278319 -176876.2627455201 -179547.6103491263
    432200  308.9947985934 -176846.2403177015 -179674.7996117109
    432300  295.1556679802 -176896.4566978487 -179598.3316538194
    432400  301.4566056689 -176941.0313748438 -179700.5855407608
    432500  290.2777793196 -177046.5513314440 -179703.7737645607
    432600  285.1061338840 -177048.1580879329 -179658.0389287999
    432700  301.5246870980 -176959.8855253468 -179720.0629132722
    432800  299.1809149356 -176908.5326915095 -179647.2550304724
    432900  297.6853064224 -176852.3893081772 -179577.4207456120
    433000  304.8390926023 -176804.3071809365 -179594.8248611127
    433100  298.9768941877 -176844.3068435380 -179581.1615627700
    433200  292.4818093890 -176930.0034652260 -179607.4017387308
    433300  299.1895347653 -176930.4151910474 -179669.2164365146
    433400  298.7424960945 -176792.8443563354 -179527.5533795624
    433500  310.6058432298 -176747.2049015771 -179590.5118071962
    433600  304.9640141176 -176829.3036690551 -179620.9648892358
    433700  300.5686076943 -176865.8476776506 -179617.2730500229
    433800  305.8649029629 -176854.7931263218 -179654.7011439490
    433900  296.8212390846 -176870.1070047315 -179587.2287112906
    434000  296.4940146288 -176831.5682633402 -179545.6945350897
    434100  307.2963499307 -176753.3083420462 -179566.3199220737
    434200  301.0859160403 -176766.2502034660 -179522.4110514411
    434300  295.5097706301 -176837.6726689371 -179542.7891045254
    434400  300.7721922650 -176919.6647093861 -179672.9537086938
    434500  293.9500727770 -176953.3373458881 -179644.1762017939
    434600  296.9751630641 -176894.5333984992 -179613.0641355817
    434700  290.0319835411 -176859.8117745587 -179514.7841764872
    434800  301.0296365228 -176796.9081916506 -179552.5538531140
    434900  306.1905090287 -176789.4507603456 -179592.3393979309
    435000  299.6218272112 -176866.8982427335 -179609.6567225012
    435100  292.3017119173 -176911.8179715821 -179587.5676206448
    435200  296.4400896015 -176887.5419746447 -179601.1746130459
    435300  296.6042537665 -176854.8184629319 -179569.9538712076
    435400  294.6621584288 -176821.4187780935 -179518.7761142385
    435500  299.6599525485 -176772.3432254385 -179515.4507071239
    435600  300.0039353005 -176757.6684999298 -179503.9248230022
    435700  314.4639725038 -176739.2848867905 -179617.9093688389
    435800  296.5379308302 -176846.7303112868 -179561.2585949155
    435900  297.2787193257 -176887.6030163489 -179608.9125279902
    436000  293.8147675315 -176859.7472252178 -179549.3474877515
    436100  309.4707588095 -176804.6198075145 -179637.5360735467
    436200  298.3056854649 -176878.2574617212 -179608.9678908886
    436300  303.3335786214 -176922.0324681448 -179698.7685714717
    436400  295.6860496845 -176920.5019593067 -179627.2320652861
    436500  296.0345281112 -176867.3155204268 -179577.2356215042
    436600  304.2514742982 -176806.7786182611 -179591.9172007214
    436700  304.8292778635 -176820.2874691623 -179610.7153045561
    436800  303.7241280107 -176883.4067943742 -179663.7180132366
    436900  299.6586431315 -176920.5460574873 -179663.6415526803
    437000  299.4992964192 -176947.2274267412 -179688.8642513477
    437100  291.9387730435 -176964.0689058722 -179636.4961879260
    437200  302.5888390547 -176880.5653366365 -179650.4840435783
    437300  303.1497468598 -176824.6515654264 -179599.7048603689
    437400  304.1874985666 -176844.2059688991 -179628.7589131834
    437500  292.4822460689 -176917.2363225810 -179594.6385934827
    437600  306.3778242439 -176908.5874184036 -179713.1907521434
    437700  293.3712074824 -176938.3601668442 -179623.9000506752
    437800  295.1489567304 -176905.7628000756 -179607.5763208118
    437900  298.9562472465 -176870.8844683529 -179607.5501840883
    438000  307.0805107647 -176868.3811811259 -179679.4169548232
    438100  294.7921197709 -176904.8627763638 -179603.4097874276
    438200  303.4157033112 -176888.1366745185 -179665.6245528126
    438300  295.1853885239 -176903.6973958292 -179605.8444156682
    438400  297.5770792750 -176911.5785820544 -179635.6193008592
    438500  306.2773692012 -176856.2055339736 -179659.8892954557
    438600  307.9652299408 -176822.8672703062 -179642.0018232052
    438700  293.5604975764 -176911.5564063112 -179598.8290644706
    438800  302.1658395958 -176916.0870416439 -179682.1335829173
    438900  296.4022429848 -176929.3694651436 -179642.6556530546
    439000  294.3303066953 -176908.9563800580 -179603.2759229805
    439100  296.5450842958 -176891.6597725566 -179606.2535394937
    439200  298.0882445859 -176902.3336760878 -179631.0536367361
    439300  302.6281706175 -176911.7608616580 -179682.0396123866
    439400  295.0944417865 -176919.2663282638 -179620.5808155145
    439500  303.2802059398 -176845.4855028878 -179621.7330290758
    439600  300.8361964207 -176805.1542402069 -179559.0291378867
    439700  299.4625318827 -176847.4828788065 -179588.7831583589
    439800  293.7279267593 -176944.1045604082 -179632.9098766374
    439900  292.4970025211 -176938.5806783919 -179616.1180308558
    440000  305.3752712129 -176880.9459582852 -179676.3718537433
    440100  302.2748165448 -176882.7068835115 -179649.7510071500
    440200  294.3006617826 -176932.7584268670 -179626.8065982524
    440300  292.7788216734 -177003.2150681785 -179683.3322122314
    440400  299.9263827083 -176999.8113356322 -179745.3577370280
    440500  297.3977643512 -176893.6842752264 -179616.0835330858
    440600  302.5419094037 -176862.3186049438 -179631.8077146847
    440700  297.5808994483 -176852.6958031816 -179576.7714921114
    440800  301.2062614666 -176832.5681788192 -179589.8306769697
    440900  302.2037848793 -176887.4987562558 -179653.8926512216
    441000  292.3648994663 -176953.7736438732 -179630.1017160344
    441100  305.8971076860 -176900.8683619889 -179701.0711838310
    441200  300.2286177558 -176872.2336003305 -179620.5466818009
    441300  306.6206956942 -176789.2765288072 -179596.1031242365
    441400  304.9610415615 -176755.3806450275 -179547.0146542283
    441500  303.5687911597 -176808.6870478741 -179587.5763026917
    441600  299.7416304127 -176900.3784571459 -179644.2336235270
    441700  295.2720650633 -176938.2959736807 -179641.2364364266
    441800  294.4636988688 -176944.9716308051 -179640.5122547089
    441900  302.9919461973 -176864.4467161710 -179638.0554931721
    442000  304.7425133354 -176818.7055574290 -179608.3391444619
    442100  302.4483069704 -176860.4572192743 -179629.0894860074
    442200  305.0207588820 -176886.7895332309 -179678.9701988244
    442300  297.8911354623 -176886.6764370468 -179613.5920474407
    442400  307.3331754790 -176844.6602301947 -179658.0089137828
    442500  302.7028178935 -176880.6537137014 -179651.6157906461
    442600  295.0952384556 -176952.3749778387 -179653.6967578525
    442700  300.0776476944 -176928.9501442499 -179675.8812355638
    442800  297.5870768493 -176914.9283909909 -179639.0606282677
    442900  295.6390741124 -176902.4066558002 -179608.7067442143
    443000  300.7488751315 -176874.7745907981 -179627.8501434886
    443100  298.7668976180 -176854.7085981696 -179589.6409945938
    443200  303.0422050844 -176871.9770679403 -179646.0459181945
    443300  292.3909521189 -176937.1362650817 -179613.7028249876
    443400  296.1613137438 -176934.4805149803 -179645.5612203167
    443500  296.5922901578 -176901.7215167157 -179616.7474093075
    443600  308.3448578501 -176849.9194269105 -179672.5291193784
    443700  295.5940440900 -176881.4131680460 -179587.3010485880
    443800  299.0516120819 -176948.4153087761 -179685.9540006679
    443900  292.9570196208 -177033.9044472324 -179715.6528273533
    444000  296.9298783427 -176995.8949662513 -179714.0111639298
    444100  303.7941508380 -176932.3697987721 -179713.3220113335
    444200  297.5398919737 -176923.0051888283 -179646.7054925608
    444300  298.6102919802 -176878.4082686905 -179611.9070865093
    444400  305.6702436091 -176859.8543417643 -179657.9804344956
    444500  293.4866177667 -176895.1868566749 -179581.7832140575
    444600  297.9371735414 -176897.7478564311 -179625.0849025163
    444700  290.8012720088 -176883.4376501605 -179545.4521707755
    444800  304.6396580060 -176764.0743561357 -179552.7663985237
    444900  298.6853433534 -176783.7761016257 -179517.9619447934
    445000  301.0646594240 -176851.4903262084 -179607.4565896795
    445100  300.9080557817 -176894.4727245267 -179649.0054276597
    445200  301.2495821177 -176910.9219163408 -179668.5809746625
    445300  295.3938561895 -176898.0588373447 -179602.1141843002
    445400  309.1244531206 -176805.7524893611 -179635.4986496854
    445500  300.3804571848 -176805.9083033765 -179555.6113332540
    445600  305.3564078880 -176834.2805310542 -179629.5337503596
    445700  300.0392243952 -176933.3920974017 -179679.9714592348
    445800  293.6943680060 -176946.1116494748 -179634.6097666048
    445900  297.7219737709 -176895.3965795165 -179620.7636723407
    446000  298.5463241588 -176865.7569561313 -179598.6702081850
    446100  297.7874528010 -176843.2164071558 -179569.1828994524
    446200  301.7038980515 -176763.9942990907 -179525.8121962110
    446300  314.4810094246 -176657.9813663929 -179536.7618055673
    446400  305.1588865216 -176722.2979415276 -179515.7430368799
    446500  301.2846796633 -176791.0132547345 -179548.9935983633
    446600  299.6988725622 -176837.2336372094 -179580.6973953337
    446700  304.8318878075 -176881.7874198889 -179672.2391468868
    446800  298.7093884993 -176949.2116328172 -179683.6175868773
    446900  295.2223096534 -176961.8480060253 -179664.3330043820
    447000  298.8366124777 -176837.9871814481 -179573.5577524150
    447100  302.6632043779 -176805.8934137628 -179576.4928659048
    447200  301.1411896376 -176829.3872934884 -179586.0541197131
    447300  296.5388549308 -176902.2783721350 -179616.8151150435
    447400  301.6537243536 -176908.5475545849 -179669.9061582792
    447500  298.4782009009 -176866.9474040088 -179599.2370511506
    447600  303.5079612312 -176800.4945263106 -179578.8269398474
    447700  307.3175357862 -176782.3274065431 -179595.5329233255
    447800  297.7053029514 -176919.8530946704 -179645.0675816848
    447900  295.9125878003 -176939.9108570139 -179648.7147082337
    448000  302.7632822947 -176880.4898889032 -179652.0054610670
    448100  306.2974070328 -176824.7381024898 -179628.6052916382
    448200  299.0162510318 -176815.4189549212 -179552.6339493678
    448300  302.6174901698 -176814.6714915585 -179584.8524727467
    448400  296.2251501594 -176886.1667369868 -179597.8318051914
    448500  296.2707211830 -176916.1949505744 -179628.2771790122
    448600  304.2651649886 -176871.6570301639 -179656.9209381304
    448700  306.3239181989 -176798.9812784363 -179603.0911525925
    448800  308.1018281080 -176748.4868973691 -179568.8718791332
    448900  299.6956871191 -176835.6713416916 -179579.1059400537
    449000  297.1892972984 -176904.2250865286 -179624.7160228809
    449100  303.5561396673 -176893.4959857684 -179672.2694279685
    449200  301.2920176699 -176878.2677679965 -179636.3152842347
    449300  302.8569340857 -176833.5228823569 -179605.8957493526
    449400  300.5250597978 -176796.3037757646 -179547.3305077462
    449500  297.9797892149 -176855.0622057160 -179582.7893585594
    449600  301.8336176711 -176933.7659935348 -179696.7713528299
    449700  294.2580694277 -176942.0446145178 -179635.7028926049
    449800  293.7856441007 -176874.2806806152 -179563.6143452925
    449900  301.3228118866 -176841.1441483883 -179599.4735569694
    450000  295.7018430570 -176848.5355118656 -179555.4101914457
    450100  301.4186036398 -176800.3297941120 -179559.5360868838
    450200  307.3659319948 -176767.8432051489 -179581.4917440995
    450300  297.5875873941 -176857.8942661122 -179582.0311769507
    450400  298.6924784280 -176928.3760830033 -179662.6272411271
    450500  298.5101548364 -176940.7690698689 -179673.3512254980
    450600  298.7864381803 -176890.0110237650 -179625.1222958186
    450700  305.4300451201 -176812.7304851968 -179608.6577847070
    450800  298.7975684512 -176835.6487301993 -179570.8618895059
    450900  301.4438433120 -176848.8013985644 -179608.2387370032
    451000  306.8258725080 -176849.0330642802 -179657.7378621461
    451100  299.7748553649 -176914.8797114198 -179659.0390212612
    451200  302.0917876662 -176975.8945227274 -179741.2631876266
    451300  293.9680388051 -176976.4128707108 -179667.4161888537
    451400  300.0183510663 -176937.9456177663 -179684.3339037335
    451500  301.2804982594 -176896.2896640557 -179654.2317308305
    451600  298.6423347347 -176870.7767983765 -179604.5689377382
    451700  294.7371224314 -176889.2402723274 -179587.2838340248
    451800  311.8838366918 -176816.6796016082 -179671.6853458528
    451900  303.9465041267 -176795.8132546796 -179578.1601195547
    452000  300.7778208437 -176855.4102226735 -179608.7507463720
    452100  295.2426700121 -176942.4207973882 -179645.0921758461
    452200  300.3091526246 -176932.4579797150 -179681.5082828236
    452300  301.2600104918 -176895.7124500334 -179653.4669703974
    452400  294.8676567657 -176863.1353146405 -179562.3737964662
    452500  295.3886391769 -176822.8174303904 -179526.8250204597
    452600  301.1796754879 -176770.6461623155 -179527.6652906181
    452700  301.4202411537 -176782.7112768526 -179541.9325595371
    452800  306.3687875358 -176817.0031359575 -179621.5237470596
    452900  290.1239989647 -176931.3584693040 -179587.1731866469
    453000  293.8898283372 -176889.3590216814 -179579.6463959095
    453100  304.8944775851 -176829.2806233160 -179620.3053013732
    453200  302.0044285675 -176814.4557554868 -179579.0247292850
    453300  294.2124990438 -176876.7617593258 -179570.0028830351
    453400  298.9567904517 -176906.3226371342 -179642.9933254069
    453500  298.9121682620 -176886.8261053390 -179623.0883190680
    453600  303.4924941980 -176810.4581208499 -179588.6489481175
    453700  304.4453539907 -176813.6922656766 -179600.6056359609
    453800  296.0189490791 -176897.1067496839 -179606.8842392465
    453900  299.9900422509 -176919.5738931914 -179665.7030383470
    454000  299.0522742776 -176920.6290892388 -179658.1738429147
    454100  294.9445089389 -176906.1341255587 -179606.0761173776
    454200  300.9234212190 -176877.6273926597 -179632.3007520457
    454300  299.6668040401 -176848.0063374215 -179591.1765381240
    454400  301.1372342597 -176815.9873961036 -179572.6180145311
    454500  305.3581674390 -176784.5708598479 -179579.8401862022
    454600  300.5056880551 -176813.7466445243 -179564.5960462620
    454700  295.6837431905 -176893.4249649094 -179600.1339570870
    454800  298.7114046986 -176886.0561484563 -179620.4805589410
    454900  306.6866258468 -176807.1852990703 -179614.6154235779
    455000  300.4087930783 -176797.5936982545 -179547.5561168191
    455100  304.5676453379 -176843.0005442956 -179631.0333778466
    455200  295.6480023225 -176883.2886196451 -179589.6704374988
    455300  300.7361436085 -176863.8931155977 -179616.8521230654
    455400  305.2896695846 -176847.8551026968 -179642.4973950566
    455500  298.8771892867 -176925.8776136525 -179661.8196274749
    455600  294.7314365473 -176977.9923309042 -179675.9838436333
    455700  295.2535073910 -176931.2681684564 -179634.0387530146
    455800  302.1687475658 -176883.3065983903 -179649.3797594180
    455900  301.4546806820 -176879.1429840447 -179638.6795285017
    456000  290.8997879551 -176906.2368320588 -179569.1531743121
    456100  297.0363908206 -176872.9258099369 -179592.0170300453
    456200  297.0067991037 -176800.4924718195 -179519.3128073496
    456300  308.8065630569 -176776.5779838000 -179603.4141569710
    456400  297.0047433196 -176856.9809640533 -179575.7824807958
    456500  300.2225236742 -176881.5439932395 -179629.8012890747
    456600  299.0522121703 -176887.2888306830 -179624.8330158242
    456700  297.6331356380 -176878.8237358812 -179603.3775984257
    456800  303.0199161733 -176853.1540869164 -179627.0189029699
    456900  295.7599095085 -176877.8795776825 -179585.2858014887
    457000  298.1258281660 -176957.2079361774 -179686.2719394608
    457100  290.8608410226 -177000.5072898437 -179663.0671092416
    457200  298.2559100559 -176927.4530328436 -179657.7078145492
    457300  300.3927949334 -176850.3302737148 -179600.1462441777
    457400  302.7712481686 -176838.2854222034 -179609.8739145164
    457500  296.0345235147 -176869.8876911700 -179579.8077501706
    457600  293.8793832609 -176909.7718377484 -179599.9635970413
    457700  296.6568215440 -176955.7573770726 -179671.3739943402
    457800  293.7374399486 -176974.7463474304 -179663.6387480377
    457900  295.5560660222 -176958.1058636879 -179663.6460904281
    458000  304.0170525063 -176855.0550152572 -179638.0476847726
    458100  303.4728864470 -176839.6052570850 -179617.6165936738
    458200  302.0275915212 -176832.9974925042 -179597.7785015485
    458300  306.5686820061 -176829.8585997219 -179636.2090583315
    458400  296.6241802944 -176923.2989048508 -179638.6167219110
    458500  297.5430444445 -176914.7075809551 -179638.4367426190
    458600  299.0478887003 -176854.3601788652 -179591.8647866697
    458700  298.9190387918 -176836.6415082338 -179572.9666152571
    458800  304.9877143835 -176814.7789039171 -179606.6570779351
    458900  301.0646365792 -176851.3296016564 -179607.2956560044
    459000  300.1965706455 -176872.1893838534 -179620.2091039079
    459100  293.7238514609 -176903.6165372102 -179592.3845478818
    459200  291.0915262446 -177003.4024234935 -179668.0739510228
    459300  293.4347275824 -176962.9760556827 -179649.0974068069
    459400  296.7553258367 -176870.7428462533 -179587.2611784817
    459500  296.0511890296 -176830.9295057462 -179541.0021219980
    459600  303.1168911338 -176789.9172698861 -179564.6698012902
    459700  296.5876175780 -176837.8645992528 -179552.8477187330
    459800  295.6917447727 -176902.3243090751 -179609.1065482773
    459900  294.9073852252 -176873.8348198014 -179573.4369786333
    460000  305.6624823042 -176809.1512574643 -179607.2063026855
    460100  303.8764999971 -176827.9429107366 -179609.6489530728
    460200  298.0191299584 -176881.8944462631 -179609.9817269349
    460300  301.0259123152 -176900.9048122032 -179656.5163820187
    460400  297.8692047180 -176884.1900852800 -179610.9049401568
    460500  305.4348833570 -176796.6116544717 -179592.5832435305
    460600  307.0984343291 -176796.6140316635 -179607.8138788828
    460700  297.7205369103 -176885.1443289233 -179610.4982686290
    460800  300.7613980707 -176882.7915726137 -179635.9817611366
    460900  304.8125443339 -176895.8556782367 -179686.1303337677
    461000  295.1702572803 -176973.6363362697 -179675.6448436810
    461100  303.4505233068 -176966.0090183659 -179743.8156412558
    461200  299.3718960028 -176853.1709310118 -179593.6415235870
    461300  302.1784060108 -176800.9681335373 -179567.1297086240
    461400  298.6653943502 -176842.9923283341 -179576.9955569766
    461500  298.7625142276 -176898.5050069425 -179633.3972775146
    461600  297.2412499300 -176937.8059504816 -179658.7724647391
    461700  295.3483612993 -176913.0748703647 -179616.7137540173
    461800  298.3743871094 -176790.9568745055 -179522.2962031754
    461900  301.2958648177 -176792.9188838073 -179551.0016170961
    462000  296.9897330057 -176848.7876958734 -179567.4518071877
    462100  297.4847944339 -176864.6558552792 -179587.8517924039
    462200  306.0126116788 -176819.3394540312 -179620.5996072382
    462300  305.4613842143 -176777.3038580687 -179573.5180377683
    462400  295.0132595258 -176846.9000034744 -179547.4713428181
    462500  302.8516674561 -176893.5988116225 -179665.9234675346
    462600  295.3098943999 -176945.3736700393 -179648.6604250920
    462700  298.4768518268 -176996.4806932496 -179728.7579908755
    462800  290.0049956966 -177073.1390165327 -179727.8643699068
    462900  296.2608231601 -176987.4929244880 -179699.4845457548
    463000  299.9541360244 -176933.1518369536 -179678.9522940823
    463100  297.4870767736 -176898.3657760949 -179621.5826059125
    463200  302.3030032870 -176820.2074390030 -179587.5095859861
    463300  302.6350363133 -176800.7741029642 -179571.1157027372
    463400  298.1418482632 -176854.4096606016 -179583.6203129386
    463500  292.8427878291 -176899.5686675778 -179580.2713621477
    463600  302.7669010841 -176869.5324172587 -179641.0811160657
    463700  301.3182767425 -176827.8560817514 -179586.1439753167
    463800  303.7827699874 -176807.8761337175 -179588.7241652032
    463900  299.7603748381 -176824.2729313739 -179568.2996854926
    464000  303.8493663587 -176812.7270609493 -179594.1847201238
    464100  292.0783987516 -176836.3778678640 -179510.0832930974
    464200  304.6778133963 -176836.8525661875 -179625.8938856001
    464300  295.2306585976 -176896.9273723508 -179599.4887975072
    464400  295.4725489599 -176968.0787825752 -179672.8544884759
    464500  292.1208143635 -176921.4662279495 -179595.5599285644
    464600  296.4176993869 -176837.2201561294 -179550.6478329908
    464700  306.9182086020 -176819.6439274889 -179629.1939762069
    464800  299.1288418529 -176864.1154181085 -179602.3610765490
    464900  302.8720421890 -176886.6770278570 -179659.1881954526
    465000  293.8621531127 -176962.7343484817 -179652.7683818314
    465100  295.6462401885 -176977.1724250178 -179683.5381121773
    465200  299.9844976352 -176863.7440433395 -179609.8224327081
    465300  304.5457676055 -176811.1119096603 -179598.9444729688
    465400  302.9884973868 -176798.9688400908 -179572.5460464469
    465500  300.1538478728 -176841.5576622337 -179589.1862951366
    465600  294.6934967397 -176912.4939935705 -179610.1382027340
    465700  298.9517570935 -176915.8852443927 -179652.5098569635
    465800  307.4541572183 -176803.9882405479 -179618.4443991641
    465900  307.2010523096 -176788.5357084499 -179600.6749276055
    466000  302.4304436557 -176842.2262568958 -179610.6950016379
    466100  300.2022553838 -176870.4763361712 -179618.5480947051
    466200  298.5350277130 -176896.4646090304 -179629.2744526551
    466300  294.4983865682 -176912.3287255963 -179608.1868830477
    466400  301.5358012072 -176823.9726379501 -179584.2517651839
    466500  303.1864581111 -176789.2857203320 -179564.6750725534
    466600  306.4788283244 -176796.7230492600 -179602.2509811872
    466700  297.7565235234 -176887.2159738507 -179612.8993374469
    466800  295.0140230839 -176931.1900945069 -179631.7684235133
    466900  297.7333951370 -176928.6389389389 -179654.1105837217
    467000  298.7875802679 -176847.2360217527 -179582.3577485536
    467100  302.2575093386 -176768.4185632679 -179535.3042555693
    467200  299.3343526397 -176779.0726303324 -179519.1995484208
    467300  309.0479712498 -176799.1429290880 -179628.1889691919
    467400  299.9246348080 -176900.3420920570 -179645.8724930546
    467500  295.4596449447 -176907.1858704515 -179611.8434521237
    467600  301.2763960753 -176831.8731125045 -179589.7776276079
    467700  297.8963091110 -176825.9431122378 -179552.9060825613
    467800  298.3904231371 -176872.8672222109 -179604.3533457637
    467900  296.7427953006 -176914.3821400497 -179630.7857669020
    468000  294.3596864166 -176903.7143747290 -179598.3028616076
    468100  302.3062404340 -176864.9920595043 -179632.3238395503
    468200  299.1090352048 -176872.7257845163 -179610.7901315603
    468300  298.6725287331 -176826.2424600003 -179560.3109972663
    468400  305.1202281876 -176743.7112354526 -179536.8024498000
    468500  296.8548140377 -176749.6383008331 -179467.0673547847
    468600  303.3471325396 -176764.5885779699 -179541.4487547813
    468700  300.6847534673 -176878.9574891055 -179631.4460677429
    468800  298.7521031928 -176882.0913629459 -179616.8883302002
    468900  295.0359216781 -176858.0476669336 -179558.8264571528
    469000  302.3289147331 -176788.3472986674 -179555.8866407814
    469100  302.3357779356 -176759.6358087995 -179527.2379771342
    469200  305.7466390405 -176714.5590124716 -179513.3844341513
    469300  307.8880665938 -176746.8439412361 -179565.2721356352
    469400  302.1500973629 -176866.3798229063 -179632.2822587148
    469500  290.1967940066 -176903.3827817404 -179559.8638698221
    469600  301.8215349171 -176827.5908598540 -179590.4856128015
    469700  307.2915599541 -176793.1353498046 -179606.1030820622
    469800  304.2589200142 -176820.8516513164 -179606.0583923649
    469900  295.7130395678 -176890.5227057439 -179597.4998789419
    470000  289.8931662828 -176959.3607762855 -179613.0624356387
    470100  300.5748198685 -176916.9801778041 -179668.4624168398
    470200  303.8665638768 -176824.8541124903 -179606.4691989090
    470300  298.0200773506 -176813.9945161212 -179542.0904692850
    470400  302.5490731307 -176799.8604284719 -179569.4151154544
    470500  296.0124548709 -176834.2366499642 -179543.9546911062
    470600  295.1458857818 -176895.5722946873 -179597.3577037519
    470700  303.5501411380 -176917.5675824895 -179696.2861137470
    470800  291.8503612387 -176958.2736732503 -179629.8916276609
    470900  300.0310483524 -176918.8902059791 -179665.3947237626
    471000  302.2483049887 -176810.0867774513 -179576.8882125111
    471100  300.2154099593 -176792.4226166873 -179540.6147930951
    471200  296.9239084425 -176851.3135612411 -179569.3751100492
    471300  300.4284057003 -176882.4784312623 -179632.6203850955
    471400  299.1321263882 -176888.7459515266 -179627.0216768257
    471500  292.8336944951 -176854.4742903056 -179535.0937438815
    471600  310.0063424399 -176761.7767170017 -179599.5957518266
    471700  300.3126351345 -176781.8753049553 -179530.9574871952
    471800  297.9728965282 -176825.5610300594 -179553.2250867823
    471900  295.7222213244 -176880.5790293670 -179587.6402529858
    472000  295.3724186870 -176929.5634570236 -179633.4225636307
    472100  300.4903246979 -176912.4478411900 -179663.1566057163
    472200  301.9064019202 -176854.4287334754 -179618.1003647116
    472300  305.4242989040 -176780.9492970521 -179576.8239953119
    472400  307.5940071791 -176784.5947583523 -179600.3311129724
    472500  297.6490646371 -176867.6433374966 -179592.3430151765
    472600  298.9520485251 -176872.9597555193 -179609.5870358750
    472700  302.0529909434 -176864.0894719656 -179629.1029890389
    472800  300.6287503793 -176867.9905578605 -179619.9664804411
    472900  289.5505651714 -176919.2150329548 -179569.7804985527
    473000  297.6323933805 -176906.6338431606 -179631.1809110298
    473100  301.8024607581 -176827.8319503698 -179590.5520971757
    473200  302.3446742897 -176799.6461280233 -179567.3297341852
    473300  299.3775646545 -176872.0364733572 -179612.5589571536
    473400  289.2374358232 -176947.7249183195 -179595.4239766765
    473500  301.0203756952 -176909.9357664129 -179665.4966536338
    473600  295.9772458356 -176906.1952296937 -179615.5909649437
    473700  296.4125072306 -176908.4406688976 -179621.8208164092
    473800  297.5913082355 -176858.0258852489 -179582.1968569210
    473900  309.4330301548 -176766.8335579184 -179599.4044532928
    474000  301.1082702259 -176819.4840964490 -179575.8495761513
    474100  305.1644290922 -176889.4061681397 -179682.9020005586
    474200  291.8895060565 -176929.6279843495 -179601.6042730709
    474300  295.5945621927 -176895.8120522192 -179601.7046755083
    474400  303.1619698067 -176827.3773964748 -179602.5425811008
    474500  305.3737606044 -176820.3225589596 -179615.7346262047
    474600  298.8565402773 -176819.3414467427 -179555.0944381353
    474700  297.8471986019 -176850.5560111733 -179577.0694205735
    474800  297.5774887144 -176883.7251310304 -179607.7695978713
    474900  296.9193601779 -176882.3336794084 -179600.3535930951
    475000  300.7554149284 -176838.9329355068 -179592.0683539403
    475100  299.4129255168 -176803.6213464188 -179544.4675259409
    475200  299.9317936151 -176837.0155974826 -179582.6115306856
    475300  299.1880783339 -176901.6382464898 -179640.4261596860
    475400  301.4799593898 -176914.3277495310 -179674.0956969892
    475500  293.4991216439 -176934.9958206776 -179621.7066393984
    475600  295.1978654979 -176958.0561103979 -179660.3173453013
    475700  302.7351927396 -176873.2521470224 -179644.5105854988
    475800  303.0532361133 -176833.3203736747 -179607.4902027136
    475900  299.3269841409 -176818.9527452224 -179559.0122115746
    476000  295.3421600059 -176777.8760018076 -179481.4581184007
    476100  307.8230091412 -176687.7114072221 -179505.5440612983
    476200  306.3814262682 -176705.3567690637 -179509.9930759774
    476300  302.7843021965 -176797.7151454379 -179569.4231352055
    476400  303.3879050435 -176832.3191997075 -179609.5526107782
    476500  296.8384059851 -176865.0403353688 -179582.3191888968
    476600  296.2175712349 -176872.4853615316 -179584.0810517481
    476700  303.2562101305 -176812.4674694739 -179588.4953363998
    476800  303.6478508013 -176744.7099371852 -179524.3229093117
    476900  308.6212674483 -176740.3626852061 -179565.5026498379
    477000  300.0466165219 -176860.2123927198 -179606.8594225805
    477100  295.0541742970 -176883.0466059024 -179583.9924818296
    477200  303.1381605538 -176850.2918491987 -179625.2390823123
    477300  305.6844502621 -176865.2027283922 -179663.4588697861
    477400  293.0817564339 -176955.5857009123 -179638.4759302605
    477500  295.8811288148 -176943.3088463540 -179651.8247198923
    477600  299.1505899148 -176850.2782624744 -179588.7230041452
    477700  304.1003436975 -176810.3680946338 -179594.1232173493
    477800  301.3191277500 -176841.8032087639 -179600.0988925094
    477900  296.4994844623 -176901.3541717936 -179615.5305147695
    478000  303.0413869754 -176853.8493929025 -179627.9107541309
    478100  301.2177647374 -176803.6417318974 -179561.0095317667
    478200  307.1108935290 -176789.6787110943 -179600.9926106718
    478300  297.7191885626 -176880.9642161760 -179606.3058130155
    478400  296.6741124852 -176956.0525069734 -179671.8274066864
    478500  297.2579849857 -176927.1824706704 -179648.3021787601
    478600  302.6998017297 -176850.7767052577 -179621.7111720341
    478700  300.2174931279 -176807.1532511861 -179555.3644970606
    478800  293.3457945623 -176816.2095351302 -179501.5167873713
    478900  305.4486453042 -176810.8141032096 -179606.9116700639
    479000  289.0825876148 -176935.5161681434 -179581.7977355239
    479100  302.8044779923 -176912.3406477752 -179684.2333281423
    479200  300.5043223951 -176852.3051844733 -179603.1420848677
    479300  299.6063818917 -176806.7337338585 -179549.3508261267
    479400  297.2484650570 -176785.6272883237 -179506.6598503418
    479500  305.3143164928 -176777.7031372932 -179572.5710491186
    479600  297.6925878957 -176836.2799975935 -179561.3780901278
    479700  298.5279041608 -176873.2346661752 -179605.9793003207
    479800  299.3050589702 -176835.5245948722 -179575.3833567278
    479900  305.2240654752 -176757.3170373935 -179551.3587852970
    480000  302.5200371277 -176764.8404270815 -179534.1293165280
    480100  288.8465872981 -176872.2530111679 -179516.3742156800
    480200  298.5305648814 -176872.2661030012 -179605.0350935637
    480300  297.1660757367 -176866.4092005370 -179586.6875651428
    480400  303.8933245367 -176867.3143968123 -179649.1744521222
    480500  297.1681420038 -176925.3507585365 -179645.6480378906
    480600  295.5789424282 -176986.7680234448 -179692.5176623530
    480700  292.9160968268 -177035.1733862734 -179716.5471563692
    480800  289.5364571771 -177004.0547481093 -179654.4910681732
    480900  304.9917335229 -176895.9270568063 -179687.8420222981
    481000  299.5054901156 -176869.4261150188 -179611.1196371416
    481100  299.8067767548 -176827.8035596714 -179572.2550800754
    481200  301.2464158485 -176810.0048047956 -179567.6348788748
    481300  304.0141303041 -176804.7151226060 -179587.6810420851
    481400  310.3109537691 -176773.6169433754 -179614.2244109185
    481500  297.8708695507 -176832.1543807432 -179558.8844756108
    481600  298.4587448311 -176899.2831166899 -179631.3946616523
    481700  298.6243980222 -176936.8972449263 -179670.5251904082
    481800  298.4333625715 -176923.0131830704 -179654.8923771103
    481900  309.9026545409 -176811.5420763628 -179648.4119451443
    482000  301.2653286387 -176780.4978646800 -179538.3010677199
    482100  300.9365331853 -176813.9745138654 -179568.7679010781
    482200  292.7902992061 -176884.4422496345 -179564.6644597983
    482300  301.8836704554 -176891.1453637137 -179654.6089095834
    482400  302.7520097862 -176885.3904579157 -179656.8028407746
    482500  296.7662391927 -176931.9649546088 -179648.5831884361
    482600  287.8736927690 -176989.0789113218 -179624.2941734849
    482700  295.2857349180 -176927.2230179771 -179630.2886154975
    482800  304.6130424836 -176830.7828552960 -179619.2312573903
    482900  307.3402701742 -176819.7454117631 -179633.1590406714
    483000  292.8518858994 -176866.4356634763 -179547.2216423975
    483100  296.3550101566 -176864.4205133311 -179577.2743287371
    483200  298.7955787570 -176852.6581688499 -179587.8531143609
    483300  300.8088778639 -176826.6043164100 -179580.2291381726
    483400  299.2071214347 -176840.9213647011 -179579.8835997303
    483500  294.2203676066 -176917.3224511408 -179610.6356042065
    483600  296.4805981901 -176932.1678336661 -179646.1712904279
    483700  301.5739874051 -176850.2516330518 -179610.8803193246
    483800  303.6565853131 -176803.2673731445 -179582.9603015828
    483900  301.1525200143 -176811.6744961868 -179568.4450414459
    484000  297.9458867079 -176824.3570317780 -179551.7738387783
    484100  297.0557220943 -176885.0494519077 -179604.3176318039
    484200  292.2114856379 -176946.7600370328 -179621.6837486289
    484300  300.0624578713 -176867.8316662732 -179614.6237089184
    484400  301.2643009073 -176847.4583274319 -179605.2521225496
    484500  297.6175997249 -176860.3991343763 -179584.8107801210
    484600  301.4076708724 -176801.5414683784 -179560.6476818573
    484700  305.5062570448 -176749.7539363755 -179546.3788850011
    484800  302.2960257214 -176796.7503253450 -179563.9885992210
    484900  293.9531622110 -176861.3711391732 -179552.2382759668
    485000  297.0054312111 -176859.6757821287 -179578.4835958774
    485100  292.6570667366 -176840.3683121255 -179519.3709032487
    485200  305.8742573554 -176793.4509832794 -179593.4446316489
    485300  300.8588404495 -176816.2739035683 -179570.3560862202
    485400  291.6840059645 -176933.9536083324 -179604.0487353066
    485500  293.2971769242 -176921.3420519768 -179606.2042550688
    485600  296.1387998784 -176856.4382690434 -179567.3128809326
    485700  302.0921288269 -176796.2547616575 -179561.6265495652
    485800  305.0351123425 -176782.4945241587 -179574.8065823009
    485900  300.7445323868 -176835.1411279840 -179588.1769268955
    486000  297.9561747128 -176846.8597393202 -179574.3707234141
    486100  301.5901712480 -176828.5779886331 -179589.3548228987
    486200  301.9542939775 -176881.6084139834 -179645.7184523530
    486300  299.1198483622 -176925.6564195839 -179663.8197510022
    486400  295.8927768318 -176911.8286542602 -179620.4511545344
    486500  300.1437622789 -176862.9874454009 -179610.5237540944
    486600  300.2829194437 -176848.9809540099 -179597.7911168061
    486700  296.6391929860 -176858.1091973370 -179573.5644415917
    486800  301.2118909236 -176857.7952907920 -179615.1093213725
    486900  305.8279620681 -176857.9771511914 -179657.5470093683
    487000  290.3765444630 -176941.5520486600 -179599.6785845825
    487100  296.7058528057 -176977.5694970305 -179693.6349497852
    487200  299.8836338071 -176931.9212662612 -179677.0763413222
    487300  310.3891307338 -176838.6838027461 -179680.0069075138
    487400  300.2577147540 -176775.8525537042 -179524.4319910656
    487500  303.8718913105 -176804.3899588874 -179586.0538129943
    487600  298.2737324475 -176886.5995174741 -179617.0174465584
    487700  293.9280129539 -176923.4587604339 -179614.0956792271
    487800  301.5191777046 -176875.4923108065 -179635.6192653722
    487900  304.2441597384 -176847.7144896924 -179632.7861141773
    488000  297.9010433539 -176891.6886997453 -179618.6950076486
    488100  290.5983968775 -176977.9655046304 -179638.1228925664
    488200  295.1712694701 -176953.7942076134 -179655.8119806789
    488300  294.0903815115 -176872.3007627524 -179564.4240143075
    488400  301.2423281135 -176817.6872811881 -179575.2799358646
    488500  302.0944604531 -176817.9932458157 -179583.3863775869
    488600  300.8372334218 -176821.2142918926 -179575.0986823511
    488700  302.8755799097 -176846.4650185017 -179619.0085706322
    488800  292.7166773363 -176941.7752794245 -179621.3235500101
    488900  294.4205004937 -176935.8190754199 -179630.9642584751
    489000  302.3908473515 -176867.0343958993 -179635.1406733930
    489100  301.8929786033 -176816.8167595321 -179580.3655128175
    489200  299.7407698867 -176809.8257380631 -179553.6730271309
    489300  304.5654741808 -176840.4574357434 -179628.4703943756
    489400  301.9296387139 -176890.9802541227 -179654.8645965411
    489500  301.7324321895 -176922.2649208608 -179684.3440214114
    489600  300.7893134402 -176918.9659441869 -179672.4116718914
    489700  302.6805263911 -176916.0785288897 -179686.8365479130
    489800  294.0717940718 -176958.7676029386 -179650.7207038138
    489900  296.9179234072 -176976.0292652156 -179694.0360266062
    490000  297.7978814546 -176921.8126699837 -179647.8746268809
    490100  303.2055514585 -176838.8480097023 -179614.4121437170
    490200  302.8626536532 -176843.4842688694 -179615.9094931731
    490300  297.5957035498 -176899.2753777128 -179623.4865843896
    490400  298.2395256714 -176967.2435621879 -179697.3483601290
    490500  294.0367090427 -177025.9757572646 -179717.6076874093
    490600  286.9175906864 -177024.9196853534 -179651.3827243597
    490700  304.2054297943 -176898.1370721777 -179682.8541601340
    490800  303.0752096076 -176867.8301187332 -179642.2010946260
    490900  300.3602566180 -176879.3983554584 -179628.9164679805
    491000  300.5724893721 -176892.5763993487 -179644.0373048622
    491100  299.4326464670 -176848.3814597613 -179589.4081661963
    491200  300.1329415708 -176776.9163919672 -179524.3536471670
    491300  306.1163851608 -176749.7516055071 -179551.9617081905
    491400  303.5273532367 -176837.6484226075 -179616.1583518745
    491500  296.6233493548 -176867.8725264058 -179583.1827369888
    491600  303.8320171132 -176837.7013965164 -179619.0002395232
    491700  300.6412568529 -176820.1506767723 -179572.2410844581
    491800  305.4666181138 -176790.4890016073 -179586.7510927770
    491900  301.7239389969 -176755.4126598231 -179517.4140131139
    492000  297.6336966479 -176795.0770962354 -179519.6360943024
    492100  298.6801123310 -176872.5654065348 -179606.7033645697
    492200  292.2865830627 -176908.0225261942 -179583.6336846976
    492300  305.7229827803 -176867.4580610783 -179666.0669317516
    492400  298.8436708116 -176863.8260705060 -179599.4612539388
    492500  297.0810000889 -176857.9344429619 -179577.4340193306
    492600  305.6902616837 -176829.9771806049 -179628.2865201463
    492700  307.4792023680 -176837.9418231385 -179652.6272467496
    492800  294.9843208542 -176911.5145797897 -179611.8210125756
    492900  299.3024559644 -176951.7488229431 -179691.5837567083
    493000  296.9752378708 -176927.6338772840 -179646.1652991521
    493100  301.7344455454 -176816.1024012295 -179578.1999321762
    493200  299.2545782422 -176827.9298323650 -179567.3264902216
    493300  299.1726931710 -176893.5865093913 -179632.2335857647
    493400  301.9558239915 -176922.6770884255 -179686.8011326464
    493500  298.3063340471 -176913.7567926369 -179644.4731589696
    493600  300.4932102284 -176871.8505347199 -179622.5857135879
    493700  300.0272926126 -176738.4586374550 -179484.9287749425
    493800  301.0209619408 -176716.2484479605 -179471.8147017133
    493900  300.5136198450 -176769.8487353242 -179520.7707452033
    494000  294.1797992419 -176831.8909862182 -179524.8327737283
    494100  296.6307531169 -176812.0519972068 -179527.4299823287
    494200  306.6397161443 -176775.4966841454 -179582.4973940624
    494300  299.9323575395 -176844.8557086081 -179590.4568040125
    494400  293.0167911001 -176934.0406081508 -179616.3361404376
    494500  299.8606474604 -176891.4317698657 -179636.3764263542
    494600  300.8755054443 -176828.4502546122 -179582.6849897541
    494700  304.1949996511 -176812.2970284564 -179596.9186381760
    494800  297.9118743836 -176898.7775295398 -179625.8829854223
    494900  290.3729984826 -176955.3682114905 -179613.4622872678
    495000  300.9724825273 -176902.4385883711 -179657.5610582923
    495100  295.4358003344 -176873.1111613156 -179577.5504678122
    495200  307.5205096627 -176819.1033561693 -179634.1669095514
    495300  298.5074512478 -176812.5016885405 -179545.0590953364
    495400  300.5507542138 -176806.9460710476 -179558.2080114514
    495500  301.3349193317 -176834.4499567595 -179592.8901977128
    495600  298.5622623461 -176912.4969264832 -179645.5560777815
    495700  295.5740573879 -176948.7247263368 -179654.4296472555
    495800  299.7297398138 -176888.4672010764 -179632.2135201098
    495900  302.4368822098 -176822.6789963468 -179591.2066800483
    496000  296.2502326970 -176846.5506880599 -179558.4453635102
    496100  304.6633277058 -176863.1864218556 -179652.0951382765
    496200  300.6338326029 -176921.0512389381 -179673.0736845373
    496300  291.8303802050 -177008.6826969875 -179680.1177436640
    496400  294.0170559409 -176963.4176864177 -179654.8697107388
    496500  293.2167490027 -176920.2031515751 -179604.3291120315
    496600  294.7082689322 -176851.7649760785 -179549.5444108912
    496700  303.1461071481 -176815.4132426599 -179590.4332194354
    496800  297.0702806742 -176853.8957988756 -179573.2972489966
    496900  300.2547442611 -176875.4187321722 -179623.9709774403
    497000  299.0704622991 -176907.3348796272 -179645.0461276827
    497100  298.0037482365 -176942.1752795307 -179670.1217548791
    497200  296.7217260853 -176921.0464451892 -179637.2572030192
    497300  302.0539275651 -176832.4124624557 -179597.4345534280
    497400  300.2418031929 -176798.3668625068 -179546.8006443612
    497500  303.5526299238 -176784.4017569935 -179563.1430707644
    497600  305.2522163792 -176759.3091278652 -179553.6085710488
    497700  303.8570803198 -176753.4725406597 -179535.0008139559
    497800  302.4041324977 -176805.6171071955 -179573.8449978166
    497900  291.5266966150 -176893.6987084709 -179562.3538150155
    498000  298.3971473386 -176886.8452586651 -179618.3929360134
    498100  301.8364707835 -176831.2417341074 -179594.2732109863
    498200  302.5750482115 -176807.5552487713 -179577.3477134009
    498300  295.8209552611 -176826.2614723706 -179534.2265131270
    498400  294.4494806444 -176850.7156358478 -179546.1261051638
    498500  302.8234439011 -176856.8299462041 -179628.8962417844
    498600  295.1634669644 -176883.1573469263 -179585.1036953267
    498700  302.9912789218 -176858.5177454747 -179632.1204141908
    498800  298.2373260803 -176807.7354697235 -179537.8201324583
    498900  313.0581641344 -176741.5485956982 -179607.3042128113
    499000  299.4049864789 -176806.0552126830 -179546.8287177155
    499100  296.8891320569 -176877.0859718428 -179594.8291752638
    499200  303.0150000295 -176873.8943240081 -179647.7141373486
    499300  297.6144486261 -176909.1157195624 -179633.4985199354
    499400  297.2168742844 -176901.3541585516 -179622.0975364995
    499500  299.4950346432 -176801.1765865835 -179542.7743986046
    499600  307.0851322332 -176757.9467670492 -179569.0248459821
    499700  300.1809365055 -176785.6996760953 -179533.5762801741
    499800  304.7062880095 -176826.0006282599 -179615.3026062084
    499900  298.9322138210 -176867.5139378781 -179603.9596500107
    500000  298.4608586433 -176835.0774432718 -179567.2083382140
    500100  309.8083115182 -176761.6030432099 -179597.6092895778
    500200  300.3088823709 -176803.2189348282 -179552.2667640167
    500300  301.9044772846 -176810.6154869753 -179574.2694999673
    500400  301.3173215376 -176853.3574031611 -179611.6365527160
    500500  292.6637988665 -176921.6541843252 -179600.7184018207
    500600  301.9408772797 -176893.7755818465 -179657.7628028562
    500700  296.6402767708 -176911.5416519461 -179627.0068172400
    500800  301.0769712562 -176878.6306708015 -179634.7096376177
    500900  302.4869138176 -176772.8267633196 -179541.8124397440
    501000  301.0827148686 -176774.2043191205 -179530.3358633525
    501100  299.3628457595 -176825.6183644041 -179566.0061104390
    501200  300.9785421247 -176891.6460054002 -179646.8239452862
    501300  296.9461727695 -176914.8306930814 -179633.0960510453
    501400  298.0117129117 -176906.0336108177 -179634.0529953414
    501500  295.4708018709 -176893.7133635809 -179598.4730765105
    501600  314.2987420458 -176815.2146232668 -179692.3265745228
    501700  303.3412395704 -176826.1061212414 -179602.9123534144
    501800  292.3261670988 -176946.5016889478 -179622.4752023963
    501900  303.7186944014 -176962.9518319966 -179743.2133112322
    502000  293.7532560998 -176977.0586445524 -179666.0958272777
    502100  302.9814455413 -176884.6088842918 -179658.1215375771
    502200  298.9069474519 -176835.9893680990 -179572.2037901786
    502300  297.4352198365 -176828.9503322356 -179551.6924601415
    502400  302.4069529003 -176826.5351747765 -179594.7888835542
    502500  296.3608853503 -176867.4161922583 -179580.3237895844
    502600  293.9929717016 -176940.9034462606 -179632.1350018249
    502700  303.5503962392 -176930.0834312087 -179708.8042976798
    502800  285.9667437052 -176924.7142692162 -179542.4731906190
    502900  303.9478465194 -176826.4359237553 -179608.7950769840
    503000  296.9010874137 -176832.6161916511 -179550.4688352175
    503100  301.4028840402 -176834.7474889354 -179593.8098834288
    503200  303.2152248944 -176846.1785227053 -179621.8312080071
    503300  296.7610309674 -176919.9677130566 -179636.5382704371
    503400  299.8211457317 -176951.0005556500 -179695.5836106415
    503500  296.9386462872 -176965.1697421796 -179683.3662022155
    503600  302.6361394926 -176911.9928623283 -179682.3445606787
    503700  301.9806053654 -176822.7264493833 -179587.0773439777
    503800  304.9625229520 -176786.2603919667 -179577.9079619167
    503900  300.3963703468 -176837.1263333275 -179586.9750333670
    504000  298.7607869364 -176877.2243572735 -179612.1008161049
    504100  302.2266809529 -176855.9972035685 -179622.6006907420
    504200  295.9477411465 -176835.9746573114 -179545.1003046415
    504300  303.1800912804 -176830.7627200793 -179606.0937899013
    504400  293.2314495729 -176908.7693877940 -179593.0299182655
    504500  297.2744414430 -176921.0101428545 -179642.2804944675
    504600  302.0010676962 -176830.7799105208 -179595.3181186758
    504700  300.2214736200 -176783.1589202689 -179531.4066038369
    504800  303.4413203318 -176781.7952394031 -179559.5176176374
    504900  300.0595409861 -176853.3747800280 -179600.1401213085
    505000  297.1255831550 -176918.4075023528 -179638.3151951258
    505100  298.8156468238 -176915.3805503242 -179650.7592002769
    505200  295.8672462030 -176882.6005759772 -179590.9893671474
    505300  302.9026489129 -176851.1000449030 -179623.8913885198
    505400  299.0061618991 -176868.9859769841 -179606.1086148270
    505500  297.1461372997 -176919.1345415477 -179639.2303883516
    505600  297.0809502420 -176947.4480594757 -179666.9471795424
    505700  298.9652039406 -176900.9101081225 -179637.6578140422
    505800  302.8355499197 -176799.4638659053 -179571.6409807988
    505900  303.7768384623 -176791.1176697418 -179571.9114036447
    506000  299.1939951301 -176838.0275607193 -179576.8696366682
    506100  299.0708164493 -176901.8815333516 -179639.5960233219
    506200  295.0512962454 -176932.9425722548 -179633.8621023034
    506300  304.6860351177 -176824.8809224085 -179613.9975040151
    506400  305.4018663279 -176780.1379322098 -179575.8072811495
    506500  294.9077284519 -176800.6436148611 -179500.2489156140
    506600  304.7640550983 -176789.8913864768 -179579.7221682645
    506700  295.5860708776 -176915.9490162543 -179621.7639094710
    506800  297.0086392431 -176923.3997337064 -179642.2369139965
    506900  304.1423058833 -176856.0201814422 -179640.1594288464
    507000  298.4247547306 -176814.3713547520 -179546.1717520338
    507100  304.3759538193 -176769.0747014530 -179555.3527778726
    507200  297.8434402511 -176822.0047659490 -179548.4837711520
    507300  300.1021575393 -176911.5749851865 -179658.7304412787
    507400  296.3068456013 -176926.9167662243 -179639.3296800318
    507500  291.0210546163 -176884.2950953942 -179548.3215208695
    507600  303.0410896004 -176791.4481307316 -179565.5067697695
    507700  302.1374556263 -176793.4037896468 -179559.1905021428
    507800  295.6733221542 -176819.2601311308 -179525.8737284373
    507900  299.3884468687 -176776.3936794062 -179517.0157797278
    508000  307.1134808211 -176688.2472746367 -179499.5848584612
    508100  313.1801046501 -176697.1275233091 -179563.9993921535
    508200  299.6946789313 -176812.4112935362 -179555.8366628788
    508300  304.6437989979 -176810.6049146298 -179599.3348639371
    508400  299.6724317008 -176823.3896770105 -179566.6113937003
    508500  295.7974054267 -176860.4382132015 -179568.1876771804
    508600  299.1922231951 -176873.3905157541 -179612.2163712902
    508700  296.5695336619 -176885.6710767479 -179600.4886548361
    508800  291.0999074984 -176882.1830457489 -179546.9312958424
    508900  304.3054104783 -176785.3826338053 -179571.0149517079
    509000  305.4052834639 -176774.3384145485 -179570.0390441830
    509100  299.2986155928 -176821.1380963854 -179560.9378751289
    509200  294.5736420771 -176887.9281249317 -179584.4751764037
    509300  296.9029108628 -176940.2775602141 -179658.1468957569
    509400  290.7161176335 -176969.2605951824 -179630.4956068843
    509500  294.9691584527 -176885.5388768434 -179585.7065119795
    509600  305.6070050723 -176809.5354830736 -179607.0826859605
    509700  302.5628206272 -176772.1715582303 -179541.8520907260
    509800  294.8296602147 -176797.5077163276 -179496.3983751547
    509900  300.0889027447 -176843.7699230674 -179590.8040438733
    510000  295.1358016924 -176943.0119788522 -179644.7050774808
    510100  299.3455121276 -176969.6088300508 -179709.8379028473
    510200  293.3657498785 -176909.3147934803 -179594.8047180359
    510300  300.9331749050 -176872.5416617481 -179627.3043070353
    510400  298.8705673073 -176871.7357683710 -179607.6171641458
    510500  294.5080232462 -176853.2042269302 -179549.1505991839
    510600  306.7634015415 -176787.6250876657 -179595.7580220772
    510700  306.6424088130 -176738.5498344113 -179545.5751931997
    510800  306.5523225409 -176735.2470962697 -179541.4477992273
    510900  298.7375362957 -176860.5377235479 -179595.2013444411
    511000  293.5637979707 -176900.9624945281 -179588.2653647207
    511100  297.6476362330 -176843.3070419155 -179567.9936438877
    511200  307.8465789906 -176771.1132616477 -179589.1616757198
    511300  301.2698639371 -176797.8737041138 -179555.7184235824
    511400  299.2552161509 -176843.9036088713 -179583.3061061874
    511500  293.5698264008 -176860.1707353978 -179547.5287902471
    511600  311.2732077636 -176775.4170831223 -179624.8330888407
    511700  297.1023269791 -176763.3980730170 -179483.0928771819
    511800  301.1724150859 -176795.9496511446 -179552.9023172355
    511900  303.8929221058 -176884.9985684557 -179666.8549398858
    512000  293.6423102183 -176914.3040195104 -179602.3255961299
    512100  299.0199340115 -176861.6649204931 -179598.9136291849
    512200  301.6764665497 -176826.7395841765 -179588.3063714734
    512300  307.4973117906 -176790.4034239171 -179605.2546224076
    512400  301.3637683456 -176779.0882949507 -179537.7926217290
    512500  304.0600520501 -176856.0963565940 -179639.4826468433
    512600  293.2773710199 -176932.2327443416 -179616.9136428460
    512700  291.4347041718 -176898.9561891420 -179566.7691906376
    512800  299.1994532002 -176818.7103147306 -179557.6023542223
    512900  300.3232733745 -176800.5765137945 -179549.7560792032
    513000  296.3508446765 -176804.2533477686 -179517.0690320875
    513100  312.3014110289 -176720.5423068389 -179579.3705548197
    513200  300.1012822348 -176752.9952711058 -179500.1427146009
    513300  300.2476360009 -176832.1647988608 -179580.6519746336
    513400  301.0889470108 -176852.2128058849 -179608.4013995692
    513500  299.0206386726 -176896.2753171849 -179633.5304763921
    513600  293.5116726589 -176926.7946755984 -179613.6203871595
    513700  298.9687013955 -176840.5290419358 -179577.3087637938
    513800  298.0051050410 -176799.7717605772 -179527.7306562060
    513900  299.9794831951 -176830.8326867559 -179576.8651736003
    514000  290.8908153033 -176894.7029884183 -179557.5371944103
    514100  302.3034138876 -176864.9998550320 -179632.3057606808
    514200  302.4852355597 -176746.3017707666 -179515.2720843053
    514300  307.2644276947 -176758.1439059142 -179570.8632676330
    514400  302.5668814385 -176825.3349618958 -179595.0526673328
    514500  289.8844848030 -176852.3928291552 -179506.0150176549
    514600  303.9082409182 -176802.8020925673 -179584.7986934425
    514700  299.7733917753 -176777.2264407595 -179521.3723528023
    514800  311.7311203598 -176713.8602973790 -179567.4680659872
    514900  302.2381123488 -176764.4206025261 -179531.1287334704
    515000  294.6176199367 -176829.1328837223 -179526.0825114973
    515100  295.6526099568 -176823.8769142378 -179530.3009106872
    515200  300.4453065073 -176817.0658394294 -179567.3625043932
    515300  300.3685049790 -176846.3488897661 -179595.9425083429
    515400  291.9147272655 -176918.2312427436 -179590.4384081190
    515500  298.2123940804 -176922.8680230475 -179652.7244565683
    515600  296.4927013238 -176868.0726254770 -179582.1868751435
    515700  307.8711369943 -176772.8644320753 -179591.1376517749
    515800  301.6600904719 -176771.1552218553 -179532.5721014281
    515900  305.2614673182 -176786.3613436015 -179580.7454705066
    516000  294.9942995117 -176833.3121248095 -179533.7099029010
    516100  300.9272886256 -176847.0957343033 -179601.8044961911
    516200  305.2989966076 -176858.0497924388 -179652.7774649986
    516300  296.9019440484 -176873.2604255908 -179591.1209108495
    516400  302.8559604140 -176865.6657608733 -179638.0297148128
    516500  299.5879419761 -176824.0583893207 -179566.5066813535
    516600  303.0176054742 -176746.6115160431 -179520.4551798012
    516700  306.9912152138 -176762.0967775073 -179572.3151336899
    516800  302.5550071245 -176841.4483673654 -179611.0573745288
    516900  301.8699699038 -176874.9803589514 -179638.3184890450
    517000  294.0241992200 -176895.0050462135 -179586.5224605948
    517100  296.9305919249 -176838.7842503356 -179556.9069801939
    517200  304.9881960123 -176729.6363923750 -179521.5189752554
    517300  301.2357514577 -176737.5561657593 -179495.0886172835
    517400  304.9250977296 -176791.7556643344 -179583.0606412655
    517500  299.2287464245 -176866.4985003343 -179605.6586919833
    517600  299.5600513921 -176864.5745902232 -179606.7675699634
    517700  298.0385340890 -176840.7598630509 -179569.0247704465
    517800  302.1392970701 -176781.5987588599 -179547.4023280570
    517900  303.9915195029 -176681.1741370413 -179463.9330757161
    518000  306.9760497397 -176704.1761173373 -179514.2556477438
    518100  304.8259835282 -176761.2348838091 -179551.6325626340
    518200  301.4559905174 -176835.7290274269 -179595.2775622057
    518300  295.9415563960 -176860.4504768980 -179569.5195086033
    518400  298.9176761077 -176842.9262019061 -179579.2388348271
    518500  297.8305116821 -176810.4866767042 -179536.8473329117
    518600  305.2442020486 -176737.0400389790 -179531.2661184382
    518700  310.1119746696 -176717.5297653599 -179556.3157647621
    518800  297.0865068274 -176813.1663930835 -179532.7163785089
    518900  295.0124628370 -176850.0075261266 -179550.5715725266
    519000  302.3362881974 -176851.0448564984 -179618.6516958041
    519100  297.0425475336 -176855.9626815632 -179575.1102606392
    519200  306.8622793445 -176778.1272741221 -179587.1653426331
    519300  303.7133640886 -176759.5564720482 -179539.7691572396
    519400  309.3661245946 -176833.0851472190 -179665.0435845683
    519500  293.4701574878 -176913.6315354400 -179600.0772143159
    519600  297.6840022707 -176870.2885146428 -179595.3080137852
    519700  309.2110225798 -176814.6222855963 -179645.1609086076
    519800  293.2802351320 -176853.8304800053 -179538.5375967853
    519900  305.8124180136 -176830.7805604777 -179630.2081273281
    520000  308.1487364111 -176740.6903125294 -179561.5046960740
    520100  302.8540909795 -176696.4290705867 -179468.7759115959
    520200  306.3343078882 -176766.5966389288 -179570.8016210040
    520300  297.1796652646 -176869.8255049333 -179590.2282689964
    520400  295.7943019558 -176877.4905717786 -179585.2116263749
    520500  304.9897719016 -176819.5916454619 -179611.4886541397
    520600  299.6812369511 -176799.1168001111 -179542.4191206581
    520700  296.5730571635 -176840.5510090282 -179555.4008414887
    520800  292.1184857606 -176934.6520995540 -179608.7244839804
    520900  292.0247805005 -176956.7860061055 -179630.0006062405
    521000  302.5793770435 -176852.4805928402 -179622.3126838910
    521100  300.0004425079 -176832.1003618602 -179578.3247116725
    521200  302.5704295975 -176829.0509975102 -179598.8011830349
    521300  300.0649233749 -176817.2984053369 -179564.1130173688
    521400  305.5893449996 -176802.0428594266 -179599.4284008128
    521500  291.4768982257 -176854.7798304990 -179522.9790792186
    521600  302.2256251320 -176840.5162793233 -179607.1101014400
    521700  300.4486934726 -176823.0309130170 -179573.3585824908
    521800  295.8342268971 -176759.9271552412 -179468.0136854510
    521900  308.8194718806 -176706.7411403360 -179533.6954817526
    522000  303.1412988525 -176793.0940871632 -179568.0700484754
    522100  301.3296881968 -176847.6069256161 -179605.9992804062
    522200  299.3903970287 -176860.0074108953 -179600.6473631131
    522300  295.7921836926 -176870.1671766682 -179577.8688405390
    522400  302.1789430231 -176883.7070622372 -179649.8735531709
    522500  292.0833044634 -176871.8916968344 -179545.6420292857
    522600  309.7142166176 -176799.0445022994 -179634.1893975803
    522700  306.4986668429 -176852.4217454225 -179658.1312804901
    522800  296.8983985017 -176900.1107947130 -179617.9388237969
    522900  300.4360155147 -176884.1890419593 -179634.4006565483
    523000  299.4501108012 -176882.6407852090 -179623.8273613412
    523100  302.4913152810 -176877.3641893055 -179646.3901570239
    523200  299.5410789682 -176868.4660647035 -179610.4853695909
    523300  303.3743793825 -176796.3032852762 -179573.4128815308
    523400  309.5566946635 -176699.8691445125 -179533.5720731671
    523500  303.6451704873 -176755.5862203481 -179535.1746566994
    523600  299.5522647032 -176808.6412623764 -179550.7629622389
    523700  296.2263874019 -176850.8773177665 -179562.5537117723
    523800  300.9284593863 -176881.6501327562 -179636.3696118662
    523900  295.9791378382 -176902.9464441398 -179612.3594989098
    524000  291.0231422986 -176967.5170146722 -179631.5625509329
    524100  297.6993036722 -176921.7503727829 -179646.9099419897
    524200  298.0172996581 -176828.2781099791 -179556.3486359581
    524300  303.2201691072 -176788.6646631979 -179564.3626081578
    524400  304.1683874149 -176787.9456927726 -179572.3236922814
    524500  299.0231118717 -176863.1452275876 -179600.4230266267
    524600  296.7762635181 -176948.9620060033 -179665.6720031836
    524700  295.5490736599 -176969.5445304819 -179675.0207486646
    524800  290.3301070004 -176924.5937274249 -179582.2951716718
    524900  299.1137839502 -176851.8218595466 -179589.9296769275
    525000  304.8197837759 -176807.6411947094 -179597.9821205826
    525100  300.0706007693 -176831.2667168844 -179578.1333001691
    525200  298.7314768308 -176930.7797476957 -179665.3878998368
    525300  300.8278893387 -176961.1089995880 -179714.9078536776
    525400  300.8082952728 -176940.0004611299 -179693.6199498145
    525500  297.8847870810 -176883.5287764430 -179610.3862733246
    525600  304.8909918939 -176840.7974812674 -179631.7902510710
    525700  297.2231363274 -176892.2426519451 -179613.0433530586
    525800  294.5882410996 -176974.3985111722 -179671.0792030837
    525900  299.3366966633 -176933.0930210701 -179673.2413965093
    526000  299.4973496589 -176863.2200414290 -179604.8390452605
    526100  300.5104039563 -176859.0196336592 -179609.9122050756
    526200  297.9268832159 -176866.6665898573 -179593.9094376065
    526300  299.8778905067 -176833.2740432128 -179578.3765437136
    526400  293.1380744546 -176811.3591099897 -179494.7648783103
    526500  299.7632486321 -176792.9814481119 -179537.0345091355
    526600  301.9982206287 -176783.5409349423 -179548.0530808493
    526700  296.3066288426 -176872.4490027470 -179584.8599323303
    526800  290.6650981736 -176930.9292681226 -179591.6972442365
    526900  301.2419672451 -176904.6191871484 -179662.2085384107
    527000  297.5760208192 -176873.0553756475 -179597.0864052761
    527100  301.3027652476 -176803.1710935129 -179561.3169938044
    527200  303.0167871029 -176799.6076116220 -179573.4437839536
    527300  303.9481243507 -176807.7720174297 -179590.1337139451
    527400  301.7680186792 -176833.6375033057 -179596.0423649902
    527500  302.9138108412 -176857.8859163872 -179630.7794370518
    527600  301.7615215147 -176913.5409502988 -179675.8863365004
    527700  290.7142966670 -176964.4149623564 -179625.6333048074
    527800  306.7688142127 -176860.7407493022 -179668.9232316723
    527900  302.1726094150 -176808.8198354039 -179574.9283480606
    528000  301.3988382554 -176818.7169877067 -179577.7423468119
    528100  302.3812863874 -176869.2215717775 -179637.2403275586
    528200  290.8082716833 -176929.0263243079 -179591.1049204171
    528300  297.0815801571 -176889.3625463235 -179608.8674326761
    528400  297.9255712408 -176859.2878050016 -179586.5186428413
    528500  299.2206195965 -176814.5218188810 -179553.6076169969
    528600  303.4860724025 -176773.5473074126 -179551.6793491300
    528700  300.0111792236 -176810.4597983658 -179556.7824328003
    528800  292.2089198746 -176896.1532650088 -179571.0534894335
    528900  300.4026866066 -176874.5536765592 -179624.4601960679
    529000  306.6020912042 -176827.7130052324 -179634.3692939016
    529100  305.8515659712 -176862.7855115453 -179662.5714414481
    529200  294.2779508626 -176958.6697724130 -179652.5100465002
    529300  297.1731591851 -176921.8009981064 -179642.1442050776
    529400  304.4907166489 -176860.8856362558 -179648.2142593826
    529500  296.6645547141 -176861.4570732627 -179577.1444804930
    529600  300.7451868693 -176857.6642778000 -179610.7060678881
    529700  300.1712197669 -176864.9142879650 -179612.7019443618
    529800  305.7510066773 -176836.1564628502 -179635.0218661729
    529900  302.5622556375 -176835.1471270071 -179604.8224875490
    530000  304.1748831166 -176847.4330197469 -179631.8704813489
    530100  296.1275878733 -176897.1585229739 -179607.9304994099
    530200  301.2052930845 -176901.2462743256 -179658.4999078402
    530300  305.5378710466 -176885.4963808125 -179682.4107261505
    530400  297.2894616802 -176916.3725443610 -179637.7803922421
    530500  298.0210908282 -176959.0008985709 -179687.1061291769
    530600  293.8294387261 -177002.6993652926 -179692.4339289345
    530700  296.0237449683 -176954.5758472703 -179664.3972387280
    530800  302.1607445764 -176858.6247985468 -179624.6246996677
    530900  304.3762519980 -176846.3509235127 -179632.6317294804
    531000  300.6518126155 -176879.9125840932 -179632.0996199443
    531100  296.9326052867 -176922.1952815001 -179640.3364418089
    531200  295.4440989327 -176947.9316450468 -179652.4469174732
    531300  300.6888411892 -176863.4713201170 -179615.9973180372
    531400  307.3247894945 -176815.6599470526 -179628.9318647715
    531500  302.1934781574 -176866.5474328164 -179632.8469793528
    531600  292.7387231092 -176923.4049374658 -179603.1550165488
    531700  300.8128461549 -176901.4465755729 -179655.1077233404
    531800  302.6092195392 -176887.7256920783 -179657.8309633546
    531900  297.0614939556 -176888.4448135848 -179607.7658294894
    532000  298.6740266139 -176896.3224436990 -179630.4046926680
    532100  296.6744905647 -176885.0278518646 -179600.8062125433
    532200  305.6524532131 -176852.2970980463 -179650.2603362887
    532300  305.2109179958 -176892.2512454144 -179686.1726404024
    532400  301.3743635171 -176960.4807708369 -179719.2820865316
    532500  294.5526877074 -176977.5500714463 -179673.9053052003
    532600  295.8988585403 -176942.8633795261 -179651.5415521713
    532700  295.3788099302 -176885.6997722575 -179589.6173847370
    532800  302.9345924231 -176830.5443373088 -179603.6280939797
    532900  300.0231661807 -176836.0365557696 -179582.4689196199
    533000  302.3610424922 -176869.5801451129 -179637.4135869077
    533100  295.4145525450 -176960.4053006259 -179664.6501034204
    533200  299.6813720612 -176951.6911313643 -179694.9946887183
    533300  301.3912642024 -176879.7044334882 -179638.6604592002
    533400  298.7484895190 -176862.7404641287 -179597.5043515692
    533500  302.8664803701 -176879.6555462718 -179652.1158006010
    533600  308.2592143550 -176893.9733524332 -179715.7990585518
    533700  294.4001048859 -176985.1055147445 -179680.0639950266
    533800  289.6850648554 -177001.2593681873 -179653.0560529939
    533900  303.6083386948 -176947.2709401282 -179726.5222157586
    534000  302.1646867318 -176928.7824115911 -179694.8183994690
    534100  300.8909870635 -176898.7100687880 -179653.0865237196
    534200  301.5623349226 -176804.5204572377 -179565.0424758970
    534300  302.8998247587 -176777.8440003922 -179550.6094915112
    534400  299.0233848590 -176889.5430073079 -179626.8233052912
    534500  300.5592632123 -176920.3416598435 -179671.6814921953
    534600  295.7033999633 -176908.0176945984 -179614.9066262044
    534700  303.2324833390 -176857.6390301941 -179633.4497004658
    534800  302.9723201044 -176840.6268812589 -179614.0559996776
    534900  296.3391863464 -176906.2714753268 -179618.9804385033
    535000  298.5259807095 -176939.5522559793 -179672.2792827220
    535100  292.6490910720 -176999.9300605879 -179678.8596419376
    535200  301.2800365371 -176950.2115864203 -179708.1494265581
    535300  293.3229716889 -176864.5495078534 -179549.6478379676
    535400  303.8971160687 -176812.5110846683 -179594.4058479188
    535500  294.0769231349 -176848.5835951581 -179540.5836478240
    535600  299.4278875677 -176891.3879224095 -179632.3710655582
    535700  294.1489690450 -176935.0985562909 -179627.7581220919
    535800  294.5767445193 -176974.6901910693 -179671.2656425076
    535900  287.7382325269 -177000.1574778488 -179634.1327277901
    536000  299.1355580419 -176909.9348743055 -179648.2420131947
    536100  299.5490061807 -176867.6952773246 -179609.7871484514
    536200  308.0083904173 -176869.2427180875 -179688.7723649081
    536300  290.9562588475 -176961.1989386058 -179624.6322192292
    536400  299.2922380909 -176984.1020534238 -179723.8434520832
    536500  298.9204137541 -176959.3680248730 -179695.7057183948
    536600  295.4824639546 -176887.8573144575 -179592.7237828903
    536700  300.7647993926 -176839.5450316654 -179592.7663561190
    536800  303.5250666501 -176843.9558107837 -179622.4448084825
    536900  305.0132797385 -176865.7044687075 -179657.8166697146
    537000  294.7630632681 -176965.7419523604 -179664.0229782318
    537100  292.6512113654 -176989.4461303969 -179668.3951210558
    537200  293.5874380701 -176924.5222386474 -179612.0415119098
    537300  300.8414846731 -176862.6295719152 -179616.5528786156
    537400  303.9803440093 -176849.6459625124 -179632.3025999626
    537500  298.9036470850 -176892.0293418727 -179628.2135521710
    537600  298.3847208292 -176934.9712498473 -179666.4051740875
    537700  297.5777438660 -176904.3512494921 -179628.3980520082
    537800  299.8589795320 -176791.7678687464 -179536.6972569054
    537900  300.2423628697 -176763.7814280521 -179512.2203332256
    538000  300.7166037933 -176813.9466614624 -179566.7268001393
    538100  300.9184132017 -176893.1204106298 -179647.7479262862
    538200  299.0168117909 -176910.0633789233 -179647.2835065958
    538300  295.5627644390 -176891.5071786572 -179597.1087231576
    538400  304.9639424484 -176805.2376880261 -179596.8982521415
    538500  308.7797855001 -176782.6730187581 -179609.2640683629
    538600  303.9085124244 -176824.6079127767 -179606.6069990389
    538700  292.9488343369 -176866.5254641229 -179548.1989156014
    538800  305.0995475023 -176856.1189702498 -179649.0208722043
    538900  298.6589383170 -176840.8149238331 -179574.7590535111
    539000  300.8291626022 -176783.4429854382 -179537.2534950678
    539100  304.5765994996 -176755.0221403722 -179543.1369409256
    539200  297.9507390679 -176861.1275398445 -179588.5887656768
    539300  296.1421199942 -176879.8152248187 -179590.7202292732
    539400  304.5775652677 -176841.5949024183 -179629.7185436779
    539500  301.5894939759 -176815.5331667549 -179576.3038012259
    539600  312.5696705395 -176770.4824773424 -179631.7663910343
    539700  295.1320696288 -176876.2061188352 -179577.8650539003
    539800  295.5983192306 -176917.9969728002 -179623.9239882689
    539900  304.4047095981 -176908.4289980753 -179694.9703068399
    540000  292.6194240759 -176927.3379859240 -179605.9959935838
    540100  294.8233079769 -176910.5558509449 -179609.3883609575
    540200  304.8367126273 -176819.5442437945 -179610.0401375188
    540300  306.0223483994 -176803.6094076794 -179604.9586914860
    540400  301.2445494665 -176865.2367671844 -179622.8497562768
    540500  299.3955434792 -176920.0865660830 -179660.7736292568
    540600  294.7491805737 -176901.5854218290 -179599.7393645767
    540700  299.2806921561 -176864.6299620888 -179604.2656684795
    540800  299.8327225598 -176855.7843360757 -179600.4733661345
    540900  305.4363877734 -176838.6873433607 -179634.6727039491
    541000  299.7765575424 -176855.9414869131 -179600.1163786021
    541100  293.5013340181 -176961.6811333459 -179648.4122042893
    541200  298.3477210046 -177008.2870579670 -179739.3822833090
    541300  291.6315633465 -176965.6093620774 -179635.2244257778
    541400  296.3898321361 -176876.4294400980 -179589.6020182601
    541500  301.2087786909 -176854.0214306027 -179611.3069715946
    541600  306.5175166429 -176844.0064970528 -179649.8885844653
    541700  293.5039975394 -176859.9170212410 -179546.6724742391
    541800  301.7735701820 -176804.6295222267 -179567.0852027436
    541900  303.3301143819 -176766.0131251475 -179542.7175165917
    542000  298.8391092261 -176806.7263207635 -179542.3197471340
    542100  295.3490458877 -176884.9136480523 -179588.5587984730
    542200  298.6718996870 -176902.8340505671 -179636.8968295028
    542300  300.3553669412 -176800.4013241718 -179549.8746762619
    542400  301.6869668834 -176743.1381432129 -179504.8010512743
    542500  306.3439462389 -176756.1541021679 -179560.4473143581
    542600  301.2421132765 -176847.4787233482 -179605.0694113923
    542700  300.7271956350 -176887.3062350059 -179640.1833321188
    542800  291.5732722444 -176875.4565204971 -179544.5379835051
    542900  298.4657821024 -176796.3169849773 -179528.4929495968
    543000  300.1703092881 -176791.2956540865 -179539.0749758981
    543100  302.2478945825 -176819.5355026918 -179586.3331808652
    543200  293.5353796200 -176851.5111559721 -179538.5538826591
    543300  299.9294988381 -176844.5552262434 -179590.1301529016
    543400  301.8241183395 -176826.6175122873 -179589.5359140587
    543500  300.2599302770 -176835.8255785118 -179584.4252969199
    543600  304.5421038244 -176872.5654750031 -179660.3644998115
    543700  294.6002831147 -176952.3448748325 -179649.1358001658
    543800  298.4481673000 -176931.3895714124 -179663.4042889392
    543900  295.7567918931 -176899.2212438366 -179606.5989287804
    544000  304.0224763635 -176796.3707023536 -179579.4130222254
    544100  305.8872670370 -176768.9076730948 -179569.0204129703
    544200  302.5477432904 -176808.0859939742 -179577.6285075090
    544300  297.3938472180 -176851.7648212765 -179574.1282214335
    544400  295.5390112166 -176913.0931286037 -179618.4772344987
    544500  296.2306532412 -176949.0362177042 -179660.7516614918
    544600  304.9075376787 -176826.6624024890 -179617.8066335259
    544700  304.6023056602 -176773.0454072861 -179561.3955237725
    544800  298.9162141192 -176746.1785689546 -179482.4778187342
    544900  302.1630370878 -176778.7827060573 -179544.8035929831
    545000  300.0039880899 -176905.1337706789 -179651.3905769889
    545100  299.8031754060 -176893.9963515860 -179638.4149049994
    545200  297.7995648856 -176837.3866930068 -179563.4640601457
    545300  296.6081542738 -176818.8792961418 -179534.0504099249
    545400  298.5990968175 -176858.6461329007 -179592.0424694433
    545500  301.0253697549 -176934.6154020720 -179690.2220052533
    545600  295.1169502629 -176975.9798719716 -179677.5004033390
    545700  294.1132054236 -176954.8952175747 -179647.2274007659
    545800  306.9382715674 -176829.5886924191 -179639.3223988804
    545900  303.8678590790 -176810.4428278271 -179592.0697706139
    546000  298.7899871631 -176812.3663893490 -179547.5101490309
    546100  299.7610714902 -176827.3542132936 -179571.3873446130
    546200  297.3384791228 -176900.8806220919 -179622.7371789586
    546300  294.4833566031 -176958.7898972580 -179654.5104693925
    546400  294.3568501549 -176937.1102744508 -179631.6727979981
    546500  297.1089355589 -176834.2390078418 -179553.9943073931
    546600  304.3269308673 -176806.6932625597 -179592.5225795592
    546700  291.3780896276 -176836.2015735561 -179503.4963216831
    546800  301.4275988625 -176855.9631096779 -179615.2517453263
    546900  302.9642630657 -176867.7668477171 -179641.1222114580
    547000  292.8477868587 -176857.9386972695 -179538.6871532951
    547100  305.3867473078 -176771.0547204392 -179566.5856688466
    547200  299.5614290609 -176772.5588072018 -179514.7643982152
    547300  303.9953087369 -176812.0842330503 -179594.8778586292
    547400  293.3786056501 -176911.8875882610 -179597.4951954197
    547500  299.7119374442 -176862.5568390935 -179606.1401940318
    547600  302.4371655751 -176841.0124500135 -179609.5427276598
    547700  298.1735939926 -176858.7269679829 -179588.2282228747
    547800  295.6412149102 -176916.9155221106 -179623.2352075324
    547900  293.2247832802 -176969.0933341240 -179653.2928409006
    548000  301.0251718792 -176927.0517652199 -179682.6565570334
    548100  299.1540476567 -176838.1650796863 -179576.6414737605
    548200  301.9057110518 -176787.2979622854 -179550.9632692655
    548300  301.9961217457 -176816.7010477024 -179581.1939802925
    548400  298.8170030240 -176879.4318883396 -179614.8229530405
    548500  301.2282940401 -176907.5704655896 -179665.0346514082
    548600  299.0011609140 -176888.0788266638 -179625.1556851505
    548700  304.3084070908 -176765.9749726666 -179551.6347217631
    548800  302.9677444007 -176732.4119288432 -179505.7991609599
    548900  301.2882082066 -176807.4100936460 -179565.4227377993
    549000  302.3173886468 -176869.6324892447 -179637.0663207853
    549100  295.8713160076 -176886.8662429811 -179595.2922894183
    549200  297.6986423793 -176830.2716043057 -179555.4251199927
    549300  304.1834799794 -176755.1015205820 -179539.6176784476
    549400  297.3556389527 -176775.6386128369 -179497.6522519480
    549500  301.2101039057 -176797.9738262855 -179555.2714983835
    549600  302.4338302944 -176795.8396372517 -179564.3393835136
    549700  297.0563233039 -176845.6930017979 -179564.9666852075
    549800  302.3213214351 -176855.7634738577 -179623.2333064086
    549900  297.6250058130 -176873.5479099124 -179598.0273514887
    550000  290.6494232353 -176914.4077653060 -179575.0322519740
    550100  295.9675431597 -176918.7979682067 -179628.1048845056
    550200  296.9134768825 -176894.8559412082 -179612.8219988105
    550300  307.9711202925 -176823.9172486387 -179643.1057222151
    550400  298.3048849173 -176805.0156040262 -179535.7187049270
    550500  297.8900143588 -176841.2691050233 -179568.1744527597
    550600  292.1614140712 -176924.8537471450 -179599.3191002308
    550700  300.2337766170 -176894.8485860042 -179643.2088920395
    550800  299.5721647007 -176849.0098730051 -179591.3137387919
    550900  299.5621707562 -176808.1658127556 -179550.3781932980
    551000  300.4264783713 -176731.5837536308 -179481.7080645641
    551100  305.5319655946 -176715.5117372299 -179512.3720236599
    551200  307.4397329521 -176823.5635336408 -179637.8876515477
    551300  294.3347537659 -176872.7206106966 -179567.0808624037
    551400  300.2533144011 -176819.6385813463 -179568.1777375793
    551500  301.4246531023 -176775.5712113534 -179534.8328813138
    551600  302.4312860954 -176781.7468588613 -179550.2233153531
    551700  298.0720056359 -176898.8793273118 -179627.4506355125
    551800  291.4903562983 -176903.6014973951 -179571.9239422221
    551900  302.6340261600 -176837.4198322622 -179607.7521850232
    552000  298.0398775957 -176836.5911556604 -179564.8683616077
    552100  298.2995264986 -176852.8926266966 -179583.5466762694
    552200  290.7878932616 -176896.1220602618 -179558.0141109201
    552300  297.8270836682 -176878.9459014686 -179605.2751774047
    552400  303.6791620843 -176788.1206109554 -179568.0202086857
    552500  301.9331221080 -176755.0787969345 -179518.9950265778
    552600  299.9052081173 -176764.9390495252 -179510.2916172821
    552700  300.8018605169 -176796.6946184622 -179550.2552029552
    552800  297.0374227823 -176899.6845760302 -179618.7852427861
    552900  293.0431190046 -176888.3851732209 -179570.9217129265
    553000  301.8665818879 -176816.2606486410 -179579.5677646076
    553100  298.0564647322 -176798.5537711880 -179526.9828169051
    553200  295.8862358452 -176823.4011632558 -179531.9637868955
    553300  303.8056999119 -176833.6568730089 -179614.7148065742
    553400  292.2629956055 -176870.4291609607 -179545.8243982854
    553500  301.9030764328 -176852.2011923535 -179615.8423818532
    553600  304.4789412889 -176829.9129068486 -179617.1337375334
    553700  301.4291342167 -176797.1532635489 -179556.4559539337
    553800  301.0551959748 -176812.6575381814 -179568.5371725983
    553900  294.3545381710 -176893.0461826623 -179587.5875421523
    554000  295.0080754889 -176900.2335535555 -179600.7574378749
    554100  302.3683481080 -176820.5354717471 -179588.4357896435
    554200  305.3220259695 -176785.6845738281 -179580.6230587247
    554300  300.7574536312 -176801.7001490336 -179554.8542298909
    554400  300.1694192933 -176892.1717929597 -179639.9429676988
    554500  295.6221924697 -176932.6360729304 -179638.7816256449
    554600  299.3516660634 -176910.4112843526 -179650.6966906932
    554700  300.6935744677 -176856.0198911680 -179608.5892178399
    554800  305.1982383925 -176810.8831229143 -179604.6884479555
    554900  296.5015073129 -176836.5230626855 -179550.7179229723
    555000  297.5483950914 -176830.7138249168 -179554.4919667641
    555100  307.5010329927 -176762.8205821658 -179577.7058447929
    555200  308.0225245702 -176703.3160819042 -179522.9751137177
    555300  309.8779502216 -176785.4984596457 -179622.1421834166
    555400  294.7684890685 -176856.2613998372 -179554.5920938528
    555500  301.3342858731 -176864.8184463578 -179623.2528885877
    555600  301.8102811752 -176865.9444625760 -179628.7361980091
    555700  294.9497019416 -176859.4401202153 -179559.4296491325
    555800  306.3691351512 -176816.9841587505 -179621.5079519479
    555900  297.7684488740 -176808.8262845151 -179534.6188135778
    556000  307.1979111190 -176800.3262044153 -179612.4366688996
    556100  296.1953002726 -176880.3366323508 -179591.7284526716
    556200  289.9544668387 -176909.6637815992 -179563.9265903895
    556300  300.4877764913 -176851.1928863666 -179601.8783244380
    556400  308.7833607813 -176801.8326113005 -179628.4563892713
    556500  301.0697459831 -176819.4740606578 -179575.4868868348
    556600  295.6288376716 -176823.6328660669 -179529.8392494090
    556700  300.3223607888 -176778.9509959276 -179528.1222074656
    556800  309.7447817902 -176707.6853582452 -179543.1100491839
    556900  300.8628447033 -176762.2735677145 -179516.3924055767
    557000  302.0027667320 -176846.9233426494 -179611.4771038930
    557100  298.4955747222 -176891.2205103939 -179623.6691986715
    557200  303.3088465290 -176921.0968637099 -179697.6065677893
    557300  296.8465157429 -176933.3371499768 -179650.6902407761
    557400  302.1742149253 -176843.6128991613 -179609.7361087674
    557500  301.9308669706 -176812.8272477210 -179576.7228336843
    557600  306.0539723347 -176858.2562663429 -179659.8950377929
    557700  296.5063691292 -176915.1358932336 -179629.3752589157
    557800  301.0542054591 -176895.3241077857 -179651.1946749548
    557900  294.6872193427 -176896.2399436698 -179593.8266891159
    558000  300.0264381368 -176866.1476916558 -179612.6100072143
    558100  301.7999278770 -176812.6071087609 -179575.3040694014
    558200  306.1959253022 -176783.8556792013 -179586.7938977208
    558300  294.4964707617 -176868.2852475246 -179564.1258675538
    558400  295.1396178726 -176968.1316311151 -179669.8596633149
    558500  295.3324871250 -176921.1916957873 -179624.6852661744
    558600  303.0723703741 -176831.8775563211 -179606.2225416778
    558700  302.2325060664 -176821.2998583192 -179587.9566689757
    558800  292.6124550904 -176851.6768325282 -179530.2710456236
    558900  297.9625739920 -176831.9256020874 -179559.4951656159
    559000  302.2858125486 -176804.5523001742 -179571.6970819756
    559100  304.1894533582 -176779.4115470512 -179563.9823856304
    559200  299.2898023036 -176795.2895834849 -179535.0086847824
    559300  300.8803643540 -176853.1743903837 -179607.4536043139
    559400  295.6653975289 -176892.2258135944 -179598.7668683445
    559500  295.9362890125 -176990.5203238326 -179699.5411375531
    559600  294.2294704051 -177020.5515782967 -179713.9480589953
    559700  300.3415085659 -176952.8926954913 -179702.2391870760
    559800  297.3909340551 -176895.8904533349 -179618.2271862020
    559900  300.9865707569 -176850.8459128440 -179606.0973473727
    560000  301.8476908361 -176806.7266386168 -179569.8608246167
    560100  301.2856589632 -176791.5981012330 -179549.5874094392
    560200  300.0943194652 -176863.7591336186 -179610.8428394502
    560300  294.3794008338 -176947.2350779421 -179642.0040319302
    560400  297.2770482159 -176920.1253012884 -179641.4195154768
    560500  297.4352304752 -176855.0538487360 -179577.7960740297
    560600  302.2955347127 -176774.5532254003 -179541.7870045495
    560700  299.8941548441 -176784.8841609402 -179530.1355462862
    560800  302.1065981809 -176816.7047919339 -179582.2090332863
    560900  301.5419127134 -176869.5658705538 -179629.9009429282
    561000  300.4837471965 -176901.0812281753 -179651.7297818092
    561100  294.3612712547 -176920.8314248394 -179615.4344194339
    561200  297.5192856745 -176932.7988564014 -179656.3105286771
    561300  301.2207838456 -176851.9119979672 -179609.3074349571
    561400  303.9370652839 -176798.6257641958 -179580.8862252658
    561500  302.0172870054 -176811.9462752169 -179576.6329560260
    561600  294.3822888605 -176860.1767904984 -179554.9721816784
    561700  299.1039806905 -176891.9488869300 -179629.9669646079
    561800  302.6918226163 -176851.6539060616 -179622.5153314947
    561900  303.4376429319 -176794.3744895855 -179572.0632046520
    562000  301.1902683764 -176764.0676586590 -179521.1837549793
    562100  303.2400775990 -176790.8266414758 -179566.7068301169
    562200  296.3035318641 -176885.2567270266 -179597.6393066591
    562300  296.9698014564 -176899.3603794835 -179617.8420360462
    562400  299.2426891862 -176842.1188895974 -179581.4067142308
    562500  302.5841660295 -176792.2339867874 -179562.1099165406
    562600  305.1367439130 -176809.7839066372 -179603.0263070519
    562700  304.2645639514 -176848.6682029351 -179633.9266089669
    562800  295.8650215088 -176872.3668892712 -179580.7353154409
    562900  305.4745859741 -176833.3011262392 -179629.6361557409
    563000  312.4505083447 -176721.5518455318 -179581.7449404301
    563100  299.8797456069 -176759.3487132210 -179504.4681954347
    563200  300.5410655163 -176802.7533927151 -179553.9266421270
    563300  302.5233112411 -176829.3520762081 -179598.6709371107
    563400  298.6128009844 -176880.3592146646 -179613.8810000776
    563500  288.8489140833 -176976.4198187136 -179620.5623227746
    563600  299.1815849440 -176938.8761792611 -179677.6046515270
    563700  298.5409122705 -176893.2502899359 -179626.1140011982
    563800  296.5567669993 -176875.3518305266 -179590.0525417214
    563900  301.5512478512 -176828.0288827239 -179588.4494095818
    564000  306.3476355701 -176774.2227508800 -179578.5497354575
    564100  299.2495948757 -176791.6139759549 -179530.9650157373
    564200  303.1892163204 -176909.7676784352 -179685.1822794912
    564300  291.7809443601 -176958.0296415953 -179629.0121492018
    564400  297.3069287446 -176917.8224435582 -179639.3901861289
    564500  303.6349559763 -176854.0344119599 -179633.5293439862
    564600  301.6139971790 -176816.0274238704 -179577.0223623210
    564700  304.6492496310 -176770.0513582496 -179558.8312030216
    564800  301.4282776686 -176728.9378791706 -179488.2327286567
    564900  310.4103789994 -176699.4468539653 -179540.9644667939
    565000  298.9006591885 -176783.2430963655 -179519.3999552564
    565100  296.1907423357 -176832.7226741239 -179544.0727707816
    565200  302.3062191460 -176835.8454122574 -179603.1769974317
    565300  300.9867081125 -176816.6047871042 -179571.8574789952
    565400  302.4445932566 -176754.8698561365 -179523.4681272819
    565500  298.8175876364 -176758.8162061166 -179494.2126223990
    565600  302.3067624516 -176827.5050795969 -179594.8416382276
    565700  297.5621082727 -176916.2741551510 -179640.1778283881
    565800  299.1413129964 -176901.2853698021 -179639.6451899343
    565900  301.9876264475 -176852.7085902435 -179617.1237562987
    566000  303.9052145130 -176828.0694646417 -179610.0383615990
    566100  298.0946184022 -176868.6620256225 -179597.4403326163
    566200  294.9800707942 -176948.5652923548 -179648.8328198040
    566300  298.1455573195 -176918.2588720201 -179647.5034773099
    566400  302.0192958638 -176830.3393357871 -179595.0444058220
    566500  303.0741760029 -176801.8682356656 -179576.2297498712
    566600  298.6739610629 -176825.0168910825 -179559.0985399925
    566700  294.5046022684 -176868.5310821921 -179564.4461385835
    566800  294.5172836062 -176874.6239351038 -179570.6550773196
    566900  299.0947424115 -176833.2671057928 -179571.2006156401
    567000  299.9922278450 -176798.7797951472 -179544.9289473796
    567100  304.6559988996 -176803.1553068070 -179591.9969348404
    567200  296.8449696007 -176885.5007425167 -179602.8396798256
    567300  299.8326316157 -176923.4169548138 -179668.1051523642
    567400  297.9564985809 -176882.9787135967 -179610.4926624011
    567500  296.7577203170 -176825.9818417036 -179542.5220931666
    567600  308.1450147559 -176797.9031284942 -179618.6834437554
    567700  296.9340042930 -176841.0939409643 -179559.2479078710
    567800  299.9868545472 -176862.6690747119 -179608.7690394126
    567900  286.8776169824 -176919.5002225990 -179545.5973396139
    568000  300.5834115582 -176853.3145208830 -179604.8754088272
    568100  300.5671980841 -176783.7873353145 -179535.1998040200
    568200  307.3072315045 -176756.4551990611 -179569.5663897519
    568300  305.6560782189 -176794.4126680919 -179592.4090898834
    568400  293.3910144065 -176891.7425670649 -179577.4637648191
    568500  299.1466587874 -176861.1792666145 -179599.5880224796
    568600  303.0735218250 -176832.8479309096 -179607.2034567260
    568700  297.1473810438 -176851.2495320261 -179571.3567641480
    568800  301.1735627078 -176858.6187284635 -179615.5818999630
    568900  297.2971928409 -176897.2343923361 -179618.7130117848
    569000  302.5332797242 -176935.7321046106 -179705.1422176814
    569100  296.2699233900 -176962.4782191741 -179674.5531445607
    569200  301.5283377553 -176907.6525940533 -179667.8634003433
    569300  300.9021532423 -176835.3135657832 -179589.7922366710
    569400  303.7981496108 -176859.8216970045 -179640.8105146028
    569500  296.3394991652 -176927.4515190950 -179640.1633458354
    569600  302.3736280370 -176941.1418610450 -179709.0905117689
    569700  293.5297377005 -176931.1334451916 -179618.1245253660
    569800  304.4457076455 -176879.2612885314 -179666.1778961958
    569900  300.9886722757 -176886.2330040890 -179641.5036760627
    570000  291.8785278502 -176993.2172408975 -179665.0930343753
    570100  294.4341234257 -177028.4730413530 -179723.7429296498
    570200  294.4147160623 -176966.4799226797 -179661.5721546591
    570300  296.9740942348 -176912.1833040327 -179630.7042569794
    570400  300.2563723582 -176899.2054957311 -179647.7726447105
    570500  301.4360202392 -176935.2175507376 -179694.5832762381
    570600  298.0492901794 -176960.4346034052 -179688.7979727805
    570700  302.8512255645 -176922.3049169566 -179694.6255277630
    570800  304.4361770479 -176854.0471123087 -179640.8764762375
    570900  301.3275855889 -176851.9502448828 -179610.3233522581
    571000  300.6813825282 -176867.4488235499 -179619.9065443833
    571100  307.4707294037 -176869.7568911305 -179684.3647526529
    571200  298.3087220545 -176937.8703200080 -179668.6085463217
    571300  294.8526943559 -176981.6740536506 -179680.7755685647
    571400  295.0635350958 -176935.8107801912 -179636.8423455048
    571500  305.1245325673 -176853.2243764772 -179646.3549934072
    571600  301.8572992676 -176866.8957274367 -179630.1178696691
    571700  305.2581111562 -176889.0487490490 -179683.4021534205
    571800  293.8425067044 -176948.9722772009 -179638.8264659996
    571900  296.9385991154 -176935.9459023377 -179654.1419305594
    572000  311.5646794026 -176810.2750604441 -179662.3592172681
    572100  303.2023088118 -176856.4964574283 -179632.0309080365
    572200  301.6971954010 -176896.0521766342 -179657.8087172385
    572300  298.2754663051 -176908.2082200326 -179638.6420209663
    572400  293.8345524051 -176990.4985755447 -179680.2799501498
    572500  285.3745199723 -177012.0571814368 -179624.3948467162
    572600  298.3514810270 -176954.5972916686 -179685.7269365097
    572700  300.4991203513 -176931.7192134864 -179682.5084940195
    572800  304.7101163513 -176859.7990447793 -179649.1360676274
    572900  304.2101973937 -176814.4628243337 -179599.2235552178
    573000  302.4748691244 -176819.7976343705 -179588.6730528583
    573100  296.2664434916 -176923.5854990998 -179635.6285692617
    573200  290.1396545934 -176974.1614196204 -179630.1194496473
    573300  301.0034731308 -176927.0230199638 -179682.4291799669
    573400  302.0706831415 -176916.9333695121 -179682.1088421644
    573500  300.9694259575 -176903.9593746129 -179659.0538644875
    573600  307.5388347499 -176837.5779333443 -179652.8092358139
    573700  305.7997017990 -176810.0952532212 -179609.4064149824
    573800  299.2577978285 -176900.8355371575 -179640.2616673244
    573900  297.7184579228 -176938.9342533502 -179664.2691618637
    574000  300.9471901424 -176927.7121534040 -179682.6030951230
    574100  299.4745749926 -176937.1634712791 -179678.5739942747
    574200  292.1483063376 -176995.6246025231 -179669.9699665292
    574300  297.1287505549 -176994.9770418555 -179714.9137292212
    574400  300.4936669765 -176905.3466495884 -179656.0860095597
    574500  298.5841607424 -176847.0285991939 -179580.2882098940
    574600  310.0225766105 -176823.9085804392 -179661.8762239596
    574700  304.0587019295 -176881.9169882487 -179665.2909194024
    574800  295.3349971251 -176968.6997509045 -179672.2162980019
    574900  292.2738789692 -176939.9844594696 -179615.4793238420
    575000  302.9769577702 -176887.0498883227 -179660.5214602480
    575100  297.8032233303 -176890.8527615556 -179616.9636183448
    575200  297.4424754644 -176945.6522055693 -179668.4607519846
    575300  293.0742013520 -177008.8134934081 -179691.6345630249
    575400  298.8600501606 -176959.1224818270 -179694.9076029289
    575500  298.8813357265 -176912.6844437575 -179648.6644143697
    575600  300.4997258774 -176911.9166999020 -179662.7115234618
    575700  301.4199297158 -176919.9886720018 -179679.2071037627
    575800  300.4982618170 -176917.6390003645 -179668.4204218163
    575900  301.3128032437 -176879.8501324132 -179638.0879212001
    576000  300.7126617023 -176813.3183404809 -179566.0623929902
    576100  306.6771599706 -176805.1599687085 -179612.5034419447
    576200  290.7361446703 -176892.9022024017 -179554.3205429536
    576300  300.9593026540 -176879.7584913910 -179634.7603118603
    576400  299.6493328366 -176881.4488027908 -179624.4590709142
    576500  303.4917708008 -176887.2067905789 -179665.3909958203
    576600  302.3055842549 -176868.0034901387 -179635.3292634771
    576700  298.8626280938 -176859.5400886315 -179595.3488083089
    576800  299.5374482397 -176942.8268662397 -179684.8129351934
    576900  298.5352376074 -176967.2148798960 -179700.0266449078
    577000  293.0807500723 -176934.8058120817 -179617.6868291279
    577100  306.5221012177 -176829.8869521345 -179635.8110070546
    577200  297.9298524591 -176834.0834003210 -179561.3534287227
    577300  294.4860687678 -176890.2857454370 -179586.0311449108
    577400  295.4069234686 -176945.8212137422 -179649.9961794550
    577500  299.7203501839 -176944.9666015622 -179688.6269672887
    577600  295.2016181574 -176853.1235694030 -179555.4191564056
    577700  302.9445620511 -176792.5798362162 -179565.7548555364
    577800  296.2696916428 -176826.6193599353 -179538.6921638923
    577900  297.2098630758 -176870.7682872212 -179591.4474840912
    578000  303.8204426833 -176958.5246181009 -179739.7175079934
    578100  290.7247779111 -177020.2115558126 -179681.5258442814
    578200  295.0444615884 -176966.1677782985 -179667.0247434342
    578300  298.0500204032 -176910.5586700976 -179638.9287239912
    578400  297.5918712402 -176855.1882257700 -179579.3643512251
    578500  305.7505433752 -176799.3697354595 -179598.2308976832
    578600  294.8701302239 -176829.3246973109 -179528.5858213404
    578700  300.1477187068 -176836.0200121654 -179583.5925382674
    578800  298.1227954067 -176914.1043101771 -179643.1405513762
    578900  298.1778891337 -176963.3406198248 -179692.8811927293
    579000  296.1584110531 -176949.4740738064 -179660.5282077158
    579100  303.0352762109 -176861.7783188024 -179635.7837416799
    579200  299.7144585308 -176804.5275716957 -179548.1340048309
    579300  307.4038616146 -176810.3816794821 -179624.3774287384
    579400  298.2831171224 -176870.6511533349 -179601.1549903683
    579500  305.5309890449 -176899.1685103092 -179696.0198573377
    579600  298.1340285387 -176905.6306569629 -179634.7697270131
    579700  294.6595412773 -176875.3834661735 -179572.7168447364
    579800  300.1349984800 -176851.3141364761 -179598.7702207614
    579900  299.3809447673 -176869.0120301961 -179609.5654557734
    580000  292.5719952482 -176894.4967118293 -179572.7205527910
    580100  301.3592471548 -176852.8230868977 -179611.4860263894
    580200  300.7572315838 -176754.4191765202 -179507.5712247405
    580300  301.9025662232 -176721.7404470395 -179485.3769660458
    580400  305.4920651605 -176765.4209731745 -179561.9160083318
    580500  304.7125802429 -176850.8283371343 -179640.1879146130
    580600  297.7139815189 -176876.3154283251 -179601.6093595338
    580700  302.1842140435 -176854.2359790886 -179620.4507212994
    580800  301.7050400572 -176822.8236248243 -179584.6519759420
    580900  309.9702205678 -176755.1800049389 -179592.6683777024
    581000  302.0218837346 -176789.6075104678 -179554.3362700474
    581100  303.6392016182 -176885.5528869822 -179665.0866839015
    581200  298.2579256320 -176921.0042050688 -179651.2774374937
    581300  300.5772627043 -176952.4322790082 -179703.9368799283
    581400  288.4855178593 -176967.4106297069 -179608.2265801453
    581500  305.5335971194 -176850.0628038248 -179646.9380253434
    581600  298.4417233498 -176846.1576796505 -179578.1134088211
    581700  301.1277981168 -176865.0795080652 -179621.6237474027
    581800  296.7911815675 -176919.4273407341 -179636.2738987478
    581900  297.4986327536 -176977.7471775789 -179701.0697916193
    582000  295.1928098017 -176996.3904799294 -179698.6054346479
    582100  303.3202271477 -176897.3648082714 -179673.9786913048
    582200  299.1596707899 -176844.9666727849 -179583.4945414005
    582300  300.4070601566 -176817.9288099788 -179567.8753652604
    582400  300.8611567586 -176846.7556006821 -179600.8589869847
    582500  300.5744716509 -176886.6029163666 -179638.0819677951
    582600  287.7895309773 -176985.4873715887 -179619.9322110158
    582700  289.1365820481 -177019.0118769320 -179665.7877130079
    582800  303.4912415451 -176931.3498929793 -179709.5292533776
    582900  302.8918234783 -176904.0733443577 -179676.7655912143
    583000  297.4946014679 -176889.6999942437 -179612.9857056215
    583100  306.3225060689 -176810.8149309618 -179614.9118783851
    583200  296.8833595029 -176784.2601191216 -179501.9504801934
    583300  311.4688962690 -176754.9694615435 -179606.1768130810
    583400  303.5578511885 -176842.6030096692 -179621.3921192507
    583500  297.7410657541 -176910.1722965749 -179635.7141587054
    583600  298.7400174427 -176914.4846211753 -179649.1709546559
    583700  297.1748693370 -176852.3130497735 -179572.6719115907
    583800  303.0433075669 -176774.8683702330 -179548.9473126861
    583900  303.7087703786 -176793.0436660110 -179573.2143000700
    584000  303.0532975377 -176792.8570271294 -179567.0274184513
    584100  305.5940858235 -176835.0911172287 -179632.5200564379
    584200  292.5568186148 -176925.2034138242 -179603.2883268574
    584300  299.5646603825 -176917.0041048812 -179659.2392756306
    584400  305.8409097234 -176859.9905754100 -179659.6789572995
    584500  299.9579522777 -176876.6180996800 -179622.4534910498
    584600  292.7323741035 -176958.1043010745 -179637.7962609298
    584700  295.8313578656 -177028.9876882976 -179737.0479551994
    584800  298.6467624700 -177017.6018368907 -179751.4345080414
    584900  305.5721025558 -176971.1577393042 -179768.3854421930
    585000  297.6188610658 -176968.1914410475 -179692.6146331926
    585100  308.1685163728 -176904.1174701056 -179725.1129207583
    585200  304.5402626406 -176903.7754945838 -179691.5576650710
    585300  292.4729760218 -176975.5237051204 -179652.8411173841
    585400  292.8719713987 -177012.8921223594 -179693.8619653006
    585500  306.6828947389 -176894.9251342874 -179702.3211039804
    585600  294.4789760734 -176869.0742964083 -179564.7547688772
    585700  302.9378482371 -176823.5744715595 -179596.6880321721
    585800  295.6124513778 -176844.2665306419 -179550.3229127422
    585900  298.3332864845 -176929.1709700609 -179660.1340608291
    586000  292.0640484157 -177010.2458933361 -179683.8199546240
    586100  290.5962056277 -177067.5191237408 -179727.6564528274
    586200  295.3265032743 -177055.9229568235 -179759.3617506362
    586300  303.1900344632 -176961.5872576271 -179737.0093480177
    586400  299.2268329357 -176919.9737604689 -179659.1164359119
    586500  302.3165296121 -176858.2449478523 -179625.6709157313
    586600  307.4134780506 -176837.7787055555 -179651.8624843179
    586700  296.9537150042 -176917.6105853560 -179635.9449854472
    586800  295.8506003666 -176986.2312681928 -179694.4676822504
    586900  295.6300816156 -176970.1618278094 -179676.3795982990
    587000  303.5401122145 -176923.0590617870 -179701.6857876003
    587100  301.6565803068 -176830.3918321959 -179591.7765794793
    587200  304.5046544304 -176759.1531194288 -179546.6093299509
    587300  302.9661444968 -176787.6570319101 -179561.0296183990
    587400  304.6013350849 -176840.1020321971 -179628.4432639715
    587500  295.6831313314 -176897.6250828289 -179604.3284740066
    587600  301.0244803733 -176899.3892003471 -179654.9876620694
    587700  298.7169487266 -176950.6290005892 -179685.1041614814
    587800  288.0903551610 -177027.3415374132 -179664.5401417728
    587900  293.1260708190 -176958.6764469415 -179641.9723331689
    588000  297.6898170759 -176903.9088212864 -179628.9815495488
    588100  297.3048350369 -176891.8801577363 -179613.4287343643
    588200  301.1168074606 -176916.5644889189 -179673.0081190455
    588300  296.6731487475 -176954.9155166996 -179670.6815942927
    588400  303.9967477316 -176896.6197152383 -179679.4265134730
    588500  306.4612653343 -176806.4108754759 -179611.7780346034
    588600  299.7867549261 -176787.2728090616 -179531.5410482908
    588700  305.4718634420 -176810.7002363364 -179607.0103435950
    588800  299.2175687009 -176858.2902630832 -179597.3481330940
    588900  305.2604755172 -176875.4546015000 -179669.8296493921
    589000  293.7388853372 -176943.4467679341 -179632.3523997267
    589100  292.5830699049 -176923.5086523085 -179601.8338714275
    589200  301.4187418403 -176858.7662576520 -179617.9738155207
    589300  299.9851997142 -176871.7640485315 -179617.8488647785
    589400  295.6433406208 -176998.5747929237 -179704.9139372448
    589500  296.6721426685 -177001.7898941266 -179717.5467620043
    589600  295.9174498557 -176956.2498493898 -179665.0982081940
    589700  306.0571481090 -176888.0080697281 -179689.6759124306
    589800  297.7614684567 -176879.2068155711 -179604.9354454218
    589900  306.1033492472 -176854.0049295160 -179656.0957005639
    590000  305.0173620527 -176884.8598051469 -179677.0093759353
    590100  298.9006228315 -176973.6818080131 -179709.8383340896
    590200  298.5343531302 -176973.8482281817 -179706.6518966300
    590300  300.4876485651 -176917.8213055991 -179668.5055726251
    590400  303.0343614979 -176852.5874629856 -179626.5845125182
    590500  296.3254742168 -176832.8646092785 -179545.4480506930
    590600  303.9796876257 -176803.5130662780 -179586.1636951486
    590700  308.2602653756 -176836.6740595657 -179658.5093867981
    590800  296.7854618491 -176914.9906432612 -179631.7848425861
    590900  300.1445532161 -176936.3447861318 -179683.8883351180
    591000  292.2816536743 -176967.3327777563 -179642.8988123055
    591100  304.2258304164 -176884.9006201164 -179669.8044567481
    591200  305.0717389019 -176837.8527165317 -179630.5000566769
    591300  297.5842105730 -176878.6037112591 -179602.7097104487
    591400  300.8517219166 -176959.8664254836 -179713.8834446038
    591500  292.2933092078 -177041.1924685697 -179716.8651986609
    591600  296.5608511169 -176990.2336260795 -179704.9717235632
    591700  300.1978522045 -176905.7820224517 -179653.8134739838
    591800  299.3987814314 -176890.1466128449 -179630.8633164522
    591900  299.7916606463 -176866.9263622545 -179611.2395087788
    592000  304.5783331379 -176822.9689447130 -179611.0996151086
    592100  303.5869834735 -176793.7772890094 -179572.8330774989
    592200  302.0266015322 -176893.7136277359 -179658.4855743542
    592300  294.0756134616 -176960.7843417154 -179652.7724055424
    592400  301.4399598528 -176913.5607277927 -179672.9625167834
    592500  303.4111180351 -176890.0708046131 -179667.5167089796
    592600  304.1746899761 -176908.8307059613 -179693.2663995423
    592700  294.6907037462 -177001.1329453880 -179698.7515872994
    592800  292.6480574804 -176973.7339873043 -179652.6541070860
    592900  305.9513008843 -176887.3315537031 -179688.0304637487
    593000  300.2091843336 -176888.0943854837 -179636.2295720927
    593100  300.5421676328 -176890.5083020644 -179641.6916403254
    593200  294.3733861192 -176925.6460459002 -179620.3599407834
    593300  294.1661844253 -176947.3947161384 -179640.2118726955
    593400  300.3020052951 -176885.9537230232 -179634.9385989940
    593500  304.4352474106 -176815.0312429907 -179601.8520969570
    593600  301.5993773331 -176803.8725133461 -179564.7336207376
    593700  298.0743149226 -176882.7242109279 -179611.3166584953
    593800  293.7855543134 -176930.9302653769 -179620.2631081354
    593900  300.9264275283 -176893.5495551474 -179648.2504344915
    594000  305.4639236767 -176851.1688151383 -179647.4062412486
    594100  308.5463374849 -176836.4704533511 -179660.9245040286
    594200  296.6595984533 -176956.5837553540 -179672.2257926370
    594300  296.5882131770 -176970.5288673695 -179685.5174390032
    594400  306.2439459402 -176897.8855618107 -179701.2633645001
    594500  298.2228929954 -176856.6506432476 -179586.6031845473
    594600  304.3623968685 -176816.4976144816 -179602.6515896565
    594700  306.4004841467 -176833.0986770522 -179637.9094410754
    594800  290.6417173829 -176953.1582507824 -179613.7121975557
    594900  297.0283477015 -176968.4894954602 -179687.5070883124
    595000  298.1362544557 -176935.5172320775 -179664.6766783219
    595100  301.2540553984 -176872.5358076307 -179630.2358146666
    595200  303.9658085993 -176831.4398717163 -179613.9634510397
    595300  298.7091971396 -176818.4462405292 -179552.8504428700
    595400  300.7759343958 -176839.7635370212 -179593.0867920476
    595500  301.2135071996 -176841.0228044203 -179598.3516305011
    595600  299.7991500204 -176839.0433345329 -179583.4250392942
    595700  296.8766524890 -176857.2860534879 -179574.9150181003
    595800  293.4764203754 -176867.4569359873 -179553.9599457603
    595900  311.1083390516 -176842.4225500459 -179690.3293364186
    596000  296.0058489788 -176875.1021237431 -179584.7596941020
    596100  301.7393214346 -176885.9790760078 -179648.1212411739
    596200  298.3956962951 -176951.1160878716 -179682.6504822690
    596300  298.7664404876 -176979.4325279921 -179714.3607398136
    596400  308.5208602623 -176920.5404504855 -179744.7612809434
    596500  301.2223661185 -176846.8682482814 -179604.2781695045
    596600  309.4656512096 -176784.4181546199 -179617.2876653372
    596700  299.0833078953 -176832.4758061262 -179570.3046436378
    596800  297.8852013267 -176902.5632193199 -179629.4245082348
    596900  287.4453680277 -177006.0923261298 -179637.3866746298
    597000  294.9781630540 -176976.8340115062 -179677.0840753719
    597100  300.4057094703 -176925.4816678122 -179675.4158588198
    597200  299.4847001120 -176865.6403224799 -179607.1435315035
    597300  301.0554562667 -176807.4819025744 -179563.3639197205
    597400  300.9162821922 -176813.7016691184 -179568.3096773696
    597500  297.4118652792 -176867.2432198601 -179589.7715585689
    597600  299.8352760888 -176875.5270319659 -179620.2394372022
    597700  299.3464627859 -176931.8722224597 -179672.1099976465
    597800  291.5014508150 -177000.8740704778 -179669.2980752611
    597900  290.2247773877 -176949.7743044859 -179606.5115543315
    598000  301.4864045565 -176865.8055672014 -179625.6325141517
    598100  298.0178097804 -176877.7839865583 -179605.8591822313
    598200  294.7196956122 -176909.4044473914 -179607.2884828063
    598300  295.6201938448 -176913.6347236600 -179619.7619808268
    598400  301.8775172473 -176847.4646168908 -179610.8718358768
    598500  306.9465429332 -176792.6521226756 -179602.4615457788
    598600  299.2117156858 -176813.6825685451 -179552.6868596598
    598700  302.3570617194 -176898.8478695411 -179666.6448710730
    598800  293.5329270897 -176977.6246965537 -179664.6449726131
    598900  298.1083413743 -176953.2671203659 -179682.1710483752
    599000  292.7178894927 -176912.8378170233 -179592.3971837708
    599100  301.0131764820 -176822.2726532666 -179577.7676384027
    599200  297.4091532790 -176802.8659787595 -179525.3694916344
    599300  303.5986015788 -176819.1812846308 -179598.3434260424
    599400  300.2877983463 -176862.2458984785 -179611.1007230790
    599500  300.8900003028 -176892.3766520488 -179646.7440741059
    599600  295.6056209009 -176933.2368507597 -179639.2307062121
    599700  295.3531429454 -177029.9671071307 -179733.6497622949
    599800  290.1989454337 -177028.2806403151 -179684.7814227063
    599900  294.7442577856 -176914.7439781477 -179612.8528573595
    600000  307.1358047463 -176874.2326078278 -179685.7745463739
    600100  295.9743899193 -176914.8594680625 -179624.2290600621
    600200  301.1454820852 -176932.4735432448 -179689.1796628252
    600300  292.5826599513 -176945.6410439188 -179623.9625102948
    600400  308.2624239044 -176881.9874277845 -179703.8425143357
    600500  308.1823360417 -176836.1154196238 -179657.2373764609
    600600  304.3712689684 -176851.8705107255 -179638.1057017025
    600700  286.5404073682 -176959.7357250814 -179582.7460024710
    600800  298.4839823713 -176961.7791963691 -179694.1217674822
    600900  297.2222435065 -176909.3226826132 -179630.1152107836
    601000  300.5778399656 -176849.6472303742 -179601.1571155825
    601100  296.6421153902 -176845.0778897624 -179560.5598859030
    601200  307.3212489823 -176815.6321898354 -179628.8716974661
    601300  297.7015529580 -176842.1979473089 -179567.3781066305
    601400  294.8739924004 -176945.4809964720 -179644.7774751262
    601500  301.5683872548 -176990.5279150781 -179751.1053371965
    601600  291.8554321614 -176975.3125413041 -179646.9769152838
    601700  304.6455970776 -176915.2486744471 -179703.9950834980
    601800  301.0326021884 -176895.9667709157 -179651.6395802831
    601900  306.9270150524 -176857.5657032143 -179667.1963667757
    602000  296.4024823666 -176869.1600920910 -179582.4484713190
    602100  299.5840368493 -176872.6451293151 -179615.0576735528
    602200  296.6962127028 -176933.4121068235 -179649.3893134243
    602300  296.0335474281 -176981.3641040969 -179691.2752279345
    602400  295.9676297227 -176934.2133728621 -179643.5210815640
    602500  301.4238445925 -176854.2063560750 -179613.4606248824
    602600  299.5360984083 -176860.3012791034 -179602.2749916086
    602700  302.6010408664 -176890.2518929050 -179660.2822960570
    602800  298.1122748445 -176968.2908103491 -179697.2307456106
    602900  292.0361396468 -177016.3450655583 -179689.6636480872
    603000  292.4096637791 -176988.4910210783 -179665.2288687882
    603100  297.7272513997 -176947.8579546800 -179673.2733592756
    603200  299.6795116371 -176926.1514482072 -179669.4379751126
    603300  303.6767917618 -176888.8578168346 -179668.7357164718
    603400  300.8291157583 -176811.7971109765 -179565.6071917938
    603500  308.1834730789 -176739.2197065215 -179560.3520718737
    603600  305.9464917337 -176791.0385434991 -179591.6934302554
    603700  298.6866697328 -176910.5087566566 -179644.7067415910
    603800  298.8839547444 -176933.1144585056 -179669.1184037849
    603900  295.4325669513 -176937.3494264100 -179641.7591342984
    604000  296.2243372139 -176904.2977582611 -179615.9553847071
    604100  303.2856634540 -176830.4687041328 -179606.7661887753
    604200  305.0406067072 -176790.1054028405 -179582.4677567689
    604300  304.2351234047 -176842.9519692772 -179627.9408745523
    604400  304.2845889876 -176961.2616615289 -179746.7033780966
    604500  293.9790236538 -177001.5748367622 -179692.6787109532
    604600  298.2500563967 -176966.8813987503 -179697.0825956629
    604700  298.0524967243 -176898.0575257040 -179626.4502480087
    604800  307.7832493140 -176857.8449111747 -179675.3136011027
    604900  299.3111826115 -176883.4026177464 -179623.3174358289
    605000  294.3601926297 -176891.5146156477 -179586.1077364357
    605100  293.4935750712 -176885.8624958224 -179572.5225408416
    605200  300.5986443786 -176848.6726604497 -179600.3729906626
    605300  301.8574275077 -176790.5930334289 -179553.8163495798
    605400  304.7973410967 -176781.6189761675 -179571.7544602367
    605500  298.8086625959 -176856.8623688440 -179592.1770847022
    605600  299.5332571592 -176918.2499316053 -179660.1976351241
    605700  298.1816772711 -176932.5622064901 -179662.1374562608
    605800  291.5568237572 -176899.7700654006 -179568.7009578440
[truncated: 257,520 more chars]
