# Supplementary material for: Finite-Temperature Evolution of Frenkel Defects in Hybrid Perovskites: Healing and Lead-Methylammonium Antisite Pairs
Source: ACS Appl Mater Interfaces. 2026 Apr 9;18(15):22071–80. doi: 10.1021/acsami.6c02743 (PMC13107386; doi:10.1021/acsami.6c02743)
Supplement: Supplementary file 2 [file am6c02743_si_002.zip › supporting/fig1-3/iodine/healing/plumed.dat]

UNITS LENGTH=A TIME=fs ENERGY=kcal/mol

#definisco l'atomo di riferimento nella posizione originale del I
vacancy: FIXEDATOM AT=20.55,15.08,24.43

#definisco la CV come distanza tra l'atomo I e quello fittizio

d_iod: DISTANCE ATOMS=721,vacancy

#MetaD on distance
metad: METAD ARG=d_iod SIGMA=0.2 HEIGHT=2.0 PACE=500 FILE=HILLS

PRINT ARG=d_iod,metad.bias FILE=COLVAR STRIDE=100
