# Supplementary material for: Finite-Temperature Evolution of Frenkel Defects in Hybrid Perovskites: Healing and Lead-Methylammonium Antisite Pairs
Source: ACS Appl Mater Interfaces. 2026 Apr 9;18(15):22071–80. doi: 10.1021/acsami.6c02743 (PMC13107386; doi:10.1021/acsami.6c02743)
Supplement: Supplementary file 2 [file am6c02743_si_002.zip › supporting/fig1-3/iodine/healing/fes.dat]

#! FIELDS d_iod file.free der_d_iod
#! SET min_d_iod -0.664128
#! SET max_d_iod 31.1884
#! SET nbins_d_iod  7501
#! SET periodic_d_iod false
   -0.664128000   72.238175832   -0.000000000
   -0.659880996   72.237290206   -0.287890580
   -0.655633993   72.236024656   -0.308290737
   -0.651386989   72.234669764   -0.329975485
   -0.647139985   72.232797777   -0.496627514
   -0.642892981   72.229978931   -0.746749875
   -0.638645978   72.226698055   -0.798802729
   -0.634398974   72.223189349   -0.854067118
   -0.630151970   72.219438822   -0.912709018
   -0.625904966   72.215352912   -1.112950000
   -0.621657963   72.210280717   -1.260101833
   -0.617410959   72.204749582   -1.345447782
   -0.613163955   72.198412417   -1.579661656
   -0.608916951   72.191480768   -1.685605831
   -0.604669948   72.184086052   -1.797778159
   -0.600422944   72.176201185   -1.916479077
   -0.596175940   72.167797783   -2.042018861
   -0.591928937   72.158840480   -2.243193329
   -0.587681933   72.149008398   -2.388259260
   -0.583434929   72.138543068   -2.541462971
   -0.579187925   72.127409155   -2.703170364
   -0.574940922   72.115569748   -2.873757533
   -0.570693918   72.102944521   -3.122673940
   -0.566446914   72.089273237   -3.317104622
   -0.562199910   72.074754317   -3.521914097
   -0.557952907   72.059342769   -3.737534022
   -0.553705903   72.042991747   -3.964405767
   -0.549458899   72.025652510   -4.202980061
   -0.545211895   72.007274385   -4.453716591
   -0.540964892   71.987499389   -4.858804370
   -0.536717888   71.966114299   -5.216094992
   -0.532470884   71.943317433   -5.521876199
   -0.528223881   71.919190113   -5.842723762
   -0.523976877   71.893667188   -6.179186377
   -0.519729873   71.866681165   -6.531820172
   -0.515482869   71.838050280   -6.971389078
   -0.511235866   71.807617411   -7.363047419
   -0.506988862   71.775482748   -7.772897016
   -0.502741858   71.741567771   -8.201532150
   -0.498494854   71.705791432   -8.649550638
   -0.494247851   71.668070134   -9.117552723
   -0.490000847   71.628317729   -9.606139871
   -0.485753843   71.586445517  -10.115913507
   -0.481506839   71.542362242  -10.647473660
   -0.477259836   71.495974108  -11.201417540
   -0.473012832   71.447184790  -11.778338031
   -0.468765828   71.395895458  -12.378822113
   -0.464518825   71.342004804  -13.003449195
   -0.460271821   71.285409078  -13.652789382
   -0.456024817   71.226002131  -14.327401661
   -0.451777813   71.163675470  -15.027832011
   -0.447530810   71.098318312  -15.754611441
   -0.443283806   71.029817653  -16.508253962
   -0.439036802   70.958058348  -17.289254477
   -0.434789798   70.882923195  -18.098086621
   -0.430542795   70.804215097  -19.004850612
   -0.426295791   70.721662677  -19.875623601
   -0.422048787   70.635349758  -20.775812151
   -0.417801783   70.545150588  -21.705798681
   -0.413554780   70.450937860  -22.665933296
   -0.409307776   70.352582853  -23.656531315
   -0.405060772   70.249724978  -24.749994785
   -0.400813769   70.142377318  -25.807423641
   -0.396566765   70.030471937  -26.896349536
   -0.392319761   69.913874695  -28.016940323
   -0.388072757   69.792450836  -29.169316937
   -0.383825754   69.666001864  -30.422963898
   -0.379578750   69.534213911  -31.644012237
   -0.375331746   69.397171866  -32.897214216
   -0.371084742   69.254535924  -34.254177599
   -0.366837739   69.105974446  -35.649522902
   -0.362590735   68.951695229  -37.009061511
   -0.358343731   68.791511741  -38.470138343
   -0.354096727   68.625106866  -39.898616644
   -0.349849724   68.452567559  -41.358903490
   -0.345602720   68.273759581  -42.850586625
   -0.341355716   68.088550591  -44.373182755
   -0.337108713   67.896810457  -45.926135507
   -0.332861709   67.698411568  -47.508813505
   -0.328614705   67.492938859  -49.193597403
   -0.324367701   67.280530058  -50.838693546
   -0.320120698   67.061075415  -52.511478133
   -0.315873694   66.834459287  -54.211020074
   -0.311626690   66.600378992  -56.007791955
   -0.307379686   66.358795567  -57.762795296
   -0.303132683   66.109707699  -59.541585477
   -0.298885679   65.852834930  -61.414252438
   -0.294638675   65.588134840  -63.241846703
   -0.290391671   65.315629744  -65.089547354
   -0.286144668   65.035237375  -66.955868073
   -0.281897664   64.746881960  -68.839238093
   -0.277650660   64.450494575  -70.738002516
   -0.273403657   64.146013502  -72.650422850
   -0.269156653   63.833384583  -74.574677785
   -0.264909649   63.512499738  -76.578252914
   -0.260662645   63.183139564  -78.525323532
   -0.256415642   62.845308940  -80.550015422
   -0.252168638   62.499046715  -82.512423259
   -0.247921634   62.144370389  -84.546617924
   -0.243674630   61.781118041  -86.516113177
   -0.239427627   61.409504801  -88.483541709
   -0.235180623   61.029544458  -90.446531689
   -0.230933619   60.641094484  -92.473735498
   -0.226686615   60.243996994  -94.497367609
   -0.222439612   59.838531049  -96.442656120
   -0.218192608   59.424831973  -98.374083356
   -0.213945604   59.002583442 -100.500362923
   -0.209698601   58.571693457 -102.411192005
   -0.205451597   58.132731567 -104.301142874
   -0.201204593   57.685792115 -106.167539212
   -0.196957589   57.230980867 -108.007678817
   -0.192710586   56.768415110 -109.818838790
   -0.188463582   56.298223731 -111.598280910
   -0.184216578   55.820547270 -113.343257168
   -0.179969574   55.335537947 -115.051015470
   -0.175722571   54.843359668 -116.718805468
   -0.171475567   54.344035523 -118.414743781
   -0.167228563   53.837746163 -119.999412795
   -0.162981559   53.324827329 -121.536250524
   -0.158734556   52.805487832 -123.022591194
   -0.154487552   52.279947737 -124.455802190
   -0.150240548   51.748218630 -125.905235992
   -0.145993545   51.210665477 -127.229552725
   -0.141746541   50.667615431 -128.493425504
   -0.137499537   50.119330358 -129.694434938
   -0.133252533   49.565901822 -130.901539246
   -0.129005530   49.007659058 -131.974890526
   -0.124758526   48.445004346 -132.978857108
   -0.120511522   47.878236861 -133.911335608
   -0.116264518   47.307664519 -134.770313094
   -0.112017515   46.733603586 -135.553872833
   -0.107770511   46.156378252 -136.260199847
   -0.103523507   45.576320190 -136.887586274
   -0.099276503   44.993768090 -137.434436504
   -0.095029500   44.409067172 -137.899272072
   -0.090782496   43.822568676 -138.280736290
   -0.086535492   43.234629340 -138.577598587
   -0.082288489   42.645610851 -138.788758560
   -0.078041485   42.055647467 -138.985393367
   -0.073794481   41.465255587 -139.027497475
   -0.069547477   40.874837851 -139.050663301
   -0.065300474   40.284440285 -138.991294830
   -0.061053470   39.694564255 -138.778547797
   -0.056806466   39.105779374 -138.477430026
   -0.052559462   38.518461115 -138.087889797
   -0.048312459   37.932787416 -137.681614356
   -0.044065455   37.349213069 -137.120757442
   -0.039818451   36.767945496 -136.545168183
   -0.035571447   36.189556978 -135.815335914
   -0.031324444   35.614450378 -134.999782918
   -0.027077440   35.042891028 -134.169362034
   -0.022830436   34.475123208 -133.190176237
   -0.018583433   33.911689152 -132.128718995
   -0.014336429   33.352935437 -130.986347158
   -0.010089425   32.799202572 -129.764561337
   -0.005842421   32.250824391 -128.465002587
   -0.001595418   31.708127471 -127.089448656
    0.002651586   31.171430551 -125.639809816
    0.006898590   30.641043988 -124.118124275
    0.011145594   30.117118512 -122.597383617
    0.015392597   29.599936155 -120.943233640
    0.019639601   29.089917663 -119.224184732
    0.023886605   28.587333362 -117.442750134
    0.028133609   28.092442689 -115.601543067
    0.032380612   27.605306399 -113.774694553
    0.036627616   27.126221730 -111.827213734
    0.040874620   26.655517529 -109.828650525
    0.045121623   26.193404481 -107.781964901
    0.049368627   25.740080561 -105.690181100
    0.053615631   25.295730779 -103.556379662
    0.057862635   24.860136923 -101.526783881
    0.062109638   24.433608453  -99.328519703
    0.066356642   24.016484868  -97.098374724
    0.070603646   23.608894656  -94.839606070
    0.074850650   23.210952435  -92.555486665
    0.079097653   22.822758906  -90.249296678
    0.083344657   22.444400837  -87.924314953
    0.087591661   22.075659126  -85.656926265
    0.091838665   21.716855323  -83.309322159
    0.096085668   21.367781325  -81.162369038
    0.100332672   21.027925473  -78.886094242
    0.104579676   20.697872223  -76.542741652
    0.108826679   20.377767924  -74.201456875
    0.113073683   20.067597141  -71.865363923
    0.117320687   19.767331300  -69.537523670
    0.121567691   19.476928976  -67.220926564
    0.125814694   19.196336203  -64.918485604
    0.130061698   18.925486825  -62.633029597
    0.134308702   18.664302856  -60.367296729
    0.138555706   18.412694890  -58.123928452
    0.142802709   18.170562514  -55.905463721
    0.147049713   17.937794762  -53.714333592
    0.151296717   17.714270579  -51.552856199
    0.155543721   17.499859317  -49.423232116
    0.159790724   17.294102254  -47.469478574
    0.164037728   17.096865065  -45.419744700
    0.168284732   16.908124912  -43.478808431
    0.172531735   16.727660303  -41.512494473
    0.176778739   16.555458038  -39.588160532
    0.181025743   16.391336648  -37.707281250
    0.185272747   16.235003657  -35.941285052
    0.189519750   16.086168155  -34.156174159
    0.193766754   15.944813788  -32.418435453
    0.198013758   15.810737319  -30.729010493
    0.202260762   15.683469692  -29.161336681
    0.206507765   15.563005778  -27.575956204
    0.210754769   15.449167620  -26.041214798
    0.215001773   15.341739226  -24.557525908
    0.219248777   15.240503134  -23.125170749
    0.223495780   15.145240961  -21.744300457
    0.227742784   15.055733958  -20.414938598
    0.231989788   14.971763539  -19.136984027
    0.236236791   14.893111807  -17.910214067
    0.240483795   14.819562064  -16.734288008
    0.244730799   14.750825044  -15.678341353
    0.248977803   14.686437529  -14.677470924
    0.253224806   14.626193072  -13.730903487
    0.257471810   14.569938733  -12.768558058
    0.261718814   14.517668176  -11.854715786
    0.265965818   14.469177306  -10.988468340
    0.270212821   14.424266067  -10.168822832
    0.274459825   14.382209277   -9.540059422
    0.278706829   14.343236067   -8.820616748
    0.282953833   14.307224860   -8.144990196
    0.287200836   14.273992188   -7.511936527
    0.291447840   14.243359983   -6.920156437
    0.295694844   14.214948103   -6.440053600
    0.299941847   14.188689917   -5.931812791
    0.304188851   14.164510272   -5.460987491
    0.308435855   14.142207067   -5.095262769
    0.312682859   14.121419263   -4.699808515
    0.316929862   14.102239720   -4.337650820
    0.321176866   14.084426463   -4.077357229
    0.325423870   14.067747117   -3.782256191
    0.329670874   14.052258787   -3.516232391
    0.333917877   14.037841179   -3.277781410
    0.338164881   14.024380379   -3.065402351
    0.342411885   14.011657505   -2.947794258
    0.346658889   13.999485389   -2.788079587
    0.350905892   13.987797172   -2.721088373
    0.355152896   13.976486124   -2.608866454
    0.359399900   13.965609931   -2.516077303
    0.363646903   13.955088962   -2.441360556
    0.367893907   13.944657482   -2.454882858
    0.372140911   13.934316477   -2.417425527
    0.376387915   13.924103318   -2.394473919
    0.380634918   13.913958971   -2.384822634
    0.384881922   13.903829439   -2.387306773
    0.389128926   13.893665581   -2.400803521
    0.393375930   13.883422936   -2.424233456
    0.397622933   13.873061529   -2.456561569
    0.401869937   13.862545690   -2.496798021
    0.406116941   13.851843852   -2.543998618
    0.410363945   13.840928362   -2.597265025
    0.414610948   13.829515332   -2.796731525
    0.418857952   13.817243267   -2.941925344
    0.423104956   13.804575644   -3.024221431
    0.427351959   13.791549968   -3.110432308
    0.431598963   13.778150950   -3.199935636
    0.435845967   13.764365850   -3.292153153
    0.440092971   13.750184294   -3.386549308
    0.444339974   13.735598093   -3.482629709
    0.448586978   13.720601073   -3.579939395
    0.452833982   13.705133342   -3.747347990
    0.457080986   13.688998794   -3.850829408
    0.461327989   13.672423813   -3.954704229
    0.465574993   13.655407377   -4.058671643
    0.469821997   13.637949680   -4.162460170
    0.474069001   13.620052010   -4.265825200
    0.478316004   13.601716641   -4.368546450
    0.482563008   13.582682707   -4.543089796
    0.486810012   13.563162814   -4.649090892
    0.491057015   13.543194514   -4.754230637
    0.495304019   13.522781750   -4.858376871
    0.499551023   13.501929002   -4.961409143
    0.503798027   13.480436415   -5.134922922
    0.508045030   13.458403842   -5.240482886
    0.512292034   13.435925287   -5.344931555
    0.516539038   13.413005645   -5.448186014
    0.520786042   13.389516729   -5.620713268
    0.525033045   13.365420859   -5.726336036
    0.529280049   13.340840308   -5.899828845
    0.533527053   13.315553665   -6.008002307
    0.537774057   13.289809710   -6.115173425
    0.542021060   13.263612876   -6.221256438
    0.546268064   13.236681257   -6.399184600
    0.550515068   13.209272563   -6.507950565
    0.554762071   13.181404234   -6.615615545
    0.559009075   13.153081213   -6.722051989
    0.563256079   13.124309019   -6.827114524
    0.567503083   13.095093828   -6.930638741
    0.571750086   13.065442559   -7.032440121
    0.575997090   13.035064388   -7.273925395
    0.580244094   13.003850630   -7.451572543
    0.584491098   12.971967577   -7.562538585
    0.588738101   12.939616770   -7.671808600
    0.592985105   12.906805923   -7.779138533
    0.597232109   12.873277545   -7.956963773
    0.601479113   12.839254600   -8.064741869
    0.605726116   12.804779073   -8.170042716
    0.609973120   12.769862144   -8.272554021
    0.614220124   12.734516357   -8.371943394
    0.618467127   12.698755711   -8.467858850
    0.622714131   12.662595742   -8.559929407
    0.626961135   12.626053600   -8.647765811
    0.631208139   12.589022353   -8.801387607
    0.635455142   12.551464533   -8.884521321
    0.639702146   12.513564505   -8.962468077
    0.643949150   12.475345222   -9.034791529
    0.648196154   12.436831514   -9.101042725
    0.652443157   12.398050145   -9.160761352
    0.656690161   12.359029852   -9.213477030
    0.660937165   12.319801394   -9.258710670
    0.665184169   12.280397575   -9.295975862
    0.669431172   12.240853283   -9.324780304
    0.673678176   12.200938295   -9.417343035
    0.677925180   12.160906487   -9.432880017
    0.682172183   12.120828981   -9.438782299
    0.686419187   12.080747724   -9.434565874
    0.690666191   12.040427852   -9.492653020
    0.694913195   12.000152660   -9.471916425
    0.699160198   11.959989218   -9.439952309
    0.703407202   11.919811614   -9.467528073
    0.707654206   11.879706406   -9.416821863
    0.711901210   11.839764969   -9.423527452
    0.716148213   11.799888732   -9.352911717
    0.720395217   11.760286855   -9.338823370
    0.724642221   11.720814482   -9.247359909
    0.728889225   11.681758251   -9.142800453
    0.733136228   11.643174442   -9.024837436
    0.737383232   11.605120599   -8.893182397
    0.741630236   11.567577930   -8.817210355
    0.745877239   11.530248344   -8.734077883
    0.750124243   11.493495173   -8.638513034
    0.754371247   11.456632977   -8.652108016
    0.758618251   11.420327703   -8.442596664
    0.762865254   11.384940166   -8.219899067
    0.767112258   11.350121516   -8.114022924
    0.771359262   11.315592641   -8.050930942
    0.775606266   11.281914396   -7.836289188
    0.779853269   11.249248955   -7.544515687
    0.784100273   11.217848375   -7.240627725
    0.788347277   11.187681129   -7.059979344
    0.792594281   11.158228757   -6.788069975
    0.796841284   11.130146213   -6.434671509
    0.801088288   11.103172791   -6.199878020
    0.805335292   11.077655374   -5.814991475
    0.809582295   11.053795465   -5.419330685
    0.813829299   11.031432537   -5.084678308
    0.818076303   11.010708993   -4.672746152
    0.822323307   10.991748359   -4.318862112
    0.826570310   10.974330144   -3.882116549
    0.830817314   10.958612954   -3.507007044
    0.835064318   10.944672456   -3.056362870
    0.839311322   10.932664687   -2.596888776
    0.843558325   10.922582580   -2.196520927
    0.847805329   10.914272242   -1.715679889
    0.852052333   10.908020454   -1.227159887
    0.856299337   10.903859154   -0.731282073
    0.860546340   10.901818873   -0.228387492
    0.864793344   10.901881707    0.212017633
    0.869040348   10.903705660    0.651959724
    0.873287351   10.907110190    0.960599037
    0.877534355   10.912149174    1.414693049
    0.881781359   10.919277742    1.942800077
    0.886028363   10.928655321    2.473724318
    0.890275366   10.940065569    2.934949882
    0.894522370   10.953469604    3.325272864
    0.898769374   10.968587386    3.780014980
    0.903016378   10.985757848    4.305817204
    0.907263381   11.005159938    4.830848629
    0.911510385   11.026775879    5.285995072
    0.915757389   11.050324341    5.803059345
    0.920004393   11.076063394    6.317500067
    0.924251396   11.103963324    6.760117942
    0.928498400   11.133742579    7.262827579
    0.932745404   11.165647434    7.761015876
    0.936992407   11.199657544    8.254145403
    0.941239411   11.235750293    8.741685161
    0.945486415   11.273773069    9.152653720
    0.949733419   11.313644581    9.622450555
    0.953980422   11.355495697   10.084803489
    0.958227426   11.399293722   10.539206488
    0.962474430   11.445003843   10.985167129
    0.966721434   11.492589186   11.422208023
    0.970968437   11.542010882   11.849868193
    0.975215441   11.593228146   12.267704396
    0.979462445   11.646198346   12.675292394
    0.983709449   11.700797985   13.005132109
    0.987956452   11.756863921   13.395534604
    0.992203456   11.814563236   13.774268457
    0.996450460   11.873695540   14.070190189
    1.000697463   11.934198208   14.419616831
    1.004944467   11.996157639   14.756163668
    1.009191471   12.059297439   15.014788193
    1.013438475   12.123737760   15.329168116
    1.017685478   12.189308185   15.558450853
    1.021932482   12.255987708   15.839882518
    1.026179486   12.323608748   16.034818113
    1.030426490   12.392077067   16.144741197
    1.034673493   12.461141402   16.376436063
    1.038920497   12.531156357   16.592393438
    1.043167501   12.601858411   16.727364590
    1.047414505   12.673034559   16.852097944
    1.051661508   12.744986864   17.028966057
    1.055908512   12.817591897   17.122118319
    1.060155516   12.890449245   17.199496959
    1.064402519   12.963771548   17.326671252
    1.068649523   13.037598524   17.437179045
    1.072896527   13.111859684   17.531163369
    1.077143531   13.186298579   17.537380067
    1.081390534   13.260905460   17.593781881
    1.085637538   13.335443245   17.570007852
    1.089884542   13.410129189   17.598416244
    1.094131546   13.484758567   17.540066662
    1.098378549   13.559239034   17.531638436
    1.102625553   13.633464726   17.442076587
    1.106872557   13.707471926   17.406817253
    1.111119561   13.781230682   17.286716237
    1.115366564   13.854325829   17.150616460
    1.119613568   13.926997593   17.069485450
    1.123860572   13.999293203   16.973547306
    1.128107575   14.071150675   16.863230802
    1.132354579   14.142509887   16.738982417
    1.136601583   14.213312649   16.601265915
    1.140848587   14.283394156   16.380413780
    1.145095590   14.352609145   16.212234640
    1.149342594   14.421020054   15.964413294
    1.153589598   14.488426497   15.776677611
    1.157836602   14.554829071   15.511993196
    1.162083605   14.620275344   15.306152867
    1.166330609   14.684748926   15.022483106
    1.170577613   14.748081411   14.800388732
    1.174824617   14.810449732   14.568542630
    1.179071620   14.871682447   14.257057991
    1.183318624   14.931532154   13.936868219
    1.187565628   14.989971537   13.613641431
    1.191812631   15.047235973   13.352053011
    1.196059635   15.103128620   13.010727997
    1.200306639   15.157421101   12.530820977
    1.204553643   15.210060654   12.257072164
    1.208800646   15.261523609   11.976857423
    1.213047650   15.311784044   11.690902211
    1.217294654   15.360819123   11.399934106
    1.221541658   15.408609105   11.104682498
    1.225788661   15.455137350   10.805878283
    1.230035665   15.500390323   10.504253572
    1.234282669   15.544357603   10.200541400
    1.238529673   15.586770173    9.822848545
    1.242776676   15.627447875    9.373955313
    1.247023680   15.666597329    9.062241276
    1.251270684   15.704422502    8.750443537
    1.255517687   15.740924553    8.439275082
    1.259764691   15.775832829    8.056607209
    1.264011695   15.809172818    7.678730219
    1.268258699   15.841133445    7.372591502
    1.272505702   15.871611524    6.997859704
    1.276752706   15.900399146    6.620053232
    1.280999710   15.927687635    6.248449689
    1.285246714   15.953591718    5.951022653
    1.289493717   15.978242208    5.658216739
    1.293740721   16.001660114    5.370680891
    1.297987725   16.023869180    5.089055761
    1.302234729   16.044760981    4.743399596
    1.306481732   16.064097942    4.398419310
    1.310728736   16.082200855    4.127849740
    1.314975740   16.099170872    3.865010150
    1.319222743   16.115042017    3.610460795
    1.323469747   16.129850667    3.364750527
    1.327716751   16.143635507    3.128416462
    1.331963755   16.156437477    2.901983648
    1.336210758   16.167837735    2.548932492
    1.340457762   16.178222165    2.343068007
    1.344704766   16.187719310    2.080213844
    1.348951770   16.196076727    1.834113882
    1.353198773   16.203515462    1.670838633
    1.357445777   16.210285327    1.519206871
    1.361692781   16.216153401    1.306694604
    1.365939785   16.221107183    1.038931517
    1.370186788   16.225260060    0.918781790
    1.374433792   16.228680815    0.746718230
    1.378680796   16.231655231    0.656108821
    1.382927799   16.234272013    0.578358155
    1.387174803   16.236489206    0.446999729
    1.391421807   16.238283989    0.400428574
    1.395668811   16.239909591    0.367378174
    1.399915814   16.241399288    0.279344096
    1.404162818   16.242559336    0.269259893
    1.408409822   16.243706185    0.273162685
    1.412656826   16.244899661    0.291248218
    1.416903829   16.246200372    0.323688119
    1.421150833   16.247669602    0.370629795
    1.425397837   16.248948976    0.293428264
    1.429644841   16.250330449    0.300287712
    1.433891844   16.251781089    0.385169999
    1.438138848   16.253402178    0.412047102
    1.442385852   16.255375962    0.519719091
    1.446632855   16.257654017    0.575577469
    1.450879859   16.260389446    0.714795662
    1.455126863   16.263744161    0.867197039
    1.459373867   16.267773944    1.032679939
    1.463620870   16.272534091    1.211116404
    1.467867874   16.278079297    1.402352578
    1.472114878   16.284087556    1.475572056
    1.476361882   16.290828071    1.700632311
    1.480608885   16.298549236    1.937344290
    1.484855889   16.307300067    2.185484185
    1.489102893   16.317128583    2.444803974
    1.493349897   16.328081695    2.715032221
    1.497596900   16.340205114    2.995874941
    1.501843904   16.353267779    3.223128250
    1.506090908   16.367601589    3.528539367
    1.510337911   16.382994215    3.642350278
    1.514584915   16.399036953    3.913462725
    1.518831919   16.416300929    4.192969231
    1.523078923   16.434852832    4.544611372
    1.527325926   16.454912089    4.902749736
    1.531572930   16.476438076    5.197518399
    1.535819934   16.499285222    5.562531251
    1.540066938   16.523693306    5.932522570
    1.544313941   16.549682531    6.307047329
    1.548560945   16.577271186    6.685649239
    1.552807949   16.606475599    7.067862439
    1.557054953   16.637127225    7.381861619
    1.561301956   16.669101723    7.693362742
    1.565548960   16.702581374    8.073098120
    1.569795964   16.737676139    8.453865280
    1.574042967   16.774084817    8.703342353
    1.578289971   16.811876664    9.093465402
    1.582536975   16.851197043    9.416189082
    1.586783979   16.892020670    9.808136516
    1.591030982   16.934504152   10.197770147
    1.595277986   16.978636675   10.584627179
    1.599524990   17.024300424   10.901579236
    1.603771994   17.071417274   11.286002745
    1.608018997   17.120157608   11.666041899
    1.612266001   17.170501938   12.041289910
    1.616513005   17.222179857   12.347036246
    1.620760009   17.275403122   12.715874272
    1.625007012   17.330179835   13.078530089
    1.629254016   17.386424510   13.365344485
    1.633501020   17.443921096   13.709751601
    1.637748023   17.502864762   14.046756424
    1.641995027   17.563223483   14.376085693
    1.646242031   17.624963021   14.629089294
    1.650489035   17.687750701   14.937475281
    1.654736038   17.751829344   15.168820885
    1.658983042   17.816786469   15.387700194
    1.663230046   17.882645213   15.602084815
    1.667477050   17.949411262   15.811125852
    1.671724053   18.017139154   16.081578924
    1.675971057   18.085815651   16.270368712
    1.680218061   18.155211354   16.442901809
    1.684465065   18.225415511   16.601412634
    1.688712068   18.295874656   16.685720030
    1.692959072   18.367189720   16.896031613
    1.697206076   18.439373149   17.094670319
    1.701453079   18.512375638   17.281768495
    1.705700083   18.586148510   17.457488255
    1.709947087   18.660443391   17.556905623
    1.714194091   18.735346977   17.714855447
    1.718441094   18.810897958   17.861824137
    1.722688098   18.887001935   17.930509536
    1.726935102   18.963433595   18.060959290
    1.731182106   19.039972671   18.037466013
    1.735429109   19.116690199   18.070854184
    1.739676113   19.193641332   18.165291085
    1.743923117   19.270972180   18.249742108
    1.748170121   19.348641270   18.324652177
    1.752417124   19.426609064   18.390487084
    1.756664128   19.504429355   18.307949064
    1.760911132   19.582289152   18.356400655
    1.765158135   19.660192341   18.330667185
    1.769405139   19.738111314   18.299173198
    1.773652143   19.815703638   18.252737389
    1.777899147   19.893252615   18.265459726
    1.782146150   19.970654935   18.205992843
    1.786393154   20.047986573   18.209994723
    1.790640158   20.125322294   18.208011663
    1.794887162   20.202637909   18.200623975
    1.799134165   20.279911702   18.188413193
    1.803381169   20.357124422   18.171960401
    1.807628173   20.434259284   18.151844547
    1.811875177   20.511301953   18.128640763
    1.816122180   20.588240529   18.102918689
    1.820369184   20.665065512   18.075240804
    1.824616188   20.741653765   17.975892829
    1.828863191   20.817668655   17.808348558
    1.833110195   20.893013895   17.717058954
    1.837357199   20.968209718   17.694059692
    1.841604203   21.043306754   17.670624622
    1.845851206   21.118304241   17.647263646
    1.850098210   21.193203542   17.624466440
    1.854345214   21.268008053   17.602701207
    1.858592218   21.342723110   17.582413530
    1.862839221   21.417137890   17.492105146
    1.867086225   21.491323706   17.403467873
    1.871333229   21.565205104   17.389149664
    1.875580233   21.639030674   17.377232375
    1.879827236   21.712811292   17.368031195
    1.884074240   21.786559112   17.361832496
    1.888321244   21.860140095   17.288117390
    1.892568247   21.933552127   17.283641043
    1.896815251   22.006701323   17.218242235
    1.901062255   22.079840406   17.224984247
    1.905309259   22.153015247   17.235101523
    1.909556262   22.226240415   17.248698770
    1.913803266   22.299530856   17.265850229
    1.918050270   22.372703940   17.221441551
    1.922297274   22.445903330   17.250188891
    1.926544277   22.519231891   17.282268331
    1.930791281   22.592703726   17.317652495
    1.935038285   22.666200871   17.290051206
    1.939285289   22.739728994   17.336303556
    1.943532292   22.813418751   17.317627136
    1.947779296   22.887085422   17.373886961
    1.952026300   22.960995881   17.432409179
    1.956273303   23.035159434   17.493048794
    1.960520307   23.109313830   17.491677384
    1.964767311   23.183746379   17.560349362
    1.969014315   23.258473417   17.630326500
    1.973261318   23.333500068   17.701408370
    1.977508322   23.408830574   17.773381492
    1.981755326   23.484468248   17.846021465
    1.986002330   23.560415428   17.919095148
    1.990249333   23.636204952   17.789060322
    1.994496337   23.711826553   17.799217572
    1.998743341   23.787591106   17.879585370
    2.002990345   23.863693532   17.958291902
    2.007237348   23.940017934   17.964974661
    2.011484352   24.016211332   17.970464123
    2.015731356   24.092518082   17.970830447
    2.019978359   24.168812327   17.963096370
    2.024225363   24.245219128   18.017739684
    2.028472367   24.321849278   18.068240642
    2.032719371   24.398684739   18.114391231
    2.036966374   24.475706618   18.155997245
    2.041213378   24.552895228   18.192880403
    2.045460382   24.630105480   18.158527452
    2.049707386   24.707293461   18.189960520
    2.053954389   24.784603476   18.215980326
    2.058201393   24.862012356   18.236506368
    2.062448397   24.939496640   18.251482844
    2.066695401   25.017032688   18.260880235
    2.070942404   25.094596791   18.264696777
    2.075189408   25.171983564   18.191626774
    2.079436412   25.249219409   18.179334152
    2.083683415   25.326390856   18.161315650
    2.087930419   25.403220073   18.073431164
    2.092177423   25.479927357   18.048634808
    2.096424427   25.556517411   18.018258935
    2.100671430   25.632721759   17.910160402
    2.104918434   25.708426525   17.800109750
    2.109165438   25.783926133   17.753303609
    2.113412442   25.859215978   17.701383669
    2.117659445   25.934104935   17.579085650
    2.121906449   26.008354511   17.449335872
    2.126153453   26.082244516   17.316149450
    2.130400457   26.155648233   17.250451262
    2.134647460   26.228710050   17.113328624
    2.138894464   26.300962776   16.971837134
    2.143141468   26.372880200   16.895001373
    2.147388471   26.444464925   16.815257155
    2.151635475   26.515705822   16.733183603
    2.155882479   26.586515550   16.582277946
    2.160129483   26.656570577   16.436736180
    2.164376486   26.726214664   16.359958162
    2.168623490   26.795531688   16.282830553
    2.172870494   26.864521634   16.206046658
    2.177117498   26.933156952   16.061430445
    2.181364501   27.001201761   15.982549348
    2.185611505   27.068915914   15.905835198
    2.189858509   27.136223693   15.765016537
    2.194105513   27.202946694   15.629399996
    2.198352516   27.269181689   15.562676928
    2.202599520   27.335142436   15.500366852
    2.206846524   27.400849149   15.443162353
    2.211093527   27.466324967   15.391746308
    2.215340531   27.531595902   15.346789490
    2.219587535   27.596511655   15.237657271
    2.223834539   27.661148669   15.202513811
    2.228081542   27.725454264   15.110288183
    2.232328546   27.789594784   15.096221977
    2.236575550   27.853694326   15.091083859
    2.240822554   27.917791975   15.095418841
    2.245069557   27.981759229   15.044126734
    2.249316561   28.045710025   15.073335636
    2.253563565   28.109807340   15.113200098
    2.257810569   28.174097356   15.164150608
    2.262057572   28.238628002   15.226580347
    2.266304576   28.303448797   15.300843641
    2.270551580   28.368610681   15.387254552
    2.274798583   28.434165837   15.486085599
    2.279045587   28.500118474   15.529980862
    2.283292591   28.566187408   15.592988908
    2.287539595   28.632457949   15.602886549
    2.291786598   28.699054663   15.760854748
    2.296033602   28.766347813   15.930861868
    2.300280606   28.834388610   16.112937705
    2.304527610   28.903010077   16.242238144
    2.308774613   28.972247970   16.318968908
    2.313021617   29.042041443   16.550019163
    2.317268621   29.112839400   16.791976704
    2.321515625   29.184687825   17.044674314
    2.325762628   29.257615882   17.239773377
    2.330009632   29.331420221   17.517822344
    2.334256636   29.406426098   17.805549383
    2.338503639   29.482567720   17.964774376
    2.342750643   29.559510291   18.270400065
    2.346997647   29.637767887   18.583972746
    2.351244651   29.717097284   18.832170273
    2.355491654   29.797760950   19.155049253
    2.359738658   29.879682515   19.417721687
    2.363985662   29.962867716   19.756695883
    2.368232666   30.047502594   20.100299952
    2.372479669   30.133445785   20.376918953
    2.376726673   30.220720170   20.722800653
    2.380973677   30.309307339   20.999994011
    2.385220681   30.399184354   21.275672388
    2.389467684   30.490264993   21.616014062
    2.393714688   30.582790121   21.955776963
    2.397961692   30.676755555   22.294146920
    2.402208695   30.772153631   22.630298310
    2.406455699   30.868973157   22.963397290
    2.410702703   30.967051871   23.226624703
    2.414949707   31.066395795   23.555534728
    2.419196710   31.167124490   23.878604088
    2.423443714   31.269211407   24.195013088
    2.427690718   31.372626533   24.503949557
    2.431937722   31.477165236   24.739018180
    2.436184725   31.582863962   25.035029835
    2.440431729   31.689584391   25.256051138
    2.444678733   31.797347120   25.468693500
    2.448925737   31.906094984   25.740803253
    2.453172740   32.015674188   25.926946225
    2.457419744   32.126302272   26.167721288
    2.461666748   32.237922732   26.394175424
    2.465913751   32.350473490   26.605722321
    2.470160755   32.463890050   26.801809993
    2.474407759   32.577928659   26.916423992
    2.478654763   32.692605703   27.084491032
    2.482901766   32.807960241   27.235403281
    2.487148770   32.923918599   27.368782530
    2.491395774   33.040224364   27.418864648
    2.495642778   33.156895035   27.520621654
    2.499889781   33.273958304   27.603713282
    2.504136785   33.391274121   27.598595533
    2.508383789   33.508437075   27.572845159
    2.512630793   33.625599977   27.598257109
    2.516877796   33.742829008   27.603985136
    2.521124800   33.860040590   27.590047229
    2.525371804   33.977083847   27.489225910
    2.529618807   34.093734664   27.440723355
    2.533865811   34.210137827   27.372635164
    2.538112815   34.326210632   27.285194158
    2.542359819   34.441871469   27.178682141
    2.546606822   34.557040028   27.053429368
    2.550853826   34.671637503   26.909813841
    2.555100830   34.785478328   26.681642905
    2.559347834   34.898430905   26.507094960
    2.563594837   35.010501328   26.245248770
    2.567841841   35.121420918   25.961889773
    2.572088845   35.231188505   25.727163875
    2.576335849   35.339924948   25.476409887
    2.580582852   35.447563560   25.210285520
    2.584829856   35.554040521   24.929483240
    2.589076860   35.659295023   24.634728309
    2.593323863   35.763139459   24.260509571
    2.597570867   35.865507443   23.944597292
    2.601817871   35.966508239   23.616812933
    2.606064875   36.066093223   23.278005901
    2.610311878   36.163983497   22.864478280
    2.614558882   36.260340786   22.510604445
    2.618805886   36.355176532   22.148107788
    2.623052890   36.448456093   21.777921913
    2.627299893   36.539959145   21.329529683
    2.631546897   36.629724254   20.941739079
    2.635793901   36.717831139   20.548795692
    2.640040905   36.804259922   20.151644679
    2.644287908   36.888994741   19.751231590
    2.648534912   36.972023748   19.348499982
    2.652781916   37.052852847   18.807831422
    2.657028919   37.131648270   18.337709991
    2.661275923   37.208676852   17.936620263
    2.665522927   37.284002813   17.536064193
    2.669769931   37.357630356   17.136951210
    2.674016934   37.429307057   16.676039420
    2.678263938   37.499302501   16.286792734
    2.682510942   37.567652573   15.901343673
    2.686757946   37.634192567   15.455129794
    2.691004949   37.698772583   15.020177816
    2.695251953   37.761795342   14.659533084
    2.699498957   37.823299976   14.305392424
    2.703745961   37.883315744   13.958521093
    2.707992964   37.941875090   13.619653343
    2.712239968   37.998888589   13.219079030
    2.716486972   38.054201688   12.827077776
    2.720733975   38.107795980   12.450590413
    2.724980979   38.160038883   12.153320574
    2.729227983   38.210764205   11.725100354
    2.733474987   38.259949412   11.438957346
    2.737721990   38.307941974   11.163535678
    2.741968994   38.354788361   10.899269558
    2.746215998   38.400536806   10.646554807
    2.750463002   38.445007801   10.341105524
    2.754710005   38.488446090   10.116881030
    2.758957009   38.530958000    9.904901268
    2.763204013   38.572596098    9.705425220
    2.767451017   38.613151293    9.446032138
    2.771698020   38.652884071    9.267049902
    2.775945024   38.691463090    8.965930090
    2.780192028   38.729090935    8.745356158
    2.784439031   38.765936572    8.608009461
    2.788686035   38.802025146    8.411116210
    2.792933039   38.837398610    8.222944586
    2.797180043   38.872080667    8.111437344
    2.801427046   38.906313282    8.011275804
    2.805674050   38.940144393    7.922337549
    2.809921054   38.973621350    7.844469622
    2.814168058   39.006550292    7.637705789
    2.818415061   39.038863428    7.580865029
    2.822662065   39.070956155    7.533869450
    2.826909069   39.102689117    7.425140624
    2.831156073   39.134150136    7.391962034
    2.835403076   39.165488763    7.367447314
    2.839650080   39.196482936    7.287074511
    2.843897084   39.227397457    7.215128208
    2.848144087   39.258054532    7.223044250
    2.852391091   39.288548170    7.172642832
    2.856638095   39.319061752    7.197778566
    2.860885099   39.349672465    7.159730387
    2.865132102   39.380143912    7.190661992
    2.869379106   39.410756241    7.226000636
    2.873626110   39.441527215    7.265294994
    2.877873114   39.472472657    7.308083040
    2.882120117   39.503606406    7.353893553
    2.886367121   39.534940285    7.402247588
    2.890614125   39.566484067    7.452659929
    2.894861129   39.598245454    7.504640521
    2.899108132   39.630230061    7.557695864
    2.903355136   39.662441399    7.611330393
    2.907602140   39.694880876    7.665047813
    2.911849143   39.727547788    7.718352423
    2.916096147   39.760228283    7.698942739
    2.920343151   39.792835072    7.673405556
    2.924590155   39.825507084    7.712045047
    2.928837158   39.858336963    7.747663011
    2.933084162   39.891172006    7.643864150
    2.937331166   39.923695906    7.671487400
    2.941578170   39.956326441    7.693999351
    2.945825173   39.988971928    7.643650005
    2.950072177   40.021469458    7.658994721
    2.954319181   40.054017826    7.667515691
    2.958566185   40.086587103    7.668767636
    2.962813188   40.119145490    7.662316179
    2.967060192   40.151659369    7.647738836
    2.971307196   40.183915566    7.559139949
    2.975554199   40.215780731    7.466101612
    2.979801203   40.247423147    7.433279620
    2.984048207   40.278904624    7.390258002
    2.988295211   40.310181160    7.336716294
    2.992542214   40.341133537    7.202766057
    2.996789218   40.371317145    7.050066957
    3.001036222   40.401056622    6.952830585
    3.005283226   40.430357155    6.843314625
    3.009530229   40.459166030    6.721256020
    3.013777233   40.487429453    6.586411584
    3.018024237   40.515092643    6.438558918
    3.022271241   40.541874631    6.205459325
    3.026518244   40.567852837    6.025906301
    3.030765248   40.593039098    5.832490223
    3.035012252   40.617374217    5.625063769
    3.039259255   40.640763318    5.334549643
    3.043506259   40.662852866    5.026449028
    3.047753263   40.683663495    4.707120520
    3.052000267   40.703085391    4.436499836
    3.056247270   40.721325531    4.150603460
    3.060494274   40.738315265    3.781100498
    3.064741278   40.753613018    3.399161724
    3.068988282   40.767346019    2.998486760
    3.073235285   40.779356866    2.655004912
    3.077482289   40.789875153    2.295632701
    3.081729293   40.798833699    1.920517794
    3.085976297   40.806166008    1.529836998
    3.090223300   40.811633139    1.058236856
    3.094470304   40.814648538    0.433720491
    3.098717308   40.815448803   -0.070392199
    3.102964311   40.814202206   -0.519295022
    3.107211315   40.811015734   -0.983859752
    3.111458319   40.805823643   -1.463717513
    3.115705323   40.798508404   -2.027722058
    3.119952326   40.788810017   -2.541869063
    3.124199330   40.776897474   -3.070336859
    3.128446334   40.762710945   -3.612654123
    3.132693338   40.746192665   -4.168319964
    3.136940341   40.726821466   -4.881121933
    3.141187345   40.704840864   -5.472087898
    3.145434349   40.679917193   -6.205497771
    3.149681353   40.652279288   -6.811746592
    3.153928356   40.622041673   -7.429644913
    3.158175360   40.589156282   -8.058524751
    3.162422364   40.553320916   -8.770243616
    3.166669367   40.514688525   -9.424117192
    3.170916371   40.472866794  -10.221152665
    3.175163375   40.428033341  -10.893259823
    3.179410379   40.380327749  -11.573570783
    3.183657382   40.329462053  -12.401689381
    3.187904386   40.275143951  -13.162100345
    3.192151390   40.217766924  -13.858940646
    3.196398394   40.157417805  -14.561573504
    3.200645397   40.094073847  -15.269123973
    3.204892401   40.027716047  -15.980703563
    3.209139405   39.958329203  -16.695411437
    3.213386409   39.885901960  -17.412335664
    3.217633412   39.810426860  -18.130554524
    3.221880416   39.731900378  -18.849137868
    3.226127420   39.650322953  -19.567148522
    3.230374423   39.565699018  -20.283643734
    3.234621427   39.478037017  -20.997676657
    3.238868431   39.387233957  -21.774801164
    3.243115435   39.293264422  -22.476594513
    3.247362438   39.196324731  -23.173347477
    3.251609442   39.096438334  -23.864097822
    3.255856446   38.993632760  -24.547887619
    3.260103450   38.887939595  -25.223764823
    3.264350453   38.779394452  -25.890784846
    3.268597457   38.668036939  -26.548012121
    3.272844461   38.553910612  -27.194521654
    3.277091465   38.436567940  -27.967370831
    3.281338468   38.316462785  -28.590513175
    3.285585472   38.193738061  -29.200832817
    3.289832476   38.068450071  -29.797465037
    3.294079479   37.940658746  -30.379564264
    3.298326483   37.810427568  -30.946305402
    3.302573487   37.677456964  -31.634886273
    3.306820491   37.541668233  -32.242348681
    3.311067494   37.403619531  -32.764718989
    3.315314498   37.263389256  -33.269579096
    3.319561502   37.121053236  -33.756245090
    3.323808506   36.976420348  -34.296819590
    3.328055509   36.829791747  -34.750312017
    3.332302513   36.681278892  -35.184059126
    3.336549517   36.530877315  -35.667352216
    3.340796521   36.378546261  -36.064966176
    3.345043524   36.224570917  -36.441606208
    3.349290528   36.068963793  -36.866483502
    3.353537532   35.911665468  -37.204866435
    3.357784535   35.752976320  -37.521394714
    3.362031539   35.592782441  -37.955890774
    3.366278543   35.430977301  -38.237763216
    3.370525547   35.268021829  -38.497573691
    3.374772550   35.104010108  -38.735145286
    3.379019554   34.939036901  -38.950335973
    3.383266558   34.773197501  -39.143038090
    3.387513562   34.606310361  -39.386055363
    3.391760565   34.438705500  -39.538749012
    3.396007569   34.270499485  -39.669154703
    3.400254573   34.101786901  -39.777312101
    3.404501577   33.932488859  -39.928852153
    3.408748580   33.762776845  -39.988345835
    3.412995584   33.592858243  -40.026159617
    3.417242588   33.422721567  -40.112496682
    3.421489591   33.252248233  -40.179003168
    3.425736595   33.081654654  -40.153553957
    3.429983599   32.911049599  -40.173478946
    3.434230603   32.740415040  -40.168917922
    3.438477606   32.569844146  -40.145671358
    3.442724610   32.399568800  -40.037334873
    3.446971614   32.229792843  -39.910548828
    3.451218618   32.060593982  -39.765621884
    3.455465621   31.892048576  -39.602879293
    3.459712625   31.724112765  -39.492974376
    3.463959629   31.556788514  -39.300628610
    3.468206633   31.390316210  -39.091839799
    3.472453636   31.224599986  -38.938058173
    3.476700640   31.059499055  -38.774645564
    3.480947644   30.895338747  -38.529364716
    3.485194647   30.732250424  -38.269899715
    3.489441651   30.570096653  -38.130909507
    3.493688655   30.408757446  -37.844907063
    3.497935659   30.248659085  -37.546645071
    3.502182662   30.089852678  -37.236575151
    3.506429666   29.932387416  -36.915147861
    3.510676670   29.776310580  -36.582811194
    3.514923674   29.621223375  -36.376362992
    3.519170677   29.467477221  -36.024274933
    3.523417681   29.315245668  -35.663178087
    3.527664685   29.164566069  -35.293499355
    3.531911689   29.015473977  -34.915657823
    3.536158692   28.867729318  -34.593978378
    3.540405696   28.721649698  -34.196723408
    3.544652700   28.577107686  -33.863812951
    3.548899703   28.434146423  -33.458563903
    3.553146707   28.292650461  -33.111660159
    3.557393711   28.152916411  -32.691120393
    3.561640715   28.014728866  -32.338309350
    3.565887718   27.878287985  -31.913809291
    3.570134722   27.743658055  -31.485548677
    3.574381726   27.610854388  -31.053834619
    3.578628730   27.479891024  -30.618961195
    3.582875733   27.350728378  -30.250444730
    3.587122737   27.223178506  -29.815008143
    3.591369741   27.097449467  -29.445374419
    3.595616745   26.973325612  -29.070122239
    3.599863748   26.850799163  -28.629919095
    3.604110752   26.730143917  -28.188972790
    3.608357756   26.611271728  -27.814409067
    3.612604759   26.494091513  -27.368137113
    3.616851763   26.378426765  -27.064949531
    3.621098767   26.264013726  -26.772451312
    3.625345771   26.151212822  -26.348085136
    3.629592774   26.040210122  -25.925676672
    3.633839778   25.930822512  -25.570980320
    3.638086782   25.823120130  -25.148709450
    3.642333786   25.717118924  -24.799066264
    3.646580789   25.612672110  -24.387620944
    3.650827793   25.509672605  -24.052811758
    3.655074797   25.408369102  -23.653741073
    3.659321801   25.308751607  -23.258869491
    3.663568804   25.210801872  -22.868391166
    3.667815808   25.114500831  -22.482497168
    3.672062812   25.019828616  -22.101375628
    3.676309815   24.926764563  -21.725211827
    3.680556819   24.835287228  -21.354188254
    3.684803823   24.745374397  -20.988484593
    3.689050827   24.657003101  -20.628277673
    3.693297830   24.570149625  -20.273741350
    3.697544834   24.484553066  -19.997264947
    3.701791838   24.400235558  -19.726317054
    3.706038842   24.317172784  -19.390767838
    3.710285845   24.235371720  -19.132959352
    3.714532849   24.154788664  -18.816480647
    3.718779853   24.075385721  -18.578361323
    3.723026857   23.997115081  -18.282222379
    3.727273860   23.920084748  -17.994304993
    3.731520864   23.844259432  -17.714784532
    3.735767868   23.769603107  -17.443831431
    3.740014871   23.696079036  -17.181610394
    3.744261875   23.623649794  -16.928279547
    3.748508879   23.552277304  -16.683989534
    3.752755883   23.481835811  -16.515849165
    3.757002886   23.412185367  -16.285564218
    3.761249890   23.343492359  -16.064990505
    3.765496894   23.275453849  -15.918341669
    3.769743898   23.208287936  -15.713146105
    3.773990901   23.141971791  -15.518176941
    3.778237905   23.076461887  -15.333476451
    3.782484909   23.011714551  -15.159071843
    3.786731913   22.947529641  -15.060809638
    3.790978916   22.883906053  -14.902586754
    3.795225920   22.820736352  -14.889716045
    3.799472924   22.757548445  -14.892330090
    3.803719927   22.694570560  -14.767152275
    3.807966931   22.632099890  -14.653454725
    3.812213935   22.569851789  -14.623331631
    3.816460939   22.507933123  -14.537330834
    3.820707942   22.446355483  -14.462708633
    3.824954946   22.385070899  -14.399294683
    3.829201950   22.324032174  -14.346894431
    3.833448954   22.263093936  -14.443665832
    3.837695957   22.201800576  -14.422455063
    3.841942961   22.140574065  -14.412143119
    3.846189965   22.079252704  -14.482730281
    3.850436969   22.017714974  -14.498380073
    3.854683972   21.956088728  -14.524361291
    3.858930976   21.894330785  -14.560340946
    3.863177980   21.832399438  -14.605958159
    3.867424983   21.769764136  -14.796427466
    3.871671987   21.706789977  -14.860910946
    3.875918991   21.643522749  -14.934362930
    3.880165995   21.579795819  -15.086799051
    3.884412998   21.515311243  -15.253576481
    3.888660002   21.450303040  -15.361408106
    3.892907006   21.384820607  -15.476812270
    3.897154010   21.318832931  -15.599244131
    3.901401013   21.252082742  -15.800226095
    3.905648017   21.184684204  -15.940088333
    3.909895021   21.116230718  -16.229568402
    3.914142025   21.046964539  -16.390152490
    3.918389028   20.976943506  -16.623053768
    3.922636032   20.905995781  -16.788378494
    3.926883036   20.834337315  -16.957643924
    3.931130039   20.761952809  -17.130170539
    3.935377043   20.688829884  -17.305263785
    3.939624047   20.614959138  -17.482215301
    3.943871051   20.540038771  -17.801867964
    3.948118054   20.463996471  -18.059406332
    3.952365058   20.386700160  -18.324571216
    3.956612062   20.308453623  -18.523281680
    3.960859066   20.229363965  -18.721498987
    3.965106069   20.149434747  -18.918531829
    3.969353073   20.068672471  -19.113687889
    3.973600077   19.987086576  -19.306275456
    3.977847081   19.904585292  -19.562293018
    3.982094084   19.821021362  -19.810002948
    3.986341088   19.736521244  -19.982076799
    3.990588092   19.651300201  -20.149384249
    3.994835095   19.565379952  -20.311232553
    3.999082099   19.478785133  -20.466940390
    4.003329103   19.391543247  -20.615839361
    4.007576107   19.303684606  -20.757275462
    4.011823110   19.215242264  -20.890610497
    4.016070114   19.126214977  -21.084208411
    4.020317118   19.036411725  -21.204407464
    4.024564122   18.946118168  -21.315010125
    4.028811125   18.855155368  -21.487437552
    4.033058129   18.763692873  -21.582334412
    4.037305133   18.671850207  -21.666389614
    4.041552137   18.579490382  -21.804530601
    4.045799140   18.486762079  -21.861160030
    4.050046144   18.393818323  -21.905924579
    4.054293148   18.300710343  -21.938434033
    4.058540151   18.207490963  -21.958327099
    4.062787155   18.114214480  -21.965271876
    4.067034159   18.020709340  -22.023644672
    4.071281163   17.927221457  -21.999461558
    4.075528166   17.833864860  -21.961779815
    4.079775170   17.740697366  -21.910373530
    4.084022174   17.647777691  -21.845047521
    4.088269178   17.555165310  -21.765637136
    4.092516181   17.462431226  -21.816706684
    4.096763185   17.369978205  -21.719002121
    4.101010189   17.277969332  -21.607543571
    4.105257193   17.186172317  -21.555414489
    4.109504196   17.094905776  -21.421610745
    4.113751200   17.004235938  -21.274427065
    4.117998204   16.914219449  -21.113953076
    4.122245207   16.824912514  -20.940305436
    4.126492211   16.736140727  -20.890101241
    4.130739215   16.647616552  -20.763070400
    4.134986219   16.559869033  -20.557066450
    4.139233222   16.473021029  -20.339511383
    4.143480226   16.386852162  -20.243042623
    4.147727230   16.301398993  -20.062747011
    4.151974234   16.216728518  -19.808668220
    4.156221237   16.133157604  -19.544992902
    4.160468241   16.050726342  -19.272036754
    4.164715245   15.969473450  -18.990131111
    4.168962249   15.889274679  -18.770626826
    4.173209252   15.810176724  -18.476908122
    4.177456256   15.732342391  -18.175626215
    4.181703260   15.655553252  -17.931482290
    4.185950263   15.579816716  -17.752871538
    4.190197267   15.504938732  -17.503154370
    4.194444271   15.431248934  -17.247056121
    4.198691275   15.358688647  -16.922403914
    4.202938278   15.287029838  -16.732442601
    4.207185282   15.216574826  -16.468512330
    4.211432286   15.147349070  -16.131006336
    4.215679290   15.079560118  -15.791960087
    4.219926293   15.013213659  -15.451772605
    4.224173297   14.948169067  -15.181567721
    4.228420301   14.883962686  -14.982576364
    4.232667305   14.821043857  -14.647356555
    4.236914308   14.759546111  -14.313421643
    4.241161312   14.699287496  -14.046654941
    4.245408316   14.640342892  -13.711959052
    4.249655319   14.582814336  -13.379860465
    4.253902323   14.526690156  -13.050658619
    4.258149327   14.471957446  -12.724633762
    4.262396331   14.418602155  -12.402045450
    4.266643334   14.366609177  -12.083131131
    4.270890338   14.315962444  -11.768104815
    4.275137342   14.266620964  -11.525148152
    4.279384346   14.218336213  -11.213884287
    4.283631349   14.171325013  -10.976284942
    4.287878353   14.125341063  -10.679335896
    4.292125357   14.080364014  -10.459843377
    4.296372361   14.036540779  -10.178323398
    4.300619364   13.993901431   -9.902331857
    4.304866368   13.952422451   -9.631882548
    4.309113372   13.911974154   -9.437068801
    4.313360375   13.872046157   -9.325725592
    4.317607379   13.832804420   -9.157866655
    4.321854383   13.794395883   -8.930582484
    4.326101387   13.756938760   -8.709814011
    4.330348390   13.720202078   -8.560537534
    4.334595394   13.684115558   -8.413523203
    4.338842398   13.648832368   -8.203149271
    4.343089402   13.614428711   -7.999299142
    4.347336405   13.580832770   -7.869413421
    4.351583409   13.547829781   -7.673398667
    4.355830413   13.515520896   -7.553882400
    4.360077417   13.483822059   -7.374730214
    4.364324420   13.452871696   -7.201359739
    4.368571424   13.422645919   -7.033453780
    4.372818428   13.393122223   -6.870678866
    4.377065431   13.364279551   -6.712686387
    4.381312435   13.336098357   -6.559113789
    4.385559439   13.308353782   -6.481325967
    4.389806443   13.281127858   -6.340541448
    4.394053446   13.254492105   -6.203338410
    4.398300450   13.228432135   -6.069328268
    4.402547454   13.202935225   -5.938115649
    4.406794458   13.177915134   -5.876459345
    4.411041461   13.153007973   -5.809771901
    4.415288465   13.128566292   -5.745183596
    4.419535469   13.104265566   -5.689156251
    4.423782473   13.080360327   -5.568583856
    4.428029476   13.056745475   -5.521413881
    4.432276480   13.033536219   -5.408493577
    4.436523484   13.010587921   -5.361438840
    4.440770487   12.988063678   -5.245805757
    4.445017491   12.966007518   -5.199462205
    4.449264495   12.944159067   -5.089468215
    4.453511499   12.922528827   -5.119208697
    4.457758502   12.901020070   -5.009745216
    4.462005506   12.879963777   -4.968590415
    4.466252510   12.859104393   -4.854511795
    4.470499514   12.838729752   -4.740268386
    4.474746517   12.818841136   -4.625589183
    4.478993521   12.799337023   -4.576912744
    4.483240525   12.780155043   -4.456143590
    4.487487529   12.761148971   -4.476770902
    4.491734532   12.742375068   -4.364146084
    4.495981536   12.724080787   -4.250882465
    4.500228540   12.705862879   -4.280197372
    4.504475543   12.687907254   -4.175414107
    4.508722547   12.670030203   -4.201046267
    4.512969551   12.652431229   -4.086686047
    4.517216555   12.635317735   -3.972415485
    4.521463558   12.618689434   -3.858193440
    4.525710562   12.602546175   -3.743997590
    4.529957566   12.586832505   -3.697306402
    4.534204570   12.571382133   -3.578641079
    4.538451573   12.556435026   -3.460312082
    4.542698577   12.541989702   -3.342346658
    4.546945581   12.527745752   -3.298011328
    4.551192585   12.513531730   -3.315590933
    4.555439588   12.499705304   -3.195791785
    4.559686592   12.486384576   -3.077458241
    4.563933596   12.473497749   -3.030105310
    4.568180599   12.460683192   -2.991166717
    4.572427603   12.448199661   -2.887974539
    4.576674607   12.435904582   -2.851594432
    4.580921611   12.424012674   -2.749024034
    4.585168614   12.412438350   -2.715939957
    4.589415618   12.401119589   -2.614853473
    4.593662622   12.390222947   -2.517170218
    4.597909626   12.379504894   -2.487624430
    4.602156629   12.368862078   -2.465576970
    4.606403633   12.358574723   -2.379653686
    4.610650637   12.348643235   -2.298001889
    4.614897641   12.339049355   -2.220674452
    4.619144644   12.329774629   -2.147712272
    4.623391648   12.320552878   -2.151540917
    4.627638652   12.311542314   -2.092502417
    4.631885655   12.302772462   -2.038185222
    4.636132659   12.294223279   -1.988582386
    4.640379663   12.285852816   -2.012408658
    4.644626667   12.277382975   -1.977029614
    4.648873670   12.268901175   -2.017380542
    4.653120674   12.260379024   -1.996717209
    4.657367678   12.251933932   -1.981076620
    4.661614682   12.243544786   -1.970351118
    4.665861685   12.235190983   -1.964408161
    4.670108689   12.226852540   -1.963089605
    4.674355693   12.218353462   -2.037139263
    4.678602697   12.209676991   -2.049523879
    4.682849700   12.200938690   -2.066217060
    4.687096704   12.192120779   -2.086970375
    4.691343708   12.182937009   -2.175493598
    4.695590711   12.173648607   -2.199202287
    4.699837715   12.164252128   -2.226329295
    4.704084719   12.154733831   -2.256505808
    4.708331723   12.144857216   -2.361360876
    4.712578726   12.134744029   -2.401532496
    4.716825730   12.124242571   -2.508728833
    4.721072734   12.113226642   -2.612158922
    4.725319738   12.102055308   -2.648895036
    4.729566741   12.090725187   -2.686846014
    4.733813745   12.079086590   -2.796219578
    4.738060749   12.066862144   -2.904188556
    4.742307753   12.054444553   -2.943479736
    4.746554756   12.041860848   -2.982315862
    4.750801760   12.028933290   -3.156866849
    4.755048764   12.015355555   -3.331716657
    4.759295767   12.001110295   -3.376427864
    4.763542771   11.986599894   -3.486522398
    4.767789775   11.971714992   -3.522687609
    4.772036779   11.956681924   -3.556193409
    4.776283782   11.941306726   -3.719817566
    4.780530786   11.925325576   -3.807910425
    4.784777790   11.909112898   -3.826299922
    4.789024794   11.892831073   -3.840368227
    4.793271797   11.876499787   -3.849488429
    4.797518801   11.860141371   -3.853041406
    4.801765805   11.843518212   -3.914517126
    4.806012809   11.826919971   -3.900796758
    4.810259812   11.810263954   -3.950486101
    4.814506816   11.793533415   -3.926985152
    4.818753820   11.776919362   -3.895538874
    4.823000823   11.760456692   -3.855607031
    4.827247827   11.744182560   -3.806667329
    4.831494831   11.727878321   -3.885810466
    4.835741835   11.711516025   -3.817919336
    4.839988838   11.695462856   -3.740160984
    4.844235842   11.679761660   -3.652096980
    4.848482846   11.664457095   -3.553312515
    4.852729850   11.649432462   -3.509143566
    4.856976853   11.634792207   -3.383352684
    4.861223857   11.620501326   -3.317792363
    4.865470861   11.606712558   -3.173663881
    4.869717865   11.593560992   -3.017675610
    4.873964868   11.580979444   -2.916028487
    4.878211872   11.568983431   -2.731107154
    4.882458876   11.557798791   -2.533901780
    4.886705879   11.547316915   -2.389977480
    4.890952883   11.537427245   -2.228088618
    4.895199887   11.528264421   -2.056313447
    4.899446891   11.520055901   -1.873869351
    4.903693894   11.512113170   -1.828685332
    4.907940898   11.504904247   -1.564305672
    4.912187902   11.498841546   -1.288907736
    4.916434906   11.493971824   -1.002513704
    4.920681909   11.490327499   -0.773788295
    4.924928913   11.487681598   -0.470466909
    4.929175917   11.486143651   -0.221772464
    4.933422921   11.485895758    0.106693711
    4.937669924   11.486999341    0.375599804
    4.941916928   11.489319784    0.718692582
    4.946163932   11.493116915    1.070963188
    4.950410935   11.498429206    1.432170238
    4.954657939   11.505096524    1.730462131
    4.958904943   11.513075190    2.037886042
    4.963151947   11.522545876    2.423272822
    4.967398950   11.533668631    2.815823996
    4.971645954   11.546361590    3.145005234
    4.975892958   11.560329416    3.481367416
    4.980139962   11.575985661    3.892361481
    4.984386965   11.593398419    4.308480065
    4.988633969   11.612588616    4.729326520
    4.992880973   11.633575469    5.154492738
    4.997127977   11.656322073    5.516061490
    5.001374980   11.680675870    5.953130263
    5.005621984   11.706891923    6.392965269
    5.009868988   11.734967273    6.766982258
    5.014115991   11.764658889    7.215635847
    5.018362995   11.796258638    7.665490590
    5.022609999   11.829770728    8.116125799
    5.026857003   11.865178359    8.498423155
    5.031104006   11.901850130    8.745315604
    5.035351010   11.939870620    9.137104742
    5.039598014   11.979655897    9.598167786
    5.043845018   12.021393704   10.056529077
    5.048092021   12.065071781   10.511818649
    5.052339025   12.110676303   10.963670195
    5.056586029   12.158104803   11.344756472
    5.060833033   12.207239818   11.793147823
    5.065080036   12.257992991   12.172886238
    5.069327040   12.310633575   12.615708412
    5.073574044   12.365142873   13.052852006
    5.077821047   12.421496146   13.484026125
    5.082068051   12.479667444   13.908950787
    5.086315055   12.539429046   14.187332171
    5.090562059   12.600538331   14.589015121
    5.094809062   12.663337430   14.983056100
    5.099056066   12.727793335   15.369195962
    5.103303070   12.793871964   15.747190363
    5.107550074   12.861538232   16.116810694
    5.111797077   12.930529749   16.413152935
    5.116044081   13.000996968   16.769762379
    5.120291085   13.072959179   17.117149138
    5.124538089   13.146230744   17.389167693
    5.128785092   13.220793137   17.722134844
    5.133032096   13.296571055   17.910317897
    5.137279100   13.373303997   18.223020369
    5.141526103   13.451093192   18.452734606
    5.145773107   13.530074107   18.739158071
    5.150020111   13.610248280   19.014661334
    5.154267115   13.691495201   19.209652313
    5.158514118   13.773610793   19.458375546
    5.162761122   13.856627418   19.625398001
    5.167008126   13.940450735   19.846795365
    5.171255130   14.024889688   19.983553379
    5.175502133   14.110174944   20.177067644
    5.179749137   14.196257504   20.359034605
    5.183996141   14.283088527   20.529552585
    5.188243145   14.370619637   20.688741625
    5.192490148   14.458803015   20.836743662
    5.196737152   14.547591488   20.973722672
    5.200984156   14.636938629   21.099864762
    5.205231159   14.726798849   21.215378227
    5.209478163   14.817087457   21.252761061
    5.213725167   14.907079501   21.213998937
    5.217972171   14.997367283   21.302580428
    5.222219174   15.088009015   21.380734305
    5.226466178   15.178462961   21.311298958
    5.230713182   15.269097845   21.368809279
    5.234960186   15.359955670   21.416348987
    5.239207189   15.450994902   21.454302599
    5.243454193   15.542175674   21.483072098
    5.247701197   15.633356789   21.367986297
    5.251948201   15.724153801   21.388718847
    5.256195204   15.815020795   21.401023734
    5.260442208   15.905807598   21.338893538
    5.264689212   15.996228128   21.268497631
    5.268936215   16.086535048   21.257656928
    5.273183219   16.176781001   21.239876983
    5.277430223   16.266937669   21.215702463
    5.281677227   16.356478404   21.047395969
    5.285924230   16.445792111   21.011305668
    5.290171234   16.534941092   20.969918386
    5.294418238   16.623775841   20.857515378
    5.298665242   16.711937960   20.676344499
    5.302912245   16.799645248   20.626108376
    5.307159249   16.887130895   20.572069550
    5.311406253   16.974284165   20.376505542
    5.315653257   17.060456982   20.242019421
    5.319900260   17.146281577   20.174084432
    5.324147264   17.231381355   19.974093521
    5.328394268   17.316077771   19.910828345
    5.332641271   17.400501662   19.845855024
    5.336888275   17.484647029   19.779763322
    5.341135279   17.568510358   19.713133355
    5.345382283   17.652090576   19.646534579
    5.349629286   17.735389004   19.580524794
    5.353876290   17.818409306   19.515649158
    5.358123294   17.900867216   19.320400046
    5.362370298   17.982769764   19.200509999
    5.366617301   18.064035896   19.089609186
    5.370864305   18.145026546   19.050921370
    5.375111309   18.225594742   18.942200766
    5.379358313   18.305747244   18.832279540
    5.383605316   18.385642179   18.792395680
    5.387852320   18.465374823   18.755922913
    5.392099324   18.544960530   18.723265140
    5.396346327   18.624416316   18.694801851
    5.400593331   18.703760757   18.670887599
    5.404840335   18.783013882   18.651851540
    5.409087339   18.862197060   18.637997047
    5.413334342   18.941332897   18.629601381
    5.417581346   19.020199701   18.554551919
    5.421828350   19.098994941   18.552675153
    5.426075354   19.177794487   18.556607803
    5.430322357   19.256584075   18.498759085
    5.434569361   19.334933541   18.446746053
    5.438816365   19.413320184   18.468051503
    5.443063369   19.491597000   18.430114486
    5.447310372   19.569946563   18.467190524
    5.451557376   19.648465201   18.509737962
    5.455804380   19.727176167   18.557760142
    5.460051383   19.806102672   18.611233608
    5.464298387   19.885267773   18.670108822
    5.468545391   19.964694259   18.734310983
    5.472792395   20.044404552   18.803740925
    5.477039398   20.124420603   18.878276116
    5.481286402   20.204763793   18.957771732
    5.485533406   20.285454846   19.042061829
    5.489780410   20.366513734   19.130960585
    5.494027413   20.447959604   19.224263630
    5.498274417   20.529810695   19.321749449
    5.502521421   20.612084274   19.423180855
    5.506768425   20.694329836   19.399151780
    5.511015428   20.776966121   19.516405386
    5.515262432   20.860106045   19.636283612
    5.519509436   20.943371082   19.624377972
    5.523756439   21.026978008   19.748047136
    5.528003443   21.111112919   19.872971565
    5.532250447   21.195681655   19.928882160
    5.536497451   21.280484968   19.980609370
    5.540744454   21.365484588   20.030699855
    5.544991458   21.450598185   20.086495724
    5.549238462   21.536169368   20.210449447
    5.553485466   21.622013761   20.260288015
    5.557732469   21.708304715   20.375465066
    5.561979473   21.794829831   20.347522185
    5.566226477   21.881478998   20.456723993
    5.570473481   21.968584103   20.562186454
    5.574720484   22.056128680   20.663634891
    5.578967488   22.144095115   20.760804932
    5.583214492   22.232306598   20.787636660
    5.587461495   22.320789581   20.879930375
    5.591708499   22.409653433   20.966962467
    5.595955503   22.498875396   21.048541372
    5.600202507   22.588181324   20.991811740
    5.604449510   22.677503827   21.070894567
    5.608696514   22.767103609   21.075868058
    5.612943518   22.856765294   21.146491495
    5.617190522   22.946436480   21.146359001
    5.621437525   23.036377557   21.207519381
    5.625684529   23.126563174   21.261522432
    5.629931533   23.216963011   21.308408705
    5.634178537   23.307546974   21.348243739
    5.638425540   23.398142913   21.315054675
    5.642672544   23.488263774   21.208546414
    5.646919548   23.578222107   21.091829501
    5.651166551   23.667813547   21.097278952
    5.655413555   23.757411527   21.094941504
    5.659660559   23.846983399   21.085019660
    5.663907563   23.936497425   21.067740499
    5.668154566   24.025922884   21.043355587
    5.672401570   24.115230174   21.012140773
    5.676648574   24.204390919   20.974395877
    5.680895578   24.293378062   20.930444249
    5.685142581   24.382031445   20.810064044
    5.689389585   24.470285771   20.749749041
    5.693636589   24.558272298   20.684016183
    5.697883593   24.645928031   20.545539804
    5.702130596   24.733036269   20.474711896
    5.706377600   24.819601515   20.334838295
    5.710624604   24.905805970   20.259912615
    5.714871607   24.991684012   20.181206670
    5.719118611   25.077220654   20.099226032
    5.723365615   25.162296951   19.947832519
    5.727612619   25.246462374   19.734745784
    5.731859622   25.329974026   19.593002343
    5.736106626   25.413030873   19.519826652
    5.740353630   25.495773285   19.445030532
    5.744600634   25.578195675   19.369223090
    5.748847637   25.660295042   19.293013759
    5.753094641   25.742066433   19.148553081
    5.757341645   25.823220097   19.068484643
    5.761588649   25.904035847   18.989519786
    5.765835652   25.984519601   18.912237032
    5.770082656   26.064555418   18.770847528
    5.774329660   26.144130394   18.703087405
    5.778576663   26.223423959   18.638418740
    5.782823667   26.302450419   18.577392803
    5.787070671   26.381226390   18.520546182
    5.791317675   26.459770731   18.468399423
    5.795564678   26.538104479   18.421455732
    5.799811682   26.615818421   18.174528787
    5.804058686   26.692917331   18.133822970
    5.808305690   26.769855317   18.098815702
    5.812552693   26.846657445   18.069909712
    5.816799697   26.923350439   18.047483007
    5.821046701   26.999962573   18.031888033
    5.825293705   27.076193376   17.881324293
    5.829540708   27.152055080   17.802760062
    5.833787712   27.227494742   17.737658331
    5.838034716   27.302849689   17.749653271
    5.842281719   27.378060136   17.703644088
    5.846528723   27.453309788   17.734096149
    5.850775727   27.528703610   17.771560835
    5.855022731   27.604271673   17.816168649
    5.859269734   27.680020307   17.800028724
    5.863516738   27.755749899   17.863743711
    5.867763742   27.831561600   17.869462181
    5.872010746   27.907625526   17.951715539
    5.876257749   27.984053253   18.040782212
    5.880504753   28.060873675   18.136636803
    5.884751757   28.138115514   18.239224370
    5.888998761   28.215807198   18.348461377
    5.893245764   28.293976740   18.464236747
    5.897492768   28.372651625   18.586413005
    5.901739772   28.451529337   18.583428384
    5.905986775   28.530755614   18.726728479
    5.910233779   28.610601819   18.875333150
    5.914480783   28.690412635   18.825672253
    5.918727787   28.770708378   18.987867662
    5.922974790   28.851701078   19.153843950
    5.927221794   28.933406275   19.323354176
    5.931468798   29.015838422   19.496133960
    5.935715802   29.099010815   19.671903288
    5.939962805   29.182935532   19.850368354
    5.944209809   29.267623376   20.031223437
    5.948456813   29.353083831   20.214152790
    5.952703817   29.439325019   20.398832558
    5.956950820   29.526352790   20.516563256
    5.961197824   29.613893700   20.708328003
    5.965444828   29.702250151   20.900564440
    5.969691831   29.791423461   21.092950068
    5.973938835   29.881413582   21.285163179
    5.978185839   29.972152068   21.409591909
    5.982432843   30.063187534   21.468988328
    5.986679846   30.154758054   21.593720067
    5.990926850   30.246632826   21.707886223
    5.995173854   30.339206151   21.886214374
    5.999420858   30.432529600   22.061085651
    6.003667861   30.526587867   22.232206750
    6.007914865   30.621364421   22.399295520
    6.012161869   30.716841560   22.562082375
    6.016408873   30.812734644   22.656265162
    6.020655876   30.909292699   22.814012748
    6.024902880   31.006283184   22.826030119
    6.029149884   31.103518535   22.963034015
    6.033396887   31.201322469   23.093753635
    6.037643891   31.299431580   23.153469578
    6.041890895   31.398025880   23.275415030
    6.046137899   31.497123128   23.390296432
    6.050384902   31.596693063   23.497994638
    6.054631906   31.696680468   23.530424488
    6.058878910   31.796824257   23.628032375
    6.063125914   31.897217165   23.651986613
    6.067372917   31.997854007   23.738604572
    6.071619921   32.098841726   23.817224482
    6.075866925   32.200146409   23.887876153
    6.080113929   32.301734313   23.950608862
    6.084360932   32.403571945   24.005491271
    6.088607936   32.505472492   23.986731055
    6.092854940   32.607063118   23.887739284
    6.097101943   32.708572515   23.913698865
    6.101348947   32.810174532   23.931378187
    6.105595951   32.911834297   23.940918624
    6.109842955   33.013517573   23.942476910
    6.114089958   33.115190817   23.936224549
    6.118336962   33.216821248   23.922347174
    6.122583966   33.318161382   23.836174371
    6.126830970   33.419345030   23.812023391
    6.131077973   33.520410612   23.780615420
    6.135324977   33.621327833   23.742199435
    6.139571981   33.722067476   23.697034079
    6.143818985   33.822601441   23.645386811
    6.148065988   33.922759431   23.521484658
    6.152312992   34.022531400   23.462144976
    6.156559996   34.122038705   23.396899673
    6.160806999   34.221256916   23.326057061
    6.165054003   34.320071528   23.183033479
    6.169301007   34.418272752   22.971225028
    6.173548011   34.515679624   22.898754707
    6.177795014   34.612767664   22.821140849
    6.182042018   34.709515795   22.738745265
    6.186289022   34.805904476   22.651927609
    6.190536026   34.901915683   22.561044671
    6.194783029   34.997390255   22.400389830
    6.199030033   35.092327434   22.306870700
    6.203277037   35.186860326   22.210062609
    6.207524041   35.280898263   22.040676548
    6.211771044   35.374278242   21.933391614
    6.216018048   35.467197029   21.823544760
    6.220265052   35.559644415   21.711452012
    6.224512055   35.651481996   21.531147127
    6.228759059   35.742689313   21.419929126
    6.233006063   35.833420742   21.307091654
    6.237253067   35.923670036   21.192930553
    6.241500070   36.013432184   21.077731972
    6.245747074   36.102551705   20.895859662
    6.249994078   36.191058842   20.783835470
    6.254241082   36.279089041   20.671304031
    6.258488085   36.366640706   20.558527116
    6.262735089   36.453713333   20.445756511
    6.266982093   36.540307467   20.333234257
    6.271229097   36.626424658   20.221192945
    6.275476100   36.711852492   19.976166812
    6.279723104   36.796366418   19.795409810
    6.283970108   36.880192552   19.680070378
    6.288217111   36.963529693   19.565162112
    6.292464115   37.046380038   19.450855916
    6.296711119   37.128746491   19.337314004
    6.300958123   37.210632628   19.224690473
    6.305205126   37.292042664   19.113131902
    6.309452130   37.372776093   18.937741884
    6.313699134   37.452975686   18.764824044
    6.317946138   37.531978092   18.537045223
    6.322193141   37.610515526   18.447919766
    6.326440145   37.688307746   18.216730172
    6.330687149   37.765466634   18.119002623
    6.334934153   37.842194446   17.953537706
    6.339181156   37.917961986   17.788242355
    6.343428160   37.993056919   17.618767323
    6.347675164   38.067667159   17.516687150
    6.351922167   38.141777537   17.347243255
    6.356169171   38.215244185   17.249653714
    6.360416175   38.288296006   17.151909232
    6.364663179   38.360932549   17.054107095
    6.368910182   38.432962573   16.891074251
    6.373157186   38.504501054   16.797826736
    6.377404190   38.575643367   16.704528321
    6.381651194   38.646350587   16.542264344
    6.385898197   38.716286289   16.377684155
    6.390145201   38.785643724   16.284085529
    6.394392205   38.854490068   16.120017912
    6.398639209   38.922741783   16.021026833
    6.402886212   38.990572261   15.921661972
    6.407133216   39.057980080   15.822001030
    6.411380220   39.124964145   15.722120825
    6.415627223   39.191523689   15.622097581
    6.419874227   39.257658264   15.522007167
    6.424121231   39.323367746   15.421925299
    6.428368235   39.388391640   15.249317231
    6.432615238   39.452932668   15.144339158
    6.436862242   39.517027647   15.039273899
    6.441109246   39.580654568   14.866150751
    6.445356250   39.643477990   14.695640499
    6.449603253   39.705666206   14.589972399
    6.453850257   39.767404716   14.483874189
    6.458097261   39.828569726   14.307033507
    6.462344265   39.889094564   14.195236764
    6.466591268   39.949143338   14.082849986
    6.470838272   40.008713605   13.969903566
    6.475085276   40.067803049   13.856424554
    6.479332279   40.126409458   13.742436424
    6.483579283   40.184530714   13.627958824
    6.487826287   40.242164772   13.513007316
    6.492073291   40.299309644   13.397593122
    6.496320294   40.355963382   13.281722853
    6.500567298   40.411923485   13.031896899
    6.504814302   40.467041403   12.924075905
    6.509061306   40.521699251   12.815243448
    6.513308309   40.575892766   12.705414085
    6.517555313   40.629617733   12.594595360
    6.521802317   40.682869953   12.482787642
    6.526049321   40.735645214   12.369984005
    6.530296324   40.787922515   12.187513980
    6.534543328   40.839429150   12.067778305
    6.538790332   40.890424373   11.946671495
    6.543037335   40.940901316   11.755741133
    6.547284339   40.990520363   11.559029231
    6.551531343   41.039344373   11.432819904
    6.555778347   41.087147484   11.167561062
    6.560025350   41.134297873   11.036018998
    6.564272354   41.180883258   10.901471866
    6.568519358   41.226815221   10.696656300
    6.572766362   41.271955614   10.560272906
    6.577013365   41.316078715   10.280746702
    6.581260369   41.359433392   10.067913837
    6.585507373   41.401886970    9.923531455
    6.589754377   41.443717025    9.774262837
    6.594001380   41.484902529    9.619976795
    6.598248384   41.525421880    9.460534221
    6.602495388   41.565252871    9.295788988
    6.606742391   41.604372659    9.125588911
    6.610989395   41.642757747    8.949776780
    6.615236399   41.680383957    8.768191457
    6.619483403   41.717226425    8.580669031
    6.623730406   41.753259585    8.387044039
    6.627977410   41.788184534    8.123215809
    6.632224414   41.822257281    7.921199194
    6.636471418   41.855457549    7.712323847
    6.640718421   41.887497891    7.432271126
    6.644965425   41.918601019    7.213574238
    6.649212429   41.948759369    6.987336997
    6.653459433   41.977940679    6.753447880
    6.657706436   42.006112228    6.511804124
    6.661953440   42.032916505    6.120280529
    6.666200444   42.058115503    5.780687096
    6.670447447   42.082072079    5.499451343
    6.674694451   42.104803789    5.140610855
    6.678941455   42.125789324    4.771269807
    6.683188459   42.145399372    4.461862662
    6.687435462   42.163674487    4.142615157
    6.691682466   42.180572665    3.745109532
    6.695929470   42.195771584    3.410672506
    6.700176474   42.209528552    3.066070406
    6.704423477   42.221800478    2.711345760
    6.708670481   42.232544505    2.346564616
    6.712917485   42.241599232    1.905370149
    6.717164489   42.248663871    1.453222968
    6.721411492   42.254000092    1.058011622
    6.725658496   42.257536685    0.517544707
    6.729905500   42.258875865    0.111374587
    6.734152503   42.258468216   -0.305027335
    6.738399507   42.256267092   -0.799818640
    6.742646511   42.251937571   -1.240666983
    6.746893515   42.245715284   -1.691102460
    6.751140518   42.237560274   -2.150762374
    6.755387522   42.227434189   -2.619253086
    6.759634526   42.215300417   -3.096149639
    6.763881530   42.200889089   -3.653192630
    6.768128533   42.184320352   -4.150613962
    6.772375537   42.165623459   -4.655298253
    6.776622541   42.144768688   -5.166710964
    6.780869545   42.121728651   -5.684286827
    6.785116548   42.096478430   -6.207430210
    6.789363552   42.068745214   -6.799813160
    6.793610556   42.038403092   -7.463515461
    6.797857559   42.005504042   -8.065618121
    6.802104563   41.969924850   -8.678088485
    6.806351567   41.931903109   -9.227656951
    6.810598571   41.891541020   -9.780080751
    6.814845574   41.848828063  -10.334599790
    6.819092578   41.803668508  -10.960255527
    6.823339582   41.755672382  -11.594106681
    6.827586586   41.705229248  -12.160573742
    6.831833589   41.652146669  -12.791127237
    6.836080593   41.596632274  -13.351488287
    6.840327597   41.538741629  -13.910011687
    6.844574601   41.478484324  -14.465855410
    6.848821604   41.415629430  -15.082573389
    6.853068608   41.350417747  -15.626172111
    6.857315612   41.282907640  -16.164802890
    6.861562615   41.213122052  -16.697598273
    6.865809619   41.141087601  -17.223693779
    6.870056623   41.066834570  -17.742230024
    6.874303627   40.990396875  -18.252354848
    6.878550630   40.911637587  -18.824440482
    6.882797634   40.830570761  -19.389682937
    6.887044638   40.747178007  -19.879873053
    6.891291642   40.661726625  -20.359005877
    6.895538645   40.574265175  -20.826331464
    6.899785649   40.484845358  -21.281120950
    6.904032653   40.393521922  -21.722668521
    6.908279657   40.300352561  -22.150293312
    6.912526660   40.205397803  -22.563341235
    6.916773664   40.108720895  -22.961186722
    6.921020668   40.010387677  -23.343234376
    6.925267671   39.910466452  -23.708920521
    6.929514675   39.809027844  -24.057714641
    6.933761679   39.706030411  -24.455643883
    6.938008683   39.601504550  -24.764734689
    6.942255686   39.495438939  -25.128507299
    6.946502690   39.387772207  -25.613941718
    6.950749694   39.278327404  -25.945722350
    6.954996698   39.167614417  -26.188315809
    6.959243701   39.055839850  -26.482605658
    6.963490705   38.942912267  -26.694309645
    6.967737709   38.828885258  -26.952628738
    6.971984713   38.714046910  -27.124113060
    6.976231716   38.598287136  -27.342421802
    6.980478720   38.481878292  -27.473932084
    6.984725724   38.364948206  -27.587887620
    6.988972727   38.247571367  -27.684326861
    6.993219731   38.129822010  -27.763331865
    6.997466735   38.011773926  -27.825027323
    7.001713739   37.893500291  -27.869579420
    7.005960742   37.775073489  -27.897194552
    7.010207746   37.656564944  -27.908117877
    7.014454750   37.538044960  -27.902631736
    7.018701754   37.419413778  -27.952177274
    7.022948757   37.300763911  -27.919905638
    7.027195761   37.182283183  -27.872594984
    7.031442765   37.064034565  -27.810674746
    7.035689769   36.946067081  -27.803182273
    7.039936772   36.828162413  -27.718325557
    7.044183776   36.710645614  -27.620615457
    7.048430780   36.593570126  -27.510595515
    7.052677783   36.476976617  -27.457381458
    7.056924787   36.360401033  -27.393925530
    7.061171791   36.244194132  -27.385344815
    7.065418795   36.128227446  -27.224294750
    7.069665798   36.012962409  -27.055022765
    7.073912802   35.898152968  -26.951037994
    7.078159806   35.784069171  -26.772260671
    7.082406810   35.670757839  -26.587371038
    7.086653813   35.558243626  -26.396983338
    7.090900817   35.446548583  -26.201708701
    7.095147821   35.335692178  -26.002152325
    7.099394825   35.225317121  -25.937426072
    7.103641828   35.115385512  -25.803566822
    7.107888832   35.005984998  -25.673363038
    7.112135836   34.897096923  -25.547742956
    7.116382839   34.789006563  -25.354263873
    7.120629843   34.681736629  -25.161481316
    7.124876847   34.575282989  -24.969944070
    7.129123851   34.469639229  -24.780177795
    7.133370854   34.364796757  -24.592682880
    7.137617858   34.260744911  -24.407932407
    7.141864862   34.157462051  -24.294900949
    7.146111866   34.054650501  -24.121821683
    7.150358869   33.952565042  -23.953033114
    7.154605873   33.851186670  -23.788897769
    7.158852877   33.750494914  -23.629743238
    7.163099881   33.650467989  -23.475860929
    7.167346884   33.551075777  -23.395772176
    7.171593888   33.452028562  -23.248586130
    7.175840892   33.353593338  -23.107596638
    7.180087895   33.255743516  -22.972926332
    7.184334899   33.158452065  -22.844658315
    7.188581903   33.061691691  -22.722835809
    7.192828907   32.965434997  -22.607461947
    7.197075910   32.869654662  -22.498499718
    7.201322914   32.774070370  -22.468361960
    7.205569918   32.678814970  -22.445928850
    7.209816922   32.583659225  -22.365937841
    7.214063925   32.488601425  -22.425517025
    7.218310929   32.393524144  -22.349426331
    7.222557933   32.298755850  -22.279961620
    7.226804937   32.204032583  -22.289042041
    7.231051940   32.109483589  -22.237014344
    7.235298944   32.015142789  -22.190939064
    7.239545948   31.920663442  -22.281954561
    7.243792951   31.826127649  -22.237781697
    7.248039955   31.731768091  -22.198882575
    7.252286959   31.637563398  -22.164769358
    7.256533963   31.543494321  -22.134931248
    7.260780966   31.449543827  -22.108836095
    7.265027970   31.355697184  -22.085932046
    7.269274974   31.261942044  -22.065649250
    7.273521978   31.168268513  -22.047401605
    7.277768981   31.074508224  -22.101585664
    7.282015985   30.980498478  -22.161739428
    7.286262989   30.886358186  -22.225233422
    7.290509993   30.791968190  -22.224962074
    7.294756996   30.697579303  -22.224612552
    7.299004000   30.603193115  -22.223591591
    7.303251004   30.508813742  -22.221304328
    7.307498007   30.414447825  -22.217156097
    7.311745011   30.319924485  -22.281859842
    7.315992015   30.225210538  -22.347143160
    7.320239019   30.130307191  -22.344215984
    7.324486022   30.035423631  -22.337735517
    7.328733026   29.940306822  -22.391158016
    7.332980030   29.845038387  -22.443504706
    7.337227034   29.749759926  -22.424250263
    7.341474037   29.654573780  -22.399950930
    7.345721041   29.559502393  -22.370129889
    7.349968045   29.464278452  -22.407440296
    7.354215049   29.369190410  -22.370389672
    7.358462052   29.274273421  -22.326822480
    7.362709056   29.179445052  -22.346541604
    7.366956060   29.084648676  -22.293802267
    7.371203063   28.989965428  -22.304213577
    7.375450067   28.895369657  -22.241613566
    7.379697071   28.801055669  -22.171475288
    7.383944075   28.707055982  -22.093566700
    7.388191078   28.613404042  -22.007681307
    7.392438082   28.520127278  -21.982133438
    7.396685086   28.426843619  -21.950930070
    7.400932090   28.333826446  -21.908888133
    7.405179093   28.240815949  -21.851100780
    7.409426097   28.148297576  -21.716421170
    7.413673101   28.056367194  -21.574192685
    7.417920105   27.965056986  -21.424361810
    7.422167108   27.874399307  -21.266900864
    7.426414112   27.784426578  -21.101807232
    7.430661116   27.695171175  -20.929102489
    7.434908119   27.606665337  -20.748831441
    7.439155123   27.518620971  -20.764083873
    7.443402127   27.430856421  -20.564935734
    7.447649131   27.343951378  -20.359342197
    7.451896134   27.257932980  -20.147417737
    7.456143138   27.172827836  -19.929295973
    7.460390142   27.088661951  -19.705128260
    7.464637146   27.005460652  -19.475082227
    7.468884149   26.923248521  -19.239340262
    7.473131153   26.842049339  -18.998097961
    7.477378157   26.761603099  -18.824532376
    7.481625161   26.682176927  -18.578084338
    7.485872164   26.603807119  -18.327110538
    7.490119168   26.526512367  -18.071860494
    7.494366172   26.450310293  -17.812589450
    7.498613175   26.375217425  -17.549556724
    7.502860179   26.301005385  -17.355361400
    7.507107183   26.227495123  -17.221563561
    7.511354187   26.154940683  -16.945463068
    7.515601190   26.083562839  -16.667521999
    7.519848194   26.013368887  -16.387984733
    7.524095198   25.944143140  -16.179075948
    7.528342202   25.875885987  -15.972696603
    7.532589205   25.808628432  -15.700223199
    7.536836209   25.742204169  -15.569760177
    7.541083213   25.676636427  -15.307577625
    7.545330217   25.612179933  -15.046495038
    7.549577220   25.548540425  -14.859839379
    7.553824224   25.485968492  -14.606890763
    7.558071228   25.424176344  -14.429192189
    7.562318231   25.363412963  -14.185986464
    7.566565235   25.303676282  -13.945737725
    7.570812239   25.244896528  -13.777980522
    7.575059243   25.186694285  -13.620458974
    7.579306246   25.129316357  -13.400689231
    7.583553250   25.072862462  -13.185347242
    7.587800254   25.017313367  -12.974632417
    7.592047258   24.962375068  -12.841552698
    7.596294261   24.908254573  -12.645778623
    7.600541265   24.854954015  -12.455453760
    7.604788269   24.802449931  -12.270726233
    7.609035273   24.750718265  -12.091726628
    7.613282276   24.699685047  -11.987754479
    7.617529280   24.649119876  -11.825454411
    7.621776284   24.599151948  -11.736581271
    7.626023287   24.549636209  -11.582500560
    7.630270291   24.500662083  -11.505132081
    7.634517295   24.452090245  -11.369506834
    7.638764299   24.404079391  -11.240955973
    7.643011302   24.356599456  -11.119486210
    7.647258306   24.309540665  -11.074766851
    7.651505310   24.262726128  -10.972368440
    7.655752314   24.216330928  -10.877286246
    7.659999317   24.170324078  -10.789478667
    7.664246321   24.124674797  -10.708888953
    7.668493325   24.079352578  -10.635445454
    7.672740329   24.034327249  -10.569061879
    7.676987332   23.989461107  -10.579774444
    7.681234336   23.944537946  -10.602095947
    7.685481340   23.899588967  -10.566501041
    7.689728343   23.854760115  -10.606255123
    7.693975347   23.809672766  -10.715881831
    7.698222351   23.764203775  -10.697677895
    7.702469355   23.718747279  -10.756314020
    7.706716358   23.673063894  -10.758203065
    7.710963362   23.627113297  -10.840054080
    7.715210366   23.581031294  -10.862177046
    7.719457370   23.534839095  -10.891921078
    7.723704373   23.488504678  -10.929122327
    7.727951377   23.441996732  -10.973610726
    7.732198381   23.395260734  -11.093983409
    7.736445385   23.347899950  -11.227619412
    7.740692388   23.299701776  -11.434038245
    7.744939392   23.250987261  -11.507889243
    7.749186396   23.201942971  -11.589304114
    7.753433399   23.152267702  -11.742072714
    7.757680403   23.101972578  -11.898269565
    7.761927407   23.051242486  -11.992790140
    7.766174411   23.000095427  -12.094588330
    7.770421414   22.948500991  -12.203429679
    7.774668418   22.896429767  -12.319078188
    7.778915422   22.843853349  -12.441296148
    7.783162426   22.790744344  -12.569843945
    7.787409429   22.737076382  -12.704479827
    7.791656433   22.682821191  -12.913391197
    7.795903437   22.627618276  -13.132057140
    7.800150441   22.571525520  -13.284126679
    7.804397444   22.514774742  -13.441891183
    7.808644448   22.457229666  -13.671645728
    7.812891452   22.398780792  -13.904585310
    7.817138455   22.339259800  -14.148628038
    7.821385459   22.278781227  -14.332855902
    7.825632463   22.217508950  -14.522357220
    7.829879467   22.155421110  -14.716878426
    7.834126470   22.092193141  -15.057856140
    7.838373474   22.027784408  -15.340173956
    7.842620478   21.961913665  -15.628102604
    7.846867482   21.895066780  -15.852298520
    7.851114485   21.827257075  -16.081473096
    7.855361489   21.758463926  -16.315380961
    7.859608493   21.688567660  -16.620525763
    7.863855497   21.617473002  -16.927097122
    7.868102500   21.545060077  -17.174347791
    7.872349504   21.471340352  -17.562707501
    7.876596508   21.396209323  -17.818754107
    7.880843511   21.319981640  -18.079096827
    7.885090515   21.242639662  -18.343449489
    7.889337519   21.164166981  -18.611518733
    7.893584523   21.084392620  -18.953916762
    7.897831526   21.003302637  -19.233540039
    7.902078530   20.921018392  -19.516267331
    7.906325534   20.837527363  -19.801786551
    7.910572538   20.752818372  -20.089775688
    7.914819541   20.666881632  -20.379902181
    7.919066545   20.579708791  -20.671822303
    7.923313549   20.491158641  -21.104130268
    7.927560553   20.400597284  -21.549857808
    7.931807556   20.308405258  -21.865525213
    7.936054560   20.214869100  -22.182780866
    7.940301564   20.119982783  -22.501285555
    7.944548567   20.023722428  -22.888758215
    7.948795571   19.925844306  -23.204136253
    7.953042575   19.826625702  -23.519951611
    7.957289579   19.726062032  -23.904127860
    7.961536582   19.623880816  -24.215023454
    7.965783586   19.520380189  -24.525390850
    7.970030590   19.415331793  -24.899383270
    7.974277594   19.308670535  -25.275703628
    7.978524597   19.200671890  -25.582777995
    7.982771601   19.091372834  -25.888010849
    7.987018605   18.980779950  -26.259249607
    7.991265609   18.868628400  -26.554713890
    7.995512612   18.755159548  -26.916586565
    7.999759616   18.640219810  -27.210259616
    8.004006620   18.524040898  -27.500048278
    8.008253623   18.406640472  -27.785402991
    8.012500627   18.288025107  -28.134367689
    8.016747631   18.167942460  -28.414056927
    8.020994635   18.046684141  -28.687921152
    8.025241638   17.924276091  -28.955393890
    8.029488642   17.800746669  -29.215901952
    8.033735646   17.676126681  -29.468865934
    8.037982650   17.550193710  -29.786230535
    8.042229653   17.423176101  -30.027481503
    8.046476657   17.294869500  -30.332717121
    8.050723661   17.165420978  -30.631195323
    8.054970665   17.034853091  -30.854230357
    8.059217668   16.903241708  -31.137474136
    8.063464672   16.770518732  -31.413787193
    8.067711676   16.636672853  -31.615140268
    8.071958679   16.501995195  -31.805403120
    8.076205683   16.366216726  -32.115662824
    8.080452687   16.229262760  -32.338173726
    8.084699691   16.091618148  -32.479449464
    8.088946694   15.953377459  -32.745074398
    8.093193698   15.814057367  -32.861488082
    8.097440702   15.674269830  -32.965119175
    8.101687706   15.533824413  -33.127833838
    8.105934709   15.392952051  -33.209528033
    8.110181713   15.251567952  -33.417212403
    8.114428717   15.109505484  -33.480548971
    8.118675721   14.967203982  -33.529713669
    8.122922724   14.824724442  -33.564330018
    8.127169728   14.682129415  -33.584040780
    8.131416732   14.539267908  -33.653386246
    8.135663735   14.396369214  -33.637927434
    8.139910739   14.253569171  -33.606879909
    8.144157743   14.110934603  -33.559955606
    8.148404747   13.968341176  -33.568393949
    8.152651750   13.825921870  -33.562293423
    8.156898754   13.683579223  -33.467057401
    8.161145758   13.541675346  -33.355638020
    8.165392762   13.400279334  -33.227867661
    8.169639765   13.259460940  -33.083604166
    8.173886769   13.119290468  -32.922730898
    8.178133773   12.979613483  -32.809868200
    8.182380777   12.840685939  -32.611170415
    8.186627780   12.702637376  -32.395931376
    8.190874784   12.565388418  -32.234935407
    8.195121788   12.428997545  -31.991576517
    8.199368791   12.293674717  -31.731979291
    8.203615795   12.159390341  -31.526187827
    8.207862799   12.025965877  -31.305459773
    8.212109803   11.893531049  -31.134896005
    8.216356806   11.761522739  -30.951641093
    8.220603810   11.630778727  -30.616055593
    8.224850814   11.501208496  -30.339671438
    8.229097818   11.373099554  -30.050554346
    8.233344821   11.246157765  -29.751714961
    8.237591825   11.120241419  -29.503881043
    8.241838829   10.995770658  -29.110072022
    8.246085833   10.872950128  -28.774463831
    8.250332836   10.751612787  -28.364059637
    8.254579840   10.632039648  -27.943728763
    8.258826844   10.514013018  -27.654826808
    8.263073847   10.397470895  -27.225831846
    8.267320851   10.282768045  -26.788752181
    8.271567855   10.169937820  -26.344054058
    8.275814859   10.059011561  -25.892216849
    8.280061862    9.950018549  -25.433731314
    8.284308866    9.842755666  -25.041216800
    8.288555870    9.737391506  -24.576053027
    8.292802874    9.633843254  -24.171698014
    8.297049877    9.532136533  -23.760383714
    8.301296881    9.432258413  -23.273758315
    8.305543885    9.334452825  -22.784470959
    8.309790889    9.238729992  -22.293032039
    8.314037892    9.145097970  -21.799950501
    8.318284896    9.053562659  -21.305731960
    8.322531900    8.964127824  -20.810876830
    8.326778903    8.876795118  -20.315878477
    8.331025907    8.791564117  -19.821221381
    8.335272911    8.708432361  -19.327379348
    8.339519915    8.627395405  -18.834813737
    8.343766918    8.548446872  -18.343971740
    8.348013922    8.471280493  -17.996890638
    8.352260926    8.395859757  -17.520824751
    8.356507930    8.322201505  -17.112631601
    8.360754933    8.250131596  -16.843384227
    8.365001937    8.179602037  -16.371362923
    8.369248941    8.111064808  -15.905210699
    8.373495945    8.044423796  -15.512480377
    8.377742948    7.979517233  -15.054483894
    8.381989952    7.916347950  -14.675028232
    8.386236956    7.854957225  -14.236385918
    8.390483959    7.795412961  -13.805528031
    8.394730963    7.737639200  -13.520111150
    8.398977967    7.680894506  -13.186610237
    8.403224971    7.625671953  -12.864901896
    8.407471974    7.571837892  -12.488275013
    8.411718978    7.519582515  -12.121491770
    8.415965982    7.468863729  -11.764682812
    8.420212986    7.419638943  -11.417952049
    8.424459989    7.371865181  -11.081376256
    8.428706993    7.325499203  -10.755004754
    8.432953997    7.280221765  -10.574744439
    8.437201001    7.235963028  -10.269388768
    8.441448004    7.192978252   -9.974802762
    8.445695008    7.151221816   -9.690926683
    8.449942012    7.110633747   -9.485819450
    8.454189015    7.070918861   -9.218512146
    8.458436019    7.032316561   -8.961852532
    8.462683023    6.994661334   -8.786003522
    8.466930027    6.957828198   -8.623241042
    8.471177030    6.921581978   -8.468177102
    8.475424034    6.886066825   -8.258386367
    8.479671038    6.851420429   -8.059016431
    8.483918042    6.817440667   -7.940739942
    8.488165045    6.783825364   -7.830439568
    8.492412049    6.750663226   -7.734315178
    8.496659053    6.717970378   -7.651597098
    8.500906057    6.685635866   -7.583028371
    8.505153060    6.653698547   -7.458535086
    8.509400064    6.622269387   -7.343666825
    8.513647068    6.591077582   -7.302681915
    8.517894071    6.560077235   -7.266672712
    8.522141075    6.529192557   -7.234588141
    8.526388079    6.498354902   -7.275515418
    8.530635083    6.467635967   -7.192114383
    8.534882086    6.437252943   -7.117250085
    8.539129090    6.407014423   -7.121365693
    8.543376094    6.376843125   -7.136283186
    8.547623098    6.346626853   -7.094416024
    8.551870101    6.316282668   -7.132873830
    8.556117105    6.285989464   -7.315778610
    8.560364109    6.254944938   -7.304930863
    8.564611113    6.223931328   -7.301146111
    8.568858116    6.192654078   -7.376671247
    8.573105120    6.161297473   -7.390834526
    8.577352124    6.129867689   -7.411061984
    8.581599127    6.098339869   -7.436931785
    8.585846131    6.066686326   -7.536483311
    8.590093135    6.034594000   -7.577259046
    8.594340139    6.002318376   -7.622736044
    8.598587142    5.969840326   -7.672520410
    8.602834146    5.937142384   -7.726222555
    8.607081150    5.904208733   -7.783457451
    8.611328154    5.871025176   -7.843844857
    8.615575157    5.837337783   -7.971456597
    8.619822161    5.803323103   -8.100571313
    8.624069165    5.768795533   -8.159560208
    8.628316169    5.734012610   -8.220758701
    8.632563172    5.698965761   -8.283784339
    8.636810176    5.663648029   -8.348261175
    8.641057180    5.627827680   -8.478511915
    8.645304183    5.591688206   -8.540433173
    8.649551187    5.555178984   -8.673076134
    8.653798191    5.518200578   -8.740868141
    8.658045195    5.480933676   -8.808878238
    8.662292198    5.443378068   -8.876770467
    8.666539202    5.405534955   -8.944215313
    8.670786206    5.366876803   -9.156251574
    8.675033210    5.327828828   -9.232127259
    8.679280213    5.288460112   -9.307249323
    8.683527217    5.248774437   -9.381344726
    8.687774221    5.208776732   -9.454146247
    8.692021225    5.168022618   -9.664337483
    8.696268228    5.126664747   -9.800233065
    8.700515232    5.084872790   -9.932368399
    8.704762236    5.042565728   -9.990668011
    8.709009239    5.000014003  -10.047540323
    8.713256243    4.957224242  -10.102719527
    8.717503247    4.913930190  -10.228769920
    8.721750251    4.870368579  -10.284936945
    8.725997254    4.826397708  -10.404490355
    8.730244258    4.782016582  -10.518615621
    8.734491262    4.736861279  -10.702221928
    8.738738266    4.691305796  -10.750473521
    8.742985269    4.645327167  -10.868782585
    8.747232273    4.598856972  -10.983089575
    8.751479277    4.552120119  -11.025926658
    8.755726281    4.505205485  -11.066774373
    8.759973284    4.458121977  -11.105416682
    8.764220288    4.410604131  -11.205529724
    8.768467292    4.362951157  -11.234808181
    8.772714295    4.315179252  -11.261497553
    8.776961299    4.266974090  -11.492209970
    8.781208303    4.218109956  -11.518519558
    8.785455307    4.168883463  -11.816057411
    8.789702310    4.118632969  -11.847661213
    8.793949314    4.068130006  -11.947994274
    8.798196318    4.017315865  -11.981144649
    8.802443322    3.966364479  -12.012596431
    8.806690325    3.915273965  -12.110401160
    8.810937329    3.863791658  -12.133348550
    8.815184333    3.812177908  -12.223335095
    8.819431337    3.759999623  -12.318930597
    8.823678340    3.707623596  -12.345693123
    8.827925344    3.655137950  -12.370522201
    8.832172348    3.602551281  -12.393236722
    8.836419351    3.549872961  -12.413651126
    8.840666355    3.497113161  -12.431574815
    8.844913359    3.443983430  -12.520048173
    8.849160363    3.390772572  -12.537575842
    8.853407366    3.337397782  -12.619162759
    8.857654370    3.283787665  -12.626460583
    8.861901374    3.230152643  -12.630854037
    8.866148378    3.176505530  -12.632115822
    8.870395381    3.122860121  -12.630011683
    8.874642385    3.069231223  -12.624300087
    8.878889389    3.015634681  -12.614731943
    8.883136393    2.961973481  -12.671284711
    8.887383396    2.908088148  -12.728168054
    8.891630400    2.853788932  -12.779752215
    8.895877404    2.799556478  -12.758717558
    8.900124407    2.745267884  -12.804296361
    8.904371411    2.690939175  -12.779461398
    8.908618415    2.636725441  -12.750106947
    8.912865419    2.582646454  -12.715960893
    8.917112422    2.528435256  -12.810607343
    8.921359426    2.474120226  -12.766619932
    8.925606430    2.420002658  -12.717569765
    8.929853434    2.365973068  -12.733687191
    8.934100437    2.312007991  -12.678645032
    8.938347441    2.258075194  -12.682880357
    8.942594445    2.204228707  -12.678183631
    8.946841449    2.150540464  -12.665477310
    8.951088452    2.096463669  -12.785382485
    8.955335456    2.042242026  -12.763464230
    8.959582460    1.988230316  -12.670867824
    8.963829463    1.934183221  -12.707902965
    8.968076467    1.880429439  -12.604967557
    8.972323471    1.826850408  -12.560570417
    8.976570475    1.773754819  -12.442297955
    8.980817478    1.721173435  -12.318375225
    8.985064482    1.669072250  -12.255963067
    8.989311486    1.616889779  -12.253600235
    8.993558490    1.565128425  -12.244851470
    8.997805493    1.513424187  -12.102830298
    9.002052497    1.462334598  -11.955367562
    9.006299501    1.411623504  -11.866414902
    9.010546505    1.361571443  -11.703174952
    9.014793508    1.312224747  -11.534215277
    9.019040512    1.263529229  -11.429035482
    9.023287516    1.215361598  -11.253110662
    9.027534519    1.167902073  -11.138878565
    9.031781523    1.121001460  -10.946616560
    9.036028527    1.074760865  -10.819714428
    9.040275531    1.029229725  -10.620893069
    9.044522534    0.984456010  -10.483258247
    9.048769538    0.940387191  -10.268749568
    9.053016542    0.897240757  -10.048885698
    9.057263546    0.855039474   -9.823659136
    9.061510549    0.813725273   -9.660148461
    9.065757553    0.773207304   -9.419745887
    9.070004557    0.733720967   -9.174338202
    9.074251561    0.695287426   -8.923972857
    9.078498564    0.657708754   -8.740647696
    9.082745568    0.621127054   -8.485672714
    9.086992572    0.585637614   -8.226299850
    9.091239575    0.550897200   -8.101783226
    9.095486579    0.516959981   -7.901505379
    9.099733583    0.483985123   -7.626518764
    9.103980587    0.452184443   -7.348587628
    9.108227590    0.421557442   -7.136054153
    9.112474594    0.391568325   -6.921299936
    9.116721598    0.362727272   -6.704008158
    9.120968602    0.334872866   -6.412985667
    9.125215605    0.308024826   -6.185399395
    9.129462609    0.282386944   -5.887899058
    9.133709613    0.258013676   -5.589898144
    9.137956617    0.234906747   -5.291586467
    9.142203620    0.213067069   -4.993156367
    9.146450624    0.192223139   -4.835113961
    9.150697628    0.172208427   -4.604154787
    9.154944631    0.153294100   -4.303222383
    9.159191635    0.135654682   -4.003802690
    9.163438639    0.119283393   -3.706062267
    9.167685643    0.104172758   -3.410160796
    9.171932646    0.090299200   -3.184884131
    9.176179650    0.077383088   -2.897990787
    9.180426654    0.065611808   -2.683156643
    9.184673658    0.054805060   -2.406469700
    9.188920661    0.045166815   -2.132905398
    9.193167665    0.036683565   -1.862576293
    9.197414669    0.029341364   -1.595576125
    9.201661673    0.023003363   -1.402352084
    9.205908676    0.017347660   -1.287734428
    9.210155680    0.012373119   -1.105956110
    9.214402684    0.008190572   -0.864476452
    9.218649687    0.005023566   -0.627716871
    9.222896691    0.002851763   -0.464051707
    9.227143695    0.001313790   -0.309244404
    9.231390699    0.000373239   -0.153834934
    9.235637702    0.000000000   -0.003801864
    9.239884706    0.000330757    0.137353639
    9.244131710    0.001342587    0.338202253
    9.248378714    0.002903543    0.401521229
    9.252625717    0.005024870    0.532134123
    9.256872721    0.007706898    0.729921502
    9.261119725    0.011216842    0.922068314
    9.265366729    0.015531429    1.108900917
    9.269613732    0.020521222    1.220642197
    9.273860736    0.026072858    1.392954829
    9.278107740    0.031985058    1.349956119
    9.282354743    0.038056020    1.508191743
    9.286601747    0.044663996    1.595558553
    9.290848751    0.051699236    1.680137958
    9.295095755    0.058982102    1.754406252
    9.299342758    0.066724442    1.890999965
    9.303589762    0.075039379    2.024139271
    9.307836766    0.083760538    2.088453977
    9.312083770    0.092911885    2.220702468
    9.316330773    0.102524795    2.280916339
    9.320577777    0.112474995    2.404580637
    9.324824781    0.122947585    2.527019053
    9.329071785    0.133938621    2.648827509
    9.333318788    0.145446711    2.770611367
    9.337565792    0.157336940    2.758432543
    9.341812796    0.169004769    2.689667850
    9.346059799    0.180720252    2.827515507
    9.350306803    0.193023243    2.966448228
    9.354553807    0.205919765    3.107132159
    9.358800811    0.219418663    3.250228993
    9.363047814    0.233531578    3.396394099
    9.367294818    0.248272920    3.546274642
    9.371541822    0.263659824    3.700507702
    9.375788826    0.279489117    3.719329224
    9.380035829    0.295569448    3.805077814
    9.384282833    0.312057796    3.960540293
    9.388529837    0.328963794    4.057562140
    9.392776841    0.346559029    4.229435149
    9.397023844    0.364897873    4.407823617
    9.401270848    0.384009012    4.593201816
    9.405517852    0.403923094    4.786017382
    9.409764855    0.424602268    4.919450885
    9.414011859    0.445945528    5.132880603
    9.418258863    0.468178631    5.285703433
    9.422505867    0.491102924    5.511232038
    9.426752870    0.514987324    5.677309606
    9.430999874    0.539621757    5.925003534
    9.435246878    0.565032789    6.108421180
    9.439493882    0.591525250    6.368889039
    9.443740885    0.619142797    6.638268331
    9.447987889    0.647923520    6.916666288
    9.452234893    0.677662345    7.139740185
    9.456481897    0.708620765    7.440680924
    9.460728900    0.740372877    7.614251949
    9.464975904    0.773165934    7.796193074
    9.469222908    0.806964797    8.121629016
    9.473469911    0.841600265    8.244062511
    9.477716915    0.877280507    8.510791459
    9.481963919    0.914156838    8.855985165
    9.486210923    0.952436912    9.137257642
    9.490457926    0.991987148    9.488573144
    9.494704930    1.033039685    9.844664274
    9.498951934    1.075614048   10.205168010
    9.503198938    1.119717364   10.501478008
    9.507445941    1.165107461   10.874149480
    9.511692945    1.212086500   11.249666284
    9.515939949    1.260430848   11.562997264
    9.520186953    1.310295391   11.877759900
    9.524433956    1.361355734   12.124359574
    9.528680960    1.413675124   12.513797264
    9.532927964    1.467450022   12.830767802
    9.537174967    1.522540941   13.140942049
    9.541421971    1.579147035   13.515519033
    9.545668975    1.637337220   13.886817350
    9.549915979    1.696946717   14.183389748
    9.554162982    1.757945246   14.541186577
    9.558409986    1.820451839   14.893455676
    9.562656990    1.884255147   15.174182440
    9.566903994    1.949432235   15.517781436
    9.571150997    2.016052252   15.853577833
    9.575398001    2.083930809   16.110108458
    9.579645005    2.153019090   16.423342889
    9.583892009    2.223416608   16.726548814
    9.588139012    2.295069999   16.950562107
    9.592386016    2.367650243   17.226966129
    9.596633020    2.441378759   17.491208027
    9.600880023    2.516202653   17.742706704
    9.605127027    2.591919510   17.914920032
    9.609374031    2.668495202   18.143730498
    9.613621035    2.746011837   18.357952119
    9.617868038    2.824307730   18.490363564
    9.622115042    2.903241703   18.678588811
    9.626362046    2.982703691   18.711909157
    9.630609050    3.062239822   18.803116336
    9.634856053    3.142405037   18.945361803
    9.639103057    3.222871125   19.005794920
    9.643350061    3.303816947   19.048502116
    9.647597065    3.384928825   19.145615055
    9.651844068    3.466289405   19.157707098
    9.656091072    3.547795400   19.221962060
    9.660338076    3.629486456   19.199734307
    9.664585079    3.711100669   19.230889031
    9.668832083    3.792807065   19.243180409
    9.673079087    3.874275679   19.104159609
    9.677326091    3.955384275   19.088397102
    9.681573094    4.036386419   19.054095536
    9.685820098    4.116951296   18.860807271
    9.690067102    4.196843702   18.711615941
    9.694314106    4.276100162   18.608890920
    9.698561109    4.354662129   18.423875023
    9.702808113    4.432528476   18.221002715
    9.707055117    4.509591240   18.066656244
    9.711302121    4.585963868   17.896120563
    9.715549124    4.661579122   17.710116978
    9.719796128    4.736372920   17.509411796
    9.724043132    4.810087389   17.223232599
    9.728290135    4.882744928   16.990521252
    9.732537139    4.954387354   16.745344229
    9.736784143    5.024963654   16.488616902
    9.741031147    5.094426784   16.221291284
    9.745278150    5.162733815   15.944354077
    9.749525154    5.229846081   15.658824590
    9.753772158    5.295729309   15.365752558
    9.758019162    5.360215600   14.995588997
    9.762266165    5.422741417   14.481866447
    9.766513169    5.483587940   14.171182969
    9.770760173    5.543105490   13.856218714
    9.775007177    5.601131006   13.472150314
    9.779254180    5.657677682   13.156551306
    9.783501184    5.712881385   12.839917281
    9.787748188    5.766740276   12.523453183
    9.791995191    5.819257642   12.208368135
    9.796242195    5.870254854   11.830538056
    9.800489199    5.919601204   11.453793122
    9.804736203    5.967449941   11.078330959
    9.808983206    6.013804347   10.638242209
    9.813230210    6.058034574   10.213470176
    9.817477214    6.100518307    9.791721894
    9.821724218    6.141517258    9.516790460
    9.825971221    6.181355460    9.181537016
    9.830218225    6.219789216    8.919295928
    9.834465229    6.257130364    8.667181823
    9.838712233    6.293424139    8.426238733
    9.842959236    6.328471441    8.125061155
    9.847206240    6.362394415    7.837750245
    9.851453244    6.395246457    7.635265026
    9.855700247    6.427268782    7.447166479
    9.859947251    6.458407559    7.204031077
    9.864194255    6.488505993    6.971455685
    9.868441259    6.517788753    6.821148956
    9.872688262    6.546467329    6.619332247
    9.876935266    6.574197179    6.432156290
    9.881182270    6.601299179    6.333693057
    9.885429274    6.627916062    6.186629701
    9.889676277    6.654062352    6.129271122
    9.893923281    6.680004637    6.090629500
    9.898170285    6.705668006    6.005243415
    9.902417289    6.731174679    6.009585285
    9.906664292    6.756486314    5.969159708
    9.910911296    6.781760918    5.951398178
    9.915158300    6.807046857    5.957090911
    9.919405303    6.832543293    6.052911491
    9.923652307    6.858487713    6.168071073
    9.927899311    6.884962407    6.302634879
    9.932146315    6.912049828    6.456613467
    9.936393318    6.939832357    6.629963741
    9.940640322    6.968338534    6.755077654
    9.944887326    6.997480011    6.971360051
    9.949134330    7.027365824    7.134446272
    9.953381333    7.058033577    7.316832024
    9.957628337    7.089549214    7.450049015
    9.961875341    7.121691031    7.667323432
    9.966122345    7.154608784    7.902021501
    9.970369348    7.188795850    8.084417642
    9.974616352    7.223852460    8.426780204
    9.978863356    7.260392440    8.782884771
    9.983110359    7.298220869    9.087953073
    9.987357363    7.337633570    9.474306911
    9.991604367    7.378712466    9.872500998
    9.995851371    7.421506581   10.281935504
   10.000098374    7.466055073   10.633714306
   10.004345378    7.512136004   11.068283701
   10.008592382    7.559974065   11.441710142
   10.012839386    7.609215317   11.815377032
   10.017086389    7.660346341   12.264355008
   10.021333393    7.713397629   12.719540339
   10.025580397    7.768393901   13.180156813
   10.029827401    7.825356551   13.645415545
   10.034074404    7.884303604   14.114517853
   10.038321408    7.945249672   14.586658119
   10.042568412    8.008205941   15.061026649
   10.046815415    8.073013905   15.465730290
   10.051062419    8.139697869   15.937080285
   10.055309423    8.208382855   16.407915159
   10.059556427    8.279064940   16.877420124
   10.063803430    8.351428250   17.206440025
   10.068050434    8.425490402   17.670274118
   10.072297438    8.501513600   18.129807135
   10.076544442    8.579477947   18.584274117
   10.080791445    8.659360334   19.032928306
   10.085038449    8.740462696   19.275378667
   10.089285453    8.823259419   19.713866792
   10.093532457    8.907900015   20.143587506
   10.097779460    8.994345883   20.563901614
   10.102026464    9.082555765   20.974197624
   10.106273468    9.172209633   21.310017854
   10.110520471    9.263551716   21.702870251
   10.114767475    9.356537085   22.083793059
   10.119014479    9.451114068   22.452319244
   10.123261483    9.547229091   22.808018202
   10.127508486    9.644826828   23.150497343
   10.131755490    9.743299660   23.342157260
   10.136002494    9.843106207   23.656329391
   10.140249498    9.944215823   23.955757141
   10.144496501   10.046565386   24.240210544
   10.148743505   10.149707541   24.378984188
   10.152990509   10.253808798   24.641752482
   10.157237513   10.358778608   24.823681959
   10.161484516   10.464710148   25.058918511
   10.165731520   10.571606301   25.277946764
   10.169978524   10.679252491   25.410094299
   10.174225527   10.787561212   25.591968017
   10.178472531   10.896607993   25.757691752
   10.182719535   11.006324654   25.907464328
   10.186966539   11.116643950   26.041529312
   10.191213542   11.226995793   25.953837299
   10.195460546   11.337202020   25.988682216
   10.199707550   11.447629439   25.872370118
   10.203954554   11.557591517   25.887060231
   10.208201557   11.667273746   25.811645124
   10.212448561   11.777002660   25.859264488
   10.216695565   11.886682810   25.819317122
   10.220942569   11.996367952   25.831124068
   10.225189572   12.106071677   25.828172614
   10.229436576   12.215692291   25.743375294
   10.233683580   12.324767333   25.652382858
   10.237930583   12.433513811   25.547252425
   10.242177587   12.541906677   25.495062588
   10.246424591   12.650051948   25.430783923
   10.250671595   12.757899944   25.355202553
   10.254918598   12.865402864   25.200765952
   10.259165602   12.972240389   25.109596831
   10.263412606   13.078671078   25.009323349
   10.267659610   13.184398000   24.828217562
   10.271906613   13.289589163   24.707227849
   10.276153617   13.394251791   24.579466698
   10.280400621   13.498359009   24.445822792
   10.284647625   13.601887731   24.307190978
   10.288894628   13.704818682   24.164470184
   10.293141632   13.807136408   24.018561295
   10.297388636   13.908715776   23.803829714
   10.301635639   14.009405985   23.591907914
   10.305882643   14.109300852   23.450507205
   10.310129647   14.208594574   23.308968522
   10.314376651   14.307136954   23.102283837
   10.318623654   14.404965807   22.967607202
   10.322870658   14.502227201   22.835204423
   10.327117662   14.598932667   22.705953963
   10.331364666   14.695040564   22.513256942
   10.335611669   14.790306584   22.327383332
   10.339858673   14.884883966   22.211935308
   10.344105677   14.978853086   22.036107576
   10.348352681   15.072229037   21.937640572
   10.352599684   15.165201633   21.846281991
   10.356846688   15.257802599   21.762748617
   10.361093692   15.350049449   21.619619924
   10.365340695   15.441442963   21.421381089
   10.369587699   15.532189693   21.302482364
   10.373834703   15.622576446   21.264052926
   10.378081707   15.712657328   21.169678436
   10.382328710   15.802531816   21.155749360
   10.386575714   15.892369311   21.152336638
   10.390822718   15.982215454   21.159894205
   10.395069722   16.072117723   21.178832118
   10.399316725   16.162125243   21.209516181
   10.403563729   16.252043124   21.187888236
   10.407810733   16.342116647   21.111096381
   10.412057737   16.431943085   21.191966460
   10.416304740   16.522138302   21.284796381
   10.420551744   16.612606074   21.318995473
   10.424798748   16.703382009   21.431235186
   10.429045751   16.794660231   21.555542301
   10.433292755   16.886412103   21.624870887
   10.437539759   16.978445174   21.707406104
   10.441786763   17.070821038   21.796347846
   10.446033766   17.163739078   21.962472737
   10.450280770   17.257221160   22.073826287
   10.454527774   17.351373269   22.266032433
   10.458774778   17.446219828   22.397760139
   10.463021781   17.541780257   22.605169370
   10.467268785   17.638241587   22.821959331
   10.471515789   17.735642951   23.047791188
   10.475762793   17.834021973   23.282293654
   10.480009796   17.933414635   23.525065144
   10.484256800   18.033855152   23.775676003
   10.488503804   18.135375859   24.033670826
   10.492750807   18.237796572   24.233619902
   10.496997811   18.341300168   24.509296918
   10.501244815   18.445986681   24.790594620
   10.505491819   18.551637000   25.012555075
   10.509738822   18.658491074   25.307861397
   10.513985826   18.766607483   25.606925157
   10.518232830   18.876001043   25.909207086
   10.522479834   18.986684265   26.214161395
   10.526726837   19.098391121   26.457362103
   10.530973841   19.211419835   26.770317199
   10.535220845   19.325709111   27.014504399
   10.539467849   19.441010538   27.253727869
   10.543714852   19.557401968   27.557154294
   10.547961856   19.675079149   27.859123689
   10.552208860   19.794034745   28.159096307
   10.556455863   19.914088244   28.385386821
   10.560702867   20.035022674   28.610183969
   10.564949871   20.157147294   28.900041339
   10.569196875   20.280493310   29.185285899
   10.573443878   20.405040147   29.465457228
   10.577690882   20.530765319   29.740116378
   10.581937886   20.657644525   30.008847709
   10.586184890   20.785633728   30.203169884
   10.590431893   20.914461961   30.463462016
   10.594678897   21.044310557   30.649209813
   10.598925901   21.175011406   30.899130330
   10.603172905   21.306756500   31.140927496
   10.607419908   21.439510868   31.374384810
   10.611666912   21.573238688   31.599317097
   10.615913916   21.707781769   31.749168787
   10.620160919   21.842701029   31.825660583
   10.624407923   21.978255398   31.960049763
   10.628654927   22.114378928   32.087987925
   10.632901931   22.251046622   32.269869395
   10.637148934   22.388461848   32.373079598
   10.641395938   22.526039397   32.466208010
   10.645642942   22.664246286   32.616423594
   10.649889946   22.802804256   32.552587252
   10.654136949   22.941217994   32.609471233
   10.658383953   23.079962622   32.726273049
   10.662630957   23.219137389   32.762660393
   10.666877961   23.358474372   32.852056864
   10.671124964   23.498167133   32.930241693
   10.675371968   23.638168561   32.997457173
   10.679618972   23.778432622   33.053965535
   10.683865975   23.918806928   33.033414509
   10.688112979   24.059189440   33.073842392
   10.692359983   24.199379061   32.973010737
   10.696606987   24.339481615   33.002430695
   10.700853990   24.479687904   33.021926609
   10.705100994   24.619833930   32.895449679
   10.709347998   24.759386207   32.830083768
   10.713595002   24.898809556   32.825630781
   10.717842005   25.038178569   32.743378888
   10.722089009   25.177185123   32.716150970
   10.726336013   25.316057612   32.680314017
   10.730583017   25.454664450   32.569456572
   10.734830020   25.592889309   32.522115511
   10.739077024   25.730896695   32.467112384
   10.743324028   25.868654937   32.404856466
   10.747571031   26.006134087   32.335748106
   10.751818035   26.143305875   32.260177349
   10.756065039   26.280093322   32.110957965
   10.760312043   26.416294824   32.028114791
   10.764559046   26.552132382   31.939629678
   10.768806050   26.687582787   31.845853630
   10.773053054   26.822391105   31.674955320
   10.777300058   26.956686089   31.566470273
   10.781547061   27.090510338   31.453321850
   10.785794065   27.223844611   31.335772285
   10.790041069   27.356448689   31.080912229
   10.794288073   27.488158400   30.896550295
   10.798535076   27.619130454   30.780097563
   10.802782080   27.749534200   30.589864818
   10.807029084   27.879175191   30.459974348
   10.811276087   28.008255384   30.325798568
   10.815523091   28.136756879   30.187474503
   10.819770095   28.264454207   29.973356046
   10.824017099   28.391431180   29.821967196
   10.828264102   28.517756281   29.666383180
   10.832511106   28.643375257   29.438844366
   10.836758110   28.768065306   29.279482898
   10.841005114   28.892069114   29.115677984
   10.845252117   29.015348451   28.878715114
   10.849499121   29.137343557   28.637205565
   10.853746125   29.258589287   28.459000704
   10.857993129   29.379067152   28.275589435
   10.862240132   29.498754862   28.086884983
   10.866487136   29.617602513   27.823959907
   10.870734140   29.735338781   27.619452375
   10.874981143   29.851968595   27.344292612
   10.879228147   29.967570187   27.065046150
   10.883475151   30.082063103   26.850839038
   10.887722155   30.195204670   26.499883801
   10.891969158   30.307286404   26.280389219
   10.896216162   30.418419508   26.053135426
   10.900463166   30.528495047   25.750855160
   10.904710170   30.637355271   25.512238952
   10.908957173   30.745184331   25.265242643
   10.913204177   30.851946431   25.009770436
   10.917451181   30.957605381   24.745732232
   10.921698185   31.062124622   24.473045796
   10.925945188   31.165467269   24.191638911
   10.930192192   31.267596153   23.901451495
   10.934439196   31.368413365   23.535038723
   10.938686199   31.467725836   23.231688820
   10.942933203   31.565730561   22.919196958
   10.947180207   31.662198286   22.532307546
   10.951427211   31.756997937   22.140982162
   10.955674214   31.850149027   21.738457126
   10.959921218   31.941741699   21.392772783
   10.964168222   32.031698872   20.971492489
   10.968415226   32.120003183   20.611187681
   10.972662229   32.206756955   20.241348012
   10.976909233   32.291920167   19.862200971
   10.981156237   32.375453824   19.474003445
   10.985403241   32.457320090   19.077042793
   10.989650244   32.537335144   18.605653356
   10.993897248   32.615487671   18.196589273
   10.998144252   32.691885811   17.779545769
   11.002391255   32.766484526   17.286766810
   11.006638259   32.838997049   16.859660668
   11.010885263   32.909680895   16.425693467
   11.015132267   32.978508072   15.985412160
   11.019379270   33.045452986   15.539396785
   11.023626274   33.110492573   15.088260330
   11.027873278   33.173606445   14.632648458
   11.032120282   33.234777021   14.173239085
   11.036367285   33.293864627   13.640327368
   11.040614289   33.350621336   13.104980655
   11.044861293   33.404991357   12.564480160
   11.049108297   33.457346906   12.090592929
   11.053355300   33.507687699   11.615827346
   11.057602304   33.556011765   11.141016448
   11.061849308   33.602320723   10.667016789
   11.066096311   33.646619877   10.194706957
   11.070343315   33.688918304    9.724985984
   11.074590319   33.729189591    9.189748075
   11.078837323   33.767225845    8.723061935
   11.083084326   33.803290536    8.261455806
   11.087331330   33.837407243    7.805875867
   11.091578334   33.869396070    7.285528176
   11.095825338   33.899139191    6.767368323
   11.100072341   33.926691998    6.192343940
   11.104319345   33.952039060    5.700622465
   11.108566349   33.975295960    5.220989041
   11.112813353   33.996606659    4.816401845
   11.117060356   34.016118095    4.356109679
   11.121307360   34.033813257    3.978921577
   11.125554364   34.049932926    3.614335781
   11.129801367   34.064532622    3.263290709
   11.134048371   34.077671815    2.926707347
   11.138295375   34.089223009    2.540213963
   11.142542379   34.099367205    2.239626442
   11.146789382   34.108270238    1.955867583
   11.151036386   34.116005376    1.689779406
   11.155283390   34.122649404    1.442174325
   11.159530394   34.128282489    1.213832992
   11.163777397   34.132988041    1.005502197
   11.168024401   34.136852568    0.817892837
   11.172271405   34.139829208    0.585514688
   11.176518409   34.141807557    0.380711476
   11.180765412   34.143176538    0.267696821
   11.185012416   34.144113436    0.177327270
   11.189259420   34.144715571    0.110134824
   11.193506423   34.145082421    0.066604125
   11.197753427   34.145315423    0.047171147
   11.202000431   34.145517757    0.052222011
   11.206247435   34.145752727    0.013034951
   11.210494438   34.145905562    0.063092003
   11.214741442   34.146085286    0.073681809
   11.218988446   34.146467135    0.112255109
   11.223235450   34.147219799    0.246321034
   11.227482453   34.148444082    0.339273473
   11.231729457   34.149853919    0.391203695
   11.235976461   34.151957039    0.603186417
   11.240223465   34.154747806    0.698427904
   11.244470468   34.158255961    0.957477151
   11.248717472   34.162913127    1.239483744
   11.252964476   34.168816293    1.544197226
   11.257211479   34.175823950    1.806796612
   11.261458483   34.183975256    2.087605320
   11.265705487   34.193619006    2.457300645
   11.269952491   34.204876702    2.847560792
   11.274199494   34.217718387    3.191362817
   11.278446498   34.232042115    3.559555233
   11.282693502   34.248124046    4.016741269
   11.286940506   34.266181144    4.423211682
   11.291187509   34.286014598    4.919470946
   11.295434513   34.307989632    5.431597852
   11.299681517   34.332171990    5.958810870
   11.303928521   34.358552554    6.430740477
   11.308175524   34.387027223    6.980665040
   11.312422528   34.417863620    7.542769674
   11.316669532   34.451111457    8.116098784
   11.320916535   34.486816315    8.699663304
   11.325163539   34.525019509    9.292443478
   11.329410543   34.565757964    9.893391728
   11.333657547   34.609064099   10.501435594
   11.337904550   34.654965733   11.115480736
   11.342151554   34.703485996   11.734413994
   11.346398558   34.754588680   12.287835633
   11.350645562   34.808091929   12.908217092
   11.354892565   34.864232808   13.529753634
   11.359139569   34.923013731   14.151271614
   11.363386573   34.984226052   14.706569841
   11.367633577   35.048007562   15.328894516
   11.371880580   35.114342778   15.880348863
   11.376127584   35.182998134   16.431681427
   11.380374588   35.254094455   17.047809438
   11.384621591   35.327791339   17.656156645
   11.388868595   35.404053421   18.255632403
   11.393115599   35.482840737   18.845162989
   11.397362603   35.564108805   19.423694697
   11.401609606   35.647808714   19.990196876
   11.405856610   35.733887233   20.543664907
   11.410103614   35.822286922   21.083123095
   11.414350618   35.912946267   21.607627495
   11.418597621   36.005799813   22.116268639
   11.422844625   36.100670483   22.473162592
   11.427091629   36.197147128   22.956552450
   11.431338633   36.295636840   23.421033486
   11.435585636   36.396057775   23.865888489
   11.439832640   36.498325138   24.290445575
   11.444079644   36.602067135   24.621089195
   11.448326647   36.707441311   24.998061744
   11.452573651   36.814369221   25.352688205
   11.456820655   36.922754906   25.684480251
   11.461067659   37.032262988   25.857664555
   11.465314662   37.142562091   26.071498126
   11.469561666   37.253837721   26.326279718
   11.473808670   37.366142116   26.555922252
   11.478055674   37.478922339   26.622588071
   11.482302677   37.592375809   26.800580769
   11.486549681   37.706529518   26.952330409
   11.490796685   37.821271867   27.077778130
   11.495043689   37.936045298   27.032922908
   11.499290692   38.050832582   27.029907019
   11.503537696   38.165723893   27.070236177
   11.507784700   38.280729267   27.083651266
   11.512031703   38.395734813   27.070356020
   11.516278707   38.510627622   27.030607941
   11.520525711   38.625295988   26.964717597
   11.524772715   38.739629637   26.873047772
   11.529019718   38.853519945   26.756012470
   11.533266722   38.966860152   26.614075784
   11.537513726   39.079545575   26.447750625
   11.541760730   39.191473808   26.257597321
   11.546007733   39.302057508   25.908484037
   11.550254737   39.411596314   25.671753459
   11.554501741   39.520081772   25.412560309
   11.558748745   39.627420024   25.131635165
   11.562995748   39.733490668   24.760878917
   11.567242752   39.837963024   24.433925793
   11.571489756   39.940759367   24.014973718
   11.575736759   40.041970904   23.644476660
   11.579983763   40.141569922   23.255751834
   11.584230767   40.239337330   22.783641498
   11.588477771   40.335217543   22.365583568
   11.592724774   40.429184578   21.861683947
   11.596971778   40.521073152   21.408066555
   11.601218782   40.611004827   20.940301941
   11.605465786   40.698648616   20.395432115
   11.609712789   40.783992877   19.842160002
   11.613959793   40.867213416   19.346201823
   11.618206797   40.948200723   18.772815641
   11.622453801   41.026579504   18.196838352
   11.626700804   41.102767668   17.680255178
   11.630947808   41.176534734   17.090493231
   11.635194812   41.248000226   16.562897081
   11.639441815   41.317151590   15.959528772
   11.643688819   41.383777673   15.415175906
   11.647935823   41.448081548   14.866116997
   11.652182827   41.509916322   14.247040967
   11.656429830   41.569254164   13.695917524
   11.660676834   41.626246541   13.142669379
   11.664923838   41.680886391   12.588215786
   11.669170842   41.733170499   12.033449548
   11.673417845   41.783099384   11.479235459
   11.677664849   41.830677176   10.926408869
   11.681911853   41.875664037   10.311427230
   11.686158857   41.918301848    9.768092219
   11.690405860   41.958639156    9.228196755
   11.694652864   41.996692110    8.692460647
   11.698899868   42.032211530    8.088834780
   11.703146871   42.065436279    7.558286514
   11.707393875   42.096419858    7.033518923
   11.711640879   42.125188016    6.515090079
   11.715887883   42.151768793    6.003520356
   11.720134886   42.176192358    5.499292355
   11.724381890   42.198414189    4.933221504
   11.728628894   42.218315430    4.440022452
   11.732875898   42.236139456    3.955074467
   11.737122901   42.251921993    3.478694384
   11.741369905   42.265266862    2.867368417
   11.745616909   42.276446413    2.398737738
   11.749863913   42.285553697    1.872016307
   11.754110916   42.292552574    1.425326272
   11.758357920   42.297672654    0.987270858
   11.762604924   42.300950810    0.557938134
   11.766851927   42.302424214    0.137383867
   11.771098931   42.302130213   -0.274367002
   11.775345935   42.300106196   -0.677318781
   11.779592939   42.296240922   -1.137466830
   11.783839942   42.290597981   -1.518508936
   11.788086946   42.283354529   -1.891193175
   11.792333950   42.274545878   -2.255608889
   11.796580954   42.264206920   -2.611866058
   11.800827957   42.252372037   -2.960093230
   11.805074961   42.239075030   -3.300435390
   11.809321965   42.224349052   -3.633051794
   11.813568969   42.207986543   -4.030389900
   11.817815972   42.190181513   -4.353198010
   11.822062976   42.170862594   -4.740085364
   11.826309980   42.150061748   -5.054414818
   11.830556983   42.127666715   -5.503813461
   11.834803987   42.103481908   -5.882186195
   11.839050991   42.077855411   -6.185081570
   11.843297995   42.050952127   -6.483492621
   11.847544998   42.022790575   -6.777666637
   11.851792002   41.993260908   -7.134156255
   11.856039006   41.962214035   -7.482094010
   11.860286010   41.929854113   -7.756368347
   11.864533013   41.896335330   -8.027855357
   11.868780017   41.861669145   -8.296731226
   11.873027021   41.825724814   -8.629237904
   11.877274025   41.788524269   -8.888925936
   11.881521028   41.750224897   -9.146716217
   11.885768032   41.710834539   -9.402708011
   11.890015036   41.670360656   -9.656981623
   11.894262039   41.628810411   -9.909597021
   11.898509043   41.586190757  -10.160592560
   11.902756047   41.542321193  -10.481407651
   11.907003051   41.497269236  -10.734251933
   11.911250054   41.451146253  -10.985770084
   11.915497058   41.403957957  -11.235920635
   11.919744062   41.355710289  -11.484636601
   11.923991066   41.306346130  -11.801239135
   11.928238069   41.255693830  -12.051718388
   11.932485073   41.203980839  -12.300716808
   11.936732077   41.151213766  -12.548078061
   11.940979081   41.097399945  -12.793619607
   11.945226084   41.042547536  -13.037132819
   11.949473088   40.986468001  -13.416025709
   11.953720092   40.928674816  -13.794177939
   11.957967095   40.869372196  -14.103633600
   11.962214099   40.808962106  -14.344403989
   11.966461103   40.747128462  -14.726576512
   11.970708107   40.683629726  -15.111629820
   11.974955110   40.618928743  -15.357114633
   11.979202114   40.553188705  -15.600885821
   11.983449118   40.486417615  -15.842599106
   11.987696122   40.418624968  -16.081897574
   11.991943125   40.349821797  -16.318412975
   11.996190129   40.280020721  -16.551767078
   12.000437133   40.209235986  -16.781573098
   12.004684137   40.137483494  -17.007437166
   12.008931140   40.064780834  -17.228959846
   12.013178144   39.991147298  -17.445737688
   12.017425148   39.916603899  -17.657364810
   12.021672151   39.841173377  -17.863434497
   12.025919155   39.764880195  -18.063540813
   12.030166159   39.687750540  -18.257280216
   12.034413163   39.609669085  -18.510303765
   12.038660166   39.530680843  -18.685678082
   12.042907170   39.450808616  -18.991918335
   12.047154174   39.369805668  -19.152797228
   12.051401178   39.288135174  -19.306216713
   12.055648181   39.205576119  -19.516058182
   12.059895185   39.122405880  -19.649143827
   12.064142189   39.038605772  -19.909411835
   12.068389193   38.953819946  -20.016586791
   12.072636196   38.868596549  -20.115417182
   12.076883200   38.782927763  -20.273249689
   12.081130204   38.696502985  -20.420864557
   12.085377207   38.609617941  -20.493594861
   12.089624211   38.522442860  -20.557409487
   12.093871215   38.435016092  -20.612084181
   12.098118219   38.347371858  -20.725886847
   12.102365222   38.259259213  -20.766593228
   12.106612226   38.170798116  -20.869510872
   12.110859230   38.082104655  -20.896506367
   12.115106234   37.993316052  -20.914308265
   12.119353237   37.904336274  -21.060116165
   12.123600241   37.814891268  -21.059910677
   12.127847245   37.725465410  -21.051106550
   12.132094249   37.635849254  -21.173921654
   12.136341252   37.545974380  -21.148675329
   12.140588256   37.456223198  -21.115694694
   12.144835260   37.366628255  -21.075125798
   12.149082263   37.277221420  -21.027141926
   12.153329267   37.188033771  -20.971942510
   12.157576271   37.099095482  -20.909751921
   12.161823275   37.010435729  -20.840818143
   12.166070278   36.922082582  -20.765411341
   12.170317282   36.834062923  -20.683822320
   12.174564286   36.746402355  -20.596360880
   12.178811290   36.659125131  -20.503354080
   12.183058293   36.572035713  -20.477070414
   12.187305297   36.485052563  -20.443851275
   12.191552301   36.398452246  -20.337375175
   12.195799305   36.312113829  -20.298995366
   12.200046308   36.226132353  -20.190987608
   12.204293312   36.140614821  -20.080584388
   12.208540316   36.055570522  -19.968201662
   12.212787319   35.971006976  -19.854258151
   12.217034323   35.886863867  -19.806481825
   12.221281327   35.803001089  -19.686158240
   12.225528331   35.719379955  -19.638552561
   12.229775334   35.636219148  -19.523698547
   12.234022338   35.553343200  -19.475019196
   12.238269342   35.470881244  -19.358304941
   12.242516346   35.388910635  -19.243693883
   12.246763349   35.307215926  -19.203259554
   12.251010353   35.225841569  -19.168022597
   12.255257357   35.144640008  -19.072084716
   12.259504361   35.063815523  -19.048230622
   12.263751364   34.982969748  -19.026896681
   12.267998368   34.902338728  -18.944777662
   12.272245372   34.821979660  -18.937601478
   12.276492375   34.741604130  -18.941502766
   12.280739379   34.661248363  -18.954698476
   12.284986383   34.580861644  -18.902229614
   12.289233387   34.500682411  -18.857016451
   12.293480390   34.420679522  -18.819207770
   12.297727394   34.340821267  -18.788922572
   12.301974398   34.260952854  -18.836624509
   12.306221402   34.180977717  -18.826617873
   12.310468405   34.101028084  -18.824618469
   12.314715409   34.021069920  -18.830633324
   12.318962413   33.941069234  -18.844636120
   12.323209417   33.860992216  -18.866566736
   12.327456420   33.780805384  -18.896330914
   12.331703424   33.700475731  -18.933800061
   12.335950428   33.619970866  -18.978811177
   12.340197431   33.539259168  -19.031166909
   12.344444435   33.458309921  -19.090635730
   12.348691439   33.377093469  -19.156952252
   12.352938443   33.295300805  -19.302748994
   12.357185446   33.213001818  -19.457706026
   12.361432450   33.130164428  -19.553147552
   12.365679454   33.046860708  -19.723867351
   12.369926458   32.962680343  -19.901574249
   12.374173461   32.877919452  -20.014991659
   12.378420465   32.792665130  -20.133865132
   12.382667469   32.706895191  -20.257725314
   12.386914473   32.620589497  -20.386079482
   12.391161476   32.533730045  -20.518412899
   12.395408480   32.446301068  -20.654190225
   12.399655484   32.358289108  -20.792857004
   12.403902487   32.269484093  -21.005453973
   12.408149491   32.179960633  -21.153245009
   12.412396495   32.089806223  -21.302482960
   12.416643499   31.998882731  -21.523117252
   12.420890502   31.907144198  -21.678454343
   12.425137506   31.814745863  -21.833731025
   12.429384510   31.721689269  -21.988340154
   12.433631514   31.627978548  -22.141670061
   12.437878517   31.533620439  -22.293106271
   12.442125521   31.438624290  -22.442033224
   12.446372525   31.342754759  -22.660230020
   12.450619529   31.246072452  -22.942273869
   12.454866532   31.148330290  -23.085865190
   12.459113536   31.049708403  -23.289270788
   12.463360540   30.950519706  -23.419924075
   12.467607543   30.850753011  -23.614595204
   12.471854547   30.750193995  -23.739771544
   12.476101551   30.649115312  -23.859228338
   12.480348555   30.547542369  -23.972442951
   12.484595558   30.445502756  -24.078909621
   12.488842562   30.342863321  -24.316200309
   12.493089566   30.239394397  -24.408185769
   12.497336570   30.135550715  -24.492608949
   12.501583573   30.031365304  -24.569043869
   12.505830577   29.926672676  -24.702205839
   12.510077581   29.821404977  -24.821602452
   12.514324585   29.715852335  -24.932379728
   12.518571588   29.609881335  -24.970040526
   12.522818592   29.503688561  -25.065804622
   12.527065596   29.397199052  -25.080740616
   12.531312599   29.290665662  -25.086424478
   12.535559603   29.184128235  -25.082601379
   12.539806607   29.077627641  -25.069043235
   12.544053611   28.971147278  -25.114881132
   12.548300614   28.864541674  -25.086206733
   12.552547618   28.758078938  -25.047581927
   12.556794622   28.651801568  -24.998898025
   12.561041626   28.545752472  -24.940071074
   12.565288629   28.439974863  -24.871041036
   12.569535633   28.334512161  -24.791770863
   12.573782637   28.229234260  -24.773447409
   12.578029641   28.124218967  -24.678724114
   12.582276644   28.019627016  -24.574095549
   12.586523648   27.915500353  -24.459622710
   12.590770652   27.811874308  -24.403871009
   12.595017655   27.708501674  -24.274841569
   12.599264659   27.605696719  -24.136561628
   12.603511663   27.503341003  -24.060111181
   12.607758667   27.401475899  -23.908799418
   12.612005670   27.300271479  -23.749013114
   12.616252674   27.199763332  -23.580943306
   12.620499678   27.099880088  -23.541863411
   12.624746682   27.000277231  -23.426745297
   12.628993685   26.901175999  -23.240919155
   12.633240689   26.802877962  -23.048543962
   12.637487693   26.705410429  -22.849858170
   12.641734697   26.608799689  -22.645102803
   12.645981700   26.512861586  -22.568543823
   12.650228704   26.417469139  -22.352875418
   12.654475708   26.322763851  -22.196923524
   12.658722711   26.228978912  -21.967611939
   12.662969715   26.136176499  -21.734268649
   12.667216719   26.044373276  -21.497108250
   12.671463723   25.953585009  -21.256339201
   12.675710726   25.863462405  -21.146643457
   12.679957730   25.774175571  -20.899909227
   12.684204734   25.685941893  -20.650721257
   12.688451738   25.598688853  -20.468978429
   12.692698741   25.512284373  -20.220350271
   12.696945745   25.426939387  -19.970068142
   12.701192749   25.342660588  -19.718285931
   12.705439753   25.259454043  -19.465144134
   12.709686756   25.177158679  -19.281856596
   12.713933760   25.095800129  -19.031403750
   12.718180764   25.015336718  -18.917403822
   12.722427767   24.935528092  -18.666096458
   12.726674771   24.856786674  -18.414846249
   12.730921775   24.779112075  -18.163719529
   12.735168779   24.702503657  -17.912767153
   12.739415782   24.626584394  -17.804896556
   12.743662786   24.551477686  -17.564514930
   12.747909790   24.477390040  -17.325003944
   12.752156794   24.404317710  -17.086384817
   12.756403797   24.332167271  -16.918503913
   12.760650801   24.260750621  -16.754103411
   12.764897805   24.190095859  -16.518896760
   12.769144809   24.120436953  -16.285127803
   12.773391812   24.051749595  -16.121430981
   12.777638816   23.983762624  -15.895275916
   12.781885820   23.916732778  -15.670692004
   12.786132823   23.850653517  -15.447614184
   12.790379827   23.785518601  -15.225967449
   12.794626831   23.721322129  -15.005667405
   12.798873835   23.658058575  -14.786620849
   12.803120838   23.595722829  -14.568726392
   12.807367842   23.534310227  -14.351875078
   12.811614846   23.473816582  -14.135951038
   12.815861850   23.414238213  -13.920832143
   12.820108853   23.355571971  -13.706390665
   12.824355857   23.297815257  -13.492493938
   12.828602861   23.240966049  -13.279005012
   12.832849865   23.184907039  -13.136049027
   12.837096868   23.129396790  -12.998979780
   12.841343872   23.074620852  -12.796207755
   12.845590876   23.020705027  -12.593915764
   12.849837879   22.967415651  -12.464133644
   12.854084883   22.914898013  -12.267569690
   12.858331887   22.862945449  -12.135465103
   12.862578891   22.811831101  -11.935414266
   12.866825894   22.761565189  -11.735901973
   12.871072898   22.712145645  -11.536825814
   12.875319902   22.663494553  -11.405229629
   12.879566906   22.615358194  -11.268504100
   12.883813909   22.567940661  -11.061480833
   12.888060913   22.521401045  -10.855056702
   12.892307917   22.475492193  -10.782124776
   12.896554921   22.430136131  -10.577114260
   12.900801924   22.385648880  -10.372969204
   12.905048928   22.342026954  -10.169600816
   12.909295932   22.298838945  -10.096710834
   12.913542935   22.256228489   -9.957188014
   12.917789939   22.214375330   -9.752535607
   12.922036943   22.173388526   -9.549192314
   12.926283947   22.133262664   -9.347089299
   12.930530950   22.093992612   -9.146164243
   12.934777954   22.055573489   -8.946360730
   12.939024958   22.018000642   -8.747627565
   12.943271962   21.981269626   -8.549918046
   12.947518965   21.945203413   -8.424377134
   12.951765969   21.909636225   -8.305175806
   12.956012973   21.874756318   -8.120731615
   12.960259977   21.840451460   -8.002848479
   12.964506980   21.806692654   -7.888141577
   12.968753984   21.773572437   -7.709186351
   12.973000988   21.741207816   -7.532316382
   12.977247991   21.709557796   -7.425392228
   12.981494995   21.678386149   -7.316740965
   12.985741999   21.647439462   -7.211292775
   12.989989003   21.617178739   -7.039579023
   12.994236006   21.587641121   -6.870764055
   12.998483010   21.558814353   -6.704820037
   13.002730014   21.530631731   -6.610985293
   13.006977018   21.502626840   -6.593201496
   13.011224021   21.474949029   -6.441446191
   13.015471025   21.447908024   -6.293310314
   13.019718029   21.421488540   -6.148751229
   13.023965033   21.395435716   -6.079990553
   13.028212036   21.369896552   -5.947543062
   13.032459040   21.344911975   -5.818814334
   13.036706044   21.320466324   -5.693740880
   13.040953047   21.296544228   -5.572248175
   13.045200051   21.273130659   -5.454249866
   13.049447055   21.250210982   -5.339647037
   13.053694059   21.227709805   -5.295715285
   13.057941062   21.205285533   -5.254238781
   13.062188066   21.183193569   -5.149900347
   13.066435070   21.161453562   -5.187131988
   13.070682074   21.139592992   -5.168023351
   13.074929077   21.117791297   -5.157585033
   13.079176081   21.095720884   -5.229063073
   13.083423085   21.073634315   -5.172707987
   13.087670089   21.051777511   -5.120839785
   13.091917092   21.030053785   -5.142972571
   13.096164096   21.008294588   -5.104612592
   13.100411100   20.986688996   -5.070612005
   13.104658103   20.965218815   -5.040818657
   13.108905107   20.943866518   -5.015070395
   13.113152111   20.922360585   -5.057423862
   13.117399115   20.900930858   -5.034913350
   13.121646118   20.879588662   -5.016169212
   13.125893122   20.858318448   -5.000978780
   13.130140126   20.837105591   -4.989122046
   13.134387130   20.815936410   -4.980372195
   13.138634133   20.794720320   -5.041612206
   13.142881137   20.773326007   -5.033868647
   13.147128141   20.751920183   -5.097802514
   13.151375145   20.730265956   -5.100039730
   13.155622148   20.708180562   -5.234703858
   13.159869152   20.685953640   -5.232840328
   13.164116156   20.663729266   -5.233456840
   13.168363159   20.641305942   -5.307765383
   13.172610163   20.618743757   -5.317573062
   13.176857167   20.596135655   -5.329345969
   13.181104171   20.573473833   -5.342828566
   13.185351174   20.550751564   -5.357769919
   13.189598178   20.527963178   -5.373924381
   13.193845182   20.505104033   -5.391052231
   13.198092186   20.481897807   -5.481724608
   13.202339189   20.458567179   -5.505259650
   13.206586193   20.435135213   -5.529414436
   13.210833197   20.411599688   -5.553995904
   13.215080201   20.387959187   -5.578820252
   13.219327204   20.363916455   -5.676903895
   13.223574208   20.339743021   -5.706878726
   13.227821212   20.315212524   -5.801569403
   13.232068215   20.290374941   -5.897937174
   13.236315219   20.265106740   -5.994573811
   13.240562223   20.239591377   -6.021215018
   13.244809227   20.213519467   -6.251966787
   13.249056230   20.186753946   -6.346673107
   13.253303234   20.159736662   -6.376552391
   13.257550238   20.132589465   -6.407842807
   13.261797242   20.105306467   -6.440497758
   13.266044245   20.077881944   -6.474484807
   13.270291249   20.050187390   -6.580164715
   13.274538253   20.022153626   -6.621771558
   13.278785257   19.993939707   -6.665007538
   13.283032260   19.965402465   -6.780501932
   13.287279264   19.936496754   -6.832122807
   13.291526268   19.907367419   -6.885823821
   13.295773271   19.878005456   -6.941685749
   13.300020275   19.848401503   -6.999797618
   13.304267279   19.818545802   -7.060255427
   13.308514283   19.788428176   -7.123160786
   13.312761286   19.758038007   -7.188619486
   13.317008290   19.727182341   -7.322159251
   13.321255294   19.695945005   -7.388651221
   13.325502298   19.664349436   -7.527800071
   13.329749301   19.632214849   -7.605626039
   13.333996305   19.599742034   -7.687095405
   13.338243309   19.566850239   -7.839633998
   13.342490313   19.533279306   -7.994146122
   13.346737316   19.499037495   -8.157755923
   13.350984320   19.464173951   -8.261012371
   13.355231324   19.428658710   -8.440899365
   13.359478327   19.392560813   -8.559226575
   13.363725331   19.355824165   -8.749315472
   13.367972335   19.318191245   -8.938998358
   13.372219339   19.279755817   -9.130193791
   13.376466342   19.240710595   -9.258045988
   13.380713346   19.200717801   -9.522595895
   13.384960350   19.159618065   -9.789018124
   13.389207354   19.117751422   -9.928035378
   13.393454357   19.075279127  -10.074208380
   13.397701361   19.032171104  -10.227385258
   13.401948365   18.988397973  -10.387390159
   13.406195369   18.943728970  -10.625685892
   13.410442372   18.898225755  -10.803796828
   13.414689376   18.851952289  -10.988370243
   13.418936380   18.804881686  -11.179137636
   13.423183383   18.756988263  -11.375800804
   13.427430387   18.708247667  -11.578030892
   13.431677391   18.658636058  -11.853866900
   13.435924395   18.607833315  -12.070991009
   13.440171398   18.556098318  -12.292812781
   13.444418402   18.503412045  -12.518890219
   13.448665406   18.449732445  -12.885922250
   13.452912410   18.394491361  -13.128824027
   13.457159413   18.337946818  -13.512273607
   13.461406417   18.280031169  -13.761897072
   13.465653421   18.221049158  -14.014347153
   13.469900425   18.160990047  -14.269023213
   13.474147428   18.099555264  -14.598386680
   13.478394432   18.036915258  -14.930512672
   13.482641436   17.972936582  -15.198430124
   13.486888439   17.907819401  -15.466543195
   13.491135443   17.841513592  -15.803357776
   13.495382447   17.773665011  -16.140510931
   13.499629451   17.704552423  -16.405711242
   13.503876454   17.634317822  -16.668760274
   13.508123458   17.562972002  -16.928874767
   13.512370462   17.490521458  -17.253515258
   13.516617466   17.416718996  -17.500778842
   13.520864469   17.341613283  -17.877842105
   13.525111473   17.265181156  -18.114628469
   13.529358477   17.187724153  -18.414104979
   13.533605481   17.108949072  -18.709542857
   13.537852484   17.028819816  -18.997576069
   13.542099488   16.947681427  -19.210748163
   13.546346492   16.865399499  -19.549021696
   13.550593495   16.781956398  -19.744457538
   13.554840499   16.697703805  -19.930092070
   13.559087503   16.612685066  -20.105118079
   13.563334507   16.526870493  -20.338369176
   13.567581510   16.440156909  -20.494770611
   13.571828514   16.352805622  -20.638554675
   13.576075518   16.264871749  -20.769004721
   13.580322522   16.176413398  -20.885428675
   13.584569525   16.087491562  -20.987161124
   13.588816529   15.998169996  -21.073565329
   13.593063533   15.908515100  -21.144035159
   13.597310537   15.818385677  -21.262955017
   13.601557540   15.727888917  -21.365793971
   13.605804544   15.637099210  -21.386045880
   13.610051548   15.546068887  -21.454110324
   13.614298551   15.454988228  -21.434648477
   13.618545555   15.364028291  -21.397197383
   13.622792559   15.273052730  -21.413249530
   13.627039563   15.182251320  -21.343891073
   13.631286566   15.091783895  -21.255931503
   13.635533570   15.001729903  -21.149166741
   13.639780574   14.911913733  -21.087649171
   13.644027578   14.822664413  -20.938521422
   13.648274581   14.734088497  -20.770520268
   13.652521585   14.646200500  -20.653066308
   13.656768589   14.558906795  -20.452211965
   13.661015593   14.472024613  -20.370946233
   13.665262596   14.385963208  -20.201655648
   13.669509600   14.300710881  -19.942516745
   13.673756604   14.216456501  -19.736890124
   13.678003607   14.133097087  -19.514815601
   13.682250611   14.050608699  -19.278562209
   13.686497615   13.969338510  -19.026516231
   13.690744619   13.889156756  -18.754635730
   13.694991622   13.810260057  -18.397130275
   13.699238626   13.732910484  -18.026141193
   13.703485630   13.657164277  -17.642157597
   13.707732634   13.583075519  -17.245704945
   13.711979637   13.510417898  -16.910234286
   13.716226641   13.439354788  -16.562112329
   13.720473645   13.369923719  -16.132754389
   13.724720649   13.302336419  -15.693954748
   13.728967652   13.236555331  -15.316007531
   13.733214656   13.172424524  -14.934314600
   13.737461660   13.109957778  -14.481476962
   13.741708663   13.049427245  -14.022639454
   13.745955667   12.990856775  -13.558573680
   13.750202671   12.934266915  -13.090061052
   13.754449675   12.879398916  -12.690746777
   13.758696678   12.826228490  -12.293621498
   13.762943682   12.775007651  -11.827135701
   13.767190686   12.725504116  -11.424078061
   13.771437690   12.677844809  -11.087322945
   13.775684693   12.631754764  -10.617784770
   13.779931697   12.587603607  -10.218441419
   13.784178701   12.545201192   -9.750389338
   13.788425705   12.504777468   -9.286757670
   13.792672708   12.466312127   -8.828264967
   13.796919712   12.429769012   -8.444200638
   13.801166716   12.394846010   -8.002936736
   13.805413719   12.361752472   -7.637988913
   13.809660723   12.330210572   -7.217180142
   13.813907727   12.300436948   -6.805371310
   13.818154731   12.272199592   -6.468387103
   13.822401734   12.245574059   -6.071891131
   13.826648738   12.220609478   -5.686289713
   13.830895742   12.197126890   -5.378270132
   13.835142746   12.175068915   -5.011313341
   13.839389749   12.154543223   -4.656740936
   13.843636753   12.135264702   -4.387000143
   13.847883757   12.117192732   -4.133709485
   13.852130761   12.100004363   -3.901379597
   13.856377764   12.084048046   -3.615167468
   13.860624768   12.069040598   -3.407926106
   13.864871772   12.054844497   -3.287424674
   13.869118775   12.041410883   -3.041317128
   13.873365779   12.028989608   -2.810690285
   13.877612783   12.017515007   -2.595497694
   13.881859787   12.006886021   -2.463448187
   13.886106790   11.996830961   -2.274249054
   13.890353794   11.987546893   -2.100334122
   13.894600798   11.978969423   -1.941452241
   13.898847802   11.970773773   -1.869930729
   13.903094805   11.962981501   -1.811742941
   13.907341809   11.955535773   -1.697002963
   13.911588813   11.948547055   -1.596453349
   13.915835817   11.941956058   -1.509626133
   13.920082820   11.935705569   -1.436013944
   13.924329824   11.929740608   -1.375071424
   13.928576828   11.923962835   -1.393856108
   13.932823831   11.918061515   -1.421535337
   13.937070835   11.912005221   -1.465313140
   13.941317839   11.905783394   -1.523884381
   13.945564843   11.899304439   -1.528897615
   13.949811846   11.892742573   -1.612863498
   13.954058850   11.885834319   -1.641893967
   13.958305854   11.878723723   -1.747085133
   13.962552858   11.871218995   -1.788362167
   13.966799861   11.863522711   -1.837162228
   13.971046865   11.855604593   -1.892695466
   13.975293869   11.847437742   -1.954161403
   13.979540873   11.838936991   -2.090137504
   13.983787876   11.829900622   -2.165972141
   13.988034880   11.820364536   -2.311233546
   13.992281884   11.810383631   -2.389455124
   13.996528887   11.800064999   -2.470139628
   14.000775891   11.789399913   -2.552472235
   14.005022895   11.778374147   -2.703882056
   14.009269899   11.766723735   -2.782520017
   14.013516902   11.754740079   -2.860680053
   14.017763906   11.742272601   -3.003436057
   14.022010910   11.729366729   -3.073839211
   14.026257914   11.716167003   -3.141689012
   14.030504917   11.702685898   -3.206220654
   14.034751921   11.688874901   -3.334027008
   14.038998925   11.674594420   -3.453400655
   14.043245929   11.659838093   -3.494770735
   14.047492932   11.644721299   -3.602071357
   14.051739936   11.629347835   -3.636544789
   14.055986940   11.613594869   -3.736734611
   14.060233943   11.597644826   -3.830375418
   14.064480947   11.581345839   -3.843886990
   14.068727951   11.564753308   -3.922041557
   14.072974955   11.548088268   -3.924476923
   14.077221958   11.530950363   -4.062917375
   14.081468962   11.513476720   -4.130069648
   14.085715966   11.495951463   -4.121482707
   14.089962970   11.478145898   -4.242624173
   14.094209973   11.460179488   -4.216668974
   14.098456977   11.442342013   -4.181861358
   14.102703981   11.424588049   -4.204971822
   14.106950985   11.406848885   -4.147234900
   14.111197988   11.389374493   -4.080253560
   14.115444992   11.372204518   -4.003852146
   14.119691996   11.355126958   -3.990359763
   14.123938999   11.338205999   -3.965571505
   14.128186003   11.321582618   -3.861181531
   14.132433007   11.305324557   -3.814356817
   14.136680011   11.289093446   -3.760215280
   14.140927014   11.273399308   -3.629023457
   14.145174018   11.258280783   -3.489151521
   14.149421022   11.243712254   -3.410035399
   14.153668026   11.229184928   -3.388692113
   14.157915029   11.215149644   -3.219542890
   14.162162033   11.201848780   -3.042854439
   14.166409037   11.189314142   -2.858730842
   14.170656041   11.177486719   -2.734206440
   14.174903044   11.166303413   -2.531101313
   14.179150048   11.155997086   -2.321242618
   14.183397052   11.146596112   -2.104778513
   14.187644055   11.138107357   -1.949912819
   14.191891059   11.130289610   -1.785049173
   14.196138063   11.123204893   -1.550381143
   14.200385067   11.117128231   -1.310365954
   14.204632070   11.112081937   -1.065192503
   14.208879074   11.108087508   -0.815053624
   14.213126078   11.105165618   -0.560144518
   14.217373082   11.103336112   -0.300661215
   14.221620085   11.102617999   -0.036799090
   14.225867089   11.103029465    0.231248571
   14.230114093   11.104587882    0.503291953
   14.234361097   11.107309825    0.779146024
   14.238608100   11.110957714    0.986139501
   14.242855104   11.115734704    1.263952127
   14.247102108   11.121582604    1.478232961
   14.251349111   11.128183253    1.630040536
   14.255596115   11.135720912    1.919881286
   14.259843119   11.144493071    2.211369534
   14.264090123   11.154284195    2.439617856
   14.268337126   11.165279319    2.738386859
   14.272584130   11.177406713    2.967546724
   14.276831134   11.190637664    3.263276250
   14.281078138   11.205125800    3.559567314
   14.285325141   11.220873345    3.856345675
   14.289572145   11.237882230    4.153548923
   14.293819149   11.256154150    4.451126834
   14.298066153   11.275690611    4.749041655
   14.302313156   11.296249688    4.974939063
   14.306560160   11.317991705    5.200115129
   14.310807164   11.340709424    5.498066659
   14.315054167   11.364567670    5.725314456
   14.319301171   11.389504151    6.017683810
   14.323548175   11.415681129    6.309493657
   14.327795179   11.442923254    6.535210208
   14.332042182   11.471208075    6.760444973
   14.336289186   11.500534854    7.049965961
   14.340536190   11.530905798    7.267182273
   14.344783194   11.562163455    7.478084372
   14.349030197   11.594510414    7.754520434
   14.353277201   11.628028471    8.029587081
   14.357524205   11.662711931    8.303343247
   14.361771209   11.698386873    8.510216325
   14.366018212   11.734927610    8.720651267
   14.370265216   11.772360354    8.927858055
   14.374512220   11.810855579    9.200023997
   14.378759223   11.850340886    9.404705367
   14.383006227   11.890863513    9.677908824
   14.387253231   11.932487943    9.880035333
   14.391500235   11.975011443   10.144819652
   14.395747238   12.018639662   10.339602231
   14.399994242   12.063116924   10.605306932
   14.404241246   12.108718474   10.869072494
   14.408488250   12.155436333   11.131019897
   14.412735253   12.203263036   11.391269277
   14.416982257   12.252135133   11.582475281
   14.421229261   12.301730194   11.778303930
   14.425476265   12.352315103   12.042848091
   14.429723268   12.404019747   12.305633806
   14.433970272   12.456836961   12.566803663
   14.438217276   12.510530839   12.761854380
   14.442464279   12.565288891   13.024563259
   14.446711283   12.621151132   13.217283844
   14.450958287   12.677827109   13.472322254
   14.455205291   12.735498581   13.656119046
   14.459452294   12.794021737   13.903352211
   14.463699298   12.853591563   14.149034698
   14.467946302   12.914201695   14.393269954
   14.472193306   12.975573430   14.500474359
   14.476440309   13.037669548   14.741546696
   14.480687313   13.100697564   14.845549132
   14.484934317   13.164250304   15.024268709
   14.489181321   13.228563307   15.205501791
   14.493428324   13.293280893   15.255443101
   14.497675328   13.358317600   15.435291252
   14.501922332   13.424392036   15.679933180
   14.506169335   13.491419268   15.854154726
   14.510416339   13.559268331   16.096770839
   14.514663343   13.628140601   16.336025303
   14.518910347   13.698022069   16.572042740
   14.523157350   13.768899243   16.804942538
   14.527404354   13.840759126   17.034839352
   14.531651358   13.913589201   17.261843612
   14.535898362   13.987377411   17.486062031
   14.540145365   14.062112145   17.707598099
   14.544392369   14.137782226   17.926552583
   14.548639373   14.214376901   18.143024017
   14.552886377   14.291765042   18.286763728
   14.557133380   14.369869033   18.493560945
   14.561380384   14.448805017   18.630128237
   14.565627388   14.528366459   18.836518497
   14.569874391   14.608798818   19.040275541
   14.574121395   14.690091103   19.241490468
   14.578368399   14.772215104   19.371583746
   14.582615403   14.854605291   19.427684813
   14.586862406   14.937476071   19.547004320
   14.591109410   15.020876428   19.727352273
   14.595356414   15.105035640   19.904373927
   14.599603418   15.189939698   20.078124598
   14.603850421   15.275574826   20.248658592
   14.608097425   15.361628419   20.342799145
   14.612344429   15.448104815   20.437715000
   14.616591433   15.535007588   20.525503868
   14.620838436   15.622230265   20.604007251
   14.625085440   15.710039128   20.746266003
   14.629332444   15.798443291   20.884348530
   14.633579447   15.887145525   20.954445788
   14.637826451   15.976425396   21.088516175
   14.642073455   16.066265303   21.218181570
   14.646320459   16.156504898   21.277389103
   14.650567462   16.247137893   21.402750654
   14.654814466   16.338293493   21.523500169
   14.659061470   16.429767278   21.505444302
   14.663308474   16.521178821   21.550813565
   14.667555477   16.612755531   21.589879899
   14.671802481   16.704662318   21.689947196
   14.676049485   16.796982149   21.784394776
   14.680296489   16.889691202   21.873242338
   14.684543492   16.982643755   21.890109802
   14.688790496   17.075787657   21.972265606
   14.693037500   17.169268094   22.048594888
   14.697284503   17.262925904   22.052930188
   14.701531507   17.356733863   22.122129109
   14.705778511   17.450822905   22.185303579
   14.710025515   17.545167521   22.242490001
   14.714272518   17.639742354   22.293723831
   14.718519522   17.734522200   22.339040095
   14.722766526   17.829216427   22.305784553
   14.727013530   17.924011747   22.334226181
   14.731260533   18.018914828   22.356534593
   14.735507537   18.113688628   22.300924019
   14.739754541   18.208342985   22.238709412
   14.744001545   18.302799904   22.241855298
   14.748248548   18.397256062   22.238355892
   14.752495552   18.491683298   22.228240379
   14.756742556   18.585955289   22.144757542
   14.760989559   18.679872903   22.059136312
   14.765236563   18.773515908   22.038077939
   14.769483567   18.866858732   21.944835123
   14.773730571   18.959996121   21.914254505
   14.777977574   19.052722277   21.803875964
   14.782224578   19.145220199   21.754058427
   14.786471582   19.237491210   21.697034890
   14.790718586   19.329504916   21.632905655
   14.794965589   19.421231364   21.561777895
   14.799212593   19.512233798   21.344565904
   14.803459597   19.602705316   21.259087440
   14.807706601   19.692558046   21.094103007
   14.811953604   19.781924603   20.989195623
   14.816200608   19.870830153   20.877028919
   14.820447612   19.959048735   20.692545627
   14.824694615   20.046673803   20.570678218
   14.828941619   20.133766212   20.441735349
   14.833188623   20.220296302   20.305902646
   14.837435627   20.306235225   20.163376529
   14.841682630   20.391554991   20.014364746
   14.845929634   20.476224922   19.790761476
   14.850176638   20.559945724   19.634025328
   14.854423642   20.642987890   19.471222097
   14.858670645   20.725326226   19.302624216
   14.862917649   20.806906564   18.992239880
   14.867164653   20.887207273   18.822051183
   14.871411657   20.966630131   18.580361709
   14.875658660   21.045168460   18.404061284
   14.879905664   21.122947286   18.222761220
   14.884152668   21.199946211   18.036856824
   14.888399671   21.275801984   17.713317892
   14.892646675   21.350534207   17.451799401
   14.896893679   21.424241648   17.257862757
   14.901140683   21.497117315   17.060177416
   14.905387686   21.569093498   16.791687968
   14.909634690   21.639985786   16.592452155
   14.913881694   21.710026254   16.390633793
   14.918128698   21.779205027   16.186749385
   14.922375701   21.847514444   15.981325387
   14.926622705   21.914949103   15.774898028
   14.930869709   21.981505898   15.568013080
   14.935116713   22.047108341   15.294074307
   14.939363716   22.111633954   15.092453219
   14.943610720   22.175270589   14.823970239
   14.947857724   22.237599231   14.557537291
   14.952104727   22.298804033   14.294650668
   14.956351731   22.359106661   14.103446104
   14.960598735   22.418561962   13.847045916
   14.964845739   22.476984991   13.666072899
   14.969092742   22.534612502   13.419680709
   14.973339746   22.591226067   13.241491844
   14.977586750   22.647014562   13.000697384
   14.981833754   22.701718138   12.765691019
   14.986080757   22.755584833   12.602147258
   14.990327761   22.808534384   12.372259084
   14.994574765   22.860745148   12.215925764
   14.998821769   22.912306151   12.066375143
   15.003068772   22.963233781   11.855605733
   15.007315776   23.013017065   11.643792492
   15.011562780   23.062176706   11.507850792
   15.015809783   23.110659747   11.313947311
   15.020056787   23.158465040   11.200039944
   15.024303791   23.205806159   11.095448231
   15.028550795   23.252723805   11.000706304
   15.032797798   23.299260923   10.916335335
   15.037044802   23.345256926   10.777812922
   15.041291806   23.390625006   10.647166153
   15.045538810   23.435730504   10.595843115
   15.049785813   23.480642786   10.556252117
   15.054032817   23.525412621   10.528833284
   15.058279821   23.570092603   10.514007492
   15.062526825   23.614517712   10.371847666
   15.066773828   23.658498427   10.306130363
   15.071020832   23.702304750   10.325316650
   15.075267836   23.745953428   10.293604547
   15.079514839   23.789771993   10.343659307
   15.083761843   23.833831555   10.407139738
   15.088008847   23.878052504   10.418151063
   15.092255851   23.922496388   10.513662360
   15.096502854   23.967128654   10.558646439
   15.100749858   24.012237541   10.686346237
   15.104996862   24.057918249   10.827953596
   15.109243866   24.104230145   10.983606274
   15.113490869   24.151233118   11.153410657
   15.117737873   24.198987440   11.337441420
   15.121984877   24.247553632   11.535741254
   15.126231881   24.296729007   11.684233257
   15.130478884   24.346602831   11.843192924
   15.134725888   24.397405703   12.083173805
   15.138972892   24.449256575   12.336699225
   15.143219895   24.502135244   12.536523501
   15.147466899   24.555884710   12.684268521
   15.151713903   24.610381510   12.981396968
   15.155960907   24.666165788   13.290529832
   15.160207910   24.723288020   13.611422448
   15.164454914   24.781797567   13.943795717
   15.168701918   24.841481088   14.223218541
   15.172948922   24.902389120   14.517694648
   15.177195925   24.964834849   14.890881795
   15.181442929   25.028885855   15.273585586
   15.185689933   25.094578183   15.597064453
   15.189936937   25.161676192   16.002102095
   15.194183940   25.230511345   16.415041584
   15.198430944   25.301116170   16.835391783
   15.202677948   25.373521045   17.262632851
   15.206924951   25.447754084   17.696217548
   15.211171955   25.523825577   18.067439945
   15.215418959   25.601459417   18.447324423
   15.219665963   25.680724846   18.827893347
   15.223912966   25.761655024   19.284219486
   15.228159970   25.844475470   19.673694245
   15.232406974   25.928996637   20.129214197
   15.236653978   26.015454196   20.585461503
   15.240900981   26.103714350   20.971134970
   15.245147985   26.193736010   21.421651985
   15.249394989   26.285667490   21.870380049
   15.253641993   26.379499554   22.316545526
   15.257888996   26.474997413   22.694606548
   15.262136000   26.572192752   23.071407061
   15.266383004   26.670848321   23.449733667
   15.270630007   26.771376996   23.890103988
   15.274877011   26.873760743   24.323198974
   15.279124015   26.977707031   24.684126591
   15.283371019   27.083437123   25.104744062
   15.287618022   27.190933070   25.515582633
   15.291865026   27.300151811   25.915923769
   15.296112030   27.410889028   26.234107137
   15.300359034   27.523100188   26.606306850
   15.304606037   27.636864938   26.965609212
   15.308853041   27.752127055   27.311336152
   15.313100045   27.868578761   27.578503214
   15.317347049   27.986391790   27.899461040
   15.321594052   28.105534701   28.204674287
   15.325841056   28.225939407   28.493573628
   15.330088060   28.347535466   28.765618759
   15.334335063   28.470250206   29.020300688
   15.338582067   28.594008862   29.257143968
   15.342829071   28.718734727   29.475708846
   15.347076075   28.844273342   29.608446040
   15.351323078   28.970341946   29.726695733
   15.355570082   29.096933301   29.828955354
   15.359817086   29.223952540   29.983546496
   15.364064090   29.351541975   30.049792769
   15.368311093   29.479420928   30.167470927
   15.372558097   29.607585797   30.192853262
   15.376805101   29.735719492   30.122246422
   15.381052105   29.863738875   30.160986495
   15.385299108   29.991684496   30.106140267
   15.389546112   30.119531060   30.095676824
   15.393793116   30.247222504   29.995615461
   15.398040119   30.374515083   29.945319721
   15.402287123   30.501546863   29.872838057
   15.406534127   30.628224145   29.778426526
   15.410781131   30.754454424   29.662390317
   15.415028134   30.880146596   29.525083728
   15.419275138   31.005211163   29.366909983
   15.423522142   31.129560445   29.188320881
   15.427769146   31.253108782   28.989816287
   15.432016149   31.375772740   28.771943464
   15.436263153   31.497355013   28.465023703
   15.440510157   31.617489234   28.133432172
   15.444757161   31.736378132   27.850800508
   15.449004164   31.854029540   27.550791793
   15.453251168   31.970371201   27.234140134
   15.457498172   32.085334061   26.901618385
   15.461745175   32.198395749   26.416050811
   15.465992179   32.309820022   26.053498775
   15.470239183   32.419438814   25.612480832
   15.474486187   32.527401777   25.227324081
   15.478733190   32.633702403   24.829813107
   15.482980194   32.738048149   24.288058897
   15.487227198   32.840311857   23.868247939
   15.491474202   32.940312395   23.309206159
   15.495721205   33.038180040   22.814389317
   15.499968209   33.134154100   22.380381134
   15.504215213   33.228053671   21.873899918
   15.508462217   33.320012161   21.430178930
   15.512709220   33.410073771   20.980807214
   15.516956224   33.498216880   20.526904305
   15.521203228   33.584424616   20.069586765
   15.525450231   33.668684838   19.609965432
   15.529697235   33.750990108   19.149142678
   15.533944239   33.831097106   18.623749423
   15.538191243   33.909224286   18.168125122
   15.542438246   33.985251492   17.643147948
   15.546685250   34.058969518   16.977992328
   15.550932254   34.130101501   16.520020531
   15.555179258   34.199295817   16.065665084
   15.559426261   34.266569839   15.615870894
   15.563673265   34.331880788   15.104210311
   15.567920269   34.394949405   14.599838499
   15.572167273   34.456036060   14.168274577
   15.576414276   34.515305344   13.744132257
   15.580661280   34.572790408   13.328172422
   15.584908284   34.628527542   12.921112879
   15.589155287   34.682555992   12.523626812
   15.593402291   34.734917764   12.136341401
   15.597649295   34.785576485   11.690137539
   15.601896299   34.834434547   11.319988847
   15.606143302   34.881711677   10.893476594
   15.610390306   34.927245422   10.551252999
   15.614637310   34.971351069   10.221015032
   15.618884314   35.014080235    9.903090419
   15.623131317   35.055485817    9.597754595
   15.627378321   35.095621774    9.305230717
   15.631625325   35.134542898    9.025689873
   15.635872329   35.172148803    8.688338496
   15.640119332   35.208495148    8.430037689
   15.644366336   35.243771829    8.184608011
   15.648613340   35.278033425    7.952001100
   15.652860343   35.311092730    7.667674718
   15.657107347   35.343222062    7.464714522
   15.661354351   35.374515237    7.273878615
   15.665601355   35.404633671    6.955992694
   15.669848358   35.433815227    6.788009163
   15.674095362   35.462306273    6.630762711
   15.678342366   35.490151684    6.483905041
   15.682589370   35.517394773    6.347049574
   15.686836373   35.543940194    6.153620834
   15.691083377   35.569830140    6.039913488
   15.695330381   35.595255110    5.934572946
   15.699577385   35.620249585    5.837099092
   15.703824388   35.644845867    5.746966101
   15.708071392   35.668919118    5.592727688
   15.712318396   35.691965865    5.296845361
   15.716565399   35.714032313    5.140264049
   15.720812403   35.735683782    5.056374413
   15.725059407   35.756985170    4.975292026
   15.729306411   35.777535952    4.756918933
   15.733553414   35.797572355    4.678715050
   15.737800418   35.817277239    4.600685414
   15.742047422   35.836649885    4.522142515
   15.746294426   35.855588911    4.375607725
   15.750541429   35.874009210    4.298467069
   15.754788433   35.891917846    4.153019915
   15.759035437   35.909189811    4.008846080
   15.763282441   35.925875130    3.790209105
   15.767529444   35.941774262    3.695988012
   15.771776448   35.957259741    3.595312303
   15.776023452   35.972302904    3.487596612
   15.780270455   35.986872648    3.372277861
   15.784517459   36.000529075    3.111642813
   15.788764463   36.013465558    2.978827663
   15.793011467   36.025817496    2.836291429
   15.797258470   36.037542636    2.683582987
   15.801505474   36.048540349    2.452820513
   15.805752478   36.058601075    2.283073042
   15.809999482   36.067916375    2.101732591
   15.814246485   36.076200743    1.836301830
   15.818493489   36.083557021    1.625824581
   15.822740493   36.089992572    1.402677926
   15.826987497   36.095426985    1.097867233
   15.831234500   36.099555208    0.843970765
   15.835481504   36.102576702    0.576670503
   15.839728508   36.104434377    0.295897390
   15.843975511   36.105070947    0.001627386
   15.848222515   36.104429121   -0.306118055
   15.852469519   36.102418287   -0.696200270
   15.856716523   36.098694162   -1.104777261
   15.860963526   36.093236380   -1.530710364
   15.865210530   36.085961565   -1.897439696
   15.869457534   36.077014831   -2.344793519
   15.873704538   36.066234747   -2.734014088
   15.877951541   36.053773248   -3.136546652
   15.882198545   36.039574577   -3.552017816
   15.886445549   36.023481238   -4.046713888
   15.890692553   36.005374138   -4.482304599
   15.894939556   35.985391727   -4.929748849
   15.899186560   35.963484800   -5.388504325
   15.903433564   35.939606533   -5.857993726
   15.907680567   35.913624610   -6.404557075
   15.911927571   35.885123641   -6.953051609
   15.916174575   35.854558006   -7.442423739
   15.920421579   35.821895425   -7.940421995
   15.924668582   35.787100862   -8.446288847
   15.928915586   35.750142551   -8.959242519
   15.933162590   35.710992094   -9.478478769
   15.937409594   35.669624554  -10.003172696
   15.941656597   35.626018538  -10.532480587
   15.945903601   35.580156272  -11.065541775
   15.950150605   35.532023669  -11.601480517
   15.954397609   35.481610394  -12.139407879
   15.958644612   35.428909907  -12.678423610
   15.962891616   35.373919516  -13.217618014
   15.967138620   35.316520421  -13.822503431
   15.971385623   35.256685134  -14.354836327
   15.975632627   35.194593614  -14.884852010
   15.979879631   35.129981245  -15.484472164
   15.984126635   35.062862890  -16.084351928
   15.988373638   34.993429624  -16.612349972
   15.992620642   34.921744973  -17.202982462
   15.996867646   34.847491973  -17.781386473
   16.001114650   34.770674013  -18.489281969
   16.005361653   34.690851842  -19.059655988
   16.009608657   34.608850082  -19.555352985
   16.013855661   34.524699638  -20.112315523
   16.018102665   34.438251293  -20.664279666
   16.022349668   34.349489482  -21.133862002
   16.026596672   34.258670320  -21.663249019
   16.030843676   34.165471590  -22.181810070
   16.035090679   34.069799502  -22.757169327
   16.039337683   33.972237697  -23.184762731
   16.043584687   33.872884550  -23.600634025
   16.047831691   33.771791289  -24.004106661
   16.052078694   33.669011962  -24.394530801
   16.056325698   33.564603318  -24.771283661
   16.060572702   33.458624692  -25.133769758
   16.064819706   33.351137892  -25.481421069
   16.069066709   33.242207079  -25.813697107
   16.073313713   33.131881572  -26.198190979
   16.077560717   33.019964438  -26.562353865
   16.081807721   32.906364764  -26.911580259
   16.086054724   32.791507461  -27.174277677
   16.090301728   32.675487365  -27.489877971
   16.094548732   32.558235614  -27.723495395
   16.098795735   32.439913697  -28.010096184
   16.103042739   32.320501324  -28.282486291
   16.107289743   32.199973535  -28.473592316
   16.111536747   32.078671177  -28.647210529
   16.115783750   31.956668960  -28.803138346
   16.120030754   31.834042398  -28.941199908
   16.124277758   31.710867698  -29.061245365
   16.128524762   31.587221646  -29.163150131
   16.132771765   31.463181507  -29.246814118
   16.137018769   31.338572638  -29.376428996
   16.141265773   31.213420034  -29.492221040
   16.145512777   31.088097117  -29.521904018
   16.149759780   30.962482543  -29.598816625
   16.154006784   30.836792042  -29.588461327
   16.158253788   30.711182737  -29.560584799
   16.162500791   30.585728962  -29.515227358
   16.166747795   30.460352692  -29.523302758
   16.170994799   30.335120559  -29.448211618
   16.175241803   30.210243328  -29.356192417
   16.179488806   30.085659627  -29.317919270
   16.183735810   29.961396348  -29.197462787
   16.187982814   29.837475519  -29.132522699
   16.192229818   29.713804454  -29.049263474
   16.196476821   29.590782035  -28.881974420
   16.200723825   29.468501891  -28.699750403
   16.204970829   29.347026941  -28.502834415
   16.209217833   29.226419038  -28.291483736
   16.213464836   29.106388890  -28.199823412
   16.217711840   28.987126468  -27.961071881
   16.221958844   28.868675876  -27.773948564
   16.226205847   28.751286284  -27.505142007
   16.230452851   28.635064137  -27.224227250
   16.234699855   28.520060183  -26.931523999
   16.238946859   28.406323791  -26.627363432
   16.243193862   28.293902896  -26.312087541
   16.247440866   28.182761815  -26.055767007
   16.251687870   28.072803272  -25.724283822
   16.255934874   27.964273313  -25.383083224
   16.260181877   27.857212371  -25.032560761
   16.264428881   27.751659181  -24.673120210
   16.268675885   27.647361477  -24.378245158
   16.272922889   27.544611838  -24.007379137
   16.277169892   27.443284262  -23.700296743
   16.281416896   27.343433802  -23.320246154
   16.285663900   27.245210583  -22.934074658
   16.289910903   27.148381543  -22.614824446
   16.294157907   27.053166756  -22.222976846
   16.298404911   26.959625586  -21.826767877
   16.302651915   26.867703640  -21.493915008
   16.306898918   26.777284142  -21.085986852
   16.311145922   26.688602748  -20.675488524
   16.315392926   26.601669326  -20.262914686
   16.319639930   26.516491637  -19.848760774
   16.323886933   26.433075339  -19.433522004
   16.328133937   26.351423992  -19.017692326
   16.332380941   26.271434874  -18.671839487
   16.336627945   26.193007660  -18.261279357
   16.340874948   26.116287512  -17.920846711
   16.345121952   26.041033710  -17.518062895
   16.349368956   25.967485443  -17.117759361
   16.353615959   25.895631119  -16.720433071
   16.357862963   25.825457053  -16.326572640
   16.362109967   25.756740347  -16.001663172
   16.366356971   25.689610870  -15.611785380
   16.370603974   25.624096106  -15.295919913
   16.374850978   25.559701960  -14.993745436
   16.379097982   25.496796458  -14.630863119
   16.383344986   25.435380843  -14.342790994
   16.387591989   25.375219295  -13.989819295
   16.391838993   25.316539739  -13.644952524
   16.396085997   25.259150020  -13.374378452
   16.400333001   25.202993132  -13.111787917
   16.404580004   25.147760548  -12.858823413
   16.408827008   25.093815392  -12.546776602
   16.413074012   25.041173222  -12.245262452
   16.417321015   24.989772498  -12.022635668
   16.421568019   24.939064457  -11.802518410
   16.425815023   24.889376413  -11.596209680
   16.430062027   24.840684422  -11.335868604
   16.434309030   24.792904558  -11.158889116
   16.438556034   24.745830159  -11.067834343
   16.442803038   24.699271551  -10.859781291
   16.447050042   24.653434525  -10.735663434
   16.451297045   24.608219228  -10.559424923
   16.455544049   24.563459375  -10.461013459
   16.459791053   24.519361403  -10.307947032
   16.464038057   24.475883821  -10.168847919
   16.468285060   24.432943418  -10.112405019
   16.472532064   24.390227227  -10.005845946
   16.476779068   24.347718176  -10.046456044
   16.481026071   24.305242395   -9.958616769
   16.485273075   24.263109667   -9.884863975
   16.489520079   24.221260723   -9.824929575
   16.493767083   24.179637504   -9.778512423
   16.498014086   24.138183301   -9.745278298
   16.502261090   24.096842893   -9.724860000
   16.506508094   24.055562689   -9.716857563
   16.510755098   24.014243243   -9.789996521
   16.515002101   23.972625824   -9.810418288
   16.519249105   23.930828656   -9.911676276
   16.523496109   23.888636656   -9.959201200
   16.527743113   23.846164682  -10.086609364
   16.531990116   23.803175148  -10.159709775
   16.536237120   23.759854182  -10.242591875
   16.540484124   23.716122211  -10.403691218
   16.544731127   23.671491408  -10.573978363
   16.548978131   23.626323475  -10.752341195
   16.553225135   23.580401370  -10.874618090
   16.557472139   23.533943724  -11.004427248
   16.561719142   23.486865158  -11.208590320
   16.565966146   23.438970667  -11.346913387
   16.570213150   23.390476243  -11.490991399
   16.574460154   23.341358976  -11.640101515
   16.578707157   23.291599045  -11.793512335
   16.582954161   23.240944361  -12.022687077
   16.587201165   23.189534760  -12.187594626
   16.591448169   23.137419450  -12.354897445
   16.595695172   23.084589811  -12.523865290
   16.599942176   23.031040320  -12.693769247
   16.604189180   22.976659225  -12.934043013
   16.608436183   22.921357356  -13.108632405
   16.612683187   22.865315691  -13.282312684
   16.616930191   22.808504550  -13.523348417
   16.621177195   22.750699012  -13.698065079
   16.625424198   22.692156805  -13.870153229
   16.629671202   22.632837766  -14.106505871
   16.633918206   22.572295359  -14.340009186
   16.638165210   22.511049099  -14.501396097
   16.642412213   22.449071702  -14.725799441
   16.646659217   22.386216478  -14.873161685
   16.650906221   22.322746438  -15.015239371
   16.655153225   22.258551442  -15.217716072
   16.659400228   22.193649353  -15.411679066
   16.663647232   22.127641226  -15.608646105
   16.667894236   22.061088984  -15.731060892
   16.672141239   21.994031014  -15.846740101
   16.676388243   21.926466429  -16.024195667
   16.680635247   21.858183833  -16.130245656
   16.684882251   21.789466515  -16.228870510
   16.689129254   21.720239674  -16.389935272
   16.693376258   21.650441914  -16.477959419
   16.697623262   21.580190072  -16.628157640
   16.701870266   21.509403380  -16.705448118
   16.706117269   21.438304808  -16.775014181
   16.710364273   21.366772276  -16.902647087
   16.714611277   21.294878836  -16.952168931
   16.718858281   21.222791137  -16.994126606
   16.723105284   21.150541298  -17.028527070
   16.727352288   21.078161351  -17.055404859
   16.731599292   21.005683126  -17.074820754
   16.735846295   20.933138140  -17.086860306
   16.740093299   20.860453794  -17.161700596
   16.744340303   20.787560044  -17.164314755
   16.748587307   20.714605453  -17.229679666
   16.752834310   20.641440694  -17.224071631
   16.757081314   20.568312518  -17.212489133
   16.761328318   20.495245812  -17.195164526
   16.765575322   20.422264445  -17.172343221
   16.769822325   20.349108683  -17.217244989
   16.774069329   20.276044569  -17.189370783
   16.778316333   20.203108240  -17.157117158
   16.782563337   20.130317673  -17.120776934
   16.786810340   20.057524653  -17.146341291
   16.791057344   19.984556639  -17.231018241
   16.795304348   19.911502827  -17.171127415
   16.799551351   19.838522395  -17.174480102
   16.803798355   19.765726779  -17.106201532
   16.808045359   19.693014038  -17.176728443
   16.812292363   19.620193479  -17.115871129
   16.816539366   19.547632179  -17.054675714
   16.820786370   19.475331105  -16.993360699
   16.825033374   19.403290325  -16.932130557
   16.829280378   19.331509073  -16.871173691
   16.833527381   19.259985821  -16.810660462
   16.837774385   19.188718356  -16.750741317
   16.842021389   19.117703875  -16.691544992
   16.846268393   19.046939075  -16.633176822
   16.850515396   18.976232307  -16.711773452
   16.854762400   18.905172852  -16.720815756
   16.859009404   18.834137396  -16.732776268
   16.863256407   18.763184316  -16.680820279
   16.867503411   18.692447392  -16.630977348
   16.871750415   18.621917757  -16.583191439
   16.875997419   18.551333812  -16.601632820
   16.880244422   18.480929883  -16.553345169
   16.884491426   18.410325352  -16.650312190
   16.888738430   18.339685219  -16.615939409
   16.892985434   18.268748067  -16.727643104
   16.897232437   18.197720884  -16.844742647
   16.901479441   18.126218945  -16.827441319
   16.905726445   18.054784626  -16.812855985
   16.909973449   17.983261482  -16.871461338
   16.914220452   17.911324312  -16.939662048
   16.918467456   17.839377333  -16.942009088
   16.922714460   17.767415737  -16.946490919
   16.926961463   17.695400542  -17.021650975
   16.931208467   17.623083281  -17.034269167
   16.935455471   17.550709400  -17.048251725
   16.939702475   17.478273917  -17.063212965
   16.943949478   17.405773528  -17.078748738
   16.948196482   17.333206680  -17.094437684
   16.952443486   17.260573648  -17.109842564
   16.956690490   17.187712225  -17.190216966
   16.960937493   17.114445994  -17.332131591
   16.965184497   17.040838693  -17.330852617
   16.969431501   16.967239535  -17.328208526
   16.973678505   16.893580471  -17.393264519
   16.977925508   16.819534369  -17.530919509
   16.982172512   16.744915356  -17.602020738
   16.986419516   16.670162413  -17.600227879
   16.990666519   16.595422860  -17.595629918
   16.994913523   16.520709690  -17.587719908
   16.999160527   16.445994971  -17.645080525
   17.003407531   16.370987674  -17.703823998
   17.007654534   16.295820476  -17.693195912
   17.011901538   16.220626072  -17.744991782
   17.016148542   16.145313936  -17.720186714
   17.020395546   16.070118028  -17.690187554
   17.024642549   15.995015993  -17.723701806
   17.028889553   15.919819188  -17.687013698
   17.033136557   15.844790955  -17.644259740
   17.037383561   15.769957782  -17.595100973
   17.041630564   15.695347553  -17.539220246
   17.045877568   15.620989448  -17.476323152
   17.050124572   15.546761069  -17.472033290
   17.054371575   15.472588937  -17.460546156
   17.058618579   15.398221309  -17.519020093
   17.062865583   15.323989349  -17.437171317
   17.067112587   15.250119626  -17.348415096
   17.071359590   15.176641712  -17.252645418
   17.075606594   15.103585566  -17.149785027
   17.079853598   15.030731858  -17.104098074
   17.084100602   14.958346238  -16.982606845
   17.088347605   14.886361897  -16.924713763
   17.092594609   14.814756814  -16.794479764
   17.096841613   14.743718658  -16.657749626
   17.101088617   14.673274827  -16.514618558
   17.105335620   14.603452254  -16.365209222
   17.109582624   14.534277296  -16.209670856
   17.113829628   14.465775619  -16.048178266
   17.118076631   14.397972098  -15.880930707
   17.122323635   14.330738802  -15.774059373
   17.126570639   14.263623257  -15.788414404
   17.130817643   14.196732864  -15.728934807
   17.135064646   14.130343257  -15.534783857
   17.139311650   14.064784261  -15.337831391
   17.143558654   13.999795322  -15.202321081
   17.147805658   13.935456727  -15.068166217
   17.152052661   13.871891723  -14.865692489
   17.156299665   13.809188775  -14.662265021
   17.160546669   13.747213977  -14.528851305
   17.164793673   13.685933078  -14.329608185
   17.169040676   13.625497530  -14.130823659
   17.173287680   13.565625912  -14.005794481
   17.177534684   13.506377782  -13.948231169
   17.181781687   13.447562129  -13.749708295
   17.186028691   13.389583487  -13.554131037
   17.190275695   13.332428522  -13.361885820
   17.194522699   13.276082270  -13.173355211
   17.198769702   13.220319962  -13.053904734
   17.203016706   13.165273197  -12.869549502
   17.207263710   13.110877362  -12.760630374
   17.211510714   13.057043585  -12.591764143
   17.215757717   13.003914274  -12.428936338
   17.220004721   12.951463116  -12.272458901
   17.224251725   12.899662512  -12.122624266
   17.228498729   12.848258031  -12.044407100
   17.232745732   12.797405600  -11.904289546
   17.236992736   12.747132080  -11.771818536
   17.241239740   12.697375948  -11.715089759
   17.245486743   12.647882283  -11.593865179
   17.249733747   12.598885725  -11.481006787
   17.253980751   12.550350583  -11.376583472
   17.258227755   12.501724292  -11.425774115
   17.262474758   12.453366157  -11.348564209
   17.266721762   12.405280789  -11.348229169
   17.270968766   12.356981858  -11.423525628
   17.275215770   12.308583984  -11.369638404
   17.279462773   12.260392970  -11.393836631
   17.283709777   12.212070085  -11.364004952
   17.287956781   12.163853441  -11.343768528
   17.292203785   12.115564961  -11.403508171
   17.296450788   12.067130679  -11.406713462
   17.300697792   12.018663416  -11.418984788
   17.304944796   11.970016994  -11.510118631
   17.309191799   11.921063619  -11.544421056
   17.313438803   11.871946966  -11.586936553
   17.317685807   11.822378666  -11.709719612
   17.321932811   11.772516952  -11.772390320
   17.326179814   11.722373911  -11.842111843
   17.330426818   11.671920771  -11.918326947
   17.334673822   11.621131201  -12.000440457
   17.338920826   11.569944086  -12.156811887
   17.343167829   11.518109930  -12.253700369
   17.347414833   11.465855109  -12.354794136
   17.351661837   11.413163282  -12.459372624
   17.355908841   11.360021235  -12.566683505
   17.360155844   11.306379408  -12.744971913
   17.364402848   11.251789708  -12.932192529
   17.368649852   11.196609830  -13.053212733
   17.372896855   11.140882465  -13.243239547
   17.377143859   11.084155595  -13.440381501
   17.381390863   11.026548578  -13.641852179
   17.385637867   10.968330009  -13.774116920
   17.389884870   10.909554563  -13.903953684
   17.394131874   10.849972499  -14.094607653
   17.398378878   10.789636603  -14.277395777
   17.402625882   10.728697016  -14.455834494
   17.406872885   10.667035176  -14.633234828
   17.411119889   10.604657682  -14.740561351
   17.415366893   10.541645161  -14.974908186
   17.419613897   10.477637524  -15.123854487
   17.423860900   10.413111290  -15.266619490
   17.428107904   10.348062834  -15.402713569
   17.432354908   10.282403712  -15.528319354
   17.436601911   10.216343873  -15.578983226
   17.440848915   10.149898920  -15.756677035
   17.445095919   10.082912377  -15.786859967
   17.449342923   10.015561913  -15.870129882
   17.453589926    9.948150886  -15.873102375
   17.457836930    9.880753025  -15.863811534
   17.462083934    9.813421894  -15.841565595
   17.466330938    9.746213918  -15.805709580
   17.470577941    9.679188221  -15.755627135
   17.474824945    9.612406461  -15.690742248
   17.479071949    9.545932653  -15.610520851
   17.483318953    9.479594726  -15.586720125
   17.487565956    9.413324153  -15.552691325
   17.491812960    9.347494768  -15.502327571
   17.496059964    9.281946382  -15.363030439
   17.500306967    9.217024228  -15.207378462
   17.504553971    9.152714584  -15.102158337
   17.508800975    9.088980719  -14.908647192
   17.513047979    9.025989905  -14.765031214
   17.517294982    8.963751067  -14.601802355
   17.521541986    8.902267372  -14.349410007
   17.525788990    8.841890039  -14.080795587
   17.530035994    8.782687908  -13.795993493
   17.534282997    8.724485893  -13.567426216
   17.538530001    8.667521457  -13.255685700
   17.542777005    8.611895241  -12.997183763
   17.547024009    8.557407590  -12.659696307
   17.551271012    8.504384319  -12.307635677
   17.555518016    8.452609440  -12.005235565
   17.559765020    8.402434623  -11.620886622
   17.564012023    8.353788757  -11.293998899
   17.568259027    8.306678781  -10.889043521
   17.572506031    8.261313717  -10.472380010
   17.576753035    8.217742045  -10.044600718
   17.581000038    8.175860264   -9.672285743
   17.585247042    8.135739696   -9.219768598
   17.589494046    8.097518722   -8.827454348
   17.593741050    8.060880930   -8.429103357
   17.597988053    8.025888696   -8.024644051
   17.602235057    7.992622547   -7.612738190
   17.606482061    7.961252837   -7.195860429
   17.610729065    7.931721389   -6.710576087
   17.614976068    7.903941292   -6.364486119
   17.619223072    7.877929761   -5.884738885
   17.623470076    7.853956752   -5.404655545
   17.627717079    7.831697422   -5.064350847
   17.631964083    7.810950192   -4.659440381
   17.636211087    7.792159384   -4.190158612
   17.640458091    7.775352971   -3.725102937
   17.644705094    7.760511041   -3.265197330
   17.648952098    7.747591386   -2.880040180
   17.653199102    7.736301120   -2.438060692
   17.657446106    7.726870918   -2.004247808
   17.661693109    7.719181045   -1.646516298
   17.665940113    7.713082522   -1.227171152
   17.670187117    7.708584724   -0.889784166
   17.674434121    7.705641523   -0.498314151
   17.678681124    7.704333783   -0.119739287
   17.682928128    7.704266338    0.111819814
   17.687175132    7.705345533    0.391058078
   17.691422135    7.707546716    0.654720621
   17.695669139    7.711007065    0.971977454
   17.699916143    7.715778087    1.271849893
   17.704163147    7.721539180    1.489428390
   17.708410150    7.728440345    1.757320408
   17.712657154    7.736438835    2.006115626
   17.716904158    7.745452754    2.235450113
   17.721151162    7.755398775    2.445015042
   17.725398165    7.766114715    2.564912679
   17.729645169    7.777173182    2.657804456
   17.733892173    7.788762744    2.796449829
   17.738139177    7.800896418    2.914025668
   17.742386180    7.813484607    3.010487925
   17.746633184    7.826333411    3.019168102
   17.750880188    7.839288266    3.077995892
   17.755127191    7.852411410    3.047890527
   17.759374195    7.865408508    3.069193496
   17.763621199    7.878253069    2.997976075
   17.767868203    7.890939190    2.972729981
   17.772115206    7.903474501    2.927029731
   17.776362210    7.915773102    2.861340812
   17.780609214    7.927751194    2.776188101
   17.784856218    7.939294576    2.604303988
   17.789103221    7.949891611    2.421780312
   17.793350225    7.959655732    2.149790607
   17.797597229    7.968455520    1.991286166
   17.801844233    7.976545494    1.815661984
   17.806091236    7.983854729    1.623766009
   17.810338240    7.990087330    1.344399889
   17.814585244    7.994884863    0.907500590
   17.818832247    7.998221215    0.661289984
   17.823079251    8.000450073    0.332479699
   17.827326255    8.000987841   -0.018069731
   17.831573259    8.000289724   -0.312640777
   17.835820262    7.998240134   -0.688022556
   17.840067266    7.994487777   -1.074744204
   17.844314270    7.989234862   -1.400470154
   17.848561274    7.982416465   -1.800416125
   17.852808277    7.973880195   -2.271497128
   17.857055281    7.963524684   -2.606203530
   17.861302285    7.951320233   -3.085992100
   17.865549289    7.937480944   -3.431990096
   17.869796292    7.922163097   -3.782075200
   17.874043296    7.905351873   -4.135053507
   17.878290300    7.887037508   -4.489737142
   17.882537303    7.866909814   -4.985803690
   17.886784307    7.844980653   -5.340978569
   17.891031311    7.821374489   -5.766114758
   17.895278315    7.796127405   -6.122818720
   17.899525318    7.769371639   -6.476402625
   17.903772322    7.741122728   -6.825794645
   17.908019326    7.711398214   -7.238373749
   17.912266330    7.679926645   -7.581149457
   17.916513333    7.647013687   -7.916994210
   17.920760337    7.612690777   -8.244971341
   17.925007341    7.576943550   -8.631754421
   17.929254345    7.539633238   -8.936798299
   17.933501348    7.500978470   -9.298897624
   17.937748352    7.460888863   -9.578261009
   17.941995356    7.419579562   -9.913604388
   17.946242359    7.376938750  -10.164771630
   17.950489363    7.333257777  -10.403324020
   17.954736367    7.288550106  -10.696312444
   17.958983371    7.242510513  -10.974282963
   17.963230374    7.195444772  -11.239858678
   17.967477378    7.147140370  -11.490019414
   17.971724382    7.097977639  -11.659287916
   17.975971386    7.048127111  -11.813851032
   17.980218389    6.997652052  -11.953333621
   17.984465393    6.946617222  -12.077407376
   17.988712397    6.895028861  -12.255145988
   17.992959401    6.842427303  -12.494839868
   17.997206404    6.788936184  -12.651222197
   18.001453408    6.735048148  -12.723232519
   18.005700412    6.680886332  -12.780142150
   18.009947415    6.626514950  -12.821919216
   18.014194419    6.571998267  -12.848571973
   18.018441423    6.517291305  -12.926753652
   18.022688427    6.462294480  -12.989006382
   18.026935430    6.406885768  -13.044358277
   18.031182434    6.351217556  -13.158588749
   18.035429438    6.295412376  -13.119042365
   18.039676442    6.239802470  -13.066670648
   18.043923445    6.184441774  -13.001729161
   18.048170449    6.129109328  -12.988415177
   18.052417453    6.074141991  -12.894890339
   18.056664457    6.019596172  -12.789966300
   18.060911460    5.965519598  -12.673969297
   18.065158464    5.911958575  -12.547240578
   18.069405468    5.858957935  -12.410133638
   18.073652471    5.806554714  -12.331293311
   18.077899475    5.754214478  -12.302838028
   18.082146479    5.702307701  -12.201715429
   18.086393483    5.650851460  -12.028806860
   18.090640486    5.600112697  -11.916362166
   18.094887490    5.549908954  -11.724506425
   18.099134494    5.500505602  -11.595127421
   18.103381498    5.451575556  -11.462442160
   18.107628501    5.403336943  -11.253279339
   18.111875505    5.355899706  -11.106180873
   18.116122509    5.309203424  -10.883379649
   18.120369513    5.263461627  -10.656742418
   18.124616516    5.218690012  -10.426546419
   18.128863520    5.174449654  -10.337174008
   18.133110524    5.131027454  -10.110832329
   18.137357527    5.088571276   -9.882294684
   18.141604531    5.047089949   -9.651792097
   18.145851535    5.006591368   -9.419532791
   18.150098539    4.966923286   -9.325056369
   18.154345542    4.927694192   -9.166413773
   18.158592546    4.889253692   -8.935945332
   18.162839550    4.851726934   -8.772548775
   18.167086554    4.814969766   -8.537174762
   18.171333557    4.779211826   -8.301998838
   18.175580561    4.744119299   -8.209219754
   18.179827565    4.709484089   -8.056990966
   18.184074569    4.675463540   -7.902347807
   18.188321572    4.642373813   -7.680508083
   18.192568576    4.610223296   -7.460045741
   18.196815580    4.578866864   -7.311540385
   18.201062583    4.548267379   -7.098621369
   18.205309587    4.518306135   -6.959767584
   18.209556591    4.489183974   -6.754704122
   18.213803595    4.460929541   -6.551113636
   18.218050598    4.433536892   -6.348846327
   18.222297602    4.406790628   -6.281078064
   18.226544606    4.380559398   -6.071975850
   18.230791610    4.355213377   -5.864174279
   18.235038613    4.330509266   -5.729667976
   18.239285617    4.306602208   -5.528808402
   18.243532621    4.283546370   -5.328765505
   18.247779625    4.261338872   -5.129260500
   18.252026628    4.239874843   -5.000063739
   18.256273632    4.219052249   -4.805734416
   18.260520636    4.199054963   -4.611360196
   18.264767639    4.179810210   -4.483828354
   18.269014643    4.161191619   -4.283956221
   18.273261647    4.143278024   -4.149420834
   18.277508651    4.126092537   -3.943423965
   18.281755654    4.109784056   -3.736364019
   18.286002658    4.094357820   -3.527900532
   18.290249662    4.079820509   -3.317695042
   18.294496666    4.066180235   -3.105412207
   18.298743669    4.053058383   -3.021160961
   18.302990673    4.040467546   -2.867226827
   18.307237677    4.028342940   -2.773520785
   18.311484681    4.017035133   -2.606588937
   18.315731684    4.006477526   -2.364834529
   18.319978688    3.996654309   -2.193905890
   18.324225692    3.987705882   -2.018294728
   18.328472695    3.979383147   -1.833327084
   18.332719699    3.972035664   -1.647558264
   18.336966703    3.965576100   -1.393949259
   18.341213707    3.960166276   -1.205462778
   18.345460710    3.955605976   -0.941605649
   18.349707714    3.952172429   -0.674811749
   18.353954718    3.949878608   -0.404848597
   18.358201722    3.948738433   -0.131501932
   18.362448725    3.948404759   -0.065604088
   18.366695729    3.948689306    0.200089647
   18.370942733    3.950108531    0.468755768
   18.375189737    3.952675262    0.740487854
   18.379436740    3.956402688    1.015361085
   18.383683744    3.961304276    1.293432838
   18.387930748    3.967317435    1.507601019
   18.392177751    3.974153369    1.662837558
   18.396424755    3.981853876    1.963894280
   18.400671759    3.990838185    2.267410548
   18.404918763    4.000912868    2.501717064
   18.409165766    4.011957866    2.733118555
   18.413412770    4.023916993    2.893657194
   18.417659774    4.036755259    3.128459077
   18.421906778    4.050694178    3.435799372
   18.426153781    4.065698513    3.671642116
   18.430400785    4.081936883    3.975398210
   18.434647789    4.099466041    4.279483539
   18.438894793    4.118114495    4.445761665
   18.443141796    4.137641286    4.749708641
   18.447388800    4.158457702    5.053052054
   18.451635804    4.180560913    5.355664460
   18.455882807    4.203947535    5.657414019
   18.460129811    4.228613618    5.958166022
   18.464376815    4.254554636    6.257784425
   18.468623819    4.281090950    6.344538624
   18.472870822    4.308279786    6.504984458
   18.477117826    4.336539157    6.802412011
   18.481364830    4.366055087    7.096704777
   18.485611834    4.396814021    7.387749107
   18.489858837    4.428801929    7.675435703
   18.494105841    4.461853002    7.888820529
   18.498352845    4.495943557    8.164459624
   18.502599849    4.531068346    8.369837290
   18.506846852    4.567194370    8.641908502
   18.511093856    4.604466532    8.909565561
   18.515340860    4.642865953    9.172749336
   18.519587863    4.682192895    9.360097267
   18.523834867    4.722475847    9.609147055
   18.528081871    4.763806132    9.853302666
   18.532328875    4.806162912   10.092541522
   18.536575878    4.849481156   10.257754871
   18.540822882    4.893524408   10.482235021
   18.545069886    4.938255542   10.568892112
   18.549316890    4.983617244   10.791898493
   18.553563893    5.029913968   11.009226037
   18.557810897    5.077039119   11.151235614
   18.562057901    5.124624479   11.287460392
   18.566304905    5.172845609   11.416736678
   18.570551908    5.221736325   11.605880675
   18.574798912    5.271282135   11.722855983
   18.579045916    5.321457250   11.904614587
   18.583292919    5.372391603   12.080428132
   18.587539923    5.423796560   12.186412519
   18.591786927    5.475780406   12.284720855
   18.596033931    5.528196773   12.373048422
   18.600280934    5.581060733   12.520688976
   18.604527938    5.634539516   12.662620611
   18.608774942    5.688609390   12.799087220
   18.613021946    5.742978276   12.857592430
   18.617268949    5.797665772   12.907484729
   18.621515953    5.852601167   12.952177728
   18.625762957    5.907845665   13.062708636
   18.630009961    5.963548754   13.168183665
   18.634256964    6.019689555   13.268883445
   18.638503968    6.076021024   13.293022668
   18.642750972    6.132662632   13.379929623
   18.646997975    6.189576254   13.392799757
   18.651244979    6.246613649   13.466579715
   18.655491983    6.303955863   13.536390227
   18.659738987    6.361586611   13.602501147
   18.663985990    6.419490755   13.665182690
   18.668232994    6.477654302   13.724704765
   18.672479998    6.535572691   13.652589918
   18.676727002    6.593433736   13.642740664
   18.680974005    6.650996939   13.552608701
   18.685221009    6.708461833   13.528681194
   18.689468013    6.766009848   13.571267549
   18.693715017    6.823136770   13.395858010
   18.697962020    6.880094909   13.426232021
   18.702209024    6.937173905   13.452805385
   18.706456028    6.994222030   13.409608635
   18.710703031    7.051224932   13.433611207
   18.714950035    7.108322258   13.454105339
   18.719197039    7.165121261   13.331888920
   18.723444043    7.221771442   13.345215094
   18.727691046    7.278470519   13.354938904
   18.731938050    7.334961077   13.296771340
   18.736185054    7.391449202   13.304038603
   18.740432058    7.447960747   13.307820820
   18.744679061    7.504415192   13.238778117
   18.748926065    7.560625030   13.230984936
   18.753173069    7.616754653   13.151966259
   18.757420073    7.672590820   13.141801171
   18.761667076    7.728376044   13.127986180
   18.765914080    7.784094943   13.110575462
   18.770161084    7.839732341   13.089612271
   18.774408087    7.895231367   12.997427032
   18.778655091    7.950173954   12.909013089
   18.782902095    8.004951541   12.886191685
   18.787149099    8.059588302   12.791564069
   18.791396102    8.113651480   12.700336090
   18.795643106    8.167296515   12.609772288
   18.799890110    8.220796304   12.583577707
   18.804137114    8.274174906   12.552712671
   18.808384117    8.327412606   12.517233000
   18.812631121    8.380489919   12.477192025
   18.816878125    8.433315739   12.365427667
   18.821125129    8.485700991   12.253163674
   18.825372132    8.537647192   12.208532856
   18.829619136    8.589393454   12.159023548
   18.833866140    8.640534544   11.961717945
   18.838113143    8.691053780   11.826443857
   18.842360147    8.741062100   11.686980634
   18.846607151    8.790405993   11.540317647
   18.850854155    8.839246901   11.458877221
   18.855101158    8.887623355   11.304977497
   18.859348162    8.935449888   11.216521188
   18.863595166    8.982888319   11.122237507
   18.867842170    9.029914229   11.022284135
   18.872089173    9.076503898   10.916832238
   18.876336177    9.122634362   10.806067829
   18.880583181    9.168283484   10.690193067
   18.884830185    9.213430018   10.569427516
   18.889077188    9.257987107   10.374543411
   18.893324192    9.301763296   10.239789134
   18.897571196    9.344729695   10.035940445
   18.901818199    9.386780082    9.833130452
   18.906065203    9.428248222    9.694354263
   18.910312207    9.469118298    9.551551716
   18.914559211    9.509374009    9.405102058
   18.918806214    9.548976751    9.186633958
   18.923053218    9.587659183    9.029222488
   18.927300222    9.625667239    8.869130523
   18.931547226    9.662990495    8.706814934
   18.935794229    9.699620521    8.542756369
   18.940041233    9.735550977    8.377459395
   18.944288237    9.770608044    8.140314791
   18.948535241    9.804583667    7.904516588
   18.952782244    9.837796191    7.669308437
   18.957029248    9.869982854    7.430048118
   18.961276252    9.901185667    7.264113240
   18.965523255    9.931685807    7.099253212
   18.969770259    9.961489230    6.936126712
   18.974017263    9.990604731    6.775411234
   18.978264267   10.018914163    6.551533768
   18.982511270   10.046420050    6.402195686
   18.986758274   10.073253440    6.187986011
   18.991005278   10.099150441    5.973457415
   18.995252282   10.124211135    5.829059949
   18.999499285   10.148670945    5.690614284
   19.003746289   10.172513250    5.491206233
   19.007993293   10.195137769    5.227593422
   19.012240297   10.216881926    5.040477550
   19.016487300   10.238053628    4.931080273
   19.020734304   10.258707585    4.763098088
   19.024981308   10.278748731    4.676271571
   19.029228311   10.298135876    4.467594141
   19.033475315   10.316984301    4.410270051
   19.037722319   10.335612265    4.363910342
   19.041969323   10.353840696    4.264645943
   19.046216326   10.371669006    4.182537929
   19.050463330   10.389227568    4.110678135
   19.054710334   10.406698391    4.118967772
   19.058957338   10.424234030    4.141327257
   19.063204341   10.441874894    4.110461329
   19.067451345   10.459319186    4.097264653
   19.071698349   10.476859543    4.165513957
   19.075945353   10.494724244    4.250116374
   19.080192356   10.512715427    4.278984409
   19.084439360   10.530970321    4.327199054
   19.088686364   10.549631298    4.463615937
   19.092933367   10.568685245    4.546178628
   19.097180371   10.588276157    4.647080611
   19.101427375   10.608270452    4.772585431
   19.105674379   10.628989580    4.987632608
   19.109921382   10.650662588    5.221854139
   19.114168386   10.673371741    5.475635367
   19.118415390   10.697200853    5.749319121
   19.122662394   10.722235101    6.043204693
   19.126909397   10.748560840    6.357546915
   19.131156401   10.776265411    6.692555326
   19.135403405   10.805436945    7.048393429
   19.139650409   10.836085317    7.358077892
   19.143897412   10.867728217    7.622279799
   19.148144416   10.900989714    8.044594960
   19.152391420   10.936087611    8.487071441
   19.156638423   10.972806917    8.876392544
   19.160885427   11.011357547    9.282883789
   19.165132431   11.051682226    9.704111911
   19.169379435   11.093963098   10.209889948
   19.173626438   11.138431066   10.734002829
   19.177873442   11.184971183   11.210832948
   19.182120446   11.233775311   11.774860879
   19.186367450   11.285010757   12.355711067
   19.190614453   11.338747922   12.952883656
   19.194861457   11.395054980   13.565830077
   19.199108461   11.453997673   14.193954141
   19.203355465   11.515639111   14.836613268
   19.207602468   11.579795951   15.360322991
   19.211849472   11.646467873   16.038864327
   19.216096476   11.716046892   16.729206149
   19.220343479   11.788581472   17.430564025
   19.224590483   11.863606420   18.004209886
   19.228837487   11.941238372   18.593352414
   19.233084491   12.021766419   19.330072593
   19.237331494   12.105402390   20.005348138
   19.241578498   12.191689387   20.694499760
   19.245825502   12.281195003   21.456078878
   19.250072506   12.373864127   22.153486997
   19.254319509   12.469586856   22.924478682
   19.258566513   12.568585769   23.696139740
   19.262813517   12.670637659   24.395433034
   19.267060521   12.775870026   25.160246201
   19.271307524   12.884345059   25.922290376
   19.275554528   12.995781558   26.616456545
   19.279801532   13.110432468   27.374016021
   19.284048535   13.228287722   28.125265496
   19.288295539   13.349318210   28.869116794
   19.292542543   13.473490201   29.604481828
   19.296789547   13.600383189   30.195897847
   19.301036550   13.730146620   30.910367410
   19.305283554   13.862752090   31.546872769
   19.309530558   13.998208877   32.240111052
   19.313777562   14.136579078   32.918688913
   19.318024565   14.277798286   33.581599985
   19.322271569   14.421792734   34.159559739
   19.326518573   14.568002536   34.720878869
   19.330765577   14.716763043   35.330191545
   19.335012580   14.868069103   35.919484126
   19.339259584   15.021833841   36.487891623
   19.343506588   15.177827418   36.963939599
   19.347753591   15.335924090   37.483117743
   19.352000595   15.496096551   37.909060884
   19.356247599   15.658095667   38.375447136
   19.360494603   15.822022128   38.816576860
   19.364741606   15.987767307   39.231817026
   19.368988610   16.155048212   39.549415103
   19.373235614   16.323617770   39.840431852
   19.377482618   16.493538131   40.173790612
   19.381729621   16.664635167   40.413199779
   19.385976625   16.836876072   40.693650221
   19.390223629   17.010245724   40.944708828
   19.394470633   17.184618818   41.166161013
   19.398717636   17.359869273   41.357855509
   19.402964640   17.535808912   41.452323999
   19.407211644   17.711830331   41.457397744
   19.411458647   17.888155601   41.572640467
   19.415705651   18.064905457   41.657375310
   19.419952655   18.241950779   41.711823471
   19.424199659   18.419163524   41.736271645
   19.428446662   18.596417007   41.731072038
   19.432693666   18.773586178   41.696642185
   19.436940670   18.950439621   41.566843966
   19.441187674   19.126537669   41.415827982
   19.445434677   19.301730958   41.169608321
   19.449681681   19.476293783   41.030949607
   19.453928685   19.650209555   40.865029924
   19.458175689   19.823364215   40.672667545
   19.462422692   19.995647298   40.454736830
   19.466669696   20.166952168   40.212166535
   19.470916700   20.337176246   39.945937946
   19.475163703   20.506221229   39.657082848
   19.479410707   20.673993299   39.346681328
   19.483657711   20.840403324   39.015859429
   19.487904715   21.005367046   38.665786658
   19.492151718   21.168507454   38.157302638
   19.496398722   21.329732290   37.703687128
   19.500645726   21.488886280   37.236045056
   19.504892730   21.646147327   36.818913348
   19.509139733   21.801606539   36.387749611
   19.513386737   21.954882174   35.802871696
   19.517633741   22.105973289   35.347126852
   19.521880745   22.255106085   34.880894232
   19.526127748   22.402239014   34.405584442
   19.530374752   22.547336535   33.922616866
   19.534621756   22.690369151   33.433416238
   19.538868759   22.831098438   32.867537986
   19.543115763   22.969186182   32.235379567
   19.547362767   23.105037382   31.739344686
   19.551609771   23.238778403   31.241889793
   19.555856774   23.370406215   30.744425536
   19.560103778   23.499923744   30.248345582
   19.564350782   23.627178968   29.620874331
   19.568597786   23.751957706   29.140660317
   19.572844789   23.874706870   28.665330358
   19.577091793   23.995450024   28.196207296
   19.581338797   24.114216279   27.734580266
   19.585585801   24.230934864   27.211608014
   19.589832804   24.345223718   26.632227108
   19.594079808   24.456890353   26.066368047
   19.598326812   24.566703365   25.648694829
   19.602573815   24.674742023   25.174119035
   19.606820819   24.780807340   24.776374002
   19.611067823   24.884968514   24.255988029
   19.615314827   24.987192678   23.885835599
   19.619561830   25.087625938   23.466170699
   19.623808834   25.186568993   23.130731878
   19.628055838   25.284121282   22.811350237
   19.632302842   25.380352478   22.508711150
   19.636549845   25.475335028   22.223436166
   19.640796849   25.568995379   21.885287600
   19.645043853   25.661396492   21.631321558
   19.649290857   25.752530183   21.331213932
   19.653537860   25.842666643   21.118993567
   19.657784864   25.931941805   20.925654958
   19.662031868   26.020436368   20.751426202
   19.666278871   26.108128554   20.529768331
   19.670525875   26.195033382   20.398660249
   19.674772879   26.281422015   20.286684425
   19.679019883   26.367375699   20.193826746
   19.683266886   26.452975490   20.120011058
   19.687513890   26.538301989   20.065100633
   19.691760894   26.623435094   20.028899784
   19.696007898   26.708453745   20.011155658
   19.700254901   26.793435694   20.011560175
   19.704501905   26.878457270   20.029752110
   19.708748909   26.963593158   20.065319318
   19.712995913   27.048916190   20.117801088
   19.717242916   27.133986267   20.049090888
   19.721489920   27.219307771   20.133028801
   19.725736924   27.305017142   20.231642797
   19.729983927   27.391175379   20.344300685
   19.734230931   27.477560615   20.406521286
   19.738477935   27.564481806   20.480417776
   19.742724939   27.651776353   20.630185041
   19.746971942   27.739626018   20.723878408
   19.751218946   27.828008138   20.898575805
   19.755465950   27.917151066   21.082023764
   19.759712954   28.007090241   21.273407736
   19.763959957   28.097853607   21.403447642
   19.768206961   28.189176600   21.603320369
   19.772453965   28.281359587   21.808289839
   19.776700969   28.374063813   21.818166829
   19.780947972   28.467204640   22.044076303
   19.785194976   28.561308681   22.271624028
   19.789441980   28.656381113   22.499971572
   19.793688983   28.752423557   22.728283695
   19.797935987   28.849434100   22.955731405
   19.802182991   28.947407327   23.181494971
   19.806429995   29.046334364   23.404766856
   19.810676998   29.146202941   23.624754575
   19.814924002   29.246997459   23.840683473
   19.819171006   29.348502055   23.986627459
   19.823418010   29.450606814   24.131699243
   19.827665013   29.553307960   24.274875140
   19.831912017   29.656840997   24.479587758
   19.836159021   29.761225964   24.675968364
   19.840406025   29.866195283   24.798825885
   19.844653028   29.971906801   24.981203633
   19.848900032   30.078371342   25.153360806
   19.853147036   30.185145820   25.175645805
   19.857394039   30.292388948   25.325331789
   19.861641043   30.400242286   25.462945765
   19.865888047   30.508653822   25.588145018
   19.870135051   30.617319301   25.628175407
   19.874382054   30.726367406   25.722549006
   19.878629058   30.835787684   25.803403366
   19.882876062   30.945013246   25.742083548
   19.887123066   31.054476615   25.804021434
   19.891370069   31.164172276   25.851465049
   19.895617073   31.274038586   25.884381925
   19.899864077   31.383742023   25.829992439
   19.904111081   31.493444738   25.828780275
   19.908358084   31.602962459   25.746918668
   19.912605088   31.712259671   25.720889681
   19.916852092   31.821415125   25.680195166
   19.921099095   31.930366994   25.625058801
   19.925346099   32.038875644   25.484459079
   19.929593103   32.146925816   25.396217311
   19.933840107   32.254395969   25.228610704
   19.938087110   32.361052842   25.044886862
   19.942334114   32.467148038   24.915248730
   19.946581118   32.572664449   24.772401177
   19.950828122   32.677500681   24.549186413
   19.955075125   32.781418775   24.385905368
   19.959322129   32.884617797   24.210655151
   19.963569133   32.987048139   24.024017362
   19.967816137   33.088662721   23.826601503
   19.972063140   33.189333453   23.552021514
   19.976310144   33.288910977   23.339478951
   19.980557148   33.387424976   23.051783951
   19.984804151   33.484850009   22.826258434
   19.989051155   33.581300224   22.592849256
   19.993298159   33.676743768   22.352326399
   19.997545163   33.770794097   21.962897745
   20.001792166   33.863515228   21.700400601
   20.006039170   33.954978904   21.366292280
   20.010286174   34.045058671   21.031478164
   20.014533178   34.133812670   20.763920023
   20.018780181   34.221422573   20.492837700
   20.023027185   34.307875162   20.219054308
   20.027274189   34.392905043   19.879178977
   20.031521193   34.476510328   19.471692983
   20.035768196   34.558626261   19.198247789
   20.040015200   34.639580003   18.924529771
   20.044262204   34.719372117   18.651347438
   20.048509207   34.798006573   18.379496727
   20.052756211   34.875272477   18.044933850
   20.057003215   34.951350915   17.782438963
   20.061250219   35.026232606   17.456366154
   20.065497222   35.099643012   17.134305301
   20.069744226   35.171877714   16.883244617
   20.073991230   35.243056417   16.637127648
   20.078238234   35.313201550   16.396624889
   20.082485237   35.382338332   16.162379786
   20.086732241   35.450488086   15.866516759
   20.090979245   35.517149697   15.577312864
   20.095226249   35.582380053   15.235494534
   20.099473252   35.646666103   15.039382430
   20.103720256   35.710135870   14.851173222
   20.107967260   35.772215421   14.474446517
   20.112214263   35.833330257   14.307132545
   20.116461267   35.893666578   14.078442115
   20.120708271   35.953125365   13.923345599
   20.124955275   36.011944050   13.777056641
   20.129202278   36.070160660   13.639859672
   20.133449282   36.127558165   13.447793715
   20.137696286   36.184425610   13.333795996
   20.141943290   36.240828887   13.229233053
   20.146190293   36.296516689   13.061128438
   20.150437297   36.351791848   12.970625622
   20.154684301   36.406702576   12.889513490
   20.158931305   36.461221207   12.750503130
   20.163178308   36.515246556   12.692631287
   20.167425312   36.569045230   12.643742198
   20.171672316   36.622655162   12.603727502
   20.175919319   36.676113743   12.572440610
   20.180166323   36.729457664   12.549697794
   20.184413327   36.782722756   12.535279397
   20.188660331   36.835943847   12.528931139
   20.192907334   36.889154610   12.530365525
   20.197154338   36.942387432   12.539263350
   20.201401342   36.995673279   12.555275310
   20.205648346   37.049041572   12.578023684
   20.209895349   37.102520071   12.607104119
   20.214142353   37.156021229   12.571859628
   20.218389357   37.209487492   12.607304294
   20.222636361   37.263114368   12.647411914
   20.226883364   37.316920586   12.691674119
   20.231130368   37.370922680   12.739565263
   20.235377372   37.425134921   12.790544603
   20.239624375   37.479569250   12.844058534
   20.243871379   37.534235240   12.899542867
   20.248118383   37.588506479   12.753110622
   20.252365387   37.642799388   12.814462623
   20.256612390   37.697278240   12.808005410
   20.260859394   37.751810507   12.872049198
   20.265106398   37.806610634   12.934053119
   20.269353402   37.861668776   12.993461025
   20.273600405   37.916972731   13.049720342
   20.277847409   37.972507966   13.102284500
   20.282094413   38.028257640   13.150615341
   20.286341417   38.084202651   13.194185502
   20.290588420   38.140321682   13.232480775
   20.294835424   38.196591267   13.265002418
   20.299082428   38.252985856   13.291269428
   20.303329431   38.309295156   13.173301170
   20.307576435   38.365270340   13.185219504
   20.311823439   38.421278958   13.188979012
   20.316070443   38.477275417   13.115640689
   20.320317446   38.532721920   13.025109246
   20.324564450   38.587897536   12.922262728
   20.328811454   38.642630247   12.804684998
   20.333058458   38.696853132   12.672593151
   20.337305461   38.750527090   12.601584551
   20.341552465   38.803874132   12.518601056
   20.345799469   38.856842906   12.423416231
   20.350046473   38.909381175   12.315838021
   20.354293476   38.961435958   12.195709846
   20.358540480   39.012485647   11.855550305
   20.362787484   39.062519997   11.704358355
   20.367034487   39.111876689   11.471186248
   20.371281491   39.160230230   11.297138795
   20.375528495   39.207814860   11.109098306
   20.379775499   39.254482227   10.837297914
   20.384022502   39.299951707   10.546644265
   20.388269506   39.344239304   10.306908520
   20.392516510   39.387478617   10.053012594
   20.396763514   39.429609872    9.785134517
   20.401010517   39.470248793    9.363043482
   20.405257521   39.509315385    9.000090292
   20.409504525   39.546895816    8.694967172
   20.413751529   39.583150970    8.376048052
   20.417998532   39.617967000    7.974399374
   20.422245536   39.650672129    7.494198153
   20.426492540   39.681751881    7.139673950
   20.430739543   39.711298115    6.772112399
   20.434986547   39.739256486    6.392000595
   20.439233551   39.765574771    5.999849801
   20.443480555   39.790202967    5.596194175
   20.447727558   39.813093385    5.181589420
   20.451974562   39.834200740    4.756611374
   20.456221566   39.853482234    4.321854534
   20.460468570   39.870897627    3.877930529
   20.464715573   39.886216317    3.360228940
   20.468962577   39.899521738    2.904255010
   20.473209581   39.910874444    2.440768000
   20.477456585   39.920243964    1.970446212
   20.481703588   39.927475035    1.427672347
   20.485950592   39.932526360    0.950201182
   20.490197596   39.935538933    0.467702364
   20.494444599   39.936237868   -0.083330848
   20.498691603   39.934853016   -0.569408892
   20.502938607   39.931396856   -1.058629683
   20.507185611   39.925641692   -1.615128216
   20.511432614   39.917744497   -2.104087879
   20.515679618   39.907767800   -2.594286521
   20.519926622   39.895707881   -3.084999237
   20.524173626   39.881564079   -3.575510448
   20.528420629   39.865338752   -4.065115225
   20.532667633   39.847037225   -4.553120542
   20.536914637   39.826667740   -5.038846453
   20.541161641   39.804241396   -5.521627195
   20.545408644   39.779772088   -6.000812200
   20.549655648   39.753276442   -6.475767027
   20.553902652   39.724773739   -6.945874195
   20.558149655   39.694030947   -7.474759156
   20.562396659   39.661318764   -7.929062667
   20.566643663   39.626687898   -8.445382555
   20.570890667   39.589890954   -8.881897719
   20.575137670   39.550981758   -9.447553098
   20.579384674   39.509529599  -10.009131115
   20.583631678   39.466136127  -10.424524268
   20.587878682   39.420994217  -10.832427275
   20.592125685   39.374136666  -11.232378980
   20.596372689   39.325432059  -11.695021854
   20.600619693   39.274936681  -12.082824442
   20.604866697   39.222513392  -12.603378589
   20.609113700   39.168177293  -12.983126124
   20.613360704   39.112247261  -13.353946209
   20.617607708   39.054761804  -13.715563007
   20.621854711   38.995556371  -14.139419089
   20.626101715   38.934739795  -14.555761925
   20.630348719   38.872190023  -14.898629461
   20.634595723   38.808106621  -15.302014889
   20.638842726   38.742142878  -15.694718905
   20.643089730   38.674815003  -16.009810286
   20.647336734   38.606168494  -16.315674194
   20.651583738   38.536242733  -16.612222578
   20.655830741   38.464810306  -16.972097461
   20.660077745   38.392125848  -17.254958166
   20.664324749   38.318235893  -17.597418314
   20.668571753   38.242924369  -17.866820444
   20.672818756   38.166487563  -18.127339056
   20.677065760   38.088500842  -18.516262217
   20.681312764   38.009342062  -18.759836609
   20.685559767   37.929166282  -18.995194156
   20.689806771   37.848008315  -19.222375810
   20.694053775   37.765902788  -19.441427419
   20.698300779   37.682884125  -19.652398267
   20.702547782   37.598986538  -19.855339648
   20.706794786   37.514011499  -20.122458381
   20.711041790   37.428023152  -20.381078099
   20.715288794   37.341079567  -20.561207993
   20.719535797   37.253381507  -20.802578910
   20.723782801   37.164668161  -20.973188529
   20.728029805   37.075244752  -21.136970907
   20.732276809   36.985140165  -21.293977287
   20.736523812   36.894383078  -21.444253074
   20.740770816   36.802793010  -21.652813228
   20.745017820   36.710549706  -21.785363088
   20.749264823   36.617756993  -21.911541461
   20.753511827   36.524340602  -22.101377487
   20.757758831   36.430084934  -22.285923563
   20.762005835   36.335205412  -22.393794544
   20.766252838   36.239799610  -22.562910115
   20.770499842   36.143778186  -22.654587320
   20.774746846   36.047379356  -22.740627117
   20.778993850   35.950627208  -22.820959657
   20.783240853   35.853378561  -22.961158899
   20.787487857   35.755723983  -23.025417476
   20.791734861   35.657640515  -23.155086071
   20.795981865   35.559176105  -23.212867928
   20.800228868   35.460478211  -23.265019562
   20.804475872   35.361570993  -23.311422952
   20.808722876   35.262479124  -23.351953596
   20.812969879   35.163227823  -23.386480983
   20.817216883   35.063660739  -23.486208628
   20.821463887   34.963854893  -23.513376768
   20.825710891   34.863946585  -23.534438611
   20.829957894   34.763837151  -23.619674135
   20.834204898   34.663493569  -23.633127281
   20.838451902   34.563105957  -23.640388948
   20.842698906   34.462700863  -23.641340024
   20.846945909   34.362305339  -23.635862261
   20.851192913   34.261653776  -23.696974221
   20.855439917   34.161039060  -23.683465382
   20.859686921   34.060294949  -23.728627911
   20.863933924   33.959404127  -23.769040300
   20.868180928   33.858523069  -23.736876934
   20.872427932   33.757791586  -23.698590677
   20.876674935   33.657126809  -23.724269548
   20.880921939   33.556464760  -23.678532182
   20.885168943   33.456009645  -23.626815564
   20.889415947   33.355786906  -23.569099430
   20.893662950   33.255818690  -23.573813558
   20.897909954   33.155836315  -23.508960449
   20.902156958   33.056141446  -23.438427629
   20.906403962   32.956510690  -23.426607943
   20.910650965   32.857198719  -23.340530355
   20.914897969   32.758129026  -23.315408542
   20.919144973   32.659321004  -23.214480392
   20.923391977   32.560951863  -23.108744105
   20.927638980   32.462764120  -23.062137760
   20.931885984   32.365071125  -22.942754673
   20.936132988   32.267894197  -22.819129231
   20.940379991   32.171155421  -22.761314331
   20.944626995   32.074541887  -22.706389159
   20.948873999   31.978372588  -22.581155156
   20.953121003   31.882534674  -22.517874257
   20.957368006   31.787188079  -22.382353069
   20.961615010   31.692422172  -22.244450423
   20.965862014   31.598246634  -22.104370834
   20.970109018   31.504670260  -21.962328024
   20.974356021   31.411700921  -21.818543530
   20.978603025   31.319345532  -21.673245218
   20.982850029   31.227610029  -21.526665712
   20.987097033   31.136498842  -21.447432932
   20.991344036   31.045716227  -21.303872609
   20.995591040   30.955543961  -21.160049644
   20.999838044   30.865767575  -21.153051070
   21.004085047   30.776234671  -21.009962671
   21.008332051   30.687032901  -20.931846105
   21.012579055   30.598443837  -20.786818336
   21.016826059   30.510439117  -20.711516994
   21.021073062   30.422787642  -20.565733762
   21.025320066   30.335644161  -20.489080012
   21.029567070   30.248808901  -20.414381721
   21.033814074   30.162401262  -20.277296036
   21.038061077   30.076568447  -20.143706984
   21.042308081   29.991295345  -20.013733545
   21.046555085   29.906385449  -19.958795596
   21.050802089   29.821329828  -19.986933543
   21.055049092   29.736519544  -19.950004280
   21.059296096   29.652011303  -19.847499491
   21.063543100   29.567927383  -19.750187541
   21.067790103   29.484118003  -19.728543313
   21.072037107   29.400506656  -19.646647978
   21.076284111   29.317231466  -19.570234468
   21.080531115   29.234269244  -19.499254925
   21.084778118   29.151514997  -19.503349759
   21.089025122   29.068803815  -19.447935026
   21.093272126   28.986316408  -19.397946917
   21.097519130   28.904025634  -19.421689216
   21.101766133   28.821617300  -19.386945176
   21.106013137   28.739345432  -19.357388485
   21.110260141   28.657188476  -19.332790303
   21.114507145   28.575125913  -19.312891031
   21.118754148   28.493138393  -19.297400472
   21.123001152   28.411207861  -19.285998147
   21.127248156   28.329155371  -19.349352331
   21.131495159   28.246711681  -19.414120136
   21.135742163   28.164261687  -19.413806773
   21.139989167   28.081806253  -19.416607121
   21.144236171   27.999333121  -19.422062752
   21.148483174   27.916832029  -19.429691200
   21.152730178   27.834189527  -19.575939365
   21.156977182   27.751027944  -19.586775972
   21.161224186   27.667553545  -19.671460091
   21.165471189   27.583971249  -19.689242732
   21.169718193   27.500312452  -19.707391187
   21.173965197   27.416576815  -19.725331762
   21.178212201   27.332759818  -19.810755853
   21.182459204   27.248599207  -19.821945506
   21.186706208   27.164394483  -19.831426791
   21.190953212   27.080154215  -19.838580246
   21.195200215   26.995648966  -19.915070732
   21.199447219   26.911056106  -19.920824256
   21.203694223   26.826446812  -19.922710114
   21.207941227   26.741838780  -19.920130546
   21.212188230   26.657252232  -19.912494885
   21.216435234   26.572709881  -19.899221636
   21.220682238   26.488108533  -19.950208623
   21.224929242   26.403160938  -20.001594445
   21.229176245   26.318260670  -19.978504276
   21.233423249   26.233473532  -19.948238812
   21.237670253   26.148525173  -20.052056461
   21.241917257   26.063437626  -20.016108319
   21.246164260   25.978519366  -19.972273021
   21.250411264   25.893804677  -19.920183493
   21.254658268   25.809329346  -19.859500394
   21.258905271   25.725130539  -19.789913392
   21.263152275   25.641246677  -19.711142296
   21.267399279   25.557457133  -19.687076992
   21.271646283   25.474059661  -19.584900429
   21.275893286   25.390933895  -19.544498789
   21.280140290   25.308172198  -19.428076431
   21.284387294   25.225554949  -19.505483303
   21.288634298   25.142988167  -19.375422412
   21.292881301   25.060992401  -19.236579162
   21.297128305   24.979604942  -19.088962819
   21.301375309   24.898862965  -18.932619089
   21.305622313   24.818612989  -18.839102772
   21.309869316   24.738836378  -18.741013195
   21.314116320   24.659346906  -18.633681185
   21.318363324   24.580596458  -18.450306605
   21.322610327   24.502639810  -18.259907286
   21.326857331   24.425506233  -18.062752938
   21.331104335   24.349223789  -17.859144666
   21.335351339   24.273819195  -17.649413331
   21.339598342   24.199143614  -17.499464303
   21.343845346   24.125299976  -17.274181781
   21.348092350   24.052423242  -17.044197534
   21.352339354   23.980014044  -16.947116744
   21.356586357   23.908542412  -16.709815136
   21.360833361   23.838084722  -16.469708397
   21.365080365   23.768651888  -16.227269403
   21.369327369   23.700082342  -16.054135309
   21.373574372   23.632410970  -15.813552116
   21.377821376   23.565762651  -15.572447287
   21.382068380   23.500138475  -15.331350755
   21.386315383   23.435537276  -15.090796309
   21.390562387   23.371955614  -14.851318788
   21.394809391   23.309387784  -14.613451278
   21.399056395   23.247825822  -14.377722294
   21.403303398   23.187259537  -14.144652977
   21.407550402   23.127676545  -13.914754311
   21.411797406   23.068714622  -13.819624686
   21.416044410   23.010514677  -13.588730215
   21.420291413   22.953284551  -13.362988437
   21.424538417   22.897001471  -13.142814095
   21.428785421   22.841564651  -12.998223391
   21.433032425   22.786794491  -12.795288290
   21.437279428   22.732830256  -12.668389371
   21.441526432   22.679292255  -12.555127387
   21.445773436   22.626264420  -12.451538435
   21.450020439   22.573740043  -12.284742738
   21.454267443   22.521450378  -12.271141723
   21.458514447   22.469631922  -12.132883318
   21.462761451   22.418379290  -12.004715896
   21.467008454   22.367649240  -11.886814392
   21.471255458   22.317397870  -11.779316060
   21.475502462   22.267580773  -11.682319287
   21.479749466   22.217965841  -11.661212089
   21.483996469   22.168560867  -11.650220434
   21.488243473   22.118941697  -11.658664420
   21.492490477   22.069533853  -11.610376409
   21.496737481   22.020307113  -11.573360896
   21.500984484   21.971204663  -11.615722268
   21.505231488   21.921917944  -11.596250778
   21.509478492   21.872596884  -11.657719406
   21.513725495   21.823074864  -11.665023932
   21.517972499   21.773498826  -11.683105193
   21.522219503   21.723770091  -11.779144939
   21.526466507   21.673675247  -11.813225174
   21.530713510   21.623200475  -11.994681811
   21.534960514   21.572147768  -12.048711520
   21.539207518   21.520845053  -12.112330311
   21.543454522   21.469252708  -12.185014888
   21.547701525   21.417333396  -12.266210438
   21.551948529   21.365052203  -12.355331906
   21.556195533   21.312376762  -12.451765357
   21.560442537   21.258968650  -12.687690284
   21.564689540   21.204853225  -12.797397721
   21.568936544   21.150259125  -12.912991089
   21.573183548   21.095162856  -13.033758802
   21.577430551   21.039543989  -13.158969632
   21.581677555   20.983385239  -13.287874478
   21.585924559   20.926630156  -13.488780953
   21.590171563   20.869049028  -13.627680364
   21.594418566   20.810874174  -13.768248720
   21.598665570   20.752100170  -13.909700423
   21.602912574   20.692724947  -14.051241933
   21.607159578   20.632749821  -14.192073664
   21.611406581   20.572179510  -14.331391874
   21.615653585   20.510837793  -14.539766166
   21.619900589   20.448791183  -14.678701298
   21.624147593   20.386161908  -14.814024539
   21.628394596   20.322600854  -15.083978523
   21.632641600   20.258268939  -15.210393729
   21.636888604   20.193411234  -15.331455778
   21.641135607   20.128019954  -15.515310848
   21.645382611   20.061883979  -15.628303590
   21.649629615   19.995009411  -15.806834918
   21.653876619   19.927656438  -15.909706702
   21.658123622   19.859884068  -16.004226894
   21.662370626   19.791334583  -16.224834262
   21.666617630   19.722236761  -16.370197823
   21.670864634   19.652556562  -16.442008747
   21.675111637   19.582592282  -16.503884706
   21.679358641   19.512341482  -16.624411001
   21.683605645   19.441637430  -16.669734288
   21.687852649   19.370764453  -16.703884801
   21.692099652   19.299770957  -16.726417295
   21.696346656   19.228701159  -16.805397274
   21.700593660   19.157317943  -16.808353193
   21.704840663   19.085948534  -16.798840576
   21.709087667   19.014646557  -16.776549438
   21.713334671   18.943164911  -16.882867526
   21.717581675   18.871426614  -16.910794963
   21.721828678   18.799720727  -16.854843260
   21.726075682   18.728279524  -16.786124896
   21.730322686   18.657144803  -16.772683277
   21.734569690   18.585906117  -16.738437412
   21.738816693   18.514984226  -16.689228409
   21.743063697   18.444332754  -16.623345724
   21.747310701   18.373941410  -16.543165035
   21.751557705   18.304012589  -16.385768663
   21.755804708   18.234777224  -16.216608060
   21.760051712   18.166285186  -16.035731792
   21.764298716   18.098586073  -15.843219461
   21.768545719   18.031544266  -15.710563611
   21.772792723   17.964967614  -15.632133909
   21.777039727   17.899062943  -15.402001045
   21.781286731   17.834060623  -15.231669078
   21.785533734   17.769889105  -14.986409047
   21.789780738   17.706779261  -14.731749217
   21.794027742   17.644680650  -14.534884813
   21.798274746   17.583432754  -14.393193034
   21.802521749   17.522907249  -14.108242426
   21.806768753   17.463309482  -13.889174877
   21.811015757   17.404882804  -13.664466893
   21.815262761   17.347213479  -13.433128654
   21.819509764   17.290809561  -13.127767056
   21.823756768   17.235713055  -12.817512534
   21.828003772   17.181943831  -12.502796337
   21.832250775   17.129318604  -12.322217273
   21.836497779   17.077668466  -12.000421657
   21.840744783   17.027390476  -11.676123535
   21.844991787   16.978494254  -11.349799568
   21.849238790   16.930987377  -11.021933803
   21.853485794   16.884875356  -10.693015792
   21.857732798   16.840161613  -10.363538709
   21.861979802   16.796847471  -10.033997462
   21.866226805   16.754723684   -9.776652685
   21.870473809   16.713630519   -9.526124562
   21.874720813   16.673845360   -9.209895300
   21.878967817   16.635183476   -8.968085718
   21.883214820   16.597746025   -8.662572627
   21.887461824   16.561598012   -8.360949587
   21.891708828   16.526721828   -8.063726509
   21.895955831   16.492921356   -7.842648678
   21.900202835   16.460214279   -7.560764746
   21.904449839   16.428691418   -7.285057887
   21.908696843   16.398325527   -7.016001924
   21.912943846   16.369087382   -6.754054041
   21.917190850   16.340829880   -6.569920661
   21.921437854   16.313443106   -6.328478500
   21.925684858   16.287063448   -6.095716383
   21.929931861   16.261653200   -5.872026864
   21.934178865   16.237173040   -5.657779290
   21.938425869   16.213582125   -5.453318504
   21.942672873   16.190767875   -5.328490291
   21.946919876   16.168521725   -5.149478558
   21.951166880   16.147012627   -4.981441744
   21.955413884   16.126193427   -4.824631466
   21.959660887   16.105668420   -4.821676160
   21.963907891   16.085457617   -4.698057589
   21.968154895   16.065745475   -4.586876476
   21.972401899   16.046478816   -4.488294685
   21.976648902   16.027603844   -4.402442389
   21.980895906   16.009066277   -4.329417377
   21.985142910   15.990811488   -4.269284406
   21.989389914   15.972405801   -4.361046935
   21.993636917   15.953683809   -4.391302113
   21.997883921   15.935090687   -4.366861710
   22.002130925   15.916572298   -4.356092066
   22.006377929   15.898070820   -4.358875360
   22.010624932   15.879366651   -4.440798263
   22.014871936   15.860458255   -4.465779731
   22.019118940   15.841124172   -4.636045687
   22.023365943   15.821349633   -4.678419610
   22.027612947   15.801366901   -4.734030188
   22.031859951   15.781120520   -4.802513651
   22.036106955   15.760359399   -4.948642038
   22.040353958   15.738958278   -5.176391113
   22.044600962   15.716764017   -5.277369362
   22.048847966   15.694017494   -5.457082468
   22.053094970   15.670386264   -5.648633658
   22.057341973   15.646111532   -5.784684339
   22.061588977   15.621235777   -5.931566299
   22.065835981   15.595714303   -6.088661480
   22.070082985   15.569050608   -6.391212722
   22.074329988   15.541535939   -6.567524923
   22.078576992   15.513227416   -6.820581654
   22.082823996   15.483707291   -7.080100523
   22.087070999   15.453213391   -7.281349063
   22.091318003   15.421613333   -7.554275294
   22.095565007   15.389085704   -7.764683243
   22.099812011   15.355651805   -7.980918463
   22.104059014   15.321180137   -8.272294705
   22.108306018   15.285537950   -8.571395610
   22.112553022   15.248629230   -8.810245976
   22.116800026   15.210699347   -9.052139194
   22.121047029   15.171514361   -9.360966026
   22.125294033   15.131246879   -9.601997513
   22.129541037   15.089824011   -9.914222160
   22.133788041   15.047187184  -10.229018981
   22.138035044   15.003232049  -10.470183372
   22.142282048   14.958255378  -10.709928376
   22.146529052   14.912265146  -10.947336317
   22.150776055   14.865029738  -11.253819923
   22.155023059   14.816516223  -11.560832769
   22.159270063   14.766915672  -11.796251621
   22.163517067   14.716326355  -12.026315695
   22.167764070   14.664671359  -12.316875534
   22.172011074   14.611908279  -12.529115967
   22.176258078   14.558259861  -12.733652330
   22.180505082   14.503701464  -12.998957659
   22.184752085   14.448066759  -13.259089116
   22.188999089   14.391342831  -13.514052238
   22.193246093   14.333561010  -13.694811853
   22.197493097   14.275034530  -13.864600059
   22.201740100   14.215811598  -14.022660126
   22.205987104   14.155779465  -14.233963123
   22.210234108   14.094794944  -14.434495361
   22.214481111   14.033232966  -14.554011472
   22.218728115   13.971192852  -14.659549547
   22.222975119   13.908617106  -14.820765907
   22.227222123   13.845496584  -14.901424574
   22.231469126   13.781798478  -15.101909882
   22.235716130   13.717549677  -15.151523504
   22.239963134   13.653124001  -15.185119540
   22.244210138   13.588466685  -15.268576024
   22.248457141   13.523624199  -15.264245757
   22.252704145   13.458836298  -15.242800848
   22.256951149   13.394176537  -15.203837358
   22.261198153   13.329720114  -15.146986320
   22.265445156   13.265267194  -15.135785439
   22.269692160   13.200972757  -15.109745606
   22.273939164   13.137031512  -14.998425579
   22.278186167   13.073227601  -15.005861684
   22.282433171   13.009509706  -14.999718949
   22.286680175   12.946130510  -14.843890538
   22.290927179   12.883341734  -14.737026801
   22.295174182   12.821162779  -14.541400871
   22.299421186   12.759851598  -14.328377303
   22.303668190   12.699482017  -14.097990899
   22.307915194   12.640121639  -13.918603530
   22.312162197   12.581575438  -13.649184603
   22.316409201   12.524209061  -13.363026900
   22.320656205   12.468093231  -13.060310296
   22.324903209   12.413297822  -12.741253627
   22.329150212   12.359840491  -12.475330009
   22.333397216   12.307587032  -12.129326649
   22.337644220   12.256835344  -11.768176341
   22.341891223   12.207648958  -11.392261033
   22.346138227   12.160089709  -11.001997104
   22.350385231   12.114217591  -10.597834044
   22.354632235   12.069704730  -10.320151235
   22.358879238   12.026577204   -9.955370509
   22.363126242   11.985182087   -9.578744099
   22.367373246   11.945246430   -9.198599897
   22.371620250   11.907146827   -8.741704405
   22.375867253   11.871007202   -8.275715335
   22.380114257   11.836545146   -7.943253575
   22.384361261   11.803810194   -7.471169246
   22.388608265   11.773094036   -6.992687495
   22.392855268   11.744422235   -6.508568730
   22.397102272   11.717817085   -6.019590931
   22.401349276   11.693294386   -5.594879966
   22.405596279   11.670595620   -5.094000710
   22.409843283   11.650028971   -4.590956637
   22.414090287   11.631492371   -4.153158283
   22.418337291   11.614935672   -3.643751456
   22.422584294   11.600541532   -3.134900677
   22.426831298   11.588305871   -2.627414030
   22.431078302   11.578028784   -2.193604835
   22.435325306   11.569769791   -1.696336780
   22.439572309   11.563614290   -1.203163285
   22.443819313   11.559417002   -0.781220570
   22.448066317   11.557135614   -0.294193307
   22.452313321   11.556700204    0.114315095
   22.456560324   11.558181711    0.581991028
   22.460807328   11.561455506    0.975584644
   22.465054332   11.566053429    1.301406903
   22.469301335   11.572545519    1.753988759
   22.473548339   11.580935562    2.195085633
   22.477795343   11.591173456    2.624077915
   22.482042347   11.603080038    2.974049726
   22.486289350   11.616581033    3.381540461
   22.490536354   11.631782961    3.774970025
   22.494783358   11.648625067    4.153856515
   22.499030362   11.666961538    4.450722696
   22.503277365   11.686618981    4.803720444
   22.507524369   11.707741667    5.140679379
   22.511771373   11.730214403    5.323994763
   22.516018377   11.753476359    5.627643229
   22.520265380   11.777990967    5.913860178
   22.524512384   11.803683798    6.182466256
   22.528759388   11.830479761    6.433328815
   22.533006391   11.858132703    6.595210612
   22.537253395   11.886316300    6.732428572
   22.541500399   11.915153320    6.853430357
   22.545747403   11.944633375    7.026209954
   22.549994406   11.974807630    7.180363846
   22.554241410   12.005597282    7.316042550
   22.558488414   12.036924279    7.433448316
   22.562735418   12.068711537    7.532835571
   22.566982421   12.100823008    7.547106408
   22.571229425   12.133027958    7.615950217
   22.575476429   12.165184555    7.465659637
   22.579723433   12.196959867    7.495084955
   22.583970436   12.228823667    7.507420133
   22.588217440   12.260412635    7.430112864
   22.592464444   12.291920300    7.404831897
   22.596711447   12.323287271    7.363968814
   22.600958451   12.354396681    7.238981222
   22.605205455   12.384986719    7.164139511
   22.609452459   12.414999433    7.010974498
   22.613699462   12.444573449    6.913904045
   22.617946466   12.473658540    6.735324673
   22.622193470   12.502000517    6.609610538
   22.626440474   12.529785349    6.473109321
   22.630687477   12.556905466    6.257354263
   22.634934481   12.583016401    6.030919757
   22.639181485   12.608035825    5.802784384
   22.643428489   12.632328456    5.635918530
   22.647675492   12.655898035    5.462467214
   22.651922496   12.678281639    5.080947777
   22.656169500   12.699481042    4.901503951
   22.660416503   12.719687898    4.646009209
   22.664663507   12.738789693    4.382460554
   22.668910511   12.756980733    4.183770333
   22.673157515   12.774324953    3.983867957
   22.677404518   12.790819652    3.783905570
   22.681651522   12.806467022    3.585035700
   22.685898526   12.821274147    3.388408514
   22.690145530   12.834887821    3.058247216
   22.694392533   12.847472474    2.868871062
   22.698639537   12.859129858    2.549961830
   22.702886541   12.869598268    2.380850756
   22.707133545   12.879362334    2.218458065
   22.711380548   12.888234148    1.991952784
   22.715627552   12.896370588    1.841180908
   22.719874556   12.903702116    1.634663997
   22.724121559   12.910252063    1.442136241
   22.728368563   12.916138487    1.331823747
   22.732615567   12.921581603    1.233532005
   22.736862571   12.926634453    1.148191101
   22.741109574   12.931353943    1.076691007
   22.745356578   12.935611633    0.948428219
   22.749603582   12.939535599    0.902041897
   22.753850586   12.943296138    0.871586440
   22.758097589   12.946962398    0.857755173
   22.762344593   12.950606365    0.861191663
   22.766591597   12.953916338    0.747873221
   22.770838601   12.957169012    0.786889373
   22.775085604   12.960626100    0.844211837
   22.779332608   12.964105005    0.779261576
   22.783579612   12.967260671    0.727731227
   22.787826615   12.970564259    0.831050096
   22.792073619   12.974228221    0.882505182
   22.796320623   12.978142443    0.947602090
   22.800567627   12.982476335    1.096330917
   22.804814630   12.987480291    1.263144685
   22.809061634   12.993231025    1.447989561
   22.813308638   12.999804891    1.650750445
   22.817555642   13.007277628    1.871251566
   22.821802645   13.015724100    2.109257259
   22.826049649   13.025218042    2.364472933
   22.830296653   13.035831818    2.636546218
   22.834543657   13.047636174    2.925068293
   22.838790660   13.060700002    3.229575399
   22.843037664   13.075012574    3.482428867
   22.847284668   13.090518064    3.821806715
   22.851531671   13.107451408    4.107515883
   22.855778675   13.125552978    4.412480524
   22.860025679   13.145112815    4.800601345
   22.864272683   13.166345450    5.200112941
   22.868519686   13.188861570    5.480608554
   22.872766690   13.213044996    5.909338507
   22.877013694   13.239067560    6.346560895
   22.881260698   13.266963581    6.791446147
   22.885507701   13.296763786    7.243134021
   22.889754705   13.328495190    7.700736924
   22.894001709   13.362180987    8.163343345
   22.898248713   13.397584507    8.490919165
   22.902495716   13.434374844    8.896128154
   22.906742720   13.473165384    9.371257022
   22.910989724   13.513750625    9.774693776
   22.915236727   13.556261737   10.244409499
   22.919483731   13.600763984   10.712194976
   22.923730735   13.647153006   11.110210243
   22.927977739   13.695328153   11.575662275
   22.932224742   13.745354100   11.965703989
   22.936471746   13.797128809   12.414906877
   22.940718750   13.850795994   12.856751325
   22.944965754   13.906196185   13.223972124
   22.949212757   13.963272502   13.652763665
   22.953459761   14.021972220   13.999940358
   22.957706765   14.082170335   14.331779782
   22.961953769   14.143859168   14.716560569
   22.966200772   14.207153826   15.087862218
   22.970447776   14.271995392   15.444903603
   22.974694780   14.338285860   15.719142618
   22.978941783   14.405753523   16.050025505
   22.983188787   14.474591351   16.364278249
   22.987435791   14.544727444   16.661310328
   22.991682795   14.616087500   16.940581592
   22.995929798   14.688595034   17.201604774
   23.000176802   14.762127035   17.376289317
   23.004423806   14.836187933   17.532048236
   23.008670810   14.910792473   17.593606021
   23.012917813   14.985751039   17.695834438
   23.017164817   15.061224571   17.842606195
   23.021411821   15.137275806   17.967861194
   23.025658825   15.213813086   18.071480053
   23.029905828   15.290565229   18.087942700
   23.034152832   15.367529825   18.152587097
   23.038399836   15.444722460   18.195350548
   23.042646839   15.521809376   18.151933735
   23.046893843   15.598916570   18.155794614
   23.051140847   15.675789360   17.998058401
   23.055387851   15.752096800   17.881500605
   23.059634854   15.827659874   17.743554433
   23.063881858   15.902569650   17.587566222
   23.068128862   15.977041152   17.479075889
   23.072375866   16.051007787   17.349915699
   23.076622869   16.124239250   17.134682564
   23.080869873   16.196641213   16.902648926
   23.085116877   16.268054608   16.724238325
   23.089363881   16.338671063   16.527494966
   23.093610884   16.408366639   16.245688134
   23.097857888   16.476887565   16.019477727
   23.102104892   16.544413759   15.777415054
   23.106351895   16.610880045   15.520518947
   23.110598899   16.676217008   15.181603215
   23.114845903   16.740105724   14.902817655
   23.119092907   16.802784895   14.612196156
   23.123339910   16.864206726   14.310908545
   23.127586914   16.923800358   13.795958905
   23.131833918   16.981725416   13.480706055
   23.136080922   17.038294430   13.157580367
   23.140327925   17.093398772   12.758200918
   23.144574929   17.146862657   12.418193654
   23.148821933   17.198872845   12.073838026
   23.153068937   17.249413581   11.726411811
   23.157315940   17.298474539   11.377194324
   23.161562944   17.345944072   10.960817735
   23.165809948   17.391762770   10.616319679
   23.170056951   17.436121650   10.273572572
   23.174303955   17.479030845    9.933843643
   23.178550959   17.520505838    9.598384863
   23.182797963   17.560252169    9.132386301
   23.187044966   17.598048478    8.735309418
   23.191291970   17.634461534    8.413599739
   23.195538974   17.669428133    8.033238517
   23.199785978   17.702905303    7.733426010
   23.204032981   17.735130160    7.443677498
   23.208279985   17.766147694    7.165045581
   23.212526989   17.795994357    6.830369220
   23.216773993   17.824469571    6.513153441
   23.221020996   17.851497823    6.212008331
   23.225268000   17.877338654    5.855051719
   23.229515004   17.901761131    5.648442349
   23.233762007   17.925227164    5.386767480
   23.238009011   17.947715607    5.206145138
   23.242256015   17.969471169    5.041745993
   23.246503019   17.990422830    4.828096414
   23.250750022   18.010654613    4.702353782
   23.254997026   18.030389585    4.594217551
   23.259244030   18.049703494    4.504136062
   23.263491034   18.068673863    4.432497879
   23.267738037   18.087379742    4.379631760
   23.271985041   18.105764773    4.275203826
   23.276232045   18.123873252    4.255616468
   23.280479049   18.141737892    4.190010310
   23.284726052   18.159329266    4.148678226
   23.288973056   18.177040420    4.194969324
   23.293220060   18.194781128    4.194870324
   23.297467063   18.212678363    4.212737778
   23.301714067   18.230778157    4.313787450
   23.305961071   18.249344764    4.432536119
   23.310208075   18.268281083    4.503171995
   23.314455078   18.287735275    4.660994117
   23.318702082   18.307895100    4.835412990
   23.322949086   18.328566495    4.953409069
   23.327196090   18.350025788    5.154757105
   23.331443093   18.372256936    5.304668075
   23.335690097   18.395280888    5.540114540
   23.339937101   18.419334186    5.789317620
   23.344184105   18.444474083    6.051720196
   23.348431108   18.470755397    6.326733613
   23.352678112   18.498230386    6.613740751
   23.356925116   18.526876858    6.844883581
   23.361172119   18.556373740    7.086232144
   23.365419123   18.587090924    7.335195731
   23.369666127   18.618924369    7.657161654
   23.373913131   18.651805053    7.855545645
   23.378160134   18.685898998    8.200987948
   23.382407138   18.721472327    8.552096645
   23.386654142   18.758547565    8.908146010
   23.390901146   18.797081124    9.198999636
   23.395148149   18.836910244    9.557808421
   23.399395153   18.878147910    9.848720253
   23.403642157   18.920489956   10.142312298
   23.407889161   18.964335183   10.505297907
   23.412136164   19.009721581   10.867963482
   23.416383168   19.056646300   11.229608060
   23.420630172   19.105103541   11.589547069
   23.424877175   19.155084641   11.947114953
   23.429124179   19.206578155   12.301667693
   23.433371183   19.259569951   12.652585197
   23.437618187   19.314043320   12.999273562
   23.441865190   19.369979088   13.341167204
   23.446112194   19.427355746   13.677730850
   23.450359198   19.486149577   14.008461373
   23.454606202   19.546166276   14.267252047
   23.458853205   19.607445894   14.589357029
   23.463100209   19.670077903   14.904059607
   23.467347213   19.733832564   15.145851793
   23.471594217   19.798804078   15.449137773
   23.475841220   19.865045495   15.743835548
   23.480088224   19.932519874   16.029732376
   23.484335228   20.000995265   16.241437507
   23.488582231   20.070554078   16.513642737
   23.492829235   20.141248869   16.776383358
   23.497076239   20.212756612   16.893222507
   23.501323243   20.285010130   17.067809300
   23.505570246   20.357985501   17.296051967
   23.509817250   20.431908389   17.514028657
   23.514064254   20.506735402   17.721842583
   23.518311258   20.582315300   17.853014638
   23.522558261   20.658524777   17.977446709
   23.526805265   20.735128196   18.093731520
   23.531052269   20.812341403   18.265849570
   23.535299273   20.890264395   18.428034976
   23.539546276   20.968855662   18.580609280
   23.543793280   21.047774097   18.586451386
   23.548040284   21.126998304   18.720285089
   23.552287287   21.206771501   18.845051057
   23.556534291   21.287056074   18.961175676
   23.560781295   21.367816269   19.069107171
   23.565028299   21.448755870   19.035857502
   23.569275302   21.529590615   19.063305611
   23.573522306   21.610745145   19.152783558
   23.577769310   21.692091455   19.164008823
   23.582016314   21.773633840   19.234858286
   23.586263317   21.855463589   19.299424413
   23.590510321   21.937555170   19.358250828
   23.594757325   22.019824364   19.344495759
   23.599004329   22.102075093   19.329966609
   23.603251332   22.184269345   19.315560040
   23.607498336   22.266419174   19.369780874
   23.611745340   22.348791090   19.420244445
   23.615992343   22.431370397   19.467544246
   23.620239347   22.514144909   19.512267558
   23.624486351   22.596860814   19.490592074
   23.628733355   22.679734845   19.536230219
   23.632980358   22.762800098   19.580737073
   23.637227362   22.845890541   19.489093464
   23.641474366   22.928753205   19.532556403
   23.645721370   23.011708756   19.509054514
   23.649968373   23.094666267   19.557386155
   23.654215377   23.177830294   19.606391104
   23.658462381   23.261204753   19.656563572
   23.662709385   23.344795617   19.708377646
   23.666956388   23.428610827   19.762286634
   23.671203392   23.512506170   19.747838104
   23.675450396   23.596489707   19.802179630
   23.679697399   23.680710290   19.859528588
   23.683944403   23.764975222   19.855211975
   23.688191407   23.849445137   19.923973619
   23.692438411   23.934020799   19.931230734
   23.696685414   24.018549830   19.880050860
   23.700932418   24.103021110   19.902870291
   23.705179422   24.187743728   19.995317205
   23.709426426   24.272866682   20.091435873
   23.713673429   24.358406046   20.191447046
   23.717920433   24.444378773   20.295546059
   23.722167437   24.530802595   20.403903345
   23.726414441   24.617695916   20.516665002
   23.730661444   24.705077710   20.633953450
   23.734908448   24.792967421   20.755868134
   23.739155452   24.881384869   20.882486297
   23.743402455   24.970296951   20.946345767
   23.747649459   25.059553334   21.087045099
   23.751896463   25.149416891   21.232279968
   23.756143467   25.239906917   21.382062091
   23.760390470   25.331008385   21.467443002
   23.764637474   25.422506085   21.621374971
   23.768884478   25.514392867   21.715553274
   23.773131482   25.606971132   21.882055467
   23.777378485   25.700205063   21.984886937
   23.781625489   25.793484241   22.025561324
   23.785872493   25.887410191   22.206511223
   23.790119497   25.982110196   22.390062327
   23.794366500   26.077282096   22.444437249
   23.798613504   26.173021974   22.641700876
   23.802860508   26.269603280   22.840665057
   23.807107511   26.367033003   23.041218465
   23.811354515   26.465317641   23.243240768
   23.815601519   26.564463162   23.446603796
   23.819848523   26.664474976   23.651172700
   23.824095526   26.765357909   23.856807097
   23.828342530   26.867116178   24.063362177
   23.832589534   26.969753380   24.270689807
   23.836836538   27.073272479   24.478639585
   23.841083541   27.177675794   24.687059886
   23.845330545   27.282778492   24.830455234
   23.849577549   27.388686540   25.043757115
   23.853824553   27.495499998   25.256809138
   23.858071556   27.603217524   25.469478724
   23.862318560   27.711837216   25.681636131
   23.866565564   27.821155592   25.828049088
   23.870812567   27.931304651   26.043189349
   23.875059571   28.042365018   26.257186194
   23.879306575   28.154331631   26.469943453
   23.883553579   28.267199033   26.681370984
   23.887800582   28.380961395   26.891385322
   23.892047586   28.495542200   27.030383239
   23.896294590   28.610608456   27.161399230
   23.900541594   28.726378019   27.356451805
   23.904788597   28.842900964   27.479664905
   23.909035601   28.960001866   27.665064005
   23.913282605   29.077884298   27.847690143
   23.917529609   29.196536320   28.027467478
   23.921776612   29.315945687   28.204328489
   23.926023616   29.436058274   28.310507430
   23.930270620   29.556495912   28.414749750
   23.934517623   29.677529398   28.581757778
   23.938764627   29.799141043   28.674701066
   23.943011631   29.921252378   28.829327145
   23.947258635   30.043675643   28.843106391
   23.951505638   30.166219830   28.924922632
   23.955752642   30.289374889   29.070461642
   23.959999646   30.413137541   29.211051204
   23.964246650   30.537486777   29.346696960
   23.968493653   30.662401621   29.477409959
   23.972740657   30.787861157   29.603206577
   23.976987661   30.913782424   29.654714945
   23.981234665   31.039963849   29.765812085
   23.985481668   31.166606165   29.871760521
   23.989728672   31.293629578   29.836755421
   23.993975676   31.420377664   29.870051390
   23.998222679   31.547437829   29.964166286
   24.002469683   31.674609743   29.988503023
   24.006716687   31.802157267   30.075192047
   24.010963691   31.930060070   30.155820891
   24.015210694   32.058238432   30.162948172
   24.019457698   32.186498259   30.236168688
   24.023704702   32.315055969   30.303240139
   24.027951706   32.443885610   30.364238932
   24.032198709   32.572909313   30.351706681
   24.036445713   32.701669297   30.332716295
   24.040692717   32.830584632   30.375057425
   24.044939721   32.959600834   30.343716228
   24.049186724   33.088545642   30.377911869
   24.053433728   33.217621830   30.405598531
   24.057680732   33.346801913   30.426849918
   24.061927735   33.476058708   30.441735504
   24.066174739   33.605227044   30.384189215
   24.070421743   33.734285520   30.390977164
   24.074668747   33.863146274   30.326396964
   24.078915750   33.991726144   30.259836373
   24.083162754   34.120233888   30.255921992
   24.087409758   34.248710556   30.245215370
   24.091656762   34.377127468   30.227794019
   24.095903765   34.505456259   30.203728940
   24.100150769   34.633668853   30.173084710
   24.104397773   34.761555203   30.070506099
   24.108644777   34.889183819   30.031271774
   24.112891780   35.016631577   29.985346536
   24.117138784   35.143870181   29.932784972
   24.121385788   35.270871551   29.873635526
   24.125632791   35.397344809   29.673751711
   24.129879795   35.523217343   29.600993534
   24.134126799   35.648765882   29.521180439
   24.138373803   35.773960518   29.434337076
   24.142620806   35.898771435   29.340482509
   24.146867810   36.023151841   29.170969615
   24.151114814   36.146804255   29.058239843
   24.155361818   36.269962424   28.938217681
   24.159608821   36.392411913   28.745494598
   24.163855825   36.514220230   28.615238543
   24.168102829   36.635459184   28.477368206
   24.172349833   36.756096417   28.331874870
   24.176596836   36.876099534   28.178747888
   24.180843840   36.995309785   27.951648923
   24.185090844   37.113675152   27.787673973
   24.189337847   37.231327254   27.615758837
   24.193584851   37.347976256   27.303314082
   24.197831855   37.463398409   27.058634975
   24.202078859   37.577931200   26.875720790
   24.206325862   37.691551813   26.617635009
   24.210572866   37.804064269   26.286858119
   24.214819870   37.915272604   26.081833492
   24.219066874   38.025590338   25.867470447
   24.223313877   38.134863400   25.573610269
   24.227560881   38.242693921   25.262935398
   24.231807885   38.349453351   25.010632313
   24.236054889   38.455120811   24.748716959
   24.240301892   38.559655644   24.477269788
   24.244548896   38.663017555   24.196380003
   24.248795900   38.765166648   23.906146680
   24.253042903   38.865894695   23.467170392
   24.257289907   38.964886943   23.148672952
   24.261536911   39.062506100   22.820572137
   24.265783915   39.158711622   22.482983817
   24.270030918   39.253463485   22.136037701
   24.274277922   39.346722248   21.779878287
   24.278524926   39.438449116   21.414665768
   24.282771930   39.528606012   21.040576900
   24.287018933   39.617155642   20.657805820
   24.291265937   39.704061577   20.266564806
   24.295512941   39.789288330   19.867084990
   24.299759945   39.872801436   19.459616997
   24.304006948   39.954567536   19.044431530
   24.308253952   40.034554465   18.621819878
   24.312500956   40.112537897   18.126864060
   24.316747959   40.188607590   17.694746823
   24.320994963   40.262827733   17.255937148
   24.325241967   40.334955357   16.745954637
   24.329488971   40.405061542   16.229839753
   24.333735974   40.473020716   15.772545081
   24.337982978   40.539025781   15.309687324
   24.342229982   40.602892769   14.770737546
   24.346476986   40.664496782   14.226642854
   24.350723989   40.723904948   13.749127057
   24.354970993   40.781276084   13.267454184
   24.359217997   40.836593692   12.782171755
   24.363465001   40.889843634   12.293844008
   24.367712004   40.940842782   11.737461180
   24.371959008   40.989538459   11.182734448
   24.376206012   41.035866762   10.626846265
   24.380453015   41.079955742   10.135356922
   24.384700019   41.121955407    9.643053702
   24.388947023   41.161863691    9.150594365
   24.393194027   41.199681345    8.658645198
   24.397441030   41.235411964    8.167879834
   24.401688034   41.268965698    7.609029484
   24.405935038   41.300237028    7.117703732
   24.410182042   41.329427662    6.629299654
   24.414429045   41.356551438    6.144490386
   24.418676049   41.381407210    5.599117467
   24.422923053   41.403898051    4.995775632
   24.427170057   41.424008592    4.472558274
   24.431417060   41.442052192    4.025463468
   24.435664064   41.458209271    3.584275849
   24.439911068   41.472506418    3.149699723
   24.444158071   41.484973185    2.722427616
   24.448405075   41.495642041    2.303138759
   24.452652079   41.504251674    1.750915365
   24.456899083   41.510606944    1.267824361
   24.461146086   41.515123456    0.860637671
   24.465393090   41.517502570    0.257572739
   24.469640094   41.517778352   -0.126121983
   24.473887098   41.516208271   -0.564601451
   24.478134101   41.512554508   -1.068675358
   24.482381105   41.507122291   -1.566688477
   24.486628109   41.499703171   -1.925483352
   24.490875113   41.490781417   -2.274251944
   24.495122116   41.480400314   -2.612668562
   24.499369120   41.468604458   -2.940443104
   24.503616124   41.455439595   -3.257321857
   24.507863127   41.440952475   -3.563088187
   24.512110131   41.425190684   -3.857563109
   24.516357135   41.408202491   -4.140605748
   24.520604139   41.390036679   -4.412113671
   24.524851142   41.370742386   -4.672023088
   24.529098146   41.350368937   -4.920308934
   24.533345150   41.328965683   -5.156984805
   24.537592154   41.306581834   -5.382102771
   24.541839157   41.283041021   -5.660462934
   24.546086161   41.258576769   -5.858416554
   24.550333165   41.233295033   -6.045461272
   24.554580169   41.207162697   -6.288881023
   24.558827172   41.180107654   -6.450203621
   24.563074176   41.152388730   -6.601559277
   24.567321180   41.124047679   -6.743225449
   24.571568183   41.095125002   -6.875512718
   24.575815187   41.065659817   -6.998763337
   24.580062191   41.035689721   -7.113349649
   24.584309195   41.005250671   -7.219672387
   24.588556198   40.974253626   -7.388544034
   24.592803202   40.942667958   -7.484645812
   24.597050206   40.910553359   -7.708722691
   24.601297210   40.877654537   -7.783122337
   24.605544213   40.844450543   -7.852518881
   24.609791217   40.810961532   -7.917430578
   24.614038221   40.777205423   -7.978391081
   24.618285225   40.743197839   -8.035946950
   24.622532228   40.708952061   -8.090655087
   24.626779232   40.674478987   -8.143080124
   24.631026236   40.639787104   -8.193791761
   24.635273239   40.604745623   -8.309516515
   24.639520243   40.569095156   -8.494939084
   24.643767247   40.532921135   -8.540330381
   24.648014251   40.496440981   -8.653723965
   24.652261254   40.459595398   -8.698024702
   24.656508258   40.422555977   -8.745092239
   24.660755262   40.385309885   -8.795433318
   24.665002266   40.347842168   -8.849540345
   24.669249269   40.310135817   -8.907888702
   24.673496273   40.272171845   -8.970934095
   24.677743277   40.233438325   -9.183840361
   24.681990281   40.194258473   -9.267805517
   24.686237284   40.154573288   -9.424522032
   24.690484288   40.114352369   -9.517557996
   24.694731292   40.073720350   -9.618171919
   24.698978295   40.032644379   -9.726672351
   24.703225299   39.990799099   -9.916438263
   24.707472303   39.948410523  -10.046670793
   24.711719307   39.905351144  -10.252602942
   24.715966310   39.861506335  -10.396381293
   24.720213314   39.817011122  -10.618375764
   24.724460318   39.771562074  -10.786154994
   24.728707322   39.725379362  -10.963877834
   24.732954325   39.678420718  -11.151556032
   24.737201329   39.630112692  -11.486381590
   24.741448333   39.580891386  -11.694658012
   24.745695337   39.530550584  -11.985085709
   24.749942340   39.479157016  -12.218912515
   24.754189344   39.426748528  -12.462995499
   24.758436348   39.373080115  -12.788755544
   24.762683351   39.318019538  -13.128959759
   24.766930355   39.261661863  -13.412653885
   24.771177359   39.204078640  -13.706034567
   24.775424363   39.145003897  -14.073423180
   24.779671366   39.084532317  -14.448159729
   24.783918370   39.022512842  -14.759517735
   24.788165374   38.959152924  -15.079308446
   24.792412378   38.894177643  -15.479238366
   24.796659381   38.827717800  -15.819253473
   24.800906385   38.759798986  -16.166189508
   24.805153389   38.690328509  -16.586712008
   24.809400393   38.619134404  -16.940945834
   24.813647396   38.546304788  -17.366713098
   24.817894400   38.471787006  -17.725920601
   24.822141404   38.395735300  -18.088931731
   24.826388407   38.318135286  -18.454908048
   24.830635411   38.238976193  -18.822988779
   24.834882415   38.158250946  -19.192292834
   24.839129419   38.075956255  -19.561920904
   24.843376422   37.992092681  -19.930957603
   24.847623426   37.906664704  -20.298473681
   24.851870430   37.819680778  -20.663528265
   24.856117434   37.731153370  -21.025171152
   24.860364437   37.641099002  -21.382445122
   24.864611441   37.549442596  -21.804326321
   24.868858445   37.456092709  -22.154945705
   24.873105449   37.361268153  -22.498620080
   24.877352452   37.265000432  -22.834404411
   24.881599456   37.167325052  -23.161359043
   24.885846460   37.068281495  -23.478552037
   24.890093463   36.967913181  -23.785061470
   24.894340467   36.866219971  -24.149132792
   24.898587471   36.763016065  -24.505317933
   24.902834475   36.658344353  -24.784513350
   24.907081478   36.552515461  -25.050121065
   24.911328482   36.445459835  -25.367619195
   24.915575486   36.337207448  -25.735808250
   24.919822490   36.227442711  -25.952053070
   24.924069493   36.116781476  -26.221056030
   24.928316497   36.005013780  -26.409853383
   24.932563501   35.892479891  -26.581764550
   24.936810505   35.779237161  -26.804804565
   24.941057508   35.664945629  -27.012014425
   24.945304512   35.549967560  -27.130432758
   24.949551516   35.434525808  -27.230290804
   24.953798519   35.318700205  -27.311121996
   24.958045523   35.202404296  -27.438145478
   24.962292527   35.085768323  -27.543993812
   24.966539531   34.968734892  -27.566124109
   24.970786534   34.851649625  -27.568359792
   24.975033538   34.734597549  -27.550457185
   24.979280542   34.617459134  -27.651276865
   24.983527546   34.500140628  -27.593056508
   24.987774549   34.383111814  -27.514841415
   24.992021553   34.266118536  -27.553361068
   24.996268557   34.149342328  -27.435675237
   25.000515561   34.033107214  -27.298560125
   25.004762564   33.917495536  -27.142104877
   25.009009568   33.802589161  -26.966445707
   25.013256572   33.688469275  -26.771765029
   25.017503575   33.575073819  -26.628985931
   25.021750579   33.462456010  -26.402008488
   25.025997583   33.350840291  -26.157140126
   25.030244587   33.240301868  -25.894753612
   25.034491590   33.130914277  -25.615262266
   25.038738594   33.022749215  -25.319118334
   25.042985598   32.915876380  -25.006811245
   25.047232602   32.810363314  -24.678865762
   25.051479605   32.706228272  -24.403459267
   25.055726609   32.603350582  -24.041409494
   25.059973613   32.502039610  -23.665762835
   25.064220617   32.402351772  -23.277150298
   25.068467620   32.304340749  -22.876228123
   25.072714624   32.208057386  -22.463675374
   25.076961628   32.113549599  -22.040191471
   25.081208631   32.020862295  -21.606493653
   25.085455635   31.929851426  -21.298184153
   25.089702639   31.840353834  -20.846746547
   25.093949643   31.752596377  -20.459425537
   25.098196646   31.666680684  -19.999022802
   25.102443650   31.582732380  -19.533074169
   25.106690654   31.500773339  -19.062370181
   25.110937658   31.420543197  -18.660606795
   25.115184661   31.342044925  -18.323731245
   25.119431665   31.265230558  -17.849528139
   25.123678669   31.190431868  -17.374640492
   25.127925673   31.117650084  -16.899857315
   25.132172676   31.046883103  -16.425957210
   25.136419680   30.978125546  -15.953705796
   25.140666684   30.911368811  -15.483853178
   25.144913687   30.846601148  -15.017131479
   25.149160691   30.783601313  -14.625985277
   25.153407695   30.722449036  -14.172722942
   25.157654699   30.663210288  -13.724976626
   25.161901702   30.605860246  -13.283400226
   25.166148706   30.550371366  -12.848619070
   25.170395710   30.496464116  -12.493655878
   25.174642714   30.444111181  -12.217765418
   25.178889717   30.393085795  -11.812731004
   25.183136721   30.343759732  -11.417601851
   25.187383725   30.295951696  -11.103480949
   25.191630729   30.249582574  -10.734565984
   25.195877732   30.204503901  -10.441459621
   25.200124736   30.160906151  -10.091663414
   25.204371740   30.118767516   -9.754383487
   25.208618743   30.078034223   -9.429903496
   25.212865747   30.038651379   -9.118466431
   25.217112751   30.000563149   -8.820273972
   25.221359755   29.963712928   -8.535485971
   25.225606758   29.927927537   -8.334487641
   25.229853762   29.893072425   -8.081811238
   25.234100766   29.859260828   -7.843080107
   25.238347770   29.826433491   -7.618301126
   25.242594773   29.794531217   -7.407439408
   25.246841777   29.763495049   -7.210418570
   25.251088781   29.733133850   -7.097657909
   25.255335785   29.703344738   -6.932935081
   25.259582788   29.674226075   -6.781895841
   25.263829792   29.645720202   -6.644319803
   25.268076796   29.617770477   -6.519948872
   25.272323799   29.590321430   -6.408488191
   25.276570803   29.563287981   -6.378494058
   25.280817807   29.536376476   -6.296732059
   25.285064811   29.509786323   -6.227096763
   25.289311814   29.483351569   -6.239431009
   25.293558818   29.456945167   -6.197768960
   25.297805822   29.430691942   -6.167218708
   25.302052826   29.404377902   -6.218405210
   25.306299829   29.377910213   -6.280866413
   25.310546833   29.351079373   -6.347320079
   25.314793837   29.324113228   -6.353190722
   25.319040841   29.296761770   -6.508369209
   25.323287844   29.268828573   -6.605301519
   25.327534848   29.240697254   -6.643761593
   25.331781852   29.212110839   -6.763469560
   25.336028855   29.183262028   -6.823321818
   25.340275859   29.153854318   -6.963743439
   25.344522863   29.123946355   -7.108835404
   25.348769867   29.093584130   -7.190447106
   25.353016870   29.062739390   -7.344717900
   25.357263874   29.031359188   -7.433791464
   25.361510878   28.999423519   -7.593858695
   25.365757882   28.966973023   -7.688511500
   25.370004885   28.934111106   -7.787500760
   25.374251889   28.900820680   -7.890201430
   25.378498893   28.867087294   -7.995997784
   25.382745897   28.832899090   -8.104284618
   25.386992900   28.797993776   -8.355343308
   25.391239904   28.762187339   -8.544194100
   25.395486908   28.725649252   -8.662564082
   25.399733911   28.688605847   -8.782070497
   25.403980915   28.651053403   -8.902196704
   25.408227919   28.612803014   -9.087774204
   25.412474923   28.573961838   -9.203268429
   25.416721926   28.534631165   -9.318211258
   25.420968930   28.494814308   -9.432147407
   25.425215934   28.454516476   -9.544642181
   25.429462938   28.413744674   -9.655281700
   25.433709941   28.372507624   -9.763673025
   25.437956945   28.330815673   -9.869444193
   25.442203949   28.288629609  -10.041458418
   25.446450953   28.245760636  -10.145882170
   25.450697956   28.202207872  -10.311357499
   25.454944960   28.158178231  -10.473577679
   25.459191964   28.113494893  -10.568146313
   25.463438967   28.068417267  -10.659219251
   25.467685971   28.022960652  -10.746586436
   25.471932975   27.977141197  -10.830057755
   25.476179979   27.930730131  -10.981830207
   25.480426982   27.883918311  -11.062140729
   25.484673986   27.836773934  -11.138419501
   25.488920990   27.789314344  -11.210565243
   25.493167994   27.741557281  -11.278492925
   25.497414997   27.693472690  -11.411298759
   25.501662001   27.644871055  -11.475517131
   25.505909005   27.596005331  -11.535660685
   25.510156009   27.546892857  -11.591715072
   25.514403012   27.497551010  -11.643677135
   25.518650016   27.447886496  -11.761734920
   25.522897020   27.397829423  -11.810528053
   25.527144023   27.347573066  -11.855588941
   25.531391027   27.297133181  -11.896963223
   25.535638031   27.246078892  -12.078710723
   25.539885035   27.194630852  -12.190570688
   25.544132038   27.142778073  -12.227527023
   25.548379042   27.090773703  -12.261971045
   25.552626046   27.038628242  -12.293982709
   25.556873050   26.986351851  -12.323642604
   25.561120053   26.933934733  -12.419095449
   25.565367057   26.881031357  -12.509980166
   25.569614061   26.827850389  -12.533762585
   25.573861065   26.774378856  -12.627584001
   25.578108068   26.720693921  -12.653560983
   25.582355072   26.666900863  -12.678514399
   25.586602076   26.613003873  -12.702515850
   25.590849079   26.559006855  -12.725629590
   25.595096083   26.504913457  -12.747911435
   25.599343087   26.450727111  -12.769407716
   25.603590091   26.396451073  -12.790154270
   25.607837094   26.342083457  -12.878640913
   25.612084098   26.287336318  -12.902826453
   25.616331102   26.232487326  -12.926606703
   25.620578106   26.177393228  -13.020720484
   25.624825109   26.122026147  -13.116946700
   25.629072113   26.066269035  -13.140230295
   25.633319117   26.010412757  -13.163638042
   25.637566121   25.954342772  -13.253639210
   25.641813124   25.897750005  -13.336717738
   25.646060128   25.841077479  -13.351588026
   25.650307132   25.784341050  -13.366787327
   25.654554135   25.727539629  -13.382168704
   25.658801139   25.670511672  -13.468568814
   25.663048143   25.613267562  -13.488850260
   25.667295147   25.555721092  -13.712225228
   25.671542150   25.497451543  -13.728174240
   25.675789154   25.438860989  -13.817020869
   25.680036158   25.380134123  -13.838712105
   25.684283162   25.321143610  -13.931821780
   25.688530165   25.261917811  -13.958838646
   25.692777169   25.202379792  -14.057516196
   25.697024173   25.142609533  -14.089509409
   25.701271177   25.082703564  -14.121382371
   25.705518180   25.022662940  -14.152877124
   25.709765184   24.962289682  -14.255357082
   25.714012188   24.901476165  -14.361931035
   25.718259191   24.840397518  -14.401120198
   25.722506195   24.779154142  -14.439461815
   25.726753199   24.717750201  -14.476687882
   25.731000203   24.656191014  -14.512524355
   25.735247206   24.594483073  -14.546691775
   25.739494210   24.532634070  -14.578905894
   25.743741214   24.470556891  -14.744957036
   25.747988218   24.407875169  -14.772784818
   25.752235221   24.345079922  -14.798369043
   25.756482225   24.281818531  -14.958932943
   25.760729229   24.218242716  -14.979806108
   25.764976233   24.154583537  -14.998142283
   25.769223236   24.090852386  -15.013651459
   25.773470240   24.027061878  -15.026046905
   25.777717244   23.963225840  -15.035045840
   25.781964247   23.899359289  -15.040370090
   25.786211251   23.835478413  -15.041746740
   25.790458255   23.771467399  -15.105123647
   25.794705259   23.707339328  -15.093362234
   25.798952262   23.643270579  -15.077142870
   25.803199266   23.579280643  -15.056205217
   25.807446270   23.515390096  -15.030297616
   25.811693274   23.451620563  -14.999177526
   25.815940277   23.387805904  -15.099299459
   25.820187281   23.323765944  -15.057548585
   25.824434285   23.259914470  -15.010502888
   25.828681289   23.196274399  -14.957962231
   25.832928292   23.132869473  -14.899738421
   25.837175296   23.069724205  -14.835655365
   25.841422300   23.006863833  -14.765549163
   25.845669303   22.944189852  -14.759672339
   25.849916307   22.881615842  -14.751311017
   25.854163311   22.819132209  -14.672517317
   25.858410315   22.756995741  -14.587811195
   25.862657318   22.694980804  -14.569575417
   25.866904322   22.633005939  -14.610016877
   25.871151326   22.570983709  -14.568958874
   25.875398330   22.509353524  -14.453112858
   25.879645333   22.447760670  -14.469613229
   25.883892337   22.386572263  -14.344503684
   25.888139341   22.325924662  -14.214935386
   25.892386345   22.264910892  -14.354282772
   25.896633348   22.203930706  -14.423216364
   25.900880352   22.142980614  -14.279021077
   25.905127356   22.082647922  -14.132475968
   25.909374359   22.022942528  -13.983621195
   25.913621363   21.963687243  -13.903927447
   25.917868367   21.904951334  -13.755693765
   25.922115371   21.846848812  -13.605669886
   25.926362374   21.789203579  -13.525323771
   25.930609378   21.732075785  -13.377111247
   25.934856382   21.675358738  -13.299748007
   25.939103386   21.619139039  -13.223637967
   25.943350389   21.563277110  -13.082858255
   25.947597393   21.508013144  -12.942078290
   25.951844397   21.453150005  -12.873076040
   25.956091401   21.398765166  -12.737982516
   25.960338404   21.344952157  -12.603828021
   25.964585408   21.291706504  -12.470841416
   25.968832412   21.239022758  -12.339252628
   25.973079415   21.186894496  -12.209291281
   25.977326419   21.135294807  -12.149886470
   25.981573423   21.083952302  -12.028753435
   25.985820427   21.033118789  -11.910231185
   25.990067430   20.982782686  -11.794551066
   25.994314434   20.932931442  -11.681937992
   25.998561438   20.883551568  -11.572609134
   26.002808442   20.834506371  -11.533164541
   26.007055445   20.785752793  -11.426559350
   26.011302449   20.737443218  -11.324102128
   26.015549453   20.689559687  -11.225952150
   26.019796457   20.642083591  -11.132255459
   26.024043460   20.594995734  -11.043143733
   26.028290464   20.548276390  -10.958733211
   26.032537468   20.501905375  -10.879123659
   26.036784471   20.455862118  -10.804397391
   26.041031475   20.410125738  -10.734618339
   26.045278479   20.364675122  -10.669831183
   26.049525483   20.319489010  -10.610060540
   26.053772486   20.274299566  -10.619672667
   26.058019490   20.229314484  -10.565589249
   26.062266494   20.184547970  -10.516733458
   26.066513498   20.139977978  -10.473028643
   26.070760501   20.095582834  -10.434375569
   26.075007505   20.051299453  -10.469716632
   26.079254509   20.006657134  -10.517809732
   26.083501513   19.962019487  -10.503820754
   26.087748516   19.917430422  -10.494902431
   26.091995520   19.872399965  -10.619992593
   26.096242524   19.827167028  -10.682745732
   26.100489527   19.781733427  -10.822479925
   26.104736531   19.735736593  -10.839274651
   26.108983535   19.689656962  -10.861426979
   26.113230539   19.643189337  -11.030027272
   26.117477542   19.595982427  -11.135994347
   26.121724546   19.548598620  -11.178873069
   26.125971550   19.501021796  -11.226837366
   26.130218554   19.453231041  -11.279561111
   26.134465557   19.405184713  -11.404725794
   26.138712561   19.356541009  -11.531198760
   26.142959565   19.307430163  -11.596770868
   26.147206569   19.257872868  -11.737194167
   26.151453572   19.207595232  -11.879211715
   26.155700576   19.156981816  -11.956246669
   26.159947580   19.105828945  -12.101565745
   26.164194583   19.054236129  -12.249181196
   26.168441587   19.002031567  -12.335457485
   26.172688591   18.949259913  -12.489434693
   26.176935595   18.895603699  -12.713956109
   26.181182598   18.841419210  -12.802985771
   26.185429602   18.786798914  -12.963245404
   26.189676606   18.731537603  -13.060686283
   26.193923610   18.675859452  -13.159466387
   26.198170613   18.619759754  -13.259124420
   26.202417617   18.563235760  -13.359199259
   26.206664621   18.506056855  -13.523866102
   26.210911625   18.448354033  -13.688476936
   26.215158628   18.390007676  -13.787898825
   26.219405632   18.331174547  -13.955929844
   26.223652636   18.271423533  -14.130785988
   26.227899639   18.211184626  -14.236712937
   26.232146643   18.150498950  -14.341111721
   26.236393647   18.089373844  -14.443583853
   26.240640651   18.027818323  -14.543738139
   26.244887654   17.965664954  -14.712465171
   26.249134658   17.902968871  -14.811897160
   26.253381662   17.839573557  -14.981182058
   26.257628666   17.775739136  -15.079185192
   26.261875669   17.711279991  -15.313983072
   26.266122673   17.646026406  -15.414697720
   26.270369677   17.580352313  -15.511966142
   26.274616681   17.513995071  -15.678424318
   26.278863684   17.447110000  -15.840035257
   26.283110688   17.379652402  -15.926502833
   26.287357692   17.311835498  -16.009204813
   26.291604695   17.243675711  -16.087940855
   26.295851699   17.175190288  -16.162523628
   26.300098703   17.106397242  -16.232778658
   26.304345707   17.037315301  -16.298544137
   26.308592710   16.967914322  -16.427248492
   26.312839714   16.898005847  -16.546960078
   26.317086718   16.827638731  -16.589603575
   26.321333722   16.757099971  -16.627768300
   26.325580725   16.686408870  -16.661322846
   26.329827729   16.615578394  -16.758419728
   26.334074733   16.544362467  -16.777833872
   26.338321737   16.472832870  -16.932811985
   26.342568740   16.400895289  -16.943348748
   26.346815744   16.328705667  -17.021524999
   26.351062748   16.256380509  -17.096657981
   26.355309751   16.183507502  -17.167749797
   26.359556755   16.110595377  -17.167452429
   26.363803759   16.037692089  -17.163583836
   26.368050763   15.964812855  -17.156122577
   26.372297766   15.891972960  -17.145056402
   26.376544770   15.819164966  -17.198395050
   26.380791774   15.746170639  -17.175557946
   26.385038778   15.673207735  -17.218966460
   26.389285781   15.600129732  -17.194442248
   26.393532785   15.526993246  -17.232551224
   26.397779789   15.453879702  -17.197650357
   26.402026793   15.380920050  -17.160083742
   26.406273796   15.307758912  -17.257179878
   26.410520800   15.234556428  -17.215014796
   26.414767804   15.161537282  -17.170847820
   26.419014807   15.088709909  -17.124710159
   26.423261811   15.016082610  -17.076634412
   26.427508815   14.943359845  -17.168351510
   26.431755819   14.870393834  -17.192654625
   26.436002822   14.797476995  -17.145210465
   26.440249826   14.724699276  -17.166318946
   26.444496830   14.651887559  -17.122107829
   26.448743834   14.579264638  -17.077420762
   26.452990837   14.506759659  -17.101878666
   26.457237841   14.434213970  -17.061347452
   26.461484845   14.361840464  -17.020803673
   26.465731849   14.289639075  -16.980302772
   26.469978852   14.217609515  -16.939893394
   26.474225856   14.145751306  -16.899616349
   26.478472860   14.074063815  -16.859503587
   26.482719863   14.002546293  -16.819577166
   26.486966867   13.931197921  -16.779848234
   26.491213871   13.860017857  -16.740316022
   26.495460875   13.789005292  -16.700966845
   26.499707878   13.718122427  -16.729553790
   26.503954882   13.647119843  -16.823427323
   26.508201886   13.575554988  -16.855258552
   26.512448890   13.503977868  -16.887774055
   26.516695893   13.432321790  -16.856741508
   26.520942897   13.360794788  -16.826973741
   26.525189901   13.289014134  -16.932670866
   26.529436905   13.217062811  -16.972597459
   26.533683908   13.145044219  -16.942695941
   26.537930912   13.073149162  -16.914392444
   26.542177916   13.001266385  -16.957587223
   26.546424919   12.929291914  -16.936882097
   26.550671923   12.857402544  -16.917474901
   26.554918927   12.785374828  -16.971066776
   26.559165931   12.713210932  -17.028899366
   26.563412934   12.640704094  -17.087500075
   26.567659938   12.568154998  -17.077516956
   26.571906942   12.495646218  -17.068465477
   26.576153946   12.423174433  -17.060043052
   26.580400949   12.350663389  -17.121518944
   26.584647953   12.277717127  -17.182824221
   26.588894957   12.204621184  -17.241362664
   26.593141961   12.131423010  -17.229124190
   26.597388964   12.058060692  -17.288486744
   26.601635968   11.984482570  -17.415434483
   26.605882972   11.910537119  -17.406894755
   26.610129975   11.836628121  -17.466056189
   26.614376979   11.762144240  -17.602440012
   26.618623983   11.687379415  -17.605675128
   26.622870987   11.612603120  -17.607768545
   26.627117990   11.537821138  -17.608278628
   26.631364994   11.463041150  -17.606753948
   26.635611998   11.388272771  -17.602734037
   26.639859002   11.313412146  -17.662253879
   26.644106005   11.238430902  -17.647364371
   26.648353009   11.163446108  -17.698416328
   26.652600013   11.088317096  -17.680672484
   26.656847017   11.013272496  -17.658582741
   26.661094020   10.938331811  -17.631655178
   26.665341024   10.863385534  -17.665645351
   26.669588028   10.788447738  -17.623113931
   26.673835031   10.713703227  -17.574539504
   26.678082035   10.639178735  -17.519419629
   26.682329039   10.564903117  -17.457256564
   26.686576043   10.490907334  -17.387558552
   26.690823046   10.417191080  -17.377682570
   26.695070050   10.343577736  -17.286923149
   26.699317054   10.270368122  -17.187478395
   26.703564058   10.197485314  -17.145392898
   26.707811061   10.124925889  -17.022716011
   26.712058065   10.052908085  -16.890257816
   26.716305069    9.981310468  -16.813290094
   26.720552073    9.910235589  -16.655546282
   26.724799076    9.839710394  -16.557726503
   26.729046080    9.769756699  -16.383039697
   26.733293084    9.700313562  -16.261331820
   26.737540087    9.631113499  -16.266215279
   26.741787091    9.562468098  -16.058476215
   26.746034095    9.494468906  -15.903850317
   26.750281099    9.427313425  -15.739550210
   26.754528102    9.360405029  -15.636003712
   26.758775106    9.294528050  -15.385020077
   26.763022110    9.229691027  -15.192462894
   26.767269114    9.165733268  -14.924766425
   26.771516117    9.102935068  -14.646391755
   26.775763121    9.041341903  -14.357284114
   26.780010125    8.980999416  -14.057421774
   26.784257129    8.921953269  -13.746815886
   26.788504132    8.864171208  -13.495158173
   26.792751136    8.807547921  -13.168181432
   26.796998140    8.752335022  -12.831001571
   26.801245143    8.698325812  -12.616473304
   26.805492147    8.645489184  -12.387699895
   26.809739151    8.593651387  -12.022368098
   26.813986155    8.543382806  -11.648767902
   26.818233158    8.494507011  -11.338983417
   26.822480162    8.447163572  -10.954798355
   26.826727166    8.401466825  -10.563583753
   26.830974170    8.356919292  -10.311020494
   26.835221173    8.313962738   -9.917187713
   26.839468177    8.272689961   -9.518174329
   26.843715181    8.233121951   -9.114459725
   26.847962185    8.195277621   -8.706543535
   26.852209188    8.158945874   -8.367022922
   26.856456192    8.124226977   -8.024899747
   26.860703196    8.091028927   -7.608448309
   26.864950199    8.059602785   -7.190566497
   26.869197203    8.029913033   -6.839551867
   26.873444207    8.001764969   -6.415989716
   26.877691211    7.975414750   -5.993005807
   26.881938214    7.950858705   -5.571171799
   26.886185218    7.928090737   -5.151059915
   26.890432222    7.906681097   -4.869209183
   26.894679226    7.886882514   -4.454964392
   26.898926229    7.868834933   -4.044719915
   26.903173233    7.852302544   -3.710940808
   26.907420237    7.837384030   -3.315434163
   26.911667241    7.824082625   -2.993430987
   26.915914244    7.812195141   -2.605792608
   26.920161248    7.801938747   -2.225398345
   26.924408252    7.793281667   -1.852719700
   26.928655255    7.786130697   -1.557555856
   26.932902259    7.780153900   -1.273149378
   26.937149263    7.775485374   -0.926982769
   26.941396267    7.772044364   -0.662747151
   26.945643270    7.769914754   -0.341923107
   26.949890274    7.768695677   -0.161789477
   26.954137278    7.768665604    0.145646640
   26.958384282    7.769915821    0.441089902
   26.962631285    7.772394978    0.724351577
   26.966878289    7.776051006    0.995279836
   26.971125293    7.780612079    1.181821728
   26.975372297    7.786147301    1.422683641
   26.979619300    7.792563666    1.584149955
   26.983866304    7.799762465    1.803717130
   26.988113308    7.807679076    1.944820091
   26.992360311    7.816363454    2.142620137
   26.996607315    7.825859854    2.327245385
   27.000854319    7.835834605    2.425990492
   27.005101323    7.846468799    2.579708692
   27.009348326    7.857728526    2.720611860
   27.013595330    7.869536129    2.780222317
   27.017842334    7.881584442    2.891520111
   27.022089338    7.894071909    2.922435350
   27.026336341    7.906549931    2.943909790
   27.030583345    7.919217048    3.019351558
   27.034830349    7.932037496    3.017335608
   27.039077353    7.944978282    3.074924039
   27.043324356    7.958140881    3.121887319
   27.047571360    7.971481401    3.158810878
   27.051818364    7.984837768    3.115966029
   27.056065367    7.997871532    3.057543250
   27.060312371    8.010860306    3.057733594
   27.064559375    8.023832529    3.049861562
   27.068806379    8.036755413    3.034615156
   27.073053382    8.049441426    2.946889569
   27.077300386    8.061909204    2.923465213
   27.081547390    8.074217508    2.826980017
   27.085794394    8.086006566    2.727009663
   27.090041397    8.097267921    2.624307885
   27.094288401    8.108334836    2.586735771
   27.098535405    8.118981616    2.410570702
   27.102782409    8.129127704    2.367015448
   27.107029412    8.138893233    2.256131752
   27.111276416    8.148385279    2.213683409
   27.115523420    8.157695333    2.170568320
   27.119770423    8.166822347    2.127625711
   27.124017427    8.175575245    2.020461130
   27.128264431    8.183889482    1.919460823
   27.132511435    8.191979089    1.890518756
   27.136758438    8.199951719    1.864511879
   27.141005442    8.207821588    1.842262735
   27.145252446    8.215606376    1.824579147
   27.149499450    8.223327162    1.812252888
   27.153746453    8.231008347    1.806058429
   27.157993457    8.238648270    1.738844867
   27.162240461    8.246057750    1.751713101
   27.166487465    8.253538751    1.772645343
   27.170734468    8.260718960    1.665398295
   27.174981472    8.267779026    1.633991167
   27.179228476    8.274806581    1.677018561
   27.183475479    8.282037589    1.729902092
   27.187722483    8.289515177    1.793235020
   27.191969487    8.297020337    1.726525558
   27.196216491    8.304510079    1.802412054
   27.200463494    8.312346227    1.889732733
   27.204710498    8.320578309    1.988938074
   27.208957502    8.329257705    2.100449674
   27.213204506    8.338437523    2.224660306
   27.217451509    8.347882049    2.288843043
   27.221698513    8.357907061    2.434344567
   27.225945517    8.368578335    2.593227279
   27.230192521    8.379860622    2.698878165
   27.234439524    8.391723278    2.889770644
   27.238686528    8.404425910    3.094475004
   27.242933532    8.417857729    3.242044632
   27.247180535    8.431911890    3.398354519
   27.251427539    8.446842614    3.635115457
   27.255674543    8.462808090    3.885651758
   27.259921547    8.479743548    4.083645781
   27.264168550    8.497496717    4.228315905
   27.268415554    8.516077927    4.524120067
   27.272662558    8.535555742    4.689876318
   27.276909562    8.555891806    4.937035170
   27.281156565    8.577312263    5.193026789
   27.285403569    8.600074480    5.528085515
   27.289650573    8.624284103    5.874615222
   27.293897577    8.649750172    6.167978864
   27.298144580    8.676734537    6.541298838
   27.302391584    8.705327116    6.925286174
   27.306638588    8.734966580    7.119074866
   27.310885591    8.765757827    7.322892567
   27.315132595    8.797730227    7.734911961
   27.319379599    8.831469535    8.154918388
   27.323626603    8.867009059    8.582620060
   27.327873606    8.904199359    8.952279188
   27.332120610    8.943165608    9.398817208
   27.336367614    8.984042094    9.851790573
   27.340614618    9.026677065   10.245370351
   27.344861621    9.071183627   10.714545508
   27.349108625    9.117481053   11.123865504
   27.353355629    9.165702991   11.539512123
   27.357602633    9.215754490   12.031339876
   27.361849636    9.267902005   12.526503322
   27.366096640    9.321944292   12.890548953
   27.370343644    9.377751895   13.390670662
   27.374590647    9.435686909   13.892317772
   27.378837651    9.495754888   14.395053659
   27.383084655    9.557959510   14.898430266
   27.387331659    9.622302524   15.401989059
   27.391578662    9.688761660   15.837236906
   27.395825666    9.757099681   16.344305152
   27.400072670    9.827588154   16.849850211
   27.404319674    9.900219604   17.353395953
   27.408566677    9.974984516   17.854460056
   27.412813681   10.051871318   18.352555042
   27.417060685   10.130866357   18.847189319
   27.421307689   10.211953885   19.337868258
   27.425554692   10.295116052   19.824095274
   27.429801696   10.380332892   20.305372947
   27.434048700   10.467582331   20.781204149
   27.438295703   10.556840183   21.251093213
   27.442542707   10.648080165   21.714547115
   27.446789711   10.741273906   22.171076692
   27.451036715   10.836390968   22.620197881
   27.455283718   10.933119477   22.988520286
   27.459530722   11.031663222   23.416239615
   27.463777726   11.132004249   23.834817448
   27.468024730   11.234102735   24.243785881
   27.472271733   11.337849862   24.573214843
   27.476518737   11.443030558   24.956664551
   27.480765741   11.549810294   25.260383228
   27.485012745   11.657850737   25.616014536
   27.489259748   11.767331255   25.891568040
   27.493506752   11.877678639   26.091552920
   27.497753756   11.989175844   26.412359810
   27.502000759   12.102004974   26.718724323
   27.506247763   12.216103954   27.010301969
   27.510494767   12.331212437   27.151558747
   27.514741771   12.447017839   27.276437019
   27.518988774   12.563135854   27.457077520
   27.523235778   12.680243230   27.688239077
   27.527482782   12.798016379   27.769571843
   27.531729786   12.916394959   27.974224219
   27.535976789   13.035603461   28.160378784
   27.540223793   13.155563086   28.327927617
   27.544470797   13.275884793   28.334995442
   27.548717801   13.396485434   28.455058889
   27.552964804   13.517465098   28.488809273
   27.557211808   13.638646244   28.574562729
   27.561458812   13.759993489   28.574806236
   27.565705815   13.881465892   28.625697698
   27.569952819   14.003112360   28.656797814
   27.574199823   14.124849127   28.668248139
   27.578446827   14.246559441   28.592389155
   27.582693830   14.367950017   28.569652158
   27.586940834   14.489202974   28.527628063
   27.591187838   14.609992900   28.402216760
   27.595434842   14.730181500   28.253936932
   27.599681845   14.849917144   28.087436687
   27.603928849   14.968971351   27.974516122
   27.608175853   15.087507049   27.843341259
   27.612422857   15.205447767   27.694414619
   27.616669860   15.322719246   27.528275814
   27.620916864   15.438903817   27.203126083
   27.625163868   15.553931510   26.926923862
   27.629410871   15.667827907   26.706532447
   27.633657875   15.780687116   26.403229482
   27.637904879   15.892053981   26.092480829
   27.642151883   16.002329089   25.835906308
   27.646398886   16.111484609   25.565379476
   27.650645890   16.219463029   25.281726443
   27.654892894   16.326210409   24.985802470
   27.659139898   16.431503106   24.612932981
   27.663386901   16.535372501   24.299552126
   27.667633905   16.637352795   23.839606040
   27.671880909   16.737351492   23.361147805
   27.676127913   16.835610212   22.876247163
   27.680374916   16.932023858   22.525535072
   27.684621920   17.026931497   22.167209685
   27.688868924   17.120039919   21.738217670
   27.693115927   17.211586645   21.372109844
   27.697362931   17.301568079   21.001269154
   27.701609935   17.389966408   20.626773879
   27.705856939   17.476768408   20.249706233
   27.710103942   17.561965457   19.871150191
   27.714350946   17.645370106   19.420828785
   27.718597950   17.727036081   19.037482307
   27.722844954   17.807076651   18.655568482
   27.727091957   17.885374463   18.205714167
   27.731338961   17.961884022   17.824807738
   27.735585965   18.036784514   17.448139389
   27.739832969   18.110096060   17.076705895
   27.744079972   18.181842979   16.711486099
   27.748326976   18.252053703   16.353438617
   27.752573980   18.320542770   15.938669357
   27.756820983   18.387516429   15.602114344
   27.761067987   18.452872666   15.210208739
   27.765314991   18.516804099   14.898173546
   27.769561995   18.579181356   14.532948177
   27.773808998   18.640293966   14.248220716
   27.778056002   18.700223429   13.975910149
   27.782303006   18.759024106   13.716776081
   27.786550010   18.816753502   13.471538308
   27.790797013   18.873472088   13.240875360
   27.795044017   18.928978450   12.952748197
   27.799291021   18.983338814   12.610189489
   27.803538025   19.036439537   12.351763182
   27.807785028   19.088513349   12.173488969
   27.812032032   19.139863958   12.011258152
   27.816279036   19.190560302   11.865439426
   27.820526039   19.240178483   11.597870293
   27.824773043   19.289189126   11.484987111
   27.829020047   19.337755583   11.388725891
   27.833267051   19.385948813   11.309249763
   27.837514054   19.433840357   11.246669979
   27.841761058   19.481203902   11.069137455
   27.846008062   19.528166734   11.049343428
   27.850255066   19.575080303   11.045932833
   27.854502069   19.621948189   10.991532037
   27.858749073   19.668585294   10.954999800
   27.862996077   19.714939438   10.926813749
   27.867243081   19.761382128   10.914187663
   27.871490084   19.807761496   10.917524444
   27.875737088   19.854299360   11.000368442
   27.879984092   19.901217731   11.096648501
   27.884231095   19.948572824   11.205959218
   27.888478099   19.996419049   11.327854448
   27.892725103   20.044808836   11.461849597
   27.896972107   20.093641651   11.536591617
   27.901219110   20.142955770   11.688163179
   27.905466114   20.192935328   11.849857601
   27.909713118   20.243621989   12.021044839
   27.913960122   20.295054684   12.201068878
   27.918207125   20.347219702   12.253293232
   27.922454129   20.399691958   12.458043393
   27.926701133   20.452973975   12.601790609
   27.930948137   20.506816417   12.751990180
   27.935195140   20.561440857   12.972404379
   27.939442144   20.616895889   13.129753672
   27.943689148   20.673148008   13.360857180
   27.947936151   20.730385571   13.593698895
   27.952183155   20.788614427   13.827557434
   27.956430159   20.847732480   13.995037363
   27.960677163   20.907675677   14.233251850
   27.964924166   20.968627850   14.470070006
   27.969171170   21.030371481   14.639853255
   27.973418174   21.092936139   14.809692856
   27.977665178   21.156338099   15.046864198
   27.981912181   21.220737869   15.279482564
   27.986159185   21.286022742   15.437085289
   27.990406189   21.352046741   15.653906948
   27.994653193   21.418902314   15.797034066
   27.998900196   21.486431294   15.936294821
   28.003147200   21.554529879   16.131314197
   28.007394204   21.623438648   16.317752881
   28.011641207   21.692911734   16.430199295
   28.015888211   21.763023506   16.534819708
   28.020135215   21.833491192   16.631508549
   28.024382219   21.904446738   16.714516185
   28.028629222   21.975203063   16.655262122
   28.032876226   22.046233002   16.792067928
   28.037123230   22.117817023   16.916166762
   28.041370234   22.189900888   17.027438113
   28.045617237   22.262429933   17.125800804
   28.049864241   22.335349233   17.211213640
   28.054111245   22.408603774   17.283675888
   28.058358249   22.482138626   17.343227594
   28.062605252   22.555823448   17.322797613
   28.066852256   22.629479801   17.361317083
   28.071099260   22.703272456   17.387017785
   28.075346263   22.776949191   17.328517240
   28.079593267   22.850538721   17.324195969
   28.083840271   22.924083530   17.307506401
   28.088087275   22.997531747   17.278765315
   28.092334278   23.070832929   17.238325987
   28.096581282   23.143938205   17.186577179
   28.100828286   23.216800431   17.123942015
   28.105075290   23.289374329   17.050876740
   28.109322293   23.361616629   16.967869376
   28.113569297   23.433486196   16.875438283
   28.117816301   23.504944160   16.774130623
   28.122063305   23.575954033   16.664520755
   28.126310308   23.646256400   16.475168454
   28.130557312   23.715954022   16.345673033
   28.134804316   23.785087106   16.209423110
   28.139051319   23.853309098   15.929699425
   28.143298323   23.920643451   15.712806711
   28.147545327   23.987040811   15.554169750
   28.151792331   24.052432847   15.259031168
   28.156039334   24.116662157   15.027724699
   28.160286338   24.180129068   14.859449810
   28.164533342   24.242767612   14.620796222
   28.168780346   24.304221132   14.386469602
   28.173027349   24.364963018   14.217703066
   28.177274353   24.424932646   13.979287615
   28.181521357   24.483947107   13.811604741
   28.185768361   24.542247249   13.643024023
   28.190015364   24.599830828   13.474283208
   28.194262368   24.656698715   13.306109729
   28.198509372   24.712854841   13.139219168
   28.202756375   24.768227168   12.907215703
   28.207003379   24.822708253   12.749484820
   28.211250383   24.876525736   12.594824696
   28.215497387   24.929678687   12.375269985
   28.219744390   24.981879928   12.087627603
   28.223991394   25.032922397   11.950044116
   28.228238398   25.083390416   11.817209216
   28.232485402   25.133102027   11.624654745
   28.236732405   25.182221037   11.507469211
   28.240979409   25.230855342   11.396489412
   28.245226413   25.278531979   11.163650938
   28.249473417   25.325754046   11.075336068
   28.253720420   25.372394081   10.853860572
   28.257967424   25.418310825   10.770483105
   28.262214428   25.463882674   10.626140675
   28.266461431   25.508635919   10.488514835
   28.270708435   25.553049498   10.428050360
   28.274955439   25.597191873   10.306725593
   28.279202443   25.640857633   10.257727349
   28.283449446   25.684332838   10.217030322
   28.287696450   25.727653240   10.184862178
   28.291943454   25.770855489   10.161420578
   28.296190458   25.813977015   10.146873731
   28.300437461   25.857055901   10.141361005
   28.304684465   25.899949557   10.079563303
   28.308931469   25.942790976   10.096825676
   28.313178473   25.985724838   10.123106137
   28.317425476   26.028580100   10.093481719
   28.321672480   26.071547664   10.142282715
   28.325919484   26.114741202   10.199896891
   28.330166487   26.158198123   10.266310831
   28.334413491   26.201955730   10.341488107
   28.338660495   26.246051125   10.425370369
   28.342907499   26.290459863   10.450491524
   28.347154502   26.334901667   10.485020748
   28.351401506   26.379659557   10.593669990
   28.355648510   26.424682216   10.645106718
   28.359895514   26.470161838   10.773365471
   28.364142517   26.516201325   10.908731061
   28.368389521   26.562830501   11.051032773
   28.372636525   26.610078437   11.200085533
   28.376883529   26.657973389   11.355691136
   28.381130532   26.706331895   11.445835135
   28.385377536   26.755075630   11.543869933
   28.389624540   26.804467861   11.716792899
   28.393871543   26.854605304   11.894764655
   28.398118547   26.905508875   12.077536079
   28.402365551   26.957198418   12.264850858
   28.406612555   27.009433034   12.383853224
   28.410859558   27.062430507   12.574323316
   28.415106562   27.115980945   12.704125665
   28.419353566   27.170120842   12.833168473
   28.423600570   27.225044735   13.031957036
   28.427847573   27.280766016   13.095972151
   28.432094577   27.336813454   13.298056978
   28.436341581   27.393720924   13.500928168
   28.440588585   27.451359499   13.638046190
   28.444835588   27.509722094   13.846040516
   28.449082592   27.568967329   14.053652513
   28.453329596   27.629092983   14.260600332
   28.457576599   27.690095639   14.466604560
   28.461823603   27.751970703   14.671389124
   28.466070607   27.814592482   14.808251707
   28.470317611   27.877699012   14.949490277
   28.474564614   27.941632330   15.157555289
   28.478811618   28.006443440   15.362823690
   28.483058622   28.072120000   15.565076758
   28.487305626   28.138648750   15.764102840
   28.491552629   28.206015550   15.959698121
   28.495799633   28.274205411   16.151667384
   28.500046637   28.343048549   16.273949969
   28.504293641   28.412566101   16.462547134
   28.508540644   28.482875286   16.646721687
   28.512787648   28.553869315   16.759378250
   28.517034652   28.625338191   16.868931025
   28.521281655   28.697323033   16.969605685
   28.525528659   28.769732704   17.128601356
   28.529775663   28.842805170   17.281712070
   28.534022667   28.916515226   17.428840753
   28.538269670   28.990837284   17.569902732
   28.542516674   29.065745421   17.704826237
   28.546763678   29.141213437   17.833552873
   28.551010682   29.217214915   17.956038072
   28.555257685   29.293723279   18.072251508
   28.559504689   29.370711853   18.182177498
   28.563751693   29.448011910   18.215125725
   28.567998697   29.525570038   18.307471130
   28.572245700   29.603506419   18.393256539
   28.576492704   29.681500417   18.399381462
   28.580739708   29.759788596   18.466976895
   28.584986711   29.838146771   18.462743231
   28.589233715   29.916550863   18.385321636
   28.593480719   29.994744786   18.436542985
   28.597727723   30.073140570   18.480399758
   28.601974726   30.151707179   18.517008481
   28.606221730   30.230159300   18.413887609
   28.610468734   30.308432515   18.445311074
   28.614715738   30.386823491   18.469375272
   28.618962741   30.465301390   18.486279599
   28.623209745   30.543836251   18.496235591
   28.627456749   30.622399033   18.499466813
   28.631703753   30.700687534   18.432298462
   28.635950756   30.778960809   18.427106409
   28.640197760   30.857198669   18.415667500
   28.644444764   30.935375184   18.398265739
   28.648691767   31.013465651   18.375195520
   28.652938771   31.091446638   18.346761338
   28.657185775   31.168901359   18.175500184
   28.661432779   31.245824300   18.071273837
   28.665679782   31.322491008   18.031782015
   28.669926786   31.398979435   17.987376869
   28.674173790   31.475062874   17.866682499
   28.678420794   31.550690679   17.742183129
   28.682667797   31.625920308   17.684265003
   28.686914801   31.700519928   17.491647192
   28.691161805   31.774687721   17.434794938
   28.695408809   31.848376250   17.309473053
   28.699655812   31.921764005   17.249724491
   28.703902816   31.994890902   17.186700767
   28.708149820   32.067743933   17.120825839
   28.712396823   32.140311887   17.052522222
   28.716643827   32.212585342   16.982210448
   28.720890831   32.284394669   16.844564418
   28.725137835   32.355651822   16.641361296
   28.729384838   32.426199411   16.580695172
   28.733631842   32.496486729   16.518869119
   28.737878846   32.566509797   16.456328427
   28.742125850   32.636266515   16.393511382
   28.746372853   32.705756624   16.330848808
   28.750619857   32.774981684   16.268763606
   28.754866861   32.843945029   16.207670316
   28.759113865   32.912500726   16.077139328
   28.763360868   32.980646171   16.014209728
   28.767607872   33.048528182   15.953144059
   28.771854876   33.116155444   15.894302470
   28.776101879   33.183538149   15.838034175
   28.780348883   33.250661329   15.716726294
   28.784595887   33.317290489   15.602419042
   28.788842891   33.383452714   15.555233658
   28.793089894   33.449421408   15.511331188
   28.797336898   33.515211132   15.470999299
   28.801583902   33.580837635   15.434511990
   28.805830906   33.646317804   15.402129464
   28.810077909   33.711669598   15.374098042
   28.814324913   33.776911997   15.350650111
   28.818571917   33.842064933   15.332004114
   28.822818921   33.907149242   15.318364574
   28.827065924   33.971969100   15.238010260
   28.831312928   34.036665828   15.229845481
   28.835559932   34.101338907   15.226897075
   28.839806935   34.166010778   15.229297844
   28.844053939   34.230704418   15.237166693
   28.848300943   34.295443277   15.250608879
   28.852547947   34.360023214   15.197634268
   28.856794950   34.424607616   15.217378555
   28.861041954   34.489287512   15.242611462
   28.865288958   34.554086295   15.273369686
   28.869535962   34.618763021   15.245608674
   28.873782965   34.683607382   15.291795529
   28.878029969   34.748659146   15.343280124
   28.882276973   34.813718530   15.328076065
   28.886523977   34.878867572   15.317785466
   28.890770980   34.944061707   15.384226968
   28.895017984   35.009539506   15.387053001
   28.899264988   35.075057243   15.467288677
   28.903511991   35.140924804   15.551785593
   28.907758995   35.207050993   15.573891206
   28.912005999   35.273398709   15.671231910
   28.916253003   35.340167962   15.772392796
   28.920500006   35.407374855   15.877314650
   28.924747010   35.474982519   15.918403942
   28.928994014   35.542834818   16.035165995
   28.933241018   35.610934479   16.090974868
   28.937488021   35.679542724   16.218516045
   28.941735025   35.748698706   16.348903976
   28.945982029   35.818414368   16.482068988
   28.950229033   35.888701349   16.617936402
   28.954476036   35.959570958   16.756427251
   28.958723040   36.030687147   16.696488827
   28.962970044   36.101909713   16.843917861
   28.967217047   36.173761658   16.992863603
   28.971464051   36.246249262   17.143248906
   28.975711055   36.319378468   17.294993863
   28.979958059   36.393154877   17.448016449
   28.984205062   36.467583740   17.602233147
   28.988452066   36.542669948   17.757559540
   28.992699070   36.618298075   17.843578877
   28.996946074   36.694403012   17.995874378
   29.001193077   36.770905255   18.076262374
   29.005440081   36.847989773   18.224410313
   29.009687085   36.925436446   18.308553559
   29.013934089   37.003516691   18.460943783
   29.018181092   37.082243174   18.612863920
   29.022428096   37.161613693   18.764216717
   29.026675100   37.241625632   18.914906184
   29.030922103   37.322275974   19.064837908
   29.035169107   37.403228798   19.082574250
   29.039416111   37.484328741   19.166660084
   29.043663115   37.566049343   19.316906358
   29.047910118   37.648403930   19.465204653
   29.052157122   37.731384076   19.611482451
   29.056404126   37.814981047   19.755668315
   29.060651130   37.899185809   19.897692046
   29.064898133   37.983989034   20.037484841
   29.069145137   38.069381102   20.174979411
   29.073392141   38.155352113   20.310110104
   29.077639145   38.241891892   20.442812997
   29.081886148   38.328734714   20.508806983
   29.086133152   38.415600631   20.512453644
   29.090380156   38.503010859   20.650218890
   29.094627159   38.590998870   20.784540749
   29.098874163   38.679550011   20.915406723
   29.103121167   38.768649581   21.042804634
   29.107368171   38.858231704   21.097507953
   29.111615174   38.948079512   21.213009609
   29.115862178   39.038409767   21.324697702
   29.120109182   39.129206217   21.432545530
   29.124356186   39.220452495   21.536526501
   29.128603189   39.311953828   21.571136387
   29.132850193   39.403781579   21.671708253
   29.137097197   39.496027515   21.768066654
   29.141344201   39.588549126   21.793846245
   29.145591204   39.681305389   21.886201769
   29.149838208   39.774444293   21.974040232
   29.154085212   39.867946662   22.057365771
   29.158332215   39.961793339   22.136182483
   29.162579219   40.055965184   22.210494631
   29.166826223   40.150443076   22.280306880
   29.171073227   40.245207914   22.345624537
   29.175320230   40.340240624   22.406453818
   29.179567234   40.435522157   22.462802124
   29.183814238   40.531033501   22.514678331
   29.188061242   40.626755687   22.562093100
   29.192308245   40.722669791   22.605059199
   29.196555249   40.818756952   22.643591840
   29.200802253   40.914998378   22.677709029
   29.205049257   41.011375361   22.707431926
   29.209296260   41.107617794   22.668504245
   29.213543264   41.203812567   22.627644539
   29.217790268   41.299918102   22.585282566
   29.222037271   41.395892661   22.610239442
   29.226284275   41.491962572   22.630199973
   29.230531279   41.588104237   22.576911434
   29.234778283   41.684021716   22.591728649
   29.239025286   41.779991481   22.601553129
   29.243272290   41.875992576   22.606502751
   29.247519294   41.972004557   22.606700275
   29.251766298   42.068007511   22.602273808
   29.256013301   42.163982082   22.593357254
   29.260260305   42.259909497   22.580090755
   29.264507309   42.355771591   22.562621121
   29.268754313   42.451550837   22.541102247
   29.273001316   42.547120810   22.449095970
   29.277248320   42.642163292   22.360103017
   29.281495324   42.737076898   22.335970159
   29.285742327   42.831733168   22.172837335
   29.289989331   42.925834577   22.140733374
   29.294236335   43.019548704   22.032309732
   29.298483339   43.112848571   21.916048003
   29.302730342   43.205813074   21.862144115
   29.306977346   43.298540218   21.804307485
   29.311224350   43.390865616   21.676791918
   29.315471354   43.482799655   21.616200637
   29.319718357   43.574468813   21.552096690
   29.323965361   43.665858716   21.484737129
   29.328212365   43.756956093   21.414384756
   29.332459369   43.847748803   21.341308087
   29.336706372   43.938225855   21.265781276
   29.340953376   44.028377435   21.188083990
   29.345200380   44.118052347   21.042440308
   29.349447383   44.207257325   20.965701143
   29.353694387   44.296132946   20.887391437
   29.357941391   44.384673205   20.807825199
   29.362188395   44.472873439   20.727320098
   29.366435398   44.560730342   20.646197099
   29.370682402   44.648241975   20.564780060
   29.374929406   44.735407782   20.483395289
   29.379176410   44.822228598   20.402371061
   29.383423413   44.908706652   20.322037101
   29.387670417   44.994845578   20.242724027
   29.391917421   45.080650415   20.164762765
   29.396164425   45.166127605   20.088483925
   29.400411428   45.251192257   19.947343231
   29.404658432   45.335764706   19.879904658
   29.408905436   45.420055704   19.814858905
   29.413152439   45.504068621   19.684281279
   29.417399443   45.587550680   19.629599948
   29.421646447   45.670806996   19.578031240
   29.425893451   45.753851506   19.529911328
   29.430140454   45.836699557   19.485569075
   29.434387458   45.919254389   19.378789703
   29.438634462   46.001488059   19.347423974
   29.442881466   46.083371939   19.255799546
   29.447128469   46.165111912   19.237978437
   29.451375473   46.246786233   19.224933561
   29.455622477   46.328415823   19.216961399
   29.459869481   46.410022829   19.214344694
   29.464116484   46.491397785   19.145192484
   29.468363488   46.572713487   19.148964555
   29.472610492   46.654057434   19.158529429
   29.476857495   46.735454669   19.174091273
   29.481104499   46.816931064   19.195836714
   29.485351503   46.898513243   19.223934293
   29.489598507   46.980036683   19.193277257
   29.493845510   47.061645212   19.238899982
   29.498092514   47.143461213   19.290999402
   29.502339518   47.225451791   19.280312089
   29.506586522   47.307461374   19.340726469
   29.510833525   47.389548327   19.336047474
   29.515080529   47.471811260   19.404255413
   29.519327533   47.554376897   19.478593173
   29.523574537   47.637271205   19.559025651
   29.527821540   47.720519954   19.645494897
   29.532068544   47.804148618   19.737920138
   29.536315548   47.888182281   19.836197854
   29.540562551   47.972429080   19.875347822
   29.544809555   48.057079876   19.989295363
   29.549056559   48.142225583   20.108383739
   29.553303563   48.227714005   20.166881266
   29.557550566   48.313635537   20.231859561
   29.561797570   48.399860623   20.373924633
   29.566044574   48.486697139   20.519756721
   29.570291578   48.573931293   20.604477423
   29.574538581   48.661770949   20.761472735
   29.578785585   48.750283273   20.921204998
   29.583032589   48.839479300   21.083394329
   29.587279593   48.929368838   21.247742088
   29.591526596   49.019960388   21.413931881
   29.595773600   49.111261072   21.581630616
   29.600020604   49.203276563   21.750489612
   29.604267607   49.296011022   21.920145766
   29.608514611   49.389467041   22.090222768
   29.612761615   49.483645586   22.260332354
   29.617008619   49.578545952   22.430075616
   29.621255622   49.674165720   22.599044339
   29.625502626   49.770500718   22.766822376
   29.629749630   49.867527020   22.864895593
   29.633996634   49.964993420   23.033580943
   29.638243637   50.063170536   23.199517005
   29.642490641   50.162045805   23.362284846
   29.646737645   50.261604878   23.521464246
   29.650984649   50.361831623   23.676635213
   29.655231652   50.462708128   23.827379498
   29.659478656   50.564214708   23.973282111
   29.663725660   50.666329930   24.113932834
   29.667972663   50.768811232   24.115734666
   29.672219667   50.871526056   24.253620070
   29.676466671   50.974802518   24.316289184
   29.680713675   51.078348755   24.444431498
   29.684960678   51.182422455   24.564629575
   29.689207682   51.286955466   24.608739022
   29.693454686   51.391701261   24.716678999
   29.697701690   51.496886226   24.815510320
   29.701948693   51.602471138   24.904981063
   29.706195697   51.708415736   24.984855642
   29.710442701   51.814678794   25.054916022
   29.714689705   51.921218203   25.114962876
   29.718936708   52.027991045   25.164816678
   29.723183712   52.134953688   25.204318734
   29.727430716   52.242061867   25.233332139
   29.731677719   52.349270788   25.251742669
   29.735924723   52.456535219   25.259459592
   29.740171727   52.563809593   25.256416400
   29.744418731   52.671048115   25.242571471
   29.748665734   52.778204867   25.217908634
   29.752912738   52.885233917   25.182437661
   29.757159742   52.992089430   25.136194669
   29.761406746   53.098566579   25.013452797
   29.765653749   53.204668546   24.950303379
   29.769900753   53.310479391   24.876381613
   29.774147757   53.415952920   24.723449179
   29.778394761   53.520745255   24.623610093
   29.782641764   53.625091143   24.513243030
   29.786888768   53.728946331   24.392568298
   29.791135772   53.832267554   24.261831347
   29.795382775   53.934809347   24.056233112
   29.799629779   54.036670379   23.910585291
   29.803876783   54.137892663   23.755491026
   29.808123787   54.238436827   23.591305832
   29.812370790   54.338265054   23.418406997
   29.816617794   54.437341178   23.237192805
   29.820864798   54.535383736   22.983727624
   29.825111802   54.632590158   22.791492447
   29.829358805   54.728964553   22.591989110
   29.833605809   54.824246510   22.321081567
   29.837852813   54.918604319   22.112870701
   29.842099817   55.012037563   21.830693389
   29.846346820   55.104297634   21.615525992
   29.850593824   55.195632636   21.395155653
   29.854840828   55.286021701   21.170162736
   29.859087831   55.375446445   20.941135724
   29.863334835   55.463890996   20.708669897
   29.867581839   55.551342024   20.473365968
   29.871828843   55.637788758   20.235828713
   29.876075846   55.723223002   19.996665560
   29.880322850   55.807639144   19.756485185
   29.884569854   55.891034156   19.515896077
   29.888816858   55.973407592   19.275505113
   29.893063861   56.054761576   19.035916122
   29.897310865   56.135100789   18.797728455
   29.901557869   56.214432446   18.561535566
   29.905804873   56.292766265   18.327923601
   29.910051876   56.370114438   18.097470004
   29.914298880   56.446491586   17.870742148
   29.918545884   56.521914717   17.648295989
   29.922792887   56.596403175   17.430674746
   29.927039891   56.669978579   17.218407622
   29.931286895   56.742573071   16.945117629
   29.935533899   56.814099874   16.681542326
   29.939780902   56.884552532   16.497128474
   29.944027906   56.954236193   16.319485996
   29.948274910   57.023180620   16.149084652
   29.952521914   57.091417525   15.986372181
   29.956768917   57.158980472   15.831773388
   29.961015921   57.225904781   15.685689279
   29.965262925   57.292227422   15.548496273
   29.969509929   57.357986910   15.420545459
   29.973756932   57.423223196   15.302161943
   29.978003936   57.487837620   15.127540114
   29.982250940   57.551881326   15.033601120
   29.986497943   57.615547455   14.949772733
   29.990744947   57.678603209   14.812409301
   29.994991951   57.741383379   14.753770044
   29.999238955   57.803936639   14.705581968
   30.003485958   57.866263469   14.600338342
   30.007732962   57.928220069   14.578029803
   30.011979966   57.990104309   14.566278421
   30.016226970   58.051961210   14.565166133
   30.020473973   58.113836075   14.574744587
   30.024720977   58.175774366   14.595035379
   30.028967981   58.237821570   14.626030374
   30.033214985   58.300023079   14.667692084
   30.037461988   58.362424064   14.719954125
   30.041708992   58.425069353   14.782721729
   30.045955996   58.488003313   14.855872333
   30.050202999   58.551269732   14.939256221
   30.054450003   58.614911705   15.032697229
   30.058697007   58.678971527   15.135993513
   30.062944011   58.743490579   15.248918362
   30.067191014   58.808509230   15.371221075
   30.071438018   58.873847188   15.437824298
   30.075685022   58.939715730   15.582401854
   30.079932026   59.006215870   15.735204406
   30.084179029   59.073381861   15.895909147
   30.088426033   59.141047099   15.999041509
   30.092673037   59.209374607   16.178887705
   30.096920041   59.278479971   16.365287729
   30.101167044   59.348390224   16.557861844
   30.105414048   59.419130755   16.756214929
   30.109661052   59.490725241   16.959937754
   30.113908055   59.563195598   17.168608261
   30.118155059   59.636561919   17.381792876
   30.122402063   59.710842439   17.599047818
   30.126649067   59.786053485   17.819920427
   30.130896070   59.862209446   18.043950492
   30.135143074   59.939322745   18.270671581
   30.139390078   60.017403809   18.499612368
   30.143637082   60.096461060   18.730297955
   30.147884085   60.176500895   18.962251185
   30.152131089   60.257527681   19.194993939
   30.156378093   60.339543758   19.428048420
   30.160625097   60.422549437   19.660938418
   30.164872100   60.506543012   19.893190549
   30.169119104   60.591520778   20.124335468
   30.173366108   60.677328716   20.287941892
   30.177613111   60.763985183   20.519919596
   30.181860115   60.851621174   20.749147986
   30.186107119   60.940224103   20.975199743
   30.190354123   61.029779587   21.197656561
   30.194601126   61.120271489   21.416110163
   30.198848130   61.211657467   21.562177807
   30.203095134   61.303688031   21.776000441
   30.207342138   61.396615283   21.984388221
   30.211589141   61.490415406   22.186996807
   30.215836145   61.585063149   22.383495639
   30.220083149   61.680531888   22.573568661
   30.224330153   61.776793687   22.756915001
   30.228577156   61.873819367   22.933249590
   30.232824160   61.971578572   23.102303722
   30.237071164   62.070039843   23.263825562
   30.241318167   62.168961373   23.352609629
   30.245565171   62.268461784   23.502753696
   30.249812175   62.368581976   23.644448489
   30.254059179   62.469285708   23.777527680
   30.258306182   62.570536066   23.901842820
   30.262553186   62.672295547   24.017263499
   30.266800190   62.774307341   24.058861458
   30.271047194   62.876704658   24.160537839
   30.275294197   62.979513760   24.252771118
   30.279541201   63.082694446   24.335517605
   30.283788205   63.186206360   24.408750950
   30.288035209   63.290009077   24.472461972
   30.292282212   63.394062165   24.526658433
   30.296529216   63.498111619   24.506464610
   30.300776220   63.602278243   24.546089955
   30.305023223   63.706592616   24.576056068
   30.309270227   63.811013894   24.596449410
   30.313517231   63.915501631   24.607370916
   30.317764235   64.020015839   24.608935506
   30.322011238   64.124517048   24.601271558
   30.326258242   64.228966358   24.584520340
   30.330505246   64.333325499   24.558835417
   30.334752250   64.437556876   24.524382021
   30.338999253   64.541623619   24.481336396
   30.343246257   64.645489630   24.429885122
   30.347493261   64.749119623   24.370224405
   30.351740265   64.852479166   24.302559367
   30.355987268   64.955534714   24.227103302
   30.360234272   65.058253645   24.144076934
   30.364481276   65.160604289   24.053707651
   30.368728279   65.262555953   23.956228750
   30.372975283   65.364031510   23.784266725
   30.377222287   65.464819744   23.677821039
   30.381469291   65.565141674   23.564718106
   30.385716294   65.664969585   23.445221722
   30.389963298   65.764276887   23.319597161
   30.394210302   65.863038118   23.188110451
   30.398457306   65.961228948   23.051027657
   30.402704309   66.058826173   22.908614192
   30.406951313   66.155688513   22.694691746
   30.411198317   66.251760805   22.546869189
   30.415445321   66.346955901   22.329745800
   30.419692324   66.441467513   22.176903943
   30.423939328   66.535320255   22.019517227
   30.428186332   66.628495413   21.857861113
   30.432433335   66.720975428   21.692205021
   30.436680339   66.812743874   21.522811881
   30.440927343   66.903785425   21.349937708
   30.445174347   66.994085829   21.173831227
   30.449421350   67.083631872   20.994733516
   30.453668354   67.172148379   20.748784564
   30.457915358   67.259887120   20.568714866
   30.462162362   67.346855543   20.386064423
   30.466409365   67.433043164   20.201055097
   30.470656369   67.518440418   20.013899323
   30.474903373   67.603038623   19.824800008
   30.479150377   67.686829940   19.633950451
   30.483397380   67.769807328   19.441534315
   30.487644384   67.851964507   19.247725627
   30.491891388   67.933295915   19.052688809
   30.496138391   68.013796669   18.856578755
   30.500385395   68.093462523   18.659540927
   30.504632399   68.172289829   18.461711497
   30.508879403   68.250275498   18.263217503
   30.513126406   68.327416961   18.064177051
   30.517373410   68.403712134   17.864699526
   30.521620414   68.479106258   17.597366436
   30.525867418   68.553427301   17.401836512
   30.530114421   68.626916973   17.205872985
   30.534361425   68.699573631   17.009567602
   30.538608429   68.771396003   16.813004226
   30.542855433   68.842383158   16.616259194
   30.547102436   68.912534474   16.419401696
   30.551349440   68.981849608   16.222494156
   30.555596444   69.050328469   16.025592633
   30.559843447   69.117971191   15.828747223
   30.564090451   69.184778109   15.632002472
   30.568337455   69.250749735   15.435397792
   30.572584459   69.315886740   15.238967873
   30.576831462   69.380189933   15.042743109
   30.581078466   69.443660241   14.846750006
   30.585325470   69.506298699   14.651011597
   30.589572474   69.568106432   14.455547851
   30.593819477   69.629084644   14.260376067
   30.598066481   69.689234607   14.065511270
   30.602313485   69.748557655   13.870966589
   30.606560489   69.807055171   13.676753627
   30.610807492   69.864728586   13.482882815
   30.615054496   69.921579376   13.289363754
   30.619301500   69.977609052   13.096205545
   30.623548503   70.032819167   12.903417092
   30.627795507   70.087211310   12.711007402
   30.632042511   70.140787108   12.518985853
   30.636289515   70.193548232   12.327362452
   30.640536518   70.245496396   12.136148071
   30.644783522   70.296633361   11.945354666
   30.649030526   70.346960942   11.754995466
   30.653277530   70.396481015   11.565085158
   30.657524533   70.445195520   11.375640033
   30.661771537   70.493106471   11.186678127
   30.666018541   70.540215960   10.998219332
   30.670265545   70.586526171   10.810285492
   30.674512548   70.632039383   10.622900471
   30.678759552   70.676757980   10.436090216
   30.683006556   70.720684464   10.249882782
   30.687253559   70.763821457   10.064308356
   30.691500563   70.806171716    9.879399249
   30.695747567   70.847738139    9.695189881
   30.699994571   70.888498490    9.443744196
   30.704241574   70.928227637    9.265600385
   30.708488578   70.966969692    9.023389542
   30.712735582   71.004752652    8.785160614
   30.716982586   71.041706755    8.617299075
   30.721229589   71.077948327    8.449630283
   30.725476593   71.113478375    8.282242198
   30.729723597   71.148298276    8.115222436
   30.733970601   71.182409780    7.948658185
   30.738217604   71.215815005    7.782636104
   30.742464608   71.248516438    7.617242220
   30.746711612   71.280516928    7.452561817
   30.750958615   71.311819684    7.288679326
   30.755205619   71.342428272    7.125678202
   30.759452623   71.372346612    6.963640810
   30.763699627   71.401578968    6.802648297
   30.767946630   71.430129950    6.642780471
   30.772193634   71.458004499    6.484115679
   30.776440638   71.485207888    6.326730682
   30.780687642   71.511745714    6.170700532
   30.784934645   71.537623887    6.016098452
   30.789181649   71.562848622    5.862995723
   30.793428653   71.587426437    5.711461563
   30.797675657   71.611364135    5.561563022
   30.801922660   71.634668802    5.413364875
   30.806169664   71.657347792    5.266929520
   30.810416668   71.679408721    5.122316886
   30.814663671   71.700859452    4.979584339
   30.818910675   71.721708087    4.838786607
   30.823157679   71.741962954    4.699975696
   30.827404683   71.761632598    4.563200828
   30.831651686   71.780725764    4.428508377
   30.835898690   71.799251391    4.295941813
   30.840145694   71.817218593    4.165541660
   30.844392698   71.834636653    4.037345458
   30.848639701   71.851515005    3.911387729
   30.852886705   71.867863223    3.787699957
   30.857133709   71.883691010    3.666310575
   30.861380713   71.899008182    3.547244957
   30.865627716   71.913824657    3.430525423
   30.869874720   71.928150440    3.316171241
   30.874121724   71.941995612    3.204198654
   30.878368727   71.955147237    3.029875084
   30.882615731   71.967796047    2.927061428
   30.886862735   71.980012757    2.826394095
   30.891109739   71.991806524    2.727891690
   30.895356742   72.003186576    2.631569374
   30.899603746   72.014162197    2.537438939
   30.903850750   72.024742716    2.445508883
   30.908097754   72.034937491    2.355784501
   30.912344757   72.044755893    2.268267968
   30.916591761   72.054144922    2.115589820
   30.920838765   72.062962279    2.037001601
   30.925085769   72.071263050    1.894998311
   30.929332772   72.079161155    1.824654576
   30.933579776   72.086764032    1.755972231
   30.937826780   72.094078767    1.688964439
   30.942073783   72.101112493    1.623640798
   30.946320787   72.107872377    1.560007486
   30.950567791   72.114365605    1.498067414
   30.954814795   72.120599370    1.437820372
   30.959061798   72.126580855    1.379263183
   30.963308802   72.132317225    1.322389854
   30.967555806   72.137815616    1.267191727
   30.971802810   72.143083117    1.213657631
   30.976049813   72.148126769    1.161774036
   30.980296817   72.152953549    1.111525194
   30.984543821   72.157570362    1.062893294
   30.988790825   72.161984034    1.015858605
   30.993037828   72.166201303    0.970399616
   30.997284832   72.170228813    0.926493179
   31.001531836   72.174073106    0.884114647
   31.005778839   72.177740616    0.843238003
   31.010025843   72.181237664    0.803835997
   31.014272847   72.184570452    0.765880266
   31.018519851   72.187745062    0.729341459
   31.022766854   72.190767447    0.694189359
   31.027013858   72.193643431    0.660392990
   31.031260862   72.196378705    0.627920733
   31.035507866   72.198978824    0.596740429
   31.039754869   72.201449205    0.566819480
   31.044001873   72.203795129    0.538124945
   31.048248877   72.206021732    0.510623634
   31.052495881   72.208134012    0.484282191
   31.056742884   72.210136823    0.459067181
   31.060989888   72.212034879    0.434945163
   31.065236892   72.213832751    0.411882769
   31.069483895   72.215534867    0.389846768
   31.073730899   72.217145518    0.368804133
   31.077977903   72.218668852    0.348722100
   31.082224907   72.220108880    0.329568222
   31.086471910   72.221469476    0.311310424
   31.090718914   72.222754377    0.293917048
   31.094965918   72.223967189    0.277356895
   31.099212922   72.225111385    0.261599269
   31.103459925   72.226190308    0.246614005
   31.107706929   72.227207177    0.232371509
   31.111953933   72.228165084    0.218842781
   31.116200937   72.229067000    0.205999443
   31.120447940   72.229915776    0.193813758
   31.124694944   72.230714148    0.182258650
   31.128941948   72.231464738    0.171307723
   31.133188951   72.232170056    0.160935269
   31.137435955   72.232832506    0.151116279
   31.141682959   72.233454388    0.141826454
   31.145929963   72.234037897    0.133042208
   31.150176966   72.234585133    0.124740671
   31.154423970   72.235098097    0.116899693
   31.158670974   72.235578701    0.109497837
   31.162917978   72.236028765    0.102514385
   31.167164981   72.236450023    0.095929324
   31.171411985   72.236844126    0.089723349
   31.175658989   72.237212644    0.083877849
   31.179905993   72.237557070    0.078374903
   31.184152996   72.237878822    0.073197267
   31.188400000   72.238175832   -0.000000000
