# Supplementary material for: Finite-Temperature Evolution of Frenkel Defects in Hybrid Perovskites: Healing and Lead-Methylammonium Antisite Pairs
Source: ACS Appl Mater Interfaces. 2026 Apr 9;18(15):22071–80. doi: 10.1021/acsami.6c02743 (PMC13107386; doi:10.1021/acsami.6c02743)
Supplement: Supplementary file 2 [file am6c02743_si_002.zip › supporting/fig1-3/iodine/healing/log.vmd]

# VMD for LINUXAMD64, version 1.9.4a55 (October 19, 2021)
# Log file 'log.vmd', created by user jgor
rotate x by 0.333333
rotate x by 0.133333
rotate x by 4.000000
rotate y by 0.333333
rotate x by 1.600000
rotate y by 0.133333
rotate x by 1.666667
rotate x by 0.666667
rotate x by 1.666667
rotate x by 0.666667
rotate x by 1.000000
rotate x by 0.400000
rotate x by 1.333333
rotate x by 0.533333
rotate x by 0.333333
rotate x by 0.133333
rotate x by 1.000000
rotate x by 0.400000
rotate x by 0.333333
rotate x by 0.133333
rotate x by 1.000000
rotate x by 0.400000
rotate x by 0.333333
rotate x by 0.133333
rotate x by 0.333333
rotate y by -0.333333
rotate x by 0.133333
rotate y by -0.133333
rotate x by 1.000000
rotate x by 0.400000
rotate x by 1.000000
rotate y by -0.666667
rotate x by 0.400000
rotate y by -0.266667
rotate x by 0.333333
rotate x by 0.133333
rotate x by 0.333333
rotate x by 0.133333
rotate y by -0.333333
rotate y by -0.133333
rotate x by 0.333333
rotate x by 0.133333
rotate x by 0.666667
rotate x by 0.266667
rotate x by 0.666667
rotate x by 0.266667
rotate x by 1.333333
rotate x by 0.533333
rotate x by 0.666667
rotate x by 0.266667
rotate x by 1.000000
rotate x by 0.400000
rotate x by 1.000000
rotate x by 0.400000
rotate x by 0.666667
rotate x by 0.266667
rotate x by 1.000000
rotate x by 0.400000
rotate x by 0.666667
rotate x by 0.266667
rotate x by 0.666667
rotate x by 0.266667
rotate x by 1.000000
rotate x by 0.400000
rotate x by 0.666667
rotate x by 0.266667
rotate x by 1.333333
rotate x by 0.533333
rotate x by 1.333333
rotate x by 0.533333
rotate x by 0.666667
rotate x by 0.266667
rotate x by 1.000000
rotate y by -0.333333
rotate x by 0.400000
rotate y by -0.133333
rotate x by 1.000000
rotate x by 0.400000
rotate x by 0.333333
rotate x by 0.133333
rotate x by 1.333333
rotate x by 0.533333
rotate x by 0.666667
rotate x by 0.266667
rotate x by 1.000000
rotate y by -0.333333
rotate x by 0.400000
rotate y by -0.133333
rotate x by 1.333333
rotate x by 0.533333
rotate x by 0.333333
rotate x by 0.133333
rotate x by 1.000000
rotate x by 0.400000
rotate x by 0.666667
rotate x by 0.266667
rotate x by 1.000000
rotate x by 0.400000
rotate x by 1.000000
rotate x by 0.400000
rotate x by 0.666667
rotate x by 0.266667
rotate x by 1.333333
rotate x by 0.533333
rotate x by 1.000000
rotate y by 0.333333
rotate x by 0.400000
rotate y by 0.133333
rotate x by 0.666667
rotate x by 0.266667
rotate x by 0.666667
rotate y by 0.333333
rotate x by 0.266667
rotate y by 0.133333
rotate x by 0.333333
rotate y by 0.333333
rotate x by 0.133333
rotate y by 0.133333
rotate x by 0.333333
rotate y by 0.333333
rotate x by 0.133333
rotate y by 0.133333
rotate x by 1.333333
rotate x by 0.533333
rotate x by 0.333333
rotate x by 0.133333
rotate x by 0.666667
rotate y by 0.333333
rotate x by 0.266667
rotate y by 0.133333
rotate x by 0.333333
rotate y by 0.666667
rotate x by 0.133333
rotate y by 0.266667
rotate y by 0.333333
rotate y by 0.133333
rotate x by 0.333333
rotate x by 0.133333
rotate x by 0.333333
rotate x by 0.133333
rotate x by 0.333333
rotate y by 0.333333
rotate x by 0.133333
rotate y by 0.133333
rotate x by 0.333333
rotate x by 0.133333
rotate y by 0.333333
rotate y by 0.133333
rotate x by 0.333333
rotate y by 0.666667
rotate x by 0.133333
rotate y by 0.266667
rotate x by 0.333333
rotate x by 0.133333
rotate x by 0.333333
rotate x by 0.133333
rotate x by 0.333333
rotate y by 0.333333
rotate x by 0.133333
rotate y by 0.133333
rotate x by 0.666667
rotate y by 0.333333
rotate x by 0.266667
rotate y by 0.133333
rotate y by 0.333333
rotate y by 0.133333
rotate x by 0.333333
rotate x by 0.133333
rotate x by 0.333333
rotate x by 0.133333
rotate x by 0.666667
rotate y by 0.333333
rotate x by 0.266667
rotate y by 0.133333
rotate x by 0.333333
rotate x by 0.133333
rotate x by 0.333333
rotate x by 0.133333
rotate x by 0.333333
rotate x by 0.133333
rotate x by 0.333333
rotate x by 0.133333
rotate x by 0.333333
rotate x by 0.133333
rotate x by 1.000000
rotate x by 0.400000
rotate x by 0.333333
rotate x by 0.133333
rotate x by 0.333333
rotate x by 0.133333
rotate x by 0.666667
rotate x by 0.266667
rotate x by 0.333333
rotate x by 0.133333
rotate x by 0.333333
rotate x by 0.133333
rotate x by 0.666667
rotate y by -0.333333
rotate x by 0.266667
rotate y by -0.133333
rotate x by 0.333333
rotate x by 0.133333
rotate x by 0.333333
rotate x by 0.133333
rotate x by 0.333333
rotate x by 0.133333
rotate x by 0.666667
rotate x by 0.266667
rotate x by 0.333333
rotate y by -0.333333
rotate x by 0.133333
rotate y by -0.133333
rotate x by 0.333333
rotate y by -0.333333
rotate x by 0.133333
rotate y by -0.133333
rotate x by 1.000000
rotate x by 0.400000
rotate x by 0.333333
rotate x by 0.133333
rotate x by 0.333333
rotate x by 0.133333
rotate x by 0.333333
rotate x by 0.133333
rotate x by 0.333333
rotate x by 0.133333
rotate x by 0.333333
rotate x by 0.133333
rotate x by 0.666667
rotate x by 0.266667
rotate x by 0.333333
rotate x by 0.133333
rotate x by 1.000000
rotate y by -0.333333
rotate x by 0.400000
rotate y by -0.133333
rotate x by 0.333333
rotate x by 0.133333
rotate x by 0.333333
rotate x by 0.133333
rotate x by 0.333333
rotate x by 0.133333
rotate x by 0.333333
rotate x by 0.133333
rotate y by -0.333333
rotate y by -0.133333
rotate x by 0.333333
rotate x by 0.133333
rotate x by -0.333333
rotate x by -0.133333
rotate x by -2.000000
rotate y by -0.333333
rotate x by -0.800000
rotate y by -0.133333
rotate y by -0.333333
rotate y by -0.133333
rotate x by -0.333333
rotate y by -0.333333
rotate x by -0.133333
rotate y by -0.133333
rotate x by -1.000000
rotate y by -0.333333
rotate x by -0.400000
rotate y by -0.133333
rotate x by -0.333333
rotate x by -0.133333
rotate y by -0.333333
rotate y by -0.133333
rotate y by -1.333333
rotate y by -0.533333
rotate x by -1.000000
rotate y by -0.666667
rotate x by -0.400000
rotate y by -0.266667
rotate y by -0.333333
rotate y by -0.133333
rotate y by -1.000000
rotate y by -0.400000
rotate x by -0.333333
rotate y by -0.333333
rotate x by -0.133333
rotate y by -0.133333
rotate y by -0.333333
rotate y by -0.133333
rotate y by -1.000000
rotate y by -0.400000
rotate y by -0.333333
rotate y by -0.133333
rotate x by -0.333333
rotate y by -1.000000
rotate x by -0.133333
rotate y by -0.400000
rotate y by -0.333333
rotate y by -0.133333
rotate x by -0.666667
rotate y by -1.000000
rotate x by -0.266667
rotate y by -0.400000
rotate x by -0.333333
rotate y by -1.666667
rotate x by -0.133333
rotate y by -0.666667
rotate y by -1.000000
rotate y by -0.400000
rotate y by -0.666667
rotate y by -0.266667
rotate y by -1.000000
rotate y by -0.400000
rotate y by -1.000000
rotate y by -0.400000
rotate y by -1.333333
rotate y by -0.533333
rotate y by -0.666667
rotate y by -0.266667
rotate y by -1.000000
rotate y by -0.400000
rotate x by -0.666667
rotate y by -1.666667
rotate x by -0.266667
rotate y by -0.666667
rotate x by -0.333333
rotate y by -1.666667
rotate x by -0.133333
rotate y by -0.666667
rotate x by -0.666667
rotate y by -2.000000
rotate x by -0.266667
rotate y by -0.800000
rotate y by -2.000000
rotate y by -0.800000
rotate y by -2.000000
rotate y by -0.800000
rotate y by -1.666667
rotate y by -0.666667
rotate x by -1.000000
rotate y by -2.333333
rotate x by -0.400000
rotate y by -0.933333
rotate x by -0.333333
rotate y by -1.000000
rotate x by -0.133333
rotate y by -0.400000
rotate x by -0.333333
rotate y by -1.000000
rotate x by -0.133333
rotate y by -0.400000
rotate y by -0.666667
rotate y by -0.266667
rotate y by -1.333333
rotate y by -0.533333
rotate y by -1.000000
rotate y by -0.400000
rotate y by -1.333333
rotate y by -0.533333
rotate y by -0.666667
rotate y by -0.266667
rotate y by -1.333333
rotate y by -0.533333
rotate y by -1.000000
rotate y by -0.400000
rotate y by -1.333333
rotate y by -0.533333
rotate y by -0.666667
rotate y by -0.266667
rotate y by -1.000000
rotate y by -0.400000
rotate y by -1.000000
rotate y by -0.400000
rotate y by -1.000000
rotate y by -0.400000
rotate y by -0.666667
rotate y by -0.266667
rotate y by -1.333333
rotate y by -0.533333
rotate y by -1.666667
rotate y by -0.666667
rotate x by 0.333333
rotate y by -1.000000
rotate x by 0.133333
rotate y by -0.400000
rotate x by 1.000000
rotate y by -1.333333
rotate x by 0.400000
rotate y by -0.533333
rotate y by -1.333333
rotate y by -0.533333
rotate x by 0.333333
rotate y by -1.333333
rotate x by 0.133333
rotate y by -0.533333
rotate x by 0.333333
rotate y by -1.666667
rotate x by 0.133333
rotate y by -0.666667
rotate y by -1.333333
rotate y by -0.533333
rotate x by 0.333333
rotate y by -1.666667
rotate x by 0.133333
rotate y by -0.666667
rotate y by -1.333333
rotate y by -0.533333
rotate x by 0.333333
rotate y by -1.333333
rotate x by 0.133333
rotate y by -0.533333
rotate y by -1.333333
rotate y by -0.533333
rotate y by -1.333333
rotate y by -0.533333
rotate y by -1.333333
rotate y by -0.533333
rotate y by -1.333333
rotate y by -0.533333
rotate y by -0.666667
rotate y by -0.266667
rotate y by -1.333333
rotate y by -0.533333
rotate x by 0.333333
rotate y by -0.666667
rotate x by 0.133333
rotate y by -0.266667
rotate x by 0.333333
rotate y by -0.666667
rotate x by 0.133333
rotate y by -0.266667
rotate x by 0.333333
rotate y by -0.333333
rotate x by 0.133333
rotate y by -0.133333
rotate y by -0.333333
rotate y by -0.133333
rotate y by 0.333333
rotate y by 0.133333
rotate y by 1.666667
rotate y by 0.666667
rotate y by 2.000000
rotate y by 0.800000
rotate y by 1.000000
rotate y by 0.400000
rotate y by 1.000000
rotate y by 0.400000
rotate y by 0.333333
rotate y by 0.133333
rotate y by 0.666667
rotate y by 0.266667
rotate y by 0.333333
rotate y by 0.133333
rotate y by 0.333333
rotate y by 0.133333
rotate y by 0.333333
rotate y by 0.133333
rotate y by 0.333333
rotate y by 0.133333
rotate x by 0.333333
rotate x by 0.133333
rotate x by 1.666667
rotate y by -1.333333
rotate x by 0.666667
rotate y by -0.533333
rotate z by -0.333333
rotate z by -0.133333
rotate z by 0.333333
rotate z by 0.133333
rotate z by 0.666667
rotate z by 0.266667
rotate z by 1.000000
rotate z by 0.400000
rotate z by 0.666667
rotate z by 0.266667
rotate z by 0.333333
rotate z by 0.133333
rotate z by 0.333333
rotate z by 0.133333
rotate z by 0.333333
rotate z by 0.133333
rotate z by 0.333333
rotate z by 0.133333
rotate z by 0.333333
rotate z by 0.133333
rotate z by 0.666667
rotate z by 0.266667
rotate x by -0.333333
rotate x by -0.133333
rotate y by -0.333333
rotate y by -0.133333
rotate x by -1.333333
rotate y by -1.000000
rotate x by -0.533333
rotate y by -0.400000
rotate x by -1.333333
rotate y by -0.666667
rotate x by -0.533333
rotate y by -0.266667
rotate x by -0.333333
rotate y by -0.333333
rotate x by -0.133333
rotate y by -0.133333
rotate x by -0.333333
rotate x by -0.133333
rotate y by -0.333333
rotate y by -0.133333
rotate x by -0.333333
rotate x by -0.133333
rotate x by -0.333333
rotate x by -0.133333
rotate x by -0.333333
rotate y by -0.333333
rotate x by -0.133333
rotate y by -0.133333
rotate x by -0.333333
rotate y by -0.333333
rotate x by -0.133333
rotate y by -0.133333
rotate y by -0.333333
rotate y by -0.133333
rotate x by -0.666667
rotate x by -0.266667
rotate x by -0.666667
rotate x by -0.266667
rotate y by -0.333333
rotate y by -0.133333
rotate y by -0.333333
rotate y by -0.133333
rotate y by -0.666667
rotate y by -0.266667
rotate x by -0.333333
rotate y by -0.666667
rotate x by -0.133333
rotate y by -0.266667
rotate y by -0.333333
rotate y by -0.133333
rotate y by -0.333333
rotate y by -0.133333
rotate y by -0.333333
rotate y by -0.133333
rotate x by 0.333333
rotate y by -0.666667
rotate x by 0.133333
rotate y by -0.266667
rotate y by -0.333333
rotate y by -0.133333
rotate y by -0.333333
rotate y by -0.133333
rotate x by 0.333333
rotate y by -0.333333
rotate x by 0.133333
rotate y by -0.133333
rotate y by -0.333333
rotate y by -0.133333
rotate y by -0.333333
rotate y by -0.133333
rotate x by 0.333333
rotate x by 0.133333
rotate x by 0.333333
rotate x by 0.133333
rotate x by 0.333333
rotate x by 0.133333
rotate x by 0.333333
rotate y by 1.000000
rotate x by 0.133333
rotate y by 0.400000
rotate x by 0.666667
rotate y by 0.333333
rotate x by 0.266667
rotate y by 0.133333
rotate y by 0.666667
rotate y by 0.266667
rotate y by 0.333333
rotate y by 0.133333
rotate y by 0.333333
rotate y by 0.133333
rotate y by 0.333333
rotate y by 0.133333
rotate y by 0.333333
rotate y by 0.133333
rotate y by 0.333333
rotate y by 0.133333
rotate x by -0.333333
rotate x by -0.133333
rotate y by 0.333333
rotate y by 0.133333
rotate y by 0.333333
rotate y by 0.133333
rotate y by 0.333333
rotate y by 0.133333
rotate y by 0.333333
rotate y by 0.133333
rotate x by -0.333333
rotate x by -0.133333
rotate y by 0.333333
rotate y by 0.133333
rotate x by -0.333333
rotate x by -0.133333
rotate y by 0.333333
rotate y by 0.133333
rotate x by -0.333333
rotate x by -0.133333
rotate y by 0.333333
rotate y by 0.133333
rotate y by 0.666667
rotate y by 0.266667
rotate x by 0.333333
rotate x by 0.133333
rotate x by 0.333333
rotate x by 0.133333
rotate y by 0.333333
rotate y by 0.133333
rotate y by 0.333333
rotate y by 0.133333
rotate y by 0.333333
rotate y by 0.133333
rotate x by 0.333333
rotate y by 0.666667
rotate x by 0.133333
rotate y by 0.266667
rotate x by 0.333333
rotate y by 0.333333
rotate x by 0.133333
rotate y by 0.133333
rotate x by 0.333333
rotate x by 0.133333
rotate x by 0.333333
rotate x by 0.133333
rotate y by 0.333333
rotate y by 0.133333
rotate y by -0.333333
rotate y by -0.133333
rotate y by -0.666667
rotate y by -0.266667
rotate x by 0.333333
rotate x by 0.133333
rotate y by -0.333333
rotate y by -0.133333
rotate y by -1.000000
rotate y by -0.400000
rotate y by -0.333333
rotate y by -0.133333
rotate y by -0.333333
rotate y by -0.133333
rotate y by -0.666667
rotate y by -0.266667
rotate y by -0.333333
rotate y by -0.133333
rotate x by 0.333333
rotate x by 0.133333
rotate x by 0.333333
rotate x by 0.133333
rotate y by -0.666667
rotate y by -0.266667
rotate x by 0.333333
rotate y by -0.333333
rotate x by 0.133333
rotate y by -0.133333
rotate x by 0.333333
rotate y by -0.333333
rotate x by 0.133333
rotate y by -0.133333
rotate y by -0.333333
rotate y by -0.133333
rotate y by -0.666667
rotate y by -0.266667
rotate y by -0.333333
rotate y by -0.133333
rotate y by -0.333333
rotate y by -0.133333
rotate y by -0.333333
rotate y by -0.133333
rotate y by 0.333333
rotate y by 0.133333
rotate x by 0.333333
rotate y by 0.333333
rotate x by 0.133333
rotate y by 0.133333
rotate x by 0.333333
rotate y by 0.666667
rotate x by 0.133333
rotate y by 0.266667
rotate y by 0.333333
rotate y by 0.133333
rotate z by 0.666667
rotate z by 0.266667
rotate z by 0.666667
rotate z by 0.266667
rotate z by 0.333333
rotate z by 0.133333
rotate z by 0.333333
rotate z by 0.133333
rotate z by 0.666667
rotate z by 0.266667
rotate z by 0.666667
rotate z by 0.266667
rotate z by 0.333333
rotate z by 0.133333
rotate z by 0.666667
rotate z by 0.266667
rotate z by 0.333333
rotate z by 0.133333
rotate z by -0.333333
rotate z by -0.133333
rotate z by -0.333333
rotate z by -0.133333
rotate z by -0.666667
rotate z by -0.266667
rotate z by -0.333333
rotate z by -0.133333
rotate z by -0.333333
rotate z by -0.133333
rotate x by -0.333333
rotate x by -0.133333
rotate x by -1.333333
rotate y by 1.333333
rotate x by -0.533333
rotate y by 0.533333
rotate x by -0.333333
rotate y by 0.666667
rotate x by -0.133333
rotate y by 0.266667
rotate x by -0.666667
rotate y by 0.333333
rotate x by -0.266667
rotate y by 0.133333
rotate y by 0.333333
rotate y by 0.133333
rotate x by -0.333333
rotate x by -0.133333
rotate x by 0.333333
rotate x by 0.133333
rotate x by 0.666667
rotate y by -1.000000
rotate x by 0.266667
rotate y by -0.400000
rotate y by -1.333333
rotate y by -0.533333
rotate x by 0.333333
rotate y by -1.000000
rotate x by 0.133333
rotate y by -0.400000
rotate y by -0.333333
rotate y by -0.133333
rotate y by -0.666667
rotate y by -0.266667
rotate y by -0.333333
rotate y by -0.133333
rotate y by -0.333333
rotate y by -0.133333
rotate y by 0.333333
rotate y by 0.133333
rotate y by 2.333333
rotate y by 0.933333
rotate x by 1.000000
rotate y by 4.666667
rotate x by 0.400000
rotate y by 1.866667
rotate x by 1.000000
rotate y by 4.666667
rotate x by 0.400000
rotate y by 1.866667
rotate y by 1.333333
rotate y by 0.533333
rotate y by 0.333333
rotate y by 0.133333
rotate x by -0.666667
rotate y by -0.333333
rotate x by -0.266667
rotate y by -0.133333
rotate x by -3.000000
rotate y by -3.666667
rotate x by -1.200000
rotate y by -1.466667
rotate x by -1.000000
rotate y by -1.000000
rotate x by -0.400000
rotate y by -0.400000
rotate x by -1.666667
rotate y by -1.666667
rotate x by -0.666667
rotate y by -0.666667
rotate x by -0.333333
rotate y by -0.333333
rotate x by -0.133333
rotate y by -0.133333
rotate x by -1.333333
rotate y by -1.333333
rotate x by -0.533333
rotate y by -0.533333
rotate x by -0.666667
rotate y by -0.333333
rotate x by -0.266667
rotate y by -0.133333
rotate x by -1.000000
rotate y by -1.666667
rotate x by -0.400000
rotate y by -0.666667
rotate x by -1.000000
rotate y by -1.000000
rotate x by -0.400000
rotate y by -0.400000
rotate x by -1.000000
rotate y by -0.333333
rotate x by -0.400000
rotate y by -0.133333
rotate x by -1.000000
rotate y by -1.666667
rotate x by -0.400000
rotate y by -0.666667
rotate x by -0.333333
rotate x by -0.133333
rotate x by -0.333333
rotate y by -1.333333
rotate x by -0.133333
rotate y by -0.533333
rotate y by -0.333333
rotate y by -0.133333
rotate y by -0.333333
rotate y by -0.133333
rotate x by -0.333333
rotate x by -0.133333
rotate y by -0.333333
rotate y by -0.133333
rotate x by 2.666667
rotate y by -3.666667
rotate x by 1.066667
rotate y by -1.466667
rotate x by 0.333333
rotate y by -0.666667
rotate x by 0.133333
rotate y by -0.266667
rotate x by 0.666667
rotate y by -1.000000
rotate x by 0.266667
rotate y by -0.400000
rotate x by 0.333333
rotate y by -0.333333
rotate x by 0.133333
rotate y by -0.133333
rotate x by 0.333333
rotate x by 0.133333
rotate y by -0.333333
rotate y by -0.133333
rotate y by -0.666667
rotate y by -0.266667
rotate x by 0.333333
rotate x by 0.133333
rotate y by -0.333333
rotate y by -0.133333
rotate x by 0.666667
rotate y by -0.333333
rotate x by 0.266667
rotate y by -0.133333
rotate x by 0.333333
rotate y by -0.666667
rotate x by 0.133333
rotate y by -0.266667
rotate y by -0.333333
rotate y by -0.133333
rotate y by 0.333333
rotate y by 0.133333
rotate x by 0.333333
rotate y by 0.666667
rotate x by 0.133333
rotate y by 0.266667
rotate x by 0.666667
rotate y by 1.000000
rotate x by 0.266667
rotate y by 0.400000
rotate x by 0.666667
rotate y by 2.000000
rotate x by 0.266667
rotate y by 0.800000
rotate x by 1.666667
rotate y by 1.666667
rotate x by 0.666667
rotate y by 0.666667
rotate y by 1.333333
rotate y by 0.533333
rotate x by 0.333333
rotate y by 1.000000
rotate x by 0.133333
rotate y by 0.400000
rotate x by 0.666667
rotate y by 0.666667
rotate x by 0.266667
rotate y by 0.266667
rotate x by 0.333333
rotate y by 1.666667
rotate x by 0.133333
rotate y by 0.666667
rotate y by 0.666667
rotate y by 0.266667
rotate y by 0.333333
rotate y by 0.133333
rotate y by 0.333333
rotate y by 0.133333
rotate y by 0.666667
rotate y by 0.266667
rotate x by 0.333333
rotate x by 0.133333
rotate x by 1.000000
rotate x by 0.400000
rotate x by 0.333333
rotate x by 0.133333
rotate x by 1.000000
rotate x by 0.400000
rotate y by -0.333333
rotate y by -0.133333
rotate y by -0.666667
rotate y by -0.266667
rotate y by 0.333333
rotate y by 0.133333
rotate y by 0.333333
rotate y by 0.133333
rotate y by 0.333333
rotate y by 0.133333
rotate x by -0.333333
rotate y by 0.333333
rotate x by -0.133333
rotate y by 0.133333
rotate x by -0.333333
rotate y by 0.333333
rotate x by -0.133333
rotate y by 0.133333
rotate y by 0.333333
rotate y by 0.133333
rotate y by 0.333333
rotate y by 0.133333
rotate y by 0.333333
rotate y by 0.133333
rotate x by -0.333333
rotate x by -0.133333
rotate x by -0.333333
rotate x by -0.133333
rotate y by 0.333333
rotate y by 0.133333
rotate y by 0.333333
rotate y by 0.133333
rotate x by -0.333333
rotate x by -0.133333
rotate x by 0.333333
rotate x by 0.133333
rotate y by -0.333333
rotate y by -0.133333
rotate x by 0.333333
rotate x by 0.133333
rotate x by 0.333333
rotate x by 0.133333
rotate x by -0.333333
rotate x by -0.133333
rotate x by -2.000000
rotate x by -0.800000
rotate x by -0.333333
rotate x by -0.133333
rotate x by -0.333333
rotate x by -0.133333
rotate x by -0.333333
rotate x by -0.133333
rotate x by 0.333333
rotate x by 0.133333
rotate x by 0.333333
rotate x by 0.133333
rotate y by -0.333333
rotate y by -0.133333
rotate y by -0.333333
rotate y by -0.133333
rotate x by 0.333333
rotate x by 0.133333
rotate x by 0.333333
rotate y by 1.000000
rotate x by 0.133333
rotate y by 0.400000
rotate x by 0.333333
rotate x by 0.133333
rotate y by 0.333333
rotate y by 0.133333
rotate x by 0.333333
rotate x by 0.133333
rotate y by -0.333333
rotate y by -0.133333
rotate x by 2.000000
rotate y by -1.666667
rotate x by 0.800000
rotate y by -0.666667
rotate x by 1.333333
rotate x by 0.533333
rotate x by 0.666667
rotate y by -1.333333
rotate x by 0.266667
rotate y by -0.533333
rotate x by 1.000000
rotate x by 0.400000
rotate x by 1.666667
rotate y by -0.333333
rotate x by 0.666667
rotate y by -0.133333
rotate x by 1.000000
rotate y by -1.000000
rotate x by 0.400000
rotate y by -0.400000
rotate x by 1.333333
rotate y by -0.333333
rotate x by 0.533333
rotate y by -0.133333
rotate x by 1.666667
rotate y by -0.333333
rotate x by 0.666667
rotate y by -0.133333
rotate x by 1.333333
rotate y by -1.000000
rotate x by 0.533333
rotate y by -0.400000
rotate x by 1.666667
rotate x by 0.666667
rotate x by 1.333333
rotate y by -0.333333
rotate x by 0.533333
rotate y by -0.133333
rotate x by 1.333333
rotate x by 0.533333
rotate x by 0.666667
rotate y by -0.333333
rotate x by 0.266667
rotate y by -0.133333
rotate x by 1.000000
rotate y by -0.333333
rotate x by 0.400000
rotate y by -0.133333
rotate x by 0.666667
rotate y by -0.666667
rotate x by 0.266667
rotate y by -0.266667
rotate x by 0.333333
rotate x by 0.133333
rotate x by 0.666667
rotate x by 0.266667
rotate x by 0.333333
rotate x by 0.133333
rotate x by 1.000000
rotate y by -0.333333
rotate x by 0.400000
rotate y by -0.133333
rotate x by 0.333333
rotate x by 0.133333
rotate x by 0.333333
rotate x by 0.133333
rotate x by 1.000000
rotate x by 0.400000
rotate x by 0.333333
rotate x by 0.133333
rotate x by 0.333333
rotate x by 0.133333
rotate x by 1.000000
rotate x by 0.400000
rotate x by 0.666667
rotate y by 0.666667
rotate x by 0.266667
rotate y by 0.266667
rotate x by 1.000000
rotate y by 0.333333
rotate x by 0.400000
rotate y by 0.133333
rotate x by 0.333333
rotate x by 0.133333
rotate x by 1.000000
rotate y by 0.333333
rotate x by 0.400000
rotate y by 0.133333
rotate x by 0.333333
rotate x by 0.133333
rotate x by 0.666667
rotate x by 0.266667
rotate x by 0.333333
rotate x by 0.133333
rotate x by 0.666667
rotate x by 0.266667
rotate x by 0.666667
rotate x by 0.266667
rotate x by 0.333333
rotate y by 0.333333
rotate x by 0.133333
rotate y by 0.133333
rotate x by 0.666667
rotate x by 0.266667
rotate x by 0.666667
rotate x by 0.266667
rotate x by 1.000000
rotate y by 0.333333
rotate x by 0.400000
rotate y by 0.133333
rotate x by 0.666667
rotate y by 0.333333
rotate x by 0.266667
rotate y by 0.133333
rotate x by 0.333333
rotate x by 0.133333
rotate x by 0.666667
rotate x by 0.266667
rotate x by 0.666667
rotate y by 0.333333
rotate x by 0.266667
rotate y by 0.133333
rotate x by 1.000000
rotate x by 0.400000
rotate x by 0.666667
rotate x by 0.266667
rotate x by 1.333333
rotate x by 0.533333
rotate x by 1.000000
rotate y by -0.666667
rotate x by 0.400000
rotate y by -0.266667
rotate x by 1.000000
rotate x by 0.400000
rotate x by 0.666667
rotate y by -0.333333
rotate x by 0.266667
rotate y by -0.133333
rotate x by 0.333333
rotate x by 0.133333
rotate x by 1.000000
rotate x by 0.400000
rotate x by 1.000000
rotate x by 0.400000
rotate x by 0.666667
rotate x by 0.266667
rotate x by 1.000000
rotate x by 0.400000
rotate x by 0.666667
rotate y by -0.333333
rotate x by 0.266667
rotate y by -0.133333
rotate x by 1.000000
rotate x by 0.400000
rotate x by 0.666667
rotate x by 0.266667
rotate x by 0.666667
rotate x by 0.266667
rotate x by 1.000000
rotate x by 0.400000
rotate x by 0.666667
rotate x by 0.266667
rotate x by 1.333333
rotate x by 0.533333
rotate x by 1.000000
rotate x by 0.400000
rotate x by 0.666667
rotate x by 0.266667
rotate x by 0.666667
rotate x by 0.266667
rotate x by 0.333333
rotate x by 0.133333
rotate x by 0.333333
rotate x by 0.133333
rotate x by 0.666667
rotate y by 0.333333
rotate x by 0.266667
rotate y by 0.133333
rotate x by 0.333333
rotate x by 0.133333
rotate x by 0.333333
rotate x by 0.133333
rotate x by 0.333333
rotate x by 0.133333
rotate x by 1.000000
rotate x by 0.400000
rotate x by 0.333333
rotate x by 0.133333
rotate x by 1.333333
rotate y by 0.333333
rotate x by 0.533333
rotate y by 0.133333
rotate x by 0.333333
rotate x by 0.133333
rotate x by 0.333333
rotate y by 0.333333
rotate x by 0.133333
rotate y by 0.133333
rotate x by 0.666667
rotate y by 0.333333
rotate x by 0.266667
rotate y by 0.133333
rotate x by 0.333333
rotate x by 0.133333
rotate y by 0.333333
rotate y by 0.133333
rotate x by 0.333333
rotate x by 0.133333
rotate x by 0.666667
rotate x by 0.266667
rotate x by 0.333333
rotate x by 0.133333
rotate x by 1.000000
rotate x by 0.400000
rotate x by 0.333333
rotate x by 0.133333
rotate x by 0.666667
rotate y by 0.333333
rotate x by 0.266667
rotate y by 0.133333
rotate x by 0.666667
rotate x by 0.266667
rotate x by 0.666667
rotate y by 0.333333
rotate x by 0.266667
rotate y by 0.133333
rotate x by 0.666667
rotate y by 0.333333
rotate x by 0.266667
rotate y by 0.133333
rotate x by 0.333333
rotate x by 0.133333
rotate x by 1.333333
rotate y by 0.333333
rotate x by 0.533333
rotate y by 0.133333
rotate x by 0.333333
rotate x by 0.133333
rotate x by 0.333333
rotate x by 0.133333
rotate x by 0.666667
rotate x by 0.266667
rotate x by 0.333333
rotate x by 0.133333
rotate x by 0.333333
rotate x by 0.133333
rotate x by 0.666667
rotate x by 0.266667
rotate x by -0.333333
rotate x by -0.133333
rotate x by -2.000000
rotate x by -0.800000
rotate x by -0.333333
rotate x by -0.133333
rotate x by -0.333333
rotate x by -0.133333
rotate x by -0.666667
rotate x by -0.266667
rotate y by -0.333333
rotate y by -0.133333
rotate x by -0.333333
rotate y by -0.333333
rotate x by -0.133333
rotate y by -0.133333
rotate y by -0.333333
rotate y by -0.133333
rotate y by -0.333333
rotate y by -0.133333
rotate y by -0.333333
rotate y by -0.133333
rotate y by -0.333333
rotate y by -0.133333
rotate y by -0.333333
rotate y by -0.133333
rotate x by -0.333333
rotate x by -0.133333
rotate y by -0.333333
rotate y by -0.133333
rotate x by -0.333333
rotate x by -0.133333
rotate y by -0.333333
rotate y by -0.133333
rotate y by -0.333333
rotate y by -0.133333
rotate y by -0.333333
rotate y by -0.133333
rotate y by -0.333333
rotate y by -0.133333
rotate y by -0.333333
rotate y by -0.133333
rotate x by -0.333333
rotate x by -0.133333
rotate x by -0.333333
rotate x by -0.133333
rotate x by -0.333333
rotate y by -0.333333
rotate x by -0.133333
rotate y by -0.133333
rotate y by -0.333333
rotate y by -0.133333
rotate y by -0.333333
rotate y by -0.133333
rotate x by 0.333333
rotate x by 0.133333
rotate x by 0.333333
rotate y by 1.000000
rotate x by 0.133333
rotate y by 0.400000
rotate y by 0.333333
rotate y by 0.133333
rotate x by 0.333333
rotate y by 0.666667
rotate x by 0.133333
rotate y by 0.266667
rotate y by 0.333333
rotate y by 0.133333
rotate x by 0.333333
rotate x by 0.133333
rotate y by -0.333333
rotate y by -0.133333
rotate y by -0.333333
rotate y by -0.133333
rotate x by 0.333333
rotate x by 0.133333
rotate y by -0.333333
rotate y by -0.133333
rotate x by 0.333333
rotate x by 0.133333
rotate x by -0.333333
rotate x by -0.133333
rotate x by -0.666667
rotate y by -0.666667
rotate x by -0.266667
rotate y by -0.266667
rotate x by -0.333333
rotate x by -0.133333
rotate y by -0.333333
rotate y by -0.133333
rotate x by -0.333333
rotate x by -0.133333
rotate x by -0.333333
rotate x by -0.133333
rotate x by -0.333333
rotate x by -0.133333
rotate x by -0.333333
rotate x by -0.133333
rotate y by -0.333333
rotate y by -0.133333
rotate x by 0.333333
rotate x by 0.133333
rotate y by -0.333333
rotate y by -0.133333
rotate x by 0.333333
rotate x by 0.133333
rotate x by 0.333333
rotate x by 0.133333
rotate x by 0.333333
rotate x by 0.133333
rotate y by 0.333333
rotate y by 0.133333
rotate x by 0.333333
rotate x by 0.133333
rotate y by 0.333333
rotate y by 0.133333
rotate x by 0.333333
rotate x by 0.133333
rotate y by 0.333333
rotate y by 0.133333
rotate x by 0.333333
rotate x by 0.133333
rotate y by 0.666667
rotate y by 0.266667
rotate x by 1.000000
rotate y by 1.000000
rotate x by 0.400000
rotate y by 0.400000
rotate y by 0.666667
rotate y by 0.266667
rotate y by 0.333333
rotate y by 0.133333
rotate y by 0.333333
rotate y by 0.133333
rotate x by -0.333333
rotate y by 0.666667
rotate x by -0.133333
rotate y by 0.266667
rotate x by -0.333333
rotate y by 0.333333
rotate x by -0.133333
rotate y by 0.133333
rotate x by -0.333333
rotate y by 0.666667
rotate x by -0.133333
rotate y by 0.266667
rotate y by 0.666667
rotate y by 0.266667
rotate y by 0.333333
rotate y by 0.133333
rotate x by -0.333333
rotate y by 0.333333
rotate x by -0.133333
rotate y by 0.133333
rotate y by 0.666667
rotate y by 0.266667
rotate y by 0.333333
rotate y by 0.133333
rotate x by -0.333333
rotate x by -0.133333
rotate x by -0.333333
rotate x by -0.133333
rotate x by -0.333333
rotate x by -0.133333
rotate y by -0.333333
rotate y by -0.133333
rotate x by -1.333333
rotate y by -4.000000
rotate x by -0.533333
rotate y by -1.600000
rotate x by -0.333333
rotate y by -1.333333
rotate x by -0.133333
rotate y by -0.533333
rotate y by -1.000000
rotate y by -0.400000
rotate y by -1.333333
rotate y by -0.533333
rotate y by -1.000000
rotate y by -0.400000
rotate y by -0.333333
rotate y by -0.133333
rotate x by 0.666667
rotate y by -0.333333
rotate x by 0.266667
rotate y by -0.133333
rotate y by -0.666667
rotate y by -0.266667
rotate x by 0.333333
rotate y by -0.333333
rotate x by 0.133333
rotate y by -0.133333
rotate y by -0.333333
rotate y by -0.133333
rotate x by 0.333333
rotate x by 0.133333
rotate x by 1.000000
rotate x by 0.400000
rotate x by 0.333333
rotate x by 0.133333
rotate x by 0.333333
rotate x by 0.133333
rotate x by 0.333333
rotate x by 0.133333
rotate x by 0.333333
rotate x by 0.133333
rotate x by 0.333333
rotate x by 0.133333
rotate x by 0.333333
rotate x by 0.133333
rotate y by 0.333333
rotate y by 0.133333
rotate x by 0.333333
rotate y by 0.333333
rotate x by 0.133333
rotate y by 0.133333
rotate y by 0.333333
rotate y by 0.133333
rotate y by 0.333333
rotate y by 0.133333
rotate y by 0.333333
rotate y by 0.133333
rotate z by 0.333333
rotate z by 0.133333
rotate z by 0.666667
rotate z by 0.266667
rotate z by 0.666667
rotate z by 0.266667
rotate z by 0.666667
rotate z by 0.266667
rotate z by 0.333333
rotate z by 0.133333
rotate z by 0.333333
rotate z by 0.133333
rotate z by 1.000000
rotate z by 0.400000
rotate z by 0.333333
rotate z by 0.133333
rotate z by 0.333333
rotate z by 0.133333
rotate z by 0.333333
rotate z by 0.133333
rotate z by 0.333333
rotate z by 0.133333
rotate y by 0.333333
rotate y by 0.133333
rotate y by 0.333333
rotate y by 0.133333
rotate y by 0.333333
rotate y by 0.133333
rotate y by 0.333333
rotate y by 0.133333
rotate x by -0.666667
rotate y by 0.666667
rotate x by -0.266667
rotate y by 0.266667
rotate y by 0.333333
rotate y by 0.133333
rotate y by 0.333333
rotate y by 0.133333
rotate y by 0.333333
rotate y by 0.133333
rotate x by -0.333333
rotate x by -0.133333
rotate x by -0.333333
rotate x by -0.133333
rotate y by 0.333333
rotate y by 0.133333
rotate x by -0.333333
rotate x by -0.133333
rotate x by -0.333333
rotate x by -0.133333
rotate x by -0.333333
rotate x by -0.133333
rotate y by 0.333333
rotate y by 0.133333
rotate x by -0.333333
rotate x by -0.133333
rotate y by 0.333333
rotate y by 0.133333
rotate x by -0.333333
rotate x by -0.133333
rotate x by 0.666667
rotate y by -0.666667
rotate x by 0.266667
rotate y by -0.266667
rotate x by -0.333333
rotate x by -0.133333
rotate y by 0.333333
rotate y by 0.133333
rotate x by -0.333333
rotate x by -0.133333
rotate y by -0.333333
rotate y by -0.133333
rotate y by -0.333333
rotate y by -0.133333
rotate y by -0.333333
rotate y by -0.133333
rotate x by -0.333333
rotate x by -0.133333
rotate x by -0.333333
rotate x by -0.133333
rotate y by -0.333333
rotate y by -0.133333
rotate y by -0.333333
rotate y by -0.133333
rotate y by -0.333333
rotate y by -0.133333
rotate y by -0.333333
rotate y by -0.133333
rotate y by -0.333333
rotate y by -0.133333
rotate x by -0.333333
rotate x by -0.133333
rotate y by -0.333333
rotate y by -0.133333
rotate y by -0.333333
rotate y by -0.133333
rotate y by -0.333333
rotate y by -0.133333
rotate x by -0.666667
rotate x by -0.266667
rotate y by -0.333333
rotate y by -0.133333
rotate y by -0.333333
rotate y by -0.133333
rotate x by 0.333333
rotate x by 0.133333
rotate y by 0.333333
rotate y by 0.133333
rotate y by 0.666667
rotate y by 0.266667
rotate y by 0.333333
rotate y by 0.133333
rotate x by 0.333333
rotate x by 0.133333
rotate y by 0.333333
rotate y by 0.133333
rotate x by 0.333333
rotate y by 0.333333
rotate x by 0.133333
rotate y by 0.133333
rotate y by 0.333333
rotate y by 0.133333
rotate x by 0.333333
rotate x by 0.133333
rotate y by 0.333333
rotate y by 0.133333
rotate x by 0.333333
rotate x by 0.133333
rotate x by 0.333333
rotate y by 0.333333
rotate x by 0.133333
rotate y by 0.133333
rotate x by 4.000000
rotate y by -2.333333
rotate x by 1.600000
rotate y by -0.933333
rotate x by 2.666667
rotate y by -1.333333
rotate x by 1.066667
rotate y by -0.533333
rotate x by 2.666667
rotate y by -1.000000
rotate x by 1.066667
rotate y by -0.400000
rotate x by 2.000000
rotate y by -1.333333
rotate x by 0.800000
rotate y by -0.533333
rotate x by 2.666667
rotate x by 1.066667
rotate x by 2.000000
rotate y by -0.333333
rotate x by 0.800000
rotate y by -0.133333
rotate x by 2.666667
rotate y by -1.000000
rotate x by 1.066667
rotate y by -0.400000
rotate x by 2.333333
rotate y by -0.333333
rotate x by 0.933333
rotate y by -0.133333
rotate x by 2.333333
rotate y by -0.333333
rotate x by 0.933333
rotate y by -0.133333
rotate x by 1.333333
rotate x by 0.533333
rotate x by 1.000000
rotate x by 0.400000
rotate x by 1.333333
rotate x by 0.533333
rotate x by 1.000000
rotate x by 0.400000
rotate x by 0.666667
rotate x by 0.266667
rotate x by 1.333333
rotate x by 0.533333
rotate x by 1.666667
rotate y by -0.333333
rotate x by 0.666667
rotate y by -0.133333
rotate x by 1.333333
rotate x by 0.533333
rotate x by 1.666667
rotate x by 0.666667
rotate x by 1.333333
rotate x by 0.533333
rotate x by 1.333333
rotate x by 0.533333
rotate x by 1.000000
rotate x by 0.400000
rotate x by 0.666667
rotate x by 0.266667
rotate x by 1.333333
rotate y by 0.333333
rotate x by 0.533333
rotate y by 0.133333
rotate x by 1.000000
rotate y by 0.333333
rotate x by 0.400000
rotate y by 0.133333
rotate x by 0.333333
rotate y by 0.333333
rotate x by 0.133333
rotate y by 0.133333
rotate x by 1.333333
rotate x by 0.533333
rotate x by 0.333333
rotate x by 0.133333
rotate x by 1.000000
rotate y by 0.333333
rotate x by 0.400000
rotate y by 0.133333
rotate x by 0.333333
rotate x by 0.133333
rotate x by 0.333333
rotate x by 0.133333
rotate x by 0.333333
rotate y by 0.333333
rotate x by 0.133333
rotate y by 0.133333
rotate x by 0.666667
rotate y by 0.666667
rotate x by 0.266667
rotate y by 0.266667
rotate x by 0.666667
rotate x by 0.266667
rotate x by 0.666667
rotate y by 1.000000
rotate x by 0.266667
rotate y by 0.400000
rotate x by 0.666667
rotate y by 0.333333
rotate x by 0.266667
rotate y by 0.133333
rotate x by 0.666667
rotate y by 0.333333
rotate x by 0.266667
rotate y by 0.133333
rotate x by 0.333333
rotate y by 0.333333
rotate x by 0.133333
rotate y by 0.133333
rotate y by 0.333333
rotate y by 0.133333
rotate x by 0.333333
rotate x by 0.133333
rotate y by 0.333333
rotate y by 0.133333
rotate x by 0.333333
rotate x by 0.133333
rotate x by 0.333333
rotate y by 0.333333
rotate x by 0.133333
rotate y by 0.133333
rotate x by 0.333333
rotate x by 0.133333
rotate y by 0.333333
rotate y by 0.133333
rotate x by 1.000000
rotate y by 0.333333
rotate x by 0.400000
rotate y by 0.133333
rotate x by 0.333333
rotate x by 0.133333
rotate x by 0.333333
rotate y by 0.333333
rotate x by 0.133333
rotate y by 0.133333
rotate x by 0.333333
rotate x by 0.133333
rotate x by 0.333333
rotate x by 0.133333
rotate y by -0.666667
rotate y by -0.266667
rotate x by 1.000000
rotate x by 0.400000
rotate x by 0.333333
rotate y by -0.333333
rotate x by 0.133333
rotate y by -0.133333
rotate x by 0.333333
rotate y by -0.666667
rotate x by 0.133333
rotate y by -0.266667
rotate x by 0.333333
rotate y by -0.333333
rotate x by 0.133333
rotate y by -0.133333
rotate x by 0.333333
rotate y by -0.666667
rotate x by 0.133333
rotate y by -0.266667
rotate x by 0.333333
rotate y by -0.333333
rotate x by 0.133333
rotate y by -0.133333
rotate x by 0.333333
rotate x by 0.133333
rotate x by 0.333333
rotate x by 0.133333
rotate x by 0.666667
rotate y by -0.666667
rotate x by 0.266667
rotate y by -0.266667
rotate x by 0.333333
rotate y by -0.333333
rotate x by 0.133333
rotate y by -0.133333
rotate x by 0.666667
rotate y by -0.333333
rotate x by 0.266667
rotate y by -0.133333
rotate x by 0.666667
rotate x by 0.266667
rotate x by 1.000000
rotate x by 0.400000
rotate x by 0.666667
rotate x by 0.266667
rotate x by 0.666667
rotate y by -0.666667
rotate x by 0.266667
rotate y by -0.266667
rotate x by 0.666667
rotate x by 0.266667
rotate x by 1.000000
rotate x by 0.400000
rotate x by 0.666667
rotate y by -0.666667
rotate x by 0.266667
rotate y by -0.266667
rotate x by 0.333333
rotate x by 0.133333
rotate x by 0.666667
rotate x by 0.266667
rotate x by 0.333333
rotate x by 0.133333
rotate x by 0.333333
rotate x by 0.133333
rotate x by 1.000000
rotate x by 0.400000
rotate x by 0.333333
rotate x by 0.133333
rotate z by 0.333333
rotate z by 0.133333
rotate z by 1.000000
rotate z by 0.400000
rotate z by 0.333333
rotate z by 0.133333
rotate z by 0.333333
rotate z by 0.133333
rotate z by 0.333333
rotate z by 0.133333
rotate z by 0.333333
rotate z by 0.133333
rotate z by 0.333333
rotate z by 0.133333
rotate z by 0.333333
rotate z by 0.133333
rotate z by 0.333333
rotate z by 0.133333
rotate z by 0.333333
rotate z by 0.133333
rotate z by 0.333333
rotate z by 0.133333
rotate z by 0.333333
rotate z by 0.133333
rotate z by -0.333333
rotate z by -0.133333
rotate z by -1.000000
rotate z by -0.400000
rotate z by -0.666667
rotate z by -0.266667
rotate z by 0.333333
rotate z by 0.133333
rotate z by 0.333333
rotate z by 0.133333
rotate z by 0.333333
rotate z by 0.133333
rotate z by 0.333333
rotate z by 0.133333
rotate z by 0.333333
rotate z by 0.133333
rotate z by 0.333333
rotate z by 0.133333
rotate z by 0.333333
rotate z by 0.133333
rotate z by 0.666667
rotate z by 0.266667
rotate z by 0.333333
rotate z by 0.133333
rotate z by 0.333333
rotate z by 0.133333
rotate z by 0.333333
rotate z by 0.133333
rotate z by 0.333333
rotate z by 0.133333
rotate z by 0.333333
rotate z by 0.133333
rotate x by -0.333333
rotate x by -0.133333
rotate y by 0.333333
rotate y by 0.133333
rotate y by 0.333333
rotate y by 0.133333
rotate y by 0.666667
rotate y by 0.266667
rotate y by 0.333333
rotate y by 0.133333
rotate x by -0.333333
rotate y by 0.666667
rotate x by -0.133333
rotate y by 0.266667
rotate x by -0.333333
rotate y by 0.333333
rotate x by -0.133333
rotate y by 0.133333
rotate x by -0.333333
rotate x by -0.133333
rotate y by 0.333333
rotate y by 0.133333
rotate x by -0.333333
rotate x by -0.133333
rotate x by -2.666667
rotate y by -3.333333
rotate x by -1.066667
rotate y by -1.333333
rotate y by -1.000000
rotate y by -0.400000
rotate x by -0.333333
rotate y by -0.333333
rotate x by -0.133333
rotate y by -0.133333
rotate y by -0.333333
rotate y by -0.133333
rotate y by -0.333333
rotate y by -0.133333
rotate y by -0.333333
rotate y by -0.133333
rotate y by -0.333333
rotate y by -0.133333
rotate x by -0.333333
rotate x by -0.133333
rotate x by -0.333333
rotate y by -1.000000
rotate x by -0.133333
rotate y by -0.400000
rotate y by -0.666667
rotate y by -0.266667
rotate x by -0.333333
rotate y by -0.333333
rotate x by -0.133333
rotate y by -0.133333
rotate y by -0.333333
rotate y by -0.133333
rotate x by -0.333333
rotate y by -0.333333
rotate x by -0.133333
rotate y by -0.133333
rotate y by -0.333333
rotate y by -0.133333
rotate x by 0.333333
rotate x by 0.133333
rotate x by 0.333333
rotate y by -0.333333
rotate x by 0.133333
rotate y by -0.133333
rotate x by 0.666667
rotate x by 0.266667
rotate x by 1.000000
rotate x by 0.400000
rotate y by -0.333333
rotate y by -0.133333
rotate x by 0.333333
rotate x by 0.133333
rotate x by -0.333333
rotate x by -0.133333
rotate x by -1.000000
rotate y by 1.333333
rotate x by -0.400000
rotate y by 0.533333
rotate x by -1.000000
rotate y by 1.000000
rotate x by -0.400000
rotate y by 0.400000
rotate x by -0.666667
rotate y by 0.333333
rotate x by -0.266667
rotate y by 0.133333
rotate y by 0.333333
rotate y by 0.133333
rotate x by 0.333333
rotate x by 0.133333
rotate x by 2.333333
rotate y by 1.333333
rotate x by 0.933333
rotate y by 0.533333
rotate x by 0.333333
rotate x by 0.133333
rotate x by 0.666667
rotate y by 0.666667
rotate x by 0.266667
rotate y by 0.266667
rotate y by 0.333333
rotate y by 0.133333
rotate x by 0.666667
rotate y by 0.333333
rotate x by 0.266667
rotate y by 0.133333
rotate x by 0.333333
rotate x by 0.133333
rotate x by 0.333333
rotate y by 0.666667
rotate x by 0.133333
rotate y by 0.266667
rotate x by 0.333333
rotate y by 0.333333
rotate x by 0.133333
rotate y by 0.133333
rotate x by 0.333333
rotate y by 0.333333
rotate x by 0.133333
rotate y by 0.133333
rotate x by 0.333333
rotate x by 0.133333
rotate y by 0.333333
rotate y by 0.133333
rotate y by 1.000000
rotate y by 0.400000
rotate x by -0.333333
rotate y by 0.333333
rotate x by -0.133333
rotate y by 0.133333
rotate x by -0.333333
rotate y by 0.333333
rotate x by -0.133333
rotate y by 0.133333
rotate y by -0.333333
rotate y by -0.133333
rotate y by -0.666667
rotate y by -0.266667
rotate y by -0.333333
rotate y by -0.133333
rotate y by -0.333333
rotate y by -0.133333
rotate y by -0.666667
rotate y by -0.266667
rotate y by -0.333333
rotate y by -0.133333
rotate y by -0.333333
rotate y by -0.133333
rotate y by 0.333333
rotate y by 0.133333
rotate y by 0.666667
rotate y by 0.266667
rotate y by 0.333333
rotate y by 0.133333
rotate y by 0.333333
rotate y by 0.133333
rotate y by 0.333333
rotate y by 0.133333
rotate y by -0.333333
rotate y by -0.133333
rotate y by -0.333333
rotate y by -0.133333
rotate y by -1.666667
rotate y by -0.666667
rotate y by -0.333333
rotate y by -0.133333
rotate y by -1.000000
rotate y by -0.400000
rotate y by -0.333333
rotate y by -0.133333
rotate y by -0.333333
rotate y by -0.133333
rotate y by -0.333333
rotate y by -0.133333
rotate y by 0.333333
rotate y by 0.133333
rotate y by 0.333333
rotate y by 0.133333
rotate y by 0.333333
rotate y by 0.133333
rotate y by 0.333333
rotate y by 0.133333
rotate y by 0.333333
rotate y by 0.133333
rotate y by 0.666667
rotate y by 0.266667
rotate y by -0.666667
rotate y by -0.266667
rotate x by -0.666667
rotate y by -2.000000
rotate x by -0.266667
rotate y by -0.800000
rotate x by -0.333333
rotate y by -1.000000
rotate x by -0.133333
rotate y by -0.400000
rotate x by -1.000000
rotate y by -0.666667
rotate x by -0.400000
rotate y by -0.266667
rotate x by -0.333333
rotate y by -1.000000
rotate x by -0.133333
rotate y by -0.400000
rotate y by -0.333333
rotate y by -0.133333
rotate x by -0.666667
rotate y by -0.666667
rotate x by -0.266667
rotate y by -0.266667
rotate y by -0.333333
rotate y by -0.133333
rotate x by -0.333333
rotate y by -0.333333
rotate x by -0.133333
rotate y by -0.133333
rotate x by -0.333333
rotate x by -0.133333
rotate y by -0.333333
rotate y by -0.133333
rotate y by -0.333333
rotate y by -0.133333
rotate y by -0.333333
rotate y by -0.133333
rotate x by -0.333333
rotate y by -0.333333
rotate x by -0.133333
rotate y by -0.133333
rotate y by -1.000000
rotate y by -0.400000
rotate y by -0.333333
rotate y by -0.133333
rotate x by -0.333333
rotate y by -0.333333
rotate x by -0.133333
rotate y by -0.133333
rotate y by -0.666667
rotate y by -0.266667
rotate y by -0.333333
rotate y by -0.133333
rotate y by -0.333333
rotate y by -0.133333
rotate y by -0.333333
rotate y by -0.133333
rotate y by -2.333333
rotate y by -0.933333
rotate y by -1.000000
rotate y by -0.400000
rotate x by 0.333333
rotate y by -1.000000
rotate x by 0.133333
rotate y by -0.400000
rotate y by -1.666667
rotate y by -0.666667
rotate y by -1.000000
rotate y by -0.400000
rotate y by -1.333333
rotate y by -0.533333
rotate y by -1.000000
rotate y by -0.400000
rotate x by -0.333333
rotate y by -1.000000
rotate x by -0.133333
rotate y by -0.400000
rotate y by -1.333333
rotate y by -0.533333
rotate y by -1.000000
rotate y by -0.400000
rotate y by -0.666667
rotate y by -0.266667
rotate y by -1.000000
rotate y by -0.400000
rotate y by -0.666667
rotate y by -0.266667
rotate y by -1.000000
rotate y by -0.400000
rotate x by -0.333333
rotate y by -1.000000
rotate x by -0.133333
rotate y by -0.400000
rotate x by -0.666667
rotate y by -1.000000
rotate x by -0.266667
rotate y by -0.400000
rotate y by -1.000000
rotate y by -0.400000
rotate y by -1.333333
rotate y by -0.533333
rotate y by -0.333333
rotate y by -0.133333
rotate x by -0.333333
rotate y by -1.000000
rotate x by -0.133333
rotate y by -0.400000
rotate y by -0.666667
rotate y by -0.266667
rotate y by -0.666667
rotate y by -0.266667
rotate y by -1.333333
rotate y by -0.533333
rotate y by -0.333333
rotate y by -0.133333
rotate x by -0.333333
rotate y by -1.000000
rotate x by -0.133333
rotate y by -0.400000
rotate x by -0.333333
rotate y by -0.666667
rotate x by -0.133333
rotate y by -0.266667
rotate x by -0.333333
rotate y by -1.000000
rotate x by -0.133333
rotate y by -0.400000
rotate x by -0.333333
rotate y by -1.000000
rotate x by -0.133333
rotate y by -0.400000
rotate y by -0.666667
rotate y by -0.266667
rotate y by -1.333333
rotate y by -0.533333
rotate y by -1.000000
rotate y by -0.400000
rotate x by -0.333333
rotate y by -1.333333
rotate x by -0.133333
rotate y by -0.533333
rotate y by -0.666667
rotate y by -0.266667
rotate y by -1.000000
rotate y by -0.400000
rotate y by -0.666667
rotate y by -0.266667
rotate y by -1.000000
rotate y by -0.400000
rotate y by -0.666667
rotate y by -0.266667
rotate y by -0.666667
rotate y by -0.266667
rotate y by -0.333333
rotate y by -0.133333
rotate y by -0.666667
rotate y by -0.266667
rotate y by -0.333333
rotate y by -0.133333
rotate y by -0.333333
rotate y by -0.133333
rotate y by -0.666667
rotate y by -0.266667
rotate y by -0.333333
rotate y by -0.133333
rotate y by -0.333333
rotate y by -0.133333
rotate y by -0.333333
rotate y by -0.133333
rotate y by -0.333333
rotate y by -0.133333
rotate y by -0.333333
rotate y by -0.133333
rotate y by -0.333333
rotate y by -0.133333
rotate y by -0.333333
rotate y by -0.133333
rotate y by -0.333333
rotate y by -0.133333
rotate y by -0.333333
rotate y by -0.133333
rotate x by 0.333333
rotate x by 0.133333
rotate x by 0.333333
rotate y by -0.333333
rotate x by 0.133333
rotate y by -0.133333
rotate x by 0.333333
rotate y by -0.666667
rotate x by 0.133333
rotate y by -0.266667
rotate y by -0.333333
rotate y by -0.133333
rotate x by 0.333333
rotate x by 0.133333
rotate y by -0.333333
rotate y by -0.133333
rotate y by -0.333333
rotate y by -0.133333
rotate y by -0.333333
rotate y by -0.133333
rotate y by -0.333333
rotate y by -0.133333
rotate y by -0.333333
rotate y by -0.133333
rotate x by 0.333333
rotate y by -0.333333
rotate x by 0.133333
rotate y by -0.133333
rotate x by 0.666667
rotate y by -0.333333
rotate x by 0.266667
rotate y by -0.133333
rotate x by 0.333333
rotate x by 0.133333
rotate y by -0.333333
rotate y by -0.133333
rotate y by -0.333333
rotate y by -0.133333
rotate y by -0.333333
rotate y by -0.133333
rotate y by -0.333333
rotate y by -0.133333
rotate y by -0.333333
rotate y by -0.133333
rotate x by 0.333333
rotate x by 0.133333
rotate x by 0.333333
rotate x by 0.133333
rotate y by -0.333333
rotate y by -0.133333
rotate y by -0.333333
rotate y by -0.133333
rotate x by 0.333333
rotate x by 0.133333
rotate y by -0.666667
rotate y by -0.266667
rotate y by -0.333333
rotate y by -0.133333
rotate y by -0.333333
rotate y by -0.133333
rotate y by -0.333333
rotate y by -0.133333
rotate y by -0.333333
rotate y by -0.133333
rotate y by -0.333333
rotate y by -0.133333
rotate y by -0.333333
rotate y by -0.133333
rotate x by 0.333333
rotate x by 0.133333
rotate x by 7.666667
rotate y by -2.000000
rotate x by 3.066667
rotate y by -0.800000
rotate x by 5.000000
rotate y by -2.000000
rotate x by 2.000000
rotate y by -0.800000
rotate x by 2.333333
rotate y by -0.666667
rotate x by 0.933333
rotate y by -0.266667
rotate x by 2.000000
rotate y by -0.333333
rotate x by 0.800000
rotate y by -0.133333
rotate x by 1.333333
rotate y by -0.666667
rotate x by 0.533333
rotate y by -0.266667
rotate x by 0.666667
rotate y by -0.333333
rotate x by 0.266667
rotate y by -0.133333
rotate x by -0.333333
rotate x by -0.133333
rotate x by -1.666667
rotate y by 0.666667
rotate x by -0.666667
rotate y by 0.266667
rotate x by -1.000000
rotate y by 0.666667
rotate x by -0.400000
rotate y by 0.266667
rotate x by -1.000000
rotate x by -0.400000
rotate x by -1.333333
rotate y by 0.333333
rotate x by -0.533333
rotate y by 0.133333
rotate x by -1.333333
rotate y by 0.666667
rotate x by -0.533333
rotate y by 0.266667
rotate x by -0.666667
rotate y by 0.666667
rotate x by -0.266667
rotate y by 0.266667
rotate x by -1.000000
rotate x by -0.400000
rotate x by -1.333333
rotate x by -0.533333
rotate x by -0.333333
rotate y by 0.666667
rotate x by -0.133333
rotate y by 0.266667
rotate x by -1.000000
rotate y by 0.333333
rotate x by -0.400000
rotate y by 0.133333
rotate x by -0.666667
rotate y by 0.333333
rotate x by -0.266667
rotate y by 0.133333
rotate x by -0.666667
rotate x by -0.266667
rotate x by -0.666667
rotate x by -0.266667
rotate x by -0.333333
rotate x by -0.133333
rotate x by -0.333333
rotate x by -0.133333
rotate x by -0.333333
rotate x by -0.133333
rotate x by -0.333333
rotate x by -0.133333
rotate y by 1.000000
rotate y by 0.400000
rotate x by -1.000000
rotate y by 0.333333
rotate x by -0.400000
rotate y by 0.133333
rotate x by -0.333333
rotate x by -0.133333
rotate x by -0.333333
rotate y by 0.333333
rotate x by -0.133333
rotate y by 0.133333
rotate x by -0.333333
rotate x by -0.133333
rotate x by -1.000000
rotate x by -0.400000
rotate x by -0.666667
rotate x by -0.266667
rotate x by -0.666667
rotate x by -0.266667
rotate x by -0.333333
rotate y by 0.333333
rotate x by -0.133333
rotate y by 0.133333
rotate x by -0.666667
rotate x by -0.266667
rotate x by -0.333333
rotate y by 0.333333
rotate x by -0.133333
rotate y by 0.133333
rotate x by -0.666667
rotate y by 0.333333
rotate x by -0.266667
rotate y by 0.133333
rotate x by -0.333333
rotate x by -0.133333
rotate x by -0.333333
rotate x by -0.133333
rotate x by -0.333333
rotate x by -0.133333
rotate x by 0.333333
rotate x by 0.133333
rotate x by 0.333333
rotate x by 0.133333
rotate x by 1.000000
rotate y by -1.333333
rotate x by 0.400000
rotate y by -0.533333
rotate y by -0.666667
rotate y by -0.266667
rotate x by 0.333333
rotate y by -0.333333
rotate x by 0.133333
rotate y by -0.133333
rotate y by -0.333333
rotate y by -0.133333
rotate y by -0.333333
rotate y by -0.133333
rotate x by 0.333333
rotate x by 0.133333
rotate x by 7.333333
rotate y by -1.666667
rotate x by 2.933333
rotate y by -0.666667
rotate x by 2.666667
rotate y by -0.333333
rotate x by 1.066667
rotate y by -0.133333
rotate x by 2.000000
rotate x by 0.800000
rotate x by 1.000000
rotate x by 0.400000
rotate x by 0.666667
rotate x by 0.266667
rotate x by 0.666667
rotate x by 0.266667
rotate x by 0.333333
rotate x by 0.133333
rotate x by 0.333333
rotate x by 0.133333
rotate x by 0.333333
rotate x by 0.133333
rotate x by 1.000000
rotate x by 0.400000
rotate x by 0.666667
rotate x by 0.266667
rotate x by 1.000000
rotate x by 0.400000
rotate x by 1.000000
rotate x by 0.400000
rotate x by 0.666667
rotate x by 0.266667
rotate x by 1.000000
rotate x by 0.400000
rotate x by 1.333333
rotate x by 0.533333
rotate x by 1.000000
rotate x by 0.400000
rotate x by 1.333333
rotate x by 0.533333
rotate x by 2.000000
rotate y by -0.333333
rotate x by 0.800000
rotate y by -0.133333
rotate x by 2.000000
rotate y by -0.666667
rotate x by 0.800000
rotate y by -0.266667
rotate x by 2.000000
rotate y by -0.666667
rotate x by 0.800000
rotate y by -0.266667
rotate x by 2.000000
rotate x by 0.800000
rotate x by 2.000000
rotate y by -1.000000
rotate x by 0.800000
rotate y by -0.400000
rotate x by 2.000000
rotate y by -0.333333
rotate x by 0.800000
rotate y by -0.133333
rotate x by 1.333333
rotate x by 0.533333
rotate x by 2.333333
rotate y by -0.666667
rotate x by 0.933333
rotate y by -0.266667
rotate x by 2.000000
rotate y by -1.000000
rotate x by 0.800000
rotate y by -0.400000
rotate x by 1.666667
rotate x by 0.666667
rotate x by 1.333333
rotate y by -0.666667
rotate x by 0.533333
rotate y by -0.266667
rotate x by 1.666667
rotate y by -0.333333
rotate x by 0.666667
rotate y by -0.133333
rotate x by 1.333333
rotate y by -0.333333
rotate x by 0.533333
rotate y by -0.133333
rotate x by 0.666667
rotate x by 0.266667
rotate x by 1.000000
rotate x by 0.400000
rotate x by 0.333333
rotate x by 0.133333
rotate x by 0.666667
rotate x by 0.266667
rotate x by 1.000000
rotate x by 0.400000
rotate x by 0.333333
rotate x by 0.133333
rotate x by 0.666667
rotate x by 0.266667
rotate x by 0.333333
rotate x by 0.133333
rotate x by 0.333333
rotate x by 0.133333
rotate x by 0.333333
rotate x by 0.133333
rotate x by 0.333333
rotate x by 0.133333
rotate x by 0.666667
rotate x by 0.266667
rotate x by 0.333333
rotate x by 0.133333
rotate y by 0.333333
rotate y by 0.133333
rotate x by 0.666667
rotate y by 0.333333
rotate x by 0.266667
rotate y by 0.133333
rotate y by 0.333333
rotate y by 0.133333
rotate x by 0.333333
rotate x by 0.133333
rotate x by 0.333333
rotate x by 0.133333
rotate x by 0.333333
rotate x by 0.133333
rotate x by 0.333333
rotate x by 0.133333
rotate x by 0.333333
rotate x by 0.133333
rotate x by 0.333333
rotate x by 0.133333
rotate x by 0.333333
rotate x by 0.133333
rotate x by 0.333333
rotate x by 0.133333
rotate y by -0.333333
rotate y by -0.133333
rotate x by 0.333333
rotate y by -0.666667
rotate x by 0.133333
rotate y by -0.266667
rotate y by -0.333333
rotate y by -0.133333
rotate y by -0.333333
rotate y by -0.133333
rotate y by -0.333333
rotate y by -0.133333
rotate y by -0.333333
rotate y by -0.133333
rotate y by -0.333333
rotate y by -0.133333
rotate x by 0.333333
rotate x by 0.133333
rotate y by -0.333333
rotate y by -0.133333
rotate x by 0.333333
rotate y by -0.333333
rotate x by 0.133333
rotate y by -0.133333
rotate x by 0.333333
rotate x by 0.133333
rotate x by 0.333333
rotate x by 0.133333
rotate y by -0.333333
rotate y by -0.133333
rotate x by 0.333333
rotate x by 0.133333
rotate x by 1.000000
rotate x by 0.400000
rotate x by 0.333333
rotate x by 0.133333
rotate x by 0.666667
rotate x by 0.266667
rotate x by 0.333333
rotate x by 0.133333
rotate x by 0.333333
rotate x by 0.133333
rotate x by 0.666667
rotate x by 0.266667
rotate x by 0.333333
rotate x by 0.133333
rotate y by 0.333333
rotate y by 0.133333
rotate x by 0.333333
rotate x by 0.133333
rotate x by 0.333333
rotate x by 0.133333
rotate y by 0.333333
rotate y by 0.133333
rotate y by 0.333333
rotate y by 0.133333
rotate x by -1.333333
rotate y by 1.000000
rotate x by -0.533333
rotate y by 0.400000
rotate x by -0.333333
rotate y by 0.666667
rotate x by -0.133333
rotate y by 0.266667
rotate x by -0.666667
rotate y by 0.333333
rotate x by -0.266667
rotate y by 0.133333
rotate x by -0.333333
rotate x by -0.133333
rotate x by -0.333333
rotate x by -0.133333
rotate x by 0.333333
rotate x by 0.133333
rotate x by 0.333333
rotate x by 0.133333
rotate x by 0.333333
rotate x by 0.133333
rotate x by 0.333333
rotate x by 0.133333
rotate y by -0.333333
rotate y by -0.133333
rotate y by 0.333333
rotate y by 0.133333
rotate y by 2.000000
rotate y by 0.800000
rotate y by 1.666667
rotate y by 0.666667
rotate x by 0.333333
rotate y by 1.333333
rotate x by 0.133333
rotate y by 0.533333
rotate x by 0.666667
rotate y by 2.000000
rotate x by 0.266667
rotate y by 0.800000
rotate x by 0.333333
rotate y by 2.000000
rotate x by 0.133333
rotate y by 0.800000
rotate y by 1.333333
rotate y by 0.533333
rotate y by 0.666667
rotate y by 0.266667
rotate x by 1.000000
rotate y by 0.666667
rotate x by 0.400000
rotate y by 0.266667
rotate y by 0.666667
rotate y by 0.266667
rotate y by 1.000000
rotate y by 0.400000
rotate y by 1.666667
rotate y by 0.666667
rotate x by 0.333333
rotate y by 1.333333
rotate x by 0.133333
rotate y by 0.533333
rotate x by 0.333333
rotate y by 2.000000
rotate x by 0.133333
rotate y by 0.800000
rotate x by 0.333333
rotate y by 1.000000
rotate x by 0.133333
rotate y by 0.400000
rotate x by 0.333333
rotate y by 1.000000
rotate x by 0.133333
rotate y by 0.400000
rotate y by 1.333333
rotate y by 0.533333
rotate y by 0.333333
rotate y by 0.133333
rotate y by 1.000000
rotate y by 0.400000
rotate x by 0.333333
rotate y by 1.333333
rotate x by 0.133333
rotate y by 0.533333
rotate y by 0.666667
rotate y by 0.266667
rotate y by 0.666667
rotate y by 0.266667
rotate y by 1.000000
rotate y by 0.400000
rotate y by 0.666667
rotate y by 0.266667
rotate y by 1.000000
rotate y by 0.400000
rotate y by 1.333333
rotate y by 0.533333
rotate y by 1.333333
rotate y by 0.533333
rotate y by 1.333333
rotate y by 0.533333
rotate x by 0.333333
rotate y by 1.333333
rotate x by 0.133333
rotate y by 0.533333
rotate y by 1.666667
rotate y by 0.666667
rotate y by 1.333333
rotate y by 0.533333
rotate y by 1.666667
rotate y by 0.666667
rotate y by 1.000000
rotate y by 0.400000
rotate y by 1.333333
rotate y by 0.533333
rotate y by 1.333333
rotate y by 0.533333
rotate y by 0.666667
rotate y by 0.266667
rotate y by 0.666667
rotate y by 0.266667
rotate x by 0.333333
rotate y by 0.666667
rotate x by 0.133333
rotate y by 0.266667
rotate y by 0.666667
rotate y by 0.266667
rotate x by 0.666667
rotate y by 0.333333
rotate x by 0.266667
rotate y by 0.133333
rotate y by 1.000000
rotate y by 0.400000
rotate x by 0.333333
rotate y by 0.333333
rotate x by 0.133333
rotate y by 0.133333
rotate y by 1.000000
rotate y by 0.400000
rotate y by 0.333333
rotate y by 0.133333
rotate y by 0.666667
rotate y by 0.266667
rotate y by 0.666667
rotate y by 0.266667
rotate x by 0.333333
rotate y by 1.000000
rotate x by 0.133333
rotate y by 0.400000
rotate x by 0.333333
rotate y by 0.333333
rotate x by 0.133333
rotate y by 0.133333
rotate x by 0.333333
rotate y by 1.333333
rotate x by 0.133333
rotate y by 0.533333
rotate x by 0.333333
rotate y by 1.333333
rotate x by 0.133333
rotate y by 0.533333
rotate y by 0.666667
rotate y by 0.266667
rotate x by 0.333333
rotate y by 1.333333
rotate x by 0.133333
rotate y by 0.533333
rotate y by 1.333333
rotate y by 0.533333
rotate x by 0.333333
rotate y by 1.333333
rotate x by 0.133333
rotate y by 0.533333
rotate x by 0.333333
rotate y by 0.333333
rotate x by 0.133333
rotate y by 0.133333
rotate x by 0.333333
rotate y by 1.000000
rotate x by 0.133333
rotate y by 0.400000
rotate y by 0.333333
rotate y by 0.133333
rotate x by 0.333333
rotate y by 1.000000
rotate x by 0.133333
rotate y by 0.400000
rotate y by 0.333333
rotate y by 0.133333
rotate y by 1.000000
rotate y by 0.400000
rotate y by 1.000000
rotate y by 0.400000
rotate y by 0.333333
rotate y by 0.133333
rotate y by 1.000000
rotate y by 0.400000
rotate y by 0.333333
rotate y by 0.133333
rotate y by 1.000000
rotate y by 0.400000
rotate y by 0.333333
rotate y by 0.133333
rotate y by 0.333333
rotate y by 0.133333
rotate x by 0.333333
rotate x by 0.133333
rotate x by 1.000000
rotate y by -1.666667
rotate x by 0.400000
rotate y by -0.666667
rotate y by -0.333333
rotate y by -0.133333
rotate x by 0.333333
rotate x by 0.133333
rotate y by -0.333333
rotate y by -0.133333
rotate x by 1.000000
rotate y by -0.333333
rotate x by 0.400000
rotate y by -0.133333
rotate x by 0.333333
rotate y by -0.666667
rotate x by 0.133333
rotate y by -0.266667
rotate x by 0.333333
rotate y by -0.333333
rotate x by 0.133333
rotate y by -0.133333
rotate y by -0.333333
rotate y by -0.133333
rotate y by -0.333333
rotate y by -0.133333
rotate x by 0.333333
rotate y by -0.333333
rotate x by 0.133333
rotate y by -0.133333
rotate x by 0.666667
rotate x by 0.266667
rotate y by -0.333333
rotate y by -0.133333
rotate x by -0.333333
rotate x by -0.133333
rotate x by -0.333333
rotate x by -0.133333
rotate y by 0.333333
rotate y by 0.133333
rotate x by -0.333333
rotate y by 0.333333
rotate x by -0.133333
rotate y by 0.133333
rotate x by -1.000000
rotate y by 0.333333
rotate x by -0.400000
rotate y by 0.133333
rotate x by -0.666667
rotate y by 0.333333
rotate x by -0.266667
rotate y by 0.133333
rotate x by -1.333333
rotate y by 0.666667
rotate x by -0.533333
rotate y by 0.266667
rotate y by 0.333333
rotate y by 0.133333
rotate x by -0.666667
rotate x by -0.266667
rotate x by -0.666667
rotate x by -0.266667
rotate y by 0.333333
rotate y by 0.133333
rotate x by 0.333333
rotate x by 0.133333
rotate x by 0.666667
rotate y by -1.000000
rotate x by 0.266667
rotate y by -0.400000
rotate x by 0.333333
rotate x by 0.133333
rotate x by 0.333333
rotate x by 0.133333
rotate y by -0.333333
rotate y by -0.133333
rotate x by 1.333333
rotate y by -0.666667
rotate x by 0.533333
rotate y by -0.266667
rotate y by -0.333333
rotate y by -0.133333
rotate y by 0.333333
rotate y by 0.133333
rotate x by 0.333333
rotate y by 0.666667
rotate x by 0.133333
rotate y by 0.266667
rotate x by 0.333333
rotate x by 0.133333
rotate y by 0.333333
rotate y by 0.133333
rotate y by 0.333333
rotate y by 0.133333
rotate y by 0.333333
rotate y by 0.133333
rotate x by 0.333333
rotate y by 0.666667
rotate x by 0.133333
rotate y by 0.266667
rotate y by -0.333333
rotate y by -0.133333
rotate x by -0.666667
rotate y by -1.333333
rotate x by -0.266667
rotate y by -0.533333
rotate x by -0.333333
rotate y by -1.000000
rotate x by -0.133333
rotate y by -0.400000
rotate x by -0.333333
rotate x by -0.133333
rotate y by -0.333333
rotate y by -0.133333
rotate y by -0.666667
rotate y by -0.266667
rotate y by 0.333333
rotate y by 0.133333
rotate y by 0.333333
rotate y by 0.133333
rotate x by 0.333333
rotate x by 0.133333
rotate x by 0.333333
rotate x by 0.133333
rotate y by 0.333333
rotate y by 0.133333
rotate x by 0.333333
rotate y by 0.666667
rotate x by 0.133333
rotate y by 0.266667
rotate y by -0.333333
rotate y by -0.133333
rotate x by 3.000000
rotate y by -0.666667
rotate x by 1.200000
rotate y by -0.266667
rotate x by 1.333333
rotate y by -1.333333
rotate x by 0.533333
rotate y by -0.533333
rotate x by 2.666667
rotate y by -1.000000
rotate x by 1.066667
rotate y by -0.400000
rotate x by 1.666667
rotate y by -0.666667
rotate x by 0.666667
rotate y by -0.266667
rotate x by 2.666667
rotate y by -2.000000
rotate x by 1.066667
rotate y by -0.800000
rotate x by 1.666667
rotate x by 0.666667
rotate x by 2.666667
rotate y by -1.666667
rotate x by 1.066667
rotate y by -0.666667
rotate x by 2.000000
rotate y by -0.333333
rotate x by 0.800000
rotate y by -0.133333
rotate x by 1.666667
rotate y by -0.666667
rotate x by 0.666667
rotate y by -0.266667
rotate x by 1.000000
rotate x by 0.400000
rotate x by 1.000000
rotate x by 0.400000
rotate x by 1.000000
rotate y by -0.333333
rotate x by 0.400000
rotate y by -0.133333
rotate x by 0.666667
rotate x by 0.266667
rotate x by 0.333333
rotate x by 0.133333
rotate x by 1.333333
rotate x by 0.533333
rotate x by 1.000000
rotate y by -0.333333
rotate x by 0.400000
rotate y by -0.133333
rotate x by 0.666667
rotate x by 0.266667
rotate x by 0.666667
rotate x by 0.266667
rotate x by 0.666667
rotate x by 0.266667
rotate x by 1.000000
rotate x by 0.400000
rotate x by 0.333333
rotate y by -0.333333
rotate x by 0.133333
rotate y by -0.133333
rotate x by 1.333333
rotate x by 0.533333
rotate x by 1.333333
rotate x by 0.533333
rotate x by 0.333333
rotate y by -0.333333
rotate x by 0.133333
rotate y by -0.133333
rotate x by 1.666667
rotate y by -1.000000
rotate x by 0.666667
rotate y by -0.400000
rotate x by 1.000000
rotate y by -0.333333
rotate x by 0.400000
rotate y by -0.133333
rotate x by 0.666667
rotate x by 0.266667
rotate x by 1.333333
rotate x by 0.533333
rotate x by 1.666667
rotate y by -1.333333
rotate x by 0.666667
rotate y by -0.533333
rotate x by 1.000000
rotate y by -0.333333
rotate x by 0.400000
rotate y by -0.133333
rotate x by 1.333333
rotate x by 0.533333
rotate x by 0.666667
rotate y by -0.666667
rotate x by 0.266667
rotate y by -0.266667
rotate x by 1.333333
rotate y by -0.333333
rotate x by 0.533333
rotate y by -0.133333
rotate x by 1.333333
rotate x by 0.533333
rotate x by 1.000000
rotate y by -0.666667
rotate x by 0.400000
rotate y by -0.266667
rotate x by 0.666667
rotate x by 0.266667
rotate x by 0.666667
rotate x by 0.266667
rotate x by 0.333333
rotate x by 0.133333
rotate x by 0.333333
rotate x by 0.133333
rotate y by 0.333333
rotate y by 0.133333
rotate y by -0.333333
rotate y by -0.133333
rotate x by -0.333333
rotate x by -0.133333
rotate x by 0.333333
rotate y by -0.333333
rotate x by 0.133333
rotate y by -0.133333
rotate x by 0.333333
rotate y by -0.333333
rotate x by 0.133333
rotate y by -0.133333
rotate y by -1.333333
rotate y by -0.533333
rotate y by -1.333333
rotate y by -0.533333
rotate x by 0.333333
rotate y by -1.333333
rotate x by 0.133333
rotate y by -0.533333
rotate y by -0.333333
rotate y by -0.133333
rotate y by -3.333333
rotate y by -1.333333
rotate y by -2.000000
rotate y by -0.800000
rotate y by -1.666667
rotate y by -0.666667
rotate y by -1.333333
rotate y by -0.533333
rotate x by -1.333333
rotate y by -2.333333
rotate x by -0.533333
rotate y by -0.933333
rotate x by -0.333333
rotate y by -2.666667
rotate x by -0.133333
rotate y by -1.066667
rotate y by -2.666667
rotate y by -1.066667
rotate x by -1.666667
rotate y by -5.333333
rotate x by -0.666667
rotate y by -2.133333
rotate x by -0.666667
rotate y by -4.000000
rotate x by -0.266667
rotate y by -1.600000
rotate x by -1.000000
rotate y by -4.000000
rotate x by -0.400000
rotate y by -1.600000
rotate y by -4.333333
rotate y by -1.733333
rotate x by -0.333333
rotate y by -4.666667
rotate x by -0.133333
rotate y by -1.866667
rotate x by -1.000000
rotate y by -4.333333
rotate x by -0.400000
rotate y by -1.733333
rotate x by -0.666667
rotate y by -4.333333
rotate x by -0.266667
rotate y by -1.733333
rotate y by -4.333333
rotate y by -1.733333
rotate x by -1.000000
rotate y by -4.000000
rotate x by -0.400000
rotate y by -1.600000
rotate x by -0.333333
rotate y by -3.666667
rotate x by -0.133333
rotate y by -1.466667
rotate y by -2.666667
rotate y by -1.066667
rotate y by -2.333333
rotate y by -0.933333
rotate y by -2.000000
rotate y by -0.800000
rotate y by -1.666667
rotate y by -0.666667
rotate y by -1.333333
rotate y by -0.533333
rotate y by -1.666667
rotate y by -0.666667
rotate y by -1.000000
rotate y by -0.400000
rotate y by -0.333333
rotate y by -0.133333
rotate y by -0.333333
rotate y by -0.133333
rotate x by 0.333333
rotate x by 0.133333
rotate x by 4.000000
rotate x by 1.600000
rotate x by 1.333333
rotate x by 0.533333
rotate x by 1.666667
rotate y by 1.000000
rotate x by 0.666667
rotate y by 0.400000
rotate x by 1.333333
rotate y by 0.333333
rotate x by 0.533333
rotate y by 0.133333
rotate x by 0.333333
rotate x by 0.133333
rotate x by 0.333333
rotate x by 0.133333
rotate y by 0.333333
rotate y by 0.133333
rotate x by 0.666667
rotate y by 0.666667
rotate x by 0.266667
rotate y by 0.266667
rotate x by 1.333333
rotate y by 1.666667
rotate x by 0.533333
rotate y by 0.666667
rotate x by 0.666667
rotate y by 1.000000
rotate x by 0.266667
rotate y by 0.400000
rotate x by 0.666667
rotate y by 1.333333
rotate x by 0.266667
rotate y by 0.533333
rotate x by 1.000000
rotate y by 1.333333
rotate x by 0.400000
rotate y by 0.533333
rotate x by 0.666667
rotate y by 1.333333
rotate x by 0.266667
rotate y by 0.533333
rotate x by 0.333333
rotate y by 1.666667
rotate x by 0.133333
rotate y by 0.666667
rotate y by 1.666667
rotate y by 0.666667
rotate x by 0.333333
rotate y by 1.666667
rotate x by 0.133333
rotate y by 0.666667
rotate y by 2.000000
rotate y by 0.800000
rotate y by 2.000000
rotate y by 0.800000
rotate x by -0.333333
rotate y by 2.333333
rotate x by -0.133333
rotate y by 0.933333
rotate x by -1.666667
rotate y by 2.333333
rotate x by -0.666667
rotate y by 0.933333
rotate x by -2.000000
rotate y by 2.333333
rotate x by -0.800000
rotate y by 0.933333
rotate x by -2.000000
rotate y by 2.000000
rotate x by -0.800000
rotate y by 0.800000
rotate x by -2.666667
rotate y by 1.666667
rotate x by -1.066667
rotate y by 0.666667
rotate x by -3.333333
rotate y by 1.666667
rotate x by -1.333333
rotate y by 0.666667
rotate x by -2.000000
rotate y by 1.333333
rotate x by -0.800000
rotate y by 0.533333
rotate x by -2.000000
rotate y by 0.666667
rotate x by -0.800000
rotate y by 0.266667
rotate x by -1.666667
rotate y by 0.666667
rotate x by -0.666667
rotate y by 0.266667
rotate x by -2.000000
rotate y by 0.666667
rotate x by -0.800000
rotate y by 0.266667
rotate x by -1.000000
rotate x by -0.400000
rotate x by -1.333333
rotate x by -0.533333
rotate x by -1.000000
rotate y by 0.666667
rotate x by -0.400000
rotate y by 0.266667
rotate x by -0.666667
rotate y by 0.333333
rotate x by -0.266667
rotate y by 0.133333
rotate x by -0.666667
rotate x by -0.266667
rotate x by -0.333333
rotate y by 0.333333
rotate x by -0.133333
rotate y by 0.133333
rotate x by -0.333333
rotate x by -0.133333
rotate y by -0.333333
rotate y by -0.133333
rotate x by -1.000000
rotate y by -0.666667
rotate x by -0.400000
rotate y by -0.266667
rotate x by -0.666667
rotate y by -1.000000
rotate x by -0.266667
rotate y by -0.400000
rotate x by -1.333333
rotate y by -0.666667
rotate x by -0.533333
rotate y by -0.266667
rotate x by -0.333333
rotate y by -1.000000
rotate x by -0.133333
rotate y by -0.400000
rotate x by -1.000000
rotate y by -1.000000
rotate x by -0.400000
rotate y by -0.400000
rotate x by -0.333333
rotate y by -0.666667
rotate x by -0.133333
rotate y by -0.266667
rotate x by -1.000000
rotate y by -1.333333
rotate x by -0.400000
rotate y by -0.533333
rotate x by -0.666667
rotate y by -0.666667
rotate x by -0.266667
rotate y by -0.266667
rotate x by -0.333333
rotate y by -1.000000
rotate x by -0.133333
rotate y by -0.400000
rotate x by -0.666667
rotate x by -0.266667
rotate x by -1.000000
rotate y by -0.333333
rotate x by -0.400000
rotate y by -0.133333
rotate x by -0.333333
rotate y by -0.666667
rotate x by -0.133333
rotate y by -0.266667
rotate x by -1.000000
rotate x by -0.400000
rotate x by -1.666667
rotate x by -0.666667
rotate x by -0.666667
rotate x by -0.266667
rotate x by -0.666667
rotate x by -0.266667
rotate x by -1.333333
rotate x by -0.533333
rotate x by -1.333333
rotate x by -0.533333
rotate x by -0.333333
rotate x by -0.133333
rotate x by -1.333333
rotate x by -0.533333
rotate x by -1.333333
rotate x by -0.533333
rotate x by -1.666667
rotate x by -0.666667
rotate x by -1.333333
rotate x by -0.533333
rotate x by -1.333333
rotate x by -0.533333
rotate x by -1.666667
rotate y by 0.666667
rotate x by -0.666667
rotate y by 0.266667
rotate x by -1.000000
rotate x by -0.400000
rotate x by -0.666667
rotate y by 0.333333
rotate x by -0.266667
rotate y by 0.133333
rotate x by -1.333333
rotate y by 0.333333
rotate x by -0.533333
rotate y by 0.133333
rotate x by -0.666667
rotate x by -0.266667
rotate x by -1.333333
rotate x by -0.533333
rotate x by -1.333333
rotate y by 0.333333
rotate x by -0.533333
rotate y by 0.133333
rotate x by -1.666667
rotate y by 0.333333
rotate x by -0.666667
rotate y by 0.133333
rotate x by -2.000000
rotate y by 0.333333
rotate x by -0.800000
rotate y by 0.133333
rotate x by -1.333333
rotate x by -0.533333
rotate x by -1.000000
rotate y by 1.000000
rotate x by -0.400000
rotate y by 0.400000
rotate x by -1.666667
rotate y by 0.666667
rotate x by -0.666667
rotate y by 0.266667
rotate x by -1.333333
rotate x by -0.533333
rotate x by -1.333333
rotate x by -0.533333
rotate x by -1.000000
rotate y by 1.333333
rotate x by -0.400000
rotate y by 0.533333
rotate x by -0.666667
rotate x by -0.266667
rotate x by -1.000000
rotate x by -0.400000
rotate x by -0.666667
rotate x by -0.266667
rotate x by -1.000000
rotate x by -0.400000
rotate x by -0.333333
rotate x by -0.133333
rotate x by -0.333333
rotate x by -0.133333
rotate x by -0.333333
rotate x by -0.133333
rotate x by -0.333333
rotate x by -0.133333
rotate x by -1.333333
rotate y by -1.000000
rotate x by -0.533333
rotate y by -0.400000
rotate x by -1.000000
rotate x by -0.400000
rotate x by -0.666667
rotate x by -0.266667
rotate x by -0.666667
rotate y by -1.000000
rotate x by -0.266667
rotate y by -0.400000
rotate x by -0.333333
rotate y by -0.333333
rotate x by -0.133333
rotate y by -0.133333
rotate x by -0.333333
rotate x by -0.133333
rotate x by -0.333333
rotate x by -0.133333
rotate x by -1.000000
rotate x by -0.400000
rotate x by -0.666667
rotate x by -0.266667
rotate x by -0.333333
rotate y by -0.666667
rotate x by -0.133333
rotate y by -0.266667
rotate x by -0.333333
rotate y by -0.666667
rotate x by -0.133333
rotate y by -0.266667
rotate x by -0.666667
rotate y by -0.333333
rotate x by -0.266667
rotate y by -0.133333
rotate x by -0.333333
rotate x by -0.133333
rotate x by -0.333333
rotate x by -0.133333
rotate x by -0.333333
rotate x by -0.133333
rotate x by -0.333333
rotate x by -0.133333
rotate y by -0.333333
rotate y by -0.133333
rotate y by -0.333333
rotate y by -0.133333
rotate x by -0.333333
rotate x by -0.133333
rotate x by -0.333333
rotate x by -0.133333
rotate y by -0.333333
rotate y by -0.133333
rotate x by -0.666667
rotate y by -0.333333
rotate x by -0.266667
rotate y by -0.133333
rotate x by -0.333333
rotate y by -0.333333
rotate x by -0.133333
rotate y by -0.133333
rotate x by -0.333333
rotate y by -0.333333
rotate x by -0.133333
rotate y by -0.133333
rotate y by -0.333333
rotate y by -0.133333
rotate x by -0.333333
rotate x by -0.133333
rotate x by -0.333333
rotate y by -0.333333
rotate x by -0.133333
rotate y by -0.133333
rotate y by -0.333333
rotate y by -0.133333
rotate x by -0.666667
rotate y by -0.333333
rotate x by -0.266667
rotate y by -0.133333
rotate y by -0.333333
rotate y by -0.133333
rotate x by -0.333333
rotate x by -0.133333
rotate y by -1.000000
rotate y by -0.400000
rotate y by -0.333333
rotate y by -0.133333
rotate y by -1.333333
rotate y by -0.533333
rotate y by -1.000000
rotate y by -0.400000
rotate y by -1.333333
rotate y by -0.533333
rotate y by -1.000000
rotate y by -0.400000
rotate y by -1.000000
rotate y by -0.400000
rotate y by -1.000000
rotate y by -0.400000
rotate x by 0.333333
rotate y by -0.666667
rotate x by 0.133333
rotate y by -0.266667
rotate y by -0.666667
rotate y by -0.266667
rotate y by -0.666667
rotate y by -0.266667
rotate y by -0.333333
rotate y by -0.133333
rotate y by -0.333333
rotate y by -0.133333
rotate y by -0.666667
rotate y by -0.266667
rotate y by -0.666667
rotate y by -0.266667
rotate y by -0.333333
rotate y by -0.133333
rotate y by -0.666667
rotate y by -0.266667
rotate y by -0.333333
rotate y by -0.133333
rotate y by -0.333333
rotate y by -0.133333
rotate y by -0.666667
rotate y by -0.266667
rotate y by -0.333333
rotate y by -0.133333
rotate x by -1.000000
rotate y by -1.333333
rotate x by -0.400000
rotate y by -0.533333
rotate y by -0.333333
rotate y by -0.133333
rotate y by -0.333333
rotate y by -0.133333
rotate x by -0.333333
rotate y by -0.666667
rotate x by -0.133333
rotate y by -0.266667
rotate y by -0.333333
rotate y by -0.133333
rotate y by -0.333333
rotate y by -0.133333
rotate x by -0.333333
rotate y by -0.333333
rotate x by -0.133333
rotate y by -0.133333
rotate y by -0.333333
rotate y by -0.133333
rotate y by -0.666667
rotate y by -0.266667
rotate x by -0.333333
rotate y by -0.666667
rotate x by -0.133333
rotate y by -0.266667
rotate x by 0.333333
rotate y by -0.333333
rotate x by 0.133333
rotate y by -0.133333
rotate x by -0.333333
rotate x by -0.133333
rotate x by -0.666667
rotate y by -0.666667
rotate x by -0.266667
rotate y by -0.266667
rotate y by -0.333333
rotate y by -0.133333
rotate y by -0.333333
rotate y by -0.133333
rotate y by -0.666667
rotate y by -0.266667
rotate y by -0.333333
rotate y by -0.133333
rotate y by -0.333333
rotate y by -0.133333
rotate y by -0.333333
rotate y by -0.133333
rotate y by -0.333333
rotate y by -0.133333
rotate y by -0.666667
rotate y by -0.266667
rotate y by -0.333333
rotate y by -0.133333
rotate y by -0.333333
rotate y by -0.133333
rotate y by -0.333333
rotate y by -0.133333
rotate y by -0.333333
rotate y by -0.133333
rotate y by -0.333333
rotate y by -0.133333
rotate y by -0.333333
rotate y by -0.133333
rotate y by -0.333333
rotate y by -0.133333
rotate y by -0.333333
rotate y by -0.133333
rotate y by -0.333333
rotate y by -0.133333
rotate y by -0.333333
rotate y by -0.133333
rotate y by -0.333333
rotate y by -0.133333
rotate y by -0.333333
rotate y by -0.133333
rotate y by -0.333333
rotate y by -0.133333
rotate y by -0.333333
rotate y by -0.133333
rotate x by -0.333333
rotate y by -0.333333
rotate x by -0.133333
rotate y by -0.133333
rotate x by -0.133333
rotate y by -0.133333
rotate x by -0.133333
rotate y by -0.133333
rotate x by -0.133333
rotate y by -0.133333
rotate x by -0.133333
rotate y by -0.133333
rotate x by -0.133333
rotate y by -0.133333
rotate x by -0.133333
rotate y by -0.133333
rotate x by -0.133333
rotate y by -0.133333
rotate x by -0.133333
rotate y by -0.133333
rotate x by -0.133333
rotate y by -0.133333
rotate x by -0.133333
rotate y by -0.133333
rotate x by -0.133333
rotate y by -0.133333
rotate x by -0.133333
rotate y by -0.133333
rotate x by -0.133333
rotate y by -0.133333
rotate x by -0.133333
rotate y by -0.133333
rotate x by -0.133333
rotate y by -0.133333
rotate x by -0.133333
rotate y by -0.133333
rotate x by -0.133333
rotate y by -0.133333
rotate x by -0.133333
rotate y by -0.133333
rotate x by -0.133333
rotate y by -0.133333
rotate x by -0.133333
rotate y by -0.133333
rotate x by -0.133333
rotate y by -0.133333
rotate x by -0.133333
rotate y by -0.133333
rotate x by -0.133333
rotate y by -0.133333
rotate x by -0.133333
rotate y by -0.133333
rotate x by -0.133333
rotate y by -0.133333
rotate x by -0.133333
rotate y by -0.133333
rotate x by -0.133333
rotate y by -0.133333
rotate x by -0.133333
rotate y by -0.133333
rotate x by -0.133333
rotate y by -0.133333
rotate x by -0.133333
rotate y by -0.133333
rotate x by -0.133333
rotate y by -0.133333
rotate x by -0.133333
rotate y by -0.133333
rotate x by -0.133333
rotate y by -0.133333
rotate x by -0.133333
rotate y by -0.133333
rotate x by -0.133333
rotate y by -0.133333
rotate x by -0.133333
rotate y by -0.133333
rotate z by 0.333333
rotate z by 0.133333
rotate z by 2.666667
rotate z by 1.066667
rotate z by 0.333333
rotate z by 0.133333
rotate z by 0.333333
rotate z by 0.133333
rotate z by 0.333333
rotate z by 0.133333
rotate z by 0.333333
rotate z by 0.133333
rotate z by 0.333333
rotate z by 0.133333
rotate z by 0.333333
rotate z by 0.133333
rotate z by 0.333333
rotate z by 0.133333
rotate z by 0.666667
rotate z by 0.266667
rotate z by 0.333333
rotate z by 0.133333
rotate z by 0.333333
rotate z by 0.133333
rotate z by 0.333333
rotate z by 0.133333
rotate z by 0.666667
rotate z by 0.266667
rotate x by 0.333333
rotate x by 0.133333
rotate x by 1.666667
rotate y by -1.333333
rotate x by 0.666667
rotate y by -0.533333
rotate x by 1.000000
rotate y by -1.000000
rotate x by 0.400000
rotate y by -0.400000
rotate x by 0.666667
rotate y by -1.000000
rotate x by 0.266667
rotate y by -0.400000
rotate x by 0.666667
rotate y by -0.333333
rotate x by 0.266667
rotate y by -0.133333
rotate x by 1.333333
rotate x by 0.533333
rotate x by 0.666667
rotate y by -1.000000
rotate x by 0.266667
rotate y by -0.400000
rotate x by 1.000000
rotate y by -0.333333
rotate x by 0.400000
rotate y by -0.133333
rotate x by 0.333333
rotate y by -0.333333
rotate x by 0.133333
rotate y by -0.133333
rotate x by 1.333333
rotate y by -1.333333
rotate x by 0.533333
rotate y by -0.533333
rotate x by 0.333333
rotate y by -0.333333
rotate x by 0.133333
rotate y by -0.133333
rotate x by 0.333333
rotate x by 0.133333
rotate x by 0.333333
rotate x by 0.133333
rotate x by 0.333333
rotate x by 0.133333
rotate x by -0.333333
rotate x by -0.133333
rotate x by -0.333333
rotate y by 0.333333
rotate x by -0.133333
rotate y by 0.133333
rotate x by -0.333333
rotate y by 1.000000
rotate x by -0.133333
rotate y by 0.400000
rotate x by -1.333333
rotate y by 1.333333
rotate x by -0.533333
rotate y by 0.533333
rotate y by 2.000000
rotate y by 0.800000
rotate x by -0.333333
rotate y by 1.000000
rotate x by -0.133333
rotate y by 0.400000
rotate x by -0.333333
rotate y by 1.666667
rotate x by -0.133333
rotate y by 0.666667
rotate x by -0.666667
rotate x by -0.266667
rotate y by 0.333333
rotate y by 0.133333
rotate y by 0.333333
rotate y by 0.133333
rotate y by 0.333333
rotate y by 0.133333
rotate y by 0.333333
rotate y by 0.133333
rotate y by 2.333333
rotate y by 0.933333
rotate y by 0.333333
rotate y by 0.133333
rotate y by 0.333333
rotate y by 0.133333
rotate y by 0.666667
rotate y by 0.266667
rotate y by 0.333333
rotate y by 0.133333
rotate y by -0.333333
rotate y by -0.133333
rotate y by -0.133333
rotate y by -0.133333
rotate y by -0.133333
rotate y by -0.133333
rotate y by -0.133333
rotate y by -0.133333
rotate y by -0.133333
rotate y by -0.133333
rotate y by -0.133333
rotate y by -0.133333
rotate y by -0.133333
rotate y by -0.133333
rotate y by -0.133333
rotate y by -0.133333
rotate y by -0.133333
rotate y by -0.133333
rotate y by -0.133333
rotate y by -0.133333
rotate y by -0.133333
rotate y by -0.133333
rotate y by -0.133333
rotate y by -0.133333
rotate y by -0.133333
rotate z by -0.333333
rotate z by -0.133333
rotate z by -1.000000
rotate z by -0.400000
rotate z by -0.333333
rotate z by -0.133333
rotate z by -0.333333
rotate z by -0.133333
rotate z by -0.666667
rotate z by -0.266667
rotate z by -0.333333
rotate z by -0.133333
rotate z by -1.000000
rotate z by -0.400000
rotate z by -0.333333
rotate z by -0.133333
rotate z by -0.333333
rotate z by -0.133333
rotate z by -0.333333
rotate z by -0.133333
rotate z by -0.333333
rotate z by -0.133333
rotate z by 0.333333
rotate z by 0.133333
rotate z by 0.666667
rotate z by 0.266667
rotate z by 0.333333
rotate z by 0.133333
rotate z by 0.333333
rotate z by 0.133333
rotate z by 0.666667
rotate z by 0.266667
rotate z by 0.333333
rotate z by 0.133333
rotate z by 0.666667
rotate z by 0.266667
rotate z by 0.333333
rotate z by 0.133333
rotate z by 0.333333
rotate z by 0.133333
rotate z by 0.333333
rotate z by 0.133333
rotate z by 0.333333
rotate z by 0.133333
rotate z by -0.333333
rotate z by -0.133333
rotate z by -0.333333
rotate z by -0.133333
rotate z by -0.333333
rotate z by -0.133333
rotate z by -0.333333
rotate z by -0.133333
rotate z by -0.333333
rotate z by -0.133333
rotate z by -0.333333
rotate z by -0.133333
rotate z by -0.666667
rotate z by -0.266667
rotate y by 0.333333
rotate y by 0.133333
rotate x by -1.333333
rotate y by 1.000000
rotate x by -0.533333
rotate y by 0.400000
rotate x by -0.333333
rotate x by -0.133333
rotate x by -0.333333
rotate x by -0.133333
rotate x by -0.333333
rotate x by -0.133333
rotate x by -0.666667
rotate y by -0.333333
rotate x by -0.266667
rotate y by -0.133333
rotate x by -0.333333
rotate x by -0.133333
rotate y by -0.333333
rotate y by -0.133333
rotate y by -0.333333
rotate y by -0.133333
rotate y by 0.333333
rotate y by 0.133333
rotate y by 0.333333
rotate y by 0.133333
rotate y by 0.333333
rotate y by 0.133333
rotate y by 0.333333
rotate y by 0.133333
rotate y by 0.333333
rotate y by 0.133333
rotate y by 0.333333
rotate y by 0.133333
rotate x by 0.333333
rotate y by 0.666667
rotate x by 0.133333
rotate y by 0.266667
rotate x by 0.333333
rotate y by 0.333333
rotate x by 0.133333
rotate y by 0.133333
rotate y by -0.333333
rotate y by -0.133333
rotate x by -1.666667
rotate y by -1.666667
rotate x by -0.666667
rotate y by -0.666667
rotate y by -0.333333
rotate y by -0.133333
rotate y by -0.333333
rotate y by -0.133333
rotate y by -0.666667
rotate y by -0.266667
rotate y by -0.333333
rotate y by -0.133333
rotate x by -0.333333
rotate x by -0.133333
rotate y by -0.333333
rotate y by -0.133333
rotate y by -0.333333
rotate y by -0.133333
rotate x by -0.333333
rotate x by -0.133333
rotate y by -0.333333
rotate y by -0.133333
rotate y by -0.333333
rotate y by -0.133333
rotate x by -0.333333
rotate x by -0.133333
rotate x by 0.333333
rotate x by 0.133333
rotate y by 0.333333
rotate y by 0.133333
rotate y by 0.333333
rotate y by 0.133333
rotate y by 0.333333
rotate y by 0.133333
rotate y by 0.333333
rotate y by 0.133333
rotate x by 0.333333
rotate y by 0.666667
rotate x by 0.133333
rotate y by 0.266667
rotate y by 0.333333
rotate y by 0.133333
rotate x by 0.333333
rotate x by 0.133333
rotate x by 0.333333
rotate x by 0.133333
rotate y by 0.333333
rotate y by 0.133333
rotate y by 0.333333
rotate y by 0.133333
rotate y by 0.333333
rotate y by 0.133333
rotate x by 0.333333
rotate x by 0.133333
rotate y by 0.333333
rotate y by 0.133333
rotate y by 0.333333
rotate y by 0.133333
rotate y by -0.333333
rotate y by -0.133333
rotate y by -0.666667
rotate y by -0.266667
rotate x by 0.333333
rotate y by -0.333333
rotate x by 0.133333
rotate y by -0.133333
rotate x by 0.333333
rotate x by 0.133333
rotate y by -0.333333
rotate y by -0.133333
rotate y by -0.333333
rotate y by -0.133333
rotate y by -0.333333
rotate y by -0.133333
rotate x by 0.333333
rotate x by 0.133333
rotate y by -0.333333
rotate y by -0.133333
rotate y by -0.666667
rotate y by -0.266667
rotate y by 0.333333
rotate y by 0.133333
rotate y by 0.666667
rotate y by 0.266667
rotate y by 0.333333
rotate y by 0.133333
rotate y by 0.333333
rotate y by 0.133333
rotate x by -0.333333
rotate x by -0.133333
rotate x by -0.333333
rotate y by 0.333333
rotate x by -0.133333
rotate y by 0.133333
rotate y by 0.333333
rotate y by 0.133333
rotate y by -0.333333
rotate y by -0.133333
rotate x by 3.666667
rotate y by -2.000000
rotate x by 1.466667
rotate y by -0.800000
rotate x by 2.666667
rotate y by -1.000000
rotate x by 1.066667
rotate y by -0.400000
rotate x by 3.333333
rotate y by -0.333333
rotate x by 1.333333
rotate y by -0.133333
rotate x by 2.666667
rotate x by 1.066667
rotate x by 2.000000
rotate x by 0.800000
rotate x by 2.333333
rotate x by 0.933333
rotate x by 1.666667
rotate x by 0.666667
rotate x by 1.333333
rotate y by -0.666667
rotate x by 0.533333
rotate y by -0.266667
rotate x by 0.333333
rotate x by 0.133333
rotate x by 1.000000
rotate x by 0.400000
rotate x by 0.333333
rotate x by 0.133333
rotate x by 1.333333
rotate x by 0.533333
rotate x by 0.666667
rotate x by 0.266667
rotate x by 1.000000
rotate x by 0.400000
rotate x by 2.000000
rotate x by 0.800000
rotate x by 2.000000
rotate x by 0.800000
rotate x by 2.666667
rotate x by 1.066667
rotate x by 2.666667
rotate x by 1.066667
rotate x by 3.333333
rotate y by 0.666667
rotate x by 1.333333
rotate y by 0.266667
rotate x by 4.000000
rotate y by 0.666667
rotate x by 1.600000
rotate y by 0.266667
rotate x by 4.000000
rotate x by 1.600000
rotate x by 3.000000
rotate x by 1.200000
rotate x by 3.666667
rotate x by 1.466667
rotate x by 3.333333
rotate y by 0.666667
rotate x by 1.333333
rotate y by 0.266667
rotate x by 2.666667
rotate y by 0.666667
rotate x by 1.066667
rotate y by 0.266667
rotate x by 2.000000
rotate x by 0.800000
rotate x by 2.333333
rotate x by 0.933333
rotate x by 2.333333
rotate y by 0.333333
rotate x by 0.933333
rotate y by 0.133333
rotate x by 2.000000
rotate y by 0.666667
rotate x by 0.800000
rotate y by 0.266667
rotate x by 2.000000
rotate y by 0.666667
rotate x by 0.800000
rotate y by 0.266667
rotate x by 2.333333
rotate x by 0.933333
rotate x by 1.333333
rotate x by 0.533333
rotate x by 1.333333
rotate x by 0.533333
rotate x by 1.666667
rotate y by 0.333333
rotate x by 0.666667
rotate y by 0.133333
rotate x by 0.333333
rotate x by 0.133333
rotate x by -0.333333
rotate x by -0.133333
rotate x by -1.000000
rotate x by -0.400000
rotate x by -1.000000
rotate x by -0.400000
rotate x by -0.666667
rotate x by -0.266667
rotate x by -1.000000
rotate x by -0.400000
rotate x by -0.333333
rotate x by -0.133333
rotate x by -0.333333
rotate x by -0.133333
rotate x by -0.666667
rotate x by -0.266667
rotate x by -0.333333
rotate x by -0.133333
rotate x by -0.333333
rotate x by -0.133333
rotate y by -0.333333
rotate y by -0.133333
rotate x by -0.333333
rotate y by -0.666667
rotate x by -0.133333
rotate y by -0.266667
rotate y by -0.333333
rotate y by -0.133333
rotate x by -0.666667
rotate y by -0.666667
rotate x by -0.266667
rotate y by -0.266667
rotate x by -0.333333
rotate y by -0.333333
rotate x by -0.133333
rotate y by -0.133333
rotate y by -0.333333
rotate y by -0.133333
rotate x by -0.333333
rotate y by -0.666667
rotate x by -0.133333
rotate y by -0.266667
rotate y by -0.333333
rotate y by -0.133333
rotate y by -0.333333
rotate y by -0.133333
rotate x by -0.333333
rotate y by -0.666667
rotate x by -0.133333
rotate y by -0.266667
rotate x by -0.666667
rotate y by -0.333333
rotate x by -0.266667
rotate y by -0.133333
rotate x by -0.333333
rotate x by -0.133333
rotate y by -0.333333
rotate y by -0.133333
rotate y by -0.333333
rotate y by -0.133333
rotate y by -0.333333
rotate y by -0.133333
rotate y by -0.333333
rotate y by -0.133333
rotate y by -0.333333
rotate y by -0.133333
rotate y by -0.333333
rotate y by -0.133333
rotate y by -0.333333
rotate y by -0.133333
rotate x by -0.333333
rotate x by -0.133333
rotate x by -1.000000
rotate y by -1.000000
rotate x by -0.400000
rotate y by -0.400000
rotate x by -0.333333
rotate x by -0.133333
rotate x by -0.666667
rotate x by -0.266667
rotate x by -0.666667
rotate x by -0.266667
rotate x by -0.333333
rotate x by -0.133333
rotate x by -0.333333
rotate x by -0.133333
rotate x by -0.333333
rotate x by -0.133333
rotate y by 0.333333
rotate y by 0.133333
rotate y by 0.333333
rotate y by 0.133333
rotate y by 0.333333
rotate y by 0.133333
rotate y by 0.333333
rotate y by 0.133333
rotate y by 0.333333
rotate y by 0.133333
rotate x by -0.333333
rotate y by 0.333333
rotate x by -0.133333
rotate y by 0.133333
rotate x by -0.333333
rotate y by 0.333333
rotate x by -0.133333
rotate y by 0.133333
rotate y by 0.333333
rotate y by 0.133333
rotate x by -0.333333
rotate x by -0.133333
rotate y by 0.333333
rotate y by 0.133333
rotate y by 0.333333
rotate y by 0.133333
rotate y by 0.333333
rotate y by 0.133333
rotate y by 0.333333
rotate y by 0.133333
rotate y by 0.333333
rotate y by 0.133333
rotate y by 0.333333
rotate y by 0.133333
rotate x by 0.333333
rotate x by 0.133333
rotate x by 0.333333
rotate x by 0.133333
rotate x by 0.333333
rotate x by 0.133333
rotate x by 0.333333
rotate x by 0.133333
rotate x by 0.333333
rotate x by 0.133333
rotate x by 0.333333
rotate x by 0.133333
rotate y by -0.333333
rotate y by -0.133333
rotate x by 0.333333
rotate x by 0.133333
rotate x by 0.333333
rotate x by 0.133333
rotate y by -0.333333
rotate y by -0.133333
rotate z by -0.333333
rotate z by -0.133333
rotate z by -0.666667
rotate z by -0.266667
rotate z by 0.333333
rotate z by 0.133333
rotate z by 1.000000
rotate z by 0.400000
rotate z by 0.666667
rotate z by 0.266667
rotate z by 0.333333
rotate z by 0.133333
rotate z by 0.333333
rotate z by 0.133333
rotate z by 0.333333
rotate z by 0.133333
rotate z by 0.666667
rotate z by 0.266667
rotate z by 0.333333
rotate z by 0.133333
rotate y by -0.333333
rotate y by -0.133333
rotate x by 1.000000
rotate y by -2.666667
rotate x by 0.400000
rotate y by -1.066667
rotate x by 0.333333
rotate y by -1.000000
rotate x by 0.133333
rotate y by -0.400000
rotate y by -0.333333
rotate y by -0.133333
rotate x by 0.333333
rotate y by -0.333333
rotate x by 0.133333
rotate y by -0.133333
rotate y by -1.000000
rotate y by -0.400000
rotate x by 0.666667
rotate x by 0.266667
rotate x by -0.333333
rotate x by -0.133333
rotate x by -2.333333
rotate y by 1.666667
rotate x by -0.933333
rotate y by 0.666667
rotate x by -1.000000
rotate y by 1.000000
rotate x by -0.400000
rotate y by 0.400000
rotate x by -0.333333
rotate y by 0.333333
rotate x by -0.133333
rotate y by 0.133333
rotate x by -0.333333
rotate y by 0.666667
rotate x by -0.133333
rotate y by 0.266667
rotate y by 0.333333
rotate y by 0.133333
rotate x by -0.333333
rotate x by -0.133333
rotate x by -0.333333
rotate x by -0.133333
rotate x by -0.333333
rotate x by -0.133333
rotate y by 0.333333
rotate y by 0.133333
rotate x by 0.666667
rotate y by 1.333333
rotate x by 0.266667
rotate y by 0.533333
rotate x by 0.333333
rotate y by 1.000000
rotate x by 0.133333
rotate y by 0.400000
rotate y by 0.333333
rotate y by 0.133333
rotate x by 0.333333
rotate x by 0.133333
rotate y by 0.333333
rotate y by 0.133333
rotate x by 0.333333
rotate x by 0.133333
rotate x by 0.333333
rotate x by 0.133333
rotate x by 0.666667
rotate x by 0.266667
rotate x by 1.000000
rotate x by 0.400000
rotate y by -0.333333
rotate y by -0.133333
rotate y by -0.333333
rotate y by -0.133333
rotate y by -0.333333
rotate y by -0.133333
rotate y by -0.333333
rotate y by -0.133333
rotate y by -0.333333
rotate y by -0.133333
rotate y by -0.333333
rotate y by -0.133333
rotate y by -0.333333
rotate y by -0.133333
rotate y by -0.666667
rotate y by -0.266667
rotate y by -0.333333
rotate y by -0.133333
rotate y by 0.333333
rotate y by 0.133333
rotate y by 0.333333
rotate y by 0.133333
rotate y by 0.333333
rotate y by 0.133333
rotate x by -0.333333
rotate x by -0.133333
rotate x by -0.666667
rotate y by 0.666667
rotate x by -0.266667
rotate y by 0.266667
rotate y by 0.333333
rotate y by 0.133333
rotate y by -0.333333
rotate y by -0.133333
rotate y by -0.333333
rotate y by -0.133333
rotate y by -0.333333
rotate y by -0.133333
rotate y by -0.333333
rotate y by -0.133333
rotate y by -0.133333
rotate y by -0.133333
rotate y by -0.133333
rotate y by -0.133333
rotate y by -0.133333
rotate y by -0.133333
rotate y by -0.133333
rotate y by -0.133333
rotate y by -0.133333
rotate y by -0.133333
rotate y by -0.133333
rotate y by -0.133333
rotate y by -0.133333
rotate y by -0.133333
rotate y by -0.133333
rotate y by -0.133333
rotate y by -0.133333
rotate y by -0.133333
rotate y by -0.133333
rotate y by -0.133333
rotate y by -0.133333
rotate y by -0.133333
rotate y by -0.133333
rotate y by -0.133333
rotate y by -0.133333
rotate y by -0.133333
rotate y by -0.133333
rotate y by -0.133333
rotate y by -0.133333
rotate y by -0.133333
rotate y by -0.133333
rotate y by -0.133333
rotate y by -0.133333
rotate y by -0.133333
rotate y by -0.133333
rotate y by -0.133333
rotate y by -0.133333
rotate y by -0.133333
rotate y by -0.133333
rotate y by -0.133333
rotate y by -0.133333
rotate y by 0.333333
rotate y by 0.133333
rotate y by 0.333333
rotate y by 0.133333
rotate y by 0.333333
rotate y by 0.133333
rotate y by 0.333333
rotate y by 0.133333
rotate y by 0.333333
rotate y by 0.133333
rotate y by 0.333333
rotate y by 0.133333
rotate y by 0.333333
rotate y by 0.133333
rotate y by 0.333333
rotate y by 0.133333
rotate y by 0.333333
rotate y by 0.133333
rotate y by 0.333333
rotate y by 0.133333
rotate y by 0.333333
rotate y by 0.133333
rotate y by 0.333333
rotate y by 0.133333
rotate y by 0.333333
rotate y by 0.133333
rotate y by 0.666667
rotate y by 0.266667
rotate y by -0.333333
rotate y by -0.133333
rotate y by -1.000000
rotate y by -0.400000
rotate y by -0.333333
rotate y by -0.133333
rotate x by -0.333333
rotate x by -0.133333
rotate x by -1.333333
rotate x by -0.533333
rotate x by -0.666667
rotate y by 0.666667
rotate x by -0.266667
rotate y by 0.266667
rotate x by -0.666667
rotate y by 0.333333
rotate x by -0.266667
rotate y by 0.133333
rotate x by -0.666667
rotate x by -0.266667
rotate x by -0.333333
rotate x by -0.133333
rotate x by -0.333333
rotate x by -0.133333
rotate x by -4.333333
rotate y by 1.333333
rotate x by -1.733333
rotate y by 0.533333
rotate x by -2.333333
rotate y by 0.333333
rotate x by -0.933333
rotate y by 0.133333
rotate x by -2.000000
rotate x by -0.800000
rotate x by -2.000000
rotate y by 0.333333
rotate x by -0.800000
rotate y by 0.133333
rotate x by -1.333333
rotate x by -0.533333
rotate x by -1.000000
rotate x by -0.400000
rotate x by -0.666667
rotate x by -0.266667
rotate x by -1.333333
rotate x by -0.533333
rotate x by -1.000000
rotate x by -0.400000
rotate x by -0.666667
rotate x by -0.266667
rotate x by -1.333333
rotate x by -0.533333
rotate x by -1.333333
rotate x by -0.533333
rotate x by -1.333333
rotate x by -0.533333
rotate x by -0.666667
rotate x by -0.266667
rotate x by -1.000000
rotate x by -0.400000
rotate x by -1.333333
rotate x by -0.533333
rotate x by -1.666667
rotate x by -0.666667
rotate x by -0.666667
rotate x by -0.266667
rotate x by -1.000000
rotate y by -0.333333
rotate x by -0.400000
rotate y by -0.133333
rotate x by -0.333333
rotate y by -0.333333
rotate x by -0.133333
rotate y by -0.133333
rotate x by -1.000000
rotate x by -0.400000
rotate x by -0.666667
rotate x by -0.266667
rotate x by -0.666667
rotate y by -0.333333
rotate x by -0.266667
rotate y by -0.133333
rotate x by -0.333333
rotate y by -0.333333
rotate x by -0.133333
rotate y by -0.133333
rotate x by -1.000000
rotate x by -0.400000
rotate x by -0.333333
rotate y by -0.333333
rotate x by -0.133333
rotate y by -0.133333
rotate x by -1.333333
rotate x by -0.533333
rotate x by -1.000000
rotate y by 0.333333
rotate x by -0.400000
rotate y by 0.133333
rotate x by -0.666667
rotate y by 0.333333
rotate x by -0.266667
rotate y by 0.133333
rotate x by -0.333333
rotate x by -0.133333
rotate x by -0.666667
rotate x by -0.266667
rotate x by -0.333333
rotate x by -0.133333
rotate y by 0.333333
rotate y by 0.133333
rotate x by -0.333333
rotate x by -0.133333
rotate x by -0.333333
rotate x by -0.133333
rotate x by -0.333333
rotate x by -0.133333
rotate x by -0.333333
rotate x by -0.133333
rotate x by -4.000000
rotate y by -0.333333
rotate x by -1.600000
rotate y by -0.133333
rotate x by -1.000000
rotate x by -0.400000
rotate x by -1.000000
rotate x by -0.400000
rotate x by -1.000000
rotate x by -0.400000
rotate x by -1.000000
rotate x by -0.400000
rotate x by -1.000000
rotate x by -0.400000
rotate x by -1.333333
rotate y by 0.333333
rotate x by -0.533333
rotate y by 0.133333
rotate x by -0.666667
rotate x by -0.266667
rotate x by -1.333333
rotate x by -0.533333
rotate x by -1.000000
rotate x by -0.400000
rotate x by -1.000000
rotate x by -0.400000
rotate x by -1.000000
rotate x by -0.400000
rotate x by -1.333333
rotate y by 0.333333
rotate x by -0.533333
rotate y by 0.133333
rotate x by -1.000000
rotate y by 0.333333
rotate x by -0.400000
rotate y by 0.133333
rotate x by -0.333333
rotate x by -0.133333
rotate x by -0.333333
rotate x by -0.133333
rotate x by -0.333333
rotate x by -0.133333
rotate x by -0.666667
rotate y by 0.333333
rotate x by -0.266667
rotate y by 0.133333
rotate y by -0.333333
rotate y by -0.133333
rotate x by -0.333333
rotate x by -0.133333
rotate x by -0.333333
rotate x by -0.133333
rotate x by -0.333333
rotate y by 0.333333
rotate x by -0.133333
rotate y by 0.133333
rotate x by -0.333333
rotate y by -0.333333
rotate x by -0.133333
rotate y by -0.133333
rotate x by -0.333333
rotate x by -0.133333
rotate x by -0.333333
rotate x by -0.133333
rotate x by -1.000000
rotate x by -0.400000
rotate x by -0.333333
rotate x by -0.133333
rotate x by -0.333333
rotate x by -0.133333
rotate x by 0.333333
rotate y by -0.333333
rotate x by 0.133333
rotate y by -0.133333
rotate x by 1.333333
rotate y by -2.333333
rotate x by 0.533333
rotate y by -0.933333
rotate y by -0.333333
rotate y by -0.133333
rotate x by 0.333333
rotate y by -1.000000
rotate x by 0.133333
rotate y by -0.400000
rotate x by 0.666667
rotate y by -0.333333
rotate x by 0.266667
rotate y by -0.133333
rotate y by -0.666667
rotate y by -0.266667
rotate x by 0.333333
rotate y by -0.333333
rotate x by 0.133333
rotate y by -0.133333
rotate y by -0.333333
rotate y by -0.133333
# VMD for LINUXAMD64, version 1.9.4a55 (October 19, 2021)
# end of log file.
