# Supplementary material for: Finite-Temperature Evolution of Frenkel Defects in Hybrid Perovskites: Healing and Lead-Methylammonium Antisite Pairs
Source: ACS Appl Mater Interfaces. 2026 Apr 9;18(15):22071–80. doi: 10.1021/acsami.6c02743 (PMC13107386; doi:10.1021/acsami.6c02743)
Supplement: Supplementary file 2 [file am6c02743_si_002.zip › supporting/fig1-3/iodine/healing/COLVAR]

#! FIELDS time d_iod metad.bias
 250000.000000 0.496716 0.000000
 250100.000000 0.561951 0.000000
 250200.000000 0.532089 0.000000
 250300.000000 0.720769 0.000000
 250400.000000 0.693171 0.000000
 250500.000000 0.736806 0.000000
 250600.000000 1.065367 0.515925
 250700.000000 1.064761 0.518520
 250800.000000 0.913689 1.351381
 250900.000000 0.845659 1.724140
 251000.000000 0.802339 1.895265
 251100.000000 0.464532 1.266800
 251200.000000 0.303272 0.272560
 251300.000000 0.344800 0.432148
 251400.000000 0.253875 0.147500
 251500.000000 0.491853 1.539332
 251600.000000 0.283354 1.374646
 251700.000000 0.254293 1.134142
 251800.000000 0.166990 0.571633
 251900.000000 0.178828 0.633594
 252000.000000 0.336204 1.870794
 252100.000000 0.254214 2.972023
 252200.000000 0.124760 1.527265
 252300.000000 0.171525 2.018718
 252400.000000 0.113371 1.416988
 252500.000000 0.056035 0.932220
 252600.000000 0.299616 4.437184
 252700.000000 0.557481 5.340219
 252800.000000 0.741908 5.077103
 252900.000000 0.878024 3.773414
 253000.000000 0.977785 2.434439
 253100.000000 1.117547 2.475316
 253200.000000 1.156196 1.979913
 253300.000000 1.100003 2.714053
 253400.000000 1.102115 2.684954
 253500.000000 1.279814 0.795290
 253600.000000 1.202710 3.312652
 253700.000000 1.091765 4.112506
 253800.000000 1.037355 4.560192
 253900.000000 0.892833 5.713296
 254000.000000 0.873556 5.826301
 254100.000000 1.038942 5.966361
 254200.000000 1.323890 2.637413
 254300.000000 1.326618 2.612636
 254400.000000 1.156370 4.363712
 254500.000000 1.225972 3.578627
 254600.000000 1.112851 6.628357
 254700.000000 0.860819 8.262593
 254800.000000 0.422499 5.172526
 254900.000000 0.523664 5.854364
 255000.000000 0.640474 6.911263
 255100.000000 0.222148 4.240267
 255200.000000 0.316960 5.104977
 255300.000000 0.414298 6.177070
 255400.000000 0.293637 4.875866
 255500.000000 0.298763 4.925283
 255600.000000 0.538942 8.704279
 255700.000000 0.559137 8.841171
 255800.000000 0.429226 7.972247
 255900.000000 0.246698 6.381526
 256000.000000 0.046915 3.787853
 256100.000000 0.050670 5.838554
 256200.000000 0.040716 5.702764
 256300.000000 0.152296 6.957670
 256400.000000 0.452835 8.382987
 256500.000000 0.655973 9.476664
 256600.000000 0.790912 11.323382
 256700.000000 0.779658 11.404785
 256800.000000 0.557383 10.673289
 256900.000000 0.183738 7.326904
 257000.000000 0.275435 8.054399
 257100.000000 0.276548 10.062777
 257200.000000 0.229775 9.655122
 257300.000000 0.097388 7.794887
 257400.000000 0.066542 7.225442
 257500.000000 0.162574 8.840418
 257600.000000 0.080898 9.335417
 257700.000000 0.133281 10.379016
 257800.000000 0.134410 10.398516
 257900.000000 0.140856 10.507292
 258000.000000 0.165355 10.879304
 258100.000000 0.160988 12.817389
 258200.000000 0.063373 10.688402
 258300.000000 0.283463 13.458215
 258400.000000 0.550726 11.988400
 258500.000000 0.763110 11.637415
 258600.000000 0.877125 12.058832
 258700.000000 1.267168 5.230638
 258800.000000 1.465921 2.391378
 258900.000000 1.455695 2.533047
 259000.000000 1.376996 3.680362
 259100.000000 1.548565 2.766582
 259200.000000 1.856141 0.147568
 259300.000000 1.714582 0.760584
 259400.000000 1.430484 4.822455
 259500.000000 1.120899 8.076728
 259600.000000 0.735762 14.099135
 259700.000000 0.542433 13.111185
 259800.000000 0.300238 13.530410
 259900.000000 0.486703 12.929200
 260000.000000 0.716087 14.086989
 260100.000000 0.492331 14.005280
 260200.000000 0.166421 12.955494
 260300.000000 0.165125 12.936394
 260400.000000 0.114700 12.000202
 260500.000000 0.060259 10.605988
 260600.000000 0.135954 14.301727
 260700.000000 0.192286 14.893872
 260800.000000 0.269551 14.896245
 260900.000000 0.633559 15.573856
 261000.000000 0.473785 14.109823
 261100.000000 0.364633 16.023941
 261200.000000 0.509282 16.272645
 261300.000000 0.790102 16.369634
 261400.000000 1.210105 9.282938
 261500.000000 1.426740 5.504836
 261600.000000 1.732626 1.269284
 261700.000000 1.581921 3.858335
 261800.000000 1.499232 5.815162
 261900.000000 1.577873 3.949034
 262000.000000 1.764657 0.938365
 262100.000000 1.829941 2.363961
 262200.000000 1.688471 3.709919
 262300.000000 1.316331 9.602100
 262400.000000 0.967895 12.978377
 262500.000000 1.055896 11.587426
 262600.000000 1.015211 14.111602
 262700.000000 1.135509 12.708707
 262800.000000 1.214529 11.867033
 262900.000000 1.130570 12.759954
 263000.000000 1.249318 11.443962
 263100.000000 1.439091 9.349946
 263200.000000 1.853638 2.182401
 263300.000000 1.929145 1.556079
 263400.000000 1.671502 4.134087
 263500.000000 1.450032 9.051595
 263600.000000 1.778930 3.379239
 263700.000000 1.796046 3.145123
 263800.000000 1.681752 5.008025
 263900.000000 1.565740 7.778237
 264000.000000 1.781580 3.342161
 264100.000000 1.902615 3.585544
 264200.000000 1.619568 7.821912
 264300.000000 1.543181 9.387480
 264400.000000 1.549221 9.253104
 264500.000000 1.578196 8.631398
 264600.000000 1.749674 7.170054
 264700.000000 1.832183 5.516583
 264800.000000 1.976469 2.774652
 264900.000000 1.979650 2.721600
 265000.000000 1.730109 7.559649
 265100.000000 1.481008 13.525385
 265200.000000 1.208516 15.307962
 265300.000000 0.814248 17.171586
 265400.000000 0.579920 16.839977
 265500.000000 0.458108 16.078426
 265600.000000 0.294052 17.528827
 265700.000000 0.096511 14.262829
 265800.000000 0.041600 12.462363
 265900.000000 0.025153 11.863489
 266000.000000 0.057889 13.031059
 266100.000000 0.115339 16.714582
 266200.000000 0.148209 17.413351
 266300.000000 0.313301 18.512799
 266400.000000 0.563678 18.526182
 266500.000000 0.374387 18.414807
 266600.000000 0.175708 19.070156
 266700.000000 0.282666 20.319165
 266800.000000 0.461274 20.166174
 266900.000000 0.748833 18.572170
 267000.000000 0.977839 15.657787
 267100.000000 1.041665 17.155467
 267200.000000 1.038694 17.175893
 267300.000000 0.896539 18.433220
 267400.000000 0.829977 19.053541
 267500.000000 0.890862 18.488480
 267600.000000 1.075680 18.247352
 267700.000000 1.244991 16.560425
 267800.000000 1.057027 18.470123
 267900.000000 0.948321 19.848646
 268000.000000 1.207980 16.903182
 268100.000000 1.310049 17.658250
 268200.000000 1.299919 17.811341
 268300.000000 1.435664 15.339513
 268400.000000 1.509330 13.841226
 268500.000000 1.601062 12.081099
 268600.000000 1.648164 13.158864
 268700.000000 1.904195 6.089208
 268800.000000 2.191610 0.614541
 268900.000000 2.029228 2.811953
 269000.000000 1.962978 4.403971
 269100.000000 2.062669 3.927543
 269200.000000 2.178410 1.830035
 269300.000000 2.166160 2.005163
 269400.000000 2.116954 2.821642
 269500.000000 1.884287 8.547115
 269600.000000 1.535916 15.849558
 269700.000000 1.111149 19.724534
 269800.000000 0.821381 21.313660
 269900.000000 0.764925 21.328313
 270000.000000 0.571271 20.588005
 270100.000000 0.370861 21.710257
 270200.000000 0.324970 21.412339
 270300.000000 0.319603 21.371310
 270400.000000 0.286590 21.079331
 270500.000000 0.190009 19.656988
 270600.000000 0.091779 18.709356
 270700.000000 0.232920 22.371303
 270800.000000 0.342480 23.030551
 270900.000000 0.495163 22.913644
 271000.000000 0.790570 22.458148
 271100.000000 0.961848 22.303232
 271200.000000 1.001114 21.707876
 271300.000000 1.192315 19.561373
 271400.000000 1.603638 15.173306
 271500.000000 2.261544 1.245953
 271600.000000 2.545040 0.759738
 271700.000000 2.394861 1.893336
 271800.000000 2.247084 3.417018
 271900.000000 2.032777 7.174592
 272000.000000 1.573860 15.466292
 272100.000000 0.987351 21.936203
 272200.000000 0.903880 23.189968
 272300.000000 0.981297 22.025413
 272400.000000 1.171377 20.007168
 272500.000000 1.300563 19.332595
 272600.000000 1.346014 21.043173
 272700.000000 1.130688 21.688425
 272800.000000 0.867159 23.882430
 272900.000000 0.646474 24.469881
 273000.000000 0.333117 23.161740
 273100.000000 0.130689 21.303851
 273200.000000 0.110064 20.473891
 273300.000000 0.076401 18.958631
 273400.000000 0.083211 19.279693
 273500.000000 0.043105 17.294979
 273600.000000 0.082485 21.207335
 273700.000000 0.101038 22.003711
 273800.000000 0.048460 19.571209
 273900.000000 0.086499 21.385642
 274000.000000 0.091465 21.601706
 274100.000000 0.166050 26.053101
 274200.000000 0.077744 22.987987
 274300.000000 0.064951 22.373612
 274400.000000 0.076630 22.936075
 274500.000000 0.043368 21.251550
 274600.000000 0.087036 25.361581
 274700.000000 0.066245 24.424510
 274800.000000 0.083627 25.216650
 274900.000000 0.021007 21.976163
 275000.000000 0.080297 25.071838
 275100.000000 0.062485 26.233616
 275200.000000 0.080032 27.060167
 275300.000000 0.070755 26.636327
 275400.000000 0.069805 26.591246
 275500.000000 0.042979 25.195799
 275600.000000 0.063623 28.279726
 275700.000000 0.064702 28.332049
 275800.000000 0.026296 26.209555
 275900.000000 0.075405 28.826351
 276000.000000 0.061591 28.180032
 276100.000000 0.402472 27.985293
 276200.000000 1.109399 21.738468
 276300.000000 1.177194 21.623675
 276400.000000 0.985106 22.548900
 276500.000000 0.805402 24.560557
 276600.000000 0.614921 26.536708
 276700.000000 0.534772 26.497394
 276800.000000 0.611421 26.524892
 276900.000000 0.595866 26.479631
 277000.000000 0.489345 26.806358
 277100.000000 0.598624 28.208798
 277200.000000 0.976550 24.124086
 277300.000000 1.306958 21.381771
 277400.000000 1.652491 16.973430
 277500.000000 2.128648 5.198992
 277600.000000 2.410223 2.495824
 277700.000000 2.357634 3.277514
 277800.000000 2.356777 3.290845
 277900.000000 2.371871 3.058373
 278000.000000 2.224551 5.486445
 278100.000000 1.953355 11.643505
 278200.000000 1.852784 13.525040
 278300.000000 1.925976 12.133106
 278400.000000 2.049073 10.117293
 278500.000000 2.039907 10.252429
 278600.000000 1.730874 16.419316
 278700.000000 1.340199 21.139856
 278800.000000 1.093392 22.513098
 278900.000000 1.069030 22.756874
 279000.000000 1.122535 22.281118
 279100.000000 0.959669 25.868129
 279200.000000 0.959510 25.870165
 279300.000000 1.125759 24.258698
 279400.000000 1.206082 23.693061
 279500.000000 1.282125 22.982114
 279600.000000 1.261697 25.190015
 279700.000000 1.125256 25.731587
 279800.000000 0.987709 26.193943
 279900.000000 0.909385 26.873958
 280000.000000 0.959103 26.415293
 280100.000000 0.937368 28.595659
 280200.000000 1.031649 27.815993
 280300.000000 1.037825 27.768069
 280400.000000 1.019875 27.909019
 280500.000000 1.014870 27.949330
 280600.000000 1.148123 28.581724
 280700.000000 1.568826 19.419460
 280800.000000 1.842130 14.992672
 280900.000000 1.636751 18.116991
 281000.000000 1.736133 16.514152
 281100.000000 1.842908 16.715722
 281200.000000 1.900685 15.610404
 281300.000000 2.173582 10.095897
 281400.000000 2.662746 0.507120
 281500.000000 2.566838 1.336092
 281600.000000 2.369981 6.371121
 281700.000000 2.315817 7.450380
 281800.000000 2.332574 7.109707
 281900.000000 2.342485 6.910646
 282000.000000 2.436324 5.174575
 282100.000000 2.196910 10.888885
 282200.000000 1.832148 16.930269
 282300.000000 1.497727 21.999638
 282400.000000 1.265292 26.806083
 282500.000000 1.235826 27.328520
 282600.000000 1.304320 27.932296
 282700.000000 1.638362 20.123317
 282800.000000 1.933525 15.056183
 282900.000000 2.027796 13.412288
 283000.000000 1.976921 14.273473
 283100.000000 1.987767 16.080890
 283200.000000 1.977910 16.256043
 283300.000000 1.856071 18.173833
 283400.000000 1.927947 17.100411
 283500.000000 1.941924 16.871282
 283600.000000 1.927450 19.103218
 283700.000000 1.712699 20.836762
 283800.000000 1.396634 25.578596
 283900.000000 1.583007 21.741413
 284000.000000 1.599517 21.560094
 284100.000000 1.444279 25.822702
 284200.000000 1.455987 25.602969
 284300.000000 1.480986 25.157122
 284400.000000 1.403529 26.631430
 284500.000000 1.336503 27.997963
 284600.000000 1.450591 27.402589
 284700.000000 1.567966 24.927393
 284800.000000 1.467036 27.017152
 284900.000000 1.388890 28.864177
 285000.000000 1.408013 28.415917
 285100.000000 1.591278 25.845002
 285200.000000 1.761409 22.697108
 285300.000000 1.765625 22.628427
 285400.000000 1.707649 23.587964
 285500.000000 1.594144 25.781375
 285600.000000 1.468252 30.539930
 285700.000000 1.717847 25.066229
 285800.000000 2.118920 15.040739
 285900.000000 2.416384 7.798081
 286000.000000 2.459565 6.957388
 286100.000000 2.469479 8.766796
 286200.000000 2.536405 7.390819
 286300.000000 2.829327 1.537811
 286400.000000 2.876060 1.022777
 286500.000000 2.712779 3.472510
 286600.000000 2.759938 4.528379
 286700.000000 2.951361 1.455448
 286800.000000 2.871299 2.528459
 286900.000000 2.702082 5.688075
 287000.000000 2.694808 5.834339
 287100.000000 2.563386 9.917318
 287200.000000 2.037854 17.517431
 287300.000000 1.802443 23.190089
 287400.000000 2.043412 17.379075
 287500.000000 2.384080 11.427691
 287600.000000 2.195636 15.204102
 287700.000000 1.941373 20.086843
 287800.000000 1.638539 26.803501
 287900.000000 1.618759 27.238638
 288000.000000 1.946603 19.968667
 288100.000000 2.223999 15.614889
 288200.000000 2.292859 14.605697
 288300.000000 2.246771 15.247265
 288400.000000 2.274771 14.841871
 288500.000000 2.064790 19.086274
 288600.000000 1.984646 22.923512
 288700.000000 2.241682 16.677682
 288800.000000 2.380196 14.220916
 288900.000000 2.168541 18.408101
 289000.000000 2.071322 20.921601
 289100.000000 2.093533 22.339578
 289200.000000 2.166024 20.259250
 289300.000000 2.221163 18.645074
 289400.000000 2.229699 18.402702
 289500.000000 2.361836 15.191103
 289600.000000 2.472325 14.857847
 289700.000000 2.414699 16.104125
 289800.000000 2.469818 14.914109
 289900.000000 2.577922 12.264437
 290000.000000 2.824910 5.226994
 290100.000000 2.941556 4.249579
 290200.000000 2.839907 6.828797
 290300.000000 2.961146 3.802036
 290400.000000 3.260328 0.260812
 290500.000000 3.356512 0.066663
 290600.000000 3.119759 2.164098
 290700.000000 2.891271 5.616342
 290800.000000 3.029186 2.964982
 290900.000000 3.100353 2.271522
 291000.000000 2.841991 6.842993
 291100.000000 2.958183 5.829022
 291200.000000 3.105788 3.074043
 291300.000000 2.971766 5.499783
 291400.000000 3.025985 4.316392
 291500.000000 2.993083 5.007481
 291600.000000 3.115011 4.633077
 291700.000000 3.319147 2.723034
 291800.000000 3.275228 2.981462
 291900.000000 2.916308 8.754723
 292000.000000 2.804293 11.058946
 292100.000000 2.365699 17.553711
 292200.000000 1.687294 27.245861
 292300.000000 1.415359 31.646579
 292400.000000 1.608728 28.215903
 292500.000000 1.722275 26.937646
 292600.000000 1.642900 29.595575
 292700.000000 1.414625 32.269082
 292800.000000 1.139846 32.843848
 292900.000000 0.840742 30.980301
 293000.000000 0.492853 28.972755
 293100.000000 0.413867 31.770084
 293200.000000 0.550782 30.689203
 293300.000000 0.517258 30.821553
 293400.000000 0.640322 30.695494
 293500.000000 0.625765 30.665394
 293600.000000 0.442421 32.741797
 293700.000000 0.430206 32.806699
 293800.000000 0.861558 32.468193
 293900.000000 1.058333 32.432523
 294000.000000 0.761267 32.721460
 294100.000000 0.411229 33.357330
 294200.000000 0.456200 33.302818
 294300.000000 0.391016 33.442073
 294400.000000 0.564220 33.795701
 294500.000000 0.477383 33.338157
 294600.000000 0.405135 35.252702
 294700.000000 0.565959 35.621049
 294800.000000 0.484935 35.357933
 294900.000000 0.469827 35.319924
 295000.000000 0.553736 35.580646
 295100.000000 0.453632 37.051082
 295200.000000 0.082385 32.053071
 295300.000000 0.128012 33.984605
 295400.000000 0.290234 36.336816
 295500.000000 0.347864 36.521277
 295600.000000 0.407840 38.695349
 295700.000000 0.349529 38.527033
 295800.000000 0.312578 38.377719
 295900.000000 0.424836 38.734600
 296000.000000 0.533441 38.799505
 296100.000000 0.542898 40.779853
 296200.000000 0.583982 40.585242
 296300.000000 0.964280 33.973339
 296400.000000 1.198416 33.438371
 296500.000000 0.905649 34.880733
 296600.000000 0.997640 35.407665
 296700.000000 1.170425 34.202395
 296800.000000 1.121598 34.370961
 296900.000000 0.873086 37.477715
 297000.000000 1.159133 34.236726
 297100.000000 1.560148 30.702182
 297200.000000 1.581768 30.407465
 297300.000000 1.570473 30.558448
 297400.000000 1.460117 32.367071
 297500.000000 1.393824 33.627018
 297600.000000 1.434184 34.817170
 297700.000000 1.744159 29.218305
 297800.000000 1.825395 28.277627
 297900.000000 1.631703 30.801126
 298000.000000 1.447614 34.530941
 298100.000000 1.499652 35.326307
 298200.000000 1.781199 29.279927
 298300.000000 1.784764 29.224447
 298400.000000 1.664352 31.393994
 298500.000000 1.650753 31.685593
 298600.000000 1.760653 31.326310
 298700.000000 1.815893 30.172938
 298800.000000 1.860329 29.247993
 298900.000000 2.043984 25.000265
 299000.000000 2.335511 18.047524
 299100.000000 2.439244 18.314036
 299200.000000 2.519124 17.074044
 299300.000000 2.672637 15.133137
 299400.000000 2.822153 12.821929
 299500.000000 2.924129 10.270560
 299600.000000 3.194820 4.712214
 299700.000000 3.239473 3.988452
 299800.000000 3.235368 4.047594
 299900.000000 3.257603 3.743369
 300000.000000 3.210367 4.439414
 300100.000000 3.218604 6.302422
 300200.000000 3.120590 8.158192
 300300.000000 3.087661 8.903314
 300400.000000 3.223730 6.218583
 300500.000000 3.156077 7.424152
 300600.000000 3.047383 11.612490
 300700.000000 3.130876 9.921858
 300800.000000 3.112978 10.279214
 300900.000000 3.083440 10.875210
 301000.000000 3.085765 10.827954
 301100.000000 2.989923 14.562530
 301200.000000 2.861481 16.004490
 301300.000000 2.507329 17.505963
 301400.000000 2.073851 25.058510
 301500.000000 2.010367 26.388302
 301600.000000 1.842380 31.118942
 301700.000000 1.512966 36.662800
 301800.000000 1.246648 38.747293
 301900.000000 0.843165 38.665301
 302000.000000 0.800368 39.222964
 302100.000000 0.990983 38.578013
 302200.000000 1.006800 38.441442
 302300.000000 1.012930 38.395514
 302400.000000 1.064380 38.176888
 302500.000000 0.862713 40.319980
 302600.000000 1.097553 39.190050
 302700.000000 1.060668 39.406546
 302800.000000 1.011178 39.925672
 302900.000000 1.155622 39.097307
 303000.000000 1.026785 39.734272
 303100.000000 0.963943 42.528397
 303200.000000 1.078537 41.217673
 303300.000000 1.344275 39.534883
 303400.000000 1.508586 36.855252
 303500.000000 1.618421 34.698661
 303600.000000 1.934675 30.344560
 303700.000000 2.359890 20.100909
 303800.000000 2.513018 17.520872
 303900.000000 2.419125 18.972430
 304000.000000 2.478185 17.999860
 304100.000000 2.414465 20.957367
 304200.000000 2.311782 22.519151
 304300.000000 2.305932 22.611937
 304400.000000 2.080684 27.202241
 304500.000000 1.846387 32.116461
 304600.000000 1.717326 36.334917
 304700.000000 1.495118 39.195565
 304800.000000 1.158849 40.846915
 304900.000000 0.932245 42.947752
 305000.000000 1.118810 41.008990
 305100.000000 0.914736 44.355197
 305200.000000 0.760046 44.660219
 305300.000000 0.587373 43.287892
 305400.000000 0.142822 35.936171
 305500.000000 0.061716 31.769811
 305600.000000 0.358385 40.879404
 305700.000000 0.354550 40.848743
 305800.000000 0.193137 39.148078
 305900.000000 0.108663 36.384578
 306000.000000 0.115095 36.679099
 306100.000000 0.077164 36.685754
 306200.000000 0.346578 41.808079
 306300.000000 0.310123 41.756219
 306400.000000 0.317406 41.765582
 306500.000000 0.441300 42.187234
 306600.000000 0.284269 43.182542
 306700.000000 0.080584 37.280451
 306800.000000 0.166627 41.227370
 306900.000000 0.114648 39.183218
 307000.000000 0.135805 40.134804
 307100.000000 0.088187 39.689034
 307200.000000 0.088262 39.693676
 307300.000000 0.101210 40.457664
 307400.000000 0.047725 36.821453
 307500.000000 0.080961 39.230059
 307600.000000 0.187776 45.467361
 307700.000000 0.115871 43.202734
 307800.000000 0.115317 43.176158
 307900.000000 0.100566 42.411798
 308000.000000 0.090254 41.813816
 308100.000000 0.103470 44.566476
 308200.000000 0.037603 39.880302
 308300.000000 0.092804 43.966244
 308400.000000 0.075560 42.865676
 308500.000000 0.392746 45.975752
 308600.000000 0.753810 45.644472
 308700.000000 1.052110 43.405554
 308800.000000 1.021508 43.627768
 308900.000000 0.719299 45.828951
 309000.000000 0.405615 47.862121
 309100.000000 0.791448 45.748751
 309200.000000 1.069199 43.298367
 309300.000000 0.986996 43.934168
 309400.000000 0.831197 45.398213
 309500.000000 0.954740 44.229689
 309600.000000 1.119157 44.435160
 309700.000000 1.030697 45.429847
 309800.000000 0.996515 45.807411
 309900.000000 1.141216 44.189309
 310000.000000 1.286021 42.521984
 310100.000000 1.445824 41.747618
 310200.000000 1.627355 38.164689
 310300.000000 1.573546 39.177086
 310400.000000 1.600208 38.669808
 310500.000000 1.899685 33.026326
 310600.000000 1.976859 32.998923
 310700.000000 2.123804 28.026299
 310800.000000 2.447152 20.525301
 310900.000000 2.260937 23.989138
 311000.000000 2.265709 23.876800
 311100.000000 2.471239 21.322314
 311200.000000 2.618101 18.589035
 311300.000000 2.500273 20.702005
 311400.000000 2.677295 17.877011
 311500.000000 2.883780 16.105263
 311600.000000 2.781420 18.773861
 311700.000000 2.433284 22.310476
 311800.000000 2.249768 26.262344
 311900.000000 2.408184 22.827939
 312000.000000 2.530049 20.510585
 312100.000000 2.421782 24.273392
 312200.000000 2.350327 25.374730
 312300.000000 2.161510 28.881340
 312400.000000 2.151786 29.118430
 312500.000000 2.380529 24.916120
 312600.000000 2.514514 24.359108
 312700.000000 2.739871 20.422629
 312800.000000 2.545746 23.682042
 312900.000000 2.355818 27.276299
 313000.000000 2.476323 25.171795
 313100.000000 2.508097 26.472610
 313200.000000 2.242509 29.727468
 313300.000000 2.124094 31.121597
 313400.000000 2.161997 30.547776
 313500.000000 1.979844 34.021651
 313600.000000 1.726031 38.707232
 313700.000000 1.470992 41.504423
 313800.000000 1.402429 42.729728
 313900.000000 1.567546 40.029967
 314000.000000 1.535428 40.468314
 314100.000000 1.578977 41.842508
 314200.000000 1.520710 42.681941
 314300.000000 1.503436 42.933296
 314400.000000 1.591621 41.666066
 314500.000000 1.571217 41.952088
 314600.000000 1.482624 45.048971
 314700.000000 1.327322 46.086496
 314800.000000 1.035184 46.423461
 314900.000000 0.796746 47.262108
 315000.000000 0.637073 47.862894
 315100.000000 0.581100 50.226554
 315200.000000 0.344537 51.018078
 315300.000000 0.329692 51.023418
 315400.000000 0.384436 50.967957
 315500.000000 0.448011 50.823890
 315600.000000 0.569089 51.963284
 315700.000000 0.569364 51.960257
 315800.000000 0.795806 49.160235
 315900.000000 1.047178 46.640921
 316000.000000 1.185925 46.240515
 316100.000000 0.886849 48.784819
 316200.000000 0.920280 48.596768
 316300.000000 1.106385 48.216481
 316400.000000 0.946929 48.470210
 316500.000000 0.950761 48.453944
 316600.000000 1.121065 49.616297
 316700.000000 1.212682 49.061942
 316800.000000 1.086380 49.795427
 316900.000000 0.880022 50.706327
 317000.000000 0.663587 51.568628
 317100.000000 0.743155 52.957066
 317200.000000 0.711874 53.205682
 317300.000000 0.589724 54.005316
 317400.000000 0.261215 52.382033
 317500.000000 0.082784 44.925610
 317600.000000 0.100325 48.216856
 317700.000000 0.104785 48.520058
 317800.000000 0.092175 47.636540
 317900.000000 0.081248 46.805015
 318000.000000 0.168287 51.761489
 318100.000000 0.060342 46.769511
 318200.000000 0.070633 47.712553
 318300.000000 0.209449 54.900083
 318400.000000 0.305014 55.617284
 318500.000000 0.322362 55.596613
 318600.000000 0.533510 55.838376
 318700.000000 0.935370 51.323066
 318800.000000 1.279143 48.515074
 318900.000000 1.557138 44.518758
 319000.000000 1.799181 40.204189
 319100.000000 2.171494 32.063919
 319200.000000 2.278492 30.244983
 319300.000000 1.932643 39.162220
 319400.000000 2.040017 35.836652
 319500.000000 2.389860 28.855059
 319600.000000 2.463308 29.411430
 319700.000000 2.536241 27.366821
 319800.000000 2.865237 19.297643
 319900.000000 3.033494 15.510417
 320000.000000 3.470832 3.639438
 320100.000000 3.943877 0.141319
 320200.000000 3.924350 0.181078
 320300.000000 3.715190 1.469224
 320400.000000 3.539310 4.245235
 320500.000000 3.698578 1.663537
 320600.000000 3.782059 2.672237
 320700.000000 3.508675 6.128615
 320800.000000 3.502514 6.217061
 320900.000000 3.610085 4.767219
 321000.000000 3.480858 6.533652
 321100.000000 3.240744 11.802491
 321200.000000 3.066203 15.129991
 321300.000000 3.210352 12.291732
 321400.000000 3.143282 13.513771
 321500.000000 3.077295 14.887392
 321600.000000 3.512963 8.224901
 321700.000000 3.727279 4.257422
 321800.000000 3.660741 5.487534
 321900.000000 3.966762 1.016456
 322000.000000 3.887361 1.812917
 322100.000000 3.715606 5.850154
 322200.000000 3.822745 4.577110
 322300.000000 4.069930 1.711810
 322400.000000 4.129466 1.163665
 322500.000000 4.068320 1.728062
 322600.000000 3.985902 4.475898
 322700.000000 3.775506 5.813708
 322800.000000 3.362067 10.920638
 322900.000000 3.046127 17.549479
 323000.000000 3.054442 17.376486
 323100.000000 3.205198 15.514444
 323200.000000 3.529332 8.496685
 323300.000000 3.673614 6.668237
 323400.000000 3.571941 7.884369
 323500.000000 3.417547 10.396346
 323600.000000 3.552510 9.748230
 323700.000000 3.696876 7.193389
 323800.000000 3.559676 9.607536
 323900.000000 3.626458 8.344229
 324000.000000 3.700485 7.141068
 324100.000000 3.427734 12.988422
 324200.000000 3.304179 14.861038
 324300.000000 3.420186 13.092491
 324400.000000 3.508263 11.884647
 324500.000000 3.492944 12.095958
 324600.000000 3.413358 15.035012
 324700.000000 3.308366 16.094771
 324800.000000 3.264902 16.605938
 324900.000000 3.145861 18.422253
 325000.000000 3.044363 20.094283
 325100.000000 3.139681 20.313003
 325200.000000 3.310420 16.895699
 325300.000000 3.628292 11.799265
 325400.000000 3.845757 7.534130
 325500.000000 3.822036 7.951490
 325600.000000 3.926148 7.967222
 325700.000000 4.087918 4.676235
 325800.000000 4.044291 5.547271
 325900.000000 4.376638 0.747741
 326000.000000 4.613881 0.044671
 326100.000000 4.507124 1.925008
 326200.000000 4.422897 1.748487
 326300.000000 4.249992 2.367203
 326400.000000 4.162778 3.453344
 326500.000000 4.289221 2.051251
 326600.000000 4.314824 3.888882
 326700.000000 4.424867 3.339387
 326800.000000 4.496736 3.066569
 326900.000000 4.363113 3.620107
 327000.000000 4.196257 4.770899
 327100.000000 3.942470 8.975318
 327200.000000 3.866923 9.848398
 327300.000000 3.822693 10.414095
 327400.000000 3.638183 12.950729
 327500.000000 3.620191 13.194633
 327600.000000 3.720655 13.566264
 327700.000000 3.967298 9.160178
 327800.000000 4.017652 8.521299
 327900.000000 3.834069 11.393181
 328000.000000 3.770348 12.622561
 328100.000000 3.924943 11.271255
 328200.000000 4.135834 7.726346
 328300.000000 4.171761 7.290239
 328400.000000 4.271930 6.119304
 328500.000000 4.348192 5.222900
 328600.000000 4.121127 8.960028
 328700.000000 3.912795 11.719024
 328800.000000 3.977114 10.551513
 328900.000000 4.105614 9.071394
 329000.000000 4.027091 9.837290
 329100.000000 4.046723 11.597819
 329200.000000 3.947069 12.912439
 329300.000000 3.833698 14.623258
 329400.000000 3.708267 16.264146
 329500.000000 3.498691 17.215498
 329600.000000 3.206096 19.837447
 329700.000000 3.105774 21.376340
 329800.000000 3.002164 22.724932
 329900.000000 2.603326 25.712558
 330000.000000 2.434213 30.102893
 330100.000000 2.611762 26.846690
 330200.000000 2.844439 23.365661
 330300.000000 2.671020 25.218834
 330400.000000 2.685120 24.905416
 330500.000000 2.720448 24.261728
 330600.000000 2.594859 29.021761
 330700.000000 2.755430 25.787934
 330800.000000 2.556581 30.069339
 330900.000000 2.501742 31.493027
 331000.000000 2.724738 26.196942
 331100.000000 2.756801 27.746204
 331200.000000 2.683596 28.862068
 331300.000000 2.898089 26.004433
 331400.000000 2.953045 25.162926
 331500.000000 2.899908 25.979195
 331600.000000 2.774525 29.159437
 331700.000000 2.366751 33.927548
 331800.000000 1.834340 41.589404
 331900.000000 1.826636 41.736042
 332000.000000 2.007400 37.408723
 332100.000000 2.244982 34.733317
 332200.000000 2.163044 35.651885
 332300.000000 2.109889 36.724749
 332400.000000 2.200917 35.117534
 332500.000000 2.142115 36.031710
 332600.000000 2.200669 37.036332
 332700.000000 2.044987 40.170130
 332800.000000 1.805912 43.803182
 332900.000000 1.597275 45.301637
 333000.000000 1.417886 47.113723
 333100.000000 1.286186 50.124189
 333200.000000 1.002187 50.921515
 333300.000000 0.964809 51.191857
 333400.000000 1.060826 50.602312
 333500.000000 0.866564 52.026738
 333600.000000 0.694618 55.144118
 333700.000000 0.698899 55.118116
 333800.000000 0.941323 53.243846
 333900.000000 1.063611 51.820478
 334000.000000 1.047912 51.983976
 334100.000000 1.027980 54.194994
 334200.000000 1.036279 54.107840
 334300.000000 1.167695 52.667709
 334400.000000 1.384097 50.016574
 334500.000000 1.517993 47.927514
 334600.000000 1.479838 50.504905
 334700.000000 1.238408 52.636284
 334800.000000 1.096201 53.668862
 334900.000000 0.978985 54.725379
 335000.000000 0.678629 55.603980
 335100.000000 0.545697 57.919552
 335200.000000 0.667439 57.636570
 335300.000000 0.795904 57.146348
 335400.000000 1.001230 55.076686
 335500.000000 0.999837 55.095208
 335600.000000 0.996875 57.134327
 335700.000000 1.143605 54.950482
 335800.000000 1.267570 53.294670
 335900.000000 1.341542 52.430847
 336000.000000 1.481475 50.588153
 336100.000000 1.679311 48.192101
 336200.000000 1.987321 41.651961
 336300.000000 2.345945 35.584738
 336400.000000 2.332563 35.703118
 336500.000000 2.136457 38.161788
 336600.000000 2.159427 39.702861
 336700.000000 2.336345 36.882473
 336800.000000 2.400115 35.844526
 336900.000000 2.338367 36.852458
 337000.000000 2.106662 40.782407
 337100.000000 1.892898 45.739424
 337200.000000 1.502156 52.272906
 337300.000000 1.105186 55.871340
 337400.000000 0.842595 58.319520
 337500.000000 0.803138 58.341000
 337600.000000 0.933111 59.499771
 337700.000000 1.092598 56.725491
 337800.000000 1.318089 54.204191
 337900.000000 1.332291 54.108404
 338000.000000 1.072258 57.090616
 338100.000000 1.038211 59.693562
 338200.000000 1.324407 55.063153
 338300.000000 1.605121 50.240126
 338400.000000 1.772451 46.903786
 338500.000000 1.631104 49.635170
 338600.000000 1.651306 51.160037
 338700.000000 1.690711 50.227145
 338800.000000 1.744193 49.029934
 338900.000000 1.846841 47.219539
 339000.000000 1.701400 49.979158
 339100.000000 1.698062 52.056073
 339200.000000 1.920764 47.310268
 339300.000000 1.844630 48.798450
 339400.000000 1.713752 51.692758
 339500.000000 1.817270 49.361775
 339600.000000 2.009591 46.736053
 339700.000000 2.253853 39.833624
 339800.000000 2.257039 39.758715
 339900.000000 2.234067 40.309055
 340000.000000 2.237702 40.220234
 340100.000000 2.176965 43.709836
 340200.000000 2.154631 44.264780
 340300.000000 2.066093 46.463364
 340400.000000 2.082675 46.058092
 340500.000000 2.353333 39.307261
 340600.000000 2.767701 29.522465
 340700.000000 2.821247 28.965139
 340800.000000 2.598681 32.921886
 340900.000000 2.581262 33.480122
 341000.000000 2.779694 29.390507
 341100.000000 2.732898 31.902317
 341200.000000 2.629986 33.522971
 341300.000000 2.655694 33.013872
 341400.000000 2.565363 35.141678
 341500.000000 2.593310 34.384364
 341600.000000 2.517552 38.448072
 341700.000000 2.565802 37.110331
 341800.000000 2.907133 30.132021
 341900.000000 3.422681 19.151132
 342000.000000 3.269198 19.742942
 342100.000000 3.118005 24.881715
 342200.000000 3.308043 21.309838
 342300.000000 3.105485 25.224478
 342400.000000 3.000794 28.193875
 342500.000000 3.091720 25.608276
 342600.000000 3.198204 24.676645
 342700.000000 3.381709 21.513505
 342800.000000 3.354878 21.798241
 342900.000000 3.173709 25.314207
 343000.000000 3.273549 23.008488
 343100.000000 3.412455 22.802674
 343200.000000 3.633471 19.287872
 343300.000000 3.924443 13.458942
 343400.000000 4.046926 11.638311
 343500.000000 4.009761 12.129012
 343600.000000 4.156762 11.884481
 343700.000000 4.370500 7.801118
 343800.000000 4.505411 5.304649
 343900.000000 4.578707 4.160484
 344000.000000 4.605252 3.783910
 344100.000000 4.813889 2.573399
 344200.000000 4.861155 1.913868
 344300.000000 4.786180 2.993715
 344400.000000 4.877960 1.702019
 344500.000000 5.089713 0.217091
 344600.000000 4.816581 3.318450
 344700.000000 4.728931 4.292836
 344800.000000 4.803684 3.442720
 344900.000000 4.778325 3.708392
 345000.000000 4.900929 2.714219
 345100.000000 5.053485 3.795549
 345200.000000 5.037258 3.918142
 345300.000000 5.040636 3.893245
 345400.000000 5.265525 1.745116
 345500.000000 5.305286 1.374523
 345600.000000 5.254706 3.788655
 345700.000000 5.162704 4.348112
 345800.000000 5.005231 4.784761
 345900.000000 4.894384 4.985904
 346000.000000 4.854754 5.101011
 346100.000000 4.706264 7.361325
 346200.000000 4.589508 7.502592
 346300.000000 4.533351 7.675299
 346400.000000 4.527725 7.698744
 346500.000000 4.501783 7.825234
 346600.000000 4.723600 8.425603
 346700.000000 4.653863 8.904242
 346800.000000 4.766521 8.130212
 346900.000000 4.835999 7.650971
 347000.000000 4.588494 9.325118
 347100.000000 4.390957 11.669850
 347200.000000 4.404514 11.669863
 347300.000000 4.371664 11.675588
 347400.000000 4.334122 11.714464
 347500.000000 4.401287 11.669670
 347600.000000 4.574539 12.778927
 347700.000000 4.798986 9.328720
 347800.000000 5.002969 6.637997
 347900.000000 5.171566 4.901432
 348000.000000 5.191372 4.703043
 348100.000000 5.167189 6.930570
 348200.000000 5.014271 7.864175
 348300.000000 4.960990 8.144835
 348400.000000 4.872335 8.801328
 348500.000000 4.732770 10.547452
 348600.000000 4.854106 10.642997
 348700.000000 5.160704 7.185729
 348800.000000 5.075440 8.016024
 348900.000000 5.110147 7.690362
 349000.000000 5.192970 6.825014
 349100.000000 4.988805 10.057490
 349200.000000 4.955587 10.236973
 349300.000000 4.981110 10.095385
 349400.000000 4.787912 11.941024
 349500.000000 4.929200 10.413942
 349600.000000 4.947384 12.280147
 349700.000000 4.910534 12.551551
 349800.000000 5.126678 10.651360
 349900.000000 5.510493 2.563041
 350000.000000 5.791482 0.138141
 350100.000000 5.668717 2.289697
 350200.000000 5.442435 4.397504
 350300.000000 5.585276 2.591552
 350400.000000 5.534248 3.023861
 350500.000000 5.536381 3.001087
 350600.000000 5.540224 4.960764
 350700.000000 5.473110 5.758177
 350800.000000 5.451841 6.052231
 350900.000000 5.361550 7.479470
 351000.000000 5.643840 4.071556
 351100.000000 6.071433 1.000521
 351200.000000 6.096448 0.809505
 351300.000000 5.953114 2.275477
 351400.000000 5.977145 1.970489
 351500.000000 5.867974 3.467297
 351600.000000 5.552113 7.211741
 351700.000000 5.242940 9.707289
 351800.000000 5.184267 10.387432
 351900.000000 5.277382 9.282003
 352000.000000 5.438826 7.619031
 352100.000000 5.601164 8.610096
 352200.000000 5.459103 9.487596
 352300.000000 5.239542 10.964476
 352400.000000 5.094678 11.693823
 352500.000000 5.124182 11.564482
 352600.000000 5.109558 13.623544
 352700.000000 5.073446 13.722475
 352800.000000 4.963671 13.754922
 352900.000000 4.867366 13.785756
 353000.000000 5.022641 13.769803
 353100.000000 5.336972 12.032762
 353200.000000 5.536583 9.314018
 353300.000000 5.511062 9.566042
 353400.000000 5.492771 9.761328
 353500.000000 5.606680 8.703702
 353600.000000 5.769544 8.548740
 353700.000000 6.079675 2.201383
 353800.000000 6.165880 1.109736
 353900.000000 6.046234 2.755584
 354000.000000 6.083424 2.143657
 354100.000000 6.185008 2.690378
 354200.000000 6.135162 3.376010
 354300.000000 5.832455 8.196815
 354400.000000 5.571449 11.040943
 354500.000000 5.132022 15.365244
 354600.000000 5.009801 17.443928
 354700.000000 4.858603 16.010219
 354800.000000 4.632744 14.993435
 354900.000000 4.694371 15.076780
 355000.000000 4.648481 15.010651
 355100.000000 4.408468 15.252724
 355200.000000 4.404600 15.209499
 355300.000000 4.444509 15.657807
 355400.000000 4.245397 13.863515
 355500.000000 4.249408 13.881136
 355600.000000 4.535481 17.251046
 355700.000000 4.747362 17.088465
 355800.000000 4.957906 17.626541
 355900.000000 5.227518 16.106451
 356000.000000 5.412242 12.796390
 356100.000000 5.273816 16.802770
 356200.000000 5.483240 13.841889
 356300.000000 5.634985 11.762543
 356400.000000 5.526342 13.276878
 356500.000000 5.607742 12.162834
 356600.000000 6.035404 5.104242
 356700.000000 6.221133 2.247632
 356800.000000 6.190307 2.646009
 356900.000000 6.084266 4.247412
 357000.000000 5.916748 7.514866
 357100.000000 6.037515 6.731707
 357200.000000 6.309335 1.585615
 357300.000000 6.296847 1.739735
 357400.000000 6.239607 2.565016
 357500.000000 6.237928 2.592230
 357600.000000 6.087260 7.091666
 357700.000000 5.774484 12.549816
 357800.000000 5.651907 14.310763
 357900.000000 5.449484 15.876464
 358000.000000 5.249831 17.533854
 358100.000000 5.119120 19.975572
 358200.000000 4.965632 18.559385
 358300.000000 4.589304 17.328012
 358400.000000 4.327087 16.265885
 358500.000000 4.143191 15.514880
 358600.000000 4.179478 17.575907
 358700.000000 4.545198 17.535088
 358800.000000 4.947809 18.349670
 358900.000000 5.124564 19.992970
 359000.000000 4.873751 17.616759
 359100.000000 4.732655 18.760761
 359200.000000 4.881795 19.679416
 359300.000000 4.820778 19.237343
 359400.000000 4.634121 18.382961
 359500.000000 4.656802 18.466203
 359600.000000 4.818232 20.663857
 359700.000000 4.805736 20.657598
 359800.000000 4.724668 20.614299
 359900.000000 4.834788 20.675468
 360000.000000 4.832066 20.673150
 360100.000000 4.442284 19.150305
 360200.000000 4.237088 17.863971
 360300.000000 4.271754 17.974887
 360400.000000 4.457740 19.328927
 360500.000000 4.654678 21.806665
 360600.000000 4.786883 24.206400
 360700.000000 5.077186 22.302685
 360800.000000 5.453046 17.085656
 360900.000000 5.641878 14.714460
 361000.000000 5.733683 13.303379
 361100.000000 5.924956 11.184325
 361200.000000 6.093607 7.377207
 361300.000000 6.187596 5.565863
 361400.000000 6.160509 6.066656
 361500.000000 6.017400 9.016667
 361600.000000 6.201188 6.629687
 361700.000000 6.265162 5.135315
 361800.000000 6.082384 9.505744
 361900.000000 6.221793 6.138237
 362000.000000 6.354019 3.297444
 362100.000000 6.352990 5.316498
 362200.000000 6.433089 3.857466
 362300.000000 6.209840 7.963938
 362400.000000 5.911985 13.405452
 362500.000000 5.929718 13.093848
 362600.000000 6.023935 13.167990
 362700.000000 6.092653 11.543201
 362800.000000 6.343243 5.729909
 362900.000000 6.394855 4.675539
 363000.000000 6.265652 7.422988
 363100.000000 6.471865 4.414472
 363200.000000 6.561767 2.540869
 363300.000000 6.571183 2.375376
 363400.000000 6.737328 0.526336
 363500.000000 6.529527 3.155156
 363600.000000 6.689542 2.318386
 363700.000000 6.934024 0.285851
 363800.000000 6.397055 7.848276
 363900.000000 6.080019 13.304422
 364000.000000 5.845090 16.568451
 364100.000000 5.209700 20.813501
 364200.000000 4.852298 23.909509
 364300.000000 4.811774 24.118227
 364400.000000 4.951708 23.253098
 364500.000000 5.121634 21.881188
 364600.000000 5.224134 22.370415
 364700.000000 5.644134 18.838121
 364800.000000 5.678922 18.963126
 364900.000000 5.390660 19.402539
 365000.000000 5.515481 18.526510
 365100.000000 5.326758 21.695891
 365200.000000 5.019559 24.616115
 365300.000000 5.189467 23.497604
 365400.000000 5.449546 20.689466
 365500.000000 5.326980 21.693232
 365600.000000 5.360661 23.291117
 365700.000000 5.280579 24.240088
 365800.000000 5.064268 25.333832
 365900.000000 4.946636 25.006594
 366000.000000 4.990177 25.137051
 366100.000000 5.190446 26.279318
 366200.000000 5.582492 21.402123
 366300.000000 5.439987 22.592092
 366400.000000 5.121651 26.955219
 366500.000000 4.995772 27.153664
 366600.000000 4.587330 23.481961
 366700.000000 4.279450 18.343035
 366800.000000 4.332097 18.787165
 366900.000000 4.223793 18.017032
 367000.000000 4.323986 18.706878
 367100.000000 4.507379 23.014206
 367200.000000 4.568873 24.016655
 367300.000000 4.573226 24.088465
 367400.000000 4.439287 22.009467
 367500.000000 4.177195 19.327339
 367600.000000 4.221025 21.706807
 367700.000000 4.484287 23.267698
 367800.000000 4.665503 25.657180
 367900.000000 4.447988 22.926180
 368000.000000 4.165106 21.203531
 368100.000000 4.207870 23.559176
 368200.000000 4.496135 23.901088
 368300.000000 4.548249 24.346687
 368400.000000 4.536271 24.229671
 368500.000000 4.515961 24.050609
 368600.000000 4.560409 26.424052
 368700.000000 4.607678 26.815338
 368800.000000 4.614136 26.866907
 368900.000000 4.363422 25.114284
 369000.000000 4.066968 21.873066
 369100.000000 3.934283 20.959287
 369200.000000 3.880317 20.017071
 369300.000000 3.909544 20.490956
 369400.000000 3.955245 21.393837
 369500.000000 3.754722 19.172039
 369600.000000 3.781426 21.165033
 369700.000000 3.985007 23.082063
 369800.000000 4.155197 25.563648
 369900.000000 4.459654 25.911903
 370000.000000 4.585407 26.699371
 370100.000000 4.895894 29.400577
 370200.000000 5.345272 24.316017
 370300.000000 5.598261 21.324782
 370400.000000 5.408301 23.213684
 370500.000000 5.461160 22.492564
 370600.000000 5.815060 19.973362
 370700.000000 6.082472 14.295676
 370800.000000 6.415309 7.515372
 370900.000000 6.555993 4.628065
 371000.000000 6.693497 2.261916
 371100.000000 6.598706 5.601675
 371200.000000 6.400949 8.493126
 371300.000000 6.171936 12.399746
 371400.000000 6.086918 14.210142
 371500.000000 6.018235 15.794001
 371600.000000 6.125473 15.091661
 371700.000000 6.306100 10.701147
 371800.000000 6.317424 10.459180
 371900.000000 6.451798 7.909541
 372000.000000 6.503954 7.055268
 372100.000000 6.231898 13.185283
 372200.000000 6.246619 12.916078
 372300.000000 6.290095 12.178519
 372400.000000 6.154195 14.774521
 372500.000000 6.242261 12.994600
 372600.000000 6.229893 15.218933
 372700.000000 6.155596 16.564057
 372800.000000 6.315303 13.655123
 372900.000000 6.519997 9.558240
 373000.000000 6.530542 9.329577
 373100.000000 6.684502 7.378859
 373200.000000 6.842186 3.330720
 373300.000000 6.870397 2.760307
 373400.000000 6.888377 2.429711
 373500.000000 6.982392 1.126135
 373600.000000 6.759313 6.396538
 373700.000000 6.374447 14.027306
 373800.000000 6.046963 18.592594
 373900.000000 5.713231 22.156555
 374000.000000 5.379212 25.537482
 374100.000000 5.238888 29.197582
 374200.000000 5.174298 29.736006
 374300.000000 5.135382 29.950855
 374400.000000 5.160885 29.820244
 374500.000000 5.204325 29.509607
 374600.000000 5.207569 31.481949
 374700.000000 5.297970 30.349794
 374800.000000 5.457702 27.315054
 374900.000000 5.872128 20.963252
 375000.000000 6.121200 17.427768
 375100.000000 6.132578 19.249643
 375200.000000 5.990871 21.067431
 375300.000000 5.658876 23.627335
 375400.000000 5.569844 25.078896
 375500.000000 5.677142 23.385704
 375600.000000 5.739034 24.630283
 375700.000000 5.807396 23.844714
 375800.000000 6.068993 20.471972
 375900.000000 5.984740 21.734059
 376000.000000 5.658942 25.618146
 376100.000000 5.402568 30.095727
 376200.000000 5.502302 29.237862
 376300.000000 5.512090 29.152703
 376400.000000 5.391392 30.196467
 376500.000000 5.272703 31.294401
 376600.000000 5.359421 32.310530
 376700.000000 5.332305 32.659458
 376800.000000 5.471883 30.713716
 376900.000000 5.543058 29.674165
 377000.000000 5.599267 28.845383
 377100.000000 5.610281 30.676237
 377200.000000 5.620113 30.518962
 377300.000000 5.805826 26.613901
 377400.000000 6.167884 18.872129
 377500.000000 6.460135 13.239257
 377600.000000 6.964697 3.389579
 377700.000000 7.378123 0.280939
 377800.000000 7.307684 0.544078
 377900.000000 6.845383 5.153474
 378000.000000 6.351661 17.080347
 378100.000000 5.977965 23.166089
 378200.000000 5.731087 28.360107
 378300.000000 5.768881 27.511393
 378400.000000 6.012654 22.619254
 378500.000000 6.224961 20.398262
 378600.000000 5.991809 23.952237
 378700.000000 5.932691 24.657086
 378800.000000 5.865849 25.722883
 378900.000000 5.854234 25.934428
 379000.000000 5.874118 25.576397
 379100.000000 5.890344 27.293187
 379200.000000 6.022065 25.196166
 379300.000000 5.813983 28.627827
 379400.000000 5.423768 32.925317
 379500.000000 5.347166 33.431857
 379600.000000 5.354090 35.385767
 379700.000000 5.132382 34.754157
 379800.000000 4.627557 28.998267
 379900.000000 4.321814 26.697474
 380000.000000 4.415256 27.184718
 380100.000000 4.470229 29.575442
 380200.000000 4.439816 29.364132
 380300.000000 4.292912 28.256166
 380400.000000 4.201331 27.291731
 380500.000000 4.321755 28.489815
 380600.000000 4.546133 31.057147
 380700.000000 4.675107 30.496947
 380800.000000 4.922708 31.121717
 380900.000000 4.882475 30.621792
 381000.000000 4.796632 30.129193
 381100.000000 4.743350 32.113024
 381200.000000 4.812074 32.154393
 381300.000000 4.817657 32.166580
 381400.000000 4.513715 31.834938
 381500.000000 4.326833 30.651797
 381600.000000 4.386315 33.026099
 381700.000000 4.289008 32.236725
 381800.000000 4.026974 25.455397
 381900.000000 3.933592 22.984404
 382000.000000 3.876404 21.990539
 382100.000000 3.879646 24.034572
 382200.000000 3.887279 24.142246
 382300.000000 3.876310 23.989282
 382400.000000 4.027926 26.984554
 382500.000000 4.006522 26.463194
 382600.000000 3.822150 24.682809
 382700.000000 3.722925 23.496374
 382800.000000 3.945513 27.038723
 382900.000000 3.918348 26.446885
 383000.000000 3.841377 24.990024
 383100.000000 4.040906 30.495168
 383200.000000 4.013005 30.000594
 383300.000000 3.946942 28.810132
 383400.000000 4.203934 32.814132
 383500.000000 4.551624 33.096909
 383600.000000 4.921538 33.128596
 383700.000000 4.877413 32.983190
 383800.000000 4.712350 33.889530
 383900.000000 5.050959 34.369873
 384000.000000 5.157607 35.478843
 384100.000000 4.830155 33.557046
 384200.000000 4.595338 34.925794
 384300.000000 4.730870 33.915327
 384400.000000 4.831374 33.558351
 384500.000000 4.795665 33.586292
 384600.000000 4.812371 35.549918
 384700.000000 4.969439 36.131813
 384800.000000 4.876025 35.566220
 384900.000000 4.737372 35.786946
 385000.000000 4.808253 35.557506
 385100.000000 4.625723 37.446790
 385200.000000 4.161194 32.655385
 385300.000000 3.976330 29.366811
 385400.000000 3.960353 29.072414
 385500.000000 3.797868 26.281902
 385600.000000 3.529078 24.303128
 385700.000000 3.656569 25.923665
 385800.000000 3.842445 28.958576
 385900.000000 3.832140 28.808214
 386000.000000 3.799857 28.313439
 386100.000000 3.785417 30.077896
 386200.000000 3.805130 30.395818
 386300.000000 3.414077 24.249876
 386400.000000 3.496951 24.713585
 386500.000000 3.726169 28.962166
 386600.000000 3.692310 30.217354
 386700.000000 3.468201 25.330962
 386800.000000 3.594007 27.783838
 386900.000000 3.567403 27.153087
 387000.000000 3.531430 26.376512
 387100.000000 3.472584 27.303015
 387200.000000 3.510137 27.962348
 387300.000000 3.610390 30.037845
 387400.000000 3.527075 28.290020
 387500.000000 3.432969 26.736076
 387600.000000 3.533846 30.185616
 387700.000000 3.650174 31.975366
 387800.000000 3.876027 33.414975
 387900.000000 4.349289 35.076338
 388000.000000 4.503702 36.502710
 388100.000000 4.336076 36.370565
 388200.000000 4.190305 34.397585
 388300.000000 4.230442 34.898543
 388400.000000 4.247528 35.126235
 388500.000000 4.320737 36.150327
 388600.000000 4.154622 35.426171
 388700.000000 3.883950 33.594856
 388800.000000 4.202130 36.215852
 388900.000000 4.247338 36.993176
 389000.000000 4.042361 34.049010
 389100.000000 4.062226 36.213036
 389200.000000 4.213487 37.797672
 389300.000000 4.132309 36.891467
 389400.000000 4.122716 36.790214
 389500.000000 4.265201 38.365127
 389600.000000 4.379515 41.079708
 389700.000000 4.588210 40.449016
 389800.000000 4.799554 38.404715
 389900.000000 4.912886 37.727940
 390000.000000 4.932130 37.698545
 390100.000000 4.952531 39.683958
 390200.000000 5.072513 39.643991
 390300.000000 5.199910 39.047912
 390400.000000 5.217071 38.884714
 390500.000000 5.151808 39.392960
 390600.000000 4.847128 40.477163
 390700.000000 4.677645 40.652354
 390800.000000 4.894731 40.617883
 390900.000000 4.734011 40.499580
 391000.000000 4.892690 40.609933
 391100.000000 5.050906 42.884910
 391200.000000 5.108207 42.642399
 391300.000000 5.098791 42.702111
 391400.000000 5.008259 42.910415
 391500.000000 5.014687 42.912809
 391600.000000 5.110503 44.409420
 391700.000000 5.263668 41.326876
 391800.000000 5.639656 32.114842
 391900.000000 5.928289 26.671894
 392000.000000 6.004047 25.458166
 392100.000000 5.894016 28.991769
 392200.000000 5.719785 31.311020
 392300.000000 5.575680 33.554977
 392400.000000 5.558202 33.871003
 392500.000000 5.353799 38.769204
 392600.000000 5.351630 40.831186
 392700.000000 5.681908 32.372196
 392800.000000 5.861180 29.498142
 392900.000000 6.055384 26.686764
 393000.000000 5.984574 27.751921
 393100.000000 5.742479 32.255679
 393200.000000 5.637113 33.702045
 393300.000000 5.784439 31.833708
 393400.000000 5.731923 32.372218
 393500.000000 5.627582 33.868312
 393600.000000 5.702835 34.585953
 393700.000000 5.745525 33.903061
 393800.000000 5.693299 34.743255
 393900.000000 5.680512 34.956796
 394000.000000 5.839670 32.477404
 394100.000000 5.881235 33.817998
 394200.000000 5.593525 37.417364
 394300.000000 5.486136 39.006436
 394400.000000 5.668774 36.542019
 394500.000000 5.485554 39.016584
 394600.000000 5.434308 41.906945
 394700.000000 5.888256 33.956097
 394800.000000 6.195659 26.007835
 394900.000000 6.417236 19.702919
 395000.000000 7.030248 2.687792
 395100.000000 7.479924 0.243068
 395200.000000 7.106453 3.822621
 395300.000000 6.590777 13.502435
 395400.000000 6.682158 10.294355
 395500.000000 6.913509 5.768253
 395600.000000 6.518716 16.477933
 395700.000000 6.643602 12.388247
 395800.000000 6.817620 8.769104
 395900.000000 6.695335 10.983655
 396000.000000 6.694754 10.997950
 396100.000000 6.718031 12.440352
 396200.000000 6.737559 11.999245
 396300.000000 6.643822 14.317819
 396400.000000 6.517178 17.877551
 396500.000000 6.506554 18.174645
 396600.000000 6.770731 12.136425
 396700.000000 6.987740 7.748864
 396800.000000 6.917674 9.038508
 396900.000000 6.993489 7.639927
 397000.000000 7.031584 6.895108
 397100.000000 6.812552 12.228088
 397200.000000 6.576497 18.222479
 397300.000000 6.783376 12.742957
 397400.000000 6.695829 14.733929
 397500.000000 6.687653 14.953343
 397600.000000 6.801459 14.116301
 397700.000000 6.905659 12.002054
 397800.000000 6.935779 11.414145
 397900.000000 6.692757 16.815069
 398000.000000 6.729999 15.831291
 398100.000000 6.766029 16.903106
 398200.000000 6.559466 21.747230
 398300.000000 6.313233 24.955007
 398400.000000 6.315071 24.931772
 398500.000000 6.138037 28.070249
 398600.000000 6.032181 32.406661
 398700.000000 5.913361 34.516637
 398800.000000 5.655707 38.183496
 398900.000000 5.545314 39.997786
 399000.000000 5.456596 41.523039
 399100.000000 5.482449 43.059557
 399200.000000 5.612758 40.348061
 399300.000000 5.689103 38.681693
 399400.000000 5.720222 38.038414
 399500.000000 5.860300 35.529467
 399600.000000 6.044370 33.485678
 399700.000000 6.418710 24.541278
 399800.000000 6.596174 21.170617
 399900.000000 6.745101 17.459159
 400000.000000 6.796086 16.134835
 400100.000000 6.700342 20.406775
 400200.000000 6.787109 18.364412
 400300.000000 7.043011 10.586262
 400400.000000 7.448448 0.632577
 400500.000000 7.421082 0.855618
 400600.000000 7.198798 6.344162
 400700.000000 7.190336 6.555956
 400800.000000 7.127875 8.283359
 400900.000000 7.095943 9.251478
 401000.000000 7.250130 5.196886
 401100.000000 7.242095 7.358692
 401200.000000 7.214664 7.932263
 401300.000000 7.147906 9.455716
 401400.000000 7.123628 10.046306
 401500.000000 7.131776 9.846361
 401600.000000 7.251193 8.848491
 401700.000000 7.330246 6.928753
 401800.000000 7.314951 7.289307
 401900.000000 7.397173 5.435301
 402000.000000 7.526811 3.022846
 402100.000000 7.650033 3.053165
 402200.000000 7.574679 4.251057
 402300.000000 7.407716 6.889734
 402400.000000 7.189762 10.879307
 402500.000000 7.151020 11.710974
 402600.000000 7.002070 16.337159
 402700.000000 6.626950 22.007878
 402800.000000 6.294440 26.943012
 402900.000000 6.192521 29.340547
 403000.000000 6.346326 25.977294
 403100.000000 6.279078 29.153101
 403200.000000 5.934305 36.408195
 403300.000000 5.802119 38.464030
 403400.000000 5.679426 40.218984
 403500.000000 5.461810 43.703786
 403600.000000 5.301495 47.054230
 403700.000000 5.179061 46.979873
 403800.000000 4.818438 43.610483
 403900.000000 4.430883 41.355155
 404000.000000 4.539984 41.601164
 404100.000000 4.958170 45.476996
 404200.000000 4.912482 45.078163
 404300.000000 4.734870 43.966329
 404400.000000 4.889953 44.889129
 404500.000000 4.613727 43.744545
 404600.000000 4.267092 41.628486
 404700.000000 4.046075 37.297322
 404800.000000 4.074685 37.770999
 404900.000000 4.046255 37.300160
 405000.000000 3.980162 36.380023
 405100.000000 4.049469 39.234368
 405200.000000 4.302974 42.864869
 405300.000000 4.243252 41.984629
 405400.000000 4.038749 39.099149
 405500.000000 3.865881 36.908145
 405600.000000 3.820848 38.155491
 405700.000000 3.606604 32.723097
 405800.000000 3.359553 28.098904
 405900.000000 3.513828 30.482404
 406000.000000 3.435750 29.026994
 406100.000000 3.459143 31.401404
 406200.000000 3.805693 38.215183
 406300.000000 3.968526 40.045598
 406400.000000 4.006772 40.294086
 406500.000000 4.122857 41.087054
 406600.000000 4.199538 43.679040
 406700.000000 4.253992 44.059202
 406800.000000 4.250023 44.032538
 406900.000000 4.151282 43.316581
 407000.000000 4.219034 43.818704
 407100.000000 4.424964 46.328302
 407200.000000 4.569850 46.234669
 407300.000000 4.744524 45.684781
 407400.000000 4.728105 45.734731
 407500.000000 4.722639 45.752640
 407600.000000 4.881170 47.098358
 407700.000000 4.986008 46.911331
 407800.000000 4.876266 47.115579
 407900.000000 4.929563 46.967535
 408000.000000 5.061131 46.974398
 408100.000000 5.025272 48.894498
 408200.000000 4.820053 48.310002
 408300.000000 4.689349 48.195214
 408400.000000 4.625363 48.054964
 408500.000000 4.539688 47.659657
 408600.000000 4.319843 47.597228
 408700.000000 4.011122 43.252093
 408800.000000 4.180752 45.948574
 408900.000000 4.700802 49.653148
 409000.000000 4.905911 48.871731
 409100.000000 4.806989 50.879303
 409200.000000 4.902291 50.872753
 409300.000000 5.066484 50.488836
 409400.000000 5.366885 47.504291
 409500.000000 5.606498 42.962065
 409600.000000 5.910858 37.605392
 409700.000000 6.230042 30.085962
 409800.000000 6.344271 28.012136
 409900.000000 6.321484 28.401228
 410000.000000 6.257044 29.565579
 410100.000000 6.289932 30.932402
 410200.000000 6.130568 33.866750
 410300.000000 5.986025 36.576212
 410400.000000 6.147221 33.564828
 410500.000000 6.078480 34.822369
 410600.000000 5.816223 40.848839
 410700.000000 5.838140 40.501933
 410800.000000 5.883157 39.843824
 410900.000000 5.709431 42.860346
 411000.000000 5.565344 45.919610
 411100.000000 5.465928 49.275722
 411200.000000 5.074479 50.594203
 411300.000000 4.843295 50.880765
 411400.000000 4.630252 50.646369
 411500.000000 4.571532 50.296365
 411600.000000 4.342346 48.905778
 411700.000000 3.928406 41.704353
 411800.000000 3.803173 38.953452
 411900.000000 3.799722 38.869964
 412000.000000 3.639574 34.933832
 412100.000000 3.416031 31.795157
 412200.000000 3.352896 30.593826
 412300.000000 3.431312 32.120403
 412400.000000 3.450055 32.532649
 412500.000000 3.567678 35.254858
 412600.000000 3.355420 31.773342
 412700.000000 3.354345 31.748724
 412800.000000 3.534184 36.440064
 412900.000000 3.396041 32.770463
 413000.000000 3.331694 31.254961
 413100.000000 3.583073 38.515504
 413200.000000 3.613517 39.013278
 413300.000000 3.843691 41.930035
 413400.000000 4.106882 45.170889
 413500.000000 4.090694 44.929000
 413600.000000 3.983340 45.187395
 413700.000000 3.999619 45.464498
 413800.000000 3.871749 43.315217
 413900.000000 4.017643 45.767312
 414000.000000 4.180595 48.108831
 414100.000000 4.148444 49.696536
 414200.000000 3.893771 44.389049
 414300.000000 3.779151 42.092984
 414400.000000 3.756330 41.674206
 414500.000000 3.518233 37.361511
 414600.000000 3.307203 33.913869
 414700.000000 3.137304 31.398203
 414800.000000 3.342648 34.843628
 414900.000000 3.482506 38.581682
 415000.000000 3.624749 41.092211
 415100.000000 3.834036 44.875491
 415200.000000 3.980918 46.900066
 415300.000000 4.148319 49.766142
 415400.000000 4.220425 50.526043
 415500.000000 4.423760 51.756154
 415600.000000 4.729632 52.991041
 415700.000000 4.986397 51.084526
 415800.000000 4.983401 51.097781
 415900.000000 5.242377 49.920338
 416000.000000 5.270091 49.849046
 416100.000000 5.141778 51.967156
 416200.000000 5.057776 51.898287
 416300.000000 5.049991 51.887629
 416400.000000 4.819616 52.246210
 416500.000000 4.889746 51.894247
 416600.000000 4.953003 53.703578
 416700.000000 4.909752 53.834622
 416800.000000 4.786964 54.250404
 416900.000000 4.916808 53.813898
 417000.000000 5.017845 53.473035
 417100.000000 5.169789 54.212685
 417200.000000 5.374329 51.939118
 417300.000000 5.296799 52.781201
 417400.000000 5.144840 54.486510
 417500.000000 5.017500 55.474444
 417600.000000 4.918883 57.347442
 417700.000000 4.729879 55.904175
 417800.000000 4.625299 55.389691
 417900.000000 4.518206 54.744663
 418000.000000 4.302560 52.730129
 418100.000000 4.151931 52.110398
 418200.000000 3.811115 44.783172
 418300.000000 3.859686 45.334865
 418400.000000 3.879918 45.619522
 418500.000000 3.745855 44.234460
 418600.000000 3.733125 46.133201
 418700.000000 4.009976 49.180377
 418800.000000 3.998790 48.955881
 418900.000000 3.997857 48.937524
 419000.000000 4.055274 50.165093
 419100.000000 3.809185 47.602412
 419200.000000 3.962825 50.095280
 419300.000000 4.115916 53.472206
 419400.000000 4.049411 52.031513
 419500.000000 3.840097 48.000853
 419600.000000 3.693621 47.669810
 419700.000000 3.948793 51.531891
 419800.000000 4.126024 54.386871
 419900.000000 4.223867 55.446653
 420000.000000 4.649230 55.962437
 420100.000000 4.653861 57.963781
 420200.000000 4.673663 57.963954
 420300.000000 4.949192 58.141330
 420400.000000 4.904840 58.158405
 420500.000000 4.834680 58.056601
 420600.000000 4.637613 59.186448
 420700.000000 4.372269 56.849802
 420800.000000 4.408192 57.141242
 420900.000000 4.441215 57.435006
 421000.000000 4.353796 56.707215
 421100.000000 4.378266 58.881928
 421200.000000 4.535741 59.668654
 421300.000000 4.771711 60.091524
 421400.000000 4.992590 59.467114
 421500.000000 5.204544 55.503183
 421600.000000 5.558186 49.275744
 421700.000000 5.830947 41.485155
 421800.000000 5.865333 40.769505
 421900.000000 5.926863 39.626077
 422000.000000 5.968779 38.891144
 422100.000000 5.903008 41.947790
 422200.000000 5.819108 43.260807
 422300.000000 5.960769 41.029649
 422400.000000 5.846542 42.810683
 422500.000000 5.792467 43.738067
 422600.000000 5.935465 42.994942
 422700.000000 6.088643 39.028741
 422800.000000 6.385291 29.806742
 422900.000000 6.748897 20.326968
 423000.000000 6.985539 16.572131
 423100.000000 6.909420 19.457644
 423200.000000 6.669045 22.693631
 423300.000000 6.569070 24.872469
 423400.000000 6.576406 24.698136
 423500.000000 6.390313 29.678242
 423600.000000 6.545985 26.911580
 423700.000000 6.870486 19.959871
 423800.000000 6.655847 23.781415
 423900.000000 6.649809 23.937412
 424000.000000 6.798466 20.888857
 424100.000000 6.807271 22.758357
 424200.000000 6.503647 28.894285
 424300.000000 6.524660 28.350872
 424400.000000 6.728596 23.988928
 424500.000000 6.617557 26.135194
 424600.000000 6.490453 30.874638
 424700.000000 6.759923 25.030915
 424800.000000 6.948341 21.088904
 424900.000000 6.717415 25.944681
 425000.000000 6.730756 25.656221
 425100.000000 7.128376 16.593941
 425200.000000 7.497524 6.003268
 425300.000000 7.745260 1.758926
 425400.000000 7.660216 2.975765
 425500.000000 7.445451 7.121907
 425600.000000 7.282508 12.873904
 425700.000000 7.345239 11.366857
 425800.000000 7.578734 6.006870
 425900.000000 7.900188 0.610318
 426000.000000 7.807735 1.478580
 426100.000000 7.627621 6.174016
 426200.000000 7.792982 3.666791
 426300.000000 7.683377 5.242563
 426400.000000 7.266509 13.328592
 426500.000000 7.163444 16.137625
 426600.000000 7.374704 12.028236
 426700.000000 7.541795 8.049012
 426800.000000 7.470173 9.658032
 426900.000000 7.666287 5.601179
 427000.000000 7.645603 5.971500
 427100.000000 7.527921 10.031712
 427200.000000 7.484364 10.772421
 427300.000000 7.400522 12.298071
 427400.000000 7.162691 18.264213
 427500.000000 7.099868 19.945931
 427600.000000 7.321333 15.105160
 427700.000000 7.588231 9.094941
 427800.000000 7.761056 5.807930
 427900.000000 7.740240 6.205437
 428000.000000 7.588992 9.080674
 428100.000000 7.214428 18.863196
 428200.000000 7.182324 19.805543
 428300.000000 7.365421 14.917771
 428400.000000 7.420660 13.862895
 428500.000000 7.370048 14.821172
 428600.000000 7.588876 12.180292
 428700.000000 7.745834 7.907251
 428800.000000 7.840262 5.356016
 428900.000000 7.910816 3.715816
 429000.000000 8.016274 1.869909
 429100.000000 7.989992 4.239986
 429200.000000 7.892996 5.755513
 429300.000000 7.964305 4.615602
 429400.000000 8.022944 3.778072
 429500.000000 8.052950 3.374633
 429600.000000 7.937112 6.722716
 429700.000000 7.833371 7.939383
 429800.000000 7.801971 8.388773
 429900.000000 7.781680 8.706697
 430000.000000 8.021775 5.769902
 430100.000000 8.449665 0.671073
 430200.000000 8.687903 0.016320
 430300.000000 8.441924 0.728712
 430400.000000 8.592585 0.106659
 430500.000000 8.545398 0.210696
 430600.000000 8.579480 2.101213
 430700.000000 8.933405 0.301330
 430800.000000 9.191879 0.006922
 430900.000000 9.450079 0.000000
 431000.000000 9.635065 0.000000
 431100.000000 9.538040 1.777542
 431200.000000 9.496257 1.571095
 431300.000000 9.428471 1.171482
 431400.000000 9.200135 0.190042
 431500.000000 8.962411 0.227212
 431600.000000 9.038678 1.970937
 431700.000000 9.340219 1.004738
 431800.000000 9.381871 1.113635
 431900.000000 9.025800 2.025399
 432000.000000 9.101666 1.659992
 432100.000000 9.631340 2.059469
 432200.000000 9.907312 0.789555
 432300.000000 9.824827 1.273702
 432400.000000 9.823696 1.280558
 432500.000000 9.909637 0.777044
 432600.000000 9.801958 3.140956
 432700.000000 9.436815 1.945491
 432800.000000 9.266234 2.422218
 432900.000000 9.351006 1.980595
 433000.000000 9.176765 3.139136
 433100.000000 9.345797 3.394860
 433200.000000 9.673690 3.075587
 433300.000000 9.556926 2.763904
 433400.000000 9.481703 2.702248
 433500.000000 9.438745 2.795257
 433600.000000 9.689402 4.020176
 433700.000000 9.827931 3.398429
 433800.000000 9.585652 4.360749
 433900.000000 9.370836 5.069463
 434000.000000 9.438791 4.795097
 434100.000000 9.458274 6.720083
 434200.000000 9.389864 6.925757
 434300.000000 9.334699 6.992048
 434400.000000 9.337750 6.990208
 434500.000000 9.168050 6.802827
 434600.000000 8.719465 2.947301
 434700.000000 8.571986 2.514649
 434800.000000 8.822357 3.966404
 434900.000000 8.763552 3.290393
 435000.000000 8.631694 2.603214
 435100.000000 8.913242 6.170267
 435200.000000 8.818428 5.205672
 435300.000000 8.785841 5.002666
 435400.000000 9.005001 7.419686
 435500.000000 8.817105 5.196143
 435600.000000 8.746932 6.718544
 435700.000000 8.876968 7.652110
 435800.000000 8.971448 8.441433
 435900.000000 8.916059 7.975325
 436000.000000 8.918439 7.995363
 436100.000000 9.195760 9.988455
 436200.000000 9.549819 6.506730
 436300.000000 9.818773 3.779168
 436400.000000 10.069095 1.660913
 436500.000000 9.981410 2.411815
 436600.000000 9.612779 6.176929
 436700.000000 9.340978 8.643325
 436800.000000 9.447091 7.637952
 436900.000000 9.705874 5.597626
 437000.000000 9.588599 6.368509
 437100.000000 9.553028 8.638624
 437200.000000 9.699305 7.344711
 437300.000000 9.583994 8.405846
 437400.000000 9.509209 8.910481
 437500.000000 9.491215 9.003727
 437600.000000 9.440957 11.155112
 437700.000000 9.407229 11.167640
 437800.000000 9.488958 11.014584
 437900.000000 9.556923 10.505900
 438000.000000 9.355137 11.103549
 438100.000000 9.102940 11.835798
 438200.000000 8.740063 8.029448
 438300.000000 8.428160 4.163770
 438400.000000 8.483274 4.686864
 438500.000000 8.570917 5.797711
 438600.000000 8.445489 5.947840
 438700.000000 8.287587 4.860893
 438800.000000 8.623620 8.439944
 438900.000000 9.105659 11.906180
 439000.000000 9.138458 12.094958
 439100.000000 8.818216 10.502754
 439200.000000 8.868321 11.092927
 439300.000000 8.931782 11.915143
 439400.000000 8.934487 11.951201
 439500.000000 8.909300 11.617838
 439600.000000 8.618164 9.134791
 439700.000000 8.488518 6.804905
 439800.000000 8.414548 5.631853
 439900.000000 8.335388 4.918138
 440000.000000 8.408871 5.557973
 440100.000000 8.424482 7.761744
 440200.000000 8.439020 7.958634
 440300.000000 8.478889 8.516472
 440400.000000 8.352782 6.933035
 440500.000000 8.414617 7.631937
 440600.000000 8.570551 11.214289
 440700.000000 8.712207 11.950678
 440800.000000 8.750834 12.208251
 440900.000000 8.688661 11.820792
 441000.000000 8.814688 12.770505
 441100.000000 8.951587 15.813299
 441200.000000 8.740925 14.004087
 441300.000000 8.605089 12.566836
 441400.000000 8.797476 14.596068
 441500.000000 8.741459 14.009733
 441600.000000 8.547515 13.119714
 441700.000000 8.627586 14.515613
 441800.000000 8.694557 15.466843
 441900.000000 8.606371 14.172576
 442000.000000 8.441930 10.978046
 442100.000000 8.601237 15.541812
 442200.000000 8.713822 16.493298
 442300.000000 8.730137 16.592549
 442400.000000 8.758842 16.752543
 442500.000000 8.919436 17.101043
 442600.000000 9.560621 11.871818
 442700.000000 9.980227 4.820993
 442800.000000 10.092200 3.285266
 442900.000000 9.969263 4.961585
 443000.000000 9.815442 6.948503
 443100.000000 9.911009 7.470479
 443200.000000 9.856076 8.340463
 443300.000000 9.829910 8.734138
 443400.000000 9.818114 8.909059
 443500.000000 9.939996 6.975825
 443600.000000 10.152673 4.057844
 443700.000000 10.200053 3.009080
 443800.000000 10.160890 3.866598
 443900.000000 10.230494 2.418732
 444000.000000 10.392603 0.521124
 444100.000000 10.020653 7.660579
 444200.000000 9.922916 9.386628
 444300.000000 10.106874 5.895994
 444400.000000 10.142170 5.218463
 444500.000000 10.241238 3.728771
 444600.000000 10.236846 5.780051
 444700.000000 10.212837 6.066524
 444800.000000 10.100689 7.581378
 444900.000000 10.188313 6.372190
 445000.000000 10.177016 6.518120
 445100.000000 10.128410 9.122735
 445200.000000 10.236518 7.697141
 445300.000000 10.235461 7.712523
 445400.000000 10.241276 7.627520
 445500.000000 10.254874 7.425251
 445600.000000 10.076990 11.039200
 445700.000000 9.844778 11.358253
 445800.000000 9.565630 13.052318
 445900.000000 9.427816 14.269891
 446000.000000 9.420728 14.321824
 446100.000000 9.623191 13.676965
 446200.000000 9.754264 12.048114
 446300.000000 9.685164 12.781356
 446400.000000 9.799110 11.748572
 446500.000000 9.725005 12.318401
 446600.000000 9.814399 13.484948
 446700.000000 9.874320 13.007713
 446800.000000 9.541476 16.268607
 446900.000000 9.309896 17.069689
 447000.000000 9.660769 15.013141
 447100.000000 9.963229 12.980275
 447200.000000 9.798953 15.191509
 447300.000000 9.835192 14.680093
 447400.000000 10.096658 11.484451
 447500.000000 10.170919 10.664804
 447600.000000 9.999153 13.932682
 447700.000000 9.877731 14.770918
 447800.000000 9.771050 15.852970
 447900.000000 9.756708 16.016287
 448000.000000 9.499303 18.042059
 448100.000000 9.208816 18.189616
 448200.000000 9.154082 18.208633
 448300.000000 9.159455 18.196918
 448400.000000 8.934172 19.205216
 448500.000000 8.942895 19.194906
 448600.000000 9.261954 18.961385
 448700.000000 9.295264 19.066589
 448800.000000 9.090590 20.000034
 448900.000000 9.303808 19.107761
 449000.000000 9.394988 19.720059
 449100.000000 9.404003 21.778052
 449200.000000 9.389964 21.684789
 449300.000000 9.158439 20.308023
 449400.000000 9.025453 21.064702
 449500.000000 9.188750 20.280657
 449600.000000 9.152438 22.290065
 449700.000000 9.199355 22.287977
 449800.000000 9.262522 22.435892
 449900.000000 9.358660 22.820303
 450000.000000 9.374232 22.862138
 450100.000000 9.261201 24.135400
 450200.000000 9.280394 24.295632
 450300.000000 9.315008 24.566769
 450400.000000 9.070855 23.069730
 450500.000000 8.965771 22.643646
 450600.000000 8.824017 22.503442
 450700.000000 8.565842 16.143160
 450800.000000 8.219966 8.995919
 450900.000000 8.151197 8.604844
 451000.000000 8.206501 8.881667
 451100.000000 8.324463 12.239456
 451200.000000 8.308837 12.010590
 451300.000000 8.312680 12.065719
 451400.000000 8.555036 16.328697
 451500.000000 8.577636 16.770171
 451600.000000 8.426901 15.466990
 451700.000000 8.231043 11.532587
 451800.000000 8.244981 11.724557
 451900.000000 8.476329 16.615431
 452000.000000 8.386976 14.526635
 452100.000000 8.101547 11.138036
 452200.000000 8.067530 10.802750
 452300.000000 8.131278 11.474865
 452400.000000 8.198306 12.428703
 452500.000000 8.252596 13.431608
 452600.000000 8.116839 12.892963
 452700.000000 8.038854 11.679581
 452800.000000 8.196608 14.323939
 452900.000000 8.275707 15.907879
 453000.000000 8.180481 14.020629
 453100.000000 7.934844 11.348011
 453200.000000 7.845072 10.390828
 453300.000000 8.051018 13.478228
 453400.000000 7.871334 10.575574
 453500.000000 7.930548 11.283542
 453600.000000 8.202104 17.210295
 453700.000000 8.564873 20.770303
 453800.000000 8.939013 24.856084
 453900.000000 9.233167 24.725990
 454000.000000 9.243994 24.753907
 454100.000000 9.128835 26.429553
 454200.000000 9.191543 26.600766
 454300.000000 9.326935 26.871152
 454400.000000 9.244140 26.754313
 454500.000000 9.103399 26.365513
 454600.000000 8.980382 27.498723
 454700.000000 8.781261 23.726665
 454800.000000 8.516731 20.496150
 454900.000000 8.592787 21.031442
 455000.000000 8.770018 23.497015
 455100.000000 8.441939 20.466441
 455200.000000 8.265381 18.090396
 455300.000000 8.412008 20.083646
 455400.000000 8.675219 23.673509
 455500.000000 8.630229 22.930739
 455600.000000 8.422285 21.379732
 455700.000000 8.131881 16.388132
 455800.000000 8.107928 16.032454
 455900.000000 8.170531 16.963345
 456000.000000 8.241281 18.062236
 456100.000000 8.265565 20.454483
 456200.000000 8.313364 21.192549
 456300.000000 8.664238 25.664962
 456400.000000 8.709903 26.279261
 456500.000000 8.628672 25.209843
 456600.000000 8.674670 27.750361
 456700.000000 8.667950 27.675405
 456800.000000 8.473336 24.822365
 456900.000000 8.286434 21.241891
 457000.000000 8.279670 21.110392
 457100.000000 8.324775 23.939511
 457200.000000 8.402884 25.161891
 457300.000000 8.445412 25.730823
 457400.000000 8.801406 28.986404
 457500.000000 9.292885 28.207068
 457600.000000 9.660559 20.823684
 457700.000000 9.874704 15.367067
 457800.000000 10.037536 13.779284
 457900.000000 10.590606 2.615503
 458000.000000 10.789734 0.397506
 458100.000000 10.311878 10.146774
 458200.000000 10.083507 13.466830
 458300.000000 9.843486 15.884159
 458400.000000 9.865710 15.506956
 458500.000000 9.886544 15.194457
 458600.000000 9.878490 17.308882
 458700.000000 9.879231 17.298250
 458800.000000 9.925306 16.672825
 458900.000000 9.981946 15.962093
 459000.000000 10.280351 11.148507
 459100.000000 10.757269 2.661740
 459200.000000 10.649220 3.563110
 459300.000000 10.590657 4.429384
 459400.000000 10.586052 4.513371
 459500.000000 10.521210 5.950597
 459600.000000 10.652733 5.132343
 459700.000000 10.639891 5.354548
 459800.000000 10.601054 6.095479
 459900.000000 10.787832 3.302885
 460000.000000 10.667496 4.890017
 460100.000000 10.577167 8.410989
 460200.000000 10.733801 5.839124
 460300.000000 10.770595 5.249999
 460400.000000 10.844800 4.042830
 460500.000000 11.070274 1.050199
 460600.000000 11.188264 2.018783
 460700.000000 11.092102 2.860641
 460800.000000 10.813594 5.427233
 460900.000000 10.406323 11.965384
 461000.000000 10.408414 11.919529
 461100.000000 10.598874 9.415894
 461200.000000 10.782118 6.115484
 461300.000000 10.897236 4.678042
 461400.000000 10.768882 6.308571
 461500.000000 10.579773 9.843410
 461600.000000 10.628978 10.714359
 461700.000000 10.815583 6.650573
 461800.000000 10.893939 5.293264
 461900.000000 10.947535 4.529351
 462000.000000 11.041272 3.445803
 462100.000000 10.928961 6.488126
 462200.000000 10.765709 8.424404
 462300.000000 10.615223 11.234374
 462400.000000 10.584410 11.881349
 462500.000000 10.504040 13.559858
 462600.000000 10.335973 17.665259
 462700.000000 10.306401 17.752383
 462800.000000 10.246030 17.704355
 462900.000000 9.913889 17.324950
 463000.000000 9.850073 17.974485
 463100.000000 10.085843 17.970553
 463200.000000 9.894543 19.440277
 463300.000000 9.968870 18.673931
 463400.000000 10.032331 18.198759
 463500.000000 9.782485 20.906035
 463600.000000 9.822517 22.293809
 463700.000000 10.146295 18.284544
 463800.000000 10.124251 18.370984
 463900.000000 10.005786 19.442973
 464000.000000 9.907002 20.947881
 464100.000000 9.814225 24.216560
 464200.000000 9.759692 24.775039
 464300.000000 9.744101 24.921774
 464400.000000 9.773904 24.638088
 464500.000000 9.929999 22.563357
 464600.000000 10.306807 18.559868
 464700.000000 10.661499 11.758117
 464800.000000 10.858521 7.599580
 464900.000000 10.855764 7.640742
 465000.000000 10.715736 10.405655
 465100.000000 10.889246 8.544545
 465200.000000 10.929260 7.820094
 465300.000000 10.738684 11.854752
 465400.000000 10.794904 10.530158
 465500.000000 10.714142 12.443868
 465600.000000 10.617669 16.439343
 465700.000000 10.480033 18.108105
 465800.000000 10.260916 19.308178
 465900.000000 9.979489 23.622736
 466000.000000 10.086523 21.423931
 466100.000000 10.182566 21.759119
 466200.000000 10.077387 23.595689
 466300.000000 10.191551 21.621400
 466400.000000 10.366644 19.519338
 466500.000000 10.532929 17.778457
 466600.000000 10.360913 20.956610
 466700.000000 10.130729 22.879088
 466800.000000 10.217833 21.815203
 466900.000000 10.193177 22.066373
 467000.000000 9.983948 25.326736
 467100.000000 9.686614 27.355508
 467200.000000 9.586484 27.561413
 467300.000000 9.673759 27.322985
 467400.000000 9.495090 28.534206
 467500.000000 9.692758 27.376367
 467600.000000 9.532370 29.528335
 467700.000000 9.118376 30.425420
 467800.000000 8.727897 28.488066
 467900.000000 8.795693 29.036258
 468000.000000 9.053204 30.290466
 468100.000000 9.155780 32.254500
 468200.000000 9.170954 32.211904
 468300.000000 9.211746 32.058954
 468400.000000 9.399787 30.804444
 468500.000000 9.374036 31.028698
 468600.000000 9.478214 31.823698
 468700.000000 9.798506 29.950024
 468800.000000 9.810890 29.933278
 468900.000000 9.530046 31.128777
 469000.000000 9.482343 31.767988
 469100.000000 9.849871 30.170502
 469200.000000 9.788012 30.576688
 469300.000000 9.724163 30.895681
 469400.000000 9.691076 31.103878
 469500.000000 9.623421 31.748588
 469600.000000 9.528442 34.883219
 469700.000000 9.553897 34.593324
 469800.000000 9.669727 33.219270
 469900.000000 9.710071 32.798131
 470000.000000 9.668540 33.232270
 470100.000000 9.701021 34.863554
 470200.000000 9.683345 35.067923
 470300.000000 9.902338 31.350783
 470400.000000 10.451173 20.659577
 470500.000000 10.428333 20.829356
 470600.000000 10.284305 23.542801
 470700.000000 10.175522 24.654958
 470800.000000 10.146494 25.151899
 470900.000000 10.117564 25.738364
 471000.000000 10.138196 25.311210
 471100.000000 10.223409 25.858991
 471200.000000 10.268555 25.260309
 471300.000000 10.161396 26.872243
 471400.000000 10.261371 25.348960
 471500.000000 10.192239 26.337708
 471600.000000 9.946982 32.471879
 471700.000000 9.898856 33.148230
 471800.000000 10.085738 30.143848
 471900.000000 10.192681 28.330479
 472000.000000 10.237223 27.614737
 472100.000000 10.331232 27.923919
 472200.000000 10.549800 22.470505
 472300.000000 10.952037 8.697499
 472400.000000 11.248619 2.785145
 472500.000000 11.163816 4.244270
 472600.000000 11.126196 6.909193
 472700.000000 10.915147 10.616347
 472800.000000 10.672759 18.356793
 472900.000000 10.813033 13.418449
 473000.000000 10.874988 11.600465
 473100.000000 11.032257 9.905750
 473200.000000 11.186003 6.425592
 473300.000000 11.280492 4.240259
 473400.000000 11.338458 3.039061
 473500.000000 11.241307 5.127268
 473600.000000 11.203279 7.981916
 473700.000000 11.296963 5.806674
 473800.000000 11.352373 4.491347
 473900.000000 11.459426 2.317019
 474000.000000 11.552077 1.077703
 474100.000000 11.462693 4.071996
 474200.000000 11.301183 6.613724
 474300.000000 11.163482 9.108002
 474400.000000 11.049357 10.873132
 474500.000000 10.920700 13.000686
 474600.000000 10.964808 14.142339
 474700.000000 11.221484 8.729564
 474800.000000 11.320558 6.529955
 474900.000000 11.246782 8.148141
 475000.000000 11.261113 7.822613
 475100.000000 11.212685 10.875048
 475200.000000 11.097311 12.940996
 475300.000000 10.947944 15.051626
 475400.000000 10.686360 20.217769
 475500.000000 10.569176 22.930916
 475600.000000 10.519680 25.989647
 475700.000000 10.413141 27.832615
 475800.000000 10.369328 28.462942
 475900.000000 10.442321 27.377761
 476000.000000 10.509733 26.185672
 476100.000000 10.420687 29.528885
 476200.000000 10.238707 30.906044
 476300.000000 10.140150 31.539839
 476400.000000 10.075734 32.039281
 476500.000000 9.916685 33.487427
 476600.000000 9.707742 36.293609
 476700.000000 9.460035 36.792756
 476800.000000 9.285660 35.520412
 476900.000000 8.912654 31.528714
 477000.000000 8.540777 26.887627
 477100.000000 8.457057 27.727563
 477200.000000 8.301305 24.494430
 477300.000000 7.793628 12.132756
 477400.000000 7.824266 12.414662
 477500.000000 7.986717 15.775279
 477600.000000 7.872849 14.823942
 477700.000000 7.976045 17.482614
 477800.000000 7.734769 12.855684
 477900.000000 7.818506 13.754834
 478000.000000 7.815354 13.703627
 478100.000000 7.933583 18.010012
 478200.000000 8.060290 20.686528
 478300.000000 8.122178 21.885162
 478400.000000 8.307521 25.287614
 478500.000000 8.382536 26.643238
 478600.000000 8.535042 30.359604
 478700.000000 8.667291 30.651500
 478800.000000 8.882425 31.680171
 478900.000000 8.849347 31.417617
 479000.000000 8.927984 32.069642
 479100.000000 9.299864 36.032116
 479200.000000 9.581319 36.631739
 479300.000000 9.749632 36.224273
 479400.000000 9.832685 36.011753
 479500.000000 9.996943 34.592077
 479600.000000 10.079328 35.281757
 479700.000000 10.119024 34.551984
 479800.000000 10.145077 34.064044
 479900.000000 10.363468 30.604750
 480000.000000 10.546532 27.451345
 480100.000000 10.882767 17.506832
 480200.000000 11.091138 13.168104
 480300.000000 11.144093 12.239514
 480400.000000 11.459712 5.378742
 480500.000000 11.369130 7.310473
 480600.000000 11.135646 13.402388
 480700.000000 10.890535 17.393340
 480800.000000 10.923629 16.564734
 480900.000000 10.881100 17.654026
 481000.000000 10.971075 15.596138
 481100.000000 11.275275 11.917166
 481200.000000 11.418458 8.317717
 481300.000000 11.289772 11.571605
 481400.000000 11.115334 15.184713
 481500.000000 10.911333 18.769922
 481600.000000 10.952779 19.889269
 481700.000000 10.945431 20.042989
 481800.000000 10.876878 21.534512
 481900.000000 11.112847 16.430092
 482000.000000 11.411460 8.580627
 482100.000000 11.525371 7.428825
 482200.000000 11.681171 3.497308
 482300.000000 11.814036 1.346914
 482400.000000 11.790117 1.638052
 482500.000000 11.660178 3.953837
 482600.000000 11.507505 9.422234
 482700.000000 11.306946 13.594895
 482800.000000 11.200554 15.560065
 482900.000000 11.074228 17.814850
 483000.000000 10.909564 20.890372
 483100.000000 10.879996 23.496502
 483200.000000 11.138494 17.708629
 483300.000000 11.237620 15.404433
 483400.000000 11.150986 17.412943
 483500.000000 11.344718 13.044424
 483600.000000 11.474113 11.816097
 483700.000000 11.508487 10.848283
 483800.000000 11.609108 7.944982
 483900.000000 11.863268 2.125252
 484000.000000 11.912752 1.458851
 484100.000000 11.818667 4.662234
 484200.000000 11.547643 10.094380
 484300.000000 11.473282 12.014470
 484400.000000 11.648054 7.687966
 484500.000000 11.747797 5.752950
 484600.000000 11.750304 7.710520
 484700.000000 11.715325 8.302717
 484800.000000 11.531368 11.624300
 484900.000000 11.665053 9.158863
 485000.000000 11.943771 4.335699
 485100.000000 12.073512 3.895471
 485200.000000 12.310848 0.680954
 485300.000000 12.435473 0.157255
 485400.000000 12.306557 0.710876
 485500.000000 12.167087 2.268701
 485600.000000 12.048450 6.051833
 485700.000000 11.977568 7.003636
 485800.000000 11.855122 8.303532
 485900.000000 11.621523 10.509397
 486000.000000 11.356057 15.144643
 486100.000000 10.967936 22.295864
 486200.000000 10.399757 31.817163
 486300.000000 9.976947 36.866965
 486400.000000 9.677438 36.907932
 486500.000000 9.109570 34.971314
 486600.000000 8.679839 31.786519
 486700.000000 8.714961 32.143809
 486800.000000 8.582546 31.042038
 486900.000000 8.439593 29.613355
 487000.000000 8.295273 26.889238
 487100.000000 8.061446 22.265822
 487200.000000 7.975763 19.728625
 487300.000000 7.764239 15.063805
 487400.000000 7.689162 14.442187
 487500.000000 7.803071 15.631929
 487600.000000 7.913114 19.733791
 487700.000000 8.003379 21.739953
 487800.000000 7.944001 20.396691
 487900.000000 7.814343 17.823177
 488000.000000 7.811551 17.775186
 488100.000000 7.988186 22.741437
 488200.000000 8.116689 25.151127
 488300.000000 8.070512 24.219388
 488400.000000 7.928212 21.740462
 488500.000000 7.904834 21.354493
 488600.000000 7.950689 24.060972
 488700.000000 7.845628 22.270630
 488800.000000 7.740602 20.006443
 488900.000000 7.905624 23.367574
 489000.000000 7.982565 24.500511
 489100.000000 8.061819 27.370490
 489200.000000 8.422053 31.258286
 489300.000000 8.593974 31.792672
 489400.000000 8.732730 32.531782
 489500.000000 8.805301 33.468270
 489600.000000 8.833361 35.886061
 489700.000000 8.935991 37.132048
 489800.000000 9.021126 37.604647
 489900.000000 9.114306 37.589219
 490000.000000 9.249834 37.383821
 490100.000000 9.154542 39.297119
 490200.000000 9.136680 39.251246
 490300.000000 9.325716 39.270674
 490400.000000 9.633436 37.219761
 490500.000000 9.700498 37.146656
 490600.000000 9.434272 39.511870
 490700.000000 9.451450 39.471366
 490800.000000 9.530887 39.260114
 490900.000000 9.310660 39.605840
 491000.000000 9.254873 39.545591
 491100.000000 9.249367 41.536739
 491200.000000 8.975466 38.950002
 491300.000000 8.742504 34.688638
 491400.000000 8.793641 35.573262
 491500.000000 8.755843 34.907788
 491600.000000 8.638905 35.033398
 491700.000000 8.588633 34.311286
 491800.000000 8.455005 32.522074
 491900.000000 8.248545 29.483423
 492000.000000 8.400935 31.766561
 492100.000000 8.795079 37.845176
 492200.000000 8.893784 39.158191
 492300.000000 8.682199 36.439082
 492400.000000 8.550572 35.302672
 492500.000000 8.633536 35.969091
 492600.000000 8.714585 38.644446
 492700.000000 8.668128 38.264204
 492800.000000 8.827746 39.539919
 492900.000000 9.025339 40.819801
 493000.000000 9.101390 41.208832
 493100.000000 9.389049 41.903886
 493200.000000 9.774286 39.254424
 493300.000000 9.822987 39.134296
 493400.000000 9.792272 39.221660
 493500.000000 9.794742 39.216032
 493600.000000 9.576840 40.926517
 493700.000000 9.353567 42.477548
 493800.000000 9.340610 42.588012
 493900.000000 9.368482 42.344883
 494000.000000 9.482686 41.343819
 494100.000000 9.381831 43.983429
 494200.000000 9.638055 42.425260
 494300.000000 9.663636 42.335825
 494400.000000 9.604073 42.572558
 494500.000000 9.656146 42.360766
 494600.000000 9.721167 44.053361
 494700.000000 9.856566 42.436310
 494800.000000 10.160411 34.680205
 494900.000000 10.301533 32.533262
 495000.000000 10.164487 34.592348
 495100.000000 10.293556 34.232877
 495200.000000 10.420787 32.579201
 495300.000000 10.274683 34.526632
 495400.000000 10.140758 37.109038
 495500.000000 10.295108 34.209444
 495600.000000 10.181271 37.939666
 495700.000000 10.295395 36.205125
 495800.000000 10.377059 34.947211
 495900.000000 10.135090 38.686552
 496000.000000 10.124868 38.856593
 496100.000000 10.314276 37.196404
 496200.000000 10.518938 32.561588
 496300.000000 10.718288 27.250431
 496400.000000 11.016197 21.575226
 496500.000000 10.894232 23.514085
 496600.000000 10.654542 29.905052
 496700.000000 10.496646 33.389066
 496800.000000 10.362238 36.222880
 496900.000000 10.351058 36.456153
 497000.000000 10.463138 34.110400
 497100.000000 10.477901 35.788864
 497200.000000 10.641858 31.517523
 497300.000000 10.974255 24.119716
 497400.000000 11.206782 19.831083
 497500.000000 11.146727 20.811596
 497600.000000 11.173641 22.345294
 497700.000000 11.218730 21.516972
 497800.000000 11.048806 24.396954
 497900.000000 10.734196 29.335379
 498000.000000 10.565370 33.652685
 498100.000000 10.565818 35.640859
 498200.000000 10.643825 33.395851
 498300.000000 10.906108 26.907733
 498400.000000 10.998624 25.336279
 498500.000000 11.125540 23.203052
 498600.000000 11.497818 14.808702
 498700.000000 11.635481 11.257921
 498800.000000 11.690446 10.302723
 498900.000000 11.698190 10.186685
 499000.000000 11.523907 14.018784
 499100.000000 11.415044 19.238873
 499200.000000 11.465179 17.766221
 499300.000000 11.726252 10.995026
 499400.000000 11.806895 9.611521
 499500.000000 11.781124 10.022612
 499600.000000 11.812022 11.508537
 499700.000000 11.674433 13.796219
 499800.000000 11.633815 14.533803
 499900.000000 11.754225 12.462694
 500000.000000 11.795723 11.781613
 500100.000000 11.866030 12.445126
 500200.000000 11.871867 12.319121
 500300.000000 11.751820 14.454189
 500400.000000 11.528392 17.601265
 500500.000000 11.245336 23.517546
 500600.000000 10.743345 30.884769
 500700.000000 10.499738 37.201493
 500800.000000 10.559469 35.841059
 500900.000000 10.841036 29.129434
 501000.000000 10.898970 28.540717
 501100.000000 10.664450 33.939084
 501200.000000 10.530443 36.904756
 501300.000000 10.371776 39.134882
 501400.000000 10.161721 41.115670
 501500.000000 10.080894 41.980062
 501600.000000 10.008383 44.636552
 501700.000000 9.743900 44.950828
 501800.000000 9.442618 44.765664
 501900.000000 9.422836 44.771689
 502000.000000 9.521737 44.722360
 502100.000000 9.867402 45.560334
 502200.000000 10.023117 44.609654
 502300.000000 9.904235 45.402345
 502400.000000 9.721662 46.114206
 502500.000000 9.492478 46.717976
 502600.000000 9.301714 46.992413
 502700.000000 8.827384 40.327791
 502800.000000 8.820354 40.234505
 502900.000000 8.888909 41.163411
 503000.000000 8.936042 41.815863
 503100.000000 8.552858 37.522529
 503200.000000 8.234383 30.966086
 503300.000000 8.063584 27.898291
 503400.000000 8.015407 27.220811
 503500.000000 8.068215 27.964006
 503600.000000 8.290997 33.371148
 503700.000000 8.340224 34.265000
 503800.000000 8.293188 33.410689
 503900.000000 8.209645 31.980483
 504000.000000 8.099445 30.396873
 504100.000000 8.083286 32.168865
 504200.000000 8.181822 33.392925
 504300.000000 8.438542 36.424778
 504400.000000 8.783999 41.264753
 504500.000000 8.749574 40.651807
 504600.000000 8.456157 37.312297
 504700.000000 8.318163 35.154640
 504800.000000 8.333568 35.377212
 504900.000000 8.364955 35.846621
 505000.000000 8.319671 35.176210
 505100.000000 8.448228 38.805814
 505200.000000 8.516889 39.587098
 505300.000000 8.561634 40.126768
 505400.000000 8.457732 38.913868
 505500.000000 8.519428 39.616727
 505600.000000 9.023979 45.702342
 505700.000000 9.398174 48.353166
 505800.000000 9.323399 47.635631
 505900.000000 9.053787 45.794990
 506000.000000 9.195715 46.437533
 506100.000000 9.490630 49.426893
 506200.000000 9.767001 46.747378
 506300.000000 9.772886 46.691311
 506400.000000 9.803506 46.411495
 506500.000000 9.740716 47.009256
 506600.000000 9.529919 50.340814
 506700.000000 9.185236 48.402631
 506800.000000 8.916766 45.996115
 506900.000000 8.706010 43.558941
 507000.000000 8.522793 41.659047
 507100.000000 8.435375 42.305799
 507200.000000 8.130051 34.664449
 507300.000000 7.625542 18.484023
 507400.000000 7.615691 18.272853
 507500.000000 7.583158 17.680087
 507600.000000 7.439016 18.436717
 507700.000000 7.629155 20.512813
 507800.000000 7.616409 20.260220
 507900.000000 7.478273 18.569304
 508000.000000 7.651785 21.000505
 508100.000000 7.703884 24.242637
 508200.000000 7.705598 24.285792
 508300.000000 7.616244 22.225677
 508400.000000 7.616977 22.240996
 508500.000000 7.742620 25.246221
 508600.000000 7.609256 23.681771
 508700.000000 7.471593 20.663368
 508800.000000 7.572244 22.751663
 508900.000000 7.663880 25.128023
 509000.000000 7.503920 21.239357
 509100.000000 7.713311 27.614841
 509200.000000 7.952633 32.187882
 509300.000000 7.972024 32.504931
 509400.000000 7.993626 32.850550
 509500.000000 8.144891 35.423765
 509600.000000 8.260301 39.763286
 509700.000000 8.087509 36.282067
 509800.000000 8.046440 35.455005
 509900.000000 8.220211 38.937781
 510000.000000 8.277095 40.110431
 510100.000000 8.158641 39.376141
 510200.000000 8.105054 38.010852
 510300.000000 7.988000 34.931520
 510400.000000 7.792605 29.770885
 510500.000000 7.759632 28.953773
 510600.000000 7.474368 23.410876
 510700.000000 7.378198 21.681590
 510800.000000 7.418440 22.266818
 510900.000000 7.403747 22.026137
 511000.000000 7.498730 23.997929
 511100.000000 7.683720 30.315296
 511200.000000 7.951255 35.356455
 511300.000000 8.095305 38.264657
 511400.000000 8.014137 36.585274
 511500.000000 8.228039 41.163701
 511600.000000 8.434377 45.629555
 511700.000000 8.906529 46.209144
 511800.000000 9.297120 49.282616
 511900.000000 9.407853 50.061804
 512000.000000 9.232745 48.769063
 512100.000000 9.034115 48.468959
 512200.000000 8.875847 46.377986
 512300.000000 8.768444 45.478603
 512400.000000 8.781459 45.551026
 512500.000000 8.719411 45.298001
 512600.000000 8.745078 47.358249
 512700.000000 8.933591 48.201321
 512800.000000 9.086960 49.559396
 512900.000000 8.986567 48.612885
 513000.000000 8.988137 48.626435
 513100.000000 8.886454 49.664210
 513200.000000 8.690632 47.897747
 513300.000000 8.718039 48.096271
 513400.000000 8.800238 48.804178
 513500.000000 8.895830 49.758465
 513600.000000 8.634011 48.394571
 513700.000000 8.593706 47.968261
 513800.000000 8.619343 48.233891
 513900.000000 8.496380 47.085850
 514000.000000 8.677581 48.911628
 514100.000000 8.748732 51.744702
 514200.000000 8.745095 51.705636
 514300.000000 8.993092 53.018938
 514400.000000 9.211530 52.382843
 514500.000000 9.065707 52.901051
 514600.000000 9.224312 53.793938
 514700.000000 9.553230 50.987638
 514800.000000 9.733957 49.164645
 514900.000000 10.025236 45.369005
 515000.000000 10.330865 40.454027
 515100.000000 10.453806 40.190254
 515200.000000 10.677725 34.108483
 515300.000000 11.068421 28.985064
 515400.000000 11.064859 29.028529
 515500.000000 10.834748 31.191303
 515600.000000 10.738212 34.483621
 515700.000000 10.661154 35.918062
 515800.000000 10.687085 35.391147
 515900.000000 10.776093 33.920414
 516000.000000 10.663569 35.867416
 516100.000000 10.626204 38.649108
 516200.000000 10.717179 36.764755
 516300.000000 10.795684 35.268092
 516400.000000 10.845901 34.383294
 516500.000000 10.943160 32.686922
 516600.000000 10.822613 36.456042
 516700.000000 10.442030 41.899756
 516800.000000 10.097662 45.283978
 516900.000000 9.968582 46.579388
 517000.000000 10.022058 46.028909
 517100.000000 10.094452 47.187828
 517200.000000 10.055854 47.663347
 517300.000000 10.129997 46.701028
 517400.000000 10.338501 43.542229
 517500.000000 10.396507 42.739859
 517600.000000 10.272909 46.164919
 517700.000000 10.191510 46.954617
 517800.000000 10.163551 47.219329
 517900.000000 10.178684 47.077347
 518000.000000 10.226441 46.623001
 518100.000000 10.283335 47.978809
 518200.000000 10.283589 47.975486
 518300.000000 10.394186 46.177151
 518400.000000 10.597083 41.284518
 518500.000000 10.768008 37.540309
 518600.000000 10.714076 40.455426
 518700.000000 10.603610 42.539624
 518800.000000 10.551521 43.597097
 518900.000000 10.505096 44.527425
 519000.000000 10.653190 41.564136
 519100.000000 10.853068 39.260866
 519200.000000 11.087612 32.127371
 519300.000000 11.520220 18.568000
 519400.000000 11.842887 12.941509
 519500.000000 12.250079 3.306993
 519600.000000 12.699058 0.211820
 519700.000000 12.603127 0.606448
 519800.000000 12.583409 0.733090
 519900.000000 12.624530 0.488315
 520000.000000 12.345686 3.671623
 520100.000000 12.065930 9.427023
 520200.000000 11.886596 12.519939
 520300.000000 11.639642 16.197556
 520400.000000 11.383478 22.546043
 520500.000000 11.356805 23.403819
 520600.000000 11.725401 15.359077
 520700.000000 11.910735 12.124931
 520800.000000 12.038988 9.839454
 520900.000000 11.955676 11.283081
 521000.000000 11.741672 15.087341
 521100.000000 11.581807 19.716221
 521200.000000 11.386852 24.827447
 521300.000000 11.510487 21.323535
 521400.000000 11.645498 18.592339
 521500.000000 11.799392 16.045609
 521600.000000 11.963677 13.640688
 521700.000000 12.080050 10.444470
 521800.000000 12.427215 4.251396
 521900.000000 12.690763 0.682584
 522000.000000 12.825277 0.142396
 522100.000000 12.695460 2.271014
 522200.000000 12.346559 5.827877
 522300.000000 12.093876 10.129140
 522400.000000 12.060181 10.924598
 522500.000000 12.170536 8.628760
 522600.000000 12.153104 10.930113
 522700.000000 12.252444 9.150716
 522800.000000 12.376054 6.524910
 522900.000000 12.549188 3.284838
 523000.000000 12.534906 3.470906
 523100.000000 12.706294 3.695022
 523200.000000 12.805124 2.986140
 523300.000000 12.595164 4.719542
 523400.000000 12.396702 7.638985
 523500.000000 12.199211 10.614587
 523600.000000 12.147495 13.264497
 523700.000000 11.984796 15.472656
 523800.000000 11.996627 15.275443
 523900.000000 11.852533 17.850436
 524000.000000 11.476841 22.754709
 524100.000000 11.447647 25.436946
 524200.000000 11.547296 23.242407
 524300.000000 11.421913 26.045807
 524400.000000 11.301078 28.748692
 524500.000000 11.335288 28.028041
 524600.000000 11.562524 23.997331
 524700.000000 11.658127 21.935732
 524800.000000 11.561357 24.026227
 524900.000000 11.633966 22.403566
 525000.000000 11.814519 19.040526
 525100.000000 12.110491 14.375982
 525200.000000 12.032258 15.863475
 525300.000000 12.025147 16.017407
 525400.000000 12.275639 11.551776
 525500.000000 12.526908 6.100916
 525600.000000 12.738701 4.643715
 525700.000000 12.879714 2.860925
 525800.000000 13.028513 1.367780
 525900.000000 13.041781 1.258201
 526000.000000 12.968772 1.914391
 526100.000000 12.895841 4.550775
 526200.000000 12.870591 4.738303
 526300.000000 12.485572 8.968797
 526400.000000 12.235066 12.997727
 526500.000000 12.009999 16.422569
 526600.000000 11.744383 23.082840
 526700.000000 11.417634 28.281365
 526800.000000 11.349844 29.839241
 526900.000000 11.232465 31.885160
 527000.000000 11.142795 33.210820
 527100.000000 11.040567 36.873534
 527200.000000 11.069627 36.385487
 527300.000000 11.032862 37.005464
 527400.000000 10.854381 40.133409
 527500.000000 10.751538 41.921830
 527600.000000 10.632409 45.703049
 527700.000000 10.408496 47.688367
 527800.000000 10.160079 49.273460
 527900.000000 9.809786 49.717173
 528000.000000 9.593093 50.827892
 528100.000000 9.502513 53.289160
 528200.000000 9.560761 53.034830
 528300.000000 9.661579 52.259313
 528400.000000 9.778166 51.114277
 528500.000000 9.878814 50.325808
 528600.000000 10.041193 51.150012
 528700.000000 9.966472 51.742356
 528800.000000 9.892487 52.243148
 528900.000000 9.798480 52.771568
 529000.000000 9.700421 53.224827
 529100.000000 9.421038 54.360990
 529200.000000 9.194125 54.426563
 529300.000000 9.381623 54.181023
 529400.000000 9.297968 54.060283
 529500.000000 9.263193 54.129485
 529600.000000 9.189092 56.320427
 529700.000000 9.363462 55.885217
 529800.000000 9.564301 55.819617
 529900.000000 9.520235 55.828194
 530000.000000 9.446925 55.816586
 530100.000000 9.607063 57.213479
 530200.000000 9.631579 57.008117
 530300.000000 9.477061 57.796586
 530400.000000 9.228898 57.328174
 530500.000000 9.206039 57.250573
 530600.000000 9.384911 59.100263
 530700.000000 9.395916 59.052569
 530800.000000 9.420273 58.932622
 530900.000000 9.466062 58.664222
 531000.000000 9.605013 57.499516
 531100.000000 9.506257 60.156368
 531200.000000 9.272210 59.858265
 531300.000000 8.932956 55.946317
 531400.000000 8.403923 46.996545
 531500.000000 8.233544 43.552149
 531600.000000 7.922580 36.027475
 531700.000000 7.670081 30.105764
 531800.000000 7.549889 27.282350
 531900.000000 7.268401 22.352300
 532000.000000 7.506683 26.197037
 532100.000000 7.457258 26.924192
 532200.000000 7.231433 23.168630
 532300.000000 7.516687 28.446192
 532400.000000 7.733278 32.525120
 532500.000000 7.992919 38.235418
 532600.000000 7.987781 40.079988
 532700.000000 7.893676 37.309278
 532800.000000 7.640876 31.473745
 532900.000000 7.249529 23.225915
 533000.000000 7.366427 24.735400
 533100.000000 7.547715 30.675548
 533200.000000 7.370647 26.824253
 533300.000000 7.279708 25.243209
 533400.000000 7.385091 27.135415
 533500.000000 7.381636 27.060079
 533600.000000 7.348392 28.341864
 533700.000000 7.547256 32.085232
 533800.000000 7.832935 35.963557
 533900.000000 7.994994 40.322977
 534000.000000 7.848840 36.323636
 534100.000000 7.962659 41.067501
 534200.000000 7.983033 41.563847
 534300.000000 7.745917 36.111851
 534400.000000 7.669193 34.736751
 534500.000000 7.723389 35.682956
 534600.000000 7.766840 38.483466
 534700.000000 7.747466 38.127783
 534800.000000 7.690478 37.067281
 534900.000000 7.643564 36.165767
 535000.000000 7.524919 33.536436
 535100.000000 7.442067 33.167660
 535200.000000 7.350087 30.174374
 535300.000000 7.085882 25.500916
 535400.000000 7.247646 27.386160
 535500.000000 7.279878 28.142969
 535600.000000 7.292788 30.476877
 535700.000000 7.239000 29.162895
 535800.000000 7.112728 27.028784
 535900.000000 7.243151 29.256962
 536000.000000 7.367041 32.537045
 536100.000000 7.174600 29.159353
 536200.000000 7.297794 32.492415
 536300.000000 7.084955 27.477587
 536400.000000 7.086463 27.499521
 536500.000000 7.047045 26.995618
 536600.000000 7.063345 29.178789
 536700.000000 7.383453 35.479560
 536800.000000 7.485869 37.520804
 536900.000000 7.593742 38.694077
 537000.000000 8.037050 43.511704
 537100.000000 8.335515 48.761569
 537200.000000 8.600803 50.466390
 537300.000000 8.751572 52.641469
 537400.000000 8.875967 54.895183
 537500.000000 8.764630 52.865162
 537600.000000 8.546881 51.011633
 537700.000000 8.607468 52.011839
 537800.000000 8.508393 50.471651
 537900.000000 8.461101 49.927828
 538000.000000 8.537372 50.870420
 538100.000000 8.478363 52.026224
 538200.000000 8.333598 50.134443
 538300.000000 8.408501 51.085050
 538400.000000 8.488264 52.164935
 538500.000000 8.795934 56.258389
 538600.000000 8.965818 59.332457
 538700.000000 9.014121 59.486504
 538800.000000 9.068912 59.638548
 538900.000000 9.075001 59.653642
 539000.000000 9.052756 59.596575
 539100.000000 8.955327 61.070663
 539200.000000 8.804678 59.275561
 539300.000000 8.607354 55.335671
 539400.000000 8.438299 51.893741
 539500.000000 8.335953 50.302457
 539600.000000 8.141029 48.689096
 539700.000000 7.896853 43.006652
 539800.000000 7.635832 39.228272
 539900.000000 7.717076 40.003842
 540000.000000 7.912264 43.341034
 540100.000000 7.900019 45.071027
 540200.000000 7.820577 43.301182
 540300.000000 7.732920 41.526653
 540400.000000 7.673482 40.537998
 540500.000000 7.777059 42.383657
 540600.000000 7.751138 43.852109
 540700.000000 7.694895 42.709357
 540800.000000 7.696746 42.746425
 540900.000000 7.460599 37.848505
 541000.000000 7.088191 29.484403
 541100.000000 7.056292 31.072198
 541200.000000 7.264576 34.053762
 541300.000000 7.268865 34.131199
 541400.000000 7.379503 36.409736
 541500.000000 7.651828 41.898222
 541600.000000 7.670493 44.244451
 541700.000000 7.586786 42.580295
 541800.000000 7.687143 44.543096
 541900.000000 7.675894 44.342087
 542000.000000 7.665349 44.150429
 542100.000000 7.439430 39.930891
 542200.000000 7.190810 33.112834
 542300.000000 7.348486 36.926554
 542400.000000 7.261221 34.543751
 542500.000000 7.237159 34.006563
 542600.000000 7.247760 36.234431
 542700.000000 7.325729 38.053631
 542800.000000 7.363400 39.033727
 542900.000000 7.104903 33.385445
 543000.000000 7.042253 32.161996
 543100.000000 7.073570 34.749757
 543200.000000 7.158702 36.118952
 543300.000000 7.299182 38.276558
 543400.000000 7.489433 42.657406
 543500.000000 7.467642 42.113665
 543600.000000 7.321585 40.232375
 543700.000000 7.063046 34.811796
 543800.000000 6.833757 30.406696
 543900.000000 7.095803 35.489528
 544000.000000 7.259441 38.758993
 544100.000000 7.244855 40.435670
 544200.000000 7.392885 43.725913
 544300.000000 7.616354 47.418533
 544400.000000 7.812672 48.585115
 544500.000000 8.076491 49.721480
 544600.000000 8.457620 54.265979
 544700.000000 8.811637 59.500650
 544800.000000 8.795569 59.266161
 544900.000000 8.574449 55.678085
 545000.000000 8.438956 54.103360
 545100.000000 8.617005 57.685470
 545200.000000 8.716465 58.768967
 545300.000000 8.630611 57.826120
 545400.000000 8.749651 59.149766
 545500.000000 8.701621 58.600171
 545600.000000 8.435483 56.897131
 545700.000000 8.524651 58.166042
 545800.000000 8.700548 60.587930
 545900.000000 8.726506 60.867891
 546000.000000 8.598454 59.249835
 546100.000000 8.400786 57.644522
 546200.000000 8.512417 59.810329
 546300.000000 8.277271 55.281115
 546400.000000 8.108961 52.603769
 546500.000000 8.241957 54.652096
 546600.000000 8.216549 56.203203
 546700.000000 7.954490 51.514303
 546800.000000 7.909967 50.857415
 546900.000000 8.034468 52.842404
 547000.000000 8.261077 56.979985
 547100.000000 8.336491 60.040651
 547200.000000 8.395004 60.618980
 547300.000000 8.417595 60.808040
 547400.000000 8.547381 61.772035
 547500.000000 8.952530 62.455652
 547600.000000 9.258845 61.859098
 547700.000000 9.399893 60.842338
 547800.000000 9.662013 58.799745
 547900.000000 9.733767 57.577656
 548000.000000 9.999870 52.460062
 548100.000000 10.246938 50.159567
 548200.000000 10.448783 47.596082
 548300.000000 10.429850 47.776201
 548400.000000 10.233389 50.385027
 548500.000000 10.048218 53.655722
 548600.000000 9.826417 58.170686
 548700.000000 9.803370 58.367829
 548800.000000 9.650916 59.669737
 548900.000000 9.518048 60.439048
 549000.000000 9.492100 60.534038
 549100.000000 9.522793 62.396859
 549200.000000 9.630774 61.390396
 549300.000000 9.732051 59.965924
 549400.000000 9.665796 60.924068
 549500.000000 9.523477 62.393103
 549600.000000 9.534888 64.322518
 549700.000000 9.795944 59.849283
 549800.000000 10.247015 51.377154
 549900.000000 10.518278 47.078477
 550000.000000 10.518135 47.080043
 550100.000000 10.245105 52.205589
 550200.000000 10.047595 55.887597
 550300.000000 10.105188 54.855529
 550400.000000 10.013775 56.441587
 550500.000000 10.081682 55.288085
 550600.000000 10.411511 50.584710
 550700.000000 10.376558 51.078980
 550800.000000 10.397503 50.775465
 550900.000000 10.572026 48.503830
 551000.000000 10.466357 49.901062
 551100.000000 10.238809 54.827753
 551200.000000 10.330714 53.429625
 551300.000000 10.316652 53.615550
 551400.000000 10.143381 56.569461
 551500.000000 10.177805 55.935738
 551600.000000 10.095365 59.225368
 551700.000000 9.810129 60.749446
 551800.000000 9.507793 64.498087
 551900.000000 9.387510 64.254713
 552000.000000 9.272200 63.727271
 552100.000000 9.235920 65.646492
 552200.000000 9.192125 65.567795
 552300.000000 9.134308 65.476052
 552400.000000 8.857589 64.730872
 552500.000000 8.498720 61.564312
 552600.000000 8.342344 61.593145
 552700.000000 8.394947 62.403357
 552800.000000 8.450542 63.086711
 552900.000000 8.387203 62.295526
 553000.000000 8.353210 61.774263
 553100.000000 8.419548 64.619044
 553200.000000 8.455291 64.893189
 553300.000000 8.605408 65.259803
 553400.000000 9.021247 65.337592
 553500.000000 9.086337 65.420146
 553600.000000 9.078314 67.408786
 553700.000000 9.214553 67.233284
 553800.000000 9.454431 66.202618
 553900.000000 9.680704 62.798198
 554000.000000 9.975167 60.054062
 554100.000000 10.023361 61.800216
 554200.000000 9.905585 62.113019
 554300.000000 9.658390 63.797237
 554400.000000 9.775706 62.417588
 554500.000000 9.945495 62.106898
 554600.000000 9.719837 64.015079
 554700.000000 9.528667 65.842368
 554800.000000 9.608610 65.031371
 554900.000000 9.600326 65.122013
 555000.000000 9.653735 64.554364
 555100.000000 9.764195 65.547555
 555200.000000 9.856152 65.121470
 555300.000000 9.571386 67.269598
 555400.000000 9.431957 67.552823
 555500.000000 9.547790 67.405934
 555600.000000 9.270625 68.112919
 555700.000000 8.995170 67.151581
 555800.000000 8.931933 66.737620
 555900.000000 8.899945 66.522282
 556000.000000 8.852761 66.215979
 556100.000000 8.957765 68.652777
 556200.000000 8.897653 68.456991
 556300.000000 9.082330 68.607705
 556400.000000 9.319172 68.527113
 556500.000000 9.262690 68.317814
 556600.000000 9.241831 70.278315
 556700.000000 9.323603 70.460280
 556800.000000 9.333529 70.485815
 556900.000000 9.211679 70.230143
 557000.000000 9.201250 70.214590
 557100.000000 9.342368 72.067674
 557200.000000 9.503135 71.119133
 557300.000000 9.835217 65.935443
 557400.000000 10.063882 63.357427
 557500.000000 10.389642 54.280948
 557600.000000 10.778867 45.180842
 557700.000000 11.305259 32.191352
 557800.000000 11.689654 23.597969
 557900.000000 11.806378 22.395636
 558000.000000 11.964805 19.418312
 558100.000000 12.096112 18.252598
 558200.000000 12.180862 16.172560
 558300.000000 12.487868 9.102151
 558400.000000 12.899833 4.519799
 558500.000000 13.056073 2.963668
 558600.000000 13.070262 4.793361
 558700.000000 13.108555 4.283214
 558800.000000 13.133003 3.928699
 558900.000000 13.067500 4.827398
 559000.000000 13.007313 5.456747
 559100.000000 12.745478 7.062940
 559200.000000 12.306704 13.135942
 559300.000000 12.519857 8.650018
 559400.000000 12.689012 7.046151
 559500.000000 12.445926 10.006082
 559600.000000 12.626317 8.682089
 559700.000000 12.597175 9.118192
 559800.000000 12.709603 7.859038
 559900.000000 12.703441 7.896790
 560000.000000 12.654767 8.325756
 560100.000000 12.819750 9.138657
 560200.000000 12.669130 10.169641
 560300.000000 12.318627 14.969365
 560400.000000 12.373848 14.183495
 560500.000000 12.444855 13.179227
 560600.000000 12.507039 14.197380
 560700.000000 12.764761 9.951319
 560800.000000 12.726449 10.390175
 560900.000000 12.770364 9.895422
 561000.000000 12.805152 9.590333
 561100.000000 12.946470 10.166940
 561200.000000 13.012470 9.043662
 561300.000000 13.038387 8.503690
 561400.000000 13.146348 5.857556
 561500.000000 13.444012 0.618805
 561600.000000 13.380253 3.088431
 561700.000000 13.292871 3.980472
 561800.000000 13.501820 2.228819
 561900.000000 13.554016 1.872919
 562000.000000 13.278401 4.170985
 562100.000000 13.218888 7.015606
 562200.000000 13.313306 5.703993
 562300.000000 13.010070 10.088307
 562400.000000 12.760202 12.016240
 562500.000000 12.630178 13.284468
 562600.000000 12.672174 14.759599
 562700.000000 12.641209 15.149375
 562800.000000 12.344098 17.218924
 562900.000000 11.977480 21.394791
 563000.000000 11.936049 22.177866
 563100.000000 11.662560 25.272709
 563200.000000 11.391274 29.916994
 563300.000000 11.650644 25.276755
 563400.000000 11.412003 29.329769
 563500.000000 11.424718 28.970777
 563600.000000 11.639049 26.419827
 563700.000000 11.488677 29.185108
 563800.000000 11.608849 26.731098
 563900.000000 11.533744 28.062711
 564000.000000 11.325176 33.478208
 564100.000000 11.481582 30.848726
 564200.000000 11.660161 26.759715
 564300.000000 11.538770 29.079039
 564400.000000 11.507492 30.013427
 564500.000000 11.573197 28.191188
 564600.000000 11.599095 29.623030
 564700.000000 11.613653 29.336737
 564800.000000 11.537610 31.080349
 564900.000000 11.687775 28.222459
 565000.000000 11.508954 31.866944
 565100.000000 11.620908 30.912639
 565200.000000 11.950283 24.486893
 565300.000000 12.251251 18.165070
 565400.000000 12.333387 17.526529
 565500.000000 12.147164 19.673391
 565600.000000 12.140544 21.799242
 565700.000000 12.321894 18.960604
 565800.000000 12.381782 18.273331
 565900.000000 12.219049 20.409523
 566000.000000 12.275108 19.569228
 566100.000000 12.575597 16.753992
 566200.000000 12.705258 14.566317
 566300.000000 12.651506 15.437667
 566400.000000 12.922923 11.642407
 566500.000000 12.835962 12.743238
 566600.000000 12.615756 17.139110
 566700.000000 12.552663 17.888712
 566800.000000 12.508445 18.446019
 566900.000000 12.755351 15.663162
 567000.000000 12.982302 12.355575
 567100.000000 13.256536 7.478837
 567200.000000 13.370517 5.320941
 567300.000000 13.327460 6.061975
 567400.000000 13.558290 2.619900
 567500.000000 13.772974 0.604539
 567600.000000 13.321072 6.331140
 567700.000000 13.244015 7.814476
 567800.000000 13.234312 8.029741
 567900.000000 13.399955 5.200254
 568000.000000 13.331738 6.156586
 568100.000000 13.270088 9.175066
 568200.000000 13.189857 10.647571
 568300.000000 13.335042 8.103692
 568400.000000 13.329868 8.186589
 568500.000000 13.297785 8.708934
 568600.000000 13.340518 9.971247
 568700.000000 13.467992 7.440853
 568800.000000 13.609630 4.780330
 568900.000000 13.632498 4.440055
 569000.000000 13.785151 2.785840
 569100.000000 14.030891 1.830463
 569200.000000 14.183525 0.511590
 569300.000000 14.103118 1.076493
 569400.000000 14.075282 1.341189
 569500.000000 14.241994 0.267925
 569600.000000 14.271857 2.163060
 569700.000000 14.301972 2.035879
 569800.000000 14.261284 2.202493
 569900.000000 14.068743 2.781397
 570000.000000 14.048181 2.879826
 570100.000000 14.011756 5.059695
 570200.000000 13.856118 5.639678
 570300.000000 13.772710 5.786262
 570400.000000 13.809377 5.733297
 570500.000000 13.777518 5.779883
 570600.000000 13.856593 7.487869
 570700.000000 13.946869 6.741206
 570800.000000 14.211022 3.980118
 570900.000000 14.254131 3.516366
 571000.000000 14.138770 4.732227
 571100.000000 14.116398 6.951327
 571200.000000 13.976413 7.876412
 571300.000000 13.699083 7.936357
 571400.000000 13.707388 7.962794
 571500.000000 13.872731 8.205632
 571600.000000 13.967212 9.706314
 571700.000000 13.798514 10.073472
 571800.000000 13.533983 8.520631
 571900.000000 13.587107 8.538823
 572000.000000 13.709044 9.397806
 572100.000000 13.473756 9.843680
 572200.000000 13.551832 9.962491
 572300.000000 13.667791 10.987562
 572400.000000 13.391103 10.281531
 572500.000000 13.599313 10.301560
 572600.000000 13.495029 11.563833
 572700.000000 13.418557 11.412700
 572800.000000 13.542898 11.840633
 572900.000000 13.445200 11.424194
 573000.000000 13.443651 11.422321
 573100.000000 13.507671 13.523566
 573200.000000 13.563769 13.669447
 573300.000000 13.633640 13.873933
 573400.000000 13.806592 13.435620
 573500.000000 14.177147 7.076866
 573600.000000 14.598854 0.796804
 573700.000000 14.511464 1.786985
 573800.000000 14.597351 0.809175
 573900.000000 14.604839 0.748954
 574000.000000 14.643049 0.493234
 574100.000000 14.567426 2.949451
 574200.000000 14.417590 4.570292
 574300.000000 14.400557 4.849112
 574400.000000 14.484387 3.672060
 574500.000000 14.547443 3.093624
 574600.000000 14.353086 6.961922
 574700.000000 14.342991 7.098640
 574800.000000 14.506087 5.405699
 574900.000000 14.552203 5.057354
 575000.000000 14.415148 6.215248
 575100.000000 14.284782 9.563476
 575200.000000 13.964498 12.366517
 575300.000000 13.926105 12.759851
 575400.000000 14.032411 11.722737
 575500.000000 14.031606 11.729842
 575600.000000 13.840141 14.835567
 575700.000000 13.877744 14.730043
 575800.000000 14.070289 13.365135
 575900.000000 14.531087 6.991864
 576000.000000 14.898550 1.416934
 576100.000000 14.916181 3.225370
 576200.000000 14.728778 5.290161
 576300.000000 14.642489 6.222882
 576400.000000 14.590158 6.762137
 576500.000000 14.235997 11.221157
 576600.000000 13.917476 15.107477
 576700.000000 13.600112 14.008216
 576800.000000 13.358014 13.357943
 576900.000000 13.619646 14.124268
 577000.000000 13.937106 15.086653
 577100.000000 13.907836 17.094137
 577200.000000 13.707717 15.697515
 577300.000000 13.446264 13.543938
 577400.000000 13.573396 14.241212
 577500.000000 13.541859 13.992196
 577600.000000 13.257348 14.125480
 577700.000000 13.313855 14.402810
 577800.000000 13.374902 14.814757
 577900.000000 13.203762 14.032313
 578000.000000 13.308358 14.370330
 578100.000000 13.472446 16.938402
 578200.000000 13.516453 16.977828
 578300.000000 13.787437 17.575000
 578400.000000 13.812343 17.600271
 578500.000000 13.782883 17.568125
 578600.000000 13.632795 18.676239
 578700.000000 13.448388 17.398030
 578800.000000 13.507512 17.743325
 578900.000000 13.414298 17.200225
 579000.000000 13.414405 17.200859
 579100.000000 13.551760 19.617209
 579200.000000 13.637445 19.786515
 579300.000000 13.680335 19.878145
 579400.000000 13.669354 19.855709
 579500.000000 13.772891 19.946399
 579600.000000 14.055888 18.110394
 579700.000000 14.528803 8.085321
 579800.000000 14.677997 6.015354
 579900.000000 14.538491 7.936181
 580000.000000 14.553079 7.716468
 580100.000000 14.623433 8.606139
 580200.000000 14.635161 8.408081
 580300.000000 14.593603 9.093112
 580400.000000 14.700429 7.256602
 580500.000000 14.780299 5.813913
 580600.000000 14.863808 6.236078
 580700.000000 14.937350 4.777823
 580800.000000 15.022989 3.182685
 580900.000000 15.091486 2.104245
 581000.000000 15.177808 1.100022
 581100.000000 15.097896 3.861615
 581200.000000 14.840607 7.169555
 581300.000000 14.783434 8.041119
 581400.000000 15.033415 4.544868
 581500.000000 15.045018 4.415474
 581600.000000 14.651471 10.096307
 581700.000000 14.282702 13.942358
 581800.000000 14.343560 12.976289
 581900.000000 14.575779 10.698027
 582000.000000 14.555194 10.852596
 582100.000000 14.439548 13.497214
 582200.000000 14.438981 13.500087
 582300.000000 14.271209 14.867789
 582400.000000 14.398136 13.724466
 582500.000000 14.512098 13.130573
 582600.000000 14.145468 17.086147
 582700.000000 14.029332 18.867843
 582800.000000 14.197623 16.462613
 582900.000000 14.102737 17.690778
 583000.000000 14.269334 15.846158
 583100.000000 14.406491 16.994113
 583200.000000 14.313232 17.569205
 583300.000000 14.128769 18.874881
 583400.000000 14.458024 16.613165
 583500.000000 14.823215 9.961503
 583600.000000 15.067925 7.209178
 583700.000000 15.056963 7.417584
 583800.000000 15.256278 3.713142
 583900.000000 15.395628 1.661409
 584000.000000 15.285218 3.228314
 584100.000000 15.034608 8.752726
 584200.000000 14.847344 11.656549
 584300.000000 14.689468 14.544032
 584400.000000 14.423216 17.147305
 584500.000000 14.162172 18.608901
 584600.000000 14.062061 21.258253
 584700.000000 14.070482 21.209638
 584800.000000 14.110046 20.970617
 584900.000000 13.789019 22.368533
 585000.000000 13.656095 21.605332
 585100.000000 14.101316 21.189964
 585200.000000 14.576727 16.352265
 585300.000000 14.679901 14.770808
 585400.000000 14.819719 12.166346
 585500.000000 14.793885 12.651724
 585600.000000 14.408383 18.455004
 585700.000000 14.050880 21.603525
 585800.000000 13.933863 22.743919
 585900.000000 13.877905 23.330905
 586000.000000 13.949411 22.577402
 586100.000000 14.302018 19.787374
 586200.000000 14.374174 18.919549
 586300.000000 14.221753 20.948608
 586400.000000 14.283779 20.039886
 586500.000000 14.326854 19.462651
 586600.000000 14.248197 22.405445
 586700.000000 14.161856 23.257050
 586800.000000 14.260339 22.268680
 586900.000000 14.459445 19.810206
 587000.000000 14.638848 17.526663
 587100.000000 14.801651 16.054278
 587200.000000 14.950357 12.015965
 587300.000000 15.125799 8.165810
 587400.000000 15.116430 8.340966
 587500.000000 15.153696 7.656477
 587600.000000 15.395241 4.364976
 587700.000000 15.546095 1.594150
 587800.000000 15.393427 4.406059
 587900.000000 15.350460 5.403231
 588000.000000 15.426107 3.686101
 588100.000000 15.249339 9.098338
 588200.000000 14.928347 13.738886
 588300.000000 14.707069 18.478070
 588400.000000 14.664028 19.222961
 588500.000000 14.685752 18.863721
 588600.000000 14.575184 22.048630
 588700.000000 14.245775 22.893342
 588800.000000 14.047954 24.183450
 588900.000000 13.971719 24.745040
 589000.000000 13.797895 25.491773
 589100.000000 13.428512 21.198447
 589200.000000 13.189057 16.963044
 589300.000000 13.079011 16.177963
 589400.000000 13.208253 17.213738
 589500.000000 13.157634 16.621179
 589600.000000 12.954794 17.541022
 589700.000000 13.278406 20.013306
 589800.000000 13.323137 20.594080
 589900.000000 13.188109 18.928313
 590000.000000 13.250312 19.654476
 590100.000000 13.083797 19.470116
 590200.000000 13.084320 19.476325
 590300.000000 13.201954 21.021893
 590400.000000 13.029801 18.884448
 590500.000000 12.950932 18.179069
 590600.000000 13.032699 20.752899
 590700.000000 13.117265 21.298346
 590800.000000 13.024064 20.697906
 590900.000000 13.031367 20.744474
 591000.000000 13.194201 21.869197
 591100.000000 13.471862 24.524366
 591200.000000 13.736722 27.265780
 591300.000000 13.912518 26.871432
 591400.000000 14.116311 24.282507
 591500.000000 14.155662 23.870725
 591600.000000 14.271960 24.539767
 591700.000000 14.407923 23.141682
 591800.000000 14.398777 23.209672
 591900.000000 14.368754 23.462858
 592000.000000 14.252898 24.772602
 592100.000000 14.289458 26.293747
 592200.000000 14.396089 24.777411
 592300.000000 14.331015 25.697944
 592400.000000 14.311334 25.983645
 592500.000000 14.434970 24.285640
 592600.000000 14.453614 26.060979
 592700.000000 14.626103 23.414681
 592800.000000 14.909364 15.308610
 592900.000000 15.251400 9.098167
 593000.000000 15.365957 6.953175
 593100.000000 15.520481 5.225673
 593200.000000 15.734311 1.193255
 593300.000000 15.783755 0.735801
 593400.000000 15.696922 1.657380
 593500.000000 15.481309 6.216706
 593600.000000 15.346219 10.936064
 593700.000000 15.029881 13.141554
 593800.000000 14.811296 18.333373
 593900.000000 14.905519 15.582318
 594000.000000 14.956607 14.371823
 594100.000000 15.045368 14.769963
 594200.000000 15.168348 13.314673
 594300.000000 15.034293 14.940877
 594400.000000 14.882683 18.067917
 594500.000000 14.759583 21.156550
 594600.000000 14.732900 23.770060
 594700.000000 14.961139 17.479584
 594800.000000 15.229293 12.850549
 594900.000000 15.144014 13.866002
 595000.000000 15.037741 15.644748
 595100.000000 15.170553 15.135755
 595200.000000 15.171381 15.121320
 595300.000000 15.176478 15.032577
 595400.000000 14.963579 19.281463
 595500.000000 14.751791 24.059533
 595600.000000 14.627922 27.393454
 595700.000000 14.344508 27.799038
 595800.000000 13.975749 28.296028
 595900.000000 13.553953 25.053059
 596000.000000 13.174229 23.704361
 596100.000000 13.176693 25.725511
 596200.000000 13.385909 25.596291
 596300.000000 13.544428 25.317666
 596400.000000 13.443109 25.275579
 596500.000000 13.462214 25.207391
 596600.000000 13.586519 27.309869
 596700.000000 13.519002 27.126101
 596800.000000 13.693367 28.066170
 596900.000000 13.947256 28.422084
 597000.000000 14.110414 28.402372
 597100.000000 14.168525 30.354170
 597200.000000 13.940311 29.830043
 597300.000000 13.671620 28.073800
 597400.000000 13.612089 27.543327
 597500.000000 13.652150 27.886242
 597600.000000 13.548681 28.949262
 597700.000000 13.518195 28.744448
 597800.000000 13.599822 29.387967
 597900.000000 13.393990 28.299693
 598000.000000 13.394363 28.300670
 598100.000000 13.348397 30.101170
 598200.000000 13.213308 28.393785
 598300.000000 12.912007 21.579945
 598400.000000 12.731710 18.571868
 598500.000000 12.785965 19.233080
 598600.000000 12.653698 19.729370
 598700.000000 12.626682 19.562200
 598800.000000 12.841729 22.081573
 598900.000000 12.865869 22.466149
 599000.000000 12.810926 21.604761
 599100.000000 12.823820 23.798080
 599200.000000 12.978866 25.743137
 599300.000000 13.123920 27.556213
 599400.000000 13.225305 29.017854
 599500.000000 12.978406 25.737999
 599600.000000 13.021115 28.177951
 599700.000000 12.964043 27.571994
 599800.000000 12.872239 26.213345
 599900.000000 12.769832 24.120043
 600000.000000 12.674076 22.099424
 600100.000000 12.646711 23.591149
 600200.000000 12.625140 23.210256
 600300.000000 12.566614 22.315405
 600400.000000 12.511954 21.712011
 600500.000000 12.671029 24.041844
 600600.000000 12.551848 23.802303
 600700.000000 12.550762 23.783751
 600800.000000 12.783668 27.851486
 600900.000000 12.876123 28.661791
 601000.000000 13.108166 29.318047
 601100.000000 13.264700 31.736014
 601200.000000 13.442179 31.008353
 601300.000000 13.830160 30.918731
 601400.000000 13.884993 30.741355
 601500.000000 13.688409 30.909902
 601600.000000 13.495761 32.010286
 601700.000000 13.593439 32.447882
 601800.000000 13.829526 32.478967
 601900.000000 14.131619 30.690296
 602000.000000 14.197504 30.350052
 602100.000000 14.465706 28.651638
 602200.000000 14.611107 27.761402
 602300.000000 14.568858 27.983379
 602400.000000 14.534151 28.159818
 602500.000000 14.439767 28.929010
 602600.000000 14.311591 32.521145
 602700.000000 14.382065 31.642613
 602800.000000 14.406093 31.337549
 602900.000000 14.112928 33.100803
 603000.000000 13.727662 33.081980
 603100.000000 13.444627 32.676459
 603200.000000 13.118055 31.409753
 603300.000000 12.967937 30.520338
 603400.000000 12.801278 28.670565
 603500.000000 12.662028 26.033825
 603600.000000 12.506511 24.585707
 603700.000000 12.383828 22.825369
 603800.000000 12.511838 24.694242
 603900.000000 12.485024 24.170990
 604000.000000 12.430378 23.309494
 604100.000000 12.466936 25.819658
 604200.000000 12.568195 27.504445
 604300.000000 12.706787 29.673391
 604400.000000 12.868873 30.943724
 604500.000000 13.149965 31.674206
 604600.000000 13.476993 33.405334
 604700.000000 13.580773 34.107610
 604800.000000 13.530938 33.681602
 604900.000000 13.561450 33.929358
 605000.000000 13.618104 34.463334
 605100.000000 13.825938 35.814491
 605200.000000 14.230678 33.301628
 605300.000000 14.488061 30.398195
 605400.000000 14.587075 29.416414
 605500.000000 14.306966 32.601083
 605600.000000 14.280796 34.871546
 605700.000000 14.385139 33.460987
 605800.000000 14.452079 32.323152
 605900.000000 14.379907 33.547321
 606000.000000 14.385680 33.452010
 606100.000000 14.609232 30.872810
 606200.000000 14.766137 26.810272
 606300.000000 15.093091 17.008577
 606400.000000 15.403684 10.528177
 606500.000000 15.710604 2.512968
 606600.000000 15.951410 1.176939
 606700.000000 15.970509 1.018342
 606800.000000 15.762924 3.580525
 606900.000000 15.524506 8.506467
 607000.000000 15.594485 6.923309
 607100.000000 15.587291 9.082857
 607200.000000 15.637620 7.936080
 607300.000000 15.626677 8.190961
 607400.000000 15.491646 11.000074
 607500.000000 15.293391 13.856205
 607600.000000 14.917104 22.321464
 607700.000000 14.833529 24.845426
 607800.000000 15.143267 17.600281
 607900.000000 15.029123 19.486427
 608000.000000 15.005961 19.993819
 608100.000000 15.035374 21.335683
 608200.000000 14.949053 23.342955
 608300.000000 14.969772 22.842200
 608400.000000 14.952196 23.266398
 608500.000000 14.977694 22.653382
 608600.000000 15.023291 23.551028
 608700.000000 15.153626 20.349728
 608800.000000 15.258245 17.924704
 608900.000000 15.363809 15.541516
 609000.000000 15.511395 11.871903
 609100.000000 15.713996 7.532943
 609200.000000 15.943823 1.872077
 609300.000000 15.960131 1.637252
 609400.000000 15.956665 1.685307
 609500.000000 16.081217 0.510562
 609600.000000 15.887162 4.113213
 609700.000000 15.763247 6.563254
 609800.000000 15.704283 8.182398
 609900.000000 15.889601 4.079463
 610000.000000 15.834241 4.983734
 610100.000000 15.707202 9.731059
 610200.000000 15.830363 7.057637
 610300.000000 15.770575 8.280847
 610400.000000 15.683381 10.307225
 610500.000000 15.675702 10.495606
 610600.000000 15.440809 16.869026
 610700.000000 15.119362 21.506681
 610800.000000 15.198053 20.005480
 610900.000000 15.267905 18.938743
 611000.000000 15.199273 19.984660
 611100.000000 15.049997 24.553518
 611200.000000 14.982036 25.714807
 611300.000000 14.921159 26.733720
 611400.000000 14.890918 27.226841
 611500.000000 14.781531 28.938951
 611600.000000 14.533205 33.745043
 611700.000000 14.412904 35.390593
 611800.000000 14.389358 35.715607
 611900.000000 14.324014 36.445275
 612000.000000 14.059444 34.915206
 612100.000000 13.826030 36.966834
 612200.000000 14.035657 36.695539
 612300.000000 13.777216 37.266866
 612400.000000 13.584522 36.230798
 612500.000000 13.381197 34.426437
 612600.000000 13.371381 36.394393
 612700.000000 13.531336 37.069895
 612800.000000 13.204428 35.398295
 612900.000000 12.960707 32.673398
 613000.000000 13.062229 33.793906
 613100.000000 13.058868 35.754790
 613200.000000 13.118712 36.383923
 613300.000000 13.107911 36.283009
 613400.000000 13.125320 36.442452
 613500.000000 13.121832 36.411863
 613600.000000 13.047711 37.488408
 613700.000000 12.968318 36.032167
 613800.000000 13.124436 38.434591
 613900.000000 13.177598 38.743750
 614000.000000 13.553644 37.500776
 614100.000000 13.815884 38.069542
 614200.000000 13.978306 36.581175
 614300.000000 14.007366 36.647552
 614400.000000 13.944917 36.647011
 614500.000000 13.988179 36.591405
 614600.000000 13.939338 38.614098
 614700.000000 13.885260 38.879789
 614800.000000 13.908520 38.738404
 614900.000000 13.909395 38.733839
 615000.000000 13.922243 38.673359
 615100.000000 13.978484 40.501193
 615200.000000 14.108974 40.424471
 615300.000000 14.002993 40.468385
 615400.000000 13.575900 40.250506
 615500.000000 13.220797 39.275593
 615600.000000 13.454102 40.419182
 615700.000000 14.019889 40.457928
 615800.000000 14.025831 40.455986
 615900.000000 13.739278 41.379399
 616000.000000 13.711856 41.344772
 616100.000000 13.860060 42.500993
 616200.000000 13.995188 41.207227
 616300.000000 13.984820 41.276044
 616400.000000 13.961823 41.451961
 616500.000000 14.090201 40.773879
 616600.000000 14.118423 42.638473
 616700.000000 14.278370 40.220158
 616800.000000 14.578376 33.422507
 616900.000000 14.494498 34.780593
 617000.000000 14.568092 33.563459
 617100.000000 14.510362 36.401698
 617200.000000 14.544158 35.902098
 617300.000000 14.865318 30.129717
 617400.000000 15.229696 21.631490
 617500.000000 15.288236 20.560842
 617600.000000 15.239037 23.396276
 617700.000000 15.130132 25.098721
 617800.000000 15.320294 21.967406
 617900.000000 15.558902 16.242856
 618000.000000 15.744452 10.935520
 618100.000000 16.118171 3.543728
 618200.000000 16.287790 1.410064
 618300.000000 15.985388 6.168237
 618400.000000 15.906430 8.212686
 618500.000000 16.089669 4.025229
 618600.000000 16.116601 5.551146
 618700.000000 15.814856 11.656949
 618800.000000 15.674605 15.054016
 618900.000000 15.793922 12.169424
 619000.000000 15.709975 14.218799
 619100.000000 15.319241 22.486205
 619200.000000 14.964196 28.145564
 619300.000000 14.814244 31.465156
 619400.000000 14.549886 35.820226
 619500.000000 14.358675 39.257826
 619600.000000 14.445781 39.313149
 619700.000000 14.583040 36.419699
 619800.000000 14.713259 33.837042
 619900.000000 14.661006 34.893304
 620000.000000 14.457648 39.046789
 620100.000000 14.503814 39.986047
 620200.000000 14.747567 33.805002
 620300.000000 15.045089 26.570241
 620400.000000 14.993322 27.601206
 620500.000000 15.048939 26.499032
 620600.000000 15.090247 27.734081
 620700.000000 15.049299 28.492406
 620800.000000 14.883920 31.605937
 620900.000000 14.898251 31.325783
 621000.000000 14.855622 32.170158
 621100.000000 14.917864 32.852161
 621200.000000 15.219698 25.628875
 621300.000000 15.210749 25.837646
 621400.000000 15.122177 27.954698
 621500.000000 15.320321 23.396135
 621600.000000 15.587318 19.522560
 621700.000000 15.571354 19.878775
 621800.000000 15.681087 17.281698
 621900.000000 15.819071 13.362920
 622000.000000 16.141692 5.300522
 622100.000000 16.186735 6.380620
 622200.000000 16.202148 6.053148
 622300.000000 16.286824 4.211467
 622400.000000 16.064093 8.745556
 622500.000000 15.694094 17.103439
 622600.000000 15.395999 24.407039
 622700.000000 15.099671 29.612820
 622800.000000 15.005301 31.390600
 622900.000000 15.145142 28.801024
 623000.000000 15.161089 28.523029
 623100.000000 14.900734 34.300101
 623200.000000 14.655931 37.798185
 623300.000000 14.540541 39.773833
 623400.000000 14.601016 38.695792
 623500.000000 14.785360 35.899512
 623600.000000 14.835982 37.130597
 623700.000000 14.956822 34.914639
 623800.000000 15.146880 31.152826
 623900.000000 15.235243 29.259557
 624000.000000 15.371998 25.993683
 624100.000000 15.455493 25.918284
 624200.000000 15.526036 24.153241
 624300.000000 15.640464 21.223294
 624400.000000 16.013392 10.212286
 624500.000000 16.082984 8.705294
 624600.000000 15.908436 14.278003
 624700.000000 16.079785 10.772288
 624800.000000 16.110762 10.101010
 624900.000000 15.997400 12.405236
 625000.000000 15.853806 15.620912
 625100.000000 15.821560 18.456420
 625200.000000 15.782615 19.436926
 625300.000000 15.862101 17.404618
 625400.000000 15.873707 17.102805
 625500.000000 16.000947 13.860915
 625600.000000 16.533612 0.819165
 625700.000000 16.437171 2.154123
 625800.000000 16.399872 2.947438
 625900.000000 16.500089 1.178216
 626000.000000 16.272783 6.826049
 626100.000000 16.505668 2.124825
 626200.000000 16.448511 3.304066
 626300.000000 16.436668 3.592247
 626400.000000 16.570767 1.186063
 626500.000000 16.518000 1.915110
 626600.000000 16.559615 3.275328
 626700.000000 16.554321 3.352292
 626800.000000 16.543391 3.514886
 626900.000000 16.756118 1.110631
 627000.000000 16.687909 1.719483
 627100.000000 16.425936 6.510385
 627200.000000 16.347469 8.069527
 627300.000000 16.595370 4.582543
 627400.000000 16.718584 3.403204
 627500.000000 16.709085 3.502507
 627600.000000 16.801143 4.295713
 627700.000000 17.011062 1.268515
 627800.000000 16.794847 4.390460
 627900.000000 16.538016 6.492412
 628000.000000 16.252615 10.705884
 628100.000000 16.030254 17.238668
 628200.000000 15.704981 21.964374
 628300.000000 15.310988 29.433171
 628400.000000 15.440427 26.574652
 628500.000000 15.651897 22.765726
 628600.000000 15.482559 27.071317
 628700.000000 15.324881 29.665813
 628800.000000 15.001130 34.400913
 628900.000000 14.758075 38.280273
 629000.000000 14.461979 41.796513
 629100.000000 14.281952 45.507757
 629200.000000 14.064618 44.172358
 629300.000000 13.929826 43.511684
 629400.000000 13.934995 43.511529
 629500.000000 13.901335 43.544072
 629600.000000 13.794119 45.567196
 629700.000000 13.368309 41.318735
 629800.000000 13.248362 41.452367
 629900.000000 13.346800 41.353943
 630000.000000 13.423882 41.342757
 630100.000000 13.499613 43.671365
 630200.000000 13.462805 43.471001
 630300.000000 13.460290 43.460294
 630400.000000 13.385156 43.267949
 630500.000000 13.480232 43.555407
 630600.000000 13.593293 46.233685
 630700.000000 13.499477 45.661211
 630800.000000 13.404347 45.161718
 630900.000000 13.517164 45.762910
 631000.000000 13.669235 46.602171
 631100.000000 13.935973 46.518664
 631200.000000 14.129198 45.987785
 631300.000000 13.928408 46.593523
 631400.000000 14.192162 46.068462
 631500.000000 14.364128 45.152361
 631600.000000 14.270056 47.696790
 631700.000000 13.919914 46.848523
 631800.000000 13.913482 46.906458
 631900.000000 13.944830 46.655172
 632000.000000 13.781706 48.291651
 632100.000000 14.191282 47.685955
 632200.000000 14.133096 47.443378
 632300.000000 13.710993 50.526371
 632400.000000 13.293667 44.803766
 632500.000000 12.900078 35.227083
 632600.000000 12.602461 29.011996
 632700.000000 12.369493 24.690077
 632800.000000 12.399451 25.025016
 632900.000000 12.330845 24.360797
 633000.000000 12.517262 27.014868
 633100.000000 12.685310 32.616384
 633200.000000 12.675158 32.397839
 633300.000000 12.649138 31.839184
 633400.000000 12.563202 29.997155
 633500.000000 12.298331 25.264570
 633600.000000 12.417854 28.704546
 633700.000000 12.629248 31.918383
 633800.000000 12.549499 30.610303
 633900.000000 12.567963 30.902835
 634000.000000 12.657689 32.417940
 634100.000000 12.567492 32.701553
 634200.000000 12.479706 30.900955
 634300.000000 12.580817 32.967098
 634400.000000 12.648164 34.246137
 634500.000000 12.536513 32.071596
 634600.000000 12.618213 35.530466
 634700.000000 12.731222 36.913432
 634800.000000 12.851279 38.226933
 634900.000000 12.910842 39.062082
 635000.000000 12.957526 39.818527
 635100.000000 12.799846 39.092111
 635200.000000 12.597592 35.597348
 635300.000000 12.330888 29.340711
 635400.000000 12.352396 29.826489
 635500.000000 12.269669 28.088221
 635600.000000 12.096216 27.594408
 635700.000000 12.263068 29.967023
 635800.000000 12.319544 31.031358
 635900.000000 12.311325 30.873982
 636000.000000 12.402203 32.622063
 636100.000000 12.572902 37.107617
 636200.000000 12.916234 41.180138
 636300.000000 12.943683 41.631995
 636400.000000 12.886956 40.702796
 636500.000000 12.928814 41.387700
 636600.000000 12.984764 44.222110
 636700.000000 12.855628 42.081875
 636800.000000 12.787706 40.823967
 636900.000000 13.080423 45.171092
 637000.000000 13.072090 45.112225
 637100.000000 12.650671 38.820789
 637200.000000 12.492661 36.335048
 637300.000000 12.585000 37.784243
 637400.000000 12.624277 38.391752
 637500.000000 12.607182 38.124300
 637600.000000 12.761613 42.438979
 637700.000000 12.868510 44.360564
 637800.000000 12.816642 43.392256
 637900.000000 12.830621 43.648092
 638000.000000 12.887052 44.712303
 638100.000000 12.798015 44.869844
 638200.000000 12.689024 42.552599
 638300.000000 12.636190 41.470575
 638400.000000 12.596633 40.653333
 638500.000000 12.748289 43.795025
 638600.000000 12.764498 46.136850
 638700.000000 12.615800 42.656653
 638800.000000 12.319402 33.816296
 638900.000000 12.216043 30.788812
 639000.000000 12.181620 29.922485
 639100.000000 12.009310 28.946190
 639200.000000 12.102130 30.223392
 639300.000000 12.203004 32.438192
 639400.000000 12.058547 29.511886
 639500.000000 12.198738 32.334004
 639600.000000 12.228957 35.059108
 639700.000000 12.125423 32.544702
 639800.000000 12.038503 30.699849
 639900.000000 11.987298 29.915515
 640000.000000 12.052712 30.962288
 640100.000000 12.056986 33.044420
 640200.000000 12.026524 32.476823
 640300.000000 12.191881 35.735669
 640400.000000 12.421536 39.424501
 640500.000000 12.670325 44.252961
 640600.000000 12.965386 49.717995
 640700.000000 13.455793 47.612732
 640800.000000 13.419922 47.336456
 640900.000000 13.384352 47.181387
 641000.000000 13.538285 48.639440
 641100.000000 13.288883 48.291399
 641200.000000 13.311886 48.307219
 641300.000000 13.306792 48.299984
 641400.000000 13.263210 48.323709
 641500.000000 13.352788 48.450531
 641600.000000 13.315656 50.279816
 641700.000000 13.305734 50.244052
 641800.000000 13.275396 50.157499
 641900.000000 13.236734 50.095703
 642000.000000 13.326699 50.324536
 642100.000000 13.430955 52.737894
 642200.000000 13.471632 52.877769
 642300.000000 13.390711 52.587095
 642400.000000 13.521010 53.033360
 642500.000000 13.762557 51.917502
 642600.000000 14.161474 47.845174
 642700.000000 14.285045 47.820553
 642800.000000 14.134012 47.820152
 642900.000000 14.121934 47.820670
 643000.000000 14.226893 47.922145
 643100.000000 13.964531 50.127397
 643200.000000 14.162434 49.745090
 643300.000000 14.130121 49.597953
 643400.000000 13.890451 51.476307
 643500.000000 14.184288 49.834180
 643600.000000 13.997179 51.034765
 643700.000000 14.004014 51.015395
 643800.000000 13.943861 51.413832
 643900.000000 13.983272 51.094264
 644000.000000 13.953816 51.312813
 644100.000000 13.952561 53.324803
 644200.000000 14.052086 52.823946
 644300.000000 14.019419 52.890821
 644400.000000 13.944269 53.407162
 644500.000000 13.853672 54.550124
 644600.000000 13.932043 55.390251
 644700.000000 13.978443 54.752061
 644800.000000 14.175284 53.425579
 644900.000000 14.194830 53.295597
 645000.000000 14.052495 54.042298
 645100.000000 14.031955 56.187558
 645200.000000 14.065088 55.956967
 645300.000000 13.903408 57.338773
 645400.000000 13.808704 58.013713
 645500.000000 13.975627 56.644646
 645600.000000 14.297055 53.466104
 645700.000000 14.848967 37.399181
 645800.000000 15.013462 34.249580
 645900.000000 15.093730 33.020931
 646000.000000 15.093566 33.023227
 646100.000000 14.917652 37.366401
 646200.000000 14.785004 39.343344
 646300.000000 14.771478 39.569747
 646400.000000 14.715402 40.594067
 646500.000000 14.648073 42.059465
 646600.000000 14.695601 42.938381
 646700.000000 14.861798 39.282754
 646800.000000 14.903690 38.440155
 646900.000000 15.114936 34.842168
 647000.000000 15.020371 36.355856
 647100.000000 14.838246 41.095771
 647200.000000 14.882847 40.431180
 647300.000000 15.019779 38.365498
 647400.000000 15.258050 33.164123
 647500.000000 15.439603 28.393288
 647600.000000 15.510386 28.876943
 647700.000000 15.777144 22.965886
 647800.000000 16.065049 16.985084
 647900.000000 15.964771 18.740137
 648000.000000 15.686640 25.167639
 648100.000000 15.401372 31.975458
 648200.000000 15.189607 35.949218
 648300.000000 15.185097 36.028424
 648400.000000 15.043616 38.253123
 648500.000000 14.656332 44.238665
 648600.000000 14.555303 48.330103
 648700.000000 14.782272 43.612121
 648800.000000 14.981908 39.635216
 648900.000000 14.868458 41.811457
 649000.000000 14.839565 42.407369
 649100.000000 14.840258 44.392925
 649200.000000 14.767889 45.791075
 649300.000000 14.857482 44.028346
 649400.000000 15.091688 38.636225
 649500.000000 15.258252 34.919276
 649600.000000 15.393902 33.734931
 649700.000000 15.388943 33.853179
 649800.000000 15.658929 28.040578
 649900.000000 15.994133 18.822940
 650000.000000 15.934496 20.245635
 650100.000000 15.956218 21.692220
 650200.000000 16.040356 19.571460
 650300.000000 16.158461 16.293040
 650400.000000 16.439774 8.465442
 650500.000000 16.488540 7.757703
 650600.000000 16.512219 9.471932
 650700.000000 16.329470 12.433095
 650800.000000 16.259064 14.146447
 650900.000000 16.545070 9.086966
 651000.000000 16.418888 10.722398
 651100.000000 16.280619 15.170619
 651200.000000 16.343188 13.994020
 651300.000000 16.531724 10.948034
 651400.000000 16.671455 8.281055
 651500.000000 16.720086 7.173162
 651600.000000 16.934325 3.582487
 651700.000000 17.054192 1.404734
 651800.000000 16.894413 4.562769
 651900.000000 17.135933 0.607442
 652000.000000 17.047483 1.493464
 652100.000000 16.947296 5.051100
 652200.000000 16.982039 4.460657
 652300.000000 17.085725 3.001271
 652400.000000 17.116171 2.640917
 652500.000000 16.953358 4.943858
 652600.000000 16.776636 9.897121
 652700.000000 16.697138 10.997907
 652800.000000 16.361116 14.096844
 652900.000000 15.879186 23.741639
 653000.000000 15.769265 26.499388
 653100.000000 15.681630 30.205308
 653200.000000 15.375131 34.504121
 653300.000000 15.079750 40.252732
 653400.000000 14.871304 44.033018
 653500.000000 14.772247 45.814117
 653600.000000 14.520901 50.534573
 653700.000000 14.123123 57.199361
 653800.000000 14.079350 57.668828
 653900.000000 14.106392 57.386061
 654000.000000 14.155518 56.807533
 654100.000000 14.448347 52.222256
 654200.000000 14.654182 49.365365
 654300.000000 14.509879 51.077893
 654400.000000 14.350448 54.610220
 654500.000000 14.602244 49.895012
 654600.000000 14.567956 52.247958
 654700.000000 14.410450 54.346519
 654800.000000 14.394717 54.636275
 654900.000000 14.501750 52.971268
 655000.000000 14.503839 52.946231
 655100.000000 14.623365 53.339165
 655200.000000 14.686280 52.171686
 655300.000000 14.890536 46.357069
 655400.000000 15.434340 33.364864
 655500.000000 15.502369 32.310651
 655600.000000 15.381588 36.052911
 655700.000000 15.420091 35.463631
 655800.000000 15.451274 35.007495
 655900.000000 15.449035 35.039508
 656000.000000 15.200660 38.993107
 656100.000000 15.029370 43.748865
 656200.000000 15.025661 43.818416
 656300.000000 15.006711 44.186952
 656400.000000 15.160893 41.626684
 656500.000000 15.324093 38.630228
 656600.000000 15.668998 32.377629
 656700.000000 16.177852 17.553189
 656800.000000 16.279745 15.437726
 656900.000000 16.277968 15.470817
 657000.000000 16.432342 13.301237
 657100.000000 16.366395 15.940907
 657200.000000 16.060101 20.741187
 657300.000000 16.004216 22.100424
 657400.000000 15.851621 26.800691
 657500.000000 15.921789 24.496406
 657600.000000 16.143517 20.124465
 657700.000000 16.277742 17.364832
 657800.000000 16.376855 15.981886
 657900.000000 16.118121 20.758696
 658000.000000 16.077243 21.840034
 658100.000000 16.376635 16.634140
 658200.000000 16.644354 12.756290
 658300.000000 16.692432 11.925517
 658400.000000 17.020034 5.792829
 658500.000000 17.403332 0.566273
 658600.000000 17.490594 2.036823
 658700.000000 17.391055 2.635181
 658800.000000 17.240352 3.559916
 658900.000000 16.985947 6.634290
 659000.000000 16.919328 7.741060
 659100.000000 16.843689 10.962430
 659200.000000 16.860453 10.707018
 659300.000000 16.983344 8.575438
 659400.000000 16.878584 10.421250
 659500.000000 16.809938 11.453055
 659600.000000 16.672360 14.789432
 659700.000000 16.270562 18.793037
 659800.000000 15.984899 26.321505
 659900.000000 16.005620 25.770748
 660000.000000 16.165074 21.435463
 660100.000000 16.384943 17.847310
 660200.000000 16.446680 16.824550
 660300.000000 16.416564 17.283380
 660400.000000 16.330114 19.023515
 660500.000000 16.412954 17.343527
 660600.000000 16.497581 18.029554
 660700.000000 16.658907 15.897650
 660800.000000 16.485245 18.209429
 660900.000000 16.121579 25.266022
 661000.000000 15.766859 31.950679
 661100.000000 15.622067 35.900142
 661200.000000 15.297168 41.312425
 661300.000000 14.837676 48.538652
 661400.000000 14.940268 45.991017
 661500.000000 15.074564 43.880852
 661600.000000 15.014571 46.544181
 661700.000000 14.983500 46.941392
 661800.000000 14.844362 49.388908
 661900.000000 14.909015 48.124103
 662000.000000 14.942117 47.556475
 662100.000000 14.845930 51.137476
 662200.000000 14.726360 52.939562
 662300.000000 14.498635 55.204072
 662400.000000 14.353779 56.976063
 662500.000000 14.478532 55.403550
 662600.000000 14.493699 57.245311
 662700.000000 14.230038 59.618237
 662800.000000 14.087065 60.060412
 662900.000000 14.162221 59.925871
 663000.000000 14.378863 58.386863
 663100.000000 14.518695 58.543727
 663200.000000 14.742605 53.934986
 663300.000000 15.057599 47.780979
 663400.000000 15.193770 45.330643
 663500.000000 15.310979 42.418829
 663600.000000 15.441798 40.504612
 663700.000000 15.588468 37.097592
 663800.000000 16.086345 26.521743
 663900.000000 16.390172 19.746853
 664000.000000 16.467958 18.468072
 664100.000000 16.640883 17.500319
 664200.000000 16.843239 13.479052
 664300.000000 17.057576 8.092181
 664400.000000 17.306620 3.504647
 664500.000000 17.225358 4.523246
 664600.000000 17.323636 5.111071
 664700.000000 17.353673 4.702002
 664800.000000 17.410307 3.942395
 664900.000000 17.599934 1.624662
 665000.000000 17.761954 0.448563
 665100.000000 17.753299 2.485455
 665200.000000 17.550592 3.307060
 665300.000000 17.441234 4.085314
 665400.000000 17.303215 5.533702
 665500.000000 17.078693 9.082827
 665600.000000 17.049522 11.637641
 665700.000000 17.243894 7.731058
 665800.000000 17.387401 5.195923
 665900.000000 17.373893 5.400770
 666000.000000 17.383054 5.260942
 666100.000000 17.305041 8.416885
 666200.000000 17.365768 7.520430
 666300.000000 17.423697 6.648552
 666400.000000 17.523321 5.196816
 666500.000000 17.633622 3.876467
 666600.000000 17.843601 3.315045
 666700.000000 18.019812 1.197873
 666800.000000 18.023550 1.164173
 666900.000000 18.141876 0.401438
 667000.000000 18.237926 0.131161
 667100.000000 18.067982 2.202037
 667200.000000 17.942660 2.686931
 667300.000000 17.953303 2.615207
 667400.000000 17.833241 3.711467
 667500.000000 18.010486 2.330295
 667600.000000 18.195963 3.476995
 667700.000000 18.348975 2.211489
 667800.000000 18.463401 1.208338
 667900.000000 18.344621 2.251581
 668000.000000 18.318588 2.490940
 668100.000000 18.455696 2.849536
 668200.000000 18.606364 1.090998
 668300.000000 18.718067 0.377167
 668400.000000 18.714125 0.393721
 668500.000000 18.694951 0.482468
 668600.000000 18.604522 2.912678
 668700.000000 18.254804 5.118494
 668800.000000 17.922498 4.932123
 668900.000000 17.590551 6.521933
 669000.000000 17.513689 7.087794
 669100.000000 17.636308 7.870226
 669200.000000 17.745243 6.589571
 669300.000000 17.650454 7.705419
 669400.000000 17.789194 6.119933
 669500.000000 17.876449 5.405700
 669600.000000 17.858410 7.516812
 669700.000000 18.138965 6.036388
 669800.000000 18.486110 3.618985
 669900.000000 18.612983 2.871967
 670000.000000 18.497450 3.537627
 670100.000000 18.146431 6.429891
 670200.000000 17.967215 6.917200
 670300.000000 18.004259 6.749291
 670400.000000 17.922170 7.154047
 670500.000000 17.986549 6.825507
 670600.000000 18.330493 6.767071
 670700.000000 18.537857 5.273100
 670800.000000 18.708402 3.559312
 670900.000000 18.819769 2.296533
 671000.000000 19.006692 0.666836
 671100.000000 19.041213 2.460071
 671200.000000 19.056392 2.363131
 671300.000000 19.179994 1.476826
 671400.000000 19.104524 2.032464
 671500.000000 19.224108 1.162597
 671600.000000 19.097960 3.717862
 671700.000000 18.740776 4.121585
 671800.000000 18.647882 4.643545
 671900.000000 18.439684 6.082292
 672000.000000 18.431380 6.137797
 672100.000000 18.417419 8.225032
 672200.000000 18.549102 7.000978
 672300.000000 18.831867 4.082436
 672400.000000 18.902989 3.860271
 672500.000000 18.734286 4.784465
 672600.000000 18.683671 7.259347
 672700.000000 18.549760 8.298435
 672800.000000 18.409552 8.801665
 672900.000000 18.059232 8.788060
 673000.000000 17.912621 9.140991
 673100.000000 18.102317 9.961254
 673200.000000 18.375262 8.951589
 673300.000000 18.409210 8.890015
 673400.000000 18.550213 8.304277
 673500.000000 18.663679 7.439251
 673600.000000 18.777690 8.066197
 673700.000000 18.884158 6.495552
 673800.000000 19.072974 4.479796
 673900.000000 19.046541 4.692880
 674000.000000 19.067056 4.526465
 674100.000000 19.125774 5.992552
 674200.000000 19.116828 6.083491
 674300.000000 19.067832 6.520299
 674400.000000 18.952210 7.313247
 674500.000000 19.038329 6.741375
 674600.000000 18.810060 9.502629
 674700.000000 18.318410 9.472601
 674800.000000 18.075944 10.199822
 674900.000000 18.116390 9.894877
 675000.000000 18.066686 10.273450
 675100.000000 18.229699 10.832434
 675200.000000 18.488277 10.276201
 675300.000000 18.344493 10.310140
 675400.000000 18.315158 10.386633
 675500.000000 18.392208 10.256282
 675600.000000 18.356362 12.257619
 675700.000000 18.339257 12.251894
 675800.000000 18.238338 12.258965
 675900.000000 18.374312 12.260124
 676000.000000 18.389082 12.257514
 676100.000000 18.376465 14.256066
 676200.000000 18.251508 13.825479
 676300.000000 18.086016 13.359894
 676400.000000 18.040880 13.321969
 676500.000000 18.137685 13.425273
 676600.000000 18.216966 15.516619
 676700.000000 18.221167 15.518743
 676800.000000 18.212655 15.514169
 676900.000000 17.892000 13.627424
 677000.000000 17.709202 10.973775
 677100.000000 17.968095 15.413912
 677200.000000 17.965217 15.401459
 677300.000000 17.859216 14.652912
 677400.000000 17.712963 13.016916
 677500.000000 17.366662 10.448138
 677600.000000 17.601725 12.854122
 677700.000000 17.926303 15.228025
 677800.000000 17.944563 15.326948
 677900.000000 17.748659 13.751905
 678000.000000 17.705641 13.405696
 678100.000000 18.209992 15.675313
 678200.000000 18.641056 12.031301
 678300.000000 18.980591 9.089469
 678400.000000 18.940925 9.248666
 678500.000000 18.728230 10.795257
 678600.000000 18.553118 14.737426
 678700.000000 18.534559 14.893126
 678800.000000 18.622480 14.055184
 678900.000000 18.740613 12.639731
 679000.000000 19.117098 8.230051
 679100.000000 19.496523 1.549479
 679200.000000 19.390738 3.475678
 679300.000000 19.441862 2.420347
 679400.000000 19.526554 1.179082
 679500.000000 19.396626 3.342762
 679600.000000 19.699855 0.785580
 679700.000000 19.502826 3.202099
 679800.000000 19.332038 6.832987
 679900.000000 19.461276 3.979235
 680000.000000 19.548421 2.452454
 680100.000000 19.534661 4.661984
 680200.000000 19.604158 3.617009
 680300.000000 19.475469 5.575391
 680400.000000 19.292617 8.635808
 680500.000000 19.171714 10.560700
 680600.000000 18.784239 12.910018
 680700.000000 18.578617 14.574017
 680800.000000 18.716924 13.352959
 680900.000000 18.796407 12.855287
 681000.000000 18.784491 12.908795
 681100.000000 18.492669 15.898344
 681200.000000 18.233945 15.773743
 681300.000000 18.152214 15.817755
 681400.000000 18.235788 15.774573
 681500.000000 18.249612 15.782631
 681600.000000 18.171735 17.646055
 681700.000000 18.212582 17.735440
 681800.000000 18.000504 17.126142
 681900.000000 17.962045 16.993233
 682000.000000 18.079522 17.372795
 682100.000000 17.866923 17.705467
 682200.000000 17.426210 13.320455
 682300.000000 17.336407 12.738393
 682400.000000 17.541294 14.189433
 682500.000000 17.682762 15.541500
 682600.000000 17.815532 18.703181
 682700.000000 17.627215 16.887695
 682800.000000 17.441445 14.393424
 682900.000000 17.437790 14.345798
 683000.000000 17.472930 14.811662
 683100.000000 17.574187 17.954578
 683200.000000 17.750300 18.965835
 683300.000000 17.936843 19.468575
 683400.000000 18.047647 19.653854
 683500.000000 18.108712 19.655017
 683600.000000 18.429693 18.241184
 683700.000000 18.855323 14.621918
 683800.000000 18.872109 14.563385
 683900.000000 18.772385 15.035296
 684000.000000 18.615090 16.152927
 684100.000000 18.508000 18.946018
 684200.000000 18.534119 18.760699
 684300.000000 18.591416 18.341912
 684400.000000 18.384224 19.932046
 684500.000000 18.296000 20.744994
 684600.000000 18.222002 23.207779
 684700.000000 18.286983 22.823952
 684800.000000 18.574666 19.223728
 684900.000000 18.811526 16.118598
 685000.000000 18.730126 17.185291
 685100.000000 18.662236 19.987711
 685200.000000 18.618756 20.375597
 685300.000000 18.775720 18.520463
 685400.000000 18.965053 15.793725
 685500.000000 18.832282 17.630503
 685600.000000 19.010319 16.636556
 685700.000000 19.451756 6.712276
 685800.000000 19.560980 4.559788
 685900.000000 19.590624 4.037036
 686000.000000 19.711847 2.183598
 686100.000000 19.554892 6.139062
 686200.000000 19.331118 9.886884
 686300.000000 19.378445 8.883594
 686400.000000 19.427786 7.964828
 686500.000000 19.352831 9.413304
 686600.000000 19.482482 8.722917
 686700.000000 19.609135 6.353366
 686800.000000 19.682746 5.070726
 686900.000000 19.762625 3.754337
 687000.000000 19.754720 3.879907
 687100.000000 19.557382 8.519744
 687200.000000 19.294248 12.785822
 687300.000000 19.126589 15.603332
 687400.000000 18.986812 17.403587
 687500.000000 19.109113 15.839927
 687600.000000 19.048295 18.525880
 687700.000000 18.703876 21.410907
 687800.000000 18.479632 21.803379
 687900.000000 18.243347 23.241982
 688000.000000 18.146421 23.230641
 688100.000000 17.764064 19.833675
 688200.000000 17.901644 21.779703
 688300.000000 17.657406 18.818907
 688400.000000 17.173498 13.005762
 688500.000000 17.309718 14.373164
 688600.000000 17.560887 18.804053
 688700.000000 17.803710 20.392589
 688800.000000 17.703682 19.517816
 688900.000000 17.501718 18.465599
 689000.000000 17.454766 18.104033
 689100.000000 17.436108 19.921999
 689200.000000 17.576701 20.540685
 689300.000000 17.795172 20.762695
 689400.000000 17.866675 21.475880
 689500.000000 17.684709 20.433759
 689600.000000 17.860174 22.754347
 689700.000000 18.140745 25.353641
 689800.000000 18.317255 24.238900
 689900.000000 18.627523 21.700521
 690000.000000 18.699317 21.469525
 690100.000000 18.761122 22.998138
 690200.000000 18.910081 20.865224
 690300.000000 19.058837 18.816912
 690400.000000 19.171982 16.961411
 690500.000000 19.296987 14.038036
 690600.000000 19.746201 6.180190
 690700.000000 19.823993 4.767845
 690800.000000 19.859168 4.120960
 690900.000000 19.839392 4.484404
 691000.000000 19.870261 3.918422
 691100.000000 19.978209 3.853445
 691200.000000 20.102869 1.783264
 691300.000000 19.885383 5.639874
 691400.000000 19.369569 14.179434
 691500.000000 19.113091 19.327591
 691600.000000 18.652959 23.729943
 691700.000000 18.311501 24.615591
 691800.000000 18.400115 23.780277
 691900.000000 18.403485 23.754530
 692000.000000 18.467892 23.426298
 692100.000000 18.523705 25.319319
 692200.000000 18.478681 25.400112
 692300.000000 18.473559 25.412135
 692400.000000 18.498764 25.359009
 692500.000000 18.499901 25.356946
 692600.000000 18.555561 27.202669
 692700.000000 18.468445 27.400216
 692800.000000 18.244946 27.149151
 692900.000000 18.000095 24.363038
 693000.000000 17.759462 22.428552
 693100.000000 17.861305 24.542516
 693200.000000 17.896405 24.653593
 693300.000000 17.792452 24.448811
 693400.000000 17.935226 24.847457
 693500.000000 17.961757 25.023834
 693600.000000 18.015534 27.397014
 693700.000000 18.170882 28.012530
 693800.000000 18.405712 27.606730
 693900.000000 18.571774 27.146656
 694000.000000 18.671951 26.310910
 694100.000000 19.032140 22.325889
 694200.000000 19.293586 17.493523
 694300.000000 19.618168 9.379258
 694400.000000 19.655073 8.922800
 694500.000000 19.659833 8.866668
 694600.000000 19.554440 12.075623
 694700.000000 19.399148 14.979655
 694800.000000 19.471604 13.371700
 694900.000000 19.554958 12.069028
 695000.000000 19.538719 12.282772
 695100.000000 19.486896 15.024540
 695200.000000 19.414259 16.255322
 695300.000000 19.285970 18.971577
 695400.000000 19.166720 21.150087
 695500.000000 19.068387 22.145051
 695600.000000 18.957702 24.815569
 695700.000000 18.804085 26.717144
 695800.000000 18.708755 28.185049
 695900.000000 18.565035 28.993835
 696000.000000 18.335470 28.261971
 696100.000000 18.171307 29.523266
 696200.000000 17.972030 27.479132
 696300.000000 17.898192 26.741809
 696400.000000 17.846241 26.299651
 696500.000000 17.597200 24.157924
 696600.000000 17.122128 14.830535
 696700.000000 17.099507 14.581429
 696800.000000 17.081658 14.428515
 696900.000000 17.151511 15.252103
 697000.000000 17.139013 15.059336
 697100.000000 17.036907 15.959680
 697200.000000 17.089459 16.430144
 697300.000000 17.201308 18.113530
 697400.000000 17.209127 18.265514
 697500.000000 17.037983 15.967350
 697600.000000 17.162930 19.075205
 697700.000000 17.358217 22.249895
 697800.000000 17.461745 24.316753
 697900.000000 17.557837 25.878710
 698000.000000 17.679698 26.916884
 698100.000000 18.138350 29.433864
 698200.000000 18.253559 30.061924
 698300.000000 18.039707 28.788736
 698400.000000 17.923864 28.455453
 698500.000000 18.045483 28.822148
 698600.000000 18.018463 30.657848
 698700.000000 18.047741 30.835329
 698800.000000 18.165522 31.279537
 698900.000000 18.011481 30.615198
 699000.000000 17.865679 29.898579
 699100.000000 17.873586 31.920499
 699200.000000 18.062951 32.148783
 699300.000000 18.260727 31.488328
 699400.000000 18.546186 30.196876
 699500.000000 18.805832 26.810510
 699600.000000 18.925278 26.773233
 699700.000000 18.984282 25.995509
 699800.000000 18.926624 26.753567
 699900.000000 18.912944 26.957871
 700000.000000 18.901917 27.129609
 700100.000000 18.943598 28.470390
 700200.000000 19.371698 17.891274
 700300.000000 19.588970 13.664926
 700400.000000 19.594355 13.585040
 700500.000000 19.865777 7.697410
 700600.000000 20.228832 0.998360
 700700.000000 20.112396 2.772592
 700800.000000 20.140463 2.229698
 700900.000000 20.169415 1.748429
 701000.000000 20.030529 4.769781
 701100.000000 20.084068 5.326663
 701200.000000 20.080172 5.428116
 701300.000000 20.092344 5.113404
 701400.000000 20.258193 1.778017
 701500.000000 20.316644 1.089445
 701600.000000 20.180080 4.685530
 701700.000000 20.153802 5.086075
 701800.000000 20.085558 6.312118
 701900.000000 20.142347 5.272881
 702000.000000 20.057957 6.882602
 702100.000000 20.120669 7.551113
 702200.000000 20.460202 2.044109
 702300.000000 20.279191 4.551238
 702400.000000 20.008246 9.935483
 702500.000000 19.966730 10.778914
 702600.000000 19.548114 15.234335
 702700.000000 19.455073 16.239160
 702800.000000 19.396184 17.404498
 702900.000000 19.418220 16.918896
 703000.000000 19.384852 17.676229
 703100.000000 19.631418 15.919425
 703200.000000 19.586526 16.266978
 703300.000000 19.498778 17.346553
 703400.000000 19.493247 17.435399
 703500.000000 19.450829 18.202622
 703600.000000 19.495795 19.344147
 703700.000000 19.501762 19.235738
 703800.000000 19.571809 18.072914
 703900.000000 19.565111 18.175135
 704000.000000 19.625564 17.322665
 704100.000000 19.537330 20.433321
 704200.000000 19.434614 21.793831
 704300.000000 19.315099 23.686975
 704400.000000 19.153131 26.301042
 704500.000000 18.883411 29.537177
 704600.000000 18.780838 32.688885
 704700.000000 18.648786 32.740506
 704800.000000 18.247736 31.608014
 704900.000000 18.358666 31.236525
 705000.000000 18.321071 31.325574
 705100.000000 18.542355 32.995016
 705200.000000 18.671659 33.278420
 705300.000000 18.539437 32.988938
 705400.000000 18.446533 32.961246
 705500.000000 18.375038 33.146058
 705600.000000 18.338917 35.235892
 705700.000000 18.145997 34.396635
 705800.000000 18.276641 35.209822
 705900.000000 18.473961 34.701957
 706000.000000 18.530339 34.450043
 706100.000000 18.446314 36.669029
 706200.000000 18.416074 36.678817
 706300.000000 18.265871 36.011331
 706400.000000 17.895091 32.295116
 706500.000000 17.614989 29.503927
 706600.000000 17.356260 23.688622
 706700.000000 17.095755 18.507341
 706800.000000 17.088828 18.440313
 706900.000000 17.203878 19.937030
 707000.000000 17.217169 20.177809
 707100.000000 17.101478 20.255591
 707200.000000 17.249019 22.797333
 707300.000000 17.338847 24.818984
 707400.000000 17.123337 20.588020
 707500.000000 17.077269 19.897890
 707600.000000 17.298712 24.945429
 707700.000000 17.289231 24.789244
 707800.000000 16.963807 20.080405
 707900.000000 16.892205 18.948696
 708000.000000 16.993355 20.573779
 708100.000000 16.840697 19.792137
 708200.000000 16.864477 20.198634
 708300.000000 16.929547 21.419907
 708400.000000 16.784814 19.017407
 708500.000000 16.892183 20.707720
 708600.000000 17.119442 25.169583
 708700.000000 17.376290 26.851381
 708800.000000 17.552791 30.671529
 708900.000000 17.601966 31.623517
 709000.000000 17.596737 31.532147
 709100.000000 17.425880 29.196614
 709200.000000 17.591521 33.437823
 709300.000000 17.260369 26.009189
 709400.000000 17.127808 25.310939
 709500.000000 17.445702 29.744047
 709600.000000 17.275719 27.567112
 709700.000000 17.214912 26.681206
 709800.000000 17.201598 26.530773
 709900.000000 17.263677 27.363176
 710000.000000 17.323527 28.524361
 710100.000000 17.371563 31.640293
 710200.000000 17.329065 30.648947
 710300.000000 17.146415 27.372362
 710400.000000 17.142159 27.312325
 710500.000000 17.234044 28.731927
 710600.000000 17.198203 30.105430
 710700.000000 17.057001 27.438869
 710800.000000 16.959642 25.138482
 710900.000000 16.868537 22.804729
 711000.000000 16.884681 23.209650
 711100.000000 16.908861 25.815356
 711200.000000 16.806191 23.226715
 711300.000000 16.711604 21.324213
 711400.000000 16.824522 23.678369
 711500.000000 16.738327 21.769583
 711600.000000 16.622323 22.175133
 711700.000000 16.748603 23.959625
 711800.000000 16.661638 22.586818
 711900.000000 16.587878 21.932339
 712000.000000 16.971691 28.271622
 712100.000000 17.223627 32.026387
 712200.000000 17.583031 36.164023
 712300.000000 18.160999 34.965829
 712400.000000 18.214635 35.535631
 712500.000000 17.961579 33.650218
 712600.000000 18.075039 35.829380
 712700.000000 18.269927 36.661599
 712800.000000 18.377919 36.856801
 712900.000000 18.144484 36.106193
 713000.000000 18.021180 35.688135
 713100.000000 17.898152 37.427564
 713200.000000 18.006093 37.660772
 713300.000000 18.173049 37.734951
 713400.000000 18.133060 37.765541
 713500.000000 18.084930 37.764046
 713600.000000 17.844241 38.327380
 713700.000000 17.793838 38.035311
 713800.000000 17.994590 39.442857
 713900.000000 18.301880 38.612360
 714000.000000 18.541821 36.635357
 714100.000000 18.786738 34.831692
 714200.000000 19.126305 27.652388
 714300.000000 19.371543 22.845772
 714400.000000 19.282504 24.518487
 714500.000000 19.396668 22.425242
 714600.000000 19.644984 19.995538
 714700.000000 19.817578 16.713287
 714800.000000 19.721536 18.556062
 714900.000000 19.627576 20.322076
 715000.000000 19.384281 24.625765
 715100.000000 19.088447 29.640086
 715200.000000 18.975352 30.969903
 715300.000000 19.158770 29.060708
 715400.000000 19.185347 28.850565
 715500.000000 19.129825 29.291881
 715600.000000 18.904510 33.298764
 715700.000000 18.912843 33.181387
 715800.000000 19.089047 31.593501
 715900.000000 19.127492 31.310644
 716000.000000 18.938756 32.846870
 716100.000000 19.048518 33.588733
 716200.000000 19.224388 31.034717
 716300.000000 19.298086 29.600507
 716400.000000 19.343452 28.618353
 716500.000000 19.537730 23.746970
 716600.000000 19.836775 17.130912
 716700.000000 20.126596 8.987796
 716800.000000 20.257924 5.609038
 716900.000000 20.378629 3.291311
 717000.000000 20.420361 2.661946
 717100.000000 20.274075 6.783727
 717200.000000 20.244863 7.266572
 717300.000000 20.245329 7.258537
 717400.000000 20.075498 10.903743
 717500.000000 20.242909 7.300462
 717600.000000 20.183895 10.328332
 717700.000000 19.986369 14.096293
 717800.000000 20.025865 13.290008
 717900.000000 19.984168 14.141961
 718000.000000 19.859500 16.869348
 718100.000000 19.948594 16.700608
 718200.000000 20.213507 10.225843
 718300.000000 20.155641 11.493847
 718400.000000 20.175487 11.047565
 718500.000000 20.291172 8.649732
 718600.000000 20.441362 7.118873
 718700.000000 20.605635 3.043646
 718800.000000 20.532446 4.730029
 718900.000000 20.704490 1.407158
 719000.000000 20.737607 1.035061
 719100.000000 20.388706 8.905068
 719200.000000 20.158289 13.062910
 719300.000000 19.993687 16.200130
 719400.000000 19.733964 21.759769
 719500.000000 19.693180 22.680596
 719600.000000 19.635779 25.933725
 719700.000000 19.370504 30.047817
 719800.000000 19.189419 32.160208
 719900.000000 19.097855 33.182747
 720000.000000 19.271348 31.201674
 720100.000000 18.993738 35.017858
 720200.000000 18.561848 38.844175
 720300.000000 18.226460 39.795112
 720400.000000 18.157230 39.934549
 720500.000000 18.190494 39.879401
 720600.000000 18.178724 41.898403
 720700.000000 18.254421 41.622142
 720800.000000 18.416815 40.366303
 720900.000000 18.474776 39.891850
 721000.000000 18.595691 38.922496
 721100.000000 18.625026 40.650683
 721200.000000 18.599462 40.890881
 721300.000000 18.858406 36.949074
 721400.000000 19.018034 35.110059
 721500.000000 18.908686 36.195555
 721600.000000 18.727684 40.571414
 721700.000000 18.591961 41.520820
 721800.000000 18.549472 41.639983
 721900.000000 18.533547 41.670807
 722000.000000 18.585695 41.542019
 722100.000000 18.426112 43.243603
 722200.000000 18.223715 42.513645
 722300.000000 17.975227 40.493929
 722400.000000 17.843192 38.760962
 722500.000000 17.793592 38.309874
 722600.000000 17.998724 41.998941
 722700.000000 17.773342 40.151418
 722800.000000 17.622370 38.543163
 722900.000000 17.563545 37.575857
 723000.000000 17.336924 33.281430
 723100.000000 17.094560 32.383771
 723200.000000 17.203019 33.523205
 723300.000000 17.347689 35.442746
 723400.000000 17.423457 36.615171
 723500.000000 17.366454 35.727771
 723600.000000 17.118130 33.555265
 723700.000000 16.941993 30.262422
 723800.000000 16.648278 22.970794
 723900.000000 16.675510 23.436647
 724000.000000 16.732489 24.667093
 724100.000000 16.566314 23.500362
 724200.000000 16.490431 22.835518
 724300.000000 16.913028 30.885024
 724400.000000 17.109328 33.749562
 724500.000000 17.106509 33.713266
 724600.000000 17.308931 38.016101
 724700.000000 17.551561 39.944649
 724800.000000 17.874529 41.083398
 724900.000000 17.984288 41.908593
 725000.000000 18.128965 42.619555
 725100.000000 18.426410 43.913833
 725200.000000 18.598438 43.616861
 725300.000000 18.912816 38.662122
 725400.000000 18.981389 37.544990
 725500.000000 18.881023 39.243106
 725600.000000 18.968260 39.562170
 725700.000000 19.135557 36.389372
 725800.000000 19.327385 32.854273
 725900.000000 19.502169 29.394055
 726000.000000 19.648963 25.990303
 726100.000000 19.806118 23.417556
 726200.000000 20.140698 13.618237
 726300.000000 20.319967 10.294248
 726400.000000 20.100050 14.489065
 726500.000000 20.073633 15.113491
 726600.000000 20.384911 9.578514
 726700.000000 20.524239 6.222888
 726800.000000 20.521806 6.274731
 726900.000000 20.530567 6.089675
 727000.000000 20.556365 5.571792
 727100.000000 20.511274 8.452715
 727200.000000 20.439521 9.881155
 727300.000000 20.192350 14.678691
 727400.000000 19.896392 21.761497
 727500.000000 19.927584 20.915022
 727600.000000 20.070671 18.834978
 727700.000000 20.297974 12.999058
 727800.000000 20.627665 6.245449
 727900.000000 20.738114 4.356331
 728000.000000 20.641534 5.996311
 728100.000000 20.809037 4.672825
 728200.000000 20.972043 1.787609
 728300.000000 20.751070 5.870235
 728400.000000 20.408447 11.617874
 728500.000000 20.048608 19.495637
 728600.000000 19.707849 28.366512
 728700.000000 19.156910 36.083152
 728800.000000 18.890274 41.068378
 728900.000000 18.864835 41.543770
 729000.000000 18.856625 41.693256
 729100.000000 19.104053 37.952327
 729200.000000 19.190182 36.008686
 729300.000000 19.348187 33.231455
 729400.000000 19.346367 33.257950
 729500.000000 19.342372 33.316427
 729600.000000 19.243951 36.715796
 729700.000000 19.110142 38.825219
 729800.000000 19.068422 39.594274
 729900.000000 19.190906 37.493912
 730000.000000 19.321828 35.614865
 730100.000000 19.279449 38.171453
 730200.000000 19.275384 38.219742
 730300.000000 19.239923 38.611941
 730400.000000 19.081749 40.313186
 730500.000000 19.022885 41.142873
 730600.000000 18.901365 44.857995
 730700.000000 18.636452 45.673021
 730800.000000 18.240453 44.453307
 730900.000000 17.918542 42.547931
 731000.000000 17.588590 40.146924
 731100.000000 17.464187 41.075013
 731200.000000 17.389830 40.030703
 731300.000000 17.414700 40.399411
 731400.000000 17.537880 41.835540
 731500.000000 17.588872 42.148137
 731600.000000 17.638599 44.230280
 731700.000000 17.885663 43.434498
 731800.000000 17.931326 43.640668
 731900.000000 18.021124 44.271462
 732000.000000 17.975388 43.941063
 732100.000000 18.092642 46.331788
 732200.000000 18.450566 44.498958
 732300.000000 18.556072 45.133096
 732400.000000 18.236776 45.328568
 732500.000000 18.113461 46.273721
 732600.000000 18.236680 46.983075
 732700.000000 18.428694 45.008778
 732800.000000 18.518375 45.120202
 732900.000000 18.333876 45.659710
 733000.000000 18.434019 44.997883
 733100.000000 18.456718 46.965073
 733200.000000 18.375890 47.184804
 733300.000000 18.504022 46.946878
 733400.000000 18.546460 46.959141
 733500.000000 18.518334 46.949645
 733600.000000 18.386084 48.745555
 733700.000000 18.350341 48.724815
 733800.000000 18.409247 48.778784
 733900.000000 18.461100 48.880152
 734000.000000 18.302201 48.767563
 734100.000000 18.263314 50.829517
 734200.000000 18.400612 50.536450
 734300.000000 18.358789 50.647171
 734400.000000 18.369607 50.620546
 734500.000000 18.564411 49.755715
 734600.000000 18.765750 48.683860
 734700.000000 19.048757 42.915529
 734800.000000 19.121357 41.664712
 734900.000000 19.238371 39.748759
 735000.000000 19.301767 38.645124
 735100.000000 19.586681 32.617499
 735200.000000 19.962616 23.802000
 735300.000000 20.344450 13.302581
 735400.000000 20.473806 10.852404
 735500.000000 20.629892 8.227242
 735600.000000 20.819953 5.721430
 735700.000000 20.861005 4.656765
 735800.000000 20.997772 1.828505
 735900.000000 21.088954 0.782185
 736000.000000 21.063062 1.015599
 736100.000000 20.926496 4.709583
 736200.000000 20.859875 5.877464
 736300.000000 20.778267 7.548854
 736400.000000 20.584472 11.074602
 736500.000000 20.345769 14.000599
 736600.000000 20.135592 20.144388
 736700.000000 19.992603 23.465957
 736800.000000 19.733662 28.715630
 736900.000000 19.746221 28.440244
 737000.000000 19.772701 27.883091
 737100.000000 19.791977 29.485502
 737200.000000 19.924429 26.416148
 737300.000000 20.042385 23.130768
 737400.000000 20.243339 17.951558
 737500.000000 20.309311 16.668134
 737600.000000 20.560113 13.418348
 737700.000000 20.928288 4.719243
 737800.000000 21.035478 3.299795
 737900.000000 21.075278 2.896004
 738000.000000 21.008783 3.599414
 738100.000000 20.761709 9.207765
 738200.000000 20.661182 11.327259
 738300.000000 20.743254 9.575370
 738400.000000 20.584839 13.026677
 738500.000000 20.701497 10.448830
 738600.000000 20.765118 11.042494
 738700.000000 20.926768 7.641253
 738800.000000 20.882412 8.501161
 738900.000000 20.836363 9.464225
 739000.000000 20.822329 9.769497
 739100.000000 20.976877 8.230708
 739200.000000 20.947134 8.914277
 739300.000000 20.966920 8.458935
 739400.000000 21.038923 6.830303
 739500.000000 21.340293 1.358924
 739600.000000 21.536383 1.411134
 739700.000000 21.382145 2.906471
 739800.000000 21.149553 5.727448
 739900.000000 20.984842 8.457762
 740000.000000 21.089788 6.626569
 740100.000000 21.071373 8.914850
 740200.000000 20.929171 11.016206
 740300.000000 20.876755 11.808132
 740400.000000 20.860073 12.065310
 740500.000000 20.793743 13.091902
 740600.000000 20.620847 16.769514
 740700.000000 20.230695 20.250937
 740800.000000 20.024142 24.379400
 740900.000000 19.871488 27.909914
 741000.000000 19.783490 29.720807
 741100.000000 19.934811 27.988122
 741200.000000 20.328984 18.928002
 741300.000000 20.297941 19.349853
 741400.000000 20.373054 18.398195
 741500.000000 20.444933 17.714978
 741600.000000 20.055560 24.739136
 741700.000000 19.882522 29.473152
 741800.000000 19.783324 31.728651
 741900.000000 19.594089 35.008593
 742000.000000 19.697042 33.266656
 742100.000000 19.982043 27.452262
 742200.000000 20.102451 23.884325
 742300.000000 20.066381 24.829726
 742400.000000 20.120560 23.462036
 742500.000000 20.297076 20.901436
 742600.000000 20.166328 24.159616
 742700.000000 19.904751 30.341153
 742800.000000 19.534056 37.610039
 742900.000000 19.123110 43.016066
 743000.000000 18.855484 46.936542
 743100.000000 18.909952 47.837906
 743200.000000 19.079463 44.532852
 743300.000000 19.159810 43.285788
 743400.000000 19.415537 39.508216
 743500.000000 19.380203 40.091160
 743600.000000 19.513288 39.528031
 743700.000000 19.635204 37.085787
 743800.000000 19.653066 36.737418
 743900.000000 19.683135 36.138623
 744000.000000 19.796838 33.531749
 744100.000000 19.947635 30.580870
 744200.000000 20.186746 24.216404
 744300.000000 20.049247 27.150608
 744400.000000 20.097211 25.870539
 744500.000000 20.149577 24.797962
 744600.000000 20.056899 28.724259
 744700.000000 20.092344 27.906690
 744800.000000 20.161087 26.600082
 744900.000000 19.997288 30.312358
 745000.000000 20.216330 25.726594
 745100.000000 20.374777 24.662905
 745200.000000 20.688121 17.751861
 745300.000000 20.659467 18.297607
 745400.000000 20.584569 19.761178
 745500.000000 20.603119 19.388469
 745600.000000 20.522001 22.951020
 745700.000000 20.737221 18.393763
 745800.000000 20.871838 14.780661
 745900.000000 20.952749 12.637430
 746000.000000 21.023030 10.920260
 746100.000000 21.149317 9.734942
 746200.000000 21.516148 1.879737
 746300.000000 21.416134 3.373784
 746400.000000 21.534298 1.666686
 746500.000000 21.426572 3.191904
 746600.000000 21.216668 9.082098
 746700.000000 21.346604 6.587922
 746800.000000 21.414825 5.393568
 746900.000000 21.347573 6.570569
 747000.000000 21.301097 7.421053
 747100.000000 21.056249 13.426843
 747200.000000 20.921540 15.608820
 747300.000000 20.891691 16.147845
 747400.000000 21.121517 12.428318
 747500.000000 21.332844 8.810658
 747600.000000 21.190701 12.891051
 747700.000000 21.070255 14.056058
 747800.000000 21.056273 14.192842
 747900.000000 20.838730 17.243922
 748000.000000 20.573678 22.119769
 748100.000000 20.219871 28.403805
 748200.000000 19.880572 34.269505
 748300.000000 19.652735 38.407421
 748400.000000 19.341632 42.819591
 748500.000000 19.068013 45.318172
 748600.000000 18.830732 50.439596
 748700.000000 18.537939 52.545961
 748800.000000 18.188684 51.133319
 748900.000000 17.893431 46.695131
 749000.000000 17.763942 45.281208
 749100.000000 17.791189 47.430269
 749200.000000 17.850310 47.868780
 749300.000000 17.758272 47.252051
 749400.000000 17.788917 47.416885
 749500.000000 17.837446 47.756713
 749600.000000 17.856785 49.919586
 749700.000000 17.916055 50.442459
 749800.000000 17.791922 49.383409
 749900.000000 17.790426 49.371106
 750000.000000 17.851901 49.878126
 750100.000000 17.790367 51.277986
 750200.000000 17.577175 47.336470
 750300.000000 17.233019 38.093904
 750400.000000 17.123597 36.196651
 750500.000000 17.143414 36.510621
 750600.000000 17.372712 42.466816
 750700.000000 17.501141 45.599141
 750800.000000 17.397707 43.024321
 750900.000000 17.171773 38.955959
 751000.000000 17.247019 40.124852
 751100.000000 17.140764 40.204263
 751200.000000 17.107119 39.471654
 751300.000000 16.836252 30.875481
 751400.000000 16.568695 23.610774
 751500.000000 16.563074 23.534971
 751600.000000 16.744307 29.016178
 751700.000000 16.772528 29.773248
 751800.000000 16.732048 28.705092
 751900.000000 16.716808 28.333189
 752000.000000 16.533712 25.172783
 752100.000000 16.673699 28.939882
 752200.000000 16.930631 34.927542
 752300.000000 16.932226 34.973561
 752400.000000 16.719022 29.686851
 752500.000000 16.706030 29.458859
 752600.000000 16.830999 33.802317
 752700.000000 16.746260 32.162020
 752800.000000 16.737263 32.001698
 752900.000000 16.787616 32.930583
 753000.000000 16.871669 34.667642
 753100.000000 16.915293 37.593932
 753200.000000 16.989711 39.016123
 753300.000000 16.929504 37.882514
 753400.000000 17.032043 39.725823
 753500.000000 17.130688 41.112394
 753600.000000 17.344710 44.908349
 753700.000000 17.628548 49.107641
 753800.000000 17.373655 45.163265
 753900.000000 17.438162 45.898957
 754000.000000 17.513581 47.065572
 754100.000000 17.416954 47.407006
 754200.000000 17.233588 44.854568
 754300.000000 17.133782 43.477637
 754400.000000 17.382572 46.863328
 754500.000000 17.617152 50.657494
 754600.000000 17.533865 51.241164
 754700.000000 17.466997 49.767421
 754800.000000 17.355575 47.310704
 754900.000000 17.303708 46.331650
 755000.000000 17.255639 45.519138
 755100.000000 17.106802 44.628695
 755200.000000 17.172451 46.046843
 755300.000000 17.384528 49.532515
 755400.000000 17.410015 49.946068
 755500.000000 17.175041 46.097671
 755600.000000 17.301580 49.878340
 755700.000000 17.434539 51.215979
 755800.000000 17.416294 51.014106
 755900.000000 17.613097 53.183618
 756000.000000 17.731090 53.619728
 756100.000000 17.914220 54.580228
 756200.000000 18.278314 52.046409
 756300.000000 18.342824 52.051113
 756400.000000 18.272195 52.058456
 756500.000000 18.331444 52.033788
 756600.000000 18.495199 53.933723
 756700.000000 18.710190 52.066824
 756800.000000 18.928759 49.188913
 756900.000000 19.083967 47.115929
 757000.000000 19.263721 44.836495
 757100.000000 19.169594 47.852495
 757200.000000 19.013213 48.942769
 757300.000000 18.681442 52.426457
 757400.000000 18.511459 53.864003
 757500.000000 18.312577 54.010393
 757600.000000 18.082099 55.188265
 757700.000000 18.112479 55.302113
 757800.000000 18.134147 55.389786
 757900.000000 17.982946 54.987341
 758000.000000 18.068412 55.142890
 758100.000000 18.004118 56.899837
 758200.000000 18.060194 57.116331
 758300.000000 18.180692 57.293944
 758400.000000 18.507007 55.306982
 758500.000000 18.879585 50.212226
 758600.000000 19.155467 48.732367
 758700.000000 19.434302 43.306411
 758800.000000 19.667283 38.502236
 758900.000000 19.636776 38.982503
 759000.000000 19.712084 37.786999
 759100.000000 19.928583 34.189717
 759200.000000 20.061761 30.639031
 759300.000000 20.130483 29.474643
 759400.000000 20.079231 30.297169
 759500.000000 20.195568 28.716295
 759600.000000 20.091370 31.823568
 759700.000000 20.003981 33.257795
 759800.000000 19.986034 33.636431
 759900.000000 19.917944 35.281791
 760000.000000 20.002193 33.294279
 760100.000000 20.124640 33.091594
 760200.000000 20.050873 34.348195
 760300.000000 19.931616 36.809682
 760400.000000 19.883914 37.851057
 760500.000000 19.847197 38.602593
 760600.000000 19.711536 42.180699
 760700.000000 19.414938 44.676630
 760800.000000 19.229499 47.824193
 760900.000000 19.056588 49.988961
 761000.000000 18.833203 52.695779
 761100.000000 18.804427 54.951775
 761200.000000 18.641875 55.642421
 761300.000000 18.417977 56.622442
 761400.000000 18.264176 57.191433
 761500.000000 18.081163 57.180922
 761600.000000 17.618354 55.220080
 761700.000000 17.387465 51.173128
 761800.000000 17.353845 50.722892
 761900.000000 17.136175 47.277341
 762000.000000 16.707625 33.293525
 762100.000000 16.611950 32.638096
 762200.000000 16.627988 33.088146
 762300.000000 16.480679 28.977080
 762400.000000 16.409242 27.264376
 762500.000000 16.415512 27.397352
 762600.000000 16.464662 30.501910
 762700.000000 16.589170 33.366009
 762800.000000 16.572448 32.989869
 762900.000000 16.479998 30.857583
 763000.000000 16.340742 27.973185
 763100.000000 16.538773 33.443367
 763200.000000 16.764974 37.504243
 763300.000000 16.850291 39.540714
 763400.000000 16.808156 38.484880
 763500.000000 16.804250 38.391700
 763600.000000 16.845146 41.365673
 763700.000000 16.649561 36.784168
 763800.000000 16.384335 30.923235
 763900.000000 16.338082 30.059615
 764000.000000 16.303584 29.501769
 764100.000000 16.297575 31.412671
 764200.000000 16.342725 32.102875
 764300.000000 16.563251 35.680620
 764400.000000 16.965578 44.269210
 764500.000000 17.145366 48.137159
 764600.000000 17.367821 52.018553
 764700.000000 17.536833 54.067749
 764800.000000 17.552434 54.320148
 764900.000000 17.417918 52.428621
 765000.000000 17.394693 52.217141
 765100.000000 17.604237 56.285057
 765200.000000 17.729932 57.074116
 765300.000000 17.697834 56.932310
 765400.000000 17.561234 55.875002
 765500.000000 17.603987 56.282835
 765600.000000 17.777741 58.624084
 765700.000000 18.116097 59.301734
 765800.000000 18.345768 57.769391
 765900.000000 18.318980 58.016920
 766000.000000 18.187037 59.061204
 766100.000000 18.055276 60.849776
 766200.000000 17.832909 58.943197
 766300.000000 17.823736 58.919628
 766400.000000 17.887282 59.208898
 766500.000000 17.834671 58.948273
 766600.000000 17.986987 61.662992
 766700.000000 18.026121 61.844948
 766800.000000 17.909739 61.245305
 766900.000000 18.039247 61.892587
 767000.000000 18.269229 60.490343
 767100.000000 18.498348 58.081943
 767200.000000 18.674684 55.916149
 767300.000000 18.721200 55.614270
 767400.000000 18.662332 56.008222
 767500.000000 18.519767 57.707907
 767600.000000 18.771499 56.183980
 767700.000000 18.878434 54.588608
 767800.000000 18.926525 53.707447
 767900.000000 19.054072 51.158512
 768000.000000 19.316310 46.584157
 768100.000000 19.546117 43.873841
 768200.000000 19.430499 46.116612
 768300.000000 19.411933 46.541235
 768400.000000 19.553356 43.772819
 768500.000000 19.595218 43.288980
 768600.000000 19.520294 46.143144
 768700.000000 19.561377 45.638241
 768800.000000 19.503661 46.375389
 768900.000000 19.179693 50.731758
 769000.000000 18.789047 56.009639
 769100.000000 18.608960 59.630125
 769200.000000 18.564654 60.035265
 769300.000000 18.516258 60.553580
 769400.000000 18.444483 61.436778
 769500.000000 18.514189 60.577433
 769600.000000 18.615348 61.335559
 769700.000000 18.706221 60.112350
 769800.000000 18.892156 56.637544
 769900.000000 19.145425 51.452576
 770000.000000 19.422477 47.685477
 770100.000000 19.372632 50.466947
 770200.000000 19.370215 50.500583
 770300.000000 19.516463 47.985669
 770400.000000 19.458291 49.050348
 770500.000000 19.243041 51.652618
 770600.000000 18.964467 55.802147
 770700.000000 18.907472 56.832919
 770800.000000 19.017125 54.997037
 770900.000000 18.971400 55.685585
 771000.000000 18.957643 55.919023
 771100.000000 19.043423 56.504433
 771200.000000 19.122067 55.512305
 771300.000000 19.098530 55.772433
 771400.000000 19.154550 55.190961
 771500.000000 19.199039 54.792753
 771600.000000 19.013477 58.268299
 771700.000000 18.854746 60.015561
 771800.000000 18.806698 60.446304
 771900.000000 19.055921 57.871410
 772000.000000 19.172145 57.013458
 772100.000000 19.010924 59.738398
 772200.000000 18.859829 60.554157
 772300.000000 18.513617 62.757368
 772400.000000 18.269395 64.409133
 772500.000000 17.997327 62.637225
 772600.000000 17.647670 60.369643
 772700.000000 17.235492 53.082763
 772800.000000 16.835617 41.829579
 772900.000000 16.699758 38.386693
 773000.000000 16.559088 35.633305
 773100.000000 16.239923 31.187603
 773200.000000 16.286965 32.048444
 773300.000000 16.285703 32.023548
 773400.000000 16.462191 35.807329
 773500.000000 16.470322 35.973237
 773600.000000 16.614695 40.100663
 773700.000000 16.913511 44.729594
 773800.000000 16.858534 43.437977
 773900.000000 17.019010 47.717586
 774000.000000 16.844219 43.140900
 774100.000000 16.550172 40.000202
 774200.000000 16.765288 43.639990
 774300.000000 17.079124 50.480090
 774400.000000 17.154249 52.033103
 774500.000000 16.981857 48.195297
 774600.000000 16.800887 45.619223
 774700.000000 16.580388 40.814235
 774800.000000 16.483610 38.712558
 774900.000000 16.422770 37.167383
 775000.000000 16.368984 35.679407
 775100.000000 16.081413 30.786740
 775200.000000 16.271707 34.779470
 775300.000000 16.274143 34.852093
 775400.000000 16.056643 30.633054
 775500.000000 16.144598 31.611185
 775600.000000 16.105774 32.995232
 775700.000000 16.345735 38.213305
 775800.000000 16.203466 34.796239
 775900.000000 16.052272 32.413389
 776000.000000 16.190067 34.503842
 776100.000000 16.177137 36.229327
 776200.000000 16.339945 39.586684
 776300.000000 16.433879 41.009221
 776400.000000 16.656542 43.256078
 776500.000000 16.683071 43.622169
 776600.000000 16.765802 46.915205
 776700.000000 16.997037 51.142363
 776800.000000 17.348585 55.291693
 776900.000000 17.417376 56.164962
 777000.000000 17.286711 54.723781
 777100.000000 17.412530 57.732384
 777200.000000 17.622119 60.441479
 777300.000000 17.472304 58.399027
 777400.000000 17.378202 57.427807
 777500.000000 17.563994 59.648744
 777600.000000 17.496619 60.601231
 777700.000000 17.331177 58.082204
 777800.000000 17.386659 58.847257
 777900.000000 17.341428 58.219521
 778000.000000 17.152233 55.340831
 778100.000000 17.046909 54.798759
 778200.000000 16.751413 46.996490
 778300.000000 16.640516 45.091569
 778400.000000 16.759476 47.156796
 778500.000000 16.796211 47.931988
 778600.000000 16.575829 45.239210
 778700.000000 16.520894 44.127372
 778800.000000 16.418119 41.968577
 778900.000000 16.428906 42.204236
 779000.000000 16.416345 41.929642
 779100.000000 16.242061 39.204065
 779200.000000 16.115815 35.685298
 779300.000000 15.990139 33.599161
 779400.000000 16.170506 37.110314
 779500.000000 15.946059 33.397751
 779600.000000 16.135125 37.440395
 779700.000000 16.463355 44.953936
 779800.000000 16.726769 49.007246
 779900.000000 16.931906 53.088805
 780000.000000 16.784374 50.034667
 780100.000000 16.713153 50.654045
 780200.000000 16.693618 50.259588
 780300.000000 16.598782 48.329331
 780400.000000 16.439737 44.966066
 780500.000000 16.247132 40.047833
 780600.000000 16.068465 37.665977
 780700.000000 16.065158 37.601154
 780800.000000 16.100336 38.339255
 780900.000000 16.046415 37.251735
 781000.000000 16.251485 42.160148
 781100.000000 16.399170 47.019896
 781200.000000 16.590977 49.094935
 781300.000000 16.927243 54.537256
 781400.000000 17.119750 57.686097
 781500.000000 17.556575 61.798207
 781600.000000 18.048910 65.390704
 781700.000000 18.109359 65.680604
 781800.000000 18.279977 65.118993
 781900.000000 18.594321 62.053772
 782000.000000 18.695965 61.343675
 782100.000000 18.632066 63.653864
 782200.000000 18.573518 63.894959
 782300.000000 18.457958 64.390668
 782400.000000 18.398055 64.687643
 782500.000000 18.355791 64.919849
 782600.000000 18.382906 66.751106
 782700.000000 18.553696 65.199392
 782800.000000 18.522249 65.520210
 782900.000000 18.477486 65.962432
 783000.000000 18.529714 65.444215
 783100.000000 18.674369 65.553822
 783200.000000 18.950135 61.173381
 783300.000000 18.889483 62.089288
 783400.000000 18.934464 61.397515
 783500.000000 19.144197 59.368161
 783600.000000 19.148506 61.334270
 783700.000000 19.195681 60.831957
 783800.000000 19.480559 51.519064
 783900.000000 19.882202 40.750676
 784000.000000 20.205793 32.214859
 784100.000000 20.388063 29.708395
 784200.000000 20.505226 26.556821
 784300.000000 20.658400 22.747920
 784400.000000 20.894711 16.821061
 784500.000000 20.919611 16.321289
 784600.000000 20.883465 19.028392
 784700.000000 20.910527 18.496289
 784800.000000 20.945808 17.826176
 784900.000000 21.002779 16.793671
 785000.000000 21.030584 16.313445
 785100.000000 20.870995 20.731267
 785200.000000 20.574952 25.411163
 785300.000000 20.432224 28.609904
 785400.000000 20.514304 26.646733
 785500.000000 20.471008 27.641664
 785600.000000 20.482899 29.354854
 785700.000000 20.531139 28.197502
 785800.000000 20.701089 24.291136
 785900.000000 20.786204 22.534522
 786000.000000 20.849173 21.374689
 786100.000000 20.932739 21.813734
 786200.000000 21.000317 20.372930
 786300.000000 20.969454 21.053682
 786400.000000 21.116583 17.539834
 786500.000000 21.359150 11.029928
 786600.000000 21.781607 1.060768
 786700.000000 21.839025 0.557022
 786800.000000 21.843786 0.525909
 786900.000000 21.873632 0.361021
 787000.000000 21.646103 3.553331
 787100.000000 22.031140 0.332269
 787200.000000 21.908472 1.067594
 787300.000000 21.863016 1.523045
 787400.000000 22.099109 0.153394
 787500.000000 22.143786 0.086757
 787600.000000 22.281494 1.586118
 787700.000000 22.414067 0.800204
 787800.000000 22.584019 0.173862
 787900.000000 22.676174 0.054099
 788000.000000 22.886752 0.000000
 788100.000000 23.070491 1.310138
 788200.000000 23.112776 1.054252
 788300.000000 23.189124 0.635175
 788400.000000 23.084667 1.224208
 788500.000000 22.663300 1.134444
 788600.000000 22.421147 1.850588
 788700.000000 22.422442 1.853305
 788800.000000 22.433829 1.880340
 788900.000000 22.398548 1.814892
 789000.000000 22.473008 2.015538
 789100.000000 22.513809 4.176733
 789200.000000 22.438506 3.863481
 789300.000000 22.332461 3.388976
 789400.000000 22.237978 3.023146
 789500.000000 22.146786 2.676687
 789600.000000 21.973474 3.448858
 789700.000000 21.940297 3.230001
 789800.000000 22.026440 3.871463
 789900.000000 21.978021 3.482666
 790000.000000 22.015222 3.778669
 790100.000000 22.377438 4.996254
 790200.000000 22.520404 4.624782
 790300.000000 22.551660 4.602303
 790400.000000 22.849081 3.601212
 790500.000000 23.135434 1.045239
 790600.000000 23.364428 1.148752
 790700.000000 23.495525 0.408000
 790800.000000 23.430902 0.714627
 790900.000000 23.220029 2.362311
 791000.000000 23.071473 3.469054
 791100.000000 23.014916 5.687346
 791200.000000 22.793812 5.196084
 791300.000000 22.599196 4.739316
 791400.000000 22.502127 4.682994
 791500.000000 22.403365 4.883541
 791600.000000 22.375494 6.987419
 791700.000000 22.445303 6.711507
 791800.000000 22.558430 6.175920
 791900.000000 22.650028 5.752250
 792000.000000 22.809599 5.501559
 792100.000000 22.850555 7.516746
 792200.000000 22.641374 7.190174
 792300.000000 22.659734 7.224483
 792400.000000 22.644598 7.195983
 792500.000000 22.600536 7.126320
 792600.000000 22.404526 8.368626
 792700.000000 22.340360 8.086196
 792800.000000 22.211139 7.633861
 792900.000000 22.392231 8.310486
 793000.000000 22.509663 8.867192
 793100.000000 22.738345 10.003092
 793200.000000 23.080971 6.344752
 793300.000000 23.408985 1.342116
 793400.000000 23.589348 0.215246
 793500.000000 23.415368 1.275226
 793600.000000 23.248593 5.058007
 793700.000000 23.221809 5.352371
 793800.000000 22.972083 7.837854
 793900.000000 22.883939 8.620760
 794000.000000 22.774321 9.664286
 794100.000000 22.837753 10.951886
 794200.000000 22.923592 9.777915
 794300.000000 23.083869 7.408742
 794400.000000 23.563516 1.814105
 794500.000000 23.757029 0.475798
 794600.000000 23.474721 3.407119
 794700.000000 23.228199 5.487901
 794800.000000 23.295841 4.739276
 794900.000000 23.342831 4.296417
 795000.000000 23.336869 4.348930
 795100.000000 23.274701 6.865768
 795200.000000 23.302041 6.646703
 795300.000000 23.068007 8.449267
 795400.000000 22.938355 9.833638
 795500.000000 23.069396 8.436678
 795600.000000 23.306799 7.593950
 795700.000000 23.041853 10.677030
 795800.000000 22.689788 12.590122
 795900.000000 22.519849 11.835841
 796000.000000 22.367376 9.998958
 796100.000000 22.159275 8.994400
 796200.000000 22.073990 7.600911
 796300.000000 21.888449 4.854191
 796400.000000 21.904561 5.020879
 796500.000000 22.158383 8.980332
 796600.000000 22.236564 12.029190
 796700.000000 22.054731 9.024591
 796800.000000 22.009058 8.026159
 796900.000000 21.913688 6.069394
 797000.000000 21.858990 5.263813
 797100.000000 22.109716 11.046649
 797200.000000 22.426104 13.511009
 797300.000000 22.467480 13.646768
 797400.000000 22.415585 13.467982
 797500.000000 22.352855 13.150453
 797600.000000 22.309887 14.844883
 797700.000000 22.456046 15.365619
 797800.000000 22.851563 12.169808
 797900.000000 23.295947 7.747783
 798000.000000 23.483510 5.123889
 798100.000000 23.434056 7.720989
 798200.000000 23.389020 8.203178
 798300.000000 23.387562 8.217782
 798400.000000 23.577876 5.852338
 798500.000000 23.394567 8.147048
 798600.000000 22.978378 11.501094
 798700.000000 22.887466 11.983162
 798800.000000 22.970533 11.535323
 798900.000000 22.830944 12.382008
 799000.000000 22.787699 12.740010
 799100.000000 22.975576 12.798288
 799200.000000 23.062553 11.990595
 799300.000000 23.018712 12.370439
 799400.000000 23.043917 12.143847
 799500.000000 23.291197 10.902816
 799600.000000 23.032490 13.108298
 799700.000000 22.607495 15.803659
 799800.000000 22.572274 15.890390
 799900.000000 22.654789 15.629916
 800000.000000 22.815092 14.603883
 800100.000000 23.023734 14.298378
 800200.000000 23.107470 13.671645
 800300.000000 22.947210 15.159156
 800400.000000 23.181237 13.400906
 800500.000000 23.240411 13.241207
 800600.000000 23.164609 15.308773
 800700.000000 22.864592 16.471876
 800800.000000 22.888211 16.291708
 800900.000000 22.812156 16.825991
 801000.000000 22.622625 17.025213
 801100.000000 22.299163 15.453006
 801200.000000 21.869998 7.500122
 801300.000000 21.872481 7.534301
 801400.000000 21.937915 8.600556
 801500.000000 21.980388 9.419172
 801600.000000 22.079980 13.237042
 801700.000000 22.226041 15.183805
 801800.000000 22.097190 13.507316
 801900.000000 22.058381 12.878526
 802000.000000 22.134786 14.052567
 802100.000000 22.132785 16.024853
 802200.000000 21.807909 8.734229
 802300.000000 21.828607 9.128243
 802400.000000 21.810511 8.780959
 802500.000000 21.751071 7.950954
 802600.000000 21.838652 11.153390
 802700.000000 21.711232 9.663913
 802800.000000 21.887437 12.058806
 802900.000000 21.912765 12.564468
 803000.000000 21.864585 11.620699
 803100.000000 21.995400 15.845197
 803200.000000 21.981877 15.650286
 803300.000000 21.820675 12.805902
 803400.000000 21.661677 10.775545
 803500.000000 21.804562 12.516676
 803600.000000 21.921285 16.345008
 803700.000000 22.184755 17.699858
 803800.000000 22.388969 18.022825
 803900.000000 22.494420 18.589704
 804000.000000 22.320122 17.795364
 804100.000000 22.562881 19.903187
 804200.000000 22.751608 18.911539
 804300.000000 22.670715 19.551188
 804400.000000 22.707536 19.305445
 804500.000000 22.986763 15.965731
 804600.000000 23.228378 16.252663
 804700.000000 23.349242 14.644516
 804800.000000 23.667017 5.957564
 804900.000000 24.057088 0.687548
 805000.000000 23.889929 2.124064
 805100.000000 23.542523 9.882574
 805200.000000 23.749591 5.756292
 805300.000000 23.662689 7.110413
 805400.000000 23.536163 10.052563
 805500.000000 23.658046 7.197795
 805600.000000 23.654388 9.267493
 805700.000000 23.562439 11.143721
 805800.000000 23.425748 14.033422
 805900.000000 23.572296 10.932381
 806000.000000 23.756505 7.438288
 806100.000000 23.874712 7.088734
 806200.000000 23.717780 10.071959
 806300.000000 23.507671 13.253641
 806400.000000 23.456071 14.076378
 806500.000000 23.324323 15.805794
 806600.000000 23.204186 18.300998
 806700.000000 22.939877 18.728691
 806800.000000 22.867973 19.250667
 806900.000000 22.847752 19.395391
 807000.000000 22.854421 19.348008
 807100.000000 22.852931 21.358541
 807200.000000 22.855785 21.338294
 807300.000000 23.013370 19.786548
 807400.000000 22.956766 20.372052
 807500.000000 22.834777 21.476206
 807600.000000 22.532795 21.268671
 807700.000000 22.401662 20.283709
 807800.000000 22.373838 20.147477
 807900.000000 22.370503 20.132106
 808000.000000 22.267061 19.704352
 808100.000000 22.239597 21.564253
 808200.000000 22.434532 21.876782
 808300.000000 22.499660 21.969792
 808400.000000 22.245621 21.599134
 808500.000000 22.416964 21.875423
 808600.000000 22.558138 23.787801
 808700.000000 22.362823 23.808303
 808800.000000 21.897623 16.663592
 808900.000000 22.001084 18.764492
 809000.000000 21.925940 17.245686
 809100.000000 21.514184 12.443474
 809200.000000 21.903703 18.776648
 809300.000000 22.271928 23.705785
 809400.000000 22.229942 23.421004
 809500.000000 22.073991 21.714857
 809600.000000 22.142019 24.449064
 809700.000000 22.634569 23.953634
 809800.000000 22.755388 24.117839
 809900.000000 22.629545 23.943645
 810000.000000 22.583015 23.891336
 810100.000000 22.826250 24.753687
 810200.000000 23.203627 19.107738
 810300.000000 23.231151 18.909290
 810400.000000 23.248772 18.775237
 810500.000000 23.237668 18.860766
 810600.000000 23.156177 21.311221
 810700.000000 23.032761 22.183101
 810800.000000 23.025578 22.262687
 810900.000000 22.964761 23.054881
 811000.000000 22.895913 24.078458
 811100.000000 22.975689 24.746226
 811200.000000 23.178317 21.942518
 811300.000000 23.414420 17.992322
 811400.000000 23.672617 11.375557
 811500.000000 23.831346 8.123063
 811600.000000 23.820196 10.364259
 811700.000000 23.781261 11.127801
 811800.000000 23.469335 16.861970
 811900.000000 23.360537 19.427819
 812000.000000 23.357012 19.500124
 812100.000000 23.624801 14.388838
 812200.000000 23.829898 10.273538
 812300.000000 24.093799 3.193410
 812400.000000 24.196998 1.382553
 812500.000000 24.064926 3.871487
 812600.000000 24.160875 3.686989
 812700.000000 24.026667 6.829389
 812800.000000 23.992145 7.703329
 812900.000000 24.095679 5.128069
 813000.000000 24.248429 2.142886
 813100.000000 24.410057 1.992392
 813200.000000 24.377697 2.375624
 813300.000000 24.002916 8.370678
 813400.000000 23.594358 15.215899
 813500.000000 23.488366 18.031527
 813600.000000 23.475873 20.393855
 813700.000000 23.730261 13.841911
 813800.000000 23.862720 11.319867
 813900.000000 24.021614 8.060448
 814000.000000 24.071792 7.080555
 814100.000000 24.123626 8.072522
 814200.000000 24.016655 10.085862
 814300.000000 23.836045 12.835640
 814400.000000 23.594539 17.060833
 814500.000000 23.714534 14.554692
 814600.000000 23.909092 13.064799
 814700.000000 23.990205 11.312443
 814800.000000 24.069580 9.532858
 814900.000000 23.973130 11.690177
 815000.000000 23.718068 16.496912
 815100.000000 23.405347 23.407212
 815200.000000 23.172987 23.976039
 815300.000000 22.824482 26.945504
 815400.000000 22.652971 26.854040
 815500.000000 22.573914 26.437716
 815600.000000 22.109101 24.386971
 815700.000000 21.684191 13.869966
 815800.000000 21.713469 14.562667
 815900.000000 21.649728 13.203799
 816000.000000 21.535265 12.396317
 816100.000000 21.589257 14.429511
 816200.000000 21.617784 14.591186
 816300.000000 21.768975 17.123742
 816400.000000 21.748669 16.650435
 816500.000000 21.694196 15.551956
 816600.000000 21.775487 19.122434
 816700.000000 21.745867 18.521494
 816800.000000 21.782416 19.265530
 816900.000000 21.928320 22.132777
 817000.000000 22.347774 26.856260
 817100.000000 22.713568 29.056014
 817200.000000 23.069626 24.233752
 817300.000000 23.118379 23.996484
 817400.000000 23.016387 24.797306
 817500.000000 23.084795 24.132550
 817600.000000 23.122537 25.952262
 817700.000000 23.021793 26.629313
 817800.000000 23.056644 26.321425
 817900.000000 23.065052 26.259683
 818000.000000 22.859025 28.503647
 818100.000000 22.711979 30.939519
 818200.000000 22.355747 29.001975
 818300.000000 21.937926 22.540580
 818400.000000 21.772772 19.094758
 818500.000000 21.554155 15.933754
 818600.000000 21.540876 17.869889
 818700.000000 21.723367 19.491134
 818800.000000 21.630926 18.462081
 818900.000000 21.580837 18.086447
 819000.000000 21.790696 20.466223
 819100.000000 22.032259 25.375330
 819200.000000 22.195448 27.267372
 819300.000000 22.106098 26.188741
 819400.000000 22.079487 25.887380
 819500.000000 22.055578 25.624778
 819600.000000 21.841823 24.340550
 819700.000000 21.782478 23.123634
 819800.000000 21.642037 20.311531
 819900.000000 21.520881 18.641247
 820000.000000 21.600721 19.640350
 820100.000000 21.563192 21.085134
 820200.000000 21.487045 20.036415
 820300.000000 21.480415 19.951130
 820400.000000 21.422691 19.261850
 820500.000000 21.568483 21.162388
 820600.000000 21.698938 24.772309
 820700.000000 21.659616 24.344560
 820800.000000 21.747819 25.254604
 820900.000000 22.030490 27.671402
 821000.000000 22.190318 28.830980
 821100.000000 22.315589 31.162432
 821200.000000 22.681723 30.931072
 821300.000000 22.689754 30.953509
 821400.000000 22.645472 30.821330
 821500.000000 22.988082 28.614443
 821600.000000 23.486813 22.526165
 821700.000000 23.641287 19.718255
 821800.000000 23.709163 18.652206
 821900.000000 23.688174 18.986874
 822000.000000 23.637667 19.775010
 822100.000000 23.773380 19.104412
 822200.000000 24.334404 3.800342
 822300.000000 24.385003 2.877899
 822400.000000 24.197188 6.815323
 822500.000000 24.343682 3.621469
 822600.000000 24.443149 3.753354
 822700.000000 24.260704 7.178780
 822800.000000 23.999882 12.673918
 822900.000000 24.148417 9.266847
 823000.000000 24.202306 8.249687
 823100.000000 23.953494 14.904897
 823200.000000 23.825455 18.109379
 823300.000000 23.902170 16.165158
 823400.000000 24.092008 12.142196
 823500.000000 23.932322 15.412875
 823600.000000 24.074522 13.996542
 823700.000000 24.184068 11.482837
 823800.000000 24.334593 7.662090
 823900.000000 24.504111 3.380658
 824000.000000 24.601083 1.673062
 824100.000000 24.561308 4.245580
 824200.000000 24.418208 6.741532
 824300.000000 24.389660 7.320625
 824400.000000 24.255004 10.201316
 824500.000000 24.231790 10.697631
 824600.000000 24.302424 11.056792
 824700.000000 24.255693 12.172251
 824800.000000 24.047887 15.963710
 824900.000000 23.904473 18.609561
 825000.000000 23.846306 19.720144
 825100.000000 23.843103 21.778245
 825200.000000 23.899570 20.635425
 825300.000000 24.021234 17.782320
 825400.000000 24.145716 14.989708
 825500.000000 24.282396 11.730169
 825600.000000 24.562267 5.487892
 825700.000000 24.702094 2.750824
 825800.000000 24.733359 2.304546
 825900.000000 24.497108 7.233816
 826000.000000 24.405782 10.048725
 826100.000000 24.782386 2.042693
 826200.000000 24.863230 1.106419
 826300.000000 24.648243 4.607500
 826400.000000 24.624181 5.212038
 826500.000000 24.598134 5.914741
 826600.000000 24.598478 7.905163
 826700.000000 24.568564 8.748486
 826800.000000 24.754456 3.939331
 826900.000000 24.988712 0.628259
 827000.000000 24.917593 1.239762
 827100.000000 24.639399 7.539836
 827200.000000 24.609275 8.212009
 827300.000000 24.645210 7.415268
 827400.000000 24.621662 7.930750
 827500.000000 24.644094 7.439071
 827600.000000 24.632045 9.696555
 827700.000000 24.577143 10.862826
 827800.000000 24.649743 9.318358
 827900.000000 24.740612 7.379414
 828000.000000 24.831976 5.538710
 828100.000000 24.619735 11.096515
 828200.000000 24.451792 13.785064
 828300.000000 24.083350 18.230916
 828400.000000 23.958139 19.983539
 828500.000000 23.763216 22.984386
 828600.000000 23.311484 26.631051
 828700.000000 23.099156 28.792879
 828800.000000 23.149417 28.118231
 828900.000000 23.136437 28.278735
 829000.000000 23.156446 28.034985
 829100.000000 23.116338 30.506360
 829200.000000 23.061359 31.167354
 829300.000000 23.072346 31.035002
 829400.000000 23.186826 29.680058
 829500.000000 23.282145 28.507208
 829600.000000 23.412779 28.309513
 829700.000000 23.499802 26.863123
 829800.000000 23.578032 26.093713
 829900.000000 23.594970 25.998120
 830000.000000 23.449759 27.644024
 830100.000000 23.504663 28.724245
 830200.000000 23.556632 27.980383
 830300.000000 23.531245 28.323696
 830400.000000 23.437759 29.851085
 830500.000000 23.364368 31.026263
 830600.000000 23.271560 33.782408
 830700.000000 23.023968 33.155756
 830800.000000 22.747393 32.325678
 830900.000000 22.417760 30.956359
 831000.000000 22.331909 31.150568
 831100.000000 22.590327 31.861349
 831200.000000 22.570466 31.888918
 831300.000000 22.620173 31.876776
 831400.000000 22.686163 32.139090
 831500.000000 22.648760 31.955391
 831600.000000 22.642955 33.933860
 831700.000000 22.652324 33.968975
 831800.000000 22.684425 34.097402
 831900.000000 22.725004 34.254095
 832000.000000 22.486996 33.734913
 832100.000000 22.144428 32.299518
 832200.000000 21.963744 28.596980
 832300.000000 21.835321 26.538812
 832400.000000 21.802379 26.108035
 832500.000000 21.773058 25.747297
 832600.000000 21.977542 30.043641
 832700.000000 21.997332 30.311486
 832800.000000 21.698126 26.730562
 832900.000000 21.539871 23.749259
 833000.000000 21.459154 21.987496
 833100.000000 21.191392 19.558241
 833200.000000 21.298890 20.649824
 833300.000000 21.577828 26.229134
 833400.000000 21.714058 27.853062
 833500.000000 21.943806 29.721734
 833600.000000 22.002153 32.341740
 833700.000000 22.119169 33.591824
 833800.000000 22.138643 33.800674
 833900.000000 22.256927 34.990357
 834000.000000 22.385799 35.753808
 834100.000000 22.356420 37.631584
 834200.000000 22.275361 36.861695
 834300.000000 22.143018 34.802812
 834400.000000 22.168214 35.221153
 834500.000000 22.191365 35.604147
 834600.000000 22.006634 34.021590
 834700.000000 21.556353 26.190845
 834800.000000 21.361627 21.877927
 834900.000000 21.423383 23.268633
 835000.000000 21.311035 20.868019
 835100.000000 21.294661 22.580225
 835200.000000 21.309028 22.831982
 835300.000000 21.519975 26.594964
 835400.000000 21.767159 30.002082
 835500.000000 21.754310 29.819888
 835600.000000 21.691852 30.864453
 835700.000000 21.721710 31.338427
 835800.000000 21.753465 31.807951
 835900.000000 21.589644 29.020952
 836000.000000 21.496432 27.095728
 836100.000000 21.528770 29.758983
 836200.000000 21.722130 32.401078
 836300.000000 21.879796 33.680823
 836400.000000 22.136642 36.950510
 836500.000000 21.989924 34.785155
 836600.000000 21.805362 34.405750
 836700.000000 21.776688 34.004775
 836800.000000 21.947630 36.260280
 836900.000000 22.291439 39.513833
 837000.000000 22.537295 37.660882
 837100.000000 22.518831 39.888505
 837200.000000 22.722340 37.083527
 837300.000000 23.150724 33.593386
 837400.000000 23.194014 33.732018
 837500.000000 22.982426 33.950688
 837600.000000 23.102782 35.157502
 837700.000000 23.059517 35.372824
 837800.000000 23.082654 35.248276
 837900.000000 23.152766 34.990162
 838000.000000 23.035513 35.529982
 838100.000000 22.764017 38.431395
 838200.000000 22.895398 38.260339
 838300.000000 23.054808 37.391864
 838400.000000 22.836214 38.360699
 838500.000000 22.517230 40.103385
 838600.000000 22.555486 41.695790
 838700.000000 22.777714 39.267202
 838800.000000 22.799195 39.131148
 838900.000000 22.944015 38.286790
 839000.000000 23.368578 33.769652
 839100.000000 23.724383 27.027476
 839200.000000 23.934211 21.964528
 839300.000000 24.277335 16.523319
 839400.000000 24.540521 12.321643
 839500.000000 24.683193 10.117644
 839600.000000 24.778140 10.315543
 839700.000000 24.607844 13.140566
 839800.000000 24.278075 16.767589
 839900.000000 24.078802 18.878803
 840000.000000 23.887952 23.203905
 840100.000000 23.972086 22.830909
 840200.000000 23.970753 22.868613
 840300.000000 23.976017 22.720023
 840400.000000 24.075291 20.220344
 840500.000000 24.208255 17.984394
 840600.000000 24.076229 21.808011
 840700.000000 23.950795 24.307797
 840800.000000 23.910461 25.243199
 840900.000000 23.804081 27.426111
 841000.000000 24.026314 22.689418
 841100.000000 24.071860 23.827142
 841200.000000 23.798602 28.561283
 841300.000000 23.594850 30.553176
 841400.000000 23.688307 29.475176
 841500.000000 23.663114 29.698554
 841600.000000 23.417735 35.643735
 841700.000000 23.478982 34.407778
 841800.000000 23.570975 32.766243
 841900.000000 23.621704 32.120900
 842000.000000 23.614902 32.197535
 842100.000000 23.661531 33.660001
 842200.000000 23.573255 34.690202
 842300.000000 23.480581 35.970753
 842400.000000 23.374264 37.390423
 842500.000000 23.307307 37.904434
 842600.000000 23.089133 39.116926
 842700.000000 22.711362 39.833002
 842800.000000 22.634306 40.691909
 842900.000000 22.860509 39.023158
 843000.000000 22.913702 38.915687
 843100.000000 22.698510 41.074957
 843200.000000 22.325560 41.953173
 843300.000000 22.090930 38.350808
 843400.000000 22.194157 40.006673
 843500.000000 21.928323 36.056215
 843600.000000 21.598790 31.756298
 843700.000000 21.385114 26.399885
 843800.000000 21.192807 21.905580
 843900.000000 21.160328 21.541086
 844000.000000 21.282343 23.625589
 844100.000000 21.201839 23.877261
 844200.000000 21.246803 24.797947
 844300.000000 21.704452 34.230018
 844400.000000 21.879968 37.376460
 844500.000000 21.734839 34.804680
 844600.000000 21.783822 37.668446
 844700.000000 21.770454 37.446528
 844800.000000 21.805429 38.002601
 844900.000000 21.847510 38.563970
 845000.000000 21.991170 39.684910
 845100.000000 22.288367 42.570008
 845200.000000 22.431047 42.896953
 845300.000000 22.598435 41.750819
 845400.000000 22.901007 40.932174
 845500.000000 22.891594 40.941664
 845600.000000 22.625825 42.342603
 845700.000000 22.709207 42.355379
 845800.000000 22.675261 42.295977
 845900.000000 22.559085 42.606019
 846000.000000 22.665271 42.292292
 846100.000000 22.779831 44.338386
 846200.000000 22.826813 44.285546
 846300.000000 22.957796 43.395868
 846400.000000 23.160855 41.366153
 846500.000000 23.057641 42.231274
 846600.000000 22.855266 45.389619
 846700.000000 22.711315 44.752625
 846800.000000 22.607254 44.471412
 846900.000000 22.540760 44.409383
 847000.000000 22.292415 42.957089
 847100.000000 22.107414 43.320899
 847200.000000 22.026595 42.661216
 847300.000000 22.092929 43.206186
 847400.000000 22.067161 43.000262
 847500.000000 21.832026 39.965680
 847600.000000 21.399271 29.178833
 847700.000000 21.035007 22.401382
 847800.000000 21.177166 23.495060
 847900.000000 21.457759 30.909211
 848000.000000 21.380659 28.628465
 848100.000000 21.059832 22.967592
 848200.000000 21.129200 23.748930
 848300.000000 21.158303 24.279541
 848400.000000 21.193711 25.077302
 848500.000000 21.326046 28.958681
 848600.000000 21.074539 23.982296
 848700.000000 21.115049 24.679322
 848800.000000 21.018483 23.420635
 848900.000000 21.019553 23.427128
 849000.000000 21.371087 32.293071
 849100.000000 21.547470 37.457927
 849200.000000 21.688477 39.632767
 849300.000000 21.877795 42.977074
 849400.000000 22.150469 44.233538
 849500.000000 22.010006 43.876044
 849600.000000 21.900647 44.951999
 849700.000000 21.686659 40.137193
 849800.000000 21.730593 41.200949
 849900.000000 21.548161 37.602211
 850000.000000 21.582208 38.113982
 850100.000000 21.645663 41.148211
 850200.000000 21.641719 41.080666
 850300.000000 21.829354 44.549259
 850400.000000 21.895223 45.454952
 850500.000000 22.157893 45.812941
 850600.000000 22.669607 45.005433
 850700.000000 22.904285 45.405993
 850800.000000 22.657845 45.024677
 850900.000000 22.686228 44.993709
 851000.000000 22.692839 44.994518
 851100.000000 22.491410 47.339314
 851200.000000 22.462254 47.414591
 851300.000000 22.668406 46.992063
 851400.000000 22.739660 47.021904
 851500.000000 22.570358 47.124741
 851600.000000 22.544453 49.174990
 851700.000000 22.715302 48.543480
 851800.000000 22.964271 46.199088
 851900.000000 23.257358 42.084959
 852000.000000 23.497486 37.207346
 852100.000000 23.714027 34.346723
 852200.000000 24.299588 19.376992
 852300.000000 24.418926 16.669945
 852400.000000 24.542622 14.414516
 852500.000000 24.651932 12.758020
 852600.000000 24.620689 15.217642
 852700.000000 24.407258 17.865121
 852800.000000 24.310897 19.580953
 852900.000000 24.261755 20.524605
 853000.000000 24.271702 20.333791
 853100.000000 24.413493 19.321485
 853200.000000 24.251341 22.713359
 853300.000000 24.125005 24.664483
 853400.000000 24.003477 26.797556
 853500.000000 24.003150 26.804764
 853600.000000 23.964337 29.685995
 853700.000000 24.073033 27.343891
 853800.000000 24.231228 24.107201
 853900.000000 24.377559 20.439551
 854000.000000 24.610878 15.835181
 854100.000000 24.877246 9.804598
 854200.000000 25.073279 3.519046
 854300.000000 25.052041 4.041699
 854400.000000 25.129798 2.346207
 854500.000000 25.182377 1.528319
 854600.000000 24.958497 7.919433
 854700.000000 24.994500 6.964015
 854800.000000 25.168029 3.721955
 854900.000000 25.100332 4.756236
 855000.000000 25.081373 5.091671
 855100.000000 25.190666 5.141743
 855200.000000 25.215900 4.696089
 855300.000000 25.043070 7.808226
 855400.000000 25.231737 4.417744
 855500.000000 25.169322 5.519518
 855600.000000 25.278093 5.342012
 855700.000000 25.416105 2.540622
 855800.000000 25.496119 1.365486
 855900.000000 25.437511 2.183600
 856000.000000 25.181157 7.306494
 856100.000000 24.852014 13.382995
 856200.000000 24.625677 17.837993
 856300.000000 24.401988 20.997004
 856400.000000 24.214721 24.756353
 856500.000000 24.104761 26.798180
 856600.000000 24.046274 29.835175
 856700.000000 23.807278 33.978597
 856800.000000 23.468912 39.931310
 856900.000000 23.316991 42.524147
 857000.000000 23.471862 39.866835
 857100.000000 23.708100 36.458014
 857200.000000 23.923516 32.132730
 857300.000000 24.140320 28.119069
 857400.000000 24.463780 20.380840
 857500.000000 24.484971 20.011234
 857600.000000 24.520048 21.425970
 857700.000000 24.424801 23.063622
 857800.000000 24.216665 27.239391
 857900.000000 24.023913 30.397629
 858000.000000 23.926132 32.117924
 858100.000000 23.834614 35.723113
 858200.000000 23.696450 37.729678
 858300.000000 23.573878 39.865485
 858400.000000 23.596574 39.415620
 858500.000000 23.712829 37.492302
 858600.000000 23.772523 38.560104
 858700.000000 23.636565 40.544913
 858800.000000 23.562020 41.613076
 858900.000000 23.567635 41.528702
 859000.000000 23.501773 42.536351
 859100.000000 23.679649 41.301759
 859200.000000 23.862475 37.167146
 859300.000000 24.004393 33.340667
 859400.000000 24.342619 24.914383
 859500.000000 24.739865 16.628467
 859600.000000 24.941258 13.339840
 859700.000000 25.001531 12.292264
 859800.000000 25.008756 12.182937
 859900.000000 24.807967 16.697730
 860000.000000 24.930715 13.553926
 860100.000000 24.995358 14.285763
 860200.000000 24.619344 21.857462
 860300.000000 24.074620 31.535697
 860400.000000 24.025589 32.784590
 860500.000000 24.376098 24.575401
 860600.000000 24.453272 25.293642
 860700.000000 24.365144 26.771473
 860800.000000 24.366372 26.749312
 860900.000000 24.192653 29.964533
 861000.000000 23.977125 34.338950
 861100.000000 23.947064 37.057727
 861200.000000 24.092343 33.518298
 861300.000000 24.375171 26.864484
 861400.000000 24.395821 26.450953
 861500.000000 24.466997 25.180258
 861600.000000 24.439477 27.625012
 861700.000000 24.282021 30.247272
 861800.000000 24.231643 31.143267
 861900.000000 24.115855 33.370221
 862000.000000 23.939269 37.299093
 862100.000000 23.961787 38.774426
 862200.000000 23.783705 41.855377
 862300.000000 23.624191 43.367141
 862400.000000 23.674871 42.864694
 862500.000000 23.602498 43.605289
 862600.000000 23.452913 46.856049
 862700.000000 22.999682 45.944713
 862800.000000 22.929549 46.819466
 862900.000000 22.879043 47.384497
 863000.000000 22.973745 46.267727
 863100.000000 23.197695 46.261867
 863200.000000 23.124633 46.491430
 863300.000000 23.118162 46.539362
 863400.000000 23.148866 46.352440
 863500.000000 22.928377 48.782759
 863600.000000 22.992895 49.917504
 863700.000000 23.221185 46.986176
 863800.000000 23.153440 47.393185
 863900.000000 23.174274 47.210365
 864000.000000 23.218305 46.992896
 864100.000000 23.134858 49.430386
 864200.000000 23.155846 49.274177
 864300.000000 23.074023 50.039998
 864400.000000 23.217062 48.996065
 864500.000000 23.282248 48.906776
 864600.000000 22.989898 51.690968
 864700.000000 22.560441 49.750444
 864800.000000 22.412230 49.091992
 864900.000000 22.388166 48.960714
 865000.000000 22.373360 48.878369
 865100.000000 22.281507 50.212361
 865200.000000 22.370942 50.864794
 865300.000000 22.287495 50.262548
 865400.000000 22.354848 50.767857
 865500.000000 22.505231 51.141108
 865600.000000 22.912499 52.197662
 865700.000000 23.007106 51.687137
 865800.000000 23.136652 50.959177
 865900.000000 23.111569 51.044497
 866000.000000 22.937264 52.106231
 866100.000000 22.816037 53.927502
 866200.000000 22.536089 53.330681
 866300.000000 22.709222 53.319244
 866400.000000 22.909027 54.187552
 866500.000000 22.744984 53.492122
 866600.000000 22.296034 51.654480
 866700.000000 22.204053 50.260921
 866800.000000 22.183937 49.997010
 866900.000000 22.089153 48.942341
 867000.000000 22.235985 50.714463
 867100.000000 22.247094 52.878033
 867200.000000 22.084842 50.400574
 867300.000000 21.999714 48.976595
 867400.000000 21.883868 46.637924
 867500.000000 21.521716 39.143098
 867600.000000 21.008266 23.848485
 867700.000000 21.044543 24.311473
 867800.000000 21.007397 23.840249
 867900.000000 21.101910 25.558255
 868000.000000 21.104206 25.621735
 868100.000000 20.909145 24.869437
 868200.000000 21.197396 30.803654
 868300.000000 21.055605 26.443435
 868400.000000 21.014368 25.717549
 868500.000000 21.063891 26.619508
 868600.000000 21.199846 32.487045
 868700.000000 21.064599 28.634991
 868800.000000 20.947927 26.721588
 868900.000000 21.148818 30.833832
 869000.000000 21.085594 29.117112
 869100.000000 21.256691 35.884766
 869200.000000 21.116114 31.873399
 869300.000000 20.952607 28.377688
 869400.000000 21.024632 29.746099
 869500.000000 20.951520 28.359235
 869600.000000 21.115225 33.280317
 869700.000000 21.044913 31.974268
 869800.000000 21.064761 32.330917
 869900.000000 21.135224 33.681351
 870000.000000 21.035203 31.802664
 870100.000000 21.234961 37.173023
 870200.000000 21.361010 39.621287
 870300.000000 21.363753 39.671562
 870400.000000 21.557426 42.151051
 870500.000000 21.898885 47.307302
 870600.000000 22.093704 51.813645
 870700.000000 22.231976 53.151731
 870800.000000 22.383336 54.644407
 870900.000000 22.503700 55.125241
 871000.000000 22.757281 55.622262
 871100.000000 22.617078 56.725823
 871200.000000 22.427443 55.422865
 871300.000000 22.378756 54.940488
 871400.000000 22.424913 55.400027
 871500.000000 22.215233 53.022300
 871600.000000 21.743219 45.990472
 871700.000000 21.506261 41.956552
 871800.000000 21.461901 41.355810
 871900.000000 21.420326 40.723705
 872000.000000 21.308630 38.632956
 872100.000000 21.221123 38.735246
 872200.000000 20.963044 32.875113
 872300.000000 20.745864 28.576918
 872400.000000 20.918074 31.782250
 872500.000000 21.124292 36.576928
 872600.000000 21.107296 38.196007
 872700.000000 21.067440 37.238994
 872800.000000 20.966520 34.423697
 872900.000000 20.948166 33.868526
 873000.000000 20.769840 29.269024
 873100.000000 20.713332 30.472387
 873200.000000 21.169912 39.802619
 873300.000000 21.373402 42.738881
 873400.000000 21.617212 44.168292
 873500.000000 21.705360 45.422264
 873600.000000 21.512224 44.778500
 873700.000000 21.460377 44.260936
 873800.000000 21.658446 46.601115
 873900.000000 21.692181 47.180863
 874000.000000 21.648680 46.445636
 874100.000000 21.771574 50.375893
 874200.000000 21.684041 49.004614
 874300.000000 21.476157 45.797919
 874400.000000 21.354821 43.655208
 874500.000000 21.280485 42.162362
 874600.000000 21.167641 41.625557
 874700.000000 21.077719 39.339238
 874800.000000 20.979076 36.597307
 874900.000000 20.889174 34.064479
 875000.000000 21.024295 37.877949
 875100.000000 20.858462 34.680821
 875200.000000 20.650735 30.324063
 875300.000000 20.908851 36.294344
 875400.000000 20.785251 32.604492
 875500.000000 20.702686 30.931014
 875600.000000 20.649031 32.239493
 875700.000000 20.608639 31.886846
 875800.000000 20.761856 33.960872
 875900.000000 20.672465 32.510954
 876000.000000 20.814324 35.086950
 876100.000000 20.592610 32.869486
 876200.000000 20.759711 35.845472
 876300.000000 20.861675 38.182566
 876400.000000 20.966884 40.495325
 876500.000000 21.410592 46.641794
 876600.000000 21.859032 51.777034
 876700.000000 22.290348 55.803094
 876800.000000 22.374532 56.353751
 876900.000000 22.392651 56.436601
 877000.000000 22.419609 56.536244
 877100.000000 22.355230 58.150153
 877200.000000 22.296809 57.511035
 877300.000000 22.030399 53.661259
 877400.000000 21.937693 52.642748
 877500.000000 21.941379 52.681085
 877600.000000 21.799376 52.716080
 877700.000000 21.750090 51.910111
 877800.000000 21.650484 50.507155
 877900.000000 21.753379 51.963393
 878000.000000 21.753837 51.970821
 878100.000000 21.780823 54.393828
 878200.000000 21.926106 55.895102
 878300.000000 22.162667 56.816213
 878400.000000 22.355744 58.402794
 878500.000000 22.452875 58.671702
 878600.000000 22.687145 59.139689
 878700.000000 22.866792 57.944965
 878800.000000 23.046964 54.492462
 878900.000000 23.558276 47.369999
 879000.000000 23.708298 44.602905
 879100.000000 23.294428 51.618659
 879200.000000 23.063037 54.151459
 879300.000000 23.291771 51.629801
 879400.000000 23.233082 51.897669
 879500.000000 23.085060 53.705282
 879600.000000 23.095373 55.506529
 879700.000000 23.073325 55.935234
 879800.000000 23.195383 53.874735
 879900.000000 23.351459 52.151710
 880000.000000 23.485624 50.201353
 880100.000000 23.648484 49.014460
 880200.000000 24.010565 38.486153
 880300.000000 24.617006 24.369513
 880400.000000 24.955400 15.177198
 880500.000000 25.342951 5.645004
 880600.000000 25.803569 0.170842
 880700.000000 25.779712 0.234733
 880800.000000 25.558391 2.220264
 880900.000000 25.672381 0.804720
 881000.000000 25.406214 5.796180
 881100.000000 25.162347 13.146692
 881200.000000 24.913917 16.409566
 881300.000000 24.566731 25.446003
 881400.000000 24.222089 32.132381
 881500.000000 24.097093 35.628790
 881600.000000 24.375886 29.591730
 881700.000000 24.454229 27.859320
 881800.000000 24.437436 28.211118
 881900.000000 24.492235 27.089924
 882000.000000 24.634929 23.994923
 882100.000000 24.784964 21.258742
 882200.000000 24.925920 16.859834
 882300.000000 25.065971 14.405874
 882400.000000 24.851058 19.007428
 882500.000000 24.959365 16.102176
 882600.000000 24.905864 19.305893
 882700.000000 24.881592 19.916544
 882800.000000 25.108330 15.406117
 882900.000000 25.599654 2.844570
 883000.000000 25.814096 0.394229
 883100.000000 25.917048 1.852942
 883200.000000 25.959463 1.588080
 883300.000000 26.016985 1.212001
 883400.000000 25.859051 2.175037
 883500.000000 25.643688 3.443000
 883600.000000 25.571967 6.261308
 883700.000000 25.647383 5.405892
 883800.000000 25.642657 5.453415
 883900.000000 25.485809 7.590529
 884000.000000 25.605289 5.855318
 884100.000000 25.715201 6.479164
 884200.000000 25.780783 5.487027
 884300.000000 25.832934 4.626766
 884400.000000 25.861179 4.149513
 884500.000000 25.931040 3.006012
 884600.000000 25.994905 3.978164
 884700.000000 26.108497 2.234038
 884800.000000 26.283744 0.553237
 884900.000000 26.044282 3.183565
 885000.000000 25.994755 3.980603
 885100.000000 25.990182 6.054638
 885200.000000 26.173512 2.779647
 885300.000000 26.193091 2.460984
 885400.000000 26.116667 3.784007
 885500.000000 26.418312 0.325099
 885600.000000 26.281378 2.861462
 885700.000000 26.180799 3.645118
 885800.000000 26.167863 3.785699
 885900.000000 26.221877 3.260218
 886000.000000 26.203822 3.417751
 886100.000000 26.313076 4.432211
 886200.000000 26.394323 3.682415
 886300.000000 26.417136 3.460338
 886400.000000 26.339585 4.193018
 886500.000000 26.270815 4.810784
 886600.000000 26.480696 3.967887
 886700.000000 26.645634 1.565703
 886800.000000 26.506637 3.543927
 886900.000000 26.468370 4.169769
 887000.000000 26.601208 2.117611
 887100.000000 26.907677 0.721062
 887200.000000 26.927317 0.606483
 887300.000000 26.969967 0.403645
 887400.000000 27.013482 0.255609
 887500.000000 27.050838 0.165842
 887600.000000 26.875385 2.302561
 887700.000000 26.872341 2.307273
 887800.000000 26.946244 2.252927
 887900.000000 27.008103 2.225923
 888000.000000 26.852023 2.346769
 888100.000000 26.678885 4.796959
 888200.000000 26.692196 4.745911
 888300.000000 26.739811 4.596843
 888400.000000 26.852562 4.345520
 888500.000000 27.132402 2.641341
 888600.000000 27.202373 3.827220
 888700.000000 27.212803 3.688948
 888800.000000 27.312721 2.314428
 888900.000000 27.418949 1.110797
 889000.000000 27.320694 2.209908
 889100.000000 27.438308 2.626382
 889200.000000 27.602491 0.902227
 889300.000000 27.680423 0.446989
 889400.000000 27.671037 0.490136
 889500.000000 27.607177 0.868294
 889600.000000 27.505374 3.562597
 889700.000000 27.371103 4.528339
 889800.000000 27.208773 5.723982
 889900.000000 27.255812 5.418351
 890000.000000 27.218514 5.666255
 890100.000000 27.188163 7.811540
 890200.000000 27.191396 7.799922
 890300.000000 27.310452 6.803687
 890400.000000 27.449222 4.974242
 890500.000000 27.512566 4.190383
 890600.000000 27.554054 5.679475
 890700.000000 27.791657 2.214056
 890800.000000 27.828985 1.740260
 890900.000000 27.768643 2.531511
 891000.000000 27.759870 2.656673
 891100.000000 27.782425 4.326650
 891200.000000 27.968390 1.700272
 891300.000000 27.952048 1.893494
 891400.000000 27.788396 4.237700
 891500.000000 27.804385 3.997285
 891600.000000 27.883065 4.669701
 891700.000000 27.933670 3.745715
 891800.000000 27.856155 5.148745
 891900.000000 27.865266 4.988650
 892000.000000 28.072852 1.560287
 892100.000000 27.900255 5.733542
 892200.000000 27.969501 4.858382
 892300.000000 28.124235 2.948013
 892400.000000 28.126558 2.921043
 892500.000000 27.895414 5.793112
 892600.000000 27.817320 8.532038
 892700.000000 27.322700 8.243061
 892800.000000 26.817272 5.342594
 892900.000000 26.836192 5.471317
 893000.000000 26.956477 6.619647
 893100.000000 26.724760 6.017641
 893200.000000 26.563409 5.745167
 893300.000000 26.744139 6.166626
 893400.000000 26.531370 5.869171
 893500.000000 26.645574 5.669892
 893600.000000 26.781183 8.100384
 893700.000000 26.695190 7.776500
 893800.000000 26.741645 7.927805
 893900.000000 26.849113 8.490467
 894000.000000 26.917080 8.951855
 894100.000000 26.795968 9.839740
 894200.000000 26.640980 8.431117
 894300.000000 26.673579 8.675305
 894400.000000 26.564698 8.004310
 894500.000000 26.556264 7.968708
 894600.000000 26.561908 9.991497
 894700.000000 26.985680 11.468148
 894800.000000 27.228774 9.822915
 894900.000000 27.252695 9.562543
 895000.000000 27.441278 8.217144
 895100.000000 27.422784 10.255652
 895200.000000 27.390720 10.331970
 895300.000000 27.266663 10.778539
 895400.000000 27.318895 10.560238
 895500.000000 27.210536 11.048039
 895600.000000 27.340298 12.102738
 895700.000000 27.545946 10.529338
 895800.000000 27.514693 10.717351
 895900.000000 27.414592 11.460820
 896000.000000 27.354382 11.979465
 896100.000000 27.076150 13.941252
 896200.000000 26.659819 10.358997
 896300.000000 26.537298 9.890465
 896400.000000 26.581629 10.076757
 896500.000000 26.550983 9.951658
 896600.000000 26.502811 11.665046
 896700.000000 26.405535 10.697855
 896800.000000 26.459270 11.285809
 896900.000000 26.402546 10.662753
 897000.000000 26.388940 10.501068
 897100.000000 26.320655 11.575824
 897200.000000 26.108461 8.974971
 897300.000000 26.135892 9.194665
 897400.000000 26.047544 8.639885
 897500.000000 26.148568 9.311017
 897600.000000 26.223850 12.044459
 897700.000000 26.372290 13.361617
 897800.000000 26.616677 13.268830
 897900.000000 26.861175 12.383149
 898000.000000 26.801213 12.281063
 898100.000000 26.997160 14.579035
 898200.000000 27.302097 14.442408
 898300.000000 27.438592 13.103276
 898400.000000 27.599635 11.190463
 898500.000000 27.634898 10.827671
 898600.000000 27.737774 11.603825
 898700.000000 27.741885 11.545399
 898800.000000 27.787960 10.838746
 898900.000000 27.839891 9.928665
 899000.000000 27.731526 11.691120
 899100.000000 27.522147 14.936454
 899200.000000 27.168783 15.048567
 899300.000000 26.784478 14.293059
 899400.000000 26.698027 14.432742
 899500.000000 26.880403 14.317582
 899600.000000 27.162469 15.774034
 899700.000000 27.194144 15.670775
 899800.000000 27.148484 15.819983
 899900.000000 27.122748 15.904295
 900000.000000 27.159043 15.785291
 900100.000000 27.507186 15.400715
 900200.000000 27.720402 13.874157
 900300.000000 27.486630 15.510734
 900400.000000 27.423423 15.912298
 900500.000000 27.522330 15.325058
 900600.000000 27.344893 17.884839
 900700.000000 27.048253 17.975268
 900800.000000 26.950990 17.531542
 900900.000000 26.884458 17.108306
 901000.000000 26.618054 15.464322
 901100.000000 26.656412 17.626986
 901200.000000 26.720570 17.770353
 901300.000000 26.846706 17.884947
 901400.000000 26.991882 18.094218
 901500.000000 27.146424 18.218752
 901600.000000 26.913422 18.982255
 901700.000000 26.841473 18.502386
 901800.000000 26.792777 18.253854
 901900.000000 26.712089 17.943741
 902000.000000 26.807180 18.320099
 902100.000000 26.909091 20.706284
 902200.000000 26.830479 20.426843
 902300.000000 26.941259 20.790106
 902400.000000 27.090326 20.860485
 902500.000000 27.247770 20.035378
 902600.000000 27.521533 18.451631
 902700.000000 27.741775 14.773927
 902800.000000 28.244393 2.188625
 902900.000000 28.381601 0.750987
 903000.000000 28.375230 0.795425
 903100.000000 28.045462 6.816645
 903200.000000 28.002144 7.840384
 903300.000000 27.957450 9.006640
 903400.000000 28.138640 5.069039
 903500.000000 28.222280 4.015776
 903600.000000 28.033409 8.368009
 903700.000000 28.170840 6.546988
 903800.000000 28.174897 6.504078
 903900.000000 27.947887 10.045221
 904000.000000 27.977029 9.425481
 904100.000000 28.086281 9.280795
 904200.000000 27.959018 11.794912
 904300.000000 28.155698 8.050668
 904400.000000 28.241301 6.655254
 904500.000000 28.250379 6.512272
 904600.000000 28.715064 0.700236
 904700.000000 28.725412 0.630989
 904800.000000 28.618407 1.648239
 904900.000000 28.432828 4.986586
 905000.000000 28.327047 7.169397
 905100.000000 28.056530 11.888611
 905200.000000 27.801249 15.123557
 905300.000000 27.917451 13.389514
 905400.000000 28.069445 11.792599
 905500.000000 27.984850 12.551593
 905600.000000 27.696448 17.296783
 905700.000000 27.647448 17.662564
 905800.000000 27.569868 18.278493
 905900.000000 27.569042 18.285639
 906000.000000 27.594869 18.069325
 906100.000000 27.573533 20.235590
 906200.000000 27.375716 21.631821
 906300.000000 27.268394 22.373275
 906400.000000 27.347904 21.841845
 906500.000000 27.494484 20.782748
 906600.000000 27.466353 22.954055
 906700.000000 27.323496 23.407654
 906800.000000 26.969337 21.674860
 906900.000000 26.800564 20.449576
 907000.000000 26.630843 18.962761
 907100.000000 26.878295 21.912647
 907200.000000 27.031199 22.453724
 907300.000000 26.849726 21.883197
 907400.000000 26.816345 21.857084
 907500.000000 26.807116 21.849455
 907600.000000 26.802619 23.845023
 907700.000000 26.864691 23.815820
 907800.000000 27.103418 23.543161
 907900.000000 27.301740 23.520846
 908000.000000 27.317220 23.490083
 908100.000000 27.010587 24.147528
 908200.000000 26.872639 23.966676
 908300.000000 26.924443 23.970017
 908400.000000 27.013631 24.159471
 908500.000000 26.891761 23.964440
 908600.000000 26.905144 25.959836
 908700.000000 27.080706 25.797349
 908800.000000 27.034795 25.801724
 908900.000000 27.024660 25.809049
 909000.000000 26.817962 25.808591
 909100.000000 26.601323 23.557339
 909200.000000 26.109700 11.087783
 909300.000000 26.251587 13.183119
 909400.000000 26.294777 14.073179
 909500.000000 26.022338 10.230111
 909600.000000 25.873452 10.714628
 909700.000000 25.752107 9.540028
 909800.000000 25.851079 10.474165
 909900.000000 26.157359 13.266979
 910000.000000 26.373733 16.500088
 910100.000000 25.957037 11.837863
 910200.000000 25.965339 11.942614
 910300.000000 26.130384 14.011283
 910400.000000 26.170869 14.571195
 910500.000000 26.091596 13.510668
 910600.000000 25.818292 10.958333
 910700.000000 25.790167 10.528564
 910800.000000 25.844796 11.396519
 910900.000000 26.013602 14.399437
 911000.000000 26.161497 16.318731
 911100.000000 26.198905 18.688333
 911200.000000 26.401618 20.774446
 911300.000000 26.241408 19.051557
 911400.000000 26.092009 17.398441
 911500.000000 26.026939 16.203315
 911600.000000 26.073369 19.037485
 911700.000000 26.046830 18.593231
 911800.000000 25.995972 17.505465
 911900.000000 25.862608 13.784888
 912000.000000 25.631009 9.450051
 912100.000000 25.732307 12.426504
 912200.000000 25.815307 13.802641
 912300.000000 25.935928 16.530209
 912400.000000 25.992794 17.814510
 912500.000000 25.696685 12.000678
 912600.000000 25.623195 13.271994
 912700.000000 25.984412 18.344448
 912800.000000 26.400347 21.102124
 912900.000000 26.462879 22.023307
 913000.000000 26.397065 21.063679
 913100.000000 26.410149 23.218918
 913200.000000 26.374988 22.818509
 913300.000000 26.299451 22.131660
 913400.000000 26.335166 22.427843
 913500.000000 26.414012 23.266199
 913600.000000 26.566238 27.024264
 913700.000000 26.636667 27.709192
 913800.000000 26.650279 27.826719
 913900.000000 26.601790 27.384694
 914000.000000 26.870846 28.235376
 914100.000000 27.492612 24.190489
 914200.000000 28.132453 12.956421
 914300.000000 28.276351 10.715511
 914400.000000 28.474120 5.743725
 914500.000000 28.843603 0.225680
 914600.000000 28.540403 4.646851
 914700.000000 28.425254 7.314713
 914800.000000 28.432927 7.121014
 914900.000000 28.497889 5.547837
 915000.000000 28.324081 9.762316
 915100.000000 28.319242 11.867747
 915200.000000 28.668428 3.363549
 915300.000000 28.815971 2.397893
 915400.000000 28.519786 6.304249
 915500.000000 28.564271 5.176468
 915600.000000 28.517102 8.322668
 915700.000000 28.502136 8.701819
 915800.000000 28.769502 3.773031
 915900.000000 28.861351 2.880098
 916000.000000 28.732379 4.202607
 916100.000000 28.629264 7.549513
 916200.000000 28.476701 10.233726
 916300.000000 28.303204 13.246661
 916400.000000 27.763869 19.161720
 916500.000000 27.675107 21.036982
 916600.000000 27.812885 19.728809
 916700.000000 27.921988 17.170664
 916800.000000 28.094219 14.828735
 916900.000000 27.779767 20.572360
 917000.000000 27.790646 20.295582
 917100.000000 28.147211 14.887797
 917200.000000 28.097640 15.416466
 917300.000000 28.214271 14.288242
 917400.000000 28.176965 14.617932
 917500.000000 27.976973 17.462586
 917600.000000 27.848058 22.389722
 917700.000000 28.037157 18.195650
 917800.000000 28.090348 17.208790
 917900.000000 28.250780 14.722084
 918000.000000 28.370928 12.568250
 918100.000000 28.739687 6.474344
 918200.000000 28.728192 6.656963
 918300.000000 28.653177 7.953230
 918400.000000 28.524732 10.827020
 918500.000000 28.635972 8.287200
 918600.000000 28.782002 7.349021
 918700.000000 28.773767 7.520951
 918800.000000 28.827840 6.377662
 918900.000000 28.828259 6.368694
 919000.000000 28.969224 3.435880
 919100.000000 28.928262 6.201766
 919200.000000 28.730214 9.391407
 919300.000000 28.681202 10.096595
 919400.000000 28.583253 11.651476
 919500.000000 28.375029 15.356103
 919600.000000 27.929278 20.874614
 919700.000000 27.895993 21.532620
 919800.000000 27.843370 22.605497
 919900.000000 27.924892 20.958923
 920000.000000 28.216865 18.403502
 920100.000000 27.906448 21.919344
 920200.000000 27.434958 26.317700
 920300.000000 27.188481 26.935662
 920400.000000 27.051873 28.156334
 920500.000000 27.286431 26.538371
 920600.000000 27.498619 27.397376
 920700.000000 27.683470 25.604630
 920800.000000 27.716888 25.130583
 920900.000000 28.106126 20.348496
 921000.000000 27.880767 22.346635
 921100.000000 27.628931 27.169614
 921200.000000 27.729167 26.442889
 921300.000000 27.798244 25.626224
 921400.000000 27.637786 27.122904
 921500.000000 27.317760 28.473493
 921600.000000 27.292614 30.528138
 921700.000000 27.389074 30.080084
 921800.000000 27.507923 28.948021
 921900.000000 27.631092 27.741975
 922000.000000 27.757184 26.319861
 922100.000000 28.002623 23.356516
 922200.000000 28.160487 21.392983
 922300.000000 28.088809 22.026385
 922400.000000 28.135883 21.573095
 922500.000000 28.158435 21.406981
 922600.000000 27.735652 28.799025
 922700.000000 27.429326 30.253744
 922800.000000 27.277730 30.647428
 922900.000000 26.850364 30.640784
 923000.000000 26.521716 26.971056
 923100.000000 26.365194 26.206921
 923200.000000 26.301882 24.981651
 923300.000000 26.176103 22.654326
 923400.000000 25.997557 19.110710
 923500.000000 26.179795 22.721560
 923600.000000 26.171926 24.576638
 923700.000000 26.141599 23.984891
 923800.000000 26.335689 27.107910
 923900.000000 26.428065 28.322669
 924000.000000 26.638811 30.580060
 924100.000000 26.769179 32.901711
 924200.000000 27.077747 30.197177
 924300.000000 27.377933 30.490389
 924400.000000 27.485030 29.976657
 924500.000000 27.301407 30.664236
 924600.000000 27.084391 31.295576
 924700.000000 27.076582 31.260787
 924800.000000 27.017806 31.198929
 924900.000000 26.962828 31.454866
 925000.000000 27.110519 31.453114
 925100.000000 27.042197 33.066513
 925200.000000 27.070174 33.196303
 925300.000000 26.932556 33.039633
 925400.000000 26.962227 32.977494
 925500.000000 27.132467 33.611182
 925600.000000 27.199335 35.909194
 925700.000000 27.063710 35.047187
 925800.000000 27.225890 35.892067
 925900.000000 27.304915 35.285829
 926000.000000 27.443293 32.830248
 926100.000000 27.613032 31.679049
 926200.000000 27.631904 31.372120
 926300.000000 27.727122 29.841129
 926400.000000 28.014655 24.703381
 926500.000000 28.016094 24.684302
 926600.000000 27.981574 27.152975
 926700.000000 27.970443 27.308643
 926800.000000 27.953827 27.543454
 926900.000000 27.800109 29.668514
 927000.000000 27.556071 32.795517
 927100.000000 27.206013 37.330190
 927200.000000 26.818420 33.982198
 927300.000000 26.968703 34.537721
 927400.000000 26.965321 34.515719
 927500.000000 26.781505 33.855482
 927600.000000 26.476158 30.982555
 927700.000000 26.172372 24.728632
 927800.000000 26.039591 21.591852
 927900.000000 25.754514 14.877062
 928000.000000 25.873959 17.148670
 928100.000000 25.685736 15.259405
 928200.000000 25.768650 16.833367
 928300.000000 25.665629 14.910828
 928400.000000 25.427320 12.392350
 928500.000000 25.622620 14.210095
 928600.000000 25.964544 21.780644
 928700.000000 26.201179 25.852367
 928800.000000 26.388049 29.074002
 928900.000000 26.235456 26.364879
 929000.000000 26.314871 27.659505
 929100.000000 26.287211 29.165548
 929200.000000 26.230875 28.126400
 929300.000000 26.392562 31.022110
 929400.000000 26.307029 29.520225
 929500.000000 26.092966 25.256277
 929600.000000 25.636574 16.572547
 929700.000000 25.595243 15.868967
 929800.000000 25.660950 16.991625
 929900.000000 25.673557 17.209215
 930000.000000 25.570335 15.453558
 930100.000000 25.678393 19.020878
 930200.000000 25.824082 21.006646
 930300.000000 25.901446 22.557573
 930400.000000 25.978333 24.478641
 930500.000000 25.792057 20.497247
 930600.000000 25.547573 18.018657
 930700.000000 25.325751 14.552978
 930800.000000 25.443643 15.833337
 930900.000000 25.642434 20.058104
 931000.000000 25.820912 22.932266
 931100.000000 25.879852 25.808135
 931200.000000 25.896455 26.050193
 931300.000000 26.052580 28.256585
 931400.000000 26.442330 32.323912
 931500.000000 26.460664 32.561745
 931600.000000 26.378664 33.399081
 931700.000000 26.305742 32.284357
 931800.000000 26.303573 32.251266
 931900.000000 26.389107 33.554910
 932000.000000 26.325601 32.588185
 932100.000000 26.234504 33.013204
 932200.000000 25.900169 26.344834
 932300.000000 25.866551 25.774368
 932400.000000 25.802020 24.703311
 932500.000000 25.683903 22.406465
 932600.000000 25.384612 15.813499
 932700.000000 25.371881 15.599419
 932800.000000 25.392890 15.967563
 932900.000000 25.360970 15.436218
 933000.000000 25.496102 18.687057
 933100.000000 25.381416 17.453565
 933200.000000 25.427001 18.597782
 933300.000000 25.350843 16.837513
 933400.000000 25.398085 17.843213
 933500.000000 25.440337 18.974111
 933600.000000 25.319457 18.010283
 933700.000000 25.386882 19.506679
 933800.000000 25.291810 17.549967
 933900.000000 25.288113 17.495495
 934000.000000 25.381610 19.373315
 934100.000000 25.458200 23.353212
 934200.000000 25.638976 26.903327
 934300.000000 26.030915 29.361661
 934400.000000 26.158476 31.622146
 934500.000000 25.956287 28.384726
 934600.000000 26.072552 31.731169
 934700.000000 26.162904 32.877565
 934800.000000 26.189769 33.227025
 934900.000000 26.253300 34.055925
 935000.000000 26.278212 34.374894
 935100.000000 26.493017 37.548003
 935200.000000 26.818709 36.568610
 935300.000000 27.096745 36.491924
 935400.000000 26.975181 35.913430
 935500.000000 26.925552 36.018202
 935600.000000 27.011232 37.782132
 935700.000000 27.022510 37.771871
 935800.000000 27.001024 37.796502
 935900.000000 26.940987 37.962823
 936000.000000 26.949444 37.933364
 936100.000000 26.826594 39.950265
 936200.000000 26.880292 40.059175
 936300.000000 26.957446 39.904895
 936400.000000 27.138054 39.317869
 936500.000000 27.091093 39.415344
 936600.000000 27.024129 41.526811
 936700.000000 27.007151 41.536670
 936800.000000 26.810061 40.617802
 936900.000000 26.520338 37.996930
 937000.000000 26.450456 37.749573
 937100.000000 26.382613 39.293247
 937200.000000 26.338087 38.758780
 937300.000000 26.157733 35.160992
 937400.000000 25.975966 31.348221
 937500.000000 25.879757 29.968775
 937600.000000 25.829493 31.391223
 937700.000000 25.886587 32.046944
 937800.000000 25.983864 33.232131
 937900.000000 26.020635 33.730687
 938000.000000 25.853320 31.666419
 938100.000000 25.812677 33.150916
 938200.000000 25.482192 24.709570
 938300.000000 25.345691 20.646530
 938400.000000 25.193893 17.936676
 938500.000000 25.158423 17.642713
 938600.000000 25.505185 25.901862
 938700.000000 25.591438 28.388495
 938800.000000 25.562988 27.577385
 938900.000000 25.366524 22.354685
 939000.000000 25.381112 22.668512
 939100.000000 25.537769 28.317254
 939200.000000 25.316245 23.301393
 939300.000000 25.341541 23.817280
 939400.000000 25.473022 26.788398
 939500.000000 25.449764 26.239524
 939600.000000 25.526115 29.904032
 939700.000000 25.548068 30.328466
 939800.000000 25.726245 32.909807
 939900.000000 25.999418 35.024659
 940000.000000 26.239497 37.687132
 940100.000000 26.462033 40.906033
 940200.000000 26.756893 40.703150
 940300.000000 26.788578 40.905647
 940400.000000 26.624492 40.263306
 940500.000000 26.844532 41.243334
 940600.000000 27.084292 42.414146
 940700.000000 27.173601 41.596113
 940800.000000 27.611506 33.954040
 940900.000000 27.827288 30.112609
 941000.000000 28.017942 26.795317
 941100.000000 27.940728 29.898089
 941200.000000 27.978270 29.371990
 941300.000000 27.973116 29.445425
 941400.000000 28.228606 25.110520
 941500.000000 28.779620 8.975110
 941600.000000 29.141763 2.766029
 941700.000000 29.288743 0.838336
 941800.000000 29.182309 2.078884
 941900.000000 28.977892 6.511324
 942000.000000 28.850317 9.574435
 942100.000000 28.796123 12.596955
 942200.000000 28.885988 10.743451
 942300.000000 28.861807 11.320018
 942400.000000 28.653795 14.422352
 942500.000000 28.504447 17.288437
 942600.000000 28.464201 20.384597
 942700.000000 28.669058 15.655270
 942800.000000 28.563497 17.807297
 942900.000000 28.587682 17.258914
 943000.000000 28.566404 17.739472
 943100.000000 28.614380 18.640084
 943200.000000 28.655154 17.721720
 943300.000000 29.080001 5.156899
 943400.000000 29.232065 1.724560
 943500.000000 29.134592 3.667336
 943600.000000 29.273828 2.743272
 943700.000000 29.126018 5.881742
 943800.000000 28.855232 13.347777
 943900.000000 28.843672 13.641667
 944000.000000 28.960226 10.473925
 944100.000000 29.264604 3.526599
 944200.000000 29.246064 3.952267
 944300.000000 29.293784 2.916772
 944400.000000 29.382609 1.496430
 944500.000000 29.268816 3.433816
 944600.000000 29.374502 3.338723
 944700.000000 29.488174 1.649007
 944800.000000 29.337030 4.031033
 944900.000000 29.263697 5.546113
 945000.000000 29.295729 4.860643
 945100.000000 29.221938 8.360908
 945200.000000 28.794798 16.442154
 945300.000000 28.574870 19.889423
 945400.000000 28.430135 22.974852
 945500.000000 28.298544 25.445316
 945600.000000 27.890580 30.836726
 945700.000000 27.686570 33.166402
 945800.000000 27.628303 33.958741
 945900.000000 27.553409 35.132628
 946000.000000 27.704023 32.945254
 946100.000000 28.073981 29.660197
 946200.000000 28.022365 30.210484
 946300.000000 28.001160 30.475423
 946400.000000 27.826222 33.174973
 946500.000000 27.969384 30.910305
 946600.000000 28.001776 32.441325
 946700.000000 28.084799 31.252227
 946800.000000 28.190865 29.778412
 946900.000000 28.491855 22.938958
 947000.000000 28.523387 22.043970
 947100.000000 28.475275 25.361362
 947200.000000 28.741272 18.481064
 947300.000000 29.007411 12.722027
 947400.000000 29.215761 8.484346
 947500.000000 29.279460 7.197404
 947600.000000 29.303735 8.678643
 947700.000000 29.449917 5.017101
 947800.000000 29.572379 2.287834
 947900.000000 29.466671 4.592838
 948000.000000 29.531072 3.093490
 948100.000000 29.729863 1.716565
 948200.000000 29.706574 2.008219
 948300.000000 29.535332 5.003445
 948400.000000 29.380729 8.322229
 948500.000000 28.981605 13.983281
 948600.000000 28.701397 20.153401
 948700.000000 28.553882 23.391451
 948800.000000 28.637061 21.407375
 948900.000000 28.678086 20.575937
 949000.000000 28.601912 22.200613
 949100.000000 28.717651 21.568295
 949200.000000 28.917673 17.556171
 949300.000000 28.788293 20.104071
 949400.000000 28.831155 19.250608
 949500.000000 29.051927 14.962729
 949600.000000 29.043035 17.128073
 949700.000000 28.860987 19.931207
 949800.000000 28.668274 22.972266
 949900.000000 28.436395 27.839845
 950000.000000 28.011368 32.395061
 950100.000000 27.420130 38.451305
 950200.000000 27.427607 38.348666
 950300.000000 27.541337 37.097187
 950400.000000 27.342066 39.574557
 950500.000000 27.264622 40.642813
 950600.000000 27.288537 42.315313
 950700.000000 27.533069 37.974319
 950800.000000 27.709063 36.538105
 950900.000000 27.728415 36.460552
 951000.000000 27.512219 38.276563
 951100.000000 27.565540 39.495263
 951200.000000 27.672984 38.149946
 951300.000000 27.728242 37.575594
 951400.000000 27.615671 38.826678
 951500.000000 27.720354 37.654364
 951600.000000 27.743757 39.409452
 951700.000000 27.927951 36.741762
 951800.000000 28.014643 35.108068
 951900.000000 27.946130 36.412295
 952000.000000 28.187789 32.023509
 952100.000000 28.176710 34.192129
 952200.000000 27.995654 36.734891
 952300.000000 27.889372 38.063257
 952400.000000 28.027130 36.313436
 952500.000000 27.920451 37.691513
 952600.000000 27.918937 39.709916
 952700.000000 28.024874 38.088328
 952800.000000 28.156688 35.483564
 952900.000000 28.509142 27.056985
 953000.000000 28.830206 20.357012
 953100.000000 29.008590 19.083147
 953200.000000 29.261206 12.468607
 953300.000000 29.602292 3.725388
 953400.000000 29.627080 3.260553
 953500.000000 29.698076 2.128815
 953600.000000 29.789783 2.897509
 953700.000000 29.331919 10.876585
 953800.000000 29.212203 13.915316
 953900.000000 29.074004 17.499146
 954000.000000 29.110035 16.581445
 954100.000000 29.227579 15.197912
 954200.000000 29.428114 9.214904
 954300.000000 29.572370 6.106818
 954400.000000 29.644435 4.937704
 954500.000000 29.704739 4.057405
 954600.000000 29.488883 8.866220
 954700.000000 29.317254 12.707722
 954800.000000 29.428264 9.977876
 954900.000000 29.371042 11.284849
 955000.000000 29.464051 9.288356
 955100.000000 29.683496 7.442006
 955200.000000 29.894468 3.125800
 955300.000000 30.082819 0.696455
 955400.000000 29.875081 3.494902
 955500.000000 29.665171 7.792546
 955600.000000 29.628774 10.430023
 955700.000000 29.330827 14.427006
 955800.000000 29.215947 16.734409
 955900.000000 29.040231 20.440709
 956000.000000 28.691933 24.397719
 956100.000000 28.284412 33.066290
 956200.000000 28.066855 37.312821
 956300.000000 28.270778 33.325429
 956400.000000 28.376963 31.311267
 956500.000000 28.576799 27.887870
 956600.000000 28.770562 26.714227
 956700.000000 28.633765 29.033932
 956800.000000 28.333097 33.091905
 956900.000000 28.194547 35.113509
 957000.000000 28.248344 34.270942
 957100.000000 27.891563 40.422881
 957200.000000 27.493451 41.820285
 957300.000000 27.468763 42.016869
 957400.000000 27.466724 42.034080
 957500.000000 27.455863 42.127761
 957600.000000 27.456698 44.120428
 957700.000000 27.446277 44.211037
 957800.000000 27.384765 44.670238
 957900.000000 27.244564 44.957387
 958000.000000 26.977789 44.064200
 958100.000000 26.867027 45.358876
 958200.000000 26.419507 41.247812
 958300.000000 26.123456 37.817870
 958400.000000 26.072260 37.010186
 958500.000000 25.798295 33.781175
 958600.000000 25.875245 36.435379
 958700.000000 26.180941 39.091296
 958800.000000 26.322685 40.786665
 958900.000000 26.495020 41.299144
 959000.000000 26.818644 44.707525
 959100.000000 26.692097 44.245540
 959200.000000 26.442981 41.627079
 959300.000000 26.640071 43.273918
 959400.000000 26.548266 42.156711
 959500.000000 26.239631 39.904056
 959600.000000 26.100261 39.647204
 959700.000000 25.938217 37.463044
 959800.000000 25.946825 37.556186
 959900.000000 26.049015 38.846850
 960000.000000 26.224159 41.689408
 960100.000000 26.544687 43.302355
 960200.000000 26.862309 47.277206
 960300.000000 26.942977 47.604484
 960400.000000 26.917432 47.588372
 960500.000000 27.058652 47.051173
 960600.000000 27.111509 48.637524
 960700.000000 27.339815 46.078817
 960800.000000 27.684915 42.149952
 960900.000000 27.680726 42.182265
 961000.000000 27.534437 43.556657
 961100.000000 27.358620 47.186978
 961200.000000 27.331956 47.378907
 961300.000000 27.317749 47.478143
 961400.000000 27.468391 46.253013
 961500.000000 27.645344 44.184466
 961600.000000 28.110699 38.323139
 961700.000000 28.321975 35.110506
 961800.000000 28.365402 34.356885
 961900.000000 28.512304 31.620797
 962000.000000 28.725598 27.629515
 962100.000000 28.810460 27.828526
 962200.000000 28.834824 27.238789
 962300.000000 28.919386 25.008069
 962400.000000 28.997914 22.790899
 962500.000000 29.222824 16.734273
 962600.000000 29.419752 14.279400
 962700.000000 29.276868 17.443562
 962800.000000 29.427402 14.131092
 962900.000000 29.227651 18.619298
 963000.000000 29.228109 18.608365
 963100.000000 29.209747 21.036349
 963200.000000 29.048656 24.052544
 963300.000000 28.871485 27.131326
 963400.000000 28.761596 29.180695
 963500.000000 28.498397 32.930523
 963600.000000 28.037382 39.594684
 963700.000000 28.075035 39.081941
 963800.000000 27.988689 40.326403
 963900.000000 27.962799 40.743177
 964000.000000 27.898980 41.829511
 964100.000000 27.855560 44.557960
 964200.000000 27.783414 45.620980
 964300.000000 27.700642 46.592788
 964400.000000 27.828969 44.972092
 964500.000000 27.947605 42.936297
 964600.000000 27.935482 45.161693
 964700.000000 27.969684 44.497202
 964800.000000 28.063913 42.339244
 964900.000000 28.100038 41.467369
 965000.000000 28.418832 36.026511
 965100.000000 28.440399 37.742934
 965200.000000 28.197252 40.399756
 965300.000000 27.870951 46.208871
 965400.000000 27.641858 47.722428
 965500.000000 27.258912 48.193488
 965600.000000 26.947267 49.927308
 965700.000000 26.757579 46.445689
 965800.000000 26.498673 43.528478
 965900.000000 26.634845 43.928093
 966000.000000 26.583187 43.451960
 966100.000000 26.554069 45.350347
 966200.000000 26.692662 46.657668
 966300.000000 26.659861 46.167558
 966400.000000 26.636679 45.882389
 966500.000000 26.363596 45.527531
 966600.000000 26.704125 47.314253
 966700.000000 26.862628 49.633035
 966800.000000 26.676173 46.987161
 966900.000000 26.709039 47.378950
 967000.000000 26.566200 46.578167
 967100.000000 26.716639 48.988611
 967200.000000 26.960034 50.670201
 967300.000000 27.232682 50.284885
 967400.000000 27.302347 50.021081
 967500.000000 27.457436 49.131181
 967600.000000 27.557626 50.282391
 967700.000000 27.743748 48.130780
 967800.000000 27.757099 47.968366
 967900.000000 27.707675 48.563618
 968000.000000 27.874841 46.397351
 968100.000000 28.279188 39.717269
 968200.000000 28.240264 40.241325
 968300.000000 28.027099 45.034917
 968400.000000 28.216544 40.609428
 968500.000000 28.178406 41.297420
 968600.000000 28.216048 42.582448
 968700.000000 28.260870 41.789329
 968800.000000 28.283223 41.410420
 968900.000000 28.129275 44.307157
 969000.000000 27.951518 47.986994
 969100.000000 27.856862 50.989829
 969200.000000 27.594599 51.062845
 969300.000000 27.293346 51.519096
 969400.000000 26.982308 50.796563
 969500.000000 26.684149 48.753162
 969600.000000 26.653780 50.576759
 969700.000000 26.736020 51.089329
 969800.000000 26.836935 51.608001
 969900.000000 26.552140 50.230498
 970000.000000 26.595925 50.334046
 970100.000000 26.924496 52.139630
 970200.000000 27.122866 51.235391
 970300.000000 27.176057 51.281768
 970400.000000 27.289574 51.528573
 970500.000000 27.308239 51.558277
 970600.000000 26.905220 52.518285
 970700.000000 26.917366 52.477943
 970800.000000 27.213190 53.146081
 970900.000000 27.180708 52.921642
 971000.000000 26.927034 52.445101
 971100.000000 26.950162 54.357239
 971200.000000 27.100438 53.787534
 971300.000000 27.161913 53.791087
 971400.000000 27.064997 53.861693
 971500.000000 27.042195 53.939219
 971600.000000 27.169824 55.430548
 971700.000000 27.440875 53.435398
 971800.000000 27.578139 51.955784
 971900.000000 27.620531 51.640858
 972000.000000 27.534256 52.372307
 972100.000000 27.622160 53.446305
 972200.000000 27.704473 52.713057
 972300.000000 27.367155 55.626835
 972400.000000 26.984014 56.161013
 972500.000000 26.966267 56.178691
 972600.000000 27.438100 55.368783
 972700.000000 27.691256 52.816497
 972800.000000 27.508400 54.681068
 972900.000000 27.337562 56.063947
 973000.000000 27.210933 56.741881
 973100.000000 27.337157 57.704336
 973200.000000 27.581249 54.245847
 973300.000000 27.577160 54.304522
 973400.000000 27.390381 57.075641
 973500.000000 27.429849 56.535998
 973600.000000 27.756944 52.907578
 973700.000000 27.737338 53.144224
 973800.000000 27.677886 53.978410
 973900.000000 27.771494 52.741789
 974000.000000 27.469420 57.906411
 974100.000000 27.136363 60.269952
 974200.000000 26.620389 53.701637
 974300.000000 26.485283 52.140264
 974400.000000 26.646322 54.089919
 974500.000000 26.596521 53.379965
 974600.000000 26.542523 54.680420
 974700.000000 26.343473 50.816887
 974800.000000 25.814964 36.441274
 974900.000000 25.601198 32.508931
 975000.000000 25.600757 32.498921
 975100.000000 25.135417 21.161516
 975200.000000 25.218023 22.921367
 975300.000000 25.231335 23.262154
 975400.000000 25.104508 20.680689
 975500.000000 25.156842 21.553790
 975600.000000 25.032414 21.654007
 975700.000000 25.371740 28.675888
 975800.000000 25.337935 27.757537
 975900.000000 25.258311 25.752787
 976000.000000 25.427034 30.222511
 976100.000000 25.137039 23.876280
 976200.000000 25.002691 21.618145
 976300.000000 25.014878 21.733923
 976400.000000 25.150251 24.192222
 976500.000000 25.188825 25.181861
 976600.000000 25.215524 27.898500
 976700.000000 25.143394 25.975599
 976800.000000 25.206933 27.668294
 976900.000000 25.128124 25.579973
 977000.000000 24.853726 22.600332
 977100.000000 25.052557 25.020914
 977200.000000 25.256883 29.256660
 977300.000000 25.170484 27.258436
 977400.000000 25.201514 27.960753
 977500.000000 25.161091 27.052659
 977600.000000 25.201335 29.916461
 977700.000000 25.145535 28.712812
 977800.000000 25.278179 31.446626
 977900.000000 25.462829 34.625899
 978000.000000 25.669104 37.056105
 978100.000000 25.986141 40.312293
 978200.000000 25.993277 40.419300
 978300.000000 25.879130 39.466418
 978400.000000 26.210992 46.544161
 978500.000000 25.983227 40.270611
 978600.000000 25.835690 40.943498
 978700.000000 26.062218 43.666582
 978800.000000 25.979263 42.215393
 978900.000000 26.006467 42.622295
 979000.000000 26.043301 43.280378
 979100.000000 25.903019 42.957281
 979200.000000 25.887428 42.746808
 979300.000000 26.034747 45.114681
 979400.000000 26.176050 48.180447
 979500.000000 26.006753 44.593754
 979600.000000 25.928620 45.172925
 979700.000000 25.979209 46.095436
 979800.000000 25.775349 42.420293
 979900.000000 25.903398 44.712028
 980000.000000 26.035012 47.099852
 980100.000000 25.858519 45.253961
 980200.000000 25.661326 40.652863
 980300.000000 25.498386 36.820911
 980400.000000 25.455255 35.782475
 980500.000000 25.107402 27.912805
 980600.000000 24.870174 26.118594
 980700.000000 24.979811 27.213263
 980800.000000 25.036535 28.335492
 980900.000000 24.971987 27.081635
 981000.000000 25.047022 28.563922
 981100.000000 25.190908 33.182428
 981200.000000 25.537809 38.056259
 981300.000000 25.571554 38.764009
 981400.000000 25.457087 36.498222
 981500.000000 25.462659 36.597650
 981600.000000 25.553662 40.189229
 981700.000000 25.583955 40.692450
 981800.000000 25.673571 42.121092
 981900.000000 25.847652 45.305555
 982000.000000 25.892502 46.258256
 982100.000000 25.868246 47.723557
 982200.000000 25.753671 45.040861
 982300.000000 25.665450 43.039413
 982400.000000 25.660560 42.932815
 982500.000000 25.722563 44.319497
 982600.000000 25.373238 37.511344
 982700.000000 25.232205 34.807009
 982800.000000 25.314123 36.301243
 982900.000000 25.411747 38.390398
 983000.000000 25.467225 39.767833
 983100.000000 25.470883 41.862086
 983200.000000 25.473490 41.929102
 983300.000000 25.532695 43.393776
 983400.000000 25.312122 37.742754
 983500.000000 25.188305 34.732690
 983600.000000 25.221757 37.526914
 983700.000000 25.254827 38.244739
 983800.000000 25.158667 35.964302
 983900.000000 24.830351 27.674263
 984000.000000 25.035615 32.199982
 984100.000000 24.897740 30.075792
 984200.000000 24.937462 31.107205
 984300.000000 24.842870 29.027812
 984400.000000 24.854140 29.205129
 984500.000000 24.928767 30.864500
 984600.000000 24.773528 29.836639
 984700.000000 24.950253 33.467861
 984800.000000 24.727005 29.460791
 984900.000000 24.740908 29.550990
 985000.000000 24.958494 33.704876
 985100.000000 24.857114 32.889053
 985200.000000 24.947833 35.395882
 985300.000000 24.978689 36.283173
 985400.000000 24.846739 32.635193
 985500.000000 24.698319 30.179204
 985600.000000 24.764766 32.890974
 985700.000000 24.860919 34.420422
 985800.000000 24.824258 33.757564
 985900.000000 25.100901 39.371029
 986000.000000 25.293887 40.783262
 986100.000000 25.648858 46.434465
 986200.000000 25.924323 50.274509
 986300.000000 26.132309 51.810520
 986400.000000 26.328751 52.990632
 986500.000000 26.379313 53.422121
 986600.000000 26.376988 55.401429
 986700.000000 26.554647 56.416257
 986800.000000 26.534546 56.336808
 986900.000000 26.671223 57.078615
 987000.000000 26.656140 56.962031
 987100.000000 26.743136 59.580555
 987200.000000 26.707535 59.333962
 987300.000000 26.515783 57.823433
 987400.000000 26.622780 58.713077
 987500.000000 26.783084 59.840710
 987600.000000 26.819756 62.006625
 987700.000000 26.818105 62.001454
 987800.000000 26.930577 61.844485
 987900.000000 27.041159 61.139089
 988000.000000 26.968604 61.614909
 988100.000000 27.018811 63.214150
 988200.000000 27.192604 61.976002
 988300.000000 27.274631 61.741192
 988400.000000 27.252110 61.800333
 988500.000000 27.230658 61.857054
 988600.000000 27.384744 62.655324
 988700.000000 27.735749 54.064640
 988800.000000 27.913078 51.152261
 988900.000000 28.207671 43.619075
 989000.000000 28.705936 32.053234
 989100.000000 29.285863 19.174307
 989200.000000 29.698031 9.369275
 989300.000000 29.747401 8.114063
 989400.000000 30.194010 0.246679
 989500.000000 30.208566 0.202010
 989600.000000 29.977020 3.391527
 989700.000000 29.968525 3.500671
 989800.000000 29.979067 3.366379
 989900.000000 29.797534 6.993786
 990000.000000 29.586216 11.846960
 990100.000000 29.587987 13.811048
 990200.000000 29.564641 14.270879
 990300.000000 29.394873 17.456431
 990400.000000 29.241514 20.785798
 990500.000000 29.085229 23.887863
 990600.000000 28.934009 28.781484
 990700.000000 28.792396 32.163055
 990800.000000 28.908845 29.322238
 990900.000000 29.093756 25.722311
 991000.000000 29.123031 25.129352
 991100.000000 29.400276 18.684058
 991200.000000 29.593504 13.895586
 991300.000000 29.867737 6.055503
 991400.000000 30.067644 2.737029
 991500.000000 30.215183 2.193263
 991600.000000 29.891734 5.961375
 991700.000000 29.794171 8.459351
 991800.000000 29.985213 4.594016
 991900.000000 29.851093 6.900858
 992000.000000 29.813732 7.900291
 992100.000000 30.057338 5.221105
 992200.000000 30.097611 4.983676
 992300.000000 29.976928 6.100378
 992400.000000 29.926080 7.028773
 992500.000000 29.742590 11.856071
 992600.000000 29.649455 15.780717
 992700.000000 29.331623 21.247531
 992800.000000 29.366369 20.247354
 992900.000000 29.448651 18.359348
 993000.000000 29.378331 19.926590
 993100.000000 29.516870 18.920544
 993200.000000 29.487100 19.461767
 993300.000000 29.411313 21.092615
 993400.000000 29.407329 21.189682
 993500.000000 29.556408 18.252140
 993600.000000 29.596356 19.541150
 993700.000000 29.518596 20.854977
 993800.000000 29.461408 21.756906
 993900.000000 29.429260 22.302949
 994000.000000 29.491382 21.277875
 994100.000000 29.290647 26.361291
 994200.000000 29.111727 28.682741
 994300.000000 28.825367 32.017252
 994400.000000 28.649403 35.841948
 994500.000000 28.509957 38.458060
 994600.000000 28.099867 46.770432
 994700.000000 28.149642 45.545070
 994800.000000 28.271186 43.331894
 994900.000000 28.229126 43.964046
 995000.000000 28.199034 44.503104
 995100.000000 28.236869 45.802024
 995200.000000 28.233513 45.862292
 995300.000000 28.235551 45.825660
 995400.000000 28.353097 43.867146
 995500.000000 28.432388 42.541826
 995600.000000 28.728202 35.934521
 995700.000000 28.913500 30.903901
 995800.000000 28.941524 30.451618
 995900.000000 28.966497 30.110155
 996000.000000 28.958238 30.216578
 996100.000000 28.778622 35.604178
 996200.000000 28.568852 41.588727
 996300.000000 28.768839 35.856965
 996400.000000 28.891110 33.214835
 996500.000000 28.922379 32.719865
 996600.000000 28.653436 39.964333
 996700.000000 28.687366 39.148400
 996800.000000 28.717809 38.444373
 996900.000000 28.670593 39.548453
 997000.000000 28.859737 35.686022
 997100.000000 29.059697 33.717761
 997200.000000 29.145624 31.438064
 997300.000000 29.299621 27.190688
 997400.000000 29.479710 23.571546
 997500.000000 29.361034 25.762959
 997600.000000 29.548959 23.611830
 997700.000000 29.659332 20.177847
 997800.000000 30.000494 6.902376
 997900.000000 30.135717 5.139806
 998000.000000 30.167910 4.912001
 998100.000000 30.202037 6.647293
 998200.000000 30.141041 7.082575
 998300.000000 30.005132 8.239327
 998400.000000 29.876541 11.499150
 998500.000000 29.997897 8.351191
 998600.000000 29.918130 11.996064
 998700.000000 29.856558 13.789395
 998800.000000 30.004277 10.251094
 998900.000000 29.993057 10.429858
 999000.000000 29.992517 10.438787
 999100.000000 29.901116 14.250040
 999200.000000 29.947589 13.248538
 999300.000000 29.851997 15.499496
 999400.000000 29.906098 14.133992
 999500.000000 30.003051 12.267186
 999600.000000 29.948420 15.158888
 999700.000000 30.077599 13.010997
 999800.000000 30.280682 7.919566
 999900.000000 30.586575 0.973106
 1000000.000000 30.481243 2.510353
