# Supplementary material for: Finite-Temperature Evolution of Frenkel Defects in Hybrid Perovskites: Healing and Lead-Methylammonium Antisite Pairs
Source: ACS Appl Mater Interfaces. 2026 Apr 9;18(15):22071–80. doi: 10.1021/acsami.6c02743 (PMC13107386; doi:10.1021/acsami.6c02743)
Supplement: Supplementary file 2 [file am6c02743_si_002.zip › supporting/fig1-3/iodine/healing/log.lammps]

LAMMPS (22 Dec 2022)
#unita' di misura
units       real

#condizioni periodiche
boundary p p p

#considera sia i contributi bonding che non bonding nel potenziale
atom_style  full

#usa un potenziale ibrido: lennard jones e coulombiano e buckingham
# cutoff
# vari contributi bonding

pair_style   hybrid lj/charmm/coul/long 9.9 10. buck/coul/long 9.9 10.
bond_style      harmonic
angle_style     harmonic
special_bonds   amber
dihedral_style  charmm

#uso la particle-particle particle-mesh per risolvere lo spazio K
kspace_style pppm 1.0e-4
kspace_modify diff ad

#leggo le posizioni e i valori iniziali dal data o da un restart
read_data    dlpoly2lammps.data
Reading data file ...
  orthogonal box = (0 0 0) to (36.3576 34.1482 49.2956)
  2 by 1 by 3 MPI processor grid
  reading atoms ...
  3072 atoms
  scanning bonds ...
  4 = max bonds/atom
  scanning angles ...
  6 = max angles/atom
  scanning dihedrals ...
  9 = max dihedrals/atom
  reading bonds ...
  1792 bonds
  reading angles ...
  3072 angles
  reading dihedrals ...
  2304 dihedrals
Finding 1-2 1-3 1-4 neighbors ...
  special bond factors lj:    0        0        0.5     
  special bond factors coul:  0        0        0.8333333333333334
     4 = max # of 1-2 neighbors
     3 = max # of 1-3 neighbors
     6 = max # of 1-4 neighbors
     7 = max # of special neighbors
  special bonds CPU = 0.000 seconds
  read_data CPU = 0.052 seconds

#read data from a  restart file
#read_restart  restart

#read nonbonding from a file
include dlpoly2lammps.nonbonding
 pair_coeff           1           3 lj/charmm/coul/long   1.4000000000000000E-002   2.2645400000000002
 pair_coeff           2           3 lj/charmm/coul/long   5.7400000000000000E-002   2.7500000000000000
 pair_coeff           3           3 lj/charmm/coul/long   1.5699999999999999E-002   1.0690999999999999
 pair_coeff           3           4 lj/charmm/coul/long   5.1700000000000003E-002   2.1595000000000000
 pair_coeff           4           4 lj/charmm/coul/long  0.17000000000000001        3.2500000000000000
 pair_coeff           3           5 lj/charmm/coul/long   4.1399999999999999E-002   2.2343999999999999
 pair_coeff           4           5 lj/charmm/coul/long  0.13639999999999999        3.3248000000000002
 pair_coeff           5           5 lj/charmm/coul/long  0.10940000000000000        3.3997000000000002
 pair_coeff           1           6 lj/charmm/coul/long   1.4000000000000000E-002   2.7099899999999999
 pair_coeff           2           6 lj/charmm/coul/long   5.7400000000000000E-002   3.1000000000000001
 pair_coeff           3           6 lj/charmm/coul/long   1.5699999999999999E-002   1.5145000000000000
 pair_coeff           4           6 lj/charmm/coul/long   5.1700000000000003E-002   2.6050000000000000
 pair_coeff           5           6 lj/charmm/coul/long   4.1399999999999999E-002   2.6798000000000002
 pair_coeff           6           6 lj/charmm/coul/long   1.5699999999999999E-002   1.9600000000000000
 pair_coeff           1           1 buck/coul/long   70359906.629702002       0.13125800000000001        0.0000000000000000
 pair_coeff           1           2 buck/coul/long   103496.13301000001       0.32173700000000000        0.0000000000000000
 pair_coeff           2           2 buck/coul/long   22793.338582000000       0.48221700000000001        696.94954199999995
 pair_coeff           1           4 buck/coul/long   32690390.937995002       0.15094700000000000        0.0000000000000000
 pair_coeff           2           4 buck/coul/long   112936.71421300001       0.34242600000000001        0.0000000000000000
 pair_coeff           1           5 buck/coul/long   32690390.937995002       0.15094700000000000        0.0000000000000000
 pair_coeff           2           5 buck/coul/long   112936.71421300001       0.34242600000000001        0.0000000000000000

#example
#pair_coeff  4 6   lj/charmm/coul/long    0.0574     3.10000
#pair_coeff  1 5   buck/coul/long    32690390.937995   0.150947     0.000000

# definisco il time step
timestep    1.0

#definisco quali informazioni sull'energia stampare in output (multi mette di tutto un po')
#thermo_style    multi
thermo_style custom step temp etotal pe
thermo_modify format float %.10f

#decido ogni quanti step stampare le informazioni sull-energia
thermo      100

#decido ogni quanto e dove salvare il restart (cosi alterno i restart su due file)  ###################
restart 1000 restart.a restart.b


group frozen id 0 #blocks the first atom otherwise modify it
0 atoms in group frozen
group free   subtract all frozen
3072 atoms in group free

velocity frozen set 0. 0. 0.
fix 0 frozen setforce 0. 0. 0.
fix 00 all momentum 1 linear 1 1 1 angular

dump 2 all dcd 1000 trajcg.dcd
dump_modify 2 unwrap yes


fix 000 free npt temp 1.0 300 100 iso 1.0 1.0 500  #box/relax aniso 1.0

           run 200000  #run per 0.2 ns
PPPM initialization ...
  using 12-bit tables for long-range coulomb (../kspace.cpp:342)
  G vector (1/distance) = 0.27218941
  grid = 24 24 32
  stencil order = 5
  estimated absolute RMS force accuracy = 0.035722058
  estimated relative force accuracy = 0.00010757592
  using double precision KISS FFT
  3d grid and FFT values/proc = 10013 3456
Generated 0 of 15 mixed pair_coeff terms from geometric mixing rule
Neighbor list info ...
  update: every = 1 steps, delay = 0 steps, check = yes
  max neighbors/atom: 2000, page size: 100000
  master list distance cutoff = 12
  ghost atom cutoff = 12
  binsize = 6, bins = 7 6 9
  3 neighbor lists, perpetual/occasional/extra = 3 0 0
  (1) pair lj/charmm/coul/long, perpetual, skip from (3)
      attributes: half, newton on
      pair build: skip
      stencil: none
      bin: none
  (2) pair buck/coul/long, perpetual, skip from (3)
      attributes: half, newton on
      pair build: skip
      stencil: none
      bin: none
  (3) neighbor class addition, perpetual
      attributes: half, newton on
      pair build: half/bin/newton
      stencil: half/bin/3d
      bin: standard
Per MPI rank memory allocation (min/avg/max) = 13.7 | 13.86 | 14.15 Mbytes
   Step          Temp          TotEng         PotEng    
         0  0.0000000000 -183096.8439473126 -183096.8439473126
       100  0.2388789182 -183098.5839447856 -183100.7706585664
       200  0.2699117514 -183097.7281820645 -183100.1989724998
       300  0.1543549848 -183095.8534017945 -183097.2663777695
       400  0.3506549503 -183095.3446408528 -183098.5545599942
       500  0.4165627779 -183093.0767917171 -183096.8900355717
       600  0.4056482092 -183090.3806688850 -183094.0940000396
       700  0.6457767173 -183089.8476674110 -183095.7591511768
       800  0.7401399056 -183084.9176518434 -183091.6929426193
       900  0.9088405900 -183083.9684950978 -183092.2880833544
      1000  1.1036440999 -183078.9785376932 -183089.0813704603
      1100  1.3426275336 -183074.6868579416 -183086.9773612313
      1200  1.5760565757 -183066.7123881326 -183081.1397166679
      1300  2.1259808815 -183061.8470044456 -183081.3083772865
      1400  2.3616087498 -183053.9974004203 -183075.6157267104
      1500  2.3042842999 -183047.8406244962 -183068.9341988934
      1600  2.9389042937 -183040.3839481922 -183067.2868769534
      1700  4.0744977663 -183034.4871568030 -183071.7853850511
      1800  2.4784822933 -183033.2504110531 -183055.9386056690
      1900  3.9339529851 -183032.7502988474 -183068.7619706584
      2000  4.7851311771 -183025.3802358685 -183069.1836504428
      2100  3.1995012823 -183025.8420546779 -183055.1305059060
      2200  4.0816979015 -183021.2228831436 -183058.5870219160
      2300  5.1714357809 -183014.7308121475 -183062.0704852032
      2400  4.4974401235 -183012.2571640795 -183053.4270352825
      2500  3.9550461168 -183017.0676550051 -183053.2724147710
      2600  5.5218469907 -183008.4883873595 -183059.0357483400
      2700  4.4876413425 -183011.8282442610 -183052.9084167600
      2800  4.6809110343 -183004.0416768140 -183046.8910531488
      2900  5.9571376642 -182999.2541764317 -183053.7862176913
      3000  4.8013987285 -183002.7036845894 -183046.6560134299
      3100  5.2767685599 -183000.6531394463 -183048.9570358889
      3200  5.7917647556 -182989.8400397972 -183042.8582462612
      3300  5.5265938117 -182988.3935345488 -183038.9843482500
      3400  7.0765405019 -182985.8585496224 -183050.6376802003
      3500  5.7817685263 -182986.9992077675 -183039.9259080719
      3600  6.0318942565 -182983.7289673010 -183038.9453354646
      3700  7.4691085185 -182977.0420231029 -183045.4147478679
      3800  7.3901687229 -182970.5456283929 -183038.1957329269
      3900  6.5943570791 -182976.4999207194 -183036.8651116193
      4000  6.9299226004 -182977.1686141437 -183040.6055945305
      4100  7.3100051523 -182973.4922447864 -183040.4085265715
      4200  7.5363952406 -182963.9384609108 -183032.9271328822
      4300  6.4979962088 -182962.8385223404 -183022.3216193136
      4400  9.5373579996 -182958.6910430091 -183045.9966634688
      4500  6.7928059876 -182961.3385571786 -183023.5203628142
      4600  6.3258649563 -182956.0680164299 -183013.9754122702
      4700  9.1561044684 -182950.0281166730 -183033.8437165108
      4800  8.2253077501 -182947.4269131391 -183022.7219368373
      4900  8.7375312588 -182947.4486713528 -183027.4326237084
      5000  7.9840442203 -182951.6019219456 -183024.6884029671
      5100  8.3047744831 -182943.2125751695 -183019.2350427183
      5200  10.1695682336 -182933.5728525933 -183026.6657683128
      5300  9.1981555525 -182934.8688031659 -183019.0693414734
      5400  9.2584203574 -182931.1932782271 -183015.9454846361
      5500  10.1791959191 -182930.9296788356 -183024.1107270399
      5600  9.8385421710 -182930.0649552372 -183020.1276359815
      5700  8.4245693063 -182924.9093655703 -183002.0284430363
      5800  10.7877803746 -182923.5522181991 -183022.3042896877
      5900  11.7499269680 -182916.5635546914 -183024.1231811979
      6000  7.6169789851 -182920.4971644341 -182990.2235054552
      6100  10.5484129336 -182914.3047091108 -183010.8655948485
      6200  12.2374654575 -182907.7237178043 -183019.7463046329
      6300  8.1412889071 -182907.8501469023 -182982.3760564264
      6400  10.0523518755 -182905.2188778634 -182997.2387871094
      6500  13.1770944525 -182898.5479276153 -183019.1719418425
      6600  9.2690215117 -182907.6772069507 -182992.5264570437
      6700  11.4923770263 -182898.1851761642 -183003.3871730779
      6800  9.7326952235 -182893.2587607975 -182982.3525114222
      6900  12.6712950655 -182882.5892756575 -182998.5831680719
      7000  11.2976510374 -182890.2621037735 -182993.6815658095
      7100  9.5118889926 -182891.2685717544 -182978.3410472012
      7200  11.9088042602 -182887.7756985669 -182996.7896985565
      7300  13.2461368269 -182880.1465285859 -183001.4025613799
      7400  12.3298385417 -182870.9159373764 -182983.7841136681
      7500  10.5326047716 -182880.8466007597 -182977.2627775125
      7600  11.4289843996 -182875.4867557558 -182980.1084522759
      7700  14.6927090660 -182856.1488048126 -182990.6468577635
      7800  8.7448975733 -182876.4381792526 -182956.4895633491
      7900  12.8982938683 -182861.6255956577 -182979.6974504726
      8000  14.3126084714 -182858.2461518626 -182989.2647382515
      8100  9.2524261434 -182871.1049421626 -182955.8022771316
      8200  12.7749406507 -182851.9822279857 -182968.9248991005
      8300  16.6845335747 -182840.4156140694 -182993.1469633469
      8400  11.5439566012 -182858.9699672183 -182964.6441270504
      8500  12.0171872419 -182855.7209034747 -182965.7270486128
      8600  15.5318721329 -182844.3260694885 -182986.5058779350
      8700  14.5962142842 -182835.6554312929 -182969.2701644821
      8800  13.0213788109 -182828.7583842051 -182947.9569669127
      8900  15.8250964516 -182834.0331714707 -182978.8971751705
      9000  14.8468320486 -182845.0188998895 -182980.9278050515
      9100  13.4941573111 -182839.7547321522 -182963.2811612410
      9200  14.9209656401 -182829.5749227944 -182966.1624518699
      9300  16.4036181406 -182823.3011104254 -182973.4609408113
      9400  14.7795249579 -182827.8032316553 -182963.0960031552
      9500  13.9177949571 -182817.8770436996 -182945.2814804641
      9600  16.1848094065 -182813.2823059771 -182961.4391464054
      9700  15.2462849230 -182822.5439288159 -182962.1094526190
      9800  15.4836194128 -182808.5002705863 -182950.2383703674
      9900  15.9673681118 -182794.3953119370 -182940.5616800408
     10000  16.4446651995 -182814.0145407998 -182964.5501187401
     10100  15.9673072042 -182816.1700796080 -182962.3358901597
     10200  15.2054588035 -182804.5248197086 -182943.7166184509
     10300  15.2744527465 -182805.7973992997 -182945.6207732648
     10400  18.6831104997 -182783.8043697361 -182954.8308274156
     10500  17.9030276161 -182783.3403684739 -182947.2258946539
     10600  14.7199560339 -182807.7823337397 -182942.5298072788
     10700  18.2948318815 -182792.2075766813 -182959.6797056183
     10800  19.8511605678 -182780.4656198090 -182962.1844868470
     10900  13.5389321014 -182790.2847495569 -182914.2210501056
     11000  18.6378672022 -182768.4631810678 -182939.0754785410
     11100  18.8336790006 -182774.5649632139 -182946.9697351385
     11200  15.5338151193 -182783.9390178425 -182926.1366125177
     11300  16.5908009757 -182767.5838124483 -182919.4571271726
     11400  19.6711109761 -182766.6157290578 -182946.6864099503
     11500  16.8678674982 -182778.5625064750 -182932.9721068936
     11600  16.8496723254 -182760.8984920063 -182915.1415325817
     11700  16.4195261224 -182754.6678477465 -182904.9733008746
     11800  20.1156171027 -182737.4760613105 -182921.6157813629
     11900  18.9344749122 -182748.6532480312 -182921.9807125512
     12000  15.6696812278 -182768.4228785213 -182911.8642007466
     12100  18.3275775869 -182762.2380498249 -182930.0099351643
     12200  19.2559115157 -182746.4682754448 -182922.7381923829
     12300  20.6868648115 -182733.2624348757 -182922.6313951065
     12400  19.7024360435 -182738.1582237925 -182918.5156564715
     12500  17.4200782101 -182746.1490690290 -182905.6136436687
     12600  21.4359958916 -182725.7575077033 -182921.9840645309
     12700  19.0576705999 -182729.4168453152 -182903.8720514966
     12800  20.3905740675 -182731.9242964727 -182918.5809911847
     12900  20.0319481837 -182729.4075668476 -182912.7813759539
     13000  18.3828873370 -182731.5021011466 -182899.7802956804
     13100  18.8851697219 -182730.8139544419 -182903.6900759137
     13200  23.1834035808 -182703.2582072208 -182915.4806522710
     13300  20.6278909407 -182716.2400718192 -182905.0691812470
     13400  17.2916398946 -182725.5735392972 -182883.8623809057
     13500  24.0354108430 -182705.7651591774 -182925.7869363555
     13600  20.9364540597 -182719.1018483145 -182910.7555654114
     13700  19.1854801505 -182721.7335094122 -182897.3586928674
     13800  20.6668669457 -182697.0179199587 -182886.2038183730
     13900  24.9557386090 -182677.4881073709 -182905.9346271917
     14000  24.8927498336 -182685.9126049260 -182913.7825212349
     14100  17.3966655921 -182711.6104883670 -182870.8607423172
     14200  22.5891466779 -182698.8527847588 -182905.6353619105
     14300  24.0571170346 -182683.3582180701 -182903.5786951945
     14400  19.3558386030 -182681.9123541260 -182859.0970103823
     14500  24.0603503460 -182675.6645448515 -182895.9146199271
     14600  23.2944994421 -182685.7806322328 -182899.0200563142
     14700  20.5537996998 -182686.1828214819 -182874.3336946767
     14800  21.9948667876 -182672.6316065326 -182873.9741053574
     14900  24.1726210551 -182656.9210527437 -182878.1988614877
     15000  23.7437377557 -182661.8875007250 -182879.2392827263
     15100  21.4618330803 -182686.2143170424 -182882.6773892431
     15200  21.9548107640 -182676.6211183468 -182877.5969416209
     15300  25.1861940797 -182652.4549495995 -182883.0110743928
     15400  26.0103457079 -182647.7304094616 -182885.8308740237
     15500  23.6420293707 -182662.1654849691 -182878.5862215317
     15600  25.0123707819 -182664.5715222217 -182893.5364567850
     15700  23.5815403348 -182658.5158825073 -182874.3828983423
     15800  23.2557643694 -182634.1456638052 -182847.0305044105
     15900  27.4112223782 -182628.1124383807 -182879.0366227711
     16000  26.2272466197 -182639.7561304895 -182879.8421206748
     16100  21.0332521873 -182650.7852859145 -182843.3250996213
     16200  26.9151844981 -182638.1144270623 -182884.4978471346
     16300  26.0264144507 -182633.3222563273 -182871.5698152482
     16400  25.1655061418 -182620.1838120324 -182850.5505580418
     16500  25.5530842460 -182627.7625967900 -182861.6772589905
     16600  25.4584630300 -182629.8743922142 -182862.9228854013
     16700  24.6827486207 -182625.2111506407 -182851.1587016366
     16800  24.2485369303 -182621.7316071832 -182843.7043549849
     16900  27.0044588487 -182604.8327526733 -182852.0333961920
     17000  27.6668415898 -182602.3130156177 -182855.5771555672
     17100  25.4578605053 -182617.6002560616 -182850.6432336967
     17200  28.6453053701 -182605.7045865030 -182867.9256501039
     17300  25.5781494591 -182610.5857650394 -182844.7298758960
     17400  29.3489415838 -182594.5285344461 -182863.1907315576
     17500  25.7711394325 -182602.7154867017 -182838.6262408334
     17600  27.0466944905 -182601.8357067566 -182849.4229781983
     17700  29.5660782094 -182589.6813966152 -182860.3312770895
     17800  23.8077125654 -182599.0623899350 -182816.9998016732
     17900  28.1574719098 -182587.2554633261 -182845.0108664231
     18000  31.0388590399 -182579.4983410882 -182863.6301569391
     18100  25.9164278965 -182591.4948803387 -182828.7356149009
     18200  27.4668879915 -182583.3693833709 -182834.8031345523
     18300  29.3004963948 -182566.1764672311 -182834.3951938048
     18400  31.0140682872 -182556.4346211790 -182840.3395008016
     18500  28.5709121326 -182571.1041680400 -182832.6442309114
     18600  28.3600814188 -182572.1500287691 -182831.7601330202
     18700  30.7278716867 -182578.8831910742 -182860.1682076511
     18800  27.5744850862 -182584.1412044438 -182836.5599067100
     18900  27.8244028527 -182555.9387467031 -182810.6452131148
     19000  33.0444238176 -182558.7581466143 -182861.2490381434
     19100  28.0880762359 -182575.5846942277 -182832.7048446302
     19200  28.1376793937 -182554.0274354233 -182811.6016564886
     19300  28.6111839413 -182550.9956733818 -182812.9043871143
     19400  30.9682512545 -182539.9389635466 -182823.4244309521
     19500  33.0134841499 -182523.5215859589 -182825.7292536768
     19600  28.8172446308 -182547.2306880672 -182811.0256952943
     19700  30.2892197082 -182544.0235245616 -182821.2930912465
     19800  32.6270250842 -182532.5496916822 -182831.2196869630
     19900  27.6676585114 -182542.5086295081 -182795.7802476132
     20000  31.6823298263 -182524.0247916895 -182814.0469826584
     20100  31.4138511573 -182516.6490318678 -182804.2135509346
     20200  31.0639703728 -182519.7464663606 -182804.1081530513
     20300  32.0026069001 -182523.9501062993 -182816.9041352733
     20400  31.1017117610 -182524.8450922720 -182809.5522661845
     20500  34.1469876439 -182510.4351976321 -182823.0190330311
     20600  30.3911552709 -182515.5067955494 -182793.7094872730
     20700  32.3465154851 -182514.4900986773 -182810.5922901079
     20800  34.7645750749 -182504.3138647457 -182822.5511372756
     20900  29.2570142754 -182513.4286618287 -182781.2493501394
     21000  32.1201067541 -182506.3687672713 -182800.3983978586
     21100  36.0926382321 -182487.5443667877 -182817.9388193200
     21200  31.4333908380 -182497.9867989707 -182785.7301855963
     21300  29.9765975217 -182510.5620160255 -182784.9698180619
     21400  34.9460831152 -182495.5606220138 -182815.4594314268
     21500  30.9977755432 -182490.3255586830 -182774.0812934250
     21600  32.6090185234 -182482.9827900304 -182781.4879520357
     21700  36.5797439059 -182473.0292033320 -182807.8826541617
     21800  32.7074682629 -182486.5597266537 -182785.9661042361
     21900  32.0991356776 -182490.2436909628 -182784.0813508974
     22000  34.3747847145 -182472.6531851359 -182787.3222903327
     22100  35.6962181171 -182476.3482775481 -182803.1138735245
     22200  29.2937773486 -182485.0690762219 -182753.2262961924
     22300  34.3099586660 -182463.5221775534 -182777.5978607151
     22400  36.1948944417 -182462.2812359717 -182793.6117487662
     22500  32.8488077846 -182467.9444560827 -182768.6446652099
     22600  34.4457656850 -182456.0743142969 -182771.3931840998
     22700  34.8167456569 -182465.6578366439 -182784.3726822114
     22800  34.9080537761 -182460.5635955087 -182780.1142817780
     22900  32.0535044685 -182451.1148766431 -182744.5348254017
     23000  37.6024482491 -182446.8550563932 -182791.0704119802
     23100  37.0535351641 -182453.6934295579 -182792.8839976241
     23200  31.8333703497 -182457.0390871376 -182748.4439132776
     23300  35.1982483490 -182446.5481936118 -182768.7553406371
     23400  38.3172829078 -182431.4774908114 -182782.2364912327
     23500  35.9683678417 -182432.7136314137 -182761.9705043843
     23600  36.1442998909 -182437.8196973688 -182768.6870642214
     23700  35.1710910467 -182431.5182147754 -182753.4767620177
     23800  36.3089254998 -182419.4911663962 -182751.8655272123
     23900  36.2571533506 -182422.8027330079 -182754.7031680670
     24000  36.5373247743 -182424.0732710900 -182758.5384143194
     24100  36.7378396784 -182430.1263603855 -182766.4270306146
     24200  35.7890194896 -182425.6546744846 -182753.2697805048
     24300  37.0639796187 -182405.8977222675 -182745.1838995777
     24400  37.4713492994 -182404.9948350847 -182748.0101020162
     24500  36.3983642524 -182406.7514744770 -182739.9445636864
     24600  36.9313518805 -182393.8199929359 -182731.8920869560
     24700  37.3051759274 -182395.4452331679 -182736.9393378079
     24800  40.0414582465 -182393.8840012971 -182760.4262194331
     24900  36.4268998796 -182400.8203156884 -182734.2746219593
     25000  36.2894209758 -182400.9665536325 -182733.1623687161
     25100  38.9550171438 -182384.3314925464 -182740.9283553152
     25200  39.6244363484 -182380.5021825635 -182743.2269540272
     25300  36.1879472769 -182396.0881645402 -182727.3550825178
     25400  38.8552655814 -182386.4598217459 -182742.1435519637
     25500  39.9516922379 -182374.0203891369 -182739.7408831562
     25600  37.4705681023 -182380.4302446439 -182723.4383604444
     25700  38.9159184738 -182371.9718770719 -182728.2108279699
     25800  41.1031149424 -182362.7916603381 -182739.0523557037
     25900  39.1393783595 -182367.5217000771 -182725.8062178895
     26000  38.6496499933 -182359.6807490647 -182713.4822602755
     26100  43.4225701294 -182358.2440084148 -182755.7371535041
     26200  38.9850691960 -182365.4767003838 -182722.3486616725
     26300  39.6800290339 -182354.2819721605 -182717.5156428282
     26400  40.4798620922 -182347.0190869945 -182717.5744835976
     26500  40.5868574921 -182337.3540361074 -182708.8888758411
     26600  40.7743034855 -182336.5623307107 -182709.8130637514
     26700  41.0761459773 -182352.1478683254 -182728.1616879597
     26800  40.5128050177 -182345.6991870518 -182716.5561454242
     26900  39.7461999057 -182339.2366070530 -182703.0760103588
     27000  41.3134586809 -182336.6044921748 -182714.7906883548
     27100  43.5806817173 -182324.2519874298 -182723.1924966940
     27200  41.4378932905 -182332.8687303983 -182712.1940094144
     27300  39.3545658092 -182338.1001236551 -182698.3544819418
     27400  42.5968678059 -182320.6220514004 -182710.5566615509
     27500  42.2102452824 -182319.0045548730 -182705.3999962835
     27600  39.9599401134 -182331.2996208375 -182697.0956164672
     27700  42.7128422176 -182319.4229917522 -182710.4192395145
     27800  42.9197389644 -182310.5174231737 -182703.4076177558
     27900  42.9787935564 -182312.0543758807 -182705.4851601941
     28000  42.1193084723 -182306.5503096159 -182692.1133093133
     28100  44.7739801962 -182295.3593298638 -182705.2233741459
     28200  43.8139128718 -182305.6849268066 -182706.7604498398
     28300  41.4363188228 -182309.1469013471 -182688.4577675798
     28400  43.3591841098 -182300.7839407249 -182697.6968459020
     28500  42.9891224839 -182293.0984436466 -182686.6237796605
     28600  43.8328709865 -182281.8481457108 -182683.0972126087
     28700  45.1720542040 -182281.8170150191 -182695.3250557042
     28800  44.2666749556 -182290.8128503312 -182696.0329881154
     28900  43.3686108215 -182292.8401702938 -182689.8393682276
     29000  43.6636888609 -182290.8540878631 -182690.5544501363
     29100  43.4583754525 -182279.5740274082 -182677.3949368481
     29200  45.1939083296 -182269.5977996536 -182683.3058944830
     29300  44.6944987544 -182279.9811542815 -182689.1176200676
     29400  43.2929134658 -182287.1921936378 -182683.4984528562
     29500  44.5284898509 -182277.4097002570 -182685.0265093080
     29600  43.2441769095 -182268.0501944827 -182663.9103159672
     29700  44.9995960077 -182255.5319084992 -182667.4612551859
     29800  45.9609976267 -182252.8815706943 -182673.6116528537
     29900  44.8824159248 -182258.8894958035 -182669.7461680826
     30000  45.4529766370 -182256.2793502869 -182672.3589739314
     30100  45.4211415148 -182248.2133289046 -182664.0015316863
     30200  47.4874444108 -182235.0442026397 -182669.7474819448
     30300  46.6413045903 -182243.9361386356 -182670.8937967716
     30400  45.9304030398 -182252.7346909105 -182673.1847081514
     30500  46.5424050123 -182241.9324563090 -182667.9847810156
     30600  46.6301974342 -182238.1719966204 -182665.0279790978
     30700  46.9968055341 -182237.8096834906 -182668.0216213202
     30800  46.7491883688 -182229.4242478229 -182657.3694813673
     30900  48.4684219158 -182214.6747131116 -182658.3579268743
     31000  45.9426877558 -182218.2599895568 -182638.8224619185
     31100  49.7271119656 -182213.2839576743 -182668.4893053207
     31200  48.1175514857 -182225.8761297923 -182666.3474518964
     31300  46.8827546306 -182227.3064362627 -182656.4743444048
     31400  47.3784782139 -182215.8863957614 -182649.5921911275
     31500  48.1531668675 -182201.2955871294 -182642.0929348485
     31600  49.1396251950 -182202.9603914410 -182652.7878454372
     31700  47.6189850402 -182212.1169147126 -182648.0243258401
     31800  48.6018160884 -182204.7970546224 -182649.7013676672
     31900  48.0395451693 -182202.4291071074 -182642.1863541136
     32000  47.6059904830 -182195.8438546527 -182631.6323127240
     32100  49.9891945436 -182187.6138543540 -182645.2183236527
     32200  49.3845530461 -182192.9624441667 -182645.0319842848
     32300  49.2072336338 -182195.5300721727 -182645.9764183929
     32400  48.7012240829 -182195.5754815944 -182641.3897821474
     32500  51.4240324170 -182172.8061342928 -182643.5452065704
     32600  49.0374500148 -182176.8046641087 -182625.6967995923
     32700  49.3322584130 -182181.4038487745 -182632.9946802832
     32800  50.0077012397 -182174.5757808446 -182632.3496616912
     32900  50.8209202756 -182162.0981580247 -182627.3163009514
     33000  49.4653923387 -182164.5254701918 -182617.3350186642
     33100  51.1057802146 -182159.9208449015 -182627.7466149843
     33200  51.4286806905 -182143.4762790575 -182614.2579019451
     33300  50.9225591302 -182146.7647275527 -182612.9132794319
     33400  51.0871415602 -182160.4854051748 -182628.1405557545
     33500  50.9618805478 -182165.4185597874 -182631.9270625840
     33600  51.2574804867 -182161.0891245258 -182630.3035691637
     33700  52.3196764439 -182145.2117448499 -182624.1496031526
     33800  52.7424454381 -182140.4707948196 -182623.2787091010
     33900  52.2066907743 -182145.0275608956 -182622.9311407335
     34000  51.3391131421 -182150.4608007339 -182620.4225162235
     34100  50.9917499273 -182132.3944568581 -182599.1763859752
     34200  52.9984856112 -182124.7871743807 -182609.9388977315
     34300  51.8577538830 -182134.2243351856 -182608.9337231104
     34400  50.7449500325 -182146.1113599186 -182610.6340660999
     34500  50.8711904029 -182140.5846494618 -182606.2629685348
     34600  52.4731886969 -182123.6173607511 -182603.9604806045
     34700  53.6007653032 -182116.7787087358 -182607.4437411393
     34800  52.1886540699 -182125.6843410817 -182603.4228117074
     34900  52.9743299414 -182124.4279355716 -182609.3585362861
     35000  52.2392608865 -182109.6136784322 -182587.8154072810
     35100  53.7341568132 -182100.9710013719 -182592.8571086838
     35200  52.9648337757 -182105.6867211527 -182590.5303933241
     35300  52.0237828748 -182117.0004386384 -182593.2296671880
     35400  53.4463276303 -182113.8698222556 -182603.1211217516
     35500  54.4708670350 -182093.5969524412 -182592.2269549722
     35600  53.6982584995 -182093.4964128446 -182585.0539045634
     35700  55.6950794899 -182089.6679029948 -182599.5044291725
     35800  53.5098836864 -182094.9393493754 -182584.7724453094
     35900  54.4565161911 -182091.9996728687 -182590.4983068036
     36000  56.8199974134 -182079.0314342985 -182599.1655352635
     36100  54.1607388101 -182076.1217206902 -182571.9127884662
     36200  54.5119912539 -182061.1839898997 -182560.1904463131
     36300  56.1439606160 -182051.5735514347 -182565.5191658129
     36400  55.4142315406 -182058.0152927930 -182565.2809178389
     36500  57.1039394013 -182070.1989885934 -182592.9323137281
     36600  53.5926130204 -182080.3441020326 -182570.9345078874
     36700  57.0936626501 -182066.1781600622 -182588.8174111216
     36800  55.1500579193 -182060.3407266149 -182565.1880884569
     36900  56.4105612902 -182046.2160094096 -182562.6021043990
     37000  58.1622616401 -182045.4159640016 -182577.8372425205
     37100  53.8463826667 -182057.6998372682 -182550.6132676365
     37200  56.1222516428 -182040.0224826577 -182553.7693716267
     37300  56.9825766940 -182041.0035304480 -182562.6258931483
     37400  57.1298535993 -182056.7865396324 -182579.7570850896
     37500  56.1200516257 -182065.5710127527 -182579.2977626165
     37600  55.8403785887 -182054.2287648694 -182565.3953688287
     37700  55.7308672654 -182036.8605461673 -182547.0246760631
     37800  58.5289170410 -182023.3610269524 -182559.1386938199
     37900  57.4882017885 -182024.7883560847 -182551.0392451127
     38000  57.4709579151 -182034.1713337281 -182560.2643711719
     38100  56.3947155068 -182048.1810869925 -182564.4221286087
     38200  56.3827665361 -182039.4484453741 -182555.5801053037
     38300  57.6153504984 -182024.0901633918 -182551.5049803135
     38400  57.5477617022 -182018.4251613922 -182545.2212659003
     38500  59.1263153562 -182014.1732390644 -182555.4195305313
     38600  59.2886559335 -182009.1006075868 -182551.8329756831
     38700  58.8601909370 -181999.7326637746 -182538.5428343010
     38800  59.2401531371 -181995.4411394833 -182537.7295096997
     38900  60.1808474789 -182010.4226927109 -182561.3222425823
     39000  58.7773693104 -182017.9789018799 -182556.0309176332
     39100  59.5125974753 -182007.4750306022 -182552.2573747247
     39200  59.6653264895 -181999.1648931812 -182545.3453290340
     39300  59.0202545793 -181983.7087497079 -182523.9841536464
     39400  59.7719802340 -181974.3683123373 -182521.5250637839
     39500  62.0258169140 -181969.0957309850 -182536.8842559030
     39600  60.2104507230 -181982.0696717071 -182533.2402116780
     39700  57.8839130435 -181996.8322795558 -182526.7055361871
     39800  59.7944076574 -181992.8596727107 -182540.2217263085
     39900  59.9526907805 -181981.7138535957 -182530.5248416120
     40000  60.2950177165 -181969.5182166282 -182521.4628885796
     40100  61.5181393675 -181964.3564690291 -182527.4976793348
     40200  59.9876790842 -181968.9742761423 -182518.1055494581
     40300  61.1763883886 -181967.3090156444 -182527.3218143652
     40400  61.7008201913 -181954.3955418940 -182519.2090248216
     40500  63.0771767920 -181935.8089942511 -182513.2217386307
     40600  62.3338240895 -181942.3945050838 -182513.0025485271
     40700  60.5538204531 -181952.2976067416 -182506.6113764557
     40800  60.9027756133 -181951.8913599947 -182509.3994888568
     40900  63.2848341518 -181949.1927677909 -182528.5064216935
     41000  60.5669639458 -181943.2550828203 -182497.6891689557
     41100  63.6213336852 -181932.7871416674 -182515.1811350670
     41200  62.8538376473 -181942.0353980979 -182517.4036808348
     41300  62.2016380661 -181942.5530188605 -182511.9510225011
     41400  64.7358113130 -181931.1315795607 -182523.7275765749
     41500  62.2872592316 -181937.7772334072 -182507.9590189901
     41600  63.8906724526 -181925.6775646514 -182510.5371033520
     41700  62.4885208558 -181914.5928791992 -182486.6170273084
     41800  63.7098679582 -181904.7816064136 -182487.9860485389
     41900  65.6020840077 -181900.7491141585 -182501.2750300354
     42000  62.3729409096 -181923.1849749842 -182494.1510964450
     42100  64.3076579303 -181917.4220241588 -182506.0986761368
     42200  64.5848509494 -181910.8241932120 -182502.0382888428
     42300  64.8703599187 -181902.8919450612 -182496.7196091157
     42400  65.8359536780 -181889.0120613393 -182491.6788360022
     42500  65.2292563495 -181884.6426114594 -182481.7556377257
     42600  66.1137850500 -181881.0028359581 -182486.2128977995
     42700  64.2707775469 -181898.8526039347 -182487.1916503880
     42800  63.0280248993 -181905.2896309695 -182482.2524355974
     42900  66.5877657013 -181895.2893320436 -182504.8382448381
     43000  63.9985552647 -181899.7411047492 -182485.5882100116
     43100  64.9332845497 -181878.9098699621 -182473.3135503463
     43200  67.3718325033 -181865.5548541403 -182482.2811674925
     43300  65.4786395293 -181870.5503922484 -182469.9462890169
     43400  67.4514943471 -181867.5209821894 -182484.9765254499
     43500  64.3926523781 -181886.7223041782 -182476.1770010830
     43600  64.4310431161 -181886.5880301333 -182476.3941584508
     43700  67.1776015104 -181874.4316037637 -182489.3799134645
     43800  65.5670635200 -181878.1243531804 -182478.3296891426
     43900  65.8792491256 -181870.5852333498 -182473.6483374697
     44000  65.9226343574 -181855.6569393723 -182459.1171948395
     44100  66.9192339438 -181844.8194448290 -182457.4026403431
     44200  68.9283240409 -181848.1933008970 -182479.1678431026
     44300  65.4593304078 -181861.7674931864 -182460.9866329498
     44400  66.9898832087 -181854.9803738812 -182468.2102975468
     44500  68.9429294450 -181839.6523275456 -182470.7605686083
     44600  66.5285101039 -181836.0038869968 -182445.0103700428
     44700  68.8788653214 -181810.2003140539 -182440.7221077945
     44800  66.9915868770 -181813.6749574898 -182426.9204766505
     44900  67.1624628764 -181822.7282753727 -182437.5380049937
     45000  68.2550994790 -181834.9793859465 -182459.7911849598
     45100  67.4491557866 -181847.5108205598 -182464.9449564796
     45200  67.5301272853 -181846.0686219022 -182464.2439764000
     45300  69.6566903892 -181820.0535376596 -182457.6955947010
     45400  68.9962868788 -181806.3350524783 -182437.9317311008
     45500  71.0281745806 -181802.6289406097 -182452.8256567389
     45600  68.7283037020 -181819.2710358566 -182448.4145783458
     45700  68.0110050078 -181827.5736972589 -182450.1510389662
     45800  69.2483062741 -181816.3763415230 -182450.2800227421
     45900  67.8560578923 -181803.7062627121 -182424.8652080403
     46000  69.4484513621 -181800.1032983537 -182435.8391212513
     46100  70.0011927614 -181801.2139749087 -182442.0096299759
     46200  67.8733864381 -181806.9029847329 -182428.2205567419
     46300  71.6062060009 -181794.4642309328 -182449.9522857954
     46400  72.4504067185 -181781.0195832672 -182444.2355086198
     46500  68.4408284821 -181782.3852724294 -182408.8972473042
     46600  72.9442095398 -181754.6257345999 -182422.3619643912
     46700  73.6312951274 -181761.8217867469 -182435.8476444976
     46800  70.3021092151 -181782.2583965069 -182425.8086611523
     46900  70.3752002805 -181786.9535903146 -182431.1729355184
     47000  70.8426822260 -181778.9398551091 -182427.4385616728
     47100  70.9512946212 -181764.2187001024 -182413.7116518810
     47200  72.9264093592 -181752.2417265069 -182419.8150122405
     47300  69.5874149052 -181758.8029824695 -182395.8108870435
     47400  69.9644815140 -181772.1148539523 -182412.5744517765
     47500  71.5165882109 -181787.2468701476 -182441.9145576961
     47600  68.4929012225 -181793.6946391940 -182420.6832914575
     47700  71.0125892627 -181767.3487025769 -182417.4027496515
     47800  73.6944787462 -181756.1127559598 -182430.7170008324
     47900  72.1667417845 -181756.1016231701 -182416.7208605238
     48000  73.1817915405 -181740.9743366095 -182410.8854081107
     48100  72.6779381535 -181724.4224217696 -182389.7211852745
     48200  74.1996129279 -181715.2583523754 -182394.4866297267
     48300  75.8932439170 -181728.2897824974 -182423.0216725201
     48400  69.6634891512 -181737.2716039522 -182374.9758973214
     48500  75.1182417397 -181724.1189087983 -182411.7563764503
     48600  73.3891155481 -181733.0527531186 -182404.8616826136
     48700  72.0766543362 -181724.4934772981 -182384.2880480540
     48800  77.2797225562 -181706.0208122251 -182413.4446215248
     48900  73.8244894521 -181720.5328068047 -182396.3271784765
     49000  72.0571247795 -181721.7109095670 -182381.3267054391
     49100  76.4625758746 -181702.2731527321 -182402.2167460173
     49200  74.8738728698 -181704.3492367019 -182389.7497351840
     49300  73.5636104684 -181711.7412637636 -182385.1475315664
     49400  73.7292894047 -181709.6109043383 -182384.5338083348
     49500  75.4714047993 -181699.5083477652 -182390.3786939616
     49600  74.0714569554 -181716.3994548609 -182394.4545837682
     49700  73.8751505111 -181730.9393806235 -182407.1975070569
     49800  72.8401557392 -181709.2416202211 -182376.0253344812
     49900  75.7726609758 -181688.4068402655 -182382.0349058849
     50000  77.3041278745 -181684.5702190883 -182392.2174363234
     50100  75.0756853499 -181693.5325155526 -182380.7804191332
     50200  75.7632286754 -181681.8561818577 -182375.3979035615
     50300  77.6148626332 -181660.1940829769 -182370.6857872186
     50400  78.5167865927 -181653.6758063949 -182372.4237835891
     50500  75.0465346928 -181681.2973453008 -182368.2784017936
     50600  75.9134592026 -181690.3926467370 -182385.3095888517
     50700  75.1115068264 -181683.7884045788 -182371.3642203793
     50800  77.6176237960 -181658.2911284737 -182368.8081085866
     50900  77.3048876959 -181658.3615269100 -182366.0156996011
     51000  75.7071997905 -181670.1527232537 -182363.1815527536
     51100  77.5302830551 -181660.2184392834 -182369.9358963441
     51200  76.4237881583 -181641.7601371098 -182341.3486650159
     51300  79.1735601770 -181619.6175204046 -182344.3776474291
     51400  78.1994710791 -181619.5130180888 -182335.3562676005
     51500  79.7738856574 -181635.1589403774 -182365.4144874698
     51600  76.8730452293 -181655.5100766085 -182359.2111341402
     51700  78.6821708486 -181643.3089991253 -182363.5709149886
     51800  78.7488948448 -181630.0807039484 -182350.9534157878
     51900  79.4949252207 -181626.5408136535 -182354.2427380328
     52000  75.5032868815 -181641.2302901711 -182332.3924871050
     52100  79.1207181536 -181649.4756471337 -182373.7520547009
     52200  77.2907872567 -181659.9009033555 -182367.4259996723
     52300  78.7514237594 -181637.3585520497 -182358.2544137443
     52400  77.8320503500 -181623.5886412260 -182336.0684965232
     52500  79.2576616344 -181611.2021502373 -182336.7321476937
     52600  80.5942045184 -181593.9887989532 -182331.7536004045
     52700  80.0883460072 -181591.6574733289 -182324.7916117404
     52800  79.0740660162 -181602.5792447938 -182326.4285955384
     52900  79.4827704541 -181601.7393753401 -182329.3300341629
     53000  81.5885728432 -181591.2078973591 -182338.0752137385
     53100  81.4923336543 -181597.9534127376 -182343.9397490695
     53200  80.3605552582 -181612.6641323804 -182348.2900926941
     53300  79.5009949033 -181609.1469178819 -182336.9044045465
     53400  81.4285900360 -181596.0015647397 -182341.4043876769
     53500  79.7271710740 -181589.5420511003 -182319.3699697353
     53600  81.6036297589 -181585.2355729703 -182332.2407213747
     53700  81.1377478996 -181585.3400356417 -182328.0804699825
     53800  81.4845016527 -181571.7853302943 -182317.6999719539
     53900  83.2481217788 -181544.4797762386 -182306.5387158654
     54000  83.8868058606 -181550.3787254117 -182318.2842223383
     54100  81.9933439547 -181565.4332028398 -182316.0058213618
     54200  80.0074775406 -181566.8945311916 -182299.2883941881
     54300  84.9460968412 -181548.3267035644 -182325.9290218032
     54400  81.3125877644 -181556.9327464551 -182301.2736767491
     54500  83.8538253738 -181561.9283687937 -182329.5319601133
     54600  81.7005481602 -181572.1138287904 -182320.0061747984
     54700  81.6394558889 -181567.4689519112 -182314.8020551339
     54800  82.2331726981 -181559.3535610969 -182312.1215881639
     54900  81.5432077284 -181550.3795279099 -182296.8315689589
     55000  83.2781083843 -181525.2228186602 -182287.5562577026
     55100  84.4340504823 -181519.7668267443 -182292.6818379670
     55200  81.5445577851 -181537.7332333018 -182284.1976328610
     55300  85.0182231534 -181538.5490472288 -182316.8116146094
     55400  82.7225626425 -181545.8493386413 -182303.0972743731
     55500  83.5767858526 -181534.5323481168 -182299.5999009135
     55600  85.0283431176 -181503.4179448940 -182281.7731511121
     55700  85.6149024103 -181506.9670563404 -182290.6916660125
     55800  83.9816837327 -181523.9411969313 -182292.7152123195
     55900  84.1674596816 -181522.9288617682 -182293.4034827629
     56000  85.8910076386 -181510.3596321583 -182296.6117277729
     56100  82.7623927906 -181522.3631352739 -182279.9756788765
     56200  82.7636336146 -181535.0644570862 -182292.6883592759
     56300  83.9664166702 -181520.9297990442 -182289.5640587093
     56400  85.2952709578 -181499.6041246976 -182280.4028064260
     56500  88.8188765601 -181482.7744585202 -182295.8284643515
     56600  84.4166351148 -181495.0533784450 -182267.8089682149
     56700  86.4765663966 -181490.7832151705 -182282.3955552762
     56800  85.9640915064 -181500.2384316839 -182287.1595419688
     56900  81.6833064506 -181518.7781854140 -182266.5126996449
     57000  87.6994892949 -181497.7164504870 -182300.5235095513
     57100  84.6988408026 -181503.6019171794 -182278.9408369107
     57200  87.2997119858 -181489.3789413648 -182288.5264118916
     57300  87.2803854348 -181471.1842905240 -182270.1548444948
     57400  88.2657770006 -181460.9952838364 -182268.9861788755
     57500  89.5208369836 -181465.0262296155 -182284.5060286607
     57600  85.1272237966 -181501.4523018969 -182280.7126685408
     57700  86.6647228153 -181492.5703987106 -182285.9051354042
     57800  87.5084980034 -181470.7360287841 -182271.7947406424
     57900  85.4505536320 -181462.6675668223 -182244.8877166578
     58000  91.0260205345 -181441.6558235983 -182274.9141747152
     58100  87.1811626873 -181451.9333847380 -182249.9956469646
     58200  88.9826466626 -181451.6519794902 -182266.2051479210
     58300  88.1088004618 -181456.8597536666 -182263.4136748483
     58400  86.9522284573 -181453.4390120306 -182249.4055948252
     58500  88.8718492215 -181435.5498486736 -182249.0887698324
     58600  89.2156260662 -181430.6084664013 -182247.2943440573
     58700  88.9012323020 -181429.8481945142 -182243.6560903793
     58800  92.7977672421 -181420.5174786254 -182269.9945189860
     58900  87.9027042233 -181438.1174653317 -182242.7847676011
     59000  87.7946577697 -181442.2853987473 -182245.9636364691
     59100  90.2380720002 -181424.6842550047 -182250.7296719227
     59200  90.4893147980 -181412.0438247658 -182240.3891352546
     59300  90.2949009017 -181411.5203126181 -182238.0859451457
     59400  89.4281849946 -181420.1645123002 -182238.7961687692
     59500  87.7605953351 -181434.2717002781 -182237.6381281686
     59600  89.5279045619 -181421.1509170390 -182240.6954131745
     59700  89.3742655310 -181409.2655049901 -182227.4035790410
     59800  89.5541931155 -181416.9721360249 -182236.7572793586
     59900  87.9979948821 -181421.6217902631 -182227.1613896708
     60000  91.0696300452 -181392.9634983751 -182226.6210539037
     60100  92.2945825244 -181385.5989828012 -182230.4698362086
     60200  90.6391928721 -181402.8002778594 -182232.5175823800
     60300  88.3378879134 -181415.0204460245 -182223.6714492391
     60400  89.6167561742 -181406.7556841119 -182227.1135339186
     60500  91.2480396864 -181375.9267235129 -182211.2174529684
     60600  92.1879600306 -181361.0139695136 -182204.9087933988
     60700  93.2506306280 -181366.5590637177 -182220.1816461552
     60800  90.9817982139 -181382.7593103236 -182215.6128473249
     60900  93.7662288367 -181384.9002412033 -182243.2426445306
     61000  89.2218231701 -181393.6731652411 -182210.4157716051
     61100  92.6121802202 -181371.2238824430 -182219.0020466473
     61200  94.1260781792 -181370.5341442558 -182232.1706328128
     61300  90.0117123214 -181376.8573718504 -182200.8306769526
     61400  92.9452680785 -181360.5088515691 -182211.3361245662
     61500  92.8104517644 -181353.1660614072 -182202.7592167436
     61600  91.0487076207 -181348.4007417728 -182181.8667720114
     61700  96.1911151326 -181318.2765898459 -182198.8165664017
     61800  94.6060291024 -181331.1373467061 -182197.1673384891
     61900  93.6945097034 -181349.3005731494 -182206.9864546778
     62000  94.7446276278 -181356.8926372482 -182224.1913693112
     62100  91.5132209634 -181371.8385397429 -182209.5567565516
     62200  93.6489143217 -181349.0456739837 -182206.3141723021
     62300  92.0134940391 -181320.7683321584 -182163.0660825516
     62400  97.5231990483 -181302.6207265001 -182195.3546893537
     62500  94.9402878554 -181330.0352753189 -182199.1250943438
     62600  91.8063097943 -181343.1836176963 -182183.5847894942
     62700  95.8413381096 -181317.6378273480 -182194.9759213681
     62800  93.8950585346 -181321.6887124994 -182181.2104315979
     62900  94.9706594885 -181318.1687768002 -182187.5366198097
     63000  97.1627996953 -181310.3355247931 -182199.7703675839
     63100  93.1617512538 -181333.1051877150 -182185.9141623473
     63200  93.8756070583 -181326.3294328107 -182185.6730917789
     63300  97.6313440230 -181308.8160047204 -182202.5399339904
     63400  93.6664559502 -181309.2579582831 -182166.6870338558
     63500  97.3245997593 -181284.8895335764 -182175.8055051011
     63600  98.3441356639 -181271.9776883129 -182172.2265604935
     63700  94.1132485611 -181278.8779639896 -182140.3970093542
     63800  100.3388340626 -181257.1889732310 -182175.6974495216
     63900  97.3933762863 -181264.1441134905 -182155.6896699971
     64000  97.5174383402 -181292.1826918022 -182184.8639207447
     64100  96.2434714232 -181306.9110269721 -182187.9302765552
     64200  94.5323629159 -181291.3207790109 -182156.6764255386
     64300  96.2336015493 -181262.9514591730 -182143.8803592627
     64400  98.9050239884 -181256.4512015114 -182161.8344833666
     64500  96.5909040041 -181276.1867818564 -182160.3864527931
     64600  96.4572720388 -181288.3721873267 -182171.3485822116
     64700  96.3266449117 -181270.6330598503 -182152.4136851746
     64800  99.1073384918 -181244.8788798077 -182152.1141623162
     64900  95.9505903865 -181255.2297417533 -182133.5679385086
     65000  96.5914381769 -181257.2033060651 -182141.4078668560
     65100  100.0261950169 -181231.1355061762 -182146.7820634885
     65200  101.4902442217 -181221.6336679934 -182150.6822307892
     65300  98.7298566765 -181237.9252227992 -182141.7050112284
     65400  99.3704418647 -181243.7327131287 -182153.3764617145
     65500  96.7390472216 -181253.4342822476 -182138.9900662211
     65600  99.2376619471 -181241.6083461820 -182150.0366184184
     65700  99.8720234260 -181216.6675549543 -182130.9028150919
     65800  100.3753018319 -181216.5046360630 -182135.3469407815
     65900  97.9816004364 -181229.1135486294 -182126.0437488070
     66000  101.7228262913 -181228.8226028123 -182160.0002376108
     66100  98.6459969042 -181245.4119843947 -182148.4241147941
     66200  98.3179044184 -181258.0659450018 -182158.0746945866
     66300  101.3031088045 -181226.1919791744 -182153.5274916990
     66400  101.2680490241 -181215.6898390297 -182142.7044119518
     66500  99.1574640594 -181216.1760213556 -182123.8701567018
     66600  102.0767762742 -181204.8075704375 -182139.2252873287
     66700  100.1709862524 -181201.9136050566 -182118.8855911357
     66800  98.7841242809 -181191.4302156007 -182095.7067733528
     66900  102.6089041582 -181170.6675624837 -182109.9564140308
     67000  102.0183418403 -181183.5047748875 -182117.3875790165
     67100  100.0164799926 -181212.0633441102 -182127.6209694329
     67200  99.7233349618 -181215.5992783478 -182128.4734342228
     67300  99.8371215212 -181209.1115014853 -182123.0272672241
     67400  101.4313923670 -181196.9211615105 -182125.4309904460
     67500  98.6804738995 -181191.3297403925 -182094.6574755400
     67600  103.1691608802 -181169.7577811113 -182114.1752606005
     67700  101.8614469046 -181170.0047671511 -182102.4513444228
     67800  101.7251297145 -181185.2181886516 -182116.4169091418
     67900  100.2277220848 -181206.6902791338 -182124.1816288620
     68000  102.2566293394 -181201.4807333208 -182137.5448373399
     68100  102.2422132408 -181169.2602041784 -182105.1923422561
     68200  104.7914991302 -181148.7531066497 -182108.0215802527
     68300  102.1821305737 -181153.5140311628 -182088.8961684398
     68400  104.6586072486 -181143.0743644178 -182101.1263367446
     68500  106.5634506816 -181125.1965897502 -182100.6856277512
     68600  101.2574158125 -181152.5565805349 -182079.4738163184
     68700  99.6093085996 -181166.9272191416 -182078.7575699817
     68800  104.4716509881 -181145.8335916022 -182102.1741536700
     68900  101.5458981723 -181143.5869843655 -182073.1450071905
     69000  103.1186074804 -181136.3520620849 -182080.3067723315
     69100  103.5647440939 -181127.1387528454 -182075.1774278393
     69200  104.6754762916 -181121.5852520997 -182079.7916447871
     69300  105.3229427633 -181106.7476751397 -182070.8810197195
     69400  105.1836592114 -181092.4621008904 -182055.3204344116
     69500  105.5852015165 -181082.0951241750 -182048.6292031268
     69600  106.4070703087 -181102.2551317772 -182076.3126532630
     69700  106.1293955720 -181126.9395846009 -182098.4552527589
     69800  103.5474491356 -181125.0883536368 -182072.9687094118
     69900  107.5655665894 -181111.7789966208 -182096.4414714484
     70000  101.9955134736 -181123.9858998055 -182057.6597315214
     70100  108.9427453983 -181095.0965833298 -182092.3658461588
     70200  107.0175150052 -181078.3231187984 -182057.9686923409
     70300  104.1926128762 -181092.1643230987 -182045.9505514097
     70400  106.8202269662 -181099.7308657534 -182077.5704512380
     70500  105.8260924036 -181084.3469368308 -182053.0861472624
     70600  108.7077288275 -181054.2693691671 -182049.3872744047
     70700  108.5100325728 -181053.8499403654 -182047.1581207111
     70800  104.7140079035 -181086.1182426855 -182044.6773563556
     70900  107.8605767873 -181097.8528234338 -182085.2158415744
     71000  103.9837740907 -181102.5504295870 -182054.4249335249
     71100  106.2101534317 -181088.2937442840 -182060.5486753538
     71200  107.6169630182 -181077.2927674935 -182062.4257287075
     71300  106.8030631343 -181071.5772127224 -182049.2596793280
     71400  106.1904407654 -181053.4609926862 -182025.5354726746
     71500  110.2559864107 -181047.1130501385 -182056.4038100535
     71600  109.3616329610 -181066.2680930800 -182067.3718810016
     71700  104.0846074504 -181077.6760569641 -182030.4735962987
     71800  108.1919042529 -181061.0178949439 -182051.4139071234
     71900  106.7975400777 -181057.2080986491 -182034.8400068215
     72000  110.6099058690 -181040.1330079750 -182052.6635705584
     72100  111.1570528397 -181035.9084921337 -182053.4476751094
     72200  110.6016830836 -181042.2347996195 -182054.6900902689
     72300  106.4774719875 -181047.5170810344 -182022.2190642520
     72400  109.6685366747 -181038.7595634977 -182042.6727687804
     72500  107.3556829227 -181034.1879336500 -182016.9291191911
     72600  112.1179019626 -181024.2759833004 -182050.6108441617
     72700  106.7664347320 -181038.3016428695 -182015.6488106023
     72800  111.0213458420 -181025.2826856253 -182041.5795975610
     72900  109.7258300816 -181017.1051148612 -182021.5427878677
     73000  111.1010101694 -180995.3391596683 -182012.3653242477
     73100  112.4433134758 -180977.2715210956 -182006.5852209670
     73200  108.5806655227 -181009.3838655534 -182003.3386247019
     73300  109.5837734737 -181021.4222171346 -182024.5594943403
     73400  106.7607132480 -181011.5710280054 -181988.8658208865
     73500  111.0873088315 -180990.2555844650 -182007.1563260703
     73600  110.6185171829 -180997.2262497145 -182009.8356408487
     73700  109.3242930614 -181028.6972914489 -182029.4592674023
     73800  108.9585452155 -181045.9190654209 -182043.3329608455
     73900  109.5213764796 -181030.1921115795 -182032.7582024786
     74000  110.9746104909 -181008.6276818417 -182024.4967752117
     74100  108.7006625001 -180989.6803520284 -181984.7335716273
     74200  112.9219819886 -180960.9844743558 -181994.6799381814
     74300  110.7996910984 -180965.5222877138 -181979.7901571288
     74400  114.2326696258 -180960.6171705673 -182006.3107577098
     74500  112.4942494723 -180978.5112338889 -182008.2912053187
     74600  111.0429017433 -181015.0644836062 -182031.5587197210
     74700  111.1458349729 -181015.6757868966 -182033.1122807600
     74800  112.1318756768 -180986.0157223007 -182012.4784994873
     74900  109.9170429362 -180970.7644853984 -181976.9525338138
     75000  113.2874258689 -180948.6872686626 -181985.7280304962
     75100  111.3266473383 -180936.5921952649 -181955.6838577558
     75200  115.9370030139 -180923.8715424747 -181985.1667127733
     75300  110.3200623352 -180963.8383454187 -181973.7156606822
     75400  113.6004425109 -180963.9744526428 -182003.8805899969
     75500  112.5008904555 -180968.4133125299 -181998.2540759688
     75600  114.4372524542 -180969.7136814665 -182017.2800336635
     75700  114.0093857691 -180947.0965796776 -181990.7462112874
     75800  111.9746120049 -180910.1629659258 -181935.1861408186
     75900  116.7468105705 -180883.6569810483 -181952.3651845146
     76000  116.7666098802 -180899.4595332303 -181968.3489809170
     76100  113.7138997414 -180933.8017355144 -181974.7464680333
     76200  114.6925412485 -180935.0359387657 -181984.9392218594
     76300  114.5159071988 -180935.4506803979 -181983.7370434482
     76400  114.2211006121 -180927.2420976764 -181972.8297812845
     76500  115.2974166044 -180886.1558394545 -181941.5961924833
     76600  114.0674067881 -180887.5294894643 -181931.7102494081
     76700  117.0851232544 -180898.2319675105 -181970.0371081760
     76800  113.0092881470 -180918.6291749345 -181953.1238452414
     76900  112.3740681036 -180924.0738902483 -181952.7537132968
     77000  116.2451408292 -180925.4408762263 -181989.5567609361
     77100  115.9328817274 -180908.8016795751 -181970.0591233381
     77200  114.6624681094 -180882.4129872047 -181932.0409787481
     77300  118.0467425571 -180861.8287386029 -181942.4366074321
     77400  114.2320048137 -180874.0032524226 -181919.6907538305
     77500  119.6523558608 -180885.4048816024 -181980.7106432551
     77600  116.6071825702 -180918.5215203503 -181985.9515596539
     77700  110.6089828094 -180904.4813119976 -181917.0034248314
     77800  120.8704518028 -180866.2419425992 -181972.6982369258
     77900  118.4901028718 -180868.6195911770 -181953.2860103262
     78000  116.1012106797 -180871.7924630617 -181934.5908014437
     78100  116.4718636358 -180879.2476421222 -181945.4389627445
     78200  116.0714837471 -180891.3191283109 -181953.8453443409
     78300  114.4651128832 -180888.1570847671 -181935.9784732163
     78400  121.1229210501 -180847.2323538121 -181955.9997687113
     78500  114.8257123473 -180858.5211118040 -181909.6434521462
     78600  117.7485154516 -180857.3746073243 -181935.2524850508
     78700  116.4852536532 -180842.8339826290 -181909.1478763763
     78800  117.7131051972 -180812.3940245306 -181889.9477543927
     78900  120.1227121255 -180805.2779684767 -181904.8894032025
     79000  120.1411469770 -180815.0879072786 -181914.8680958825
     79100  117.3290829071 -180862.0066916925 -181936.0450555260
     79200  117.4519747667 -180866.9635389996 -181942.1268632318
     79300  118.0322737475 -180836.9388569401 -181917.4142773070
     79400  121.5751499506 -180812.1730145168 -181925.0801633710
     79500  119.7579934888 -180819.0976724210 -181915.3704480680
     79600  117.5924418434 -180836.3310581885 -181912.7802275447
     79700  119.9175475100 -180819.4057780419 -181917.1391219955
     79800  122.5387274762 -180794.3359531676 -181916.0637558900
     79900  119.6050866946 -180795.7990052862 -181890.6720617933
     80000  118.9751659713 -180788.0555189087 -181877.1622384924
     80100  120.9852148511 -180784.7945460056 -181892.3013890416
     80200  118.0341627034 -180802.7169703757 -181883.2096823728
     80300  119.6316481510 -180832.9560781212 -181928.0722799977
     80400  117.4017561127 -180836.3029030633 -181911.0065223383
     80500  122.3183144400 -180794.9654164114 -181914.6755432868
     80600  120.0084436774 -180782.8849407643 -181881.4503543841
     80700  121.3850946698 -180759.8228848064 -181870.9902547603
     80800  121.7553535467 -180756.8305427486 -181871.3872875142
     80900  121.7543674445 -180771.6596560979 -181886.2073740177
     81000  119.4039896599 -180775.3733308169 -181868.4055314616
     81100  126.5806596496 -180735.3796974480 -181894.1076207768
     81200  122.4043576446 -180746.0029287956 -181866.5007009878
     81300  119.3793542399 -180777.4736934266 -181870.2803797699
     81400  120.7556289972 -180785.2168154103 -181890.6220140051
     81500  122.5917956326 -180764.9074016834 -181887.1209939006
     81600  122.1916976210 -180742.5116696949 -181861.0627376419
     81700  122.7990424876 -180738.8781221434 -181862.9888660939
     81800  123.1205247862 -180738.0904343407 -181865.1440490049
     81900  119.3067515671 -180757.2036681702 -181849.3457447336
     82000  123.6650545030 -180745.7772844772 -181877.8155610143
     82100  123.0555963138 -180709.0761191750 -181835.5353742100
     82200  126.4046959157 -180698.8326199666 -181855.9497593692
     82300  126.5792550806 -180717.2272603394 -181875.9423261490
     82400  125.0480164078 -180735.7370408536 -181880.4350442436
     82500  121.6714659577 -180748.9109647713 -181862.6997968709
     82600  125.7250353058 -180736.1284081788 -181887.0238883701
     82700  124.4391628703 -180714.4028007735 -181853.5273176840
     82800  127.9721504144 -180694.1302700474 -181865.5959939910
     82900  125.6764983771 -180679.2792802946 -181829.7304501566
     83000  124.5596668094 -180662.3813640575 -181802.6089821800
     83100  127.4247582308 -180672.4003198149 -181838.8551786716
     83200  122.5045523574 -180727.5899026216 -181849.0048639942
     83300  126.2186995297 -180724.5526727544 -181879.9671886548
     83400  124.9332237497 -180722.8166745302 -181866.4638581601
     83500  125.7104610804 -180702.5451473135 -181853.3072140594
     83600  127.6909903737 -180677.5400175490 -181846.4319834552
     83700  127.2332451284 -180674.3170716799 -181839.0188066382
     83800  127.4558709260 -180685.1352213264 -181851.8748878993
     83900  126.0271774245 -180732.5359727133 -181886.1972823033
     84000  124.6115247513 -180729.4617782662 -181870.1641074976
     84100  124.3384481323 -180687.0900319236 -181825.2925993074
     84200  128.6407035359 -180658.1949807336 -181835.7806851876
     84300  128.8669373323 -180656.6032075033 -181836.2598714380
     84400  125.9447540523 -180667.8845313034 -181820.7913317674
     84500  124.8536928940 -180687.6424163266 -181830.5615691222
     84600  127.0981543549 -180693.9849888468 -181857.4500937242
     84700  125.9693712099 -180690.1282592023 -181843.2604067925
     84800  129.8145941400 -180657.1969006551 -181845.5284791291
     84900  128.6442590161 -180646.9996062290 -181824.6178577893
     85000  127.4567348799 -180656.0956943752 -181822.8432696408
     85100  127.0655206545 -180642.9312612283 -181806.0976350042
     85200  128.4740457316 -180607.8356209346 -181783.8957285717
     85300  131.2021682918 -180607.7181005150 -181808.7516266629
     85400  128.4026567359 -180634.4407753017 -181809.8473832416
     85500  130.1498835774 -180636.1639907667 -181827.5648314375
     85600  128.4765562149 -180631.0582336795 -181807.1413224505
     85700  132.3379151253 -180620.8036745977 -181832.2339041081
     85800  129.2619205744 -180620.7982144584 -181804.0705817169
     85900  130.9365979699 -180623.3253915763 -181821.9278690279
     86000  127.0707304189 -180635.8943984428 -181799.1084627540
     86100  131.1719208923 -180604.5873945195 -181805.3440339256
     86200  131.2695876930 -180583.6019021597 -181785.2525900682
     86300  131.0557568406 -180580.9235957506 -181780.6168615668
     86400  131.8552958288 -180602.8471339800 -181809.8594337940
     86500  126.6675504623 -180636.3888364904 -181795.9121641988
     86600  131.5360511377 -180618.5313565362 -181822.6212688467
     86700  131.6189497877 -180595.1147451457 -181799.9635173073
     86800  133.5557239681 -180563.2791717227 -181785.8573057815
     86900  134.5346406974 -180573.9703143382 -181805.5095183734
     87000  129.7455698178 -180588.9453357867 -181776.6450609452
     87100  134.3611468095 -180577.7561728675 -181807.7072021138
     87200  128.7818554615 -180574.2786736356 -181753.1564923676
     87300  132.4836668671 -180537.2924478412 -181750.0568986582
     87400  133.4087041552 -180516.1098301712 -181737.3421349140
     87500  136.0182347559 -180516.2923343404 -181761.4124587727
     87600  130.1297169965 -180573.3716190473 -181764.5878534718
     87700  126.5862122207 -180583.4317502571 -181742.2105021982
     87800  135.2478158174 -180560.4910032092 -181798.5586605495
     87900  132.3610078337 -180547.6734728168 -181759.3150945419
     88000  134.4597036725 -180509.9569053668 -181740.8101308061
     88100  131.6831065418 -180509.7958960448 -181715.2319634745
     88200  136.2531358074 -180509.0599878766 -181756.3304124287
     88300  133.4159196307 -180518.5501108129 -181739.8484665070
     88400  130.0834333343 -180536.3266272420 -181727.1191778907
     88500  130.9949007253 -180534.4219556627 -181733.5581404821
     88600  135.6147755209 -180516.3228945892 -181757.7497258845
     88700  135.5125706035 -180522.6006126443 -181763.0918532102
     88800  132.8910407781 -180530.1924408343 -181746.6860199964
     88900  132.5815276359 -180524.4264341775 -181738.0867090930
     89000  135.2252729706 -180502.5107552423 -181740.3720538369
     89100  135.4550489026 -180475.8497105527 -181715.8143935761
     89200  133.4151948324 -180452.0204236857 -181673.3121445269
     89300  141.8446034668 -180423.0260326553 -181721.4811305001
     89400  138.4100582932 -180463.8466842294 -181730.8617231615
     89500  130.5927114689 -180493.8564010403 -181689.3109181927
     89600  136.2670109098 -180489.7711285301 -181737.1685667083
     89700  135.9004603315 -180478.1579690728 -181722.1999784547
     89800  137.2243564383 -180489.2674049030 -181745.4284488263
     89900  132.1525642852 -180515.3145906024 -181725.0481059803
     90000  137.0981253029 -180495.8980772136 -181750.9035927819
     90100  132.8195907285 -180466.0631507189 -181681.9026712929
     90200  138.0727445569 -180441.4201341786 -181705.3473803448
     90300  134.1053366349 -180462.0719698214 -181689.6812954200
     90400  135.6206997962 -180493.0890944662 -181734.5701569785
     90500  134.2336869992 -180511.5292482554 -181740.3135017738
     90600  133.3021746784 -180483.8291659270 -181704.0862926313
     90700  137.3000558356 -180453.4228768226 -181710.2768781504
     90800  133.9394027504 -180450.9444551558 -181677.0348107480
     90900  138.4801212431 -180420.5750225146 -181688.2314224310
     91000  137.6684190125 -180408.2684594132 -181668.4944821877
     91100  143.0245122614 -180404.0256138720 -181713.2816766588
     91200  138.1622372370 -180466.3367832022 -181731.0832514176
     91300  132.8683895419 -180483.6028342153 -181699.8890624290
     91400  139.5085296292 -180446.2530753377 -181723.3235952060
     91500  137.9791092655 -180428.4265588155 -181691.4966611879
     91600  139.4384678231 -180402.9310366709 -181679.3602060257
     91700  140.0273560113 -180381.7040406969 -181663.5239323727
     91800  134.6932148821 -180393.9182029895 -181626.9090058410
     91900  138.0452353028 -180427.7457462088 -181691.4211708009
     92000  135.8933895808 -180444.4079544974 -181688.3852377488
     92100  136.5955753454 -180436.1099146839 -181686.5150539375
     92200  141.9874083778 -180384.9016767065 -181684.6640203687
     92300  138.4601193738 -180378.1944009517 -181645.6677024026
     92400  141.0441575305 -180395.1128862375 -181686.2406478197
     92500  136.4261080020 -180410.9579075082 -181659.8117312329
     92600  140.5583693632 -180402.1259274420 -181688.8067512709
     92700  140.3992993531 -180413.7805193068 -181699.0052055002
     92800  139.6215683283 -180419.9753178965 -181698.0806016647
     92900  140.9799452517 -180403.6950268256 -181694.2349848630
     93000  142.3047007980 -180367.4437739092 -181670.1106338557
     93100  142.3946072780 -180369.3282739259 -181672.8181438732
     93200  143.3308625254 -180382.4154909851 -181694.4759048173
     93300  138.9353149292 -180405.4421871803 -181677.2654608989
     93400  138.1958227238 -180401.9471777183 -181667.0010897520
     93500  141.3742324275 -180367.9689398496 -181662.1182293736
     93600  143.2905469098 -180349.0371358027 -181660.7284977623
     93700  141.8857937700 -180336.4204799602 -181635.2526366276
     93800  144.3734730676 -180311.4508051910 -181633.0553464738
     93900  140.1412376168 -180338.4856250487 -181621.3479966465
     94000  139.3381174637 -180366.7811562270 -181642.2917116015
     94100  140.7425759471 -180395.4959214036 -181683.8629847653
     94200  140.4394449473 -180393.9929154122 -181679.5850970913
     94300  141.3741054908 -180367.8178806734 -181661.9660082104
     94400  142.4887646317 -180366.2722436765 -181670.6240364109
     94500  143.5199716393 -180351.7072392368 -181665.4987706938
     94600  141.5786454705 -180329.6088546844 -181625.6293550354
     94700  148.1603183577 -180305.2252800342 -181661.4948593338
     94800  147.5998889947 -180321.0920952747 -181672.2314662651
     94900  141.8482028498 -180354.4175339456 -181652.9055807853
     95000  144.7762468872 -180362.2489073841 -181687.5404674641
     95100  140.3155797884 -180355.8031435423 -181640.2614551757
     95200  145.2515550155 -180308.0866085935 -181637.7291714416
     95300  144.1602885596 -180309.0183426551 -181628.6713785264
     95400  142.6067246540 -180306.8552581188 -181612.2868648785
     95500  147.4258005956 -180295.9570266088 -181645.5027806141
     95600  141.7288125358 -180316.8410396233 -181614.2361794503
     95700  142.4479861213 -180354.4600234451 -181658.4385269358
     95800  141.6900574176 -180378.3275938155 -181675.3679666681
     95900  142.4503311066 -180353.0391228275 -181657.0390924720
     96000  146.7563955177 -180310.6398803937 -181654.0578550213
     96100  143.2633139833 -180297.2266703347 -181608.6687402422
     96200  143.5421452230 -180275.7132112680 -181589.7077212101
     96300  146.9716389281 -180255.1871980335 -181600.5755254038
     96400  141.6971102546 -180242.8560477481 -181539.9609827486
     96500  152.4109127260 -180206.5119289649 -181601.6917367226
     96600  148.0337092537 -180250.5868347426 -181605.6974257372
     96700  143.4973872109 -180274.1688838878 -181587.7536759592
     96800  146.1028700942 -180253.9645941755 -181591.4001528569
     96900  148.8602488672 -180219.8831561207 -181582.5599466641
     97000  150.1642634971 -180224.0538234848 -181598.6676521848
     97100  144.3643467285 -180261.8614039762 -181583.3824021333
     97200  146.4799708434 -180269.7778155594 -181610.6653800144
     97300  145.0047901006 -180294.5344209167 -181621.9180810361
     97400  143.3505609381 -180276.1123255318 -181588.3530599666
     97500  143.8131835170 -180244.5441610194 -181561.0197738444
     97600  149.4829731000 -180217.6646771721 -181586.0419274785
     97700  148.4219343312 -180202.3133062781 -181560.9777359011
     97800  147.0806495377 -180202.0193474160 -181548.4055652827
     97900  143.8974173057 -180230.6021594326 -181547.8488540588
     98000  145.8631204031 -180272.7937171409 -181608.0345909272
     98100  145.3614074038 -180280.8345016489 -181611.4826606920
     98200  145.0057590025 -180266.4496908828 -181593.8422203964
     98300  146.9506916448 -180233.0740991298 -181578.2706736521
     98400  147.3496849079 -180201.8745261046 -181550.7235119544
     98500  149.6360964108 -180195.6616711591 -181565.4406226135
     98600  149.9827284506 -180200.4507785995 -181573.4028232003
     98700  148.8135870237 -180227.6890508535 -181589.9386957243
     98800  144.9122091642 -180245.5358709321 -181572.0720388956
     98900  147.3494833224 -180203.4337420497 -181552.2808825719
     99000  153.8743845621 -180176.4884931999 -181585.0650211687
     99100  148.6948167114 -180200.4423752883 -181561.6047886837
     99200  148.7517260160 -180206.8835319220 -181568.5668969427
     99300  151.1661196458 -180184.5533675362 -181568.3382552105
     99400  151.5083949621 -180149.5736044986 -181536.4917035779
     99500  154.1853378027 -180161.3071689787 -181572.7301839524
     99600  147.0853085017 -180193.1988961498 -181539.6277624881
     99700  150.0252550012 -180177.8458549404 -181551.1871904631
     99800  150.0270833205 -180167.3564070125 -181540.7144790930
     99900  148.8966239737 -180188.4126411692 -181551.4224118990
    100000  147.2926414072 -180199.9765147868 -181548.3033205714
    100100  155.4517511710 -180144.7806172934 -181567.7964659297
    100200  148.1744341758 -180145.9757129394 -181502.3745093926
    100300  155.6574875780 -180140.5390439354 -181565.4382175624
    100400  149.2546963245 -180183.5350143737 -181549.8226036304
    100500  147.2245692058 -180184.4180175776 -181532.1216858244
    100600  151.8690870207 -180149.3197947873 -181539.5396933765
    100700  153.7939337057 -180121.3004801275 -181529.1405555129
    100800  153.4665138239 -180116.1986357309 -181521.0414873643
    100900  149.4469309253 -180133.9711748432 -181502.0184926437
    101000  149.1918457228 -180157.3447085773 -181523.0569591735
    101100  148.1473046207 -180198.4421916808 -181554.5926423511
    101200  147.8552475963 -180182.1568551117 -181535.6337960190
    101300  151.2970102651 -180138.6090571417 -181523.5921264011
    101400  152.7805112052 -180137.5301554301 -181536.0932926739
    101500  152.8434382760 -180145.5384838189 -181544.6776597267
    101600  151.8327088058 -180125.2236859555 -181515.1105759035
    101700  151.2966283225 -180069.5912606083 -181454.5708335397
    101800  155.8183303524 -180052.1404735079 -181478.5120127753
    101900  153.3168509314 -180083.8321774084 -181487.3050047965
    102000  150.2594060482 -180113.0585575551 -181488.5433276049
    102100  154.1580803986 -180108.5792887683 -181519.7527876204
    102200  154.2190952000 -180109.2761629476 -181521.0081954194
    102300  153.0923243568 -180146.4344442545 -181547.8519401868
    102400  148.6607217029 -180182.5557609223 -181543.4060663025
    102500  152.1883502698 -180142.5094378733 -181535.6518938468
    102600  155.4429330786 -180109.5067265714 -181532.4418537935
    102700  155.0873116378 -180082.5087206090 -181502.1884651000
    102800  157.4860031575 -180054.2279226612 -181495.8654516271
    102900  155.0820602675 -180071.7599404366 -181491.3916135278
    103000  155.1740156374 -180084.5620384351 -181505.0354772049
    103100  152.9863879263 -180094.5154919886 -181494.9632386679
    103200  156.0302370281 -180137.5699439978 -181565.8812913126
    103300  149.5874601246 -180155.1653787747 -181524.4991103738
    103400  152.9803625084 -180104.7360285033 -181505.1286180994
    103500  157.3386620504 -180060.8710326583 -181501.1597911601
    103600  158.3880642194 -180053.8494294493 -181503.7444864124
    103700  155.1600063835 -180075.1690551793 -181495.5142522909
    103800  155.1293635734 -180073.1088269120 -181493.1735176664
    103900  159.4948227469 -180036.3018946942 -181496.3282941056
    104000  158.0349314510 -180016.5190303633 -181463.1814860700
    104100  160.6749089872 -179989.6182819589 -181460.4472706623
    104200  158.9392790387 -180016.6419362760 -181471.5828509920
    104300  157.4684685016 -180072.4540013366 -181513.9310168762
    104400  157.8437983136 -180083.5940095868 -181528.5068196214
    104500  154.3880738973 -180084.4801597646 -181497.7590346656
    104600  157.0545774811 -180050.2726915502 -181487.9609206823
    104700  158.8847727659 -179996.6681162113 -181451.1100768186
    104800  160.9743035332 -179989.5126177561 -181463.0822843922
    104900  158.1273946708 -180003.6287872955 -181451.1376575726
    105000  158.8468578739 -180039.5392864879 -181493.6341716078
    105100  154.4929608352 -180067.9780996583 -181482.2171166861
    105200  158.2492285904 -180062.5907346375 -181511.2148808588
    105300  157.1038811117 -180049.4896889074 -181487.6292468105
    105400  158.4347548043 -180025.6891463042 -181476.0116120405
    105500  157.3910529650 -179965.8530801547 -181406.6214286335
    105600  163.7059445996 -179929.3113141145 -181427.8866079044
    105700  159.0496758362 -179967.2211691105 -181423.1726635809
    105800  158.4844379573 -180003.7299471878 -181454.5072158684
    105900  158.7319041290 -180017.0840187815 -181470.1266095421
    106000  156.6077604107 -180007.0991510169 -181440.6971864532
    106100  165.5076829235 -179943.2798672045 -181458.3483955239
    106200  158.4031144750 -179962.0377688597 -181412.0705968807
    106300  160.3956577830 -179965.8199535600 -181434.0926578448
    106400  158.0521848066 -179971.7177968993 -181418.5381909908
    106500  160.2770634320 -180000.0533755650 -181467.2404591367
    106600  156.2701223876 -180031.8209347767 -181462.3282089039
    106700  162.0168352234 -179988.1246009871 -181471.2376732566
    106800  160.9348133635 -179956.3385664004 -181429.5467373511
    106900  158.5646132679 -179955.6369144886 -181407.1481133877
    107000  164.6879126357 -179932.2418885804 -181439.8061842163
    107100  159.1649351660 -179918.1828284787 -181375.1894146529
    107200  166.7939549470 -179875.2784739370 -181402.1216233933
    107300  162.5652268273 -179876.8839786924 -181365.0170648094
    107400  161.2676310316 -179907.4527902743 -181383.7075966782
    107500  159.3260687906 -179962.6129174609 -181421.0945317371
    107600  157.6878687168 -179968.1510691182 -181411.6364890726
    107700  163.0988717960 -179941.7815691888 -181434.7996774583
    107800  156.0728190909 -179917.4174844763 -181346.1186308755
    107900  165.5282679725 -179867.2190177608 -181382.4759830109
    108000  160.4166582777 -179897.1084644260 -181365.5734086603
    108100  163.6556293027 -179925.7502495960 -181423.8649537537
    108200  160.8478434546 -179943.9964093374 -181416.4084518568
    108300  165.4119193418 -179913.4027621093 -181427.5946641216
    108400  167.2337757867 -179868.4040772749 -181399.2733764569
    108500  166.3113632677 -179882.8282510608 -181405.2537236309
    108600  162.0054624114 -179893.0058397934 -181376.0148045721
    108700  167.3803617507 -179879.9047637710 -181412.1159207866
    108800  162.1777450518 -179913.1894955068 -181397.7755472331
    108900  162.7006822636 -179911.7756248008 -181401.1486791477
    109000  163.4113388621 -179887.7522497039 -181383.6307026392
    109100  163.6040985240 -179863.3163791597 -181360.9593670825
    109200  163.2544705866 -179851.7422209496 -181346.1846910760
    109300  165.2621538343 -179857.2297842079 -181370.0507226311
    109400  159.1011753329 -179905.7957872272 -181362.2187115749
    109500  163.6010266389 -179917.5316995838 -181415.1465672629
    109600  163.3738599824 -179873.7224488503 -181369.2578175843
    109700  164.4979863877 -179837.4863449017 -181343.3120428126
    109800  168.8910843217 -179830.4100997031 -181376.4505133538
    109900  162.7210984711 -179861.9202698444 -181351.4802155363
    110000  166.3261518038 -179878.0960558316 -181400.6569036615
    110100  163.4228608149 -179883.4414399911 -181379.4253656613
    110200  163.9219565740 -179861.6428732323 -181362.1955552521
    110300  169.7395949903 -179821.2096990113 -181375.0174367360
    110400  166.2977802959 -179824.7463733756 -181347.0475065027
    110500  166.7953319206 -179849.3103411470 -181376.1660955123
    110600  159.7998898611 -179902.7091265584 -181365.5281309751
    110700  166.7503303464 -179886.6930993785 -181413.1369062884
    110800  163.0832812036 -179856.8012183996 -181349.6766093309
    110900  164.8291068383 -179837.8598690270 -181346.7166659471
    111000  172.1559702519 -179810.4749020341 -181386.4023024045
    111100  167.7416012409 -179803.7356802802 -181339.2536480319
    111200  170.2430071483 -179764.7282292452 -181323.1442359273
    111300  173.2968766086 -179740.6063712766 -181326.9777056337
    111400  167.6145530680 -179784.1122122886 -181318.4671724687
    111500  170.8765465642 -179818.8796585984 -181383.0951279606
    111600  168.2892344522 -179837.7705074946 -181378.3015467167
    111700  162.6066355128 -179834.2984371479 -181322.8105811747
    111800  169.8878399968 -179774.0810527306 -181329.2458352760
    111900  172.7226000898 -179770.1043683996 -181351.2187366459
    112000  159.0657803804 -179802.4526804182 -181258.5515969754
    112100  169.1741422705 -179783.0511185303 -181331.6826637979
    112200  168.4676493268 -179785.2927236707 -181327.4569847274
    112300  166.2025230330 -179787.6527733060 -181309.0819150026
    112400  173.1506051695 -179743.8881003108 -181328.9204560166
    112500  166.6927983325 -179705.2128631135 -181231.1300180761
    112600  174.0283048181 -179711.3719378054 -181304.4388154835
    112700  172.6154663541 -179735.0955135208 -181315.2291723013
    112800  168.9949759624 -179767.5589724391 -181314.5504171991
    112900  165.2203324747 -179787.4715428706 -181299.9096457379
    113000  171.4486011484 -179757.2294521372 -181326.6815478704
    113100  169.3592764519 -179736.2010189375 -181286.5272950280
    113200  175.8029385965 -179694.2204851648 -181303.5324805278
    113300  174.2568319802 -179643.9291552876 -181239.0879860702
    113400  173.3326011352 -179666.5163446230 -181253.2147037141
    113500  170.2802187872 -179713.6937329544 -181272.4503774963
    113600  173.3501290267 -179730.2000522157 -181317.0588628111
    113700  173.6156062599 -179765.0724338051 -181354.3614409568
    113800  165.4384253659 -179790.6085031402 -181305.0430430905
    113900  166.6519043329 -179757.8611542577 -181283.4039627804
    114000  173.9326824068 -179729.0184946235 -181321.2100382784
    114100  166.7452620747 -179746.9513833072 -181273.3487949152
    114200  172.9668375698 -179737.8414566222 -181321.1915912868
    114300  171.6106082849 -179713.9963590571 -181284.9314790801
    114400  174.6079725385 -179677.6296572472 -181276.0028524599
    114500  168.0972558379 -179689.8707063466 -181228.6443603442
    114600  174.9237471554 -179673.8755788642 -181275.1393962860
    114700  179.5639819843 -179643.4658676145 -181287.2067086351
    114800  170.7389239739 -179693.7772567381 -181256.7329195966
    114900  173.3820523630 -179716.4664377078 -181303.6174766840
    115000  170.9314151405 -179711.0441927660 -181275.7619327884
    115100  174.6653075269 -179685.0352407790 -181283.9332843552
    115200  170.6677659716 -179671.1879598817 -181233.4922375725
    115300  174.8255844758 -179611.3969382609 -181211.7621678720
    115400  178.8846954536 -179612.7128930837 -181250.2354992395
    115500  177.5841409730 -179663.8224966050 -181289.4397390454
    115600  175.5711936553 -179686.5098401837 -181293.7004266742
    115700  174.0326460204 -179694.8176790148 -181287.9242963521
    115800  169.4833325428 -179671.5071781769 -181222.9690721181
    115900  174.0245255100 -179610.9049324699 -181203.9372141054
    116000  176.1361360191 -179595.3716238297 -181207.7337309448
    116100  173.8161242437 -179615.3407709109 -181206.4653332534
    116200  173.6922784598 -179658.7491984160 -181248.7400680734
    116300  174.4512236848 -179706.1466211951 -181303.0849267951
    116400  174.2462099406 -179715.0766392787 -181310.1382351917
    116500  175.7458544591 -179684.8788601707 -181293.6683034779
    116600  173.1525934026 -179652.6398002680 -181237.6903563947
    116700  179.0401910492 -179622.9786397701 -181261.9246631296
    116800  177.2215089726 -179627.3901555075 -181249.6878400793
    116900  174.6288445491 -179618.0899113929 -181216.6541704031
    117000  175.4425612333 -179614.6144194673 -181220.6274960635
    117100  172.2896056746 -179619.5439462887 -181196.6946543599
    117200  178.9402053541 -179615.1231872395 -181253.1539347802
    117300  174.7974385913 -179643.2761821971 -181243.3837624773
    117400  175.3313147118 -179644.7014165004 -181249.6961349115
    117500  180.1983083914 -179578.7671517266 -181228.3146595988
    117600  178.7240990292 -179563.5841266958 -181199.6366223162
    117700  181.0894851339 -179594.5725167576 -181252.2779168308
    117800  173.3681626520 -179636.2114857839 -181223.2353774059
    117900  176.8277860421 -179611.0299537559 -181229.7234719809
    118000  178.9936934267 -179594.9095277785 -181233.4299087550
    118100  176.4838914157 -179619.3472816340 -181234.8927651796
    118200  175.5008756884 -179615.9925072774 -181222.5393983417
    118300  180.8525695667 -179541.4929766651 -181197.0296356052
    118400  178.2549700681 -179544.6385992128 -181176.3966565804
    118500  179.7218916218 -179563.8603535672 -181209.0467100944
    118600  174.3257424857 -179595.2682786272 -181191.0579208395
    118700  175.4811229952 -179595.3215101774 -181201.6875837512
    118800  182.6252334640 -179521.4020674803 -181193.1658116810
    118900  181.9882865069 -179529.9886014637 -181195.9216901216
    119000  180.1937891416 -179566.2287630254 -181215.7349013789
    119100  173.1693049203 -179568.4913915560 -181153.6949260467
    119200  182.3840143332 -179522.9099633740 -181192.4655713296
    119300  178.7827373955 -179536.1024682601 -181172.6917434534
    119400  182.5268007263 -179524.9395320241 -181195.8022162839
    119500  176.3508207967 -179532.4283476045 -181146.7556937004
    119600  179.3853965695 -179503.9349964476 -181146.0410544979
    119700  181.8348566757 -179446.0003865110 -181110.5289681123
    119800  185.9667818053 -179431.0412577153 -181133.3937615338
    119900  185.4389364787 -179492.4846974706 -181190.0052694533
    120000  176.6355164157 -179521.8278102604 -181138.7612793156
    120100  178.9689446523 -179492.2463188283 -181130.5401478500
    120200  178.9314722312 -179475.6343496000 -181113.5851535432
    120300  180.7287168458 -179476.1539458882 -181130.5568486415
    120400  185.7316022287 -179449.4923990258 -181149.6920530866
    120500  181.6096761002 -179442.6385575182 -181105.1058208950
    120600  177.9002911076 -179483.1581620660 -181111.6694642299
    120700  181.1322510334 -179500.7821972387 -181158.8790792493
    120800  180.9780559914 -179515.8936417036 -181172.5790118663
    120900  172.0252822651 -179558.2367496135 -181132.9678233095
    121000  180.6825561574 -179517.6335045928 -181171.6138492804
    121100  183.2915587814 -179471.0778894113 -181148.9412206537
    121200  183.3339548054 -179463.0104608639 -181141.2618881789
    121300  180.9374104699 -179482.0490563118 -181138.3623546206
    121400  185.5883875062 -179473.2618267706 -181172.1504835711
    121500  184.8934155660 -179425.9743234471 -181118.5011600827
    121600  184.4616477748 -179387.4191862277 -181075.9935912885
    121700  187.6228914025 -179362.5228403165 -181080.0354834455
    121800  182.0389462263 -179411.8070952869 -181078.2039264441
    121900  180.9502608390 -179480.2006596814 -181136.6315911388
    122000  183.7218926309 -179469.2223189263 -181151.0249553448
    122100  185.9556528613 -179442.0893244267 -181144.3399531389
    122200  182.7796344458 -179419.9939362763 -181093.1710775119
    122300  188.6627965116 -179375.9214332326 -181102.9534380940
    122400  185.7382919899 -179412.9133398733 -181113.1742324611
    122500  177.9389801441 -179464.8114454400 -181093.6769096620
    122600  182.8964788478 -179431.6440780532 -181105.8908208514
    122700  180.0584069483 -179388.1628447694 -181036.4296853652
    122800  187.6883095672 -179348.2468091183 -181066.3582945535
    122900  185.7977375363 -179345.3437416028 -181046.1488027449
    123000  181.4742754140 -179380.4665437959 -181041.6943401290
    123100  182.3282488944 -179444.1694077122 -181113.2145350685
    123200  182.1504636386 -179442.6138426506 -181110.0315117451
    123300  179.7356576551 -179412.7126159247 -181058.0249876523
    123400  185.0820728362 -179352.3417911379 -181046.5956091907
    123500  184.0611623855 -179342.2261685595 -181027.1345032678
    123600  188.4154011864 -179303.2132352173 -181027.9805665326
    123700  187.4932988322 -179292.7009447484 -181009.0272887204
    123800  188.3185686145 -179306.2694913266 -181030.1504107263
    123900  186.4061586593 -179350.0763871715 -181056.4509764416
    124000  184.3935549722 -179405.6295769096 -181093.5806558477
    124100  180.8798781264 -179403.2398742517 -181059.0265175955
    124200  189.1470449103 -179381.6765296203 -181113.1413770900
    124300  177.2434946959 -179378.2117042495 -181000.7106476202
    124400  189.9730915743 -179327.4231568708 -181066.4496913959
    124500  186.2896899493 -179323.9767734209 -181029.2852002383
    124600  189.4897974709 -179308.5789573173 -181043.1813849181
    124700  190.6494150656 -179289.5284085363 -181034.7460540633
    124800  189.8676371757 -179265.6504165439 -181003.7116143687
    124900  189.8886408344 -179253.5681301022 -180991.8215968402
    125000  189.9689453799 -179258.6443824651 -180997.6329624456
    125100  189.1923369953 -179314.2573481686 -181046.1368024489
    125200  184.5033560213 -179344.8871789517 -181033.8433841225
    125300  191.2741691100 -179299.1802143536 -181050.1169006762
    125400  186.0721262773 -179287.2852841032 -180990.6021183462
    125500  192.2951673298 -179273.9279497841 -181034.2109228952
    125600  183.9565250646 -179302.7254567076 -180986.6759343008
    125700  189.0463899032 -179334.4816907175 -181065.0251354411
    125800  180.1122021145 -179358.4054483015 -181007.1647334882
    125900  194.4758562465 -179295.0659208409 -181075.3110678480
    126000  194.2206538206 -179282.7353795731 -181060.6443863062
    126100  187.8895328890 -179299.3788899011 -181019.3323872402
    126200  190.1192480717 -179261.8990104286 -181002.2634714205
    126300  192.9658940188 -179213.5493660896 -180979.9722166951
    126400  192.6368447274 -179237.6281283825 -181001.0388395099
    126500  188.5482467038 -179282.3898698043 -181008.3732779749
    126600  191.5667225580 -179274.8484088417 -181028.4631492224
    126700  190.1465770855 -179265.6865264746 -181006.3011591073
    126800  190.4125336730 -179266.1455140215 -181009.1947312523
    126900  194.4386077796 -179232.1737981894 -181012.0779702106
    127000  194.6359800682 -179183.4816390270 -180965.1925703326
    127100  188.0872585070 -179203.8935137828 -180925.6570048072
    127200  190.2180733122 -179245.3547767877 -180986.6238907176
    127300  192.5148941375 -179290.0488132977 -181052.3431804737
    127400  186.5176509244 -179285.8685318245 -180993.2637288333
    127500  193.7898490378 -179243.5484009102 -181017.5137915118
    127600  192.0853410984 -179236.4659836122 -180994.8281932033
    127700  193.3729307396 -179227.2058847921 -180997.3547770815
    127800  188.7111150313 -179210.2721347604 -180937.7464506211
    127900  196.3378924930 -179153.2119880656 -180950.5023408651
    128000  194.3309934708 -179138.1070247513 -180917.0260881077
    128100  195.7570285117 -179173.7501210938 -180965.7232057052
    128200  190.6839189723 -179227.0978806391 -180972.6313772626
    128300  185.3160616663 -179238.2329433144 -180934.6287109500
    128400  195.9552946106 -179204.3499249120 -180998.1379508079
    128500  193.2111321203 -179194.3041232811 -180962.9719000611
    128600  194.3463909200 -179164.4784041276 -180943.5384167759
    128700  198.9772068842 -179145.2179759743 -180966.6687912961
    128800  193.9873897851 -179203.5013363401 -180979.2750283081
    128900  190.8440819060 -179225.9986083449 -180972.9982473008
    129000  193.4234886101 -179195.6939118487 -180966.3056143053
    129100  194.3900978871 -179156.5760054148 -180936.0361145973
    129200  196.3913531855 -179151.0261409798 -180948.8058765763
    129300  198.9830248824 -179148.6572040000 -180970.1612776709
    129400  194.7849089169 -179156.8048667421 -180939.8791028062
    129500  187.6495435588 -179149.5789439801 -180867.3355627518
    129600  201.0403048548 -179102.2831119091 -180942.6196656509
    129700  197.7274493454 -179113.0244291785 -180923.0348794278
    129800  190.1740279453 -179146.4902129267 -180887.3561325882
    129900  195.3832579583 -179197.6084878434 -180986.1600515185
    130000  190.0987793840 -179245.5895077543 -180985.7665969936
    130100  194.5837543855 -179199.9145777634 -180981.1474316361
    130200  193.8735391870 -179172.4152332976 -180947.1467291877
    130300  198.6193871463 -179134.7046898075 -180952.8799990378
    130400  190.5123225230 -179114.7756635651 -180858.7383546804
    130500  200.3861269525 -179085.5502971665 -180919.8984621267
    130600  195.2988846148 -179129.4193907218 -180917.1985951014
    130700  186.9168142381 -179199.9300833616 -180910.9792483524
    130800  198.2483774047 -179166.4571457902 -180981.2362067415
    130900  198.2909813857 -179154.6199166769 -180969.7889773531
    131000  191.3307874231 -179153.2363723630 -180904.6913465543
    131100  193.8422313153 -179082.8560664184 -180857.3009679323
    131200  202.7372867286 -179055.1898658347 -180911.0607064727
    131300  201.6018852639 -179103.5352260081 -180949.0125248134
    131400  196.3370028685 -179132.7870446901 -180930.0692538066
    131500  203.3724254809 -179156.0592726871 -181017.7442164398
    131600  194.9546651008 -179203.4121413775 -180988.0403370345
    131700  190.5027953701 -179178.6419698819 -180922.5174487956
    131800  194.2650044548 -179120.0193220699 -180898.3343175093
    131900  201.8304183486 -179107.3610277656 -180954.9303338913
    132000  197.7431730597 -179139.0590780212 -180949.2134642150
    132100  197.1907085133 -179162.2506211017 -180967.3477094558
    132200  191.5813617571 -179165.6432163572 -180919.3919649564
    132300  194.0939710451 -179081.5471347438 -180858.2964787779
    132400  199.2551864892 -179030.5104742730 -180854.5059337083
    132500  200.3045498583 -179035.2786941629 -180868.8800968828
    132600  198.9244801882 -179092.1045261380 -180913.0726777176
    132700  200.7975181556 -179123.2487179502 -180961.3627858195
    132800  197.0230891970 -179127.1435941385 -180930.7062839297
    132900  200.2764398513 -179110.6598223742 -180944.0039041876
    133000  196.1982002918 -179102.6825260005 -180898.6941269383
    133100  203.5613803833 -179049.7383115319 -180913.1529612463
    133200  204.6073463821 -179035.8278699650 -180908.8173632064
    133300  197.4726533883 -179079.1095919662 -180886.7876227831
    133400  200.2912930568 -179102.8302484849 -180936.3102975466
    133500  197.4805931917 -179080.5331220323 -180888.2838343473
    133600  203.8004958974 -179045.4694182266 -180911.0729475366
    133700  203.9129908301 -179038.1967031425 -180904.8300186779
    133800  203.8726113161 -179034.4848976920 -180900.7485764240
    133900  199.2851368222 -179055.0378514045 -180879.3074782146
    134000  196.9484552238 -179105.5689518116 -180908.4484371622
    134100  204.0569161907 -179099.5592872611 -180967.5101052864
    134200  200.9034009383 -179054.6919004278 -180893.7752264543
    134300  199.6383312835 -179005.7028200594 -180833.2056128668
    134400  204.6625309462 -178988.9929557373 -180862.4876122119
    134500  199.5361618259 -179009.8787944022 -180836.4463210811
    134600  199.4567808978 -179049.3810965887 -180875.2219648815
    134700  201.7074991200 -179059.0163632493 -180905.4604584392
    134800  201.1260232290 -179000.2586887412 -180841.3799142806
    134900  205.2403562545 -178961.6572084083 -180840.4413168535
    135000  203.1972377459 -178981.0459595152 -180841.1272228881
    135100  200.2534175857 -179006.8080379704 -180839.9413724066
    135200  204.8046715767 -178994.5506897355 -180869.3465111595
    135300  206.9345017071 -178953.2630190108 -180847.5554495609
    135400  204.8534976818 -178958.4099882377 -180833.6527671316
    135500  200.3767070736 -178989.1575682084 -180823.4195029592
    135600  198.7494493000 -178985.5342081611 -180804.9001151471
    135700  207.7442189944 -178930.2893599086 -180831.9939972946
    135800  204.5523026452 -178911.6429001303 -180784.1285192790
    135900  205.4554266138 -178901.6788298110 -180782.4317068774
    136000  197.5126287362 -178974.4051672201 -180782.4491350770
    136100  200.7453538893 -178970.8728270771 -180808.5093797229
    136200  204.1617189769 -178920.9351946279 -180789.8453844495
    136300  203.9679924270 -178919.0729208697 -180786.2097247445
    136400  204.2814568208 -178924.7975834030 -180794.8038615494
    136500  203.9534705888 -178900.7697631960 -180767.7736331818
    136600  210.6080207208 -178854.1341292015 -180782.0542013657
    136700  210.2960100220 -178810.9445054470 -180736.0084105626
    136800  207.7315610196 -178852.5218758672 -180754.1106412951
    136900  203.4923819485 -178917.4869689904 -180780.2700023636
    137000  207.9926535092 -178923.6089706268 -180827.5877943710
    137100  201.6649801231 -178929.4612385761 -180775.5161119913
    137200  206.2400035833 -178891.5303068065 -180779.4652545390
    137300  214.4831356958 -178842.8146630173 -180806.2077998668
    137400  206.2072688750 -178840.5815305081 -180728.2168225057
    137500  206.5369717348 -178867.3630276730 -180758.0164419580
    137600  207.6549290320 -178900.5700644595 -180801.4573354880
    137700  202.5650686842 -178941.3288642020 -180795.6232092090
    137800  204.8920209177 -178936.9102716752 -180812.5056948771
    137900  210.3849115603 -178869.9125958601 -180795.7903116727
    138000  211.0526190964 -178856.0867461019 -180788.0767018796
    138100  205.5999486711 -178859.2353940800 -180741.3112358380
    138200  210.8275422862 -178849.1863924959 -180779.1159799238
    138300  209.1109773610 -178874.0481137345 -180788.2641496880
    138400  204.3106608894 -178891.4813575370 -180761.7549717030
    138500  210.5813899522 -178883.8441084544 -180811.5204007617
    138600  204.8224568216 -178899.4735984152 -180774.4322271748
    138700  210.1306053794 -178844.0184849855 -180767.5682648109
    138800  209.6486407846 -178792.7486544218 -180711.8864977355
    138900  208.2990922083 -178798.6205406963 -180705.4045250275
    139000  206.8701691063 -178789.3266613278 -180683.0301868973
    139100  217.6830272994 -178751.8013241940 -180744.4864852990
    139200  208.7766223039 -178822.3989859926 -180733.5543131302
    139300  208.0250768130 -178857.8404288607 -180762.1160577224
    139400  208.0235428794 -178873.4312109626 -180777.6927980923
    139500  211.2665929080 -178842.4218395018 -180776.3705260295
    139600  211.7202162253 -178786.8991571840 -180725.0003422519
    139700  210.0298205382 -178784.0024875909 -180706.6296761612
    139800  212.1404933370 -178792.6277034287 -180734.5761336145
    139900  209.4986933540 -178807.6778406205 -180725.4430550083
    140000  204.6391237469 -178851.8255182041 -180725.1059035925
    140100  206.6510299453 -178862.0414840657 -180753.7389949276
    140200  217.0191140541 -178819.7652164117 -180806.3728707469
    140300  209.2233232298 -178803.8508613806 -180719.0953190192
    140400  211.3863385712 -178734.1150190077 -180669.1598654386
    140500  213.0434422470 -178716.6941291866 -180666.9082147916
    140600  209.6244411027 -178726.6402175855 -180645.5565353731
    140700  211.7370530599 -178737.6174796791 -180675.8727902697
    140800  208.8883555525 -178806.1732983096 -180718.3514391645
    140900  211.3753847073 -178818.4195666797 -180753.3641406988
    141000  208.9960962312 -178811.1294255261 -180724.2938318442
    141100  215.7329853083 -178755.9584872435 -180730.7928320149
    141200  212.6741478764 -178693.2417064613 -180640.0752464097
    141300  213.6854053484 -178710.3029603976 -180666.3936196704
    141400  211.2550843497 -178728.6708419564 -180662.5141783623
    141500  209.6534238101 -178700.5316450985 -180619.7132725507
    141600  219.5171952962 -178646.0123602220 -180655.4876192760
    141700  214.7157537047 -178680.3969140701 -180645.9194519128
    141800  210.5127548908 -178730.1677974574 -180657.2157997677
    141900  212.6317362048 -178728.9038546600 -180675.3491552970
    142000  214.4828135531 -178699.8527237058 -180663.2429116394
    142100  218.3855755129 -178654.7964338878 -180653.9127688762
    142200  212.2916327295 -178664.3188399519 -180607.6508103630
    142300  214.7751646455 -178639.7017837628 -180605.7681733780
    142400  215.8396274436 -178614.3845794303 -180590.1951335248
    142500  216.3507965251 -178638.6032802984 -180619.0931107519
    142600  211.0163450021 -178651.8031287190 -180583.4610289828
    142700  220.2212703936 -178654.6158242272 -180670.5362343635
    142800  208.8244458173 -178707.3498204850 -180618.9429273002
    142900  213.5163379107 -178709.5606469625 -180664.1036514709
    143000  215.3291385667 -178704.0441033183 -180675.1816076922
    143100  215.2877605851 -178669.4538678335 -180640.2125953640
    143200  221.8344955008 -178638.1555815036 -180668.8435634270
    143300  210.1637334896 -178698.8863202385 -180622.7393570269
    143400  213.3151028308 -178689.7086903151 -180642.4095752854
    143500  213.5343891015 -178681.1792990369 -180635.8875453673
    143600  215.6890145263 -178661.9814162240 -180636.4132494821
    143700  222.9847971490 -178587.5273988948 -180628.7453199397
    143800  214.6110418396 -178598.0374516893 -180562.6014500337
    143900  214.8447780690 -178630.2487749530 -180596.9524105570
    144000  211.3632697026 -178713.5034022316 -180648.3370746783
    144100  206.8945163613 -178706.0737957445 -180600.0001977334
    144200  217.6944138851 -178630.7962665751 -180623.5856612560
    144300  217.7051693158 -178623.3536498668 -180616.2415004884
    144400  214.4435824174 -178641.9647019405 -180604.9957654038
    144500  213.1031853909 -178648.4485378772 -180599.2095162636
    144600  218.2896990509 -178601.3106506683 -180599.5493260365
    144700  215.1767138992 -178592.4436216792 -180562.1858203331
    144800  219.7498480371 -178589.2658908927 -180600.8708688793
    144900  215.8826312375 -178562.3798651503 -180538.5840788836
    145000  219.7548965840 -178515.8429548742 -180527.4941476006
    145100  223.8224639563 -178545.4747725476 -180594.3607522257
    145200  217.7446548225 -178595.1368619979 -180588.3861656192
    145300  216.2287517396 -178582.6867316330 -180562.0593558624
    145400  218.7209483717 -178534.2021659203 -180536.3885267509
    145500  219.3079851228 -178489.6845236382 -180497.2446586094
    145600  216.1380184561 -178469.9061288910 -180448.4481745042
    145700  223.3370164825 -178488.5689863261 -180533.0111469827
    145800  218.1335941382 -178545.2100158261 -180542.0196962606
    145900  221.6208369845 -178573.5619334641 -180602.2940708729
    146000  212.1420718781 -178592.5735261583 -180534.5364064162
    146100  220.8755395180 -178546.6903692720 -180568.6000032427
    146200  227.4744123495 -178530.5701272734 -180612.8862896473
    146300  216.6103588413 -178545.2128515426 -180528.0787330017
    146400  219.4338881560 -178523.6400319622 -180532.3526918182
    146500  225.5165620414 -178508.7820837661 -180573.1759519443
    146600  218.6402232192 -178543.9006678794 -180545.3480652015
    146700  217.5228000846 -178556.7815124495 -180547.9999427884
    146800  220.1971407560 -178538.3967048621 -180554.0962306629
    146900  221.2818771332 -178496.4498061898 -180522.0790821845
    147000  225.2033572698 -178463.7459424432 -180525.2727129498
    147100  221.4165069316 -178488.7534307249 -180515.6151170041
    147200  215.4689238868 -178559.6244783726 -180532.0415870248
    147300  216.9758737508 -178551.1012637493 -180537.3130934215
    147400  218.3803753643 -178525.6805586921 -180524.7492911683
    147500  222.5866690679 -178509.5836154455 -180547.1570450977
    147600  221.4272660001 -178509.8865333595 -180536.8467088795
    147700  217.2440052671 -178524.4894884457 -180513.1558121612
    147800  229.1295340787 -178530.1090953887 -180627.5763540625
    147900  212.2550301355 -178585.3602052463 -180528.3571130351
    148000  224.1558448600 -178553.7622893831 -180605.7000604116
    148100  221.4780952168 -178509.4074592116 -180536.8329288201
    148200  226.6212350247 -178476.4735023921 -180550.9796218058
    148300  218.8174966729 -178501.6625475001 -180504.7327180122
    148400  223.1150898341 -178475.2386064930 -180517.6492355931
    148500  221.7112787940 -178466.6260747959 -180496.1861226487
    148600  219.3900153617 -178461.0796261875 -180469.3906715156
    148700  226.6646951247 -178402.4841130364 -180477.3880691456
    148800  223.7101707593 -178345.5435661119 -180393.4016062664
    148900  225.3860821353 -178351.9632828297 -180415.1627291183
    149000  222.0785948299 -178451.8971097482 -180484.8195934467
    149100  223.2716725315 -178474.9467688961 -180518.7907666034
    149200  224.5453223997 -178451.4443447286 -180506.9474195092
    149300  223.8098226956 -178398.4404207872 -180447.2106815101
    149400  234.0418570956 -178353.1361447741 -180495.5711407301
    149500  226.8425772824 -178405.6924330581 -180482.2247344749
    149600  224.5019134311 -178421.3799266576 -180476.4856328020
    149700  227.1306051875 -178422.8442514802 -180502.0131798298
    149800  222.2492112574 -178463.5609594148 -180498.0452774361
    149900  223.9698006474 -178506.2915921785 -180556.5263018970
    150000  227.2139556305 -178480.6995893878 -180560.6315133319
    150100  225.8815102434 -178427.9437370241 -180495.6783657371
    150200  228.2189487242 -178391.3006388319 -180480.4323375578
    150300  219.9123840122 -178392.1932400815 -180405.2860833819
    150400  230.8400407421 -178378.2413007789 -180491.3666531887
    150500  225.6502858286 -178383.8443379971 -180449.4623227711
    150600  222.9392049004 -178427.5354179932 -180468.3359845095
    150700  222.6171846714 -178453.5533643053 -180491.4061358559
    150800  223.1341411695 -178422.9843483837 -180465.5693746976
    150900  228.0444204565 -178348.5746876493 -180436.1087428036
    151000  226.5326594080 -178345.9442963199 -180419.6395885445
    151100  230.6661975935 -178365.0948428818 -180476.6288233465
    151200  227.3042780621 -178405.9616179437 -180486.7203595385
    151300  228.0027107333 -178415.9541703574 -180503.1064118827
    151400  225.1899497545 -178424.1620810853 -180485.5661182896
    151500  225.9059129230 -178401.6758658717 -180469.6338783646
    151600  228.5707713043 -178357.0663858691 -180449.4186922981
    151700  229.4310789099 -178391.0515511364 -180491.2791715992
    151800  228.3394879529 -178438.3782362515 -180528.6133592330
    151900  227.3671416220 -178431.1523129260 -180512.4865118019
    152000  228.1588257749 -178385.9446795265 -180474.5260087065
    152100  231.3336935717 -178333.5439616742 -180451.1882454884
    152200  227.5201828155 -178326.2518444536 -180408.9869927697
    152300  222.5155202738 -178345.7704975268 -180382.6926263030
    152400  230.5685981320 -178297.9461347613 -180408.5866831511
    152500  231.9639373005 -178255.5043674143 -180378.9179449665
    152600  231.7957936560 -178294.0496367417 -180415.9240159954
    152700  225.5438742031 -178341.3254256578 -180405.9693112125
    152800  229.9606137678 -178348.0595171107 -180453.1345354928
    152900  228.4193439681 -178327.8032427979 -180418.7693731461
    153000  235.7032591285 -178246.5760908863 -180404.2196734675
    153100  232.6340609333 -178233.5020965777 -180363.0500312078
    153200  232.7300744689 -178266.7765737033 -180397.2034227350
    153300  233.1182470068 -178292.8877421096 -180426.8679488181
    153400  226.6115250724 -178306.8332090222 -180381.2504428754
    153500  233.4035369926 -178269.5501428134 -180406.1419133555
    153600  232.1631799331 -178282.0315988116 -180407.2690569038
    153700  229.1972437651 -178347.1400390306 -180445.2271167554
    153800  224.5400322778 -178344.9034110811 -180400.3580597278
    153900  228.1001129803 -178310.1326382715 -180398.1765065568
    154000  232.9868983904 -178279.7870829889 -180412.5649155755
    154100  233.4855129911 -178269.5120379557 -180406.8542223350
    154200  234.0860547282 -178257.8854542271 -180400.7250383025
    154300  237.1501784080 -178274.7565048452 -180445.6452844147
    154400  230.6648556105 -178333.1310379513 -180444.6527338125
    154500  226.9134494554 -178362.9272035824 -180440.1082736666
    154600  233.0545259175 -178325.0428265033 -180458.4397260483
    154700  236.5963701925 -178269.1726084474 -180434.9917901401
    154800  228.1647529128 -178265.7713521881 -180354.4069387886
    154900  234.9502753899 -178258.7881125800 -180409.5388310688
    155000  230.9229532957 -178295.1639682449 -180409.0483077804
    155100  230.2594371544 -178314.4328830391 -180422.2433509215
    155200  235.9241080713 -178305.7432276639 -180465.4084764117
    155300  231.0031564241 -178317.4921851381 -180432.1107095378
    155400  231.8448462077 -178326.7634456177 -180449.0868552487
    155500  236.4969075075 -178275.4353831866 -180440.3440767303
    155600  235.2336695646 -178235.5741256810 -180388.9190536204
    155700  232.6994575625 -178217.2402025483 -180347.3867823468
    155800  236.3413819615 -178202.3545478474 -180365.8395500203
    155900  234.5444291006 -178235.1642335903 -180382.1998076857
    156000  229.1481136756 -178282.4375103111 -180380.0748478722
    156100  231.2268528252 -178297.9724331985 -180414.6386895902
    156200  229.3617633372 -178266.0535020471 -180365.6466030665
    156300  237.1541887626 -178188.9676133106 -180359.8931039374
    156400  238.0855451673 -178182.4832405120 -180361.9344306867
    156500  234.6313639839 -178205.1223623691 -180352.9537442685
    156600  231.7320913596 -178229.3368812033 -180350.6281253248
    156700  235.1641656433 -178232.0390745160 -180384.7477588567
    156800  236.7042635553 -178206.1808075169 -180372.9876523532
    156900  235.7137102784 -178150.1441879102 -180307.8834410251
    157000  236.7068236983 -178123.5887668710 -180290.4190474290
    157100  237.2677308588 -178120.7948636399 -180292.7597262986
    157200  234.8394214689 -178189.7401217711 -180339.4760759667
    157300  235.7440058225 -178250.1618856167 -180408.1784661925
    157400  232.6444557048 -178260.0410136458 -180389.6841027175
    157500  235.6395047187 -178218.6097427723 -180375.6697131724
    157600  235.9629535084 -178147.5661848342 -180307.5870273410
    157700  237.1563617844 -178117.5400061898 -180288.4853888051
    157800  238.7608126584 -178116.1853893893 -180301.8180238685
    157900  241.8884340580 -178153.8079398129 -180368.0710322104
    158000  234.5163089924 -178216.4794145627 -180363.2575752850
    158100  232.9825756719 -178198.1481981880 -180330.8864603165
    158200  233.7435094179 -178158.2799076088 -180297.9838087359
    158300  235.9601775665 -178109.1428478894 -180269.1382792360
    158400  237.4071102564 -178090.0926627760 -180263.3334138705
    158500  240.7600385706 -178089.5131333377 -180293.4468170922
    158600  241.6036628455 -178135.7282338758 -180347.3845113247
    158700  237.4455518754 -178162.8656422455 -180336.4582905216
    158800  230.9567847218 -178150.1674453797 -180264.3614800790
    158900  238.0246384546 -178090.7239817814 -180269.6176277865
    159000  246.4959126433 -178055.2207358076 -180311.6609989328
    159100  241.8720310186 -178077.6192284215 -180291.7321662865
    159200  241.8642546263 -178084.5305689608 -180298.5723212037
    159300  240.4859307807 -178071.0662993485 -180272.4907818471
    159400  239.5606915991 -178083.3749394028 -180276.3297198275
    159500  235.3017646823 -178127.1307318454 -180281.0990071003
    159600  236.8788603138 -178125.6687029093 -180294.0738182861
    159700  242.3485393183 -178056.6577690155 -180275.1326960981
    159800  240.9834395846 -178036.3382906667 -180242.3170024196
    159900  236.9614835021 -178045.9717035155 -180215.1331571486
    160000  237.6977314621 -178020.6383086856 -180196.5394259623
    160100  244.4467782930 -178006.8247346957 -180244.5070833264
    160200  233.0295037279 -178113.7961346991 -180246.9639794279
    160300  238.3672027701 -178113.3717765356 -180295.4012794642
    160400  232.6032097244 -178067.7388848727 -180197.0044054489
    160500  243.4021205308 -177996.8197280826 -180224.9392088728
    160600  241.0547156939 -177995.9827596396 -180202.6139377198
    160700  240.1289072481 -178018.6249917289 -180216.7812566526
    160800  237.7457774279 -178039.3848438642 -180215.7257771624
    160900  246.7232179216 -178027.0344648225 -180285.5554958459
    161000  241.5130464610 -178039.6814256240 -180250.5081945581
    161100  239.5021300526 -178009.2761257993 -180201.6948298656
    161200  240.0178935789 -177964.0920564884 -180161.2320947726
    161300  243.1130709597 -177959.9158852629 -180185.3893867214
    161400  240.1885217233 -178031.2363768758 -180229.9383567387
    161500  236.1202419171 -178076.9209709209 -180238.3816421639
    161600  237.2274499065 -178034.8612762529 -180206.4574043482
    161700  247.4717329414 -177987.9449007743 -180253.3178889363
    161800  245.9644827358 -177995.6501435012 -180247.2256612949
    161900  233.8607762755 -178039.5525237465 -180180.3298936224
    162000  244.6942957813 -177996.1761505671 -180236.1242910339
    162100  244.9189914911 -177933.5466118910 -180175.5516320885
    162200  246.8629457836 -177931.9934535205 -180191.7935628472
    162300  245.3574123814 -177920.4108161885 -180166.4291708810
    162400  243.2266932775 -177908.7496720746 -180135.2632799187
    162500  241.2817926065 -177928.8329949192 -180137.5428504219
    162600  244.7515976458 -177944.3622605467 -180184.8349461582
    162700  244.6285300963 -177947.6471011373 -180186.9932180735
    162800  239.0845024184 -177924.7137865621 -180113.3094990060
    162900  253.2286241141 -177861.6420635947 -180179.7140230824
    163000  240.9447964166 -177902.1477727200 -180107.7727422981
    163100  241.9261224454 -177936.1885463591 -180150.7966408043
    163200  243.0037365575 -177939.0511747785 -180163.5238217212
    163300  245.9991411182 -177921.3757062851 -180173.2684892567
    163400  249.9909559895 -177915.7039269338 -180204.1380533372
    163500  243.7391019116 -177952.9886027147 -180184.1928338663
    163600  241.3538331409 -178020.2573526008 -180229.6266720298
    163700  235.6681728276 -178031.4924465399 -180188.8148467491
    163800  241.6163517484 -177974.3724966473 -180186.1449291726
    163900  248.3435268162 -177924.1194734952 -180197.4729217754
    164000  248.5790501470 -177886.2678893237 -180161.7773341099
    164100  251.9383705221 -177872.1565934358 -180178.4174842399
    164200  240.8248243653 -177925.2454211133 -180129.7721584154
    164300  243.3231114544 -177946.1908094436 -180173.5870358024
    164400  247.4769199485 -177916.9923189406 -180182.4127893159
    164500  246.3957654315 -177869.6286294464 -180125.1521382183
    164600  249.4312323367 -177824.0900351764 -180107.4004133891
    164700  244.1021354314 -177820.6673405894 -180055.1948051452
    164800  249.6986486814 -177831.1332545770 -180116.8915801037
    164900  244.7522714411 -177886.9475752044 -180127.4264287840
    165000  244.3019541062 -177991.3473289066 -180227.7039471322
    165100  237.7245729863 -177988.9617701619 -180165.1085965671
    165200  248.1435670133 -177901.0380987909 -180172.5611015049
    165300  246.4369139516 -177871.4721010512 -180127.3722861609
    165400  248.2499528173 -177840.9952870235 -180113.4921525859
    165500  251.1993606595 -177796.7614558736 -180096.2574003913
    165600  254.9601813000 -177782.6432823593 -180116.5660334908
    165700  248.8753726822 -177879.2231041032 -180157.4451054275
    165800  246.8830451709 -177893.7451453866 -180153.7292458640
    165900  249.4315024255 -177868.9761770878 -180152.2890277114
    166000  247.7606427342 -177851.0033276101 -180119.0210155633
    166100  253.2505139049 -177826.4107850624 -180144.6831251765
    166200  249.1135678283 -177845.3768684939 -180125.7793243024
    166300  248.7050822615 -177856.5547669057 -180133.2179181965
    166400  249.6406961587 -177875.1237294764 -180160.3515536890
    166500  245.8216597707 -177909.2810454011 -180159.5491521081
    166600  243.6844500937 -177930.3161144369 -180161.0200591498
    166700  254.2269467965 -177870.5959601275 -180197.8066330006
    166800  246.2914603888 -177835.7304240797 -180090.2991174334
    166900  254.5561587530 -177758.0341524908 -180088.2584538888
    167000  255.5372070135 -177736.6597215214 -180075.8646050775
    167100  250.4717865186 -177769.6404017614 -180062.4760833628
    167200  253.0223100595 -177770.1972680811 -180086.3806147540
    167300  254.3404440905 -177785.3451900064 -180113.5948247882
    167400  251.8408287945 -177880.7280320874 -180186.0960193164
    167500  245.7823365892 -177896.7066280197 -180146.6147676626
    167600  251.8364687797 -177818.3690244678 -180123.6970998266
    167700  252.6050074610 -177770.3217526070 -180082.6850830567
    167800  255.2073498097 -177772.1521650533 -180108.3375134463
    167900  255.1581761312 -177823.0666177620 -180158.8018269753
    168000  250.1907721859 -177879.9911431537 -180170.2544005394
    168100  251.1346156039 -177887.8616694619 -180186.7649333592
    168200  252.8658919427 -177863.0169427549 -180177.7684274019
    168300  252.5871320902 -177826.0579454171 -180138.2576435128
    168400  250.1996284904 -177811.9864763421 -180102.3308049383
    168500  251.3016141313 -177804.3399038775 -180104.7718835943
    168600  257.1281348833 -177784.9682725100 -180138.7366174338
    168700  250.9027686863 -177789.4028250304 -180086.1837465568
    168800  259.0939952036 -177751.5379092972 -180123.3018726102
    168900  251.4962226400 -177757.4268072564 -180059.6402464297
    169000  249.2681313448 -177829.0605632923 -180110.8779039890
    169100  247.4883559858 -177848.1083696008 -180113.6335262356
    169200  251.0826003824 -177794.7702226867 -180093.1973357276
    169300  255.7781634155 -177775.8874302747 -180117.2980450387
    169400  254.9346597832 -177770.0321261835 -180103.7212516231
    169500  253.4894757088 -177716.1636899977 -180036.6235026339
    169600  265.5910301842 -177632.8455180747 -180064.0837792130
    169700  252.6490763501 -177676.6231654405 -179989.3899054823
    169800  256.5599923653 -177718.3228838196 -180066.8904136917
    169900  250.5880607064 -177759.6525191525 -180053.5525825366
    170000  262.8017422055 -177760.9681269311 -180166.6730571788
    170100  246.4777317077 -177845.0421342872 -180101.3159678980
    170200  247.9889976460 -177828.3214246394 -180098.4294889073
    170300  253.1031369133 -177754.7015599916 -180071.6248011524
    170400  257.1390293599 -177745.4234356338 -180099.2915093338
    170500  252.9474534651 -177760.1381126373 -180075.6362169797
    170600  257.4525204644 -177725.7318859976 -180082.4696784806
    170700  256.0142319950 -177691.5409589100 -180035.1125614241
    170800  254.8098992323 -177620.2708035292 -179952.8178624443
    170900  263.8923998088 -177583.2173927170 -179998.9062764635
    171000  262.8755869559 -177634.5816312255 -180040.9625413154
    171100  259.7526349577 -177668.0715977755 -180045.8647939636
    171200  255.8851404459 -177682.4291394339 -180024.8190291723
    171300  255.9239464695 -177674.2663441156 -180017.0114668198
    171400  259.2680530449 -177629.3411585487 -180002.6984591189
    171500  261.5844944371 -177565.9138608374 -179960.4760226505
    171600  261.9573201287 -177618.9014718698 -180016.8765052898
    171700  249.8124993518 -177669.2563127181 -179956.0568349849
    171800  262.7677153901 -177625.4239117054 -180030.8173581827
    171900  260.6633577180 -177628.7335371078 -180014.8635510668
    172000  255.4280852341 -177703.5881788630 -180041.7941542671
    172100  256.3909299346 -177725.2117171255 -180072.2316380673
    172200  253.2125224003 -177694.1932655477 -180012.1178288578
    172300  261.1828528612 -177653.4320003003 -180044.3175079509
    172400  259.2459652705 -177638.2133330596 -180011.3684406480
    172500  262.3882764200 -177649.2895749424 -180051.2096114133
    172600  254.1704784945 -177722.7594155801 -180049.4531737959
    172700  258.1866549560 -177699.5467183556 -180063.0048276485
    172800  264.0119768014 -177603.1588755360 -180019.9423751638
    172900  254.5634872120 -177602.2443911103 -179932.5357777181
    173000  260.8447423172 -177603.5548530055 -179991.3452738584
    173100  257.4280625105 -177623.7382020496 -179980.2521047669
    173200  259.5379807822 -177662.7132943526 -180038.5415316942
    173300  252.3705321337 -177719.5928506723 -180029.8097781108
    173400  256.3697306504 -177686.2657988308 -180033.0916600910
    173500  256.2749385364 -177619.8464580667 -179965.8045859011
    173600  263.9100596764 -177571.3694626931 -179987.2200060628
    173700  257.2395867964 -177585.5856630894 -179940.3742463675
    173800  255.6834533568 -177566.2772740392 -179906.8209065174
    173900  265.9977985048 -177499.7148704211 -179934.6767162893
    174000  266.8188814969 -177540.7811364668 -179983.2592316024
    174100  264.3541908760 -177562.7494644568 -179982.6656148789
    174200  264.4437775214 -177546.6337392259 -179967.3699718616
    174300  259.5691336245 -177559.3963720099 -179935.5097845777
    174400  254.9794348918 -177625.2199804179 -179959.3189802314
    174500  259.0262549128 -177621.4397405715 -179992.5836046793
    174600  266.9645508401 -177535.5188748302 -179979.3304369900
    174700  264.7883285842 -177498.6463773451 -179922.5366537234
    174800  257.3859059204 -177536.7572176770 -179892.8852161166
    174900  261.4706630896 -177570.1436368037 -179963.6637787591
    175000  258.4635529811 -177664.7138975494 -180030.7067500999
    175100  255.3355079579 -177702.4758592621 -180039.8343760156
    175200  265.6948046936 -177635.6087091407 -180067.7969291593
    175300  265.3393985865 -177591.9769997241 -180020.9118081903
    175400  259.0041755809 -177584.2946566644 -179955.2364050742
    175500  257.7290612189 -177561.6315250242 -179920.9007902849
    175600  274.1978432949 -177453.4613608743 -179963.4869715954
    175700  263.9763724847 -177485.0451575498 -179901.5027328534
    175800  261.3725209952 -177522.0953756537 -179914.7171182368
    175900  264.4559329226 -177548.5924969438 -179969.4400009446
    176000  261.3154959606 -177595.0334965402 -179987.1332280973
    176100  256.7868258307 -177633.6028565289 -179984.2468352914
    176200  262.5303468918 -177562.1191793566 -179965.3397385392
    176300  266.0752058972 -177496.1806925209 -179931.8511308972
    176400  267.4963850688 -177459.1202351317 -179907.8002438064
    176500  261.7125162430 -177465.6873256458 -179861.4214077319
    176600  262.8466365287 -177516.4878089247 -179922.6037048454
    176700  264.8021399272 -177570.0866301073 -179994.1033364540
    176800  263.0688898672 -177565.9533350008 -179974.1037530203
    176900  268.5126312084 -177483.5422626817 -179941.5250572809
    177000  262.3654080056 -177444.8414747709 -179846.5521722292
    177100  265.6512710782 -177407.6804786992 -179839.4701890571
    177200  267.9315201837 -177408.2164433640 -179860.8797083237
    177300  260.4893016245 -177496.5695576161 -179881.1062503175
    177400  266.5242661991 -177535.5711038851 -179975.3522706496
    177500  267.7937370786 -177505.7849075192 -179957.1868966112
    177600  265.6481695962 -177449.3979259328 -179881.1592451147
    177700  267.6470963151 -177408.7095330285 -179858.7691626498
    177800  269.1224751207 -177391.1647829969 -179854.7301300335
    177900  270.5614041637 -177400.6436513813 -179877.3810522412
    178000  272.9624410365 -177445.4390212192 -179944.1556760751
    178100  266.4388588629 -177523.7769344768 -179962.7762767070
    178200  265.5262688993 -177537.4548587787 -179968.1002907327
    178300  264.5394185072 -177505.3659811741 -179926.9777178651
    178400  269.0072438123 -177468.9672972964 -179931.4778091392
    178500  269.5680625224 -177457.0137479583 -179924.6580322206
    178600  265.6393781659 -177493.0737756486 -179924.7546174822
    178700  272.1150752701 -177551.6458288175 -180042.6056401115
    178800  254.1096825326 -177617.9534290173 -179944.0906568839
    178900  268.2616039933 -177539.6618535035 -179995.3467279905
    179000  269.1125167636 -177490.3227934357 -179953.7969809977
    179100  264.8025855244 -177476.8450270695 -179900.8658124430
    179200  270.9374284122 -177414.8618475097 -179895.0413997832
    179300  270.2637644757 -177413.5729171028 -179887.5857041187
    179400  266.0651743412 -177483.0059832017 -179918.5845920348
    179500  267.2913370612 -177557.1029408278 -180003.9059261672
    179600  259.4321978992 -177542.0193044008 -179916.8791980733
    179700  270.5683393984 -177443.1217044926 -179919.9225909597
    179800  269.1709551701 -177397.2872000120 -179861.2963367018
    179900  270.5671774341 -177343.2266362672 -179820.0168860347
    180000  275.1635861697 -177317.1675428440 -179836.0336291869
    180100  271.8260092105 -177358.5436615498 -179846.8573425750
    180200  270.1367936791 -177408.4248402266 -179881.2753279792
    180300  264.9211710550 -177456.6533046537 -179881.7596299980
    180400  269.6763160654 -177526.2790029122 -179994.9142474314
    180500  257.6745345092 -177586.4949058504 -179945.2650299209
    180600  261.0029441972 -177517.2941231721 -179906.5327347386
    180700  270.7059676854 -177463.0319973156 -179941.0927424344
    180800  269.3291965592 -177435.6420674438 -179901.0997565165
    180900  276.5991305838 -177385.9047275182 -179917.9118845618
    181000  272.6547152783 -177376.3078283604 -179872.2075408036
    181100  271.7529809027 -177405.0579002098 -179892.7030751649
    181200  266.8558178746 -177455.5147331087 -179898.3309463445
    181300  275.4735458501 -177417.7975886875 -179939.5010669174
    181400  278.0792027863 -177376.7977949922 -179922.3536331239
    181500  281.2758568769 -177336.7322907416 -179911.5505167154
    181600  273.6966962455 -177385.0715548967 -179890.5096316180
    181700  267.8350180841 -177443.6490988420 -179895.4289770521
    181800  269.5764704172 -177426.4270976084 -179894.1483483086
    181900  279.7744287574 -177366.7201904999 -179927.7942418760
    182000  272.3854773621 -177350.0424893560 -179843.4775796967
    182100  281.0025816495 -177294.7490523622 -179867.0656984136
    182200  274.6847288593 -177289.3661003485 -179803.8486944703
    182300  274.7815706185 -177345.7625860363 -179861.1316761749
    182400  267.8973278537 -177410.0516524564 -179862.4019185130
    182500  268.7979957486 -177382.2541217052 -179842.8491626149
    182600  274.6422734647 -177330.2218542439 -179844.3158088113
    182700  275.6140370681 -177322.9561836148 -179845.9457279607
    182800  269.6112704402 -177340.1328942309 -179808.1727066966
    182900  274.6457769493 -177329.4621830263 -179843.5882087285
    183000  278.0204824599 -177275.1628500930 -179820.1811583837
    183100  275.6824465760 -177276.4970967433 -179800.1128663529
    183200  276.5843885868 -177319.4704713247 -179851.3426791302
    183300  269.2888910948 -177349.7886070387 -179814.8773371630
    183400  283.8955492602 -177312.3876963128 -179911.1867636215
    183500  280.7280273517 -177360.9617129358 -179930.7650703680
    183600  267.5488273537 -177417.1507691611 -179866.3108380602
    183700  276.5509568902 -177366.1486932793 -179897.7148650717
    183800  271.2423328877 -177333.9438296336 -179816.9144981064
    183900  280.5406004732 -177302.8648916989 -179870.9525308039
    184000  270.6332103290 -177380.3447715701 -179857.7394909257
    184100  264.9604389240 -177428.0004680189 -179853.4662540931
    184200  276.3013910038 -177373.8520612011 -179903.1336899828
    184300  275.5212729812 -177297.5761062548 -179819.7164818719
    184400  280.8335038541 -177260.3924959033 -179831.1613923752
    184500  279.1254213623 -177257.4310590474 -179812.5640528153
    184600  274.9180988184 -177291.4194948626 -179808.0383733809
    184700  273.9147398431 -177381.6641827509 -179889.0982453182
    184800  271.7487355897 -177443.3056140703 -179930.9119271429
    184900  270.9050116063 -177386.3774985971 -179866.2603052359
    185000  273.1349837472 -177314.4602948699 -179814.7564173745
    185100  275.9861714100 -177228.2836936435 -179754.6797809351
    185200  283.5639711892 -177206.1220303056 -179801.8858095161
    185300  279.3581116363 -177256.4692214562 -179813.7322777363
    185400  280.5390428619 -177314.6692383876 -179882.7426190127
    185500  274.3361150170 -177341.8624685803 -179853.1538280016
    185600  274.3578672824 -177306.3226517052 -179817.8131328354
    185700  283.3310749006 -177259.9177819844 -179853.5496128106
    185800  273.1825547579 -177260.4397668935 -179761.1713576485
    185900  280.2497342267 -177221.6763402384 -179787.1013700415
    186000  282.4790374463 -177162.1669973858 -179747.9992197040
    186100  290.0402971806 -177086.9662663547 -179742.0147719018
    186200  284.9610437177 -177131.0297670272 -179739.5824426945
    186300  274.4328036648 -177234.8881345659 -179747.0645884115
    186400  285.9299732109 -177189.5807181961 -179807.0030400057
    186500  284.8900835080 -177181.0431208487 -179788.9462219557
    186600  271.4774952403 -177247.1913429761 -179732.3147035372
    186700  274.4581869666 -177219.4172969141 -179731.8261112217
    186800  281.1892774127 -177155.1810341305 -179729.2067058311
    186900  279.5071348336 -177130.0298063963 -179688.6570311084
    187000  290.1158071268 -177089.4807261977 -179745.2204549022
    187100  279.3521204630 -177150.2810317218 -179707.4892443967
    187200  276.5781444133 -177206.1228292171 -179737.9378774353
    187300  278.3670568614 -177201.6180578004 -179749.8089316130
    187400  278.5786281708 -177183.2809890666 -179733.4086009611
    187500  284.0584260215 -177134.0246413843 -179734.3146935870
    187600  286.3874049246 -177094.3098998173 -179715.9195824853
    187700  280.2215706097 -177126.6231818378 -179691.7903999855
    187800  284.3795768223 -177220.2814254005 -179823.5113137631
    187900  274.4540866596 -177245.6543109214 -179758.0255907415
    188000  285.7843586743 -177185.2573758721 -179801.3467323610
    188100  281.7302448385 -177133.6097555910 -179712.5874797108
    188200  282.8310781726 -177095.7424292781 -179684.7972562250
    188300  289.8104884503 -177101.8633474861 -179754.8081683663
    188400  284.9001785630 -177160.7470521975 -179768.7425641205
    188500  283.7739154805 -177204.7052766912 -179802.3909001501
    188600  274.3834956053 -177230.9468040537 -179742.6718885860
    188700  290.8757691147 -177140.3244463556 -179803.0209185184
    188800  283.4591710104 -177090.4003015573 -179685.2047328400
    188900  285.8689036069 -177089.5161507603 -179706.3794372823
    189000  278.4662116689 -177118.9450470640 -179668.0435906936
    189100  286.6003471697 -177130.0477001319 -179753.6066705202
    189200  279.7876564887 -177233.3640334825 -179794.5591724062
    189300  284.5340825455 -177238.2392484270 -179842.8834926343
    189400  283.6473772970 -177200.9998850016 -179797.5271693673
    189500  284.9702936749 -177116.6399915352 -179725.2773419374
    189600  288.6606926443 -177074.6831030492 -179717.1026153222
    189700  287.0805374444 -177107.7664001435 -179735.7210647981
    189800  281.2243393647 -177142.2692019976 -179716.6158331792
    189900  282.5929040293 -177094.5954483410 -179681.4700130646
    190000  286.1475118192 -177008.7165251024 -179628.1302100516
    190100  294.1236220815 -177009.1076626141 -179701.5352005965
    190200  279.8483625515 -177064.6988648376 -179626.4497111680
    190300  284.1278557486 -177077.5374858474 -179678.4631024695
    190400  280.1776715803 -177050.7951736397 -179615.5605371018
    190500  291.3770144347 -176959.0725904299 -179626.3574961686
    190600  294.9958725731 -177007.4733496954 -179707.8855276972
    190700  290.1089323515 -177070.0167129482 -179725.6935094938
    190800  285.4858639200 -177093.7164885626 -179707.0734038735
    190900  278.2336589558 -177110.1875792505 -179657.1573196087
    191000  290.7964649840 -177079.1133518155 -179741.0838686003
    191100  282.4224179765 -177045.7549046678 -179631.0688285281
    191200  292.0953595871 -177015.5903906793 -179689.4510765487
    191300  294.1400447128 -177019.7331834467 -179712.3110553071
    191400  278.6501616236 -177105.5015674738 -179656.2840014357
    191500  287.1558826880 -177116.0600074783 -179744.7043875904
    191600  283.8238910031 -177141.5982993345 -179739.7414021085
    191700  288.8997247069 -177167.2738495635 -179811.8814775114
    191800  277.9493459217 -177176.0570052825 -179720.4241248891
    191900  287.1271755621 -177091.2803627743 -179719.6619559141
    192000  290.6181337071 -177049.0626673938 -179709.4007276032
    192100  288.8495481876 -177041.7339245872 -179685.8822332824
    192200  285.4576273270 -177087.0427044776 -179700.1411401057
    192300  289.1896370880 -177164.6834752546 -179811.9449807560
    192400  279.4682463289 -177187.0407191995 -179745.3119559075
    192500  287.6941667221 -177115.1453797239 -179748.7172483065
    192600  288.6612317069 -177078.3366299540 -179720.7610768428
    192700  286.3144924116 -177059.2144222008 -179680.1566587916
    192800  288.0333603296 -177017.2790142405 -179653.9558840570
    192900  295.1712168537 -176989.0524876925 -179691.0697791034
    193000  285.8389981279 -177096.2672052771 -179712.8567350210
    193100  284.3318077439 -177128.3607042895 -179731.1533112771
    193200  286.2864117314 -177081.6326303564 -179702.3178145002
    193300  290.3646937701 -177009.6375774111 -179667.6556312890
    193400  292.2523409029 -176992.1872356769 -179667.4849391329
    193500  294.8598386199 -176986.1441587224 -179685.3110727126
    193600  286.9798563764 -177033.1507532148 -179660.1837765600
    193700  286.3068992912 -177118.1656040147 -179739.0383326678
    193800  286.2035724901 -177141.4586131915 -179761.3854813156
    193900  289.1024734327 -177099.3246789068 -179745.7882824093
    194000  294.4337060152 -177001.1120721004 -179696.3781393930
    194100  291.0094827027 -176977.1274622673 -179641.0479576625
    194200  289.3841247807 -176958.5122429881 -179607.5541019874
    194300  294.8657518444 -176895.3784872595 -179594.5995313070
    194400  293.3555842532 -176841.5157763213 -179526.9126440555
    194500  298.4238009195 -176848.9849722979 -179580.7766383284
    194600  288.0967208264 -176966.2643204757 -179603.5211965671
    194700  293.7834685694 -176943.5691742589 -179632.8829239759
    194800  297.8228744731 -176955.8990648139 -179682.1898094940
    194900  286.9407193842 -177019.3654639604 -179646.0402246307
    195000  285.7310911673 -177006.4341095614 -179622.0358516870
    195100  295.5583141690 -176938.1458246303 -179643.7066310583
    195200  293.8951245799 -176939.6249685257 -179629.9608249177
    195300  295.9679912535 -176933.1770321600 -179642.4880503399
    195400  293.8989460251 -176926.3196297787 -179616.6904679383
    195500  293.6524059973 -176959.5669655810 -179647.6809596446
    195600  281.0955332073 -177057.1150030476 -179630.2825339492
    195700  290.8559670682 -177026.0606617892 -179688.5758646784
    195800  294.9114577782 -176956.6956032074 -179656.3350424651
    195900  296.3826844060 -176910.9643381673 -179624.0714855240
    196000  296.5433080017 -176897.3329107371 -179611.9104173576
    196100  293.8211494862 -176880.8313193538 -179570.4900027321
    196200  296.6577333615 -176841.9853470999 -179557.6103112060
    196300  303.4682354697 -176783.3277834633 -179561.2965446914
    196400  292.9536174700 -176873.0794960492 -179554.7967326511
    196500  292.6859805986 -176927.1305572857 -179606.3978278578
    196600  289.9990892276 -176916.6975140684 -179571.3687992256
    196700  296.3041145715 -176839.2430788030 -179551.6309925785
    196800  295.0519552188 -176821.6602294944 -179522.5857918298
    196900  302.8642450149 -176831.5339007094 -179603.9736924459
    197000  295.5366732831 -176874.3080744203 -179579.6707787141
    197100  294.6325362030 -176897.9157853331 -179595.0019576183
    197200  294.9299782657 -176920.4166411454 -179620.2256181988
    197300  285.8795157368 -176977.6682120943 -179594.6286427721
    197400  287.7464022327 -176922.6996195688 -179556.7496555501
    197500  296.7442634697 -176830.5182688527 -179546.9353354250
    197600  304.6617025477 -176834.3584863716 -179623.2523259855
    197700  295.6156504379 -176897.6898412688 -179603.7755077817
    197800  299.0558160138 -176924.2140088277 -179661.7911837962
    197900  288.7993352340 -176959.3200106821 -179603.0086666022
    198000  291.3169581924 -176884.7750398784 -179551.5101867112
    198100  296.4848354382 -176798.9194777040 -179512.9617225218
    198200  302.2508728506 -176756.7354872078 -179523.5604286493
    198300  292.9437893803 -176806.8653017403 -179488.4925713447
    198400  299.0080951348 -176868.7040420324 -179605.8443768452
    198500  294.4724489148 -176894.9014907836 -179590.5222132011
    198600  296.8992040371 -176860.2003926436 -179578.0357956529
    198700  296.3398882823 -176843.4360082139 -179556.1513969584
    198800  299.6449798364 -176813.8566018462 -179556.8270223120
    198900  298.8321555481 -176790.2684553409 -179525.7982272724
    199000  297.3459208333 -176754.9433850722 -179476.8680638613
    199100  305.2576804688 -176727.7030365451 -179522.0524983748
    199200  298.7949419886 -176821.4427530499 -179556.6318695404
    199300  296.4908541231 -176869.5217798262 -179583.6191200925
    199400  297.0845414073 -176896.3868096717 -179615.9188035092
    199500  289.4637265436 -176909.6897985778 -179559.4603375010
    199600  305.3534732111 -176787.1038285105 -179582.3301835847
    199700  299.5839598820 -176793.2640632329 -179535.6759029074
    199800  296.8555578992 -176786.5333519606 -179503.9692152711
    199900  299.2640551371 -176725.2039924367 -179464.6874024303
    200000  306.4544186171 -176668.0622263009 -179473.3667101155
Loop time of 363.719 on 6 procs for 200000 steps with 3072 atoms

Performance: 47.509 ns/day, 0.505 hours/ns, 549.875 timesteps/s, 1.689 Matom-step/s
96.2% CPU use with 6 MPI tasks x no OpenMP threads

MPI task timing breakdown:
Section |  min time  |  avg time  |  max time  |%varavg| %total
---------------------------------------------------------------
Pair    | 169.59     | 191.97     | 205.56     | 112.2 | 52.78
Bond    | 5.3734     | 7.0367     | 7.8865     |  44.2 |  1.93
Kspace  | 96.472     | 110.84     | 134.83     | 158.7 | 30.47
Neigh   | 13.454     | 13.468     | 13.492     |   0.5 |  3.70
Comm    | 8.5098     | 8.6506     | 8.7887     |   3.4 |  2.38
Output  | 0.15319    | 0.15562    | 0.16251    |   0.8 |  0.04
Modify  | 30.323     | 30.445     | 30.588     |   1.8 |  8.37
Other   |            | 1.147      |            |       |  0.32

Nlocal:            512 ave         546 max         453 min
Histogram: 2 0 0 0 0 0 0 0 1 3
Nghost:           4193 ave        4241 max        4117 min
Histogram: 2 0 0 0 0 0 0 1 0 3
Neighs:              0 ave           0 max           0 min
Histogram: 6 0 0 0 0 0 0 0 0 0

Total # of neighbors = 0
Ave neighs/atom = 0
Ave special neighs/atom = 4.6666667
Neighbor list builds = 5493
Dangerous builds = 0

unfix 000
fix 000 free npt temp 300 300 100 iso 1.0 1.0 500
run 50000
PPPM initialization ...
  using 12-bit tables for long-range coulomb (../kspace.cpp:342)
  G vector (1/distance) = 0.27096042
  grid = 24 24 32
  stencil order = 5
  estimated absolute RMS force accuracy = 0.037159008
  estimated relative force accuracy = 0.00011190325
  using double precision KISS FFT
  3d grid and FFT values/proc = 10013 3456
Generated 0 of 15 mixed pair_coeff terms from geometric mixing rule
Neighbor list info ...
  update: every = 1 steps, delay = 0 steps, check = yes
  max neighbors/atom: 2000, page size: 100000
  master list distance cutoff = 12
  ghost atom cutoff = 12
  binsize = 6, bins = 7 6 9
  3 neighbor lists, perpetual/occasional/extra = 3 0 0
  (1) pair lj/charmm/coul/long, perpetual, skip from (3)
      attributes: half, newton on
      pair build: skip
      stencil: none
      bin: none
  (2) pair buck/coul/long, perpetual, skip from (3)
      attributes: half, newton on
      pair build: skip
      stencil: none
      bin: none
  (3) neighbor class addition, perpetual
      attributes: half, newton on
      pair build: half/bin/newton
      stencil: half/bin/3d
      bin: standard
Per MPI rank memory allocation (min/avg/max) = 13.7 | 13.73 | 13.77 Mbytes
   Step          Temp          TotEng         PotEng    
    200000  306.4544186171 -176668.8121930243 -179474.1166768388
    200100  299.5159281059 -176737.5222948949 -179479.3113670876
    200200  296.7378652736 -176783.8004047080 -179500.1589017602
    200300  302.7323319614 -176768.3524391018 -179539.5846898208
    200400  299.2544400416 -176756.7931272844 -179496.1885200428
    200500  303.8065190371 -176730.6084979598 -179511.6739298532
    200600  304.6796363947 -176716.1252887271 -179505.1832959898
    200700  299.9428113561 -176775.4002599212 -179521.0970502703
    200800  297.9085319258 -176850.6641534385 -179577.7390122361
    200900  294.7614845956 -176862.1345821672 -179560.4011567634
    201000  299.8022100742 -176796.2307581488 -179540.6404748498
    201100  298.1436407692 -176766.6862841974 -179495.9133452559
    201200  302.2606404739 -176768.2049635018 -179535.1193184278
    201300  299.5495754175 -176766.3981439771 -179508.4952259370
    201400  302.8121672584 -176756.6957262908 -179528.6587947202
    201500  302.8401529340 -176800.2933735085 -179572.5126247064
    201600  292.5988297664 -176859.4507573226 -179537.9202432796
    201700  301.2780240821 -176810.5326202922 -179568.4520382808
    201800  295.9750877948 -176789.0927418562 -179498.4687222552
    201900  308.9508536813 -176721.2097899942 -179549.3668093044
    202000  305.1731590687 -176660.7427080058 -179454.3184552201
    202100  308.7877856863 -176658.3586529343 -179485.0229367842
    202200  303.8368553729 -176779.9124419899 -179561.2555747538
    202300  296.9007170468 -176832.0039454561 -179549.8531986591
    202400  298.2433739570 -176836.6616119536 -179566.8016373614
    202500  298.9030939188 -176831.1229858345 -179567.3021324115
    202600  299.5189809967 -176806.8113533937 -179548.6283719547
    202700  302.6626997865 -176759.9064065928 -179530.5012396711
    202800  308.6870865352 -176692.8322170338 -179518.5746940414
    202900  301.5702400139 -176756.0744009621 -179516.6687833622
    203000  297.7628156251 -176807.2642549221 -179533.0052168437
    203100  296.0956088781 -176799.0482386256 -179509.5274771761
    203200  303.8011585391 -176773.7588398090 -179554.7752013404
    203300  301.3739908352 -176820.6864487219 -179579.4843528615
    203400  298.3619883119 -176920.0602392745 -179651.2860685131
    203500  292.8511496033 -176936.4425479347 -179617.2217867516
    203600  303.3851248941 -176861.7422434894 -179638.9502048845
    203700  297.5791061879 -176824.3732686934 -179548.4325419960
    203800  299.8037599897 -176753.4883256747 -179497.9122304072
    203900  303.9698847879 -176733.0150136487 -179515.5759066784
    204000  294.4819770528 -176793.0487728680 -179488.7567165054
    204100  297.8165255047 -176817.9587345596 -179544.1913603525
    204200  303.0548950267 -176821.1530641368 -179595.3380789816
    204300  297.9367230824 -176828.9263225263 -179556.2592450790
    204400  297.6848824097 -176804.5636481419 -179529.5912041359
    204500  306.0685165717 -176746.1856570844 -179547.9575674643
    204600  305.5004883120 -176736.6581596650 -179533.2303009207
    204700  295.3607458265 -176826.5336867981 -179530.2859392503
    204800  291.8396223672 -176865.2673996188 -179536.7870496731
    204900  297.5329526181 -176803.7590146839 -179527.3957950856
    205000  310.0538446136 -176752.1654014034 -179590.4192743404
    205100  304.5276030319 -176780.0211559868 -179567.6874395591
    205200  290.5040700293 -176854.6526903529 -179513.9466039377
    205300  302.6347045784 -176823.1205983532 -179593.4591614020
    205400  298.9806493780 -176802.7064457626 -179539.5955402608
    205500  294.8081981949 -176759.7936690449 -179458.4878630904
    205600  300.5070232130 -176702.8369080024 -179453.6985318662
    205700  308.4845015368 -176718.1384019912 -179542.0264022152
    205800  298.5551887406 -176809.7666711773 -179542.7610702128
    205900  298.4875694143 -176846.1216463558 -179578.4970535024
    206000  298.8252418714 -176870.1506244102 -179605.6171080775
    206100  299.6004226938 -176835.2816629884 -179577.8442043553
    206200  306.6945717289 -176752.4852438061 -179559.9881054558
    206300  297.6946464890 -176763.3385186506 -179488.4554556876
    206400  307.0150154156 -176804.7249534875 -179615.1611783281
    206500  297.0943144894 -176876.7350096517 -179596.3564669441
    206600  298.4277388364 -176847.8880357894 -179579.7157497783
    206700  300.4221273836 -176797.6162147257 -179547.7006964225
    206800  300.2540764066 -176788.8668597142 -179537.4129913969
    206900  290.3644137425 -176860.1594252902 -179518.1749157762
    207000  293.9489200271 -176894.6304538254 -179585.4587573808
    207100  303.5901519973 -176822.0815679972 -179601.1663613679
    207200  295.8114188310 -176814.1260073102 -179522.0037509400
    207300  299.3188349392 -176809.8854662490 -179549.8703342572
    207400  303.1292497534 -176816.7830848126 -179591.6487478567
    207500  295.3571950812 -176903.6774177851 -179607.3971664752
    207600  293.9752524653 -176915.7970065828 -179606.8663590598
    207700  301.7937771065 -176865.4786020037 -179628.1192580749
    207800  301.4473941020 -176841.2104025852 -179600.6802451956
    207900  303.1770421169 -176820.8830197382 -179596.1861773118
    208000  301.6662928674 -176832.5940298085 -179594.0676865287
    208100  295.7085045069 -176881.6467479440 -179588.5824068877
    208200  294.2049970412 -176890.2179848929 -179583.3904347623
    208300  301.8164028723 -176805.4937202511 -179568.3414941134
    208400  302.5677720905 -176781.3880113789 -179551.1138699049
    208500  307.4092732189 -176775.5090169146 -179589.5543043627
    208600  291.6636780900 -176847.6613223110 -179517.5703665472
    208700  298.9028241184 -176902.3925236499 -179638.5692004560
    208800  301.7966184420 -176854.0493861880 -179616.7160520368
    208900  310.3801263665 -176756.7442467175 -179597.9849248981
    209000  292.4027411167 -176800.0141059974 -179476.6885831876
    209100  303.0686505926 -176792.3456946177 -179566.6566288430
    209200  298.2512648232 -176818.2395169807 -179548.4517759113
    209300  301.7888337305 -176871.5408513304 -179634.1362554036
    209400  289.2456275970 -176988.7712445985 -179636.5452910070
    209500  295.8775327129 -176950.2002250419 -179658.6831796201
    209600  303.2766615539 -176857.8586549543 -179634.0737355940
    209700  296.1920810786 -176830.9664088374 -179542.3287604383
    209800  311.8674628558 -176775.2135967967 -179630.0694538383
    209900  298.3328318185 -176802.5617822647 -179533.5207109895
    210000  295.5717267088 -176862.6119678118 -179568.2955535368
    210100  293.6807467586 -176927.7984145453 -179616.1718418550
    210200  301.5953636626 -176892.6376122891 -179653.4619782692
    210300  303.0462530607 -176795.9746095416 -179570.0805152442
    210400  305.7849444451 -176769.0238359156 -179568.1999078606
    210500  300.5898322957 -176800.9654496618 -179552.5851134717
    210600  295.8354651343 -176826.4802019302 -179534.5780670475
    210700  300.5060583768 -176835.9471731060 -179586.7999647940
    210800  300.0846717437 -176820.9631663073 -179567.9585562435
    210900  301.6021646085 -176775.2879343185 -179536.1745566175
    211000  314.4687675275 -176730.2924365238 -179608.9608125436
    211100  303.8913770019 -176792.8156119104 -179574.6578393551
    211200  296.0190913502 -176850.0495569693 -179559.8283488915
    211300  293.2943812010 -176880.0427025157 -179564.8793133684
    211400  297.4706412009 -176828.3823821104 -179551.4487595834
    211500  307.1440573073 -176734.7237748666 -179546.3412579152
    211600  305.5621014554 -176773.8332638612 -179570.9694160004
    211700  298.9179691973 -176839.9241325194 -179576.2394484021
    211800  299.3914392656 -176873.6741247495 -179614.3236176745
    211900  300.9883435767 -176869.3845385689 -179624.6522016098
    212000  310.1745834605 -176763.5544769943 -179602.9136015053
    212100  309.2446923848 -176765.6877537447 -179596.5345924291
    212200  302.2681106636 -176848.0200093071 -179615.0027468553
    212300  296.1604672924 -176879.3612505217 -179590.4342073851
    212400  297.0822048033 -176855.0712587085 -179574.5818631144
    212500  300.2917810649 -176803.5777776951 -179552.4690603715
    212600  309.4883737084 -176787.9400948518 -179621.0176088601
    212700  291.7929743487 -176895.2292825645 -179566.3219135011
    212800  299.6703301138 -176892.1494061227 -179635.3518847425
    212900  299.5073446178 -176841.6113953998 -179583.3218937615
    213000  308.5319461583 -176778.1381391905 -179602.4604506899
    213100  303.3676033387 -176797.7880212684 -179574.8355891600
    213200  298.0711858551 -176815.7420789467 -179544.3058828186
    213300  299.1875990772 -176824.2757029694 -179563.0592290169
    213400  298.1648928828 -176791.4228666057 -179520.8444709498
    213500  299.3743460354 -176757.9490372748 -179498.4420576139
    213600  314.2458472627 -176734.0276548445 -179610.6554036771
    213700  300.4973860932 -176846.7864797584 -179597.5598847758
    213800  290.2536773734 -176890.9240883988 -179547.9258906692
    213900  303.5050297254 -176853.9403618743 -179632.2459402081
    214000  296.5096696161 -176870.5525972056 -179584.8221757680
    214100  295.6946204540 -176874.4241964327 -179581.2327598167
    214200  306.4555076685 -176804.6297552235 -179609.9442082882
    214300  303.0408929379 -176807.3804183188 -179581.4372570952
    214400  296.9261971037 -176887.1646464806 -179605.2471458483
    214500  301.0326378355 -176939.2539289428 -179694.9270646255
    214600  291.3202742185 -176927.2008914096 -179593.9663933699
    214700  298.2534530318 -176825.9393247810 -179556.1716147216
    214800  300.8011378820 -176806.9229450681 -179560.4769145124
    214900  300.5083479544 -176824.7383489736 -179575.6120996096
    215000  296.3981530669 -176881.0222626617 -179594.2710111874
    215100  293.3674287619 -176900.6628557991 -179586.1681489676
    215200  303.6088918450 -176819.4153756673 -179598.6717148718
    215300  303.4227344363 -176755.7284138183 -179533.2806555073
    215400  294.3626445772 -176766.3628753278 -179460.9784414089
    215500  306.7059448764 -176775.7697151671 -179583.3766873782
    215600  293.5221849603 -176902.2965007801 -179589.2184426597
    215700  302.2861452545 -176907.2457187453 -179674.3935461585
    215800  305.1765213816 -176873.5425800464 -179667.1491061001
    215900  292.1820516011 -176843.6774495906 -179518.3317200217
    216000  306.5726511180 -176736.8491733829 -179543.2359655108
    216100  299.1472200375 -176739.3133254704 -179477.7272190569
    216200  306.2985362364 -176777.0902011124 -179580.9677270665
    216300  294.0427496874 -176867.9341498855 -179559.6213765005
    216400  301.9336563390 -176856.4089754160 -179620.3300954460
    216500  299.2104044323 -176819.9491423851 -179558.9414301964
    216600  302.8518883835 -176761.4154593368 -179533.7421376328
    216700  299.3406333172 -176736.1496404165 -179476.3340522525
    216800  303.2050288123 -176737.7506559036 -179513.3100055798
    216900  297.6749154732 -176744.3455546519 -179469.2818726355
    217000  301.9800064599 -176763.4259565285 -179527.7713687017
    217100  292.0482591030 -176841.4977442512 -179514.9272691023
    217200  301.7717161188 -176802.6575180839 -179565.0962263809
    217300  306.4733187933 -176810.7921672146 -179616.2696645213
    217400  300.6689266128 -176827.9717436055 -179580.3154421461
    217500  298.6962007010 -176802.0180568586 -179536.3032889208
    217600  298.4358222964 -176737.8939769395 -179469.7956874677
    217700  308.1576507926 -176673.7487732108 -179494.6447596071
    217800  300.2756842307 -176728.8568966683 -179477.6008278345
    217900  299.4159464882 -176768.2437179970 -179509.1175516959
    218000  296.3272769142 -176789.1678232495 -179501.7677666777
    218100  301.3275961658 -176776.2194709154 -179534.5926751122
    218200  300.0687822136 -176725.9128864575 -179472.7628225600
    218300  308.2686599200 -176650.0944063661 -179472.0065778260
    218400  301.0958553907 -176709.3942721901 -179465.6461056512
    218500  297.8058886869 -176784.8665660780 -179511.0018217214
    218600  302.4559859183 -176795.8674739996 -179564.5700343415
    218700  297.2211380143 -176828.3365054834 -179549.1189139041
    218800  302.5232928920 -176778.1574818373 -179547.4761747708
    218900  312.9564717024 -176702.0514403165 -179566.8761580263
    219000  300.4521531039 -176762.5883252012 -179512.9476643736
    219100  297.8793394319 -176787.7912788229 -179514.5989075564
    219200  304.2591435051 -176805.2597953841 -179590.4685822836
    219300  298.7113623663 -176896.5980972539 -179631.0221202257
    219400  291.7430224649 -176953.9241762837 -179624.5595442956
    219500  299.0903666696 -176894.1602290564 -179632.0536830656
    219600  301.3285180421 -176838.7239824728 -179597.1056255873
    219700  298.6725599309 -176805.1320182979 -179539.2008411515
    219800  308.5237661881 -176741.1179527889 -179565.3653842879
    219900  298.2747560296 -176756.6926425588 -179487.1199415828
    220000  303.5458208083 -176841.0196659439 -179619.6986486105
    220100  299.6200239518 -176890.2446643208 -179632.9866369302
    220200  297.2688977285 -176880.0652250962 -179601.2848291720
    220300  300.2816416797 -176867.4168562338 -179616.2153222915
    220400  299.7706289174 -176820.7985970481 -179564.9192177025
    220500  308.3663889505 -176770.5444200692 -179593.3512096863
    220600  298.2288377804 -176806.5968244080 -179536.6037846712
    220700  296.1431202718 -176840.7677599984 -179551.6819210617
    220800  292.8295575184 -176926.6097775558 -179607.1913609663
    220900  294.7710577730 -176906.6140205325 -179604.9682286423
    221000  305.0592676791 -176814.2597601534 -179606.7929378811
    221100  297.5320137969 -176817.3777342541 -179541.0059206232
    221200  303.2332651967 -176791.8684751245 -179567.6863025743
    221300  303.1392042588 -176758.7752861343 -179533.7320733941
    221400  299.5595183714 -176842.2214298862 -179584.4095303183
    221500  294.5975437688 -176911.3535364271 -179608.1193856019
    221600  297.3624879089 -176880.2633476451 -179602.3396825648
    221700  299.0083414110 -176801.8333251575 -179538.9759143995
    221800  306.0320360905 -176789.9292191855 -179591.3671847719
    221900  298.7709441206 -176814.7141876497 -179549.6836260320
    222000  302.2165443698 -176793.4959000171 -179560.0065962229
    222100  300.5282506526 -176768.1651482386 -179519.2210895210
    222200  303.0397551669 -176765.2311846899 -179539.2776082334
    222300  297.8563359662 -176916.4328806497 -179643.0299341018
    222400  293.4767958304 -176922.8591144640 -179609.3655611772
    222500  299.6410679596 -176827.0070307982 -179569.9416416789
    222600  308.1403131510 -176765.3254087312 -179586.0626851826
    222700  298.1182002269 -176795.0106344375 -179524.0048110502
    222800  303.9511840589 -176815.8427731708 -179598.2324784619
    222900  295.2993198870 -176862.2110563886 -179565.4010116346
    223000  292.7914337857 -176899.3766736217 -179579.6092698035
    223100  298.9026398461 -176844.3707425512 -179580.5457325160
    223200  307.9081749310 -176760.5314586997 -179579.1437261778
    223300  305.5157269390 -176817.7287981014 -179614.4404347794
    223400  302.5955532655 -176869.9958739788 -179639.9760432608
    223500  293.6050911334 -176874.0161795214 -179561.6970501192
    223600  304.5455525357 -176813.3734450300 -179601.2040395749
    223700  302.2755050941 -176788.1339190974 -179555.1843457621
    223800  297.9627460705 -176831.2940619460 -179558.8652006927
    223900  295.7168727583 -176900.3270792453 -179607.3393417281
    224000  295.2051573466 -176909.6886666047 -179612.0166515844
    224100  302.1106966194 -176828.2861683646 -179593.8279271005
    224200  307.1907748370 -176788.7249284527 -179600.7700669294
    224300  304.1832798299 -176830.1039480279 -179614.6182737115
    224400  297.2383871390 -176859.0894945053 -179580.0298025804
    224500  297.1314782871 -176858.0360503502 -179577.9977075605
    224600  293.4624841034 -176854.5827940613 -179540.9582302573
    224700  312.4547517094 -176756.4405571434 -179616.6724960890
    224800  302.3379815524 -176774.9065718608 -179542.5289122525
    224900  302.1268214304 -176805.1056498471 -179570.7950161944
    225000  303.3555274637 -176827.4238280026 -179604.3608525176
    225100  299.9751692327 -176877.6740437437 -179623.6670402848
    225200  295.5849879051 -176868.9088125209 -179574.7137921342
    225300  300.7117054958 -176790.8849197244 -179543.6202190543
    225400  302.0402362062 -176771.0469336603 -179535.9436930068
    225500  301.3171078502 -176836.1368002836 -179594.4139937291
    225600  297.8199709676 -176887.1665059502 -179613.4306717445
    225700  295.7907561225 -176865.1253377313 -179572.8139335291
    225800  302.0141144998 -176794.0411673311 -179558.6988068095
    225900  301.2760117924 -176767.0389179243 -179524.9399152762
    226000  302.0592537323 -176781.3782680020 -179546.4491150691
    226100  299.4697446264 -176812.5256807463 -179553.8919862422
    226200  290.1160586470 -176865.6409510021 -179521.3829821389
    226300  293.9887711944 -176963.6094939515 -179654.8025977894
    226400  293.0133740329 -176965.7133202957 -179647.9775725179
    226500  294.8365386947 -176877.3588853527 -179576.3125102509
    226600  302.7038391236 -176845.3783023386 -179616.3497276921
    226700  289.2058465027 -176821.6230667259 -179469.0329543058
    226800  309.0751411856 -176748.3827896489 -179577.6775451831
    226900  307.7381862854 -176817.0869330846 -179634.1431129992
    227000  300.1753196814 -176855.3991333247 -179603.2243206159
    227100  306.1691295086 -176835.6834484207 -179638.3763764327
    227200  289.8772973773 -176860.6835449428 -179514.2399392619
    227300  303.0589799875 -176783.0077150129 -179557.2301238651
    227400  302.2607083159 -176742.0467213417 -179508.9616972984
    227500  302.5019924474 -176767.9314211358 -179537.0551283576
    227600  304.5465563223 -176774.7731554828 -179562.6129387583
    227700  299.8106290064 -176880.2757907352 -179624.7625749117
    227800  292.2121664346 -176928.3159709134 -179603.2459145685
    227900  299.0928559591 -176871.3878344048 -179609.3040755390
    228000  300.3520168645 -176820.3279840338 -179569.7706692949
    228100  303.6590478340 -176791.2977583162 -179571.0132288383
    228200  301.3344347556 -176781.4977149342 -179539.9335200444
    228300  302.7977638594 -176788.2835607424 -179560.1147794828
    228400  296.2417993212 -176804.3313205812 -179516.1487963392
    228500  295.3809389037 -176809.8137918888 -179513.7508931363
    228600  302.5912601415 -176774.0170627369 -179543.9579324711
    228700  304.2402993743 -176763.8812414064 -179548.9175278577
    228800  296.5498807427 -176839.8046659004 -179554.4423398367
    228900  296.7880800504 -176861.7636305836 -179578.5817970996
    229000  304.3521611030 -176773.0341929854 -179559.0944692698
    229100  297.9481939894 -176780.1024363101 -179507.5403643213
    229200  301.4101421034 -176818.0297846589 -179577.1586199534
    229300  296.1287857238 -176858.3308299440 -179569.1137715844
    229400  299.5963994669 -176838.0361446725 -179580.5618571480
    229500  301.4057859926 -176764.0206427930 -179523.1096019551
    229600  306.9023696900 -176708.3548778539 -179517.7599361001
    229700  302.1620501318 -176762.6700659400 -179528.6819182033
    229800  296.8590053212 -176848.3935774874 -179565.8609987317
    229900  299.8542266403 -176827.7648281480 -179572.6507080152
    230000  299.3390796505 -176777.0997416400 -179517.2699311051
    230100  302.0183864260 -176752.4551774884 -179517.1519224682
    230200  299.9373252313 -176859.9240739695 -179605.5706439610
    230300  299.9321145061 -176894.0592734891 -179639.6581441498
    230400  296.9751589184 -176895.8070805653 -179614.3377796976
    230500  297.8825072499 -176834.9060107217 -179561.7426378752
    230600  303.1677425655 -176768.0797419745 -179543.2977708248
    230700  300.1567474361 -176783.3205835144 -179530.9757592152
    230800  296.7623856493 -176831.8202699000 -179548.4032281300
    230900  296.5306680759 -176833.9770921124 -179548.4388919967
    231000  306.7211562198 -176821.0081932518 -179628.7544111301
    231100  297.7229138184 -176830.9125721682 -179556.2882702514
    231200  299.2704876223 -176803.3115065791 -179542.8537999769
    231300  301.2147847484 -176780.8458675302 -179538.1863883783
    231400  296.4945391413 -176798.6981589072 -179512.8292320797
    231500  296.4798703540 -176833.0473558494 -179547.0441499508
    231600  300.9217862272 -176824.5872578367 -179579.2456503968
    231700  296.4960798188 -176767.9331855972 -179482.0783622360
    231800  309.5815382037 -176707.8920035778 -179541.8223516803
    231900  299.3838548799 -176782.5793750268 -179523.1594399721
    232000  299.4964848407 -176813.1273930508 -179554.7384802777
    232100  297.9255047499 -176831.9152263007 -179559.1454554789
    232200  300.1533958127 -176832.5075350764 -179580.1320297901
    232300  303.2457833832 -176751.1234444843 -179527.0558642602
    232400  300.9556397925 -176678.8967884769 -179433.8650788648
    232500  309.5849517404 -176688.4174583885 -179522.3790542373
    232600  306.8605217977 -176750.3446753308 -179559.3666551388
    232700  301.1552327030 -176797.1837512931 -179553.9791286884
    232800  296.1523752858 -176841.8718511106 -179552.8707331979
    232900  296.6092016016 -176847.2040970052 -179562.3847980975
    233000  301.0167607809 -176761.3279502032 -179516.8557462542
    233100  307.8346533483 -176740.0839717292 -179558.0232176653
    233200  298.9263543496 -176790.8790410793 -179527.2711152134
    233300  299.5803236291 -176820.2418203736 -179562.6203735424
    233400  301.4803865066 -176836.1453013172 -179595.9171586318
    233500  290.5790881099 -176873.2048458689 -179533.1854800392
    233600  301.9209457391 -176831.4845138493 -179595.2892801876
    233700  301.4464180861 -176761.9858028441 -179521.4467109392
    233800  305.5709826562 -176747.5597794298 -179544.7772306825
    233900  298.2361329125 -176824.2352956327 -179554.3090360293
    234000  300.2334450571 -176893.3228179375 -179641.6800888511
    234100  291.2579478469 -176903.2878680268 -179569.4828301640
    234200  306.9164698926 -176848.6796407651 -179658.2137732202
    234300  300.2790194165 -176853.7238604414 -179602.4983221246
    234400  296.7670524739 -176878.2301658945 -179594.8558445526
    234500  290.8449635811 -176946.2417229222 -179608.6561991461
    234600  293.6263204699 -176934.2975384615 -179622.1727438423
    234700  298.6937467517 -176844.3667509431 -179578.6295193875
    234800  300.2309963372 -176815.1876653603 -179563.5225205257
    234900  297.3543336275 -176834.1734228991 -179556.1751129752
    235000  295.7039481089 -176906.5617560989 -179613.4557054664
    235100  297.9180185741 -176921.1635115032 -179648.3252117208
    235200  298.7643128099 -176800.6819511528 -179535.5906860685
    235300  306.1982721293 -176769.8714258985 -179572.8311274324
    235400  300.3769367908 -176834.7334911837 -179584.4042951369
    235500  295.5209621534 -176883.4466506031 -179588.6655341526
    235600  298.2631883711 -176880.3582412497 -179610.6796491450
    235700  296.0047629071 -176794.8153410869 -179504.4629694720
    235800  303.9880450296 -176730.0830228993 -179512.8101560106
    235900  301.7501097408 -176763.9436237848 -179526.1845458356
    236000  297.9728651542 -176827.6786993635 -179555.3424688865
    236100  306.2925328433 -176820.6132431378 -179624.4358136258
    236200  302.1733553336 -176797.5874697722 -179563.7028106183
    236300  296.5196481676 -176771.1469399532 -179485.5078628510
    236400  304.7213041987 -176711.6949811699 -179501.1344183302
    236500  304.3565909914 -176695.6482886698 -179481.7491164526
    236600  294.7471001318 -176781.7233217022 -179479.8582199442
    236700  299.1717260088 -176818.2311319160 -179556.8693548213
    236800  295.6633413270 -176847.4951734208 -179554.0174055599
    236900  296.5358108737 -176865.9934420312 -179580.5023194343
    237000  293.3104922565 -176951.7252681390 -179636.7093606842
    237100  294.0386316321 -176987.1986090181 -179678.8481386764
    237200  295.2900695347 -176907.2148046841 -179610.3200815789
    237300  296.5208287114 -176833.1383009518 -179547.5100306278
    237400  308.1502262379 -176801.0946617684 -179621.9226832883
    237500  298.9936367074 -176851.4023260172 -179588.4103074080
    237600  294.7708071445 -176885.8371643663 -179584.1890782063
    237700  308.6221748456 -176840.4011317635 -179665.5494027725
    237800  297.9886547622 -176852.3322679887 -179580.1405766517
    237900  293.8903397524 -176862.6190547100 -179552.9111104673
    238000  305.8545312986 -176802.5280938147 -179602.3411685256
    238100  300.3366426797 -176786.1210318990 -179535.4229808321
    238200  303.2427778401 -176746.7811834803 -179522.6860903117
    238300  303.9092183683 -176687.7785871596 -179469.7841356800
    238400  303.9397729734 -176661.1578300928 -179443.4430775355
    238500  303.6238786270 -176762.5736299612 -179541.9671591827
    238600  296.8412034752 -176817.1099424711 -179534.4144044125
    238700  299.2290052779 -176809.8659971192 -179549.0285583302
    238800  305.6841977952 -176757.3033020738 -179555.5571323694
    238900  300.7497753190 -176725.1944738176 -179478.2782668847
    239000  298.8340486345 -176811.2973707696 -179546.8444721428
    239100  299.9304462426 -176890.7533977556 -179636.3369970189
    239200  287.1621959213 -176917.8163465351 -179546.5185184127
    239300  295.0792668703 -176825.8640552327 -179527.0396302742
    239400  304.4731494463 -176766.8980115803 -179554.0658233461
    239500  306.9058511167 -176780.7088248932 -179590.1457523546
    239600  293.9585521095 -176874.8013205297 -179565.7177968193
    239700  300.4394005887 -176881.4362533390 -179631.6788551242
    239800  296.9278941224 -176835.9735020104 -179554.0715360023
    239900  299.1564739997 -176780.3754319883 -179518.8740369701
    240000  298.7683673159 -176815.0269082919 -179549.9727584297
    240100  295.2313758724 -176839.1623021553 -179541.7302932945
    240200  304.6704331380 -176813.0204659243 -179601.9942259529
    240300  298.0693197909 -176822.1854711085 -179550.7321929027
    240400  292.7139257980 -176901.0145977750 -179580.5376805929
    240500  295.7211423321 -176962.8714309331 -179669.9227773836
    240600  299.9527705617 -176952.0060066379 -179697.7939642289
    240700  306.4798057774 -176843.3915414809 -179648.9284210787
    240800  302.7115915455 -176822.2912092285 -179593.3336007770
    240900  302.9998755605 -176831.2182020370 -179604.8995649651
    241000  296.8322521440 -176844.3721393284 -179561.5946601787
    241100  298.1060137331 -176838.4095349706 -179567.2921555947
    241200  300.4280351000 -176803.1839843013 -179553.3225456343
    241300  299.7153763291 -176769.9656305765 -179513.5804652989
    241400  305.6903588831 -176727.2930295471 -179525.6032588576
    241500  304.1262471239 -176763.5076687191 -179547.4999131532
    241600  294.5436757005 -176855.1524868559 -179551.4252240885
    241700  298.2297492744 -176844.5056902813 -179574.5209944231
    241800  301.7813692422 -176792.0477666276 -179554.5748402693
    241900  298.0380675932 -176773.1015583664 -179501.3621954287
    242000  293.6880978221 -176776.4324830923 -179464.8732025356
    242100  305.5072148906 -176764.4813605078 -179561.1150773191
    242200  298.4744433465 -176846.3333592984 -179578.5886095326
    242300  297.0245627123 -176893.3301550158 -179612.3130998203
    242400  296.4386386947 -176880.7920861766 -179594.4114428784
    242500  296.1404259153 -176837.4342756467 -179548.3237723880
    242600  307.1613158065 -176777.7284387625 -179589.5039072805
    242700  299.2610416804 -176792.4108398562 -179531.8666644632
    242800  293.3158499288 -176798.6332784603 -179483.6664155000
    242900  310.2426170989 -176723.5121705157 -179563.4940795554
    243000  300.5826611726 -176776.2721444544 -179527.8261633183
    243100  294.5291996211 -176893.4600271205 -179589.6002493436
    243200  295.9206335485 -176882.9948318686 -179591.8723344125
    243300  303.0131673210 -176803.0953472260 -179576.8983838291
    243400  305.7967865710 -176771.6463864482 -179570.9308620153
    243500  302.7335560435 -176780.9019147099 -179552.1453707595
    243600  294.3398867203 -176875.8081399026 -179570.2153790218
    243700  297.7669445290 -176907.2996690114 -179633.0784271982
    243800  292.2862429371 -176870.6529894394 -179546.2610344107
    243900  304.8375267760 -176795.6447674388 -179586.1481139354
    244000  300.2080250492 -176805.0698516731 -179553.1944261145
    244100  298.2038558671 -176825.4733173542 -179555.2515914930
    244200  300.2207884175 -176871.0707938393 -179619.3122050173
    244300  296.2750539606 -176939.4646312662 -179651.5865222436
    244400  294.9269086491 -176943.7414920983 -179643.5223696738
    244500  306.2841052160 -176824.9563694646 -179628.7017928814
    244600  301.5881835225 -176826.1680450989 -179586.9266835912
    244700  298.7278793947 -176858.6187287008 -179593.1939496690
    244800  297.9708201890 -176895.4348480515 -179623.0798978255
    244900  293.6823550099 -176973.3598407630 -179661.7479901139
    245000  290.6236156838 -176979.4995010755 -179639.8877436706
    245100  304.3561225355 -176874.9132286478 -179661.0097681535
    245200  300.8954672353 -176855.9660657005 -179610.3835324278
    245300  298.0779304550 -176826.1499642062 -179554.7755086026
    245400  305.6667570955 -176758.6210898431 -179556.7152667929
    245500  300.9955792341 -176786.4968740833 -179541.8307728216
    245600  295.3329535697 -176879.9447517365 -179583.4425919898
    245700  295.2503612840 -176861.5080070699 -179564.2497919515
    245800  303.4766320158 -176803.8111714081 -179581.8567951872
    245900  301.8472551647 -176790.5142825414 -179553.6444803757
    246000  305.0666914788 -176784.3264225618 -179576.9275582544
    246100  299.3095598414 -176833.7306819486 -179573.6306450845
    246200  296.9030013468 -176874.6296324864 -179592.4997963257
    246300  295.7178498848 -176870.1773383875 -179577.1985455526
    246400  304.8185355450 -176784.7871269124 -179575.1166263960
    246500  303.6588625932 -176735.7664881195 -179515.4802629340
    246600  308.7886271931 -176734.8786115818 -179561.5505986426
    246700  297.8177172343 -176874.9314261361 -179601.1749611027
    246800  294.3627222124 -176874.6620752459 -179569.2783520053
    246900  297.7512070634 -176825.2548626867 -179550.8895590486
    247000  303.7721090225 -176767.9297626241 -179548.6802029155
    247100  298.8581001209 -176774.2601702343 -179510.0274405413
    247200  297.3659195657 -176848.6962068348 -179570.8039553733
    247300  298.8761614255 -176914.0024916891 -179649.9350963998
    247400  297.9674318311 -176926.8449965420 -179654.4590290578
    247500  301.2435812214 -176860.2522436650 -179617.8563693755
    247600  305.9960976717 -176764.2535697728 -179565.3625526421
    247700  306.8160163507 -176776.8118138328 -179585.4263877683
    247800  296.6436421440 -176824.2006400766 -179539.6966122247
    247900  303.3164471381 -176855.8734999811 -179632.4527805513
    248000  291.4627692777 -176952.4019666878 -179620.4718780618
    248100  296.1332111593 -176925.6867917000 -179636.5102440765
    248200  296.4893201480 -176888.9762012706 -179603.0594994255
    248300  299.9600531307 -176851.2262429988 -179597.0808657194
    248400  300.1159673011 -176821.6476930660 -179568.9295646523
    248500  300.0700075586 -176785.5844636995 -179532.4456166933
    248600  304.0144094109 -176789.5983571940 -179572.5668316360
    248700  299.7355190487 -176837.8292423424 -179581.6284648840
    248800  298.1192815577 -176859.7141201747 -179588.7181953627
    248900  296.4241599256 -176881.0308086058 -179594.5176256761
    249000  300.8281720354 -176888.2053530040 -179642.0067949184
    249100  297.1062026201 -176905.2030887734 -179624.9333708183
    249200  290.9872257300 -176829.0562298538 -179492.7729834149
    249300  303.1247072776 -176776.6353705928 -179551.4594515062
    249400  294.1528529859 -176809.8945547762 -179502.5896744358
    249500  306.3840556198 -176801.3428152614 -179606.0031914379
    249600  294.3609243155 -176887.5674659438 -179582.1672846329
    249700  294.3306098632 -176922.6649832911 -179616.9873014324
    249800  300.8249569036 -176857.5505816508 -179611.3225920304
    249900  301.0245072685 -176836.3771248878 -179591.9758328101
    250000  299.6150029722 -176819.8996557184 -179562.5956659405
Loop time of 95.4481 on 6 procs for 50000 steps with 3072 atoms

Performance: 45.260 ns/day, 0.530 hours/ns, 523.845 timesteps/s, 1.609 Matom-step/s
96.2% CPU use with 6 MPI tasks x no OpenMP threads

MPI task timing breakdown:
Section |  min time  |  avg time  |  max time  |%varavg| %total
---------------------------------------------------------------
Pair    | 44.575     | 49.509     | 52.714     |  47.7 | 51.87
Bond    | 1.4126     | 1.8438     | 2.0656     |  21.8 |  1.93
Kspace  | 24.93      | 28.335     | 33.688     |  68.4 | 29.69
Neigh   | 5.2765     | 5.282      | 5.2916     |   0.3 |  5.53
Comm    | 2.2782     | 2.308      | 2.34       |   1.4 |  2.42
Output  | 0.041036   | 0.041654   | 0.043493   |   0.4 |  0.04
Modify  | 7.803      | 7.8308     | 7.8582     |   0.7 |  8.20
Other   |            | 0.2975     |            |       |  0.31

Nlocal:            512 ave         543 max         457 min
Histogram: 2 0 0 0 0 0 0 0 1 3
Nghost:        4206.67 ave        4264 max        4123 min
Histogram: 2 0 0 0 0 0 0 2 0 2
Neighs:              0 ave           0 max           0 min
Histogram: 6 0 0 0 0 0 0 0 0 0

Total # of neighbors = 0
Ave neighs/atom = 0
Ave special neighs/atom = 4.6666667
Neighbor list builds = 2101
Dangerous builds = 0
unfix 000
######l'input di plumed va messo dopo la fase di riscaldamento altrimenti poìuò dare problemi sui valori di biasf

fix plumed all plumed plumedfile plumed.dat outfile p.log

fix 000 free npt temp 300 300 100 iso 1.0 1.0 500
run 750000     #run per 0.8 ns
PPPM initialization ...
  using 12-bit tables for long-range coulomb (../kspace.cpp:342)
  G vector (1/distance) = 0.27108152
  grid = 24 24 32
  stencil order = 5
  estimated absolute RMS force accuracy = 0.037015123
  estimated relative force accuracy = 0.00011146994
  using double precision KISS FFT
  3d grid and FFT values/proc = 10013 3456
Generated 0 of 15 mixed pair_coeff terms from geometric mixing rule
Per MPI rank memory allocation (min/avg/max) = 13.71 | 13.87 | 14.16 Mbytes
   Step          Temp          TotEng         PotEng    
    250000  299.6150029722 -176819.8259579129 -179562.5219681351
    250100  298.9852626706 -176814.9493117373 -179551.8806366283
    250200  313.4543775928 -176761.3956343994 -179630.7782163196
    250300  301.3387622533 -176801.1148345755 -179559.5902538929
    250400  296.2754411296 -176876.4559484612 -179588.5813836095
    250500  299.4202155892 -176881.8423968898 -179622.7553102280
    250600  289.8753018652 -176884.8456575598 -179538.3837848254
    250700  311.0937055143 -176770.7892273555 -179618.5620573381
    250800  300.4234715061 -176788.4771218963 -179538.5739077818
    250900  300.9188775815 -176797.8617277417 -179552.4934943625
    251000  302.3551128567 -176816.0314665797 -179583.8106280904
    251100  297.1175056654 -176927.8986008872 -179647.7323517736
    251200  299.3713060801 -176950.9877896448 -179691.4529820269
    251300  293.2198956896 -176915.6552385135 -179599.8100039547
    251400  304.9703835570 -176835.8637347233 -179627.5832611826
    251500  301.2034848873 -176845.4182367514 -179602.6553179067
    251600  299.0442082772 -176838.9252740807 -179576.3961910431
    251700  303.5964468771 -176759.9341933680 -179539.0766104939
    251800  314.8867018805 -176711.6498523307 -179594.1440276965
    251900  298.7788409017 -176779.8149319754 -179514.8566580263
    252000  303.5586562026 -176813.2694327804 -179592.0659115153
    252100  292.4183277101 -176853.5635895659 -179530.3807474859
    252200  298.6795357667 -176835.3259967851 -179569.4586769115
    252300  306.3431361851 -176778.5370425502 -179582.8228394526
    252400  307.7151161034 -176702.6224084944 -179519.4674024018
    252500  298.3370168779 -176720.3843538175 -179451.3815928595
    252600  303.1165708730 -176788.5375902200 -179563.2871899351
    252700  297.2615290219 -176877.3681100034 -179598.5202604399
    252800  295.3172762983 -176841.6940956491 -179545.0484250986
    252900  300.2097071000 -176793.7174467702 -179541.8574188185
    253000  300.7634095442 -176823.1982078597 -179576.4068095475
    253100  299.5172136841 -176873.5899729847 -179615.3908134470
    253200  295.7907476231 -176933.8439176635 -179641.5324356575
    253300  291.4286522368 -176980.9587139434 -179648.7163156163
    253400  297.2030949988 -176882.3259806081 -179602.9432220439
    253500  300.4412327880 -176830.5171721184 -179580.7765459803
    253600  300.0579370183 -176822.4394637265 -179569.1901221774
    253700  303.1031623414 -176842.2649702206 -179616.8918273297
    253800  284.9760987817 -176952.3071715746 -179560.9976623165
    253900  297.3498508019 -176900.1895356356 -179622.1501896225
    254000  298.4870028631 -176850.3575031266 -179582.7277240257
    254100  306.3301061501 -176802.7226943633 -179606.8892134436
    254200  291.2897782882 -176842.0102420874 -179508.4965822379
    254300  297.1164111938 -176821.1751987860 -179540.9989308056
    254400  306.6226387076 -176724.1996941254 -179531.0440760307
    254500  303.0460344681 -176766.6177811154 -179540.7216858070
    254600  300.2239004563 -176853.3983897370 -179601.6682887292
    254700  299.8599938076 -176904.3354499199 -179649.2741228265
    254800  293.6808582835 -176929.5273121008 -179617.9017603173
    254900  300.5903180619 -176868.9464874016 -179620.5705979487
    255000  307.9272774722 -176795.9243908754 -179614.7115243090
    255100  298.7236708515 -176792.0597143594 -179526.5964100377
    255200  299.0861085300 -176794.5344842832 -179532.3889589951
    255300  305.2354948087 -176820.6140446911 -179614.7604174869
    255400  299.4565327474 -176897.4302858381 -179638.6756489001
    255500  298.4806355232 -176921.5247658373 -179653.8366996765
    255600  295.8648068203 -176888.4387191752 -179596.8051800709
    255700  299.6751824565 -176814.9132327115 -179558.1601300054
    255800  305.6532881817 -176800.0284926424 -179597.9993742440
    255900  298.6229927483 -176846.8180295184 -179580.4331110283
    256000  301.5524916382 -176880.1455547183 -179640.5774672868
    256100  296.4453141134 -176928.8545990098 -179642.5350629465
    256200  291.3546184300 -176979.5943152772 -179646.6742064732
    256300  298.9330203828 -176872.2816049872 -179608.7347004407
    256400  302.7257032252 -176800.1981292053 -179571.3697000247
    256500  307.5136027057 -176776.6621217938 -179591.6624484239
    256600  293.9609550550 -176847.4137925178 -179538.3522655330
    256700  295.4306512960 -176860.6316824678 -179565.0238543176
    256800  304.5360062731 -176784.8817460712 -179572.6249534829
    256900  304.2141583714 -176758.3052226278 -179543.1022125694
    257000  294.6924817802 -176869.2351461891 -179566.8700643442
    257100  297.1665824004 -176928.9982819757 -179649.2812846149
    257200  303.0357703264 -176881.1052080796 -179655.1151541235
    257300  293.9312281231 -176821.5983573498 -179512.2647080192
    257400  308.3291552453 -176751.4424485033 -179573.9083982641
    257500  297.9530742913 -176759.2406959987 -179486.7232986242
    257600  299.3971695878 -176756.8016231465 -179497.5035718283
    257700  294.0653214494 -176824.4914183637 -179516.3852684147
    257800  300.1555808849 -176882.0884443272 -179629.7329413398
    257900  299.6464369740 -176905.0205968085 -179648.0043560097
    258000  298.5442644414 -176821.8483179745 -179554.7427152357
    258100  304.8658105716 -176751.6564940005 -179542.4187522761
    258200  300.7307084775 -176764.2387883415 -179517.1480422518
    258300  305.6899757071 -176769.8592297734 -179568.1659514647
    258400  298.6440578465 -176770.2566787116 -179504.0645915559
    258500  296.5356006486 -176855.3536280990 -179569.8605810876
    258600  297.6060594308 -176885.7478059451 -179610.0538110575
    258700  297.0131269270 -176871.6278178761 -179590.5060787284
    258800  303.4160632717 -176808.7023645140 -179586.1935379110
    258900  309.3285497119 -176735.8300035377 -179567.4444778683
    259000  303.5973791803 -176784.4494648069 -179563.6004163001
    259100  302.3171811452 -176816.3764881386 -179583.8084201957
    259200  302.5104628570 -176832.8327766748 -179602.0340225997
    259300  297.5064967905 -176839.0316800100 -179562.4262819759
    259400  298.1020402621 -176814.5852695422 -179543.4315167436
    259500  299.6668484392 -176815.0528974775 -179558.2235046123
    259600  296.9074730030 -176841.7243953253 -179559.6354930084
    259700  299.4814557935 -176847.9169295078 -179589.3904398196
    259800  308.6380915054 -176763.4716473201 -179588.7656205091
    259900  310.1278670956 -176734.6507379085 -179573.5822176542
    260000  295.4635595779 -176828.0873341185 -179532.7807506077
    260100  302.8105291117 -176817.5408366213 -179589.4889093452
    260200  298.7079028283 -176782.2816140822 -179516.6739682094
    260300  303.6993691603 -176731.9806070927 -179512.0651817634
    260400  304.0638667341 -176737.7898887817 -179521.2110989064
    260500  298.6157200400 -176858.4997651075 -179592.0482717537
    260600  292.9591643580 -176890.5682134696 -179572.3362266599
    260700  301.4031225529 -176839.3843275555 -179598.4489054099
    260800  309.0273539528 -176784.3992696916 -179613.2565776631
    260900  293.4652784895 -176832.7907574281 -179519.1917736234
    261000  299.5549215981 -176857.7006855708 -179599.8467068291
    261100  306.5321365208 -176754.0208444167 -179560.0367631805
    261200  304.2047093051 -176697.6220315266 -179482.3325240759
    261300  307.3236439120 -176762.7848039795 -179576.0462349585
    261400  302.4539396790 -176845.2766130973 -179613.9604420261
    261500  297.7470272041 -176903.3353578954 -179628.9317915427
    261600  293.2390928587 -176897.9208749790 -179582.2513726053
    261700  301.4545534919 -176805.0701228688 -179564.6055030185
    261800  302.3609348598 -176784.9272402313 -179552.7596967521
    261900  300.9342545211 -176808.9880385865 -179563.7605667523
    262000  292.9974208269 -176837.3073070788 -179519.4255225736
    262100  306.4214768548 -176784.5983076902 -179589.6012403842
    262200  304.9280541805 -176746.0641618372 -179537.3962023198
    262300  294.9301912737 -176784.0092665337 -179483.8201934767
    262400  301.2722570156 -176823.6487007514 -179581.5153266224
    262500  293.8535083604 -176917.9638074509 -179607.9187061533
    262600  296.2938782400 -176917.0855120664 -179629.3797217706
    262700  300.0881647403 -176853.8437687880 -179600.8711338514
    262800  298.5288492742 -176800.4839794791 -179533.2372652572
    262900  303.9694254237 -176767.1976142961 -179549.7543022755
    263000  298.1325270294 -176820.6257508479 -179549.7510759802
    263100  295.7105812443 -176834.5651923005 -179541.5198618386
    263200  300.4866784893 -176818.0582630063 -179568.7336498923
    263300  300.1837540303 -176837.4906982667 -179585.3930941589
    263400  300.0048170386 -176839.7719538036 -179586.0363483657
    263500  297.9906481436 -176850.5878685057 -179578.4144247170
    263600  304.0970964265 -176824.8993795782 -179608.6247765555
    263700  301.4824210375 -176756.4380630926 -179516.2285446410
    263800  301.7635355246 -176692.6531138162 -179455.0169364006
    263900  305.5382232405 -176704.9782652739 -179501.8958346185
    264000  303.0246224343 -176822.7315146193 -179596.6394121046
    264100  300.5617724642 -176851.8666924329 -179603.2294946466
    264200  307.9545046980 -176833.7452280692 -179652.7816013695
    264300  299.4052336126 -176822.5398321769 -179563.3155994874
    264400  301.5492939142 -176732.2079187956 -179492.6105591816
    264500  310.4635953854 -176707.1085513284 -179549.1133105555
    264600  301.7057178399 -176784.6143858142 -179546.4489414006
    264700  301.2386320457 -176811.5815028802 -179569.1403235015
    264800  295.5498076276 -176812.4734047813 -179517.9563417534
    264900  304.0003358339 -176757.9197856666 -179540.7594296323
    265000  306.9240863698 -176696.2374142703 -179505.8412684729
    265100  303.7700002357 -176680.5712305713 -179461.3023668856
    265200  296.0135571525 -176778.7588382247 -179488.4869697265
    265300  294.1347490738 -176798.2793440332 -179490.8087392557
    265400  305.6162577529 -176754.5558700719 -179552.1877726226
    265500  296.8095100522 -176763.0457505229 -179480.0600887254
    265600  303.1848952290 -176712.4717754624 -179487.8468209547
    265700  305.9613747484 -176668.0699399907 -179468.8610668705
    265800  292.9291091095 -176743.4959544453 -179424.9888398567
    265900  297.0703790333 -176771.3955361629 -179490.7978866706
    266000  301.6745301996 -176767.7926856114 -179529.3417474279
    266100  301.1842865841 -176838.7022958215 -179595.7636344101
    266200  296.0315270899 -176927.0501023341 -179636.9427318592
    266300  292.0591392292 -176904.7446562838 -179578.2737785460
    266400  297.0796752041 -176830.4738238651 -179549.9612721491
    266500  299.4391891244 -176795.1690679746 -179536.2556663380
    266600  299.3237136115 -176780.3160944837 -179520.3456221888
    266700  300.3188806285 -176798.9187327093 -179548.0580866237
    266800  300.9332295437 -176832.7688835378 -179587.5320289914
    266900  296.5833555938 -176901.6829826242 -179616.6270876126
    267000  290.0730333455 -176935.1062592561 -179590.4544338716
    267100  301.8299039467 -176852.7440408188 -179615.7154044298
    267200  300.2688154034 -176792.0044354200 -179540.6854888767
    267300  308.2264499375 -176791.8955667676 -179613.4213451913
    267400  299.4545348778 -176831.6989651280 -179572.9260395563
    267500  296.6106452862 -176851.3937289074 -179566.5876455868
    267600  300.6548449104 -176819.7931414779 -179572.0079351622
    267700  298.7638344506 -176755.9738018832 -179490.8781578657
    267800  299.6460951503 -176733.9580927618 -179476.9387228859
    267900  308.4383448662 -176715.0282245652 -179538.4937035037
    268000  300.7824813041 -176785.3910017471 -179538.7741876150
    268100  302.7855395660 -176852.4191102023 -179624.1384269339
    268200  292.4881103495 -176885.4693347811 -179562.9252877044
    268300  299.0438030269 -176820.4066617367 -179557.8738690101
    268400  300.0660023391 -176776.9542175844 -179523.7787065270
    268500  297.7800321180 -176778.3720659674 -179504.2706288297
    268600  305.4267469623 -176754.1888531759 -179550.0859611272
    268700  300.1765172907 -176809.8365175655 -179557.6726678538
    268800  302.5195634483 -176826.0801129664 -179595.3646663200
    268900  298.0552362868 -176816.9529685634 -179545.3707690086
    269000  302.1664005634 -176778.0382832639 -179544.0899596729
    269100  306.4119193517 -176750.7728742766 -179555.6883169399
    269200  300.4516787199 -176871.2249124747 -179621.5799091040
    269300  297.4606611568 -176920.1233715248 -179643.0983909987
    269400  295.8684084801 -176877.4052895949 -179585.8047203285
    269500  302.8837971322 -176792.3908228323 -179565.0095959738
    269600  305.8795458672 -176758.8384370011 -179558.8804967656
    269700  302.9871332619 -176781.9187751369 -179555.4834942014
    269800  295.3655665302 -176887.3631341969 -179591.1595156970
    269900  300.9682172660 -176890.0346260525 -179645.1180514832
    270000  300.7100945242 -176889.9277219524 -179642.6482743394
    270100  292.0999135129 -176887.2325452805 -179561.1349180947
    270200  309.5869542150 -176788.5742659017 -179622.5541925384
    270300  295.4702235124 -176781.0374153399 -179485.7918339366
    270400  307.7360737540 -176777.4219129302 -179594.4587545900
    270500  300.8018295607 -176880.3713716692 -179633.9316727878
    270600  297.4990807386 -176886.9301700475 -179610.2568849727
    270700  302.2447959377 -176852.0761924894 -179618.8455054590
    270800  295.4908941815 -176836.8721380396 -179541.8157773396
    270900  304.8388539022 -176816.7219110257 -179607.2374061254
    271000  295.7609853638 -176858.7788671718 -179566.1949394304
    271100  292.8754958745 -176883.5904177302 -179564.5925239616
    271200  303.6653569114 -176809.6796312204 -179589.4528554635
    271300  295.8069911559 -176775.6790312674 -179483.5162436595
    271400  305.2675276363 -176747.9387052326 -179542.3783087001
    271500  297.7449931035 -176790.9995712541 -179516.5773846065
    271600  300.3625675348 -176872.6906127971 -179622.2298796081
    271700  299.4172104557 -176910.7469784586 -179651.6323826015
    271800  303.8827331642 -176893.5244458649 -179675.2875470346
    271900  303.8541915148 -176825.5380329738 -179607.0398619537
    272000  304.1808811438 -176735.6295532577 -179520.1219212059
    272100  306.9680066920 -176742.4970993552 -179552.5030031590
    272200  297.0877653584 -176802.2423839237 -179521.8038900276
    272300  297.7516375831 -176821.6268299506 -179547.2654673196
    272400  296.4748817528 -176847.6610780785 -179561.6122061864
    272500  299.9996299944 -176843.9195624534 -179590.1364744618
    272600  295.5005732498 -176807.6645969013 -179512.6968390479
    272700  304.9293878854 -176748.3050716523 -179539.6493209601
    272800  304.4074976216 -176771.5820324818 -179558.1488630022
    272900  300.0989704860 -176804.6358081269 -179551.7620897170
    273000  301.4560556651 -176841.1030905268 -179600.6522216717
    273100  295.8867635465 -176881.9148408429 -179590.4822950962
    273200  300.5658663591 -176865.4718717787 -179616.8721497837
    273300  304.4742428835 -176807.6299157123 -179594.8077368759
    273400  301.0355244322 -176700.1434697600 -179455.8430295444
    273500  306.6295050069 -176687.1979148703 -179494.1051513444
    273600  306.9168148460 -176766.1908945249 -179575.7281847063
    273700  298.7234125644 -176812.6507893503 -179547.1851206515
    273800  300.1100136809 -176822.9782143182 -179570.2055860617
    273900  298.3208461619 -176842.5685048031 -179573.4177160163
    274000  299.2747321190 -176909.0641062721 -179648.6452540805
    274100  290.0459002050 -176949.4282867365 -179604.5280827484
    274200  301.7820185256 -176851.7279951452 -179614.2610123708
    274300  299.6092263012 -176824.9835856971 -179567.6267158817
    274400  299.3091770161 -176813.4372415114 -179553.3337002379
    274500  305.4312405105 -176784.9566544965 -179580.8948966913
    274600  302.3625571972 -176792.2472322910 -179560.0945397985
    274700  293.0605591191 -176872.2082737066 -179554.9044614007
    274800  294.7213972953 -176886.2257987052 -179584.1254114420
    274900  300.6118566950 -176823.3442554589 -179575.1655321107
    275000  309.3843808796 -176761.8549909799 -179593.9805475970
    275100  299.2879545577 -176823.2254303913 -179562.9276172982
    275200  298.5626903249 -176852.3215933873 -179585.3846624326
    275300  297.8545735624 -176821.2473586551 -179547.8282789433
    275400  301.3598476140 -176775.2573185022 -179533.9257546382
    275500  303.7185235240 -176790.4621179351 -179570.7220329469
    275600  292.6951449256 -176846.8025385801 -179526.1537000217
    275700  299.0182853947 -176848.6992267204 -179585.9328438624
    275800  305.3127098396 -176814.3067855722 -179609.1599899860
    275900  298.2933982473 -176790.6522091502 -179521.2501602962
    276000  303.6389972343 -176763.3994384718 -179542.9313644471
    276100  305.0401667830 -176743.5484596379 -179535.9067864697
    276200  302.9365784640 -176787.4370330246 -179560.5389700487
    276300  289.6690498675 -176877.2562603658 -179528.9063428894
    276400  299.0701412831 -176858.2392011574 -179595.9475106104
    276500  300.3525306513 -176838.7105355272 -179588.1579240278
    276600  305.7018266786 -176802.6033236129 -179601.0185299001
    276700  301.1774264518 -176770.7830267606 -179527.7815672342
    276800  301.6809246187 -176758.3464830149 -179519.9540797766
    276900  300.8738737756 -176775.8165585580 -179530.0363572947
    277000  300.6180024583 -176812.7803839333 -179564.6579193178
    277100  293.5899563397 -176879.0137620576 -179566.5560877300
    277200  298.3394695304 -176892.9300553391 -179623.9497461283
    277300  298.3965592483 -176861.1060449858 -179592.6483389150
    277400  307.7102640673 -176763.8414583801 -179580.6420364212
    277500  301.7466749846 -176736.3734076564 -179498.5828877166
    277600  293.9342423189 -176771.5998427882 -179462.2937856101
    277700  303.5769860881 -176781.4413115334 -179560.4055832800
    277800  297.0472370338 -176824.1699664546 -179543.3604735329
    277900  295.3766911165 -176905.2608153804 -179609.1590320962
    278000  297.4414922626 -176882.7498352924 -179605.5493814115
    278100  293.1654345006 -176775.1197559336 -179458.7759799657
    278200  303.8297889624 -176731.4414423676 -179512.7198887311
    278300  299.5000195530 -176752.1304349593 -179493.7738791816
    278400  299.1551169468 -176781.7462754880 -179520.2324579166
    278500  295.5068188842 -176807.9709258947 -179513.0603410007
    278600  304.4222103280 -176807.3423342906 -179594.0438459206
    278700  292.2759255328 -176845.3825445254 -179520.8961432793
    278800  304.3829060435 -176795.3652425871 -179581.7069601376
    278900  307.3756297656 -176768.7903824241 -179582.5276954248
    279000  294.9111777497 -176831.9295170734 -179531.5663929316
    279100  293.2008348319 -176859.1924891664 -179543.1727702271
    279200  303.5298984176 -176823.4215338701 -179601.9547618957
    279300  299.6913762763 -176750.3424165719 -179493.7375531873
    279400  306.4513960292 -176707.7855798100 -179513.0623946508
    279500  298.1814902137 -176759.3598825614 -179488.9334199955
    279600  301.6707718159 -176798.9057371013 -179560.4203944191
    279700  294.9916099650 -176826.2187222864 -179526.5918800858
    279800  301.2618901476 -176797.4148825570 -179555.1866094171
    279900  299.3690384077 -176806.6828171463 -179547.1272511021
    280000  307.0009227440 -176815.9835690785 -179626.2907886489
    280100  292.1317223683 -176884.3307424379 -179558.5242956667
    280200  298.7185257109 -176891.6942452322 -179626.1838419461
    280300  301.7028036063 -176806.1825428868 -179567.9904213813
    280400  305.6105460587 -176712.7084689492 -179510.2880862650
    280500  301.0046615496 -176756.6049133824 -179512.0219522515
    280600  305.7389580142 -176812.1656107894 -179610.9207198349
    280700  292.1674146710 -176878.2562410183 -179552.7765240009
    280800  299.9816031088 -176850.2847870231 -179596.3366797009
    280900  297.2238024240 -176833.2557541649 -179554.0625527719
    281000  300.8949115692 -176817.3008835282 -179571.7132636507
    281100  296.6825441504 -176886.9000402347 -179602.7521239820
    281200  292.9851284736 -176950.7671089611 -179632.7727994224
    281300  297.0245808662 -176894.5103939393 -179613.4935049260
    281400  300.4603940020 -176813.3738566191 -179563.8086335305
    281500  305.0333191507 -176764.8245460111 -179557.1201891536
    281600  300.5638584429 -176799.4953161280 -179550.8772135322
    281700  299.1631737882 -176842.2479905976 -179580.8079258970
    281800  300.7819187182 -176829.7781681670 -179583.1562040861
    281900  299.8703701112 -176832.9441870149 -179577.9778453066
    282000  292.3223155208 -176832.1154255517 -179508.0536813951
    282100  310.0893905275 -176688.7462485403 -179527.3255111783
    282200  302.6163747670 -176701.5087785360 -179471.6795492510
    282300  304.5325272858 -176764.2942521008 -179552.0056126271
    282400  299.7594400317 -176847.0924314974 -179591.1106283358
    282500  301.2735226438 -176840.2115331082 -179598.0897446251
    282600  297.9079977839 -176790.5159009019 -179517.5858701280
    282700  304.5259424289 -176709.3237143603 -179496.9747966607
    282800  305.0347762035 -176710.6983897218 -179503.0073708246
    282900  303.3475843587 -176744.4907348952 -179521.3550476893
    283000  304.3924887512 -176777.4229811412 -179563.8524194460
    283100  299.2021564201 -176846.6614918400 -179585.5782767896
    283200  299.4547546410 -176882.0365177459 -179623.2656039011
    283300  298.9336225133 -176858.6221213546 -179595.0807287518
    283400  303.9468608272 -176742.4792720057 -179524.8294021411
    283500  304.9464082771 -176750.6281842756 -179542.1282394007
    283600  298.9310407541 -176818.3981745600 -179554.8331483585
    283700  297.5458809427 -176843.3501020883 -179567.1052292486
    283800  293.8948567342 -176836.2623144092 -179526.5957189230
    283900  303.5323422143 -176743.2975900461 -179521.8531887518
    284000  308.5419045597 -176702.9213042315 -179527.3347756113
    284100  294.7846818553 -176770.3558170689 -179468.8347409505
    284200  304.7315311377 -176803.9116264532 -179593.4446817048
    284300  293.1415504597 -176841.4321668605 -179524.8697547661
    284400  298.1426217295 -176821.7101433450 -179550.9278760452
    284500  301.2170405557 -176785.3126524871 -179542.6738231483
    284600  309.6717610719 -176747.7612424839 -179582.5174968269
    284700  300.5842110807 -176779.2015059773 -179530.7697128052
    284800  301.3135885354 -176857.8839498557 -179616.1289272557
    284900  288.2216826544 -176888.4449974501 -179526.8457825703
    285000  305.6533063209 -176805.6982808272 -179603.6693284760
    285100  300.6708291179 -176805.4450949650 -179557.8062091658
    285200  293.1931708477 -176836.1429335493 -179520.0530579798
    285300  301.0121336100 -176793.1667114810 -179548.6521500969
    285400  305.1964673560 -176721.6492310002 -179515.4383438531
    285500  304.3825183983 -176760.8391728381 -179547.1773418580
    285600  301.4328040120 -176846.4072642599 -179605.7435481997
    285700  302.1492125314 -176886.3336481540 -179652.2279841547
    285800  294.9163340529 -176883.9058627299 -179583.5899397366
    285900  296.3712074965 -176824.4360666304 -179537.4381535812
    286000  301.4899390885 -176773.8877012900 -179533.7470035854
    286100  303.0500271693 -176777.6350678913 -179551.7755220399
    286200  303.9852959243 -176804.6790259508 -179587.3809935660
    286300  295.1581116336 -176854.4789392091 -179556.3762645485
    286400  299.7625090059 -176854.7410401757 -179598.7873306115
    286500  295.0532542514 -176834.5552988947 -179535.4927526628
    286600  305.5846218272 -176710.3210715213 -179507.6633766681
    286700  307.1367221076 -176719.8873036453 -179531.4376397794
    286800  298.3636802579 -176794.2021213392 -179525.4434387656
    286900  299.4155297418 -176816.9059718527 -179557.7759906264
    287000  296.3257824920 -176819.4046870692 -179531.9909504555
    287100  309.4131577260 -176723.9922290918 -179556.3812109085
    287200  301.6416645951 -176719.0941659125 -179480.3423737623
    287300  301.7080750534 -176764.7634256835 -179526.6195593618
    287400  295.2406640179 -176865.7201672192 -179568.3731826703
    287500  295.1053994136 -176868.9659019505 -179570.3806960618
    287600  300.0199206879 -176796.0594197340 -179542.4620741243
    287700  304.6833971212 -176739.6222753950 -179528.7147086026
    287800  300.0412009623 -176776.0498225091 -179522.6472779704
    287900  296.4269275535 -176837.2366807149 -179550.7488328382
    288000  292.5402933398 -176874.4722345995 -179552.4058741467
    288100  302.3295400380 -176855.0816040553 -179622.6266702527
    288200  294.2927010352 -176788.3299565045 -179482.3052546699
    288300  304.9241980391 -176706.6504697732 -179497.9472108765
    288400  303.9635003590 -176701.2935579850 -179483.7960075204
    288500  303.4675730245 -176762.1732217865 -179540.1359189459
    288600  297.9530237618 -176843.7441223303 -179571.2262624052
    288700  295.4295775464 -176859.1049232541 -179563.4872659276
    288800  301.6046170675 -176825.4255497412 -179586.3346220166
    288900  298.2144230380 -176764.2779332000 -179494.1529399366
    289000  306.3617962294 -176683.1400903900 -179487.5967026008
    289100  308.3849390510 -176709.2917056964 -179532.2683041888
    289200  301.6438628942 -176788.7133023016 -179549.9816335299
    289300  299.7906504178 -176815.9532872397 -179560.2571860637
    289400  305.8165410293 -176781.8144433740 -179581.2797525889
    289500  305.0058690344 -176777.6400498459 -179569.6844127666
    289600  297.5466264451 -176857.4162561418 -179581.1782076816
    289700  294.7821942290 -176862.7453973336 -179561.2015493152
    289800  303.9916511347 -176772.5340144281 -179555.2941580692
    289900  304.1721373697 -176762.4537455167 -179546.8660723660
    290000  301.9269806381 -176785.8595534039 -179549.7195636165
    290100  291.6770697511 -176837.4528402556 -179507.4844726631
    290200  298.6084239388 -176820.1800848482 -179553.6618024905
    290300  298.0273632857 -176780.5186681812 -179508.6813172878
    290400  306.1245550581 -176766.6118772633 -179568.8967677395
    290500  295.0714047420 -176791.8085538955 -179492.9121584822
    290600  303.8541132974 -176760.3569921421 -179541.8581051142
    290700  296.2353918213 -176776.8618730938 -179488.6206941647
    290800  300.4782897153 -176766.1473279124 -179516.7459233945
    290900  307.4935339646 -176725.0591292224 -179539.8757452389
    291000  303.0971974027 -176769.4717123130 -179544.0439659696
    291100  292.2535402180 -176833.7380688750 -179509.0467509428
    291200  299.7457547899 -176782.5676440465 -179526.4605652551
    291300  297.8732205749 -176745.2969397800 -179472.0485560824
    291400  298.3356302361 -176738.0380163153 -179469.0225619445
    291500  308.6543572818 -176761.2895045602 -179586.7323757669
    291600  299.9751334222 -176824.7644147582 -179570.7570834876
    291700  300.4290893114 -176837.1694240455 -179587.3176357007
    291800  296.4041379677 -176833.7016005914 -179547.0051353040
    291900  308.8072862360 -176777.9122989743 -179604.7550921756
    292000  300.2487004987 -176777.9751178318 -179526.4720380898
    292100  294.6966477235 -176857.7824188501 -179555.4554723325
    292200  298.8323406856 -176861.7643737276 -179597.2958404204
    292300  307.4751733249 -176790.4064922891 -179605.0550337668
    292400  305.7958202546 -176739.4300359412 -179538.7056657823
    292500  295.7846177258 -176792.0552820988 -179499.6876865977
    292600  293.6829721104 -176894.5327525566 -179582.9265508880
    292700  298.5246775986 -176872.2867026289 -179605.0018006060
    292800  299.8016028372 -176806.6583997050 -179551.0625577177
    292900  303.7067989491 -176765.7533137426 -179545.9059012032
    293000  301.1894542998 -176798.0912984407 -179555.1999426485
    293100  300.4934910240 -176912.5878169019 -179663.3255661923
    293200  296.0671806752 -176915.3254091039 -179625.5444139616
    293300  299.8141024719 -176846.1188692327 -179590.6374497468
    293400  295.5928114789 -176805.3598393872 -179511.2364365238
    293500  299.5858798839 -176773.1349548363 -179515.5643703375
    293600  300.0694922411 -176750.9587538867 -179497.8151896284
    293700  305.3094459328 -176761.3404256587 -179556.1637520486
    293800  298.0752778569 -176857.7371004272 -179586.3383627603
    293900  293.5838294551 -176888.8283920053 -179576.3146317612
    294000  299.7130887440 -176842.1561821631 -179585.7500761769
    294100  310.1097125097 -176796.9165633985 -179635.6818548366
    294200  307.8629117225 -176795.6456826242 -179613.8436076299
    294300  295.7723199088 -176884.6104248049 -179592.1302542554
    294400  300.1333938298 -176923.1618988261 -179670.6032940349
    294500  296.7662727151 -176906.7093603916 -179623.3279010847
    294600  305.8405232207 -176798.6681096895 -179598.3529535074
    294700  298.4547601967 -176799.1758254412 -179531.2508947907
    294800  301.3556335953 -176810.9128557859 -179569.5427165090
    294900  304.5560547547 -176800.2850528265 -179588.2117853947
    295000  304.5414236986 -176775.6694304961 -179563.4622293868
    295100  297.0249780829 -176808.3263328807 -179527.3130800161
    295200  300.5523556004 -176840.6499082501 -179591.9265078559
    295300  297.2793149501 -176889.3166514674 -179610.6316154946
    295400  298.8084836390 -176929.3922025595 -179664.7052802340
    295500  300.0274690557 -176910.2689801473 -179656.7407328073
    295600  306.4120456607 -176822.9309572509 -179627.8475561558
    295700  297.7434625544 -176804.6468330676 -179530.2106356702
    295800  301.4171220391 -176803.5323462689 -179562.7250763672
    295900  299.6477174382 -176878.3034087856 -179621.2988894429
    296000  295.2435821055 -176935.6528046478 -179638.3325324706
    296100  293.8844567639 -176883.6151965855 -179573.8533990683
    296200  295.3853898453 -176814.7634715814 -179518.7413170497
    296300  304.4586367287 -176792.2615438584 -179579.2965052255
    296400  294.9646306967 -176834.4057569380 -179534.5319446897
    296500  302.5483968708 -176871.0256504053 -179640.5741468595
    296600  294.9577807071 -176970.0245874934 -179670.0880699771
    296700  289.9177390329 -176958.3685841711 -179612.2951841413
    296800  303.1824340810 -176898.1065471323 -179673.4590631093
    296900  299.2315398382 -176873.4212886574 -179612.6070514045
    297000  311.1575472227 -176810.4950536821 -179658.8522949831
    297100  300.0091912963 -176815.9401379252 -179562.2445747383
    297200  296.5065130673 -176906.9516604579 -179621.1923437595
    297300  288.9675476067 -176960.8289047610 -179606.0573881229
    297400  292.4107235419 -176899.0521288050 -179575.7996776552
    297500  296.8415474018 -176815.3684359902 -179532.6760462596
    297600  303.9895117873 -176774.2939991613 -179557.0345590713
    297700  298.7585292167 -176801.7441934328 -179536.5999849451
    297800  298.3508210499 -176828.2303726867 -179559.3539760535
    297900  295.8082668921 -176844.4495556689 -179552.2984462366
    298000  300.6595881759 -176762.8341858731 -179515.0923997299
    298100  301.1409319421 -176690.2203497401 -179446.8848170023
    298200  300.8112853075 -176687.9724437329 -179441.6193033969
    298300  303.1441545673 -176744.3559475358 -179519.3580502548
    298400  302.6697166622 -176816.8988769049 -179587.5579429383
    298500  294.4483902764 -176854.8179183551 -179550.2184063682
    298600  300.4215081835 -176813.5049534149 -179563.5837669124
    298700  301.9734394507 -176730.5556955359 -179494.8409928624
    298800  301.8007126513 -176729.4422690787 -179492.1464135963
    298900  303.1492535418 -176794.4779417133 -179569.5267207895
    299000  294.4768978661 -176839.2305311931 -179534.8919796113
    299100  299.6398839710 -176824.4473681488 -179567.3711407175
    299200  299.2057196072 -176789.0929570942 -179528.0423597001
    299300  308.1765235486 -176683.0031865473 -179504.0719354291
    299400  301.5455702621 -176706.7080562356 -179467.0766100583
    299500  305.5178134400 -176762.3072093755 -179559.0379460255
    299600  296.4404509374 -176812.1800395446 -179525.8159856390
    299700  301.2899128036 -176808.9519868649 -179566.9802350138
    299800  294.3083370015 -176821.9211824022 -179516.0396132609
    299900  311.3862938860 -176735.2522793387 -179585.7034830729
    300000  303.4533407237 -176702.5290242443 -179480.3614379596
    300100  296.4029664034 -176825.2088311682 -179538.5016413018
    300200  294.7771716409 -176864.7661699848 -179563.1763448558
    300300  297.0111284038 -176836.1181325761 -179554.9780988121
    300400  303.5369752465 -176777.7080296369 -179556.3060394322
    300500  305.4884047388 -176743.4440205226 -179539.9055479312
    300600  298.4389172328 -176770.7055074086 -179502.6355491942
    300700  300.0424491752 -176845.8965270544 -179592.5054087412
    300800  294.6517808142 -176866.2917214016 -179563.5540601608
    300900  303.0532680037 -176777.7117394532 -179551.8818604187
    301000  298.7129948279 -176732.6008486538 -179467.0398152902
    301100  302.3424760998 -176716.7002772737 -179484.3637610565
    301200  298.3998013244 -176808.5209046357 -179540.0928767490
    301300  296.9875837294 -176887.5541862860 -179606.1986229788
    301400  292.3803417024 -176868.8480443352 -179545.3174757712
    301500  303.2443580748 -176783.1994688723 -179559.1188412783
    301600  303.3537786466 -176771.0578685224 -179547.9788842467
    301700  300.4564846009 -176789.9657149760 -179540.3647049654
    301800  301.0819290705 -176853.1922843725 -179609.3166353564
    301900  292.3056592189 -176925.3718423969 -179601.1576253251
    302000  303.1499152391 -176864.1543005497 -179639.2091368478
    302100  293.6271655968 -176830.9914452028 -179518.8743869328
    302200  303.1751579973 -176797.6199419230 -179572.9058521375
    302300  298.9598865099 -176793.2687119021 -179529.9677417010
    302400  308.0290356418 -176798.4278015760 -179618.1464361789
    302500  297.5786206966 -176894.6965592949 -179618.7513883775
    302600  301.3514457003 -176915.0033701163 -179673.5948945655
    302700  301.7908331965 -176900.1790510718 -179662.7927583917
    302800  302.8386866261 -176833.9588567310 -179606.1646852471
    302900  303.7857086507 -176760.7149454840 -179541.5898776922
    303000  302.2331708613 -176782.1567744322 -179548.8196706656
    303100  302.2821311934 -176820.9242271935 -179588.0353096200
    303200  293.9595156667 -176846.4906627524 -179537.4159595102
    303300  298.3060633812 -176818.4118369911 -179549.1257256302
    303400  298.3405171070 -176780.4745082551 -179511.5037886311
    303500  302.0459699827 -176750.2984974828 -179515.2477442072
    303600  299.1795682298 -176749.2719022151 -179487.9819133425
    303700  302.2084635209 -176742.7175753019 -179509.1542988694
    303800  300.8666773874 -176767.4989236417 -179521.6528461530
    303900  296.1316424487 -176821.4586293639 -179532.2677216576
    304000  296.1476448214 -176834.2663101465 -179545.2218892425
    304100  299.0301853673 -176764.1102380242 -179501.4527883207
    304200  301.8546797005 -176710.2939061906 -179473.4920687281
    304300  301.5045297556 -176695.8551210435 -179455.8479872930
    304400  306.8509188974 -176693.4493056915 -179502.3833799011
    304500  298.9088856248 -176811.9376185109 -179548.1697827564
    304600  292.9250947182 -176807.8008326013 -179489.2569700037
    304700  301.0961782540 -176746.5346687339 -179502.7894577073
    304800  303.2386848690 -176755.4539945716 -179531.3214340681
    304900  297.6077339061 -176826.5332373848 -179550.8545707575
    305000  298.4669801825 -176930.7053221547 -179662.8922540804
    305100  294.7223383008 -176941.1426682516 -179639.0508950167
    305200  298.7787190194 -176877.8075483155 -179612.8481586481
    305300  295.4802977079 -176820.4976845740 -179525.3443230381
    305400  305.1252320364 -176778.5484658625 -179571.6854857799
    305500  297.8424360292 -176830.9495979684 -179557.4194104558
    305600  294.1137591119 -176884.4402397712 -179576.7774914623
    305700  298.7239275587 -176838.7842732542 -179573.3233188482
    305800  301.4964977908 -176735.1428270324 -179495.0621681327
    305900  303.4789225762 -176724.1128796546 -179502.1794713783
    306000  297.6594709104 -176800.7380419689 -179525.5329793789
    306100  298.8080680879 -176854.9517048383 -179590.2609785293
    306200  297.5135789196 -176842.5931111925 -179566.0525434478
    306300  303.4481160473 -176780.5390243052 -179558.3236109787
    306400  301.9220610570 -176787.8954252860 -179551.7104013203
    306500  300.1060891176 -176807.2207015652 -179554.4121475910
    306600  302.8782956184 -176806.3766208570 -179578.9450327690
    306700  298.1168831432 -176802.5499312412 -179531.5320511803
    306800  306.9057399536 -176751.8269993801 -179561.2629092469
    306900  307.1137718872 -176694.3103657443 -179505.6506140077
    307000  307.5108688729 -176703.3413439183 -179518.3166448577
    307100  304.5845206019 -176817.5912904346 -179605.7786012946
    307200  294.6043104628 -176860.9613028541 -179557.7890948040
    307300  299.3089175763 -176791.8874383424 -179531.7815221396
    307400  305.2998228395 -176782.5437303249 -179577.2789662675
    307500  298.7368630578 -176827.0979362624 -179561.7553942903
    307600  294.3334438112 -176833.2613262252 -179527.6095865188
    307700  307.4831805560 -176738.8368125378 -179553.5586527514
    307800  303.1141963133 -176689.6216089326 -179464.3494717667
    307900  302.4261841939 -176728.2291864711 -179496.6589398112
    308000  308.0638146706 -176795.5330592023 -179615.5700633884
    308100  295.5901927597 -176854.5911937128 -179560.4438189164
    308200  299.3087122614 -176830.5012516106 -179570.3934559415
    308300  307.4274529143 -176765.9555217422 -179580.1672273526
    308400  297.6351850293 -176771.0279666266 -179495.6005894378
    308500  303.7149295376 -176832.2407658430 -179612.4677812602
    308600  293.5239484813 -176928.4124437341 -179615.3505290046
    308700  290.6855765674 -176935.7939017785 -179596.7493384941
    308800  301.4448299031 -176860.2796172249 -179619.7259869851
    308900  298.9400106153 -176835.2329067217 -179571.7499912369
    309000  294.7315214334 -176846.6629065068 -179544.6551962889
    309100  299.3389035007 -176807.9704901076 -179548.1390670861
    309200  309.3195036286 -176687.7947473636 -179519.3264132356
    309300  307.0981819735 -176732.5347738116 -179543.7323109499
    309400  297.7768185446 -176790.2006296013 -179516.0697751954
    309500  303.9404339906 -176762.7714948817 -179545.0627933205
    309600  302.0614943623 -176775.7191829146 -179540.8105408597
    309700  297.2592116016 -176878.8801790799 -179600.0111156949
    309800  294.1578452837 -176915.1677299729 -179607.9085494635
    309900  296.5061496163 -176879.7495639104 -179593.9869201571
    310000  297.5137860639 -176822.7697608874 -179546.2310893557
    310100  300.8275862567 -176787.6522216776 -179541.4483013340
    310200  307.8285557416 -176789.1186141166 -179607.0020421480
    310300  295.2834779561 -176856.6848088912 -179559.7297460298
    310400  288.1405499714 -176867.5699941140 -179505.2280851648
    310500  300.4640089129 -176828.0395071493 -179578.5073751996
    310600  306.1776513979 -176800.7861876826 -179603.5571256454
    310700  299.6762925247 -176814.8450754811 -179558.1021344136
    310800  302.5885051576 -176850.2254251090 -179620.1410755337
    310900  292.4945707826 -176902.3669330247 -179579.8820251899
    311000  291.2209134377 -176875.8413612933 -179541.6973079426
    311100  304.6991039246 -176766.0349908536 -179555.2712052020
    311200  303.4210069349 -176767.3369817359 -179544.8734097607
    311300  298.6576627082 -176789.4431472851 -179523.3755999541
    311400  304.2048482533 -176783.5894216006 -179568.3011860911
    311500  300.1993657575 -176804.0234598274 -179552.0687665266
    311600  300.3226911946 -176847.8419989526 -179597.0162350475
    311700  291.0283682576 -176915.4920236712 -179579.5853987137
    311800  292.5873631905 -176893.6623805971 -179572.0269007427
    311900  302.3482664432 -176801.7296642274 -179569.4461532051
    312000  302.0499878975 -176779.0557725411 -179544.0417995293
    312100  308.3716447637 -176777.9809790446 -179600.8358807314
    312200  294.1257879982 -176860.6391810407 -179553.0865459709
    312300  296.8833504216 -176885.2920454737 -179602.9823234145
    312400  299.6309280359 -176870.4884979134 -179613.3302872467
    312500  294.4242391669 -176821.4888350374 -179516.6682421603
    312600  306.0209828209 -176786.5549757187 -179587.8917589275
    312700  300.1958100688 -176785.0226545955 -179533.0354122792
    312800  297.9345134982 -176763.0309066743 -179490.3436025436
    312900  296.4303978802 -176733.9936180160 -179447.5375377441
    313000  310.8740770625 -176661.1233807798 -179506.8857170538
    313100  296.2338615537 -176739.3661364288 -179451.1109493263
    313200  301.9324071440 -176774.5492878161 -179538.4589726310
    313300  301.2691989209 -176810.0507603427 -179567.8893922081
    313400  290.2669036762 -176835.4964233584 -179492.6193000991
    313500  301.1448191282 -176762.6646798191 -179519.3647306457
    313600  310.0048055216 -176656.6000064712 -179494.4049722416
    313700  299.5003282648 -176691.0076132592 -179432.6538834510
    313800  302.2295460451 -176755.7701010342 -179522.3998154547
    313900  293.5610818951 -176827.4367050467 -179514.7147120990
    314000  296.6549141217 -176812.5672760265 -179528.1664326211
    314100  310.1731000662 -176786.8286320961 -179626.1741775152
    314200  294.5720244453 -176887.7381471222 -179584.2703906839
    314300  297.0797272505 -176898.2712671593 -179617.7591918790
    314400  298.3457685492 -176870.5975773059 -179601.6749297396
    314500  301.5047532296 -176831.0021822702 -179590.9970942162
    314600  304.1370916776 -176767.2683434980 -179551.3598597105
    314700  303.0897407433 -176765.7940704700 -179540.2980653617
    314800  293.8941266476 -176907.3749761340 -179597.7016973858
    314900  297.4144111833 -176889.6333297059 -179612.1849737926
    315000  300.5031895236 -176837.1298413360 -179587.9563713474
    315100  301.6432488190 -176817.1922651375 -179578.4549750801
    315200  302.8890608100 -176772.2474987223 -179544.9144559265
    315300  302.6491320323 -176719.8411177887 -179490.3117507272
    315400  304.2881963760 -176771.1278219539 -179556.6025607991
    315500  298.6436559669 -176889.0948860250 -179622.8991200364
    315600  295.3843716431 -176899.0296726638 -179602.9981974395
    315700  301.7796055578 -176843.6860605222 -179606.1969892775
    315800  302.1336380082 -176791.4937789624 -179557.2455447239
    315900  300.3780211886 -176766.0785708282 -179515.7593014317
    316000  308.4020990841 -176683.8178223593 -179506.9515049562
    316100  304.2907894022 -176618.9296151891 -179404.4280907722
    316200  307.9573303736 -176648.2594826147 -179467.3217223412
    316300  305.1146533923 -176764.1804989298 -179557.2206812237
    316400  298.6906866521 -176835.8152884487 -179570.0500445341
    316500  296.8510662847 -176862.2530247310 -179579.6477714976
    316600  293.0114510568 -176837.3515132776 -179519.5981624463
    316700  310.7940144970 -176740.6523190932 -179585.6817572249
    316800  300.3428934960 -176756.0382974204 -179505.3974667488
    316900  302.6006966664 -176809.5336194803 -179579.5608718017
    317000  297.7065875940 -176842.3940633711 -179567.6203100911
    317100  297.9309553435 -176835.6557179638 -179562.9358422444
    317200  302.0666875272 -176813.0502271622 -179578.1891236909
    317300  300.4080481981 -176774.5641122151 -179524.5197120957
    317400  300.0925903381 -176723.2366840085 -179470.3045612936
    317500  310.5832504454 -176707.6225072376 -179550.7225969803
    317600  306.5106314976 -176808.0104332486 -179613.8294935753
    317700  291.1710356605 -176860.0248865996 -179525.4242487015
    317800  302.2204678776 -176802.7894281056 -179569.3360403671
    317900  299.8160265391 -176796.5003205489 -179541.0365141048
    318000  301.2695300056 -176764.0505523315 -179521.8922149685
    318100  307.1026535411 -176687.5684208125 -179498.8068909830
    318200  297.9667547543 -176704.5679193559 -179432.1757538655
    318300  305.9243058826 -176725.5458025651 -179525.9975985390
    318400  304.4669149556 -176818.7551026521 -179605.8658434683
    318500  298.5978467775 -176845.4719658649 -179578.8568594568
    318600  296.7245193269 -176825.2714024268 -179541.5077297796
    318700  305.8046483369 -176763.4415949839 -179562.7980376882
    318800  307.6179524768 -176734.5175346236 -179550.4730861188
    318900  303.3011903974 -176779.4144660779 -179555.8540854108
    319000  294.4429656982 -176867.7591367293 -179563.1099677867
    319100  297.6496382781 -176851.6056341925 -179576.3105630215
    319200  305.2624111169 -176786.5667267378 -179580.9594932403
    319300  303.3104143285 -176766.8650929247 -179543.3891487471
    319400  297.0166547047 -176823.7759128959 -179542.6864672635
    319500  296.5169978881 -176923.8076805711 -179638.1443426314
    319600  287.1000425004 -176917.3225317809 -179545.4557470380
    319700  305.2449259448 -176839.5739569862 -179633.8066630398
    319800  291.9522390576 -176848.9402513051 -179521.4908021630
    319900  301.1333197070 -176834.1584548034 -179590.7532391509
    320000  305.2960171176 -176789.4750314660 -179584.1754295731
    320100  307.8118184244 -176694.8556264552 -179512.5858399523
    320200  308.1868580898 -176703.6608526587 -179524.8242046292
    320300  300.1453584596 -176787.2986047584 -179534.8495249976
    320400  297.7233212465 -176805.1059241614 -179530.4853518686
    320500  299.4005992343 -176777.2463971283 -179517.9797410264
    320600  298.9966964113 -176707.3044849466 -179444.3404750735
    320700  306.1833044146 -176665.7085935453 -179468.5312796061
    320800  294.7421158158 -176785.9094423956 -179483.9987138716
    320900  304.5970252662 -176828.8397581786 -179617.1415375817
    321000  293.1983552028 -176864.8066159312 -179548.7641982994
    321100  293.7769566223 -176823.3952065215 -179512.6493454340
    321200  302.7017615635 -176728.8071428402 -179499.7595500686
    321300  302.1487589169 -176744.2342126648 -179510.1243962482
    321400  300.2557231145 -176780.4468096337 -179529.0080153923
    321500  293.9830212060 -176819.8298762383 -179510.9703442926
    321600  295.4102937253 -176829.0528838887 -179533.2587011596
    321700  306.7476988561 -176759.4365079116 -179567.4256988784
    321800  295.2479381344 -176763.6724079305 -179466.3920111361
    321900  299.1813130614 -176773.0426108486 -179511.7685942823
    322000  302.0033304454 -176771.0663776680 -179535.6252991828
    322100  295.0618887479 -176833.6892831170 -179534.7057776499
    322200  297.5737371986 -176811.4522569469 -179535.4623821581
    322300  308.4037356069 -176744.9226639376 -179568.0713273747
    322400  303.4240466933 -176768.6452029737 -179546.2094571526
    322500  295.9323986779 -176848.7570485062 -179557.7422498400
    322600  292.5335141022 -176938.1198583328 -179615.9914402801
    322700  299.0266583128 -176890.2690797606 -179627.5793431616
    322800  299.1963683808 -176821.5216568412 -179560.3854576877
    322900  300.6639003735 -176775.7572084350 -179528.0548964405
    323000  299.6683671820 -176760.6762462935 -179503.8607561028
    323100  309.8125695967 -176811.0839157882 -179647.1291408948
    323200  292.2612208421 -176889.9472376024 -179565.3262286231
    323300  301.2135913650 -176833.8405649177 -179591.1701614537
    323400  298.8602855759 -176787.7708596147 -179523.5581357240
    323500  308.0311431323 -176747.8598291673 -179567.5977558812
    323600  297.5590052926 -176815.8802262320 -179539.7554945789
    323700  294.3918099081 -176884.9597155434 -179579.8422630374
    323800  299.6459442820 -176863.4202207685 -179606.3994698345
    323900  298.1712829341 -176821.9053053884 -179551.3854046950
    324000  298.9164299951 -176752.2511905820 -179488.5524165044
    324100  300.8367395848 -176725.9815699107 -179479.8614397518
    324200  308.5527513220 -176742.0482059862 -179566.5609693620
    324300  298.5980477567 -176797.1331887020 -179530.5199220711
    324400  298.6362307390 -176845.2581225900 -179578.9943855625
    324500  298.6053403683 -176858.6360729101 -179592.0895633389
    324600  301.2607894775 -176845.7973096277 -179603.5589608792
    324700  298.3329544690 -176843.8998856589 -179574.8599371348
    324800  296.4071947138 -176810.5504497302 -179523.8819661033
    324900  301.2854698967 -176751.8068166621 -179509.7943941412
    325000  307.0772858353 -176745.3255478216 -179556.3318002975
    325100  297.3077198600 -176782.1156595892 -179503.6906440838
    325200  300.8453055039 -176760.9473308209 -179514.9056136647
    325300  302.9165611007 -176742.5063470957 -179515.4250438210
    325400  301.3775584607 -176784.5863552121 -179543.4169176368
    325500  299.8290701551 -176878.2020819031 -179622.8576776025
    325600  289.4310267393 -176894.6051800564 -179544.0763827591
    325700  297.3141090032 -176819.2007400198 -179540.8342111628
    325800  295.1530644163 -176782.1713328421 -179484.0224556135
    325900  305.9931828838 -176711.3886605102 -179512.4709612137
    326000  301.6840076500 -176701.0258253498 -179462.6616443889
    326100  296.8173059584 -176741.6406054520 -179458.7263079078
    326200  294.7509465144 -176847.0479171072 -179545.2180253959
    326300  291.5199676722 -176850.5036085313 -179519.0971178781
    326400  297.3668800846 -176800.1109409962 -179522.2274821890
    326500  300.1376109946 -176779.8273382725 -179527.3073376938
    326600  305.3413782053 -176753.1712033610 -179548.2868399337
    326700  294.3195444042 -176779.2298538320 -179473.4508780130
    326800  298.0851715629 -176823.4188594996 -179552.1106894873
    326900  292.0779830863 -176842.8684190620 -179516.5700392672
    327000  300.4357437708 -176751.4636225771 -179501.6727496040
    327100  301.1757146031 -176719.8476906451 -179476.8305607396
    327200  301.2677948207 -176751.7745433416 -179509.6003219787
    327300  298.3968640621 -176821.8599123383 -179553.4049965543
    327400  294.9690719682 -176853.4266055147 -179553.5934489663
    327500  301.1702579134 -176724.9265587380 -179481.8594779261
    327600  305.4493771375 -176669.9376214266 -179466.0418875322
    327700  306.7723193355 -176725.6170968006 -179533.8316653019
    327800  293.6294024850 -176817.9664663986 -179505.8698847536
    327900  297.2847925964 -176809.0568209935 -179530.4219277654
    328000  294.3714611844 -176799.9732357650 -179494.6695096653
    328100  304.7145411156 -176740.7956758277 -179530.1732032677
    328200  302.1291618308 -176665.2325396750 -179430.9433302057
    328300  309.4352707147 -176651.1274503047 -179483.7188559163
    328400  295.8281978642 -176748.7550998569 -179456.7864398923
    328500  300.2236444515 -176765.6964733014 -179513.9640288078
    328600  303.6543732751 -176801.7233044849 -179581.3959837781
    328700  295.8411519720 -176847.7005700393 -179555.8504928535
    328800  298.4129089430 -176786.6852122457 -179518.3771723868
    328900  302.8632513546 -176709.4905660584 -179481.9212617614
    329000  295.5888521494 -176714.7076171657 -179420.5479703327
    329100  303.6679435420 -176726.5061573100 -179506.3030597448
    329200  300.3263294806 -176781.9682257476 -179531.1757669583
    329300  294.3689627894 -176869.2391074119 -179563.9125108354
    329400  292.0103993335 -176914.7346725483 -179587.8176265075
    329500  301.8323168851 -176850.6383460446 -179613.6317978569
    329600  299.7591259997 -176797.1609628244 -179541.1762849922
    329700  302.3017135073 -176758.8129365080 -179526.1032767606
    329800  297.9180057050 -176731.6399562353 -179458.8015386486
    329900  303.3971475643 -176676.5421416675 -179453.8601593988
    330000  306.6883260152 -176720.2085916880 -179527.6542796517
    330100  297.5417854503 -176809.0357244342 -179532.7533611798
    330200  301.2782540508 -176793.7975020817 -179551.7190252188
    330300  305.4393966851 -176786.7510558544 -179582.7639602240
    330400  294.8241012299 -176848.5374076542 -179547.3771791580
    330500  294.2007742865 -176869.2880155946 -179562.4218100819
    330600  297.3238651140 -176801.5528563879 -179523.2756356300
    330700  306.2547822913 -176746.2273456946 -179549.7043450752
    330800  299.6981791371 -176778.4610841056 -179521.9184945696
    330900  302.4921166814 -176805.5696992310 -179574.6030030226
    331000  288.6258794632 -176884.8587961957 -179526.9596262539
    331100  304.3769895982 -176893.0079449217 -179679.2955029309
    331200  297.8777875118 -176839.7542055223 -179566.5476278740
    331300  297.3909748052 -176748.5587930244 -179470.8958989204
    331400  306.5595129890 -176735.7663584220 -179542.0328832279
    331500  301.6952066766 -176793.5012193248 -179555.2395550114
    331600  298.1896258130 -176840.7533585337 -179570.4013697949
    331700  299.4862558653 -176831.4215622754 -179572.9390127693
    331800  296.4532085366 -176813.4461292349 -179527.1988592555
    331900  305.8401775322 -176788.2241527239 -179587.9058320860
    332000  295.2351300822 -176849.9507989202 -179552.5531563495
    332100  290.0980326666 -176933.1486873885 -179588.7257074810
    332200  299.0398052971 -176876.5191962703 -179613.9498080545
    332300  301.7053227628 -176790.5456898876 -179552.3766289119
    332400  297.7942545248 -176769.9788225915 -179496.0075783278
    332500  305.6769500218 -176708.0771505560 -179506.2646342428
    332600  305.3897360095 -176696.3485057292 -179491.9068129138
    332700  296.6950563751 -176776.1863057381 -179492.1529272362
    332800  293.7702383544 -176825.6494496849 -179514.8420891186
    332900  290.4476822240 -176899.9391515263 -179558.7168873262
    333000  288.9722844945 -176946.3243880073 -179591.5962331604
    333100  297.3728079892 -176847.3288106042 -179569.4996162368
    333200  294.3872079422 -176791.6738064997 -179486.5142272864
    333300  299.7851262002 -176749.4799070027 -179493.7332367652
    333400  306.4517604532 -176741.5961492563 -179546.8763000586
    333500  294.2626143095 -176821.7888542960 -179515.4887365382
    333600  298.0109159546 -176891.0316200368 -179619.0437091616
    333700  295.9123581184 -176901.8828069337 -179610.6845556299
    333800  301.0242224643 -176859.2595090262 -179614.8556098317
    333900  294.0374041136 -176828.2241781580 -179519.8624710281
    334000  306.7547431230 -176773.2745624863 -179581.3282371491
    334100  295.9251533350 -176828.4085809086 -179537.3274578837
    334200  297.3300554172 -176869.1516963072 -179590.9311420030
    334300  290.5945556723 -176862.6025397559 -179522.7247650390
    334400  303.3214982868 -176820.1605118594 -179596.7860309865
    334500  305.4122215904 -176826.4244898223 -179622.1886315363
    334600  294.0712405843 -176839.8027106644 -179531.7507448774
    334700  304.1359448878 -176815.0797310447 -179599.1607494652
    334800  298.3457274840 -176822.5496605554 -179553.6266370749
    334900  298.6366784823 -176812.4803309151 -179546.2206925596
    335000  304.8539786147 -176816.2758314040 -179606.9297791450
    335100  292.3717957536 -176903.0524732705 -179579.4436745122
    335200  299.6449470794 -176908.3903874306 -179651.3605080365
    335300  303.4097823165 -176809.0227808530 -179586.4564579616
    335400  303.8494146347 -176741.8593408371 -179523.3174419327
    335500  305.0346558855 -176750.9610497632 -179543.2689294667
    335600  297.5585629608 -176811.6527537298 -179535.5239729416
    335700  295.6417935433 -176828.2860706398 -179534.6110529082
    335800  307.8812843487 -176818.3722617476 -179636.7383710160
    335900  297.4896033230 -176884.9716262998 -179608.2115843208
    336000  294.0157353318 -176924.6462230463 -179616.0861584220
    336100  293.9970300520 -176856.5703252765 -179547.8390312552
    336200  299.4741172681 -176773.4501797693 -179514.8565127232
    336300  302.3407556797 -176774.6492651155 -179542.2970000567
    336400  298.1880513020 -176839.2286168951 -179568.8622149754
    336500  299.7600235448 -176861.5321613460 -179605.5556997023
    336600  298.0275718048 -176835.2849864284 -179563.4495443330
    336700  307.9663098680 -176725.8157676801 -179544.9602063057
    336800  303.5346462321 -176751.3213233620 -179529.8980132026
    336900  300.0064304445 -176825.5672336379 -179571.8463974267
    337000  297.2526993859 -176858.3240278735 -179579.3953512248
    337100  294.7985883793 -176853.3006117617 -179551.9068369048
    337200  303.8123897395 -176792.7175472952 -179573.8367199950
    337300  306.2792613056 -176744.7360532587 -179548.4371351921
    337400  308.3156011832 -176658.4762667644 -179480.8181417232
    337500  308.3781439931 -176645.3661386315 -179468.2805347039
    337600  297.2493672100 -176752.1788007535 -179473.2196211415
    337700  303.1853822363 -176754.5746171859 -179529.9541207765
    337800  300.4723238744 -176760.5689155590 -179511.1128993293
    337900  302.5389000761 -176802.5771665729 -179572.0387287253
    338000  293.3948388490 -176872.2417376683 -179557.9979446288
    338100  302.2084067994 -176825.8732301604 -179592.3094344961
    338200  302.6255822068 -176771.3917513260 -179541.6468075683
    338300  308.8740885654 -176669.2072447020 -179496.6615509467
    338400  315.1220658081 -176646.6078603356 -179531.2565730205
    338500  301.0413878108 -176741.7358564231 -179497.4890899719
    338600  301.1739174756 -176767.9735010501 -179524.9399201185
    338700  301.2169102294 -176801.9435644262 -179559.3035420721
    338800  293.2142935545 -176861.0059618168 -179545.1094449346
    338900  292.1531214171 -176869.2658518859 -179543.6552934556
    339000  305.6169849002 -176772.5523069526 -179570.1908658593
    339100  301.2800427894 -176737.6466278064 -179495.5845251779
    339200  301.8565634343 -176753.0839981169 -179516.2994044808
    339300  294.8013036433 -176855.5046334329 -179554.1357142859
    339400  291.8580066561 -176868.3693450409 -179540.0572861196
    339500  297.4759669006 -176795.4422292458 -179518.5573585338
    339600  304.6507444212 -176761.6850722279 -179550.4786004107
    339700  297.8649104370 -176788.1397140799 -179514.8152588175
    339800  294.2107287027 -176820.6559007842 -179513.8808186706
    339900  294.9184898613 -176870.6494671544 -179570.3532785769
    340000  293.0370239454 -176898.9440228550 -179581.4247679769
    340100  297.5519097177 -176847.4044245035 -179571.2147394775
    340200  302.6972212162 -176763.9060005869 -179534.8168451682
    340300  301.5996634110 -176749.7827243819 -179510.6464505501
    340400  302.7071177223 -176780.6748277926 -179551.6762656608
    340500  291.5677140475 -176904.3164553538 -179573.3470382511
    340600  298.7215023848 -176907.4760262559 -179641.9928716441
    340700  290.5285033779 -176858.9942849140 -179518.5118630251
    340800  303.8684644894 -176798.4190142864 -179580.0514990414
    340900  298.9293505955 -176787.7975423615 -179524.2170443336
    341000  299.4332854281 -176807.7133101031 -179548.7458656311
    341100  297.2603514081 -176860.4211999302 -179581.5625704103
    341200  294.5570990911 -176945.3476492274 -179641.7432650859
    341300  289.3817070087 -177053.8801948815 -179702.8999214328
    341400  293.5752437365 -176994.5009728387 -179681.9086183454
    341500  297.2326616611 -176886.9970644253 -179607.8849610882
    341600  298.6700504605 -176831.8556411167 -179565.9014921076
    341700  303.6560190572 -176762.2384936005 -179541.9262384941
    341800  294.3338826550 -176728.0423862871 -179422.3946637863
    341900  311.8251525989 -176668.4071337726 -179522.8756798597
    342000  301.8183821855 -176746.6474441421 -179509.5133367712
    342100  298.9113435257 -176790.9932601148 -179527.2479241522
    342200  300.4681479648 -176805.7189470009 -179556.2247042124
    342300  302.5341235012 -176822.9031916783 -179592.3210287409
    342400  299.0240188081 -176886.0422470685 -179623.3283482646
    342500  297.8383347736 -176940.4718647182 -179666.9041340347
    342600  295.2132459472 -176889.4140203736 -179591.8160489504
    342700  296.1946254385 -176795.5657197950 -179506.9513626386
    342800  305.1561426946 -176796.3654006869 -179589.7853788616
    342900  297.8695718125 -176853.0885568347 -179579.8067721193
    343000  293.2323896264 -176871.0964626510 -179555.3655984358
    343100  301.6516549728 -176787.7027963649 -179549.0424568078
    343200  303.6883559530 -176734.1889586176 -179514.1727176432
    343300  303.0488817450 -176740.2825817654 -179514.4125506223
    343400  310.4526393991 -176750.5878503218 -179592.4923177091
    343500  298.8113231927 -176813.5783422090 -179548.9174133501
    343600  298.9881339815 -176815.9978221756 -179552.9554312408
    343700  295.0409797013 -176793.4232158461 -179494.2483075521
    343800  304.3645112837 -176780.6234475781 -179566.7967782528
    343900  290.3362564618 -176825.8893805158 -179483.6471173487
    344000  300.2744986224 -176782.8690780780 -179531.6021561062
    344100  304.4146510534 -176697.0595136072 -179483.6918271257
    344200  299.8183789424 -176707.0384809540 -179451.5962085685
    344300  301.8607421798 -176727.8151981858 -179491.0688570689
    344400  302.1385539205 -176788.4350317453 -179554.2317981004
    344500  295.7749357096 -176855.1038423415 -179562.6476170096
    344600  305.3537473354 -176837.7419354869 -179632.9707999137
    344700  290.5553355766 -176843.3632375216 -179503.1264393949
    344800  300.9929183057 -176769.3770312649 -179524.6865716843
    344900  303.2084311208 -176737.8517240750 -179513.4422187136
    345000  308.4684145240 -176760.4035040529 -179584.1442426736
    345100  294.4659166750 -176875.2393353599 -179570.8002612124
    345200  295.4658229836 -176863.8065313770 -179568.5206672350
    345300  294.0840913299 -176794.8610773837 -179486.9267481911
    345400  304.6488687333 -176758.7907114576 -179547.5670694658
    345500  305.8368300413 -176797.0102563532 -179596.6612925571
    345600  294.9021055151 -176842.5221585412 -179542.0759865493
    345700  295.0511763744 -176825.2804396587 -179526.1988724003
    345800  302.0665732134 -176782.5362437913 -179547.6740938835
    345900  302.5363132378 -176793.7273284365 -179563.1652104966
    346000  303.7069797762 -176807.8504802507 -179588.0047230146
    346100  294.1649156773 -176879.7702758065 -179572.5758181592
    346200  288.0903704391 -176950.1689011767 -179587.3676453934
    346300  296.4047573372 -176904.7031553395 -179618.0123598021
    346400  293.7443658509 -176856.9836960906 -179545.9394968764
    346500  303.6591539808 -176789.4363461431 -179569.1527883397
    346600  299.4797994195 -176809.1208579078 -179550.5792056604
    346700  294.1740213314 -176826.5260517322 -179519.4149478587
    346800  302.7924804902 -176746.3805054112 -179518.1633598323
    346900  303.5301405698 -176717.4848803587 -179496.0203250611
    347000  303.7979568559 -176734.9867838111 -179515.9738369182
    347100  304.7229819113 -176771.4875155495 -179560.9423106040
    347200  296.9810883116 -176826.9063462704 -179545.4913234695
    347300  300.2852198572 -176827.4596204470 -179576.2908413833
    347400  299.2735232548 -176816.3545113423 -179555.9245931256
    347500  300.1079986119 -176726.9074690270 -179474.1163946928
    347600  306.2262493298 -176652.4474055046 -179455.6632122247
    347700  303.8244844039 -176683.4033130165 -179464.6332010926
    347800  298.7220993245 -176762.0154469771 -179496.5377567914
    347900  294.8570630340 -176800.1408212363 -179499.2823273250
    348000  299.6146223463 -176762.1388292313 -179504.8313551783
    348100  297.4514761444 -176730.1827296267 -179453.0736688756
    348200  307.4710386236 -176718.3108764783 -179532.9215686204
    348300  293.7389540561 -176799.9742189356 -179488.8804797858
    348400  294.7409723195 -176795.5421604566 -179493.6209642897
    348500  303.7043926815 -176735.1664625509 -179515.2970228743
    348600  307.1495639316 -176715.3417377948 -179527.0096288543
    348700  296.9570836893 -176768.6593576172 -179487.0245948792
    348800  297.0378098253 -176819.1188946031 -179538.2231043767
    348900  294.6593114928 -176891.9795004661 -179589.3107755661
    349000  289.2855988442 -176948.2254175230 -179596.3653634338
    349100  300.6306148972 -176863.1061766537 -179615.0991671573
    349200  301.5853316264 -176810.5383887885 -179571.2709208304
    349300  300.3132413375 -176772.8619180286 -179521.9496494920
    349400  303.3304129416 -176736.3765726506 -179513.0836971302
    349500  300.8535509833 -176803.2088440769 -179557.2426065971
    349600  303.2517293517 -176863.5748564037 -179639.5617059779
    349700  299.2786391404 -176887.9648845828 -179627.5817975289
    349800  295.1223802596 -176905.5020263838 -179607.0722643077
    349900  300.5285987778 -176829.6290195380 -179580.6881475815
    350000  311.6622263790 -176761.7279215588 -179614.7050300045
    350100  300.2907347155 -176817.1167753146 -179565.9984796370
    350200  295.7242456394 -176874.5805391114 -179581.6602934470
    350300  301.8830559710 -176879.9383539212 -179643.3962747587
    350400  298.0513036702 -176918.5852090513 -179646.9670100576
    350500  293.5333585092 -176995.5025914703 -179682.5268167725
    350600  298.1670749459 -176949.4960494148 -179678.9376285122
    350700  301.7865340459 -176857.5417985706 -179620.1161511749
    350800  298.8853741466 -176859.7200337765 -179595.7369723598
    350900  290.1843339898 -176881.2432932533 -179537.6103214982
    351000  306.9571880425 -176793.8985745196 -179603.8054436737
    351100  308.0082128219 -176788.8256724593 -179608.3536935600
    351200  298.8571255100 -176819.9172542233 -179555.6756028755
    351300  297.6113425939 -176842.0572999544 -179566.4116674985
    351400  299.8496627047 -176842.0453008584 -179586.8894021498
    351500  296.7399147879 -176856.7884184089 -179573.1656768534
    351600  292.6551795143 -176924.5010221672 -179603.4863375296
    351700  296.6684843563 -176968.8660391774 -179684.5894186176
    351800  288.9699016514 -176994.0417707575 -179639.2918032040
    351900  299.8890707840 -176882.4277377085 -179627.6325832242
    352000  302.3252879341 -176869.3933485724 -179636.8994907236
    352100  297.7919848853 -176855.7935210278 -179581.8015003303
    352200  298.8935427380 -176801.3789949467 -179537.4707093686
    352300  302.9788086345 -176786.5580560974 -179560.0465709595
    352400  304.9225388471 -176890.6538524342 -179681.9354051824
    352500  295.5562874090 -176962.6568913443 -179668.1991446736
    352600  293.6141349899 -176913.3155643216 -179601.0792229936
    352700  301.9959507696 -176827.2611240308 -179591.7524914935
    352800  303.2874821135 -176823.5327600227 -179599.8468927977
    352900  302.4161872355 -176882.0630781473 -179650.4013186541
    353000  293.7402195779 -176922.5819926093 -179611.4998381317
    353100  296.6225448961 -176868.8260553122 -179584.1289018257
    353200  302.5448040518 -176847.0255244208 -179616.5411319663
    353300  298.9271985914 -176861.7290502992 -179598.1288526804
    353400  303.2745168865 -176858.6486800563 -179634.8441282654
    353500  298.4051468770 -176839.8988618181 -179571.5197674819
    353600  307.9884582770 -176758.1577899031 -179577.5049765630
    353700  303.9702430523 -176769.0659268803 -179551.6300994872
    353800  300.2147001907 -176864.9783792273 -179613.1640583651
    353900  296.7644200887 -176905.3431886977 -179621.9447703240
    354000  303.8579058948 -176896.6491129818 -179678.1849436478
    354100  294.9383987835 -176915.8414729229 -179615.7275319660
    354200  303.8168646843 -176881.7076787018 -179662.8678153497
    354300  303.2983477160 -176820.7469873970 -179597.1605846325
    354400  302.6786508490 -176766.2793832095 -179537.0202333929
    354500  299.6902113416 -176803.6603826183 -179547.0448553424
    354600  302.3251787937 -176906.8006068898 -179674.3057499620
    354700  297.4617193107 -176929.9193466679 -179652.9040525539
    354800  297.1178950302 -176903.7757151668 -179623.6130303251
    354900  301.0808257595 -176871.8150177064 -179627.9292689062
    355000  297.6293610245 -176842.5152368044 -179567.0345462821
    355100  305.6062672497 -176753.6468626419 -179551.1873114502
    355200  304.7797708582 -176752.5826543258 -179542.5572992426
    355300  300.0381875554 -176840.2898176175 -179586.8596881487
    355400  297.6236490102 -176871.8427974178 -179596.3098187297
    355500  301.4543886100 -176863.0470616971 -179622.5809325068
    355600  295.8100576220 -176851.5029918513 -179559.3682748817
    355700  306.9067115413 -176786.3792309864 -179595.8240348332
    355800  302.8390792144 -176783.0460870482 -179555.2555093438
    355900  302.2279593073 -176843.9692518003 -179610.5844411163
    356000  293.3800724005 -176914.4135418881 -179600.0345757799
    356100  302.7236505199 -176921.8502152241 -179693.0029954406
    356200  292.4213022802 -176987.0428204908 -179663.8872078271
    356300  298.5597625495 -176989.2993291941 -179722.3355971857
    356400  302.3661712564 -176874.6166121133 -179642.4970029634
    356500  298.8292860067 -176842.3733608499 -179577.8768648051
    356600  294.5050300660 -176825.6940886634 -179521.6130611430
    356700  310.0647940514 -176764.6985185824 -179603.0526234134
    356800  304.8254692271 -176750.9380826682 -179541.3310535462
    356900  301.2918257763 -176781.9675855915 -179540.0133452220
    357000  297.8940045785 -176868.9584302313 -179595.9003047091
    357100  295.4989972643 -176914.3263465147 -179619.3441619834
    357200  298.3153244564 -176886.3620781994 -179617.1607433467
    357300  306.6217953601 -176811.0733590642 -179617.9100209100
    357400  303.5578072130 -176760.1630109482 -179538.9517179747
    357500  307.0751234039 -176644.1953800372 -179455.1818374693
    357600  311.8846943024 -176619.9807349168 -179474.9943297862
    357700  304.7166840178 -176701.0353248820 -179490.4324685934
    357800  300.3013722555 -176780.1675800321 -179529.1466611161
    357900  297.2767171567 -176836.2985648787 -179557.5897485291
    358000  292.4435993628 -176874.3188519313 -179551.3673482707
    358100  302.9327222790 -176860.3422761473 -179633.4089133925
    358200  295.0692532971 -176894.0676770476 -179595.1515871628
    358300  294.5110365011 -176923.8190714097 -179619.7930272026
    358400  306.6237810446 -176853.5859648463 -179660.4408037823
    358500  302.8950633569 -176823.8552691167 -179596.5771740409
    358600  300.2364257383 -176874.4166169270 -179622.8011731978
    358700  289.3714357927 -176963.6333337342 -179612.5590368792
    358800  298.4012306697 -176911.2565221071 -179642.8415785441
    358900  300.1436363289 -176880.1045820664 -179627.6397378049
    359000  297.5884302307 -176846.6638680708 -179570.8084942923
    359100  307.4176775110 -176824.7884452379 -179638.9106661447
    359200  294.8047322842 -176877.4233281156 -179576.0857949797
    359300  301.0562637614 -176878.6808159526 -179634.5702249598
    359400  298.0494507798 -176880.9251164142 -179609.2899559363
    359500  304.7258570737 -176876.0353067851 -179665.5164212713
    359600  294.9917600444 -176881.3413889288 -179581.7159205653
    359700  303.5562830866 -176863.7057485123 -179642.4805035828
    359800  294.1747348025 -176894.3660411264 -179587.2614684156
    359900  302.5640892439 -176851.6628351893 -179621.3549806887
    360000  301.5883434849 -176760.1025051819 -179520.8626079809
    360100  309.3216124930 -176760.9421281461 -179592.4930987055
    360200  299.7994714183 -176824.2928825599 -179568.6775294192
    360300  296.5687269230 -176838.1268225728 -179552.9370157185
    360400  295.4047708124 -176856.5627525032 -179560.7180126556
    360500  295.5125014802 -176906.3696836779 -179611.5111176522
    360600  298.6371118583 -176915.9571182812 -179649.7014470792
    360700  300.8745712654 -176842.0647238898 -179596.2909074950
    360800  305.3530123133 -176806.4661176266 -179601.6882536113
    360900  296.8680234276 -176880.9371707908 -179598.4871443913
    361000  289.9215643002 -176944.5912508716 -179598.5528675976
    361100  298.5281650488 -176895.9375556392 -179628.6845779715
    361200  297.4054670438 -176869.5868358261 -179592.0566046544
    361300  303.3814141210 -176796.3759142892 -179573.5499070165
    361400  298.5871396958 -176775.4782662452 -179508.7651464860
    361500  300.3933011952 -176793.3069315142 -179543.1275363319
    361600  302.8849405649 -176846.5115908385 -179619.1408310400
    361700  294.3171231788 -176953.6291605530 -179647.8280206729
    361800  297.2209397352 -176949.3160751245 -179670.0966684849
    361900  301.0272208427 -176882.6247141438 -179638.2482623085
    362000  300.9662299925 -176822.9142644661 -179577.9794982613
    362100  305.1407650670 -176785.3811179380 -179578.6603282684
    362200  301.4664048902 -176799.4160516656 -179559.0599203173
    362300  299.4974906947 -176869.7581740973 -179611.3784689799
    362400  295.0140106149 -176965.1678430612 -179665.7460579251
    362500  286.5721533061 -177052.7634762322 -179676.0643580851
    362600  290.2989746910 -176976.2499874828 -179633.6664444632
    362700  298.0509197566 -176885.9809272056 -179614.3592138412
    362800  297.2972568996 -176825.4464794075 -179546.9256852540
    362900  301.4233907610 -176782.1006846663 -179541.3507990694
    363000  298.6181569760 -176783.2555750890 -179516.8263896119
    363100  298.1952525258 -176836.1113817581 -179565.8109003288
    363200  298.4537362716 -176880.3003404962 -179612.3660367661
    363300  298.7940304889 -176906.7663362666 -179641.9471088269
    363400  295.1253551295 -176993.9200912687 -179695.5175613537
    363500  294.2146407583 -177016.6781166792 -179709.9388457875
    363600  300.9744853160 -176921.3786986567 -179676.5195022419
    363700  296.3427401505 -176881.3909222042 -179594.1324171439
    363800  302.1498863193 -176835.0618303225 -179600.9623342231
    363900  305.6296816922 -176793.9949634859 -179591.7497496855
    364000  301.6271212099 -176797.3064700270 -179558.4215467442
    364100  293.9370945012 -176905.0846341666 -179595.8046860576
    364200  294.2113431528 -176911.8094514913 -179605.0399940956
    364300  301.1918949984 -176849.0908087973 -179606.2217953251
    364400  307.8796855064 -176831.7904041768 -179650.1418775346
    364500  293.6190467463 -176885.0211632645 -179572.8297844873
    364600  297.2140638231 -176873.2024461495 -179593.9200969449
    364700  304.6983465506 -176732.7388371863 -179521.9681184822
    364800  304.5431495930 -176726.2788442644 -179514.0874421095
    364900  300.5463077524 -176789.7393937058 -179540.9606309012
    365000  304.1217569782 -176866.5413076149 -179650.4924489507
    365100  301.4017251560 -176919.2658419394 -179678.3176279280
    365200  297.1531729181 -176928.9443162273 -179649.1045675586
    365300  298.5048668209 -176875.9135170762 -179608.4472658541
    365400  300.0147399750 -176832.6418003211 -179578.9970301149
    365500  302.0244344974 -176824.6821442213 -179589.4342536560
    365600  294.3525837742 -176830.9414199328 -179525.4648887426
    365700  304.9937159731 -176770.0171107622 -179561.9502237377
    365800  307.2733593275 -176706.5974402518 -179519.3985627417
    365900  304.3732149785 -176705.9433448551 -179492.1963497409
    366000  301.3611429943 -176820.4422181798 -179579.1225123141
    366100  302.7283662946 -176860.0721018178 -179631.2680505547
    366200  296.8932894254 -176901.3992135238 -179619.1804737775
    366300  297.0326525443 -176926.3435759664 -179645.4005756407
    366400  294.9050380007 -176892.6400518800 -179592.2207240603
    366500  301.9834841911 -176790.3955997759 -179554.7728473355
    366600  303.5705463652 -176749.0492185505 -179527.9545406385
    366700  302.4009884002 -176787.6578803606 -179555.8569897000
    366800  298.0252911472 -176857.4764856185 -179585.6201662292
    366900  290.8256255842 -176863.0035556101 -179525.2410105018
    367000  300.3737200441 -176836.1054572045 -179585.7468148408
    367100  300.2930524101 -176829.7606553487 -179578.6635760045
    367200  299.9522276282 -176808.2756615523 -179554.0586490938
    367300  305.8483552474 -176796.5549236210 -179596.3114623411
    367400  296.1858511520 -176842.3254048262 -179553.6307272573
    367500  301.1065270131 -176845.3643953909 -179601.7139176056
    367600  296.7989855913 -176889.7193745553 -179606.6373711315
    367700  289.4987484074 -176931.6333123464 -179581.7244437804
    367800  300.1347414626 -176850.3615879405 -179597.8153194709
    367900  302.3398707096 -176797.9444382527 -179565.5840721174
    368000  299.9361629237 -176839.8117856679 -179585.4477158167
    368100  302.2595827986 -176878.1956285651 -179645.1003014596
    368200  295.6158252045 -176910.9463167414 -179617.0335830799
    368300  303.1053390650 -176853.4748479819 -179628.1216309665
    368400  301.5637656149 -176773.3299364331 -179533.8650517473
    368500  303.3213323836 -176783.3182425745 -179559.9422430125
    368600  301.7046136062 -176825.1111159071 -179586.9355632632
    368700  302.7590943035 -176891.6301639361 -179663.1073989450
    368800  298.3501640205 -176909.7483584993 -179640.8659473743
    368900  295.9588416996 -176870.7819838010 -179580.0092463447
    369000  297.8158222146 -176795.9455340138 -179522.1717218419
    369100  305.6521722050 -176775.2853514276 -179573.2460173029
    369200  296.9982587725 -176830.8228724962 -179549.5650292561
    369300  294.9124080395 -176865.7685292544 -179565.4166672680
    369400  295.4636835626 -176853.7426693120 -179558.4372207660
    369500  309.5561972529 -176727.7896079376 -179561.4879832618
    369600  305.9772307162 -176764.5822595990 -179565.5185330806
    369700  297.3288461211 -176851.2189910445 -179572.9873667622
    369800  297.3943925349 -176859.7642778631 -179582.1326698878
    369900  301.5694417904 -176820.7374167268 -179581.3244921351
    370000  303.0813122391 -176733.2474677388 -179507.6743075332
    370100  304.7561098606 -176708.1445368720 -179497.9025874157
    370200  295.6766915517 -176772.1478366621 -179478.7922776608
    370300  300.2608627754 -176900.4505969294 -179649.0588514917
    370400  295.3634768961 -176901.7288210052 -179605.5060738535
    370500  301.8747045504 -176880.7303673667 -179644.1118387354
    370600  300.0378701876 -176842.3100854593 -179588.8770507844
    370700  302.2263177315 -176742.3306234960 -179508.9307857153
    370800  302.9400425109 -176728.4181960353 -179501.5518431790
    370900  298.9604326615 -176751.3253760063 -179488.0294053135
    371000  304.1850437816 -176785.4896268620 -179570.0200998782
    371100  296.2905401841 -176901.6469541834 -179613.9106070986
    371200  295.0704106837 -176903.5913437247 -179604.6858486347
    371300  298.2827559771 -176863.8442504237 -179594.3447815082
    371400  305.8354218164 -176807.9487145606 -179607.5868597778
    371500  300.3997270067 -176754.2216598049 -179504.1010869359
    371600  311.8172623522 -176646.6111500625 -179501.0074682975
    371700  304.0227138311 -176695.4809959664 -179478.5254896328
    371800  306.2480230163 -176786.0071983632 -179589.4223228824
    371900  301.0021764072 -176850.0919673226 -179605.4862570300
    372000  300.4278031989 -176906.4516364968 -179656.5880749914
    372100  302.0228770513 -176939.6664680545 -179704.4043205220
    372200  300.1171784266 -176957.9841445929 -179705.2771029036
    372300  297.2929226798 -176869.7281056671 -179591.1676357728
    372400  297.8837982468 -176794.7236749335 -179521.5721199598
    372500  305.5583205383 -176774.6323037038 -179571.7338450723
    372600  301.3832930440 -176829.4002289523 -179588.2832861405
    372700  296.8308038273 -176896.9699236068 -179614.1791864682
    372800  300.7527421786 -176887.0071525141 -179640.1181044148
    372900  306.8300567034 -176865.3536153816 -179674.0967156553
    373000  295.0695915450 -176889.1029298682 -179590.1899363269
    373100  292.7930627471 -176945.2396401205 -179625.4871479258
    373200  290.0361419547 -176981.8836985274 -179636.8941668558
    373300  297.9946117497 -176893.8469707149 -179621.7098100452
    373400  304.8894486630 -176838.6114525818 -179629.5900955456
    373500  301.4981805716 -176832.0630635602 -179591.9978089498
    373600  295.9057010357 -176882.8434703356 -179591.5842796465
    373700  291.5692231883 -176961.8339187885 -179630.8783164625
    373800  300.7163826225 -176893.1755884488 -179645.9537025135
    373900  303.9021021788 -176814.0362825430 -179595.9766889825
    374000  301.6694404126 -176861.5162807757 -179623.0187503375
    374100  298.0328709245 -176884.0605499901 -179612.2736163955
    374200  302.5332102793 -176842.2848047848 -179611.6942821527
    374300  300.0614351167 -176820.6808681609 -179567.4635484414
    374400  304.2073735157 -176759.0601816918 -179543.7950626055
    374500  302.2179629343 -176721.7996116086 -179488.3232934498
    374600  308.6648042941 -176733.9986860830 -179559.5371899474
    374700  298.2507179119 -176841.8687901947 -179572.0760426626
    374800  292.5017446463 -176863.1118146467 -179540.6925768454
    374900  297.2266665444 -176844.6962905307 -179565.5293074894
    375000  309.1123236274 -176767.9840396502 -179597.6191657726
    375100  303.2809859704 -176729.2798978944 -179505.5345645351
    375200  303.6887844454 -176777.2010329009 -179557.1887143755
    375300  300.7159798630 -176887.9592020754 -179640.7336292516
    375400  295.2474756283 -176922.0604250297 -179624.7757944233
    375500  297.9192971404 -176891.0202435589 -179618.1936478598
    375600  298.3788052297 -176822.8765496910 -179554.2563221332
    375700  306.1346404526 -176801.9725993839 -179604.3498122437
    375800  296.3884072278 -176890.7460083328 -179603.9055427884
    375900  291.9562350258 -176956.6422546671 -179629.2293848885
    376000  301.6366069132 -176915.3874194908 -179676.5893289780
    376100  299.8087381107 -176869.6141843936 -179614.0836591824
    376200  304.8259014194 -176792.4043186019 -179582.8012457980
    376300  301.4220471494 -176773.7652803111 -179533.0030952026
    376400  304.1876187904 -176802.0474993080 -179586.6015441298
    376500  302.1152381627 -176864.4934745069 -179630.0768068376
    376600  299.1594798358 -176874.0604951915 -179612.5866158007
    376700  296.8759693114 -176853.2544975332 -179570.8772082920
    376800  304.9274901945 -176817.2948849388 -179608.6217626556
    376900  308.3789668320 -176795.8814377100 -179618.8033661055
    377000  297.8212326247 -176882.7407588123 -179609.0164739008
    377100  296.3613369198 -176935.0327032401 -179647.9444342646
    377200  299.1060883360 -176896.6107483890 -179634.6481195970
    377300  303.1151290719 -176837.4239372330 -179612.1603386030
    377400  301.4811258315 -176818.7490968287 -179578.5277219735
    377500  304.6526225375 -176792.1835645906 -179580.9942851770
    377600  294.4554953027 -176820.0396797636 -179515.5052076687
    377700  298.1994614857 -176824.1237527566 -179553.8618004312
    377800  298.0675400699 -176822.9878787959 -179551.5183089032
    377900  300.9775574263 -176809.7392441115 -179564.9081700019
    378000  303.0399222134 -176817.3548217308 -179591.4027744292
    378100  297.8155142675 -176866.6984005333 -179592.9217693931
    378200  292.0607547967 -176903.4868002436 -179577.0307115203
    378300  297.5128168854 -176822.4183354849 -179545.8707920273
    378400  306.1141677070 -176767.0707997166 -179569.2606036780
    378500  300.8554117777 -176776.9251802292 -179530.9759765876
    378600  305.1942508415 -176782.5652358107 -179576.3340585402
    378700  288.7567848990 -176876.3465800832 -179519.6457273574
    378800  294.9644033291 -176869.9342660901 -179570.0583725034
    378900  301.3898232655 -176834.9566539109 -179593.8994891885
    379000  302.1083451199 -176846.5905855237 -179612.1108184740
    379100  289.4107391411 -176968.4036276885 -179617.6891163443
    379200  293.0821907191 -176948.5964470950 -179631.4906519190
    379300  301.0483084708 -176872.2499680218 -179628.0665537607
    379400  301.9167361732 -176827.3548451411 -179591.1210768292
    379500  301.3619530629 -176836.7448778657 -179595.4325874232
    379600  295.1618516761 -176876.5343030803 -179578.4658650217
    379700  295.4534191998 -176878.3076585230 -179582.9082493054
    379800  307.1780335193 -176799.7319410750 -179611.6604446667
    379900  295.0793182076 -176819.3066331034 -179520.4826780902
    380000  299.2822122565 -176857.2783286055 -179596.9279500984
    380100  293.9902645162 -176877.4594479827 -179568.6662217893
    380200  302.7086962605 -176814.8744356337 -179585.8903235475
    380300  302.0064008892 -176759.2400447682 -179523.8270733330
    380400  298.7926367839 -176776.2093172992 -179511.3773317893
    380500  299.3964003519 -176887.5426710290 -179628.2375780733
    380600  298.8470727911 -176914.0543313860 -179649.7206567695
    380700  309.5194978808 -176853.4570700006 -179686.8194967892
    380800  300.5759285807 -176847.6626431020 -179599.1550313644
    380900  298.3519440760 -176868.1537513173 -179599.2876349403
    381000  297.4033595939 -176917.4405869007 -179639.8910639901
    381100  293.3700765546 -176974.7014373412 -179660.2309685826
    381200  295.3648047852 -176918.2750010334 -179622.0644094680
    381300  301.8480260009 -176838.5245791770 -179601.6618332980
    381400  296.8489807964 -176873.6266403901 -179591.0022964564
    381500  300.8303041162 -176876.4180757265 -179630.2390348529
    381600  296.6936119155 -176837.3499972807 -179553.3033960986
    381700  305.7408383038 -176763.4998072181 -179562.2721285616
    381800  301.1317279993 -176740.8580344282 -179497.4382481760
    381900  299.6852468725 -176813.0756842795 -179556.4147119183
    382000  296.2868795313 -176895.7684252224 -179607.9985682739
    382100  305.1080816196 -176893.1343129179 -179686.1143367594
    382200  298.9742789584 -176881.7295370291 -179618.5603162758
    382300  305.5713951774 -176797.7981170333 -179595.0193445327
    382400  303.1239987908 -176758.5629098031 -179533.3805051800
    382500  302.0258359736 -176804.5258872879 -179569.2908259307
    382600  295.4749730168 -176904.3884965200 -179609.1863924018
    382700  297.3046245297 -176905.1989242884 -179626.7455739197
    382800  301.4559673778 -176891.8582136621 -179651.4065366198
    382900  299.1786682524 -176902.6748959415 -179641.3766686148
    383000  298.2106369378 -176875.4207649338 -179605.2611134531
    383100  301.3107791024 -176815.3719828246 -179573.5912424846
    383200  302.4555706842 -176791.3714689150 -179560.0702281757
    383300  303.0022420066 -176834.1253242856 -179607.8283498217
    383400  293.7615975939 -176930.1451387644 -179619.2586800919
    383500  294.6070191767 -176904.1397360399 -179600.9923237400
    383600  305.9978320206 -176849.8905303127 -179651.0153895291
    383700  295.9463494695 -176898.8213280739 -179607.9342358982
    383800  298.2104692699 -176901.5598594564 -179631.3986731319
    383900  301.1726226474 -176878.6643989778 -179635.6189651008
    384000  298.9431413971 -176888.5502116398 -179625.0959555433
    384100  298.0553010309 -176889.8644732874 -179618.2828664036
    384200  297.7679588998 -176894.7819431620 -179620.5699869679
    384300  297.9118870399 -176898.4620030840 -179625.5675748235
    384400  300.2713389768 -176849.4316636920 -179598.1358181100
    384500  297.1961737377 -176767.9098568305 -179488.4637405734
    384600  310.9240324152 -176750.8917354934 -179597.1113664464
    384700  301.1632361218 -176830.3493721991 -179587.2180134313
    384800  297.1479279131 -176845.9447692310 -179566.0570074312
    384900  302.7749269961 -176835.6584428059 -179607.2806113545
    385000  301.7787885155 -176851.5098580842 -179614.0133075794
    385100  300.5349257071 -176871.2249913277 -179622.3420365105
    385200  295.3637473711 -176876.1776688649 -179579.9573976597
    385300  307.7112356306 -176801.3308373454 -179618.1403091424
    385400  298.7323031778 -176823.3106736892 -179557.9263902670
    385500  300.8955758789 -176863.6439479730 -179618.0624092313
    385600  291.4241193172 -176939.7945417850 -179607.5106488047
    385700  297.8596413446 -176944.6820025154 -179671.3093136247
    385800  300.3696038401 -176848.2231182390 -179597.8267958652
    385900  304.1474045821 -176786.5418473154 -179570.7277685526
    386000  306.3212053774 -176805.3687969597 -179609.4538377642
    386100  290.7444815140 -176843.8007625867 -179505.2954191698
    386200  308.5698301328 -176794.6690294356 -179619.3381334012
    386300  304.0995515207 -176825.7069932555 -179609.4548643316
    386400  298.4906748459 -176858.5305946434 -179590.9344291218
    386500  296.0200767257 -176880.8233304158 -179590.6111425321
    386600  300.3148014943 -176870.4825019028 -179619.5845151475
    386700  303.5603780735 -176781.6125234436 -179560.4247643011
    386800  303.0177632109 -176729.6984760750 -179503.5435837654
    386900  301.5931342974 -176780.3321887658 -179541.1361469865
    387000  300.3906684309 -176804.3556773766 -179554.1521816920
    387100  300.4381309008 -176816.8755416141 -179567.1065205908
    387200  300.4284129467 -176844.5446753674 -179594.6866955349
    387300  299.2034833150 -176840.4903580122 -179579.4192894473
    387400  303.1441489177 -176834.9454842762 -179609.9475352778
    387500  303.1762465332 -176843.4976374453 -179618.7935121911
    387600  296.7655414010 -176854.9008269540 -179571.5126731493
    387700  301.7458725973 -176845.6392984092 -179607.8414333621
    387800  307.2173128633 -176772.2792731885 -179584.5673425532
    387900  302.9247371663 -176796.8816235435 -179569.8751645273
    388000  297.6793601798 -176878.1704851255 -179603.1474902534
    388100  297.2201716519 -176876.4015812887 -179597.1751435623
    388200  301.0941898211 -176832.7585128889 -179588.9950996131
    388300  299.6598478838 -176847.1214704191 -179590.2279939964
    388400  299.4183595962 -176852.8847097824 -179593.7806332348
    388500  297.7822300732 -176823.1951310115 -179549.1138141046
    388600  305.8064360295 -176801.8858337518 -179601.2586411152
    388700  295.6573627334 -176834.2399742798 -179540.7074779679
    388800  303.2342964562 -176839.5764691679 -179615.4037368366
    388900  304.0144472591 -176855.8850736337 -179638.8538945406
    389000  303.2384901056 -176854.8462020882 -179630.7118587077
    389100  295.3028668312 -176884.4501162370 -179587.6725404502
    389200  296.8248140457 -176907.4690880651 -179624.6235200605
    389300  298.2335225623 -176830.8879541260 -179560.9377991999
    389400  304.4255523885 -176768.1596953207 -179554.8918003986
    389500  297.6434483023 -176790.4702302858 -179515.1184956577
    389600  303.2940356939 -176841.2340514831 -179617.6081761759
    389700  294.2757254659 -176943.6856900308 -179637.5055926862
    389800  293.2098756523 -176929.6831265114 -179613.7461678541
    389900  297.0266436243 -176885.3449184014 -179604.3469120155
    390000  295.7669393828 -176833.6260632969 -179541.0966390483
    390100  303.5346139751 -176781.2443926768 -179559.8207872348
    390200  302.4017768144 -176791.9838663921 -179560.1901929289
    390300  302.7977160241 -176842.9502483323 -179614.7810291849
    390400  297.2778113830 -176863.2557559717 -179584.5569562435
    390500  300.2975138041 -176844.4481510881 -179593.3919116466
    390600  303.1056813216 -176818.8350630789 -179593.4849791036
    390700  304.0732926084 -176816.2000008717 -179599.7074960879
    390800  297.2633592740 -176825.3330177889 -179546.5019224769
    390900  301.3286273541 -176860.9292417447 -179619.3118855084
    391000  293.6853542604 -176915.6641377486 -179604.0797424416
    391100  295.7718240642 -176866.8507685170 -179574.3660589719
    391200  304.3084164870 -176806.9735702342 -179592.6334053442
    391300  300.6172492531 -176856.1187693042 -179607.9894097978
    391400  295.4589829694 -176885.2878776570 -179589.9393995628
    391500  300.5028572800 -176886.4585151989 -179637.2820038297
    391600  298.8325359138 -176917.1485616205 -179652.6818154455
    391700  299.0409178647 -176922.8450873220 -179660.2858836254
    391800  308.6555328800 -176839.5481456397 -179665.0017783524
    391900  300.7957884255 -176839.8030326276 -179593.3080327852
    392000  297.9490491943 -176899.8454307792 -179627.2911873947
    392100  292.8557220607 -176973.1583268068 -179653.9794222082
    392200  295.5594770560 -176954.4119387852 -179659.9833903592
    392300  301.6812827747 -176839.5643240585 -179601.1751994049
    392400  303.2956663954 -176810.2419327626 -179586.6309850078
    392500  300.9530231053 -176819.8651736755 -179574.8095107315
    392600  303.8698238354 -176901.2306608752 -179682.8755891756
    392700  294.0096479263 -176967.8555332809 -179659.2397441345
    392800  293.3790673190 -176914.7476984359 -179600.3595317430
    392900  306.1893380662 -176830.2471032606 -179633.1250217766
    393000  299.8627786568 -176847.4286419775 -179592.3928075820
    393100  301.8367465203 -176875.0005229033 -179638.0345238955
    393200  286.5537744042 -176931.0667267455 -179554.1993668874
    393300  305.5315763323 -176842.5273579062 -179639.3840810032
    393400  300.6050591476 -176796.4332685987 -179548.1923200417
    393500  295.8152075052 -176819.1911191976 -179527.1035446069
    393600  302.4829733570 -176832.8520505285 -179601.8016557106
    393700  290.5124617242 -176929.3077434610 -179588.6784751889
    393800  294.5580907655 -176970.4502986654 -179666.8549923788
    393900  299.0041832340 -176925.0641339911 -179662.1686589998
    394000  295.3122620951 -176843.3512333833 -179546.6596624778
    394100  298.8982521921 -176818.1264092986 -179554.2612343815
    394200  301.7591230564 -176822.2667656595 -179584.5901962117
    394300  296.7706552691 -176833.0541864648 -179549.7128453543
    394400  299.4341636367 -176840.5538742225 -179581.5944689313
    394500  300.7639708284 -176781.1865788915 -179534.4003186125
    394600  302.5908362878 -176767.0976526479 -179537.0346423962
    394700  303.0505827251 -176837.5618278935 -179611.7073676374
    394800  294.6158386243 -176918.7775980136 -179615.7109195336
    394900  301.5181966191 -176873.4949434644 -179633.6129171077
    395000  300.9028884996 -176830.0426393556 -179584.5280408390
    395100  303.7799866103 -176819.8330810762 -179600.6556333388
    395200  294.6515367904 -176891.9563142916 -179589.2164192402
    395300  298.2227166784 -176961.6648587979 -179691.6157860798
    395400  291.0417351801 -176961.2894170438 -179625.5051537993
    395500  301.8515931801 -176832.5731263596 -179595.7430346808
    395600  297.2664959794 -176828.8860248730 -179550.0836431749
    395700  303.5105764877 -176833.7824521316 -179612.1388059030
    395800  297.1491969836 -176901.8159834445 -179621.9398388023
    395900  295.3281324989 -176944.1345062805 -179647.5882141254
    396000  300.7298945989 -176871.9665746388 -179624.8683782498
    396100  297.0588204073 -176808.9105897664 -179528.2071318287
    396200  299.8197794872 -176800.1423002543 -179544.7128485508
    396300  298.9248502398 -176845.0477528959 -179581.4260583074
    396400  297.5221571240 -176901.8654024554 -179625.4033601737
    396500  298.7288730325 -176868.6275963800 -179603.2119131759
    396600  302.2699254066 -176787.5672950333 -179554.5666448620
    396700  303.6712729700 -176799.9900011621 -179579.8173814056
    396800  297.5279305536 -176839.9281085494 -179563.5189166330
    396900  297.9265878509 -176866.6978586878 -179593.9380026459
    397000  300.4096269251 -176845.7313229126 -179595.7013745672
    397100  304.4299326581 -176749.5164938263 -179536.2886961887
    397200  298.5015383268 -176743.9965809196 -179476.4998604373
    397300  299.8267957986 -176796.9292554882 -179541.5640315737
    397400  297.4719028912 -176879.3755416085 -179602.4534686799
    397500  295.9427488977 -176918.4400138913 -179627.5199618383
    397600  300.9372100607 -176873.4751025738 -179628.2746859494
    397700  302.5369284665 -176765.7920325470 -179535.2355464517
    397800  302.5173261566 -176756.5033176770 -179525.7673907109
    397900  303.8600119983 -176812.4674978374 -179594.0226079168
    398000  295.4453806968 -176885.3580709335 -179589.8850767151
    398100  302.4483816339 -176872.8404037718 -179641.4733539797
    398200  297.6856066465 -176871.0290619692 -179596.0632476757
    398300  301.7304211876 -176878.8676385106 -179640.9283302133
    398400  298.7896327625 -176909.1991441122 -179644.3396595878
    398500  302.5829062977 -176904.5736425382 -179674.4380406208
    398600  297.1904176959 -176886.3717334269 -179606.8729259736
    398700  302.0753648689 -176844.8131558058 -179610.0314853072
    398800  296.8654793018 -176843.1828489240 -179560.7095334249
    398900  307.0324186705 -176834.8445840850 -179645.4401194985
    399000  300.7285474637 -176821.8402805119 -179574.7297523557
    399100  299.3989724378 -176839.6412453571 -179580.3596974504
    399200  297.0467448144 -176843.3775576464 -179562.5635589147
    399300  305.3322210566 -176816.3021648686 -179611.3339762831
    399400  297.2011690669 -176842.8690611512 -179563.4686724761
    399500  299.9248831781 -176894.3950727259 -179639.9277473207
    399600  292.7764851223 -176934.5032120853 -179614.5989671913
    399700  300.8359512783 -176882.3961323151 -179636.2687859452
    399800  305.5584472288 -176815.8907329682 -179612.9934340698
    399900  295.7736881721 -176827.7203704077 -179535.2527250325
    400000  297.9743669338 -176811.1239163907 -179538.8014333060
    400100  306.2887240466 -176702.9208666905 -179506.7085711953
    400200  315.5848240256 -176705.1934760501 -179594.0783087702
    400300  302.6688781981 -176802.4066044538 -179573.0579951298
    400400  304.2418205719 -176871.3276885769 -179656.3779001741
    400500  296.6119085173 -176933.5316941215 -179648.7371745031
    400600  297.6366812043 -176940.4470718028 -179665.0333907012
    400700  301.9089669503 -176874.4352523725 -179638.1303640676
    400800  302.5700269390 -176775.9869446385 -179545.7334442000
    400900  306.4316050136 -176789.4476788678 -179594.5433254129
    401000  293.2479016805 -176862.8944643985 -179547.3055985757
    401100  298.8811583734 -176852.5985616089 -179588.5769087197
    401200  301.5997909198 -176814.9985842120 -179575.8634776043
    401300  303.6458115200 -176805.0001181992 -179584.5944226066
    401400  298.1365138928 -176840.7316813598 -179569.8935025092
    401500  298.2154320247 -176897.7637536015 -179627.6479966701
    401600  292.5136112604 -176928.8906845060 -179606.5800744931
    401700  298.2379463592 -176882.5012622750 -179612.5916030856
    401800  306.8184007160 -176776.0680986293 -179584.7044992056
    401900  303.3746757354 -176781.8246218938 -179558.9369309834
    402000  300.5769409892 -176839.5067634318 -179591.0084193497
    402100  297.9049757958 -176896.2881708480 -179623.3304765911
    402200  299.4418284338 -176886.8285902133 -179627.9393489932
    402300  298.2109880825 -176851.4534417929 -179581.2970047145
    402400  304.8205948974 -176824.5965230255 -179614.9448739595
    402500  297.8418028864 -176822.5915755578 -179549.0555922134
    402600  300.8025288563 -176795.0925142960 -179548.6592168139
    402700  303.3521589898 -176803.0328763197 -179579.9390655961
    402800  299.9059631030 -176853.9935436387 -179599.3530225858
    402900  295.0055956439 -176932.2526012735 -179632.7537849236
    403000  300.7409322522 -176950.6326412141 -179703.6354842501
    403100  297.8778150272 -176923.7459991632 -179650.5396733931
    403200  309.7157999983 -176819.2525103632 -179654.4119000181
    403300  301.4546506202 -176842.6689709041 -179602.2052401735
    403400  306.6818772153 -176829.3411854137 -179636.7278406271
    403500  300.8105196525 -176876.5060198030 -179630.1458706096
    403600  295.7481475770 -176944.7561070427 -179652.0546613319
    403700  295.4856625724 -176910.7125204863 -179615.6082692830
    403800  301.9857447542 -176852.7993080047 -179617.1972489124
    403900  301.1976345555 -176829.5270640590 -179586.7105908816
    404000  301.3108539692 -176846.8290002928 -179605.0489452893
    404100  299.5601260454 -176869.6829583669 -179611.8766214879
    404200  296.3464771816 -176887.2298041262 -179600.0055081013
    404300  300.9917665234 -176827.8864918099 -179583.1854887365
    404400  307.7300777359 -176725.7290203888 -179542.7109740931
    404500  299.9504996121 -176775.1261158929 -179520.8932850579
    404600  299.0082412490 -176817.5845125806 -179554.7261849330
    404700  304.1589742558 -176824.6846490184 -179608.9764798323
    404800  299.3482990718 -176874.8176898928 -179615.0722745650
    404900  292.6420091137 -176977.0608122527 -179655.9255648764
    405000  296.2794634407 -176944.0558801578 -179656.2181358140
    405100  301.2709117817 -176873.5629624937 -179631.4172740032
    405200  295.9885534060 -176841.5638323028 -179551.0630778176
    405300  300.5286582280 -176814.2153737436 -179565.2750459989
    405400  308.3018990324 -176799.4097121842 -179621.6261567278
    405500  296.3890645615 -176916.6607188078 -179629.8262705400
    405600  296.4529400714 -176936.8935114010 -179650.6437838732
    405700  298.0683807870 -176895.5659403415 -179624.1040664302
    405800  297.1243832691 -176829.9425972017 -179549.8393061372
    405900  299.8227878278 -176770.3599574795 -179514.9580443295
    406000  301.3308757862 -176773.8304502659 -179532.2336763296
    406100  303.3568105539 -176798.6430363230 -179575.5918063324
    406200  300.2492019424 -176838.8171776437 -179587.3186881510
    406300  295.6071061834 -176878.8252425794 -179584.8326944088
    406400  301.5489302886 -176837.7511054827 -179598.1504172159
    406500  304.2168791391 -176722.7564665296 -179507.5783625630
    406600  301.6272005391 -176640.5351350589 -179401.6509379609
    406700  304.3676125156 -176684.5564088852 -179470.7581284462
    406800  305.4118702875 -176770.6386325682 -179566.3995584315
    406900  300.6507732290 -176819.8705028899 -179572.0480241269
    407000  301.5968468569 -176831.1783245590 -179592.0162678002
    407100  295.1903307560 -176826.8740228155 -179529.0662841818
    407200  298.1010480798 -176765.6824160491 -179494.5195807472
    407300  306.0392146448 -176702.0423743668 -179503.5460529248
    407400  301.8232480027 -176739.5898193544 -179502.5002540037
    407500  302.4978655561 -176835.0610572768 -179604.1469866564
    407600  295.5992379141 -176861.4221372505 -179567.3575624097
    407700  298.5257041168 -176827.4890087322 -179560.2135035262
    407800  305.2915051446 -176765.1116367165 -179559.7707319173
    407900  304.8625637049 -176751.9879601022 -179542.7204963401
    408000  300.8495847025 -176862.5566535976 -179616.5541085154
    408100  294.5382043640 -176910.8170519045 -179607.0397041532
    408200  303.5576794032 -176885.1434898791 -179663.9310269259
    408300  299.8884368642 -176837.7519913735 -179582.9510339445
    408400  301.0081455247 -176759.9004483221 -179515.3493797347
    408500  308.7873730350 -176754.0264692005 -179580.6869756129
    408600  300.8430381620 -176808.4769397998 -179562.4144672428
    408700  303.3218185729 -176835.9360590152 -179612.5645100628
    408800  294.4588346578 -176896.4769355047 -179591.9730320926
    408900  297.8728394361 -176883.7842937129 -179610.5324210444
    409000  298.3698670547 -176810.9958291172 -179542.2937809002
    409100  298.8535456572 -176701.8321886665 -179437.5577671044
    409200  305.3445068934 -176722.9128692019 -179518.0571459970
    409300  301.9951250646 -176800.2464620300 -179564.7302709332
    409400  296.0233746600 -176853.0611415447 -179562.8791431744
    409500  298.9373745302 -176836.2998061131 -179572.7927597264
    409600  304.5525760310 -176778.1228411990 -179566.0177292952
    409700  299.1487351709 -176801.9694876033 -179540.3972508234
    409800  293.3480356734 -176936.5034301381 -179621.8311976617
    409900  292.3836233693 -176935.4730874648 -179611.9725595013
    410000  301.3815575295 -176827.0861614337 -179585.9533316046
    410100  298.1594225486 -176791.9767421033 -179521.3482706382
    410200  298.1264688261 -176785.2341961908 -179514.3040641197
    410300  298.9330362732 -176810.7966662971 -179547.2499072124
    410400  295.2270151984 -176879.2714642455 -179581.7995374797
    410500  295.1800108812 -176875.9656894597 -179578.0634819936
    410600  304.2880377370 -176774.9610330507 -179560.4343197039
    410700  300.7498386237 -176765.8725714328 -179518.9569439961
    410800  300.6161076984 -176807.4995543502 -179559.3597449739
    410900  305.8977199675 -176818.3806300779 -179618.5890567862
    411000  297.2256586737 -176847.9555153367 -179568.7793061786
    411100  297.5004358032 -176835.2897346146 -179558.6288538924
    411200  305.8902357750 -176752.7786102301 -179552.9185261340
    411300  309.7228537634 -176711.3572954955 -179546.5812557936
    411400  303.3797739325 -176800.3011973619 -179577.4601756926
    411500  297.0771628926 -176839.6070425042 -179559.0714929184
    411600  295.5430568674 -176859.1985531834 -179564.6196932402
    411700  298.8608230214 -176858.1905749151 -179593.9827708370
    411800  293.2122000433 -176889.0664631990 -179573.1507821735
    411900  299.7392642484 -176865.1253064502 -179608.9588128026
    412000  296.4233770501 -176818.2749166848 -179531.7545672594
    412100  300.6210650127 -176750.6105617613 -179502.5161319763
    412200  297.0445935318 -176744.7698567930 -179463.9361650750
    412300  309.0875477556 -176725.9240765512 -179555.3324026664
    412400  298.3561004865 -176823.3481447135 -179554.5200764000
    412500  294.6537272460 -176877.4543241574 -179574.7344806847
    412600  297.6343878455 -176839.2007237477 -179563.7660490846
    412700  303.7736886766 -176757.2780409746 -179538.0429415260
    412800  306.0756841223 -176735.0212225878 -179536.8587452103
    412900  300.0268685400 -176779.8842186433 -179526.3504741414
    413000  306.2826063580 -176787.4988248837 -179591.2305276534
    413100  304.0196709377 -176814.5728280357 -179597.5894668495
    413200  292.1029854875 -176882.6818041686 -179556.6122980465
    413300  289.4248897349 -176936.7070332855 -179586.1220574343
    413400  293.5004152169 -176921.6163826949 -179608.3390428700
    413500  301.0323839394 -176824.5846390194 -179580.2554505201
    413600  306.2249614294 -176760.5285494127 -179563.7325666053
    413700  307.4570897450 -176753.4545433199 -179567.9375464839
    413800  289.9248118764 -176840.0021930012 -179493.9935382601
    413900  301.4159811608 -176832.0650562735 -179591.2473426949
    414000  302.0761723872 -176836.3958251107 -179601.6215466897
    414100  304.8583849126 -176867.0666041324 -179657.7608874225
    414200  295.6713099315 -176940.6449779755 -179647.2401552587
    414300  296.7878777252 -176889.0706123748 -179605.8869267926
    414400  303.1114154498 -176784.1951931098 -179558.8975997320
    414500  303.8642514166 -176759.9653734481 -179541.5592914494
    414600  303.9525680489 -176791.6211270802 -179574.0235015094
    414700  293.3562744851 -176871.5479871375 -179556.9511733007
    414800  298.2607705640 -176867.0809022681 -179597.3801773935
    414900  299.3314026806 -176879.6480895948 -179619.7480035580
    415000  295.4323461796 -176951.8407586912 -179656.2484456206
    415100  293.3508178280 -176957.0216879838 -179642.3749235393
    415200  303.5658676322 -176857.1463600832 -179636.0088527324
    415300  298.8006518438 -176838.5470746075 -179573.7884594981
    415400  302.2219783830 -176795.2705603091 -179561.8309998390
    415500  309.4892989774 -176758.0787442323 -179591.1647282158
    415600  302.5963330983 -176858.0357076259 -179628.0230155502
    415700  293.4505667088 -176921.0043929056 -179607.2707364649
    415800  294.3645400904 -176886.3112146318 -179580.9441323694
    415900  298.5019920067 -176807.8832982969 -179540.3907308309
    416000  306.1120082603 -176765.0099484132 -179567.1799846532
    416100  299.3478043467 -176775.3254938563 -179515.5755497811
    416200  305.9465633327 -176786.6949319848 -179587.3504741629
    416300  292.8185442239 -176905.4902091009 -179585.9709760690
    416400  299.6595646831 -176912.8467015189 -179655.9506326583
    416500  294.2526223462 -176853.8959792476 -179547.5043943819
    416600  298.6653783975 -176777.8308379108 -179511.8339205210
    416700  295.6576570629 -176751.5469436083 -179458.0171416084
    416800  310.2117521006 -176741.3745524408 -179581.0739211983
    416900  294.0390248240 -176821.8323470809 -179513.4854760444
    417000  293.5723968856 -176894.1269734167 -179581.5085586578
    417100  295.3794400095 -176871.4175946568 -179575.3409749257
    417200  296.4068248463 -176804.5060798406 -179517.8342104220
    417300  304.8563855763 -176759.1818180147 -179549.8577992452
    417400  297.9686055168 -176785.2433164938 -179512.8680930080
    417500  295.5174425365 -176818.4087690067 -179523.5954337448
    417600  304.7207577290 -176739.0730494201 -179528.5074841598
    417700  310.7893562606 -176683.6756889282 -179528.6624852489
    417800  301.8837893315 -176772.6705777271 -179536.1352117962
    417900  297.5851787071 -176827.4673291729 -179551.5821907271
    418000  294.6923486131 -176830.1638399095 -179527.7975390443
    418100  302.3210901033 -176777.0342432731 -179544.5019581973
    418200  295.7953590981 -176799.2205781816 -179506.9513099296
    418300  292.8521898559 -176874.7138304354 -179555.5025917955
    418400  300.0197867601 -176890.8035948004 -179637.2050232059
    418500  296.6938685264 -176914.1399553079 -179630.0957031588
    418600  300.7892079031 -176848.2639147738 -179601.7086763842
    418700  298.5463226284 -176779.7355810861 -179512.6488191308
    418800  306.6207090880 -176735.7247306115 -179542.5514486488
    418900  300.7273859334 -176745.9424621987 -179498.8213013155
    419000  294.9837017071 -176834.6291700844 -179534.9299351561
    419100  290.9365046412 -176900.5529652097 -179563.8054144916
    419200  298.8247045327 -176837.4139916355 -179572.8755564678
    419300  295.9429478814 -176801.1236363693 -179510.2054058258
    419400  300.2693846144 -176746.7898840015 -179495.4761480545
    419500  302.7615344240 -176726.4918102113 -179497.9913822486
    419600  300.0055891569 -176804.9592138276 -179551.2306764128
    419700  292.8737823430 -176878.2499499886 -179559.2363704358
    419800  300.4665847817 -176841.0920186032 -179591.5834663307
    419900  304.0504533204 -176794.4028292471 -179577.7012520752
    420000  302.3520648215 -176800.1121075707 -179567.8633671604
    420100  297.2540667008 -176899.0469284749 -179620.1307683190
    420200  298.7755114833 -176934.4978442412 -179669.5090925710
    420300  297.7711448695 -176904.5859800942 -179630.4031884823
    420400  297.4767027875 -176843.6262195954 -179566.7480852418
    420500  295.0052200562 -176813.8271278949 -179514.3248733893
    420600  302.2238718153 -176782.3720697224 -179548.9498418602
    420700  302.7200400027 -176826.8551286843 -179597.9748579819
    420800  297.6819633258 -176896.3763416717 -179621.3771761746
    420900  300.8154541397 -176884.7761720883 -179638.4611935248
    421000  295.4188812515 -176852.9785095607 -179557.2629376269
    421100  304.4149752348 -176812.2389839301 -179598.8742650278
    421200  300.1562607469 -176818.5794437939 -179566.2301643092
    421300  296.5198307925 -176847.7402486318 -179562.1028432910
    421400  291.4788344944 -176918.7203914759 -179586.9373649302
    421500  292.1855143918 -176916.6278600176 -179591.3138290696
    421600  308.1530699469 -176808.2317467290 -179629.0857997537
    421700  298.9925400570 -176814.4828390467 -179551.4807816250
    421800  296.6194063403 -176842.9212651093 -179558.1953810701
    421900  298.6433281652 -176881.1444916067 -179614.9457248987
    422000  293.9010490285 -176963.8293483131 -179654.2194375082
    422100  292.6980204386 -176960.0032508193 -179639.3807349019
    422200  302.3366809856 -176853.0518844514 -179620.6623193666
    422300  297.9858569822 -176817.0294943370 -179544.8121919327
    422400  305.9960195796 -176769.5125357812 -179570.6208037902
    422500  305.7566204996 -176814.6308966694 -179613.5476893010
    422600  296.4956038761 -176894.1004751014 -179608.2412949286
    422700  304.5866618945 -176891.9560209950 -179680.1629333922
    422800  289.0234998375 -176910.7921134100 -179556.5327872783
    422900  299.3236899541 -176820.6447909200 -179560.6741020636
    423000  304.7734599490 -176803.6972046429 -179593.6140790701
    423100  295.1323508648 -176844.6085677820 -179546.2700773014
    423200  302.7475071897 -176835.6600851306 -179607.0312509161
    423300  292.3476534701 -176886.7282321755 -179562.8984333213
    423400  296.8212975394 -176879.9663624708 -179597.0886041287
    423500  299.5390412262 -176794.2927958030 -179536.2934470629
    423600  302.1827568980 -176771.1657421633 -179537.3671455661
    423700  304.6080020518 -176776.2903592646 -179564.6926209058
    423800  307.0712706430 -176838.8287917461 -179649.7799807447
    423900  288.6968672700 -176929.6747382751 -179572.4253955201
    424000  297.0680502855 -176890.5556774492 -179609.9367104411
    424100  302.3811123214 -176827.4708818374 -179595.4880442070
    424200  298.8799337030 -176817.1676649790 -179553.1348013734
    424300  300.1499648930 -176846.5908589810 -179594.1839468233
    424400  297.5718849292 -176881.6054485772 -179605.5986179895
    424500  300.3412812282 -176902.5395050658 -179651.8839155861
    424600  298.9959487837 -176878.4375544132 -179615.4667007060
    424700  302.7891257385 -176787.1149392515 -179558.8670840488
    424800  303.8409824836 -176783.2184618972 -179564.5993745114
    424900  302.0788537642 -176801.4863972478 -179566.7366643329
    425000  300.3944361355 -176818.3748002781 -179568.2057944167
    425100  289.9397622356 -176902.0166761627 -179556.1448780210
    425200  300.9377457060 -176883.3108678828 -179638.1153545915
    425300  300.3239221250 -176830.4254012132 -179579.6109053280
    425400  304.1758890054 -176756.6392003584 -179541.0858699340
    425500  308.7080230558 -176674.1910382088 -179500.1251695422
    425600  305.5677748362 -176715.3790208834 -179512.5671075347
    425700  305.7907948318 -176732.0566863778 -179531.2863131585
    425800  295.4451072278 -176792.4483254533 -179496.9728278815
    425900  307.7990785496 -176809.7019657279 -179627.3155575495
    426000  294.6969643850 -176890.9855257371 -179588.6614779598
    426100  295.2961421755 -176893.7077244573 -179596.8685907176
    426200  301.2351775653 -176852.5498697467 -179610.0770678206
    426300  301.5236269981 -176805.3612001741 -179565.5288838739
    426400  303.3264408972 -176776.2060540213 -179552.8768181376
    426500  287.8874671446 -176892.1513530916 -179527.4927068211
    426600  297.5995628416 -176899.1002297060 -179623.3467646006
    426700  297.8009358973 -176847.1405923136 -179573.2305097862
    426800  306.4513031241 -176786.5385717107 -179591.8145360914
    426900  300.4030000285 -176802.5264487039 -179552.4358372979
    427000  298.8882212121 -176804.7313690095 -179540.7743698235
    427100  309.1103733732 -176751.6956671050 -179581.3129404686
    427200  311.0286175985 -176676.1718574550 -179523.3488682524
    427300  300.6402144774 -176732.2307937597 -179484.3116594701
    427400  297.2455878328 -176792.3912269046 -179513.3974506176
    427500  297.7535142523 -176814.8869259392 -179540.5427424647
    427600  294.3083297480 -176829.7606716048 -179523.8790360643
    427700  303.0291605579 -176740.1623226460 -179514.1117624219
    427800  302.8991305657 -176712.4105521848 -179485.1696886135
    427900  304.2817471479 -176754.0332908039 -179539.4489929788
    428000  299.0594283427 -176819.5518972863 -179557.1621397575
    428100  304.6948450879 -176838.5440379546 -179627.7412666238
    428200  295.4113560205 -176886.0387748177 -179590.2543164105
    428300  291.0578889277 -176879.8476202022 -179544.2112294561
    428400  305.8192010632 -176757.9327534722 -179557.4224128172
    428500  300.5938441649 -176756.5296004319 -179508.1859891639
    428600  300.7196657049 -176774.4065775156 -179527.2147451389
    428700  302.2473893351 -176840.2853000129 -179607.0783531182
    428800  292.1092713375 -176910.8779193261 -179584.8659543003
    428900  301.6535034233 -176889.8160143671 -179651.1725956506
    429000  302.0025857857 -176849.8258119774 -179614.3779168269
    429100  299.0679365522 -176823.3451161993 -179561.0332433963
    429200  294.1719450627 -176832.1817940228 -179525.0516838448
    429300  298.6650679991 -176803.4429340826 -179537.4431752850
    429400  301.5431147108 -176799.4781509381 -179559.8242264779
    429500  295.7342726611 -176890.5539319007 -179597.7254742715
    429600  295.4102915262 -176910.6266894094 -179614.8324865495
    429700  303.6173804963 -176788.8916515148 -179568.2256964081
    429800  297.9419127112 -176765.3280882746 -179492.7085170407
    429900  306.7995213675 -176758.7576395822 -179567.2212173250
    430000  299.1524913339 -176818.5446211360 -179557.0067685258
    430100  308.3568630397 -176861.5034588031 -179684.2230475890
    430200  287.8495334730 -176959.7945900081 -179594.7886963410
    430300  295.7879068119 -176911.9525289998 -179619.6150420158
    430400  299.6884484187 -176854.8998950534 -179598.2682298625
    430500  302.1765264795 -176806.2972457844 -179572.4416155143
    430600  299.9002860524 -176790.6828677712 -179535.9903786130
    430700  302.5868568386 -176805.4333648692 -179575.3339264704
    430800  297.4378579150 -176881.3189764609 -179604.0852535163
    430900  300.2428097085 -176934.2647700764 -179682.7077656426
    431000  295.1903665333 -176969.7784830653 -179671.9710719394
    431100  297.1008698729 -176923.6198976609 -179643.3013633767
    431200  299.8604334425 -176814.3787439909 -179559.3214413454
    431300  305.7210313482 -176809.4585319535 -179608.0495390857
    431400  295.2492154662 -176875.7761031876 -179578.5073991752
    431500  292.4858732868 -176895.4857149491 -179572.9211896487
    431600  302.3731841904 -176833.7700367268 -179601.7146244483
    431700  304.4740917810 -176752.2757459517 -179539.4521839131
    431800  302.8199990768 -176775.0906022199 -179547.1253636449
    431900  305.7809847418 -176821.0827408401 -179620.2225653933
    432000  305.4446940620 -176850.7937763945 -179646.8551733104
    432100  291.8208278319 -176876.2627455201 -179547.6103491263
    432200  308.9947985934 -176846.2403177015 -179674.7996117109
    432300  295.1556679802 -176896.4566978487 -179598.3316538194
    432400  301.4566056689 -176941.0313748438 -179700.5855407608
    432500  290.2777793196 -177046.5513314440 -179703.7737645607
    432600  285.1061338840 -177048.1580879329 -179658.0389287999
    432700  301.5246870980 -176959.8855253468 -179720.0629132722
    432800  299.1809149356 -176908.5326915095 -179647.2550304724
    432900  297.6853064224 -176852.3893081772 -179577.4207456120
    433000  304.8390926023 -176804.3071809365 -179594.8248611127
    433100  298.9768941877 -176844.3068435380 -179581.1615627700
    433200  292.4818093890 -176930.0034652260 -179607.4017387308
    433300  299.1895347653 -176930.4151910474 -179669.2164365146
    433400  298.7424960945 -176792.8443563354 -179527.5533795624
    433500  310.6058432298 -176747.2049015771 -179590.5118071962
    433600  304.9640141176 -176829.3036690551 -179620.9648892358
    433700  300.5686076943 -176865.8476776506 -179617.2730500229
    433800  305.8649029629 -176854.7931263218 -179654.7011439490
    433900  296.8212390846 -176870.1070047315 -179587.2287112906
    434000  296.4940146288 -176831.5682633402 -179545.6945350897
    434100  307.2963499307 -176753.3083420462 -179566.3199220737
    434200  301.0859160403 -176766.2502034660 -179522.4110514411
    434300  295.5097706301 -176837.6726689371 -179542.7891045254
    434400  300.7721922650 -176919.6647093861 -179672.9537086938
    434500  293.9500727770 -176953.3373458881 -179644.1762017939
    434600  296.9751630641 -176894.5333984992 -179613.0641355817
    434700  290.0319835411 -176859.8117745587 -179514.7841764872
    434800  301.0296365228 -176796.9081916506 -179552.5538531140
    434900  306.1905090287 -176789.4507603456 -179592.3393979309
    435000  299.6218272112 -176866.8982427335 -179609.6567225012
    435100  292.3017119173 -176911.8179715821 -179587.5676206448
    435200  296.4400896015 -176887.5419746447 -179601.1746130459
    435300  296.6042537665 -176854.8184629319 -179569.9538712076
    435400  294.6621584288 -176821.4187780935 -179518.7761142385
    435500  299.6599525485 -176772.3432254385 -179515.4507071239
    435600  300.0039353005 -176757.6684999298 -179503.9248230022
    435700  314.4639725038 -176739.2848867905 -179617.9093688389
    435800  296.5379308302 -176846.7303112868 -179561.2585949155
    435900  297.2787193257 -176887.6030163489 -179608.9125279902
    436000  293.8147675315 -176859.7472252178 -179549.3474877515
    436100  309.4707588095 -176804.6198075145 -179637.5360735467
    436200  298.3056854649 -176878.2574617212 -179608.9678908886
    436300  303.3335786214 -176922.0324681448 -179698.7685714717
    436400  295.6860496845 -176920.5019593067 -179627.2320652861
    436500  296.0345281112 -176867.3155204268 -179577.2356215042
    436600  304.2514742982 -176806.7786182611 -179591.9172007214
    436700  304.8292778635 -176820.2874691623 -179610.7153045561
    436800  303.7241280107 -176883.4067943742 -179663.7180132366
    436900  299.6586431315 -176920.5460574873 -179663.6415526803
    437000  299.4992964192 -176947.2274267412 -179688.8642513477
    437100  291.9387730435 -176964.0689058722 -179636.4961879260
    437200  302.5888390547 -176880.5653366365 -179650.4840435783
    437300  303.1497468598 -176824.6515654264 -179599.7048603689
    437400  304.1874985666 -176844.2059688991 -179628.7589131834
    437500  292.4822460689 -176917.2363225810 -179594.6385934827
    437600  306.3778242439 -176908.5874184036 -179713.1907521434
    437700  293.3712074824 -176938.3601668442 -179623.9000506752
    437800  295.1489567304 -176905.7628000756 -179607.5763208118
    437900  298.9562472465 -176870.8844683529 -179607.5501840883
    438000  307.0805107647 -176868.3811811259 -179679.4169548232
    438100  294.7921197709 -176904.8627763638 -179603.4097874276
    438200  303.4157033112 -176888.1366745185 -179665.6245528126
    438300  295.1853885239 -176903.6973958292 -179605.8444156682
    438400  297.5770792750 -176911.5785820544 -179635.6193008592
    438500  306.2773692012 -176856.2055339736 -179659.8892954557
    438600  307.9652299408 -176822.8672703062 -179642.0018232052
    438700  293.5604975764 -176911.5564063112 -179598.8290644706
    438800  302.1658395958 -176916.0870416439 -179682.1335829173
    438900  296.4022429848 -176929.3694651436 -179642.6556530546
    439000  294.3303066953 -176908.9563800580 -179603.2759229805
    439100  296.5450842958 -176891.6597725566 -179606.2535394937
    439200  298.0882445859 -176902.3336760878 -179631.0536367361
    439300  302.6281706175 -176911.7608616580 -179682.0396123866
    439400  295.0944417865 -176919.2663282638 -179620.5808155145
    439500  303.2802059398 -176845.4855028878 -179621.7330290758
    439600  300.8361964207 -176805.1542402069 -179559.0291378867
    439700  299.4625318827 -176847.4828788065 -179588.7831583589
    439800  293.7279267593 -176944.1045604082 -179632.9098766374
    439900  292.4970025211 -176938.5806783919 -179616.1180308558
    440000  305.3752712129 -176880.9459582852 -179676.3718537433
    440100  302.2748165448 -176882.7068835115 -179649.7510071500
    440200  294.3006617826 -176932.7584268670 -179626.8065982524
    440300  292.7788216734 -177003.2150681785 -179683.3322122314
    440400  299.9263827083 -176999.8113356322 -179745.3577370280
    440500  297.3977643512 -176893.6842752264 -179616.0835330858
    440600  302.5419094037 -176862.3186049438 -179631.8077146847
    440700  297.5808994483 -176852.6958031816 -179576.7714921114
    440800  301.2062614666 -176832.5681788192 -179589.8306769697
    440900  302.2037848793 -176887.4987562558 -179653.8926512216
    441000  292.3648994663 -176953.7736438732 -179630.1017160344
    441100  305.8971076860 -176900.8683619889 -179701.0711838310
    441200  300.2286177558 -176872.2336003305 -179620.5466818009
    441300  306.6206956942 -176789.2765288072 -179596.1031242365
    441400  304.9610415615 -176755.3806450275 -179547.0146542283
    441500  303.5687911597 -176808.6870478741 -179587.5763026917
    441600  299.7416304127 -176900.3784571459 -179644.2336235270
    441700  295.2720650633 -176938.2959736807 -179641.2364364266
    441800  294.4636988688 -176944.9716308051 -179640.5122547089
    441900  302.9919461973 -176864.4467161710 -179638.0554931721
    442000  304.7425133354 -176818.7055574290 -179608.3391444619
    442100  302.4483069704 -176860.4572192743 -179629.0894860074
    442200  305.0207588820 -176886.7895332309 -179678.9701988244
    442300  297.8911354623 -176886.6764370468 -179613.5920474407
    442400  307.3331754790 -176844.6602301947 -179658.0089137828
    442500  302.7028178935 -176880.6537137014 -179651.6157906461
    442600  295.0952384556 -176952.3749778387 -179653.6967578525
    442700  300.0776476944 -176928.9501442499 -179675.8812355638
    442800  297.5870768493 -176914.9283909909 -179639.0606282677
    442900  295.6390741124 -176902.4066558002 -179608.7067442143
    443000  300.7488751315 -176874.7745907981 -179627.8501434886
    443100  298.7668976180 -176854.7085981696 -179589.6409945938
    443200  303.0422050844 -176871.9770679403 -179646.0459181945
    443300  292.3909521189 -176937.1362650817 -179613.7028249876
    443400  296.1613137438 -176934.4805149803 -179645.5612203167
    443500  296.5922901578 -176901.7215167157 -179616.7474093075
    443600  308.3448578501 -176849.9194269105 -179672.5291193784
    443700  295.5940440900 -176881.4131680460 -179587.3010485880
    443800  299.0516120819 -176948.4153087761 -179685.9540006679
    443900  292.9570196208 -177033.9044472324 -179715.6528273533
    444000  296.9298783427 -176995.8949662513 -179714.0111639298
    444100  303.7941508380 -176932.3697987721 -179713.3220113335
    444200  297.5398919737 -176923.0051888283 -179646.7054925608
    444300  298.6102919802 -176878.4082686905 -179611.9070865093
    444400  305.6702436091 -176859.8543417643 -179657.9804344956
    444500  293.4866177667 -176895.1868566749 -179581.7832140575
    444600  297.9371735414 -176897.7478564311 -179625.0849025163
    444700  290.8012720088 -176883.4376501605 -179545.4521707755
    444800  304.6396580060 -176764.0743561357 -179552.7663985237
    444900  298.6853433534 -176783.7761016257 -179517.9619447934
    445000  301.0646594240 -176851.4903262084 -179607.4565896795
    445100  300.9080557817 -176894.4727245267 -179649.0054276597
    445200  301.2495821177 -176910.9219163408 -179668.5809746625
    445300  295.3938561895 -176898.0588373447 -179602.1141843002
    445400  309.1244531206 -176805.7524893611 -179635.4986496854
    445500  300.3804571848 -176805.9083033765 -179555.6113332540
    445600  305.3564078880 -176834.2805310542 -179629.5337503596
    445700  300.0392243952 -176933.3920974017 -179679.9714592348
    445800  293.6943680060 -176946.1116494748 -179634.6097666048
    445900  297.7219737709 -176895.3965795165 -179620.7636723407
    446000  298.5463241588 -176865.7569561313 -179598.6702081850
    446100  297.7874528010 -176843.2164071558 -179569.1828994524
    446200  301.7038980515 -176763.9942990907 -179525.8121962110
    446300  314.4810094246 -176657.9813663929 -179536.7618055673
    446400  305.1588865216 -176722.2979415276 -179515.7430368799
    446500  301.2846796633 -176791.0132547345 -179548.9935983633
    446600  299.6988725622 -176837.2336372094 -179580.6973953337
    446700  304.8318878075 -176881.7874198889 -179672.2391468868
    446800  298.7093884993 -176949.2116328172 -179683.6175868773
    446900  295.2223096534 -176961.8480060253 -179664.3330043820
    447000  298.8366124777 -176837.9871814481 -179573.5577524150
    447100  302.6632043779 -176805.8934137628 -179576.4928659048
    447200  301.1411896376 -176829.3872934884 -179586.0541197131
    447300  296.5388549308 -176902.2783721350 -179616.8151150435
    447400  301.6537243536 -176908.5475545849 -179669.9061582792
    447500  298.4782009009 -176866.9474040088 -179599.2370511506
    447600  303.5079612312 -176800.4945263106 -179578.8269398474
    447700  307.3175357862 -176782.3274065431 -179595.5329233255
    447800  297.7053029514 -176919.8530946704 -179645.0675816848
    447900  295.9125878003 -176939.9108570139 -179648.7147082337
    448000  302.7632822947 -176880.4898889032 -179652.0054610670
    448100  306.2974070328 -176824.7381024898 -179628.6052916382
    448200  299.0162510318 -176815.4189549212 -179552.6339493678
    448300  302.6174901698 -176814.6714915585 -179584.8524727467
    448400  296.2251501594 -176886.1667369868 -179597.8318051914
    448500  296.2707211830 -176916.1949505744 -179628.2771790122
    448600  304.2651649886 -176871.6570301639 -179656.9209381304
    448700  306.3239181989 -176798.9812784363 -179603.0911525925
    448800  308.1018281080 -176748.4868973691 -179568.8718791332
    448900  299.6956871191 -176835.6713416916 -179579.1059400537
    449000  297.1892972984 -176904.2250865286 -179624.7160228809
    449100  303.5561396673 -176893.4959857684 -179672.2694279685
    449200  301.2920176699 -176878.2677679965 -179636.3152842347
    449300  302.8569340857 -176833.5228823569 -179605.8957493526
    449400  300.5250597978 -176796.3037757646 -179547.3305077462
    449500  297.9797892149 -176855.0622057160 -179582.7893585594
    449600  301.8336176711 -176933.7659935348 -179696.7713528299
    449700  294.2580694277 -176942.0446145178 -179635.7028926049
    449800  293.7856441007 -176874.2806806152 -179563.6143452925
    449900  301.3228118866 -176841.1441483883 -179599.4735569694
    450000  295.7018430570 -176848.5355118656 -179555.4101914457
    450100  301.4186036398 -176800.3297941120 -179559.5360868838
    450200  307.3659319948 -176767.8432051489 -179581.4917440995
    450300  297.5875873941 -176857.8942661122 -179582.0311769507
    450400  298.6924784280 -176928.3760830033 -179662.6272411271
    450500  298.5101548364 -176940.7690698689 -179673.3512254980
    450600  298.7864381803 -176890.0110237650 -179625.1222958186
    450700  305.4300451201 -176812.7304851968 -179608.6577847070
    450800  298.7975684512 -176835.6487301993 -179570.8618895059
    450900  301.4438433120 -176848.8013985644 -179608.2387370032
    451000  306.8258725080 -176849.0330642802 -179657.7378621461
    451100  299.7748553649 -176914.8797114198 -179659.0390212612
    451200  302.0917876662 -176975.8945227274 -179741.2631876266
    451300  293.9680388051 -176976.4128707108 -179667.4161888537
    451400  300.0183510663 -176937.9456177663 -179684.3339037335
    451500  301.2804982594 -176896.2896640557 -179654.2317308305
    451600  298.6423347347 -176870.7767983765 -179604.5689377382
    451700  294.7371224314 -176889.2402723274 -179587.2838340248
    451800  311.8838366918 -176816.6796016082 -179671.6853458528
    451900  303.9465041267 -176795.8132546796 -179578.1601195547
    452000  300.7778208437 -176855.4102226735 -179608.7507463720
    452100  295.2426700121 -176942.4207973882 -179645.0921758461
    452200  300.3091526246 -176932.4579797150 -179681.5082828236
    452300  301.2600104918 -176895.7124500334 -179653.4669703974
    452400  294.8676567657 -176863.1353146405 -179562.3737964662
    452500  295.3886391769 -176822.8174303904 -179526.8250204597
    452600  301.1796754879 -176770.6461623155 -179527.6652906181
    452700  301.4202411537 -176782.7112768526 -179541.9325595371
    452800  306.3687875358 -176817.0031359575 -179621.5237470596
    452900  290.1239989647 -176931.3584693040 -179587.1731866469
    453000  293.8898283372 -176889.3590216814 -179579.6463959095
    453100  304.8944775851 -176829.2806233160 -179620.3053013732
    453200  302.0044285675 -176814.4557554868 -179579.0247292850
    453300  294.2124990438 -176876.7617593258 -179570.0028830351
    453400  298.9567904517 -176906.3226371342 -179642.9933254069
    453500  298.9121682620 -176886.8261053390 -179623.0883190680
    453600  303.4924941980 -176810.4581208499 -179588.6489481175
    453700  304.4453539907 -176813.6922656766 -179600.6056359609
    453800  296.0189490791 -176897.1067496839 -179606.8842392465
    453900  299.9900422509 -176919.5738931914 -179665.7030383470
    454000  299.0522742776 -176920.6290892388 -179658.1738429147
    454100  294.9445089389 -176906.1341255587 -179606.0761173776
    454200  300.9234212190 -176877.6273926597 -179632.3007520457
    454300  299.6668040401 -176848.0063374215 -179591.1765381240
    454400  301.1372342597 -176815.9873961036 -179572.6180145311
    454500  305.3581674390 -176784.5708598479 -179579.8401862022
    454600  300.5056880551 -176813.7466445243 -179564.5960462620
    454700  295.6837431905 -176893.4249649094 -179600.1339570870
    454800  298.7114046986 -176886.0561484563 -179620.4805589410
    454900  306.6866258468 -176807.1852990703 -179614.6154235779
    455000  300.4087930783 -176797.5936982545 -179547.5561168191
    455100  304.5676453379 -176843.0005442956 -179631.0333778466
    455200  295.6480023225 -176883.2886196451 -179589.6704374988
    455300  300.7361436085 -176863.8931155977 -179616.8521230654
    455400  305.2896695846 -176847.8551026968 -179642.4973950566
    455500  298.8771892867 -176925.8776136525 -179661.8196274749
    455600  294.7314365473 -176977.9923309042 -179675.9838436333
    455700  295.2535073910 -176931.2681684564 -179634.0387530146
    455800  302.1687475658 -176883.3065983903 -179649.3797594180
    455900  301.4546806820 -176879.1429840447 -179638.6795285017
    456000  290.8997879551 -176906.2368320588 -179569.1531743121
    456100  297.0363908206 -176872.9258099369 -179592.0170300453
    456200  297.0067991037 -176800.4924718195 -179519.3128073496
    456300  308.8065630569 -176776.5779838000 -179603.4141569710
    456400  297.0047433196 -176856.9809640533 -179575.7824807958
    456500  300.2225236742 -176881.5439932395 -179629.8012890747
    456600  299.0522121703 -176887.2888306830 -179624.8330158242
    456700  297.6331356380 -176878.8237358812 -179603.3775984257
    456800  303.0199161733 -176853.1540869164 -179627.0189029699
    456900  295.7599095085 -176877.8795776825 -179585.2858014887
    457000  298.1258281660 -176957.2079361774 -179686.2719394608
    457100  290.8608410226 -177000.5072898437 -179663.0671092416
    457200  298.2559100559 -176927.4530328436 -179657.7078145492
    457300  300.3927949334 -176850.3302737148 -179600.1462441777
    457400  302.7712481686 -176838.2854222034 -179609.8739145164
    457500  296.0345235147 -176869.8876911700 -179579.8077501706
    457600  293.8793832609 -176909.7718377484 -179599.9635970413
    457700  296.6568215440 -176955.7573770726 -179671.3739943402
    457800  293.7374399486 -176974.7463474304 -179663.6387480377
    457900  295.5560660222 -176958.1058636879 -179663.6460904281
    458000  304.0170525063 -176855.0550152572 -179638.0476847726
    458100  303.4728864470 -176839.6052570850 -179617.6165936738
    458200  302.0275915212 -176832.9974925042 -179597.7785015485
    458300  306.5686820061 -176829.8585997219 -179636.2090583315
    458400  296.6241802944 -176923.2989048508 -179638.6167219110
    458500  297.5430444445 -176914.7075809551 -179638.4367426190
    458600  299.0478887003 -176854.3601788652 -179591.8647866697
    458700  298.9190387918 -176836.6415082338 -179572.9666152571
    458800  304.9877143835 -176814.7789039171 -179606.6570779351
    458900  301.0646365792 -176851.3296016564 -179607.2956560044
    459000  300.1965706455 -176872.1893838534 -179620.2091039079
    459100  293.7238514609 -176903.6165372102 -179592.3845478818
    459200  291.0915262446 -177003.4024234935 -179668.0739510228
    459300  293.4347275824 -176962.9760556827 -179649.0974068069
    459400  296.7553258367 -176870.7428462533 -179587.2611784817
    459500  296.0511890296 -176830.9295057462 -179541.0021219980
    459600  303.1168911338 -176789.9172698861 -179564.6698012902
    459700  296.5876175780 -176837.8645992528 -179552.8477187330
    459800  295.6917447727 -176902.3243090751 -179609.1065482773
    459900  294.9073852252 -176873.8348198014 -179573.4369786333
    460000  305.6624823042 -176809.1512574643 -179607.2063026855
    460100  303.8764999971 -176827.9429107366 -179609.6489530728
    460200  298.0191299584 -176881.8944462631 -179609.9817269349
    460300  301.0259123152 -176900.9048122032 -179656.5163820187
    460400  297.8692047180 -176884.1900852800 -179610.9049401568
    460500  305.4348833570 -176796.6116544717 -179592.5832435305
    460600  307.0984343291 -176796.6140316635 -179607.8138788828
    460700  297.7205369103 -176885.1443289233 -179610.4982686290
    460800  300.7613980707 -176882.7915726137 -179635.9817611366
    460900  304.8125443339 -176895.8556782367 -179686.1303337677
    461000  295.1702572803 -176973.6363362697 -179675.6448436810
    461100  303.4505233068 -176966.0090183659 -179743.8156412558
    461200  299.3718960028 -176853.1709310118 -179593.6415235870
    461300  302.1784060108 -176800.9681335373 -179567.1297086240
    461400  298.6653943502 -176842.9923283341 -179576.9955569766
    461500  298.7625142276 -176898.5050069425 -179633.3972775146
    461600  297.2412499300 -176937.8059504816 -179658.7724647391
    461700  295.3483612993 -176913.0748703647 -179616.7137540173
    461800  298.3743871094 -176790.9568745055 -179522.2962031754
    461900  301.2958648177 -176792.9188838073 -179551.0016170961
    462000  296.9897330057 -176848.7876958734 -179567.4518071877
    462100  297.4847944339 -176864.6558552792 -179587.8517924039
    462200  306.0126116788 -176819.3394540312 -179620.5996072382
    462300  305.4613842143 -176777.3038580687 -179573.5180377683
    462400  295.0132595258 -176846.9000034744 -179547.4713428181
    462500  302.8516674561 -176893.5988116225 -179665.9234675346
    462600  295.3098943999 -176945.3736700393 -179648.6604250920
    462700  298.4768518268 -176996.4806932496 -179728.7579908755
    462800  290.0049956966 -177073.1390165327 -179727.8643699068
    462900  296.2608231601 -176987.4929244880 -179699.4845457548
    463000  299.9541360244 -176933.1518369536 -179678.9522940823
    463100  297.4870767736 -176898.3657760949 -179621.5826059125
    463200  302.3030032870 -176820.2074390030 -179587.5095859861
    463300  302.6350363133 -176800.7741029642 -179571.1157027372
    463400  298.1418482632 -176854.4096606016 -179583.6203129386
    463500  292.8427878291 -176899.5686675778 -179580.2713621477
    463600  302.7669010841 -176869.5324172587 -179641.0811160657
    463700  301.3182767425 -176827.8560817514 -179586.1439753167
    463800  303.7827699874 -176807.8761337175 -179588.7241652032
    463900  299.7603748381 -176824.2729313739 -179568.2996854926
    464000  303.8493663587 -176812.7270609493 -179594.1847201238
    464100  292.0783987516 -176836.3778678640 -179510.0832930974
    464200  304.6778133963 -176836.8525661875 -179625.8938856001
    464300  295.2306585976 -176896.9273723508 -179599.4887975072
    464400  295.4725489599 -176968.0787825752 -179672.8544884759
    464500  292.1208143635 -176921.4662279495 -179595.5599285644
    464600  296.4176993869 -176837.2201561294 -179550.6478329908
    464700  306.9182086020 -176819.6439274889 -179629.1939762069
    464800  299.1288418529 -176864.1154181085 -179602.3610765490
    464900  302.8720421890 -176886.6770278570 -179659.1881954526
    465000  293.8621531127 -176962.7343484817 -179652.7683818314
    465100  295.6462401885 -176977.1724250178 -179683.5381121773
    465200  299.9844976352 -176863.7440433395 -179609.8224327081
    465300  304.5457676055 -176811.1119096603 -179598.9444729688
    465400  302.9884973868 -176798.9688400908 -179572.5460464469
    465500  300.1538478728 -176841.5576622337 -179589.1862951366
    465600  294.6934967397 -176912.4939935705 -179610.1382027340
    465700  298.9517570935 -176915.8852443927 -179652.5098569635
    465800  307.4541572183 -176803.9882405479 -179618.4443991641
    465900  307.2010523096 -176788.5357084499 -179600.6749276055
    466000  302.4304436557 -176842.2262568958 -179610.6950016379
    466100  300.2022553838 -176870.4763361712 -179618.5480947051
    466200  298.5350277130 -176896.4646090304 -179629.2744526551
    466300  294.4983865682 -176912.3287255963 -179608.1868830477
    466400  301.5358012072 -176823.9726379501 -179584.2517651839
    466500  303.1864581111 -176789.2857203320 -179564.6750725534
    466600  306.4788283244 -176796.7230492600 -179602.2509811872
    466700  297.7565235234 -176887.2159738507 -179612.8993374469
    466800  295.0140230839 -176931.1900945069 -179631.7684235133
    466900  297.7333951370 -176928.6389389389 -179654.1105837217
    467000  298.7875802679 -176847.2360217527 -179582.3577485536
    467100  302.2575093386 -176768.4185632679 -179535.3042555693
    467200  299.3343526397 -176779.0726303324 -179519.1995484208
    467300  309.0479712498 -176799.1429290880 -179628.1889691919
    467400  299.9246348080 -176900.3420920570 -179645.8724930546
    467500  295.4596449447 -176907.1858704515 -179611.8434521237
    467600  301.2763960753 -176831.8731125045 -179589.7776276079
    467700  297.8963091110 -176825.9431122378 -179552.9060825613
    467800  298.3904231371 -176872.8672222109 -179604.3533457637
    467900  296.7427953006 -176914.3821400497 -179630.7857669020
    468000  294.3596864166 -176903.7143747290 -179598.3028616076
    468100  302.3062404340 -176864.9920595043 -179632.3238395503
    468200  299.1090352048 -176872.7257845163 -179610.7901315603
    468300  298.6725287331 -176826.2424600003 -179560.3109972663
    468400  305.1202281876 -176743.7112354526 -179536.8024498000
    468500  296.8548140377 -176749.6383008331 -179467.0673547847
    468600  303.3471325396 -176764.5885779699 -179541.4487547813
    468700  300.6847534673 -176878.9574891055 -179631.4460677429
    468800  298.7521031928 -176882.0913629459 -179616.8883302002
    468900  295.0359216781 -176858.0476669336 -179558.8264571528
    469000  302.3289147331 -176788.3472986674 -179555.8866407814
    469100  302.3357779356 -176759.6358087995 -179527.2379771342
    469200  305.7466390405 -176714.5590124716 -179513.3844341513
    469300  307.8880665938 -176746.8439412361 -179565.2721356352
    469400  302.1500973629 -176866.3798229063 -179632.2822587148
    469500  290.1967940066 -176903.3827817404 -179559.8638698221
    469600  301.8215349171 -176827.5908598540 -179590.4856128015
    469700  307.2915599541 -176793.1353498046 -179606.1030820622
    469800  304.2589200142 -176820.8516513164 -179606.0583923649
    469900  295.7130395678 -176890.5227057439 -179597.4998789419
    470000  289.8931662828 -176959.3607762855 -179613.0624356387
    470100  300.5748198685 -176916.9801778041 -179668.4624168398
    470200  303.8665638768 -176824.8541124903 -179606.4691989090
    470300  298.0200773506 -176813.9945161212 -179542.0904692850
    470400  302.5490731307 -176799.8604284719 -179569.4151154544
    470500  296.0124548709 -176834.2366499642 -179543.9546911062
    470600  295.1458857818 -176895.5722946873 -179597.3577037519
    470700  303.5501411380 -176917.5675824895 -179696.2861137470
    470800  291.8503612387 -176958.2736732503 -179629.8916276609
    470900  300.0310483524 -176918.8902059791 -179665.3947237626
    471000  302.2483049887 -176810.0867774513 -179576.8882125111
    471100  300.2154099593 -176792.4226166873 -179540.6147930951
    471200  296.9239084425 -176851.3135612411 -179569.3751100492
    471300  300.4284057003 -176882.4784312623 -179632.6203850955
    471400  299.1321263882 -176888.7459515266 -179627.0216768257
    471500  292.8336944951 -176854.4742903056 -179535.0937438815
    471600  310.0063424399 -176761.7767170017 -179599.5957518266
    471700  300.3126351345 -176781.8753049553 -179530.9574871952
    471800  297.9728965282 -176825.5610300594 -179553.2250867823
    471900  295.7222213244 -176880.5790293670 -179587.6402529858
    472000  295.3724186870 -176929.5634570236 -179633.4225636307
    472100  300.4903246979 -176912.4478411900 -179663.1566057163
    472200  301.9064019202 -176854.4287334754 -179618.1003647116
    472300  305.4242989040 -176780.9492970521 -179576.8239953119
    472400  307.5940071791 -176784.5947583523 -179600.3311129724
    472500  297.6490646371 -176867.6433374966 -179592.3430151765
    472600  298.9520485251 -176872.9597555193 -179609.5870358750
    472700  302.0529909434 -176864.0894719656 -179629.1029890389
    472800  300.6287503793 -176867.9905578605 -179619.9664804411
    472900  289.5505651714 -176919.2150329548 -179569.7804985527
    473000  297.6323933805 -176906.6338431606 -179631.1809110298
    473100  301.8024607581 -176827.8319503698 -179590.5520971757
    473200  302.3446742897 -176799.6461280233 -179567.3297341852
    473300  299.3775646545 -176872.0364733572 -179612.5589571536
    473400  289.2374358232 -176947.7249183195 -179595.4239766765
    473500  301.0203756952 -176909.9357664129 -179665.4966536338
    473600  295.9772458356 -176906.1952296937 -179615.5909649437
    473700  296.4125072306 -176908.4406688976 -179621.8208164092
    473800  297.5913082355 -176858.0258852489 -179582.1968569210
    473900  309.4330301548 -176766.8335579184 -179599.4044532928
    474000  301.1082702259 -176819.4840964490 -179575.8495761513
    474100  305.1644290922 -176889.4061681397 -179682.9020005586
    474200  291.8895060565 -176929.6279843495 -179601.6042730709
    474300  295.5945621927 -176895.8120522192 -179601.7046755083
    474400  303.1619698067 -176827.3773964748 -179602.5425811008
    474500  305.3737606044 -176820.3225589596 -179615.7346262047
    474600  298.8565402773 -176819.3414467427 -179555.0944381353
    474700  297.8471986019 -176850.5560111733 -179577.0694205735
    474800  297.5774887144 -176883.7251310304 -179607.7695978713
    474900  296.9193601779 -176882.3336794084 -179600.3535930951
    475000  300.7554149284 -176838.9329355068 -179592.0683539403
    475100  299.4129255168 -176803.6213464188 -179544.4675259409
    475200  299.9317936151 -176837.0155974826 -179582.6115306856
    475300  299.1880783339 -176901.6382464898 -179640.4261596860
    475400  301.4799593898 -176914.3277495310 -179674.0956969892
    475500  293.4991216439 -176934.9958206776 -179621.7066393984
    475600  295.1978654979 -176958.0561103979 -179660.3173453013
    475700  302.7351927396 -176873.2521470224 -179644.5105854988
    475800  303.0532361133 -176833.3203736747 -179607.4902027136
    475900  299.3269841409 -176818.9527452224 -179559.0122115746
    476000  295.3421600059 -176777.8760018076 -179481.4581184007
    476100  307.8230091412 -176687.7114072221 -179505.5440612983
    476200  306.3814262682 -176705.3567690637 -179509.9930759774
    476300  302.7843021965 -176797.7151454379 -179569.4231352055
    476400  303.3879050435 -176832.3191997075 -179609.5526107782
    476500  296.8384059851 -176865.0403353688 -179582.3191888968
    476600  296.2175712349 -176872.4853615316 -179584.0810517481
    476700  303.2562101305 -176812.4674694739 -179588.4953363998
    476800  303.6478508013 -176744.7099371852 -179524.3229093117
    476900  308.6212674483 -176740.3626852061 -179565.5026498379
    477000  300.0466165219 -176860.2123927198 -179606.8594225805
    477100  295.0541742970 -176883.0466059024 -179583.9924818296
    477200  303.1381605538 -176850.2918491987 -179625.2390823123
    477300  305.6844502621 -176865.2027283922 -179663.4588697861
    477400  293.0817564339 -176955.5857009123 -179638.4759302605
    477500  295.8811288148 -176943.3088463540 -179651.8247198923
    477600  299.1505899148 -176850.2782624744 -179588.7230041452
    477700  304.1003436975 -176810.3680946338 -179594.1232173493
    477800  301.3191277500 -176841.8032087639 -179600.0988925094
    477900  296.4994844623 -176901.3541717936 -179615.5305147695
    478000  303.0413869754 -176853.8493929025 -179627.9107541309
    478100  301.2177647374 -176803.6417318974 -179561.0095317667
    478200  307.1108935290 -176789.6787110943 -179600.9926106718
    478300  297.7191885626 -176880.9642161760 -179606.3058130155
    478400  296.6741124852 -176956.0525069734 -179671.8274066864
    478500  297.2579849857 -176927.1824706704 -179648.3021787601
    478600  302.6998017297 -176850.7767052577 -179621.7111720341
    478700  300.2174931279 -176807.1532511861 -179555.3644970606
    478800  293.3457945623 -176816.2095351302 -179501.5167873713
    478900  305.4486453042 -176810.8141032096 -179606.9116700639
    479000  289.0825876148 -176935.5161681434 -179581.7977355239
    479100  302.8044779923 -176912.3406477752 -179684.2333281423
    479200  300.5043223951 -176852.3051844733 -179603.1420848677
    479300  299.6063818917 -176806.7337338585 -179549.3508261267
    479400  297.2484650570 -176785.6272883237 -179506.6598503418
    479500  305.3143164928 -176777.7031372932 -179572.5710491186
    479600  297.6925878957 -176836.2799975935 -179561.3780901278
    479700  298.5279041608 -176873.2346661752 -179605.9793003207
    479800  299.3050589702 -176835.5245948722 -179575.3833567278
    479900  305.2240654752 -176757.3170373935 -179551.3587852970
    480000  302.5200371277 -176764.8404270815 -179534.1293165280
    480100  288.8465872981 -176872.2530111679 -179516.3742156800
    480200  298.5305648814 -176872.2661030012 -179605.0350935637
    480300  297.1660757367 -176866.4092005370 -179586.6875651428
    480400  303.8933245367 -176867.3143968123 -179649.1744521222
    480500  297.1681420038 -176925.3507585365 -179645.6480378906
    480600  295.5789424282 -176986.7680234448 -179692.5176623530
    480700  292.9160968268 -177035.1733862734 -179716.5471563692
    480800  289.5364571771 -177004.0547481093 -179654.4910681732
    480900  304.9917335229 -176895.9270568063 -179687.8420222981
    481000  299.5054901156 -176869.4261150188 -179611.1196371416
    481100  299.8067767548 -176827.8035596714 -179572.2550800754
    481200  301.2464158485 -176810.0048047956 -179567.6348788748
    481300  304.0141303041 -176804.7151226060 -179587.6810420851
    481400  310.3109537691 -176773.6169433754 -179614.2244109185
    481500  297.8708695507 -176832.1543807432 -179558.8844756108
    481600  298.4587448311 -176899.2831166899 -179631.3946616523
    481700  298.6243980222 -176936.8972449263 -179670.5251904082
    481800  298.4333625715 -176923.0131830704 -179654.8923771103
    481900  309.9026545409 -176811.5420763628 -179648.4119451443
    482000  301.2653286387 -176780.4978646800 -179538.3010677199
    482100  300.9365331853 -176813.9745138654 -179568.7679010781
    482200  292.7902992061 -176884.4422496345 -179564.6644597983
    482300  301.8836704554 -176891.1453637137 -179654.6089095834
    482400  302.7520097862 -176885.3904579157 -179656.8028407746
    482500  296.7662391927 -176931.9649546088 -179648.5831884361
    482600  287.8736927690 -176989.0789113218 -179624.2941734849
    482700  295.2857349180 -176927.2230179771 -179630.2886154975
    482800  304.6130424836 -176830.7828552960 -179619.2312573903
    482900  307.3402701742 -176819.7454117631 -179633.1590406714
    483000  292.8518858994 -176866.4356634763 -179547.2216423975
    483100  296.3550101566 -176864.4205133311 -179577.2743287371
    483200  298.7955787570 -176852.6581688499 -179587.8531143609
    483300  300.8088778639 -176826.6043164100 -179580.2291381726
    483400  299.2071214347 -176840.9213647011 -179579.8835997303
    483500  294.2203676066 -176917.3224511408 -179610.6356042065
    483600  296.4805981901 -176932.1678336661 -179646.1712904279
    483700  301.5739874051 -176850.2516330518 -179610.8803193246
    483800  303.6565853131 -176803.2673731445 -179582.9603015828
    483900  301.1525200143 -176811.6744961868 -179568.4450414459
    484000  297.9458867079 -176824.3570317780 -179551.7738387783
    484100  297.0557220943 -176885.0494519077 -179604.3176318039
    484200  292.2114856379 -176946.7600370328 -179621.6837486289
    484300  300.0624578713 -176867.8316662732 -179614.6237089184
    484400  301.2643009073 -176847.4583274319 -179605.2521225496
    484500  297.6175997249 -176860.3991343763 -179584.8107801210
    484600  301.4076708724 -176801.5414683784 -179560.6476818573
    484700  305.5062570448 -176749.7539363755 -179546.3788850011
    484800  302.2960257214 -176796.7503253450 -179563.9885992210
    484900  293.9531622110 -176861.3711391732 -179552.2382759668
    485000  297.0054312111 -176859.6757821287 -179578.4835958774
    485100  292.6570667366 -176840.3683121255 -179519.3709032487
    485200  305.8742573554 -176793.4509832794 -179593.4446316489
    485300  300.8588404495 -176816.2739035683 -179570.3560862202
    485400  291.6840059645 -176933.9536083324 -179604.0487353066
    485500  293.2971769242 -176921.3420519768 -179606.2042550688
    485600  296.1387998784 -176856.4382690434 -179567.3128809326
    485700  302.0921288269 -176796.2547616575 -179561.6265495652
    485800  305.0351123425 -176782.4945241587 -179574.8065823009
    485900  300.7445323868 -176835.1411279840 -179588.1769268955
    486000  297.9561747128 -176846.8597393202 -179574.3707234141
    486100  301.5901712480 -176828.5779886331 -179589.3548228987
    486200  301.9542939775 -176881.6084139834 -179645.7184523530
    486300  299.1198483622 -176925.6564195839 -179663.8197510022
    486400  295.8927768318 -176911.8286542602 -179620.4511545344
    486500  300.1437622789 -176862.9874454009 -179610.5237540944
    486600  300.2829194437 -176848.9809540099 -179597.7911168061
    486700  296.6391929860 -176858.1091973370 -179573.5644415917
    486800  301.2118909236 -176857.7952907920 -179615.1093213725
    486900  305.8279620681 -176857.9771511914 -179657.5470093683
    487000  290.3765444630 -176941.5520486600 -179599.6785845825
    487100  296.7058528057 -176977.5694970305 -179693.6349497852
    487200  299.8836338071 -176931.9212662612 -179677.0763413222
    487300  310.3891307338 -176838.6838027461 -179680.0069075138
    487400  300.2577147540 -176775.8525537042 -179524.4319910656
    487500  303.8718913105 -176804.3899588874 -179586.0538129943
    487600  298.2737324475 -176886.5995174741 -179617.0174465584
    487700  293.9280129539 -176923.4587604339 -179614.0956792271
    487800  301.5191777046 -176875.4923108065 -179635.6192653722
    487900  304.2441597384 -176847.7144896924 -179632.7861141773
    488000  297.9010433539 -176891.6886997453 -179618.6950076486
    488100  290.5983968775 -176977.9655046304 -179638.1228925664
    488200  295.1712694701 -176953.7942076134 -179655.8119806789
    488300  294.0903815115 -176872.3007627524 -179564.4240143075
    488400  301.2423281135 -176817.6872811881 -179575.2799358646
    488500  302.0944604531 -176817.9932458157 -179583.3863775869
    488600  300.8372334218 -176821.2142918926 -179575.0986823511
    488700  302.8755799097 -176846.4650185017 -179619.0085706322
    488800  292.7166773363 -176941.7752794245 -179621.3235500101
    488900  294.4205004937 -176935.8190754199 -179630.9642584751
    489000  302.3908473515 -176867.0343958993 -179635.1406733930
    489100  301.8929786033 -176816.8167595321 -179580.3655128175
    489200  299.7407698867 -176809.8257380631 -179553.6730271309
    489300  304.5654741808 -176840.4574357434 -179628.4703943756
    489400  301.9296387139 -176890.9802541227 -179654.8645965411
    489500  301.7324321895 -176922.2649208608 -179684.3440214114
    489600  300.7893134402 -176918.9659441869 -179672.4116718914
    489700  302.6805263911 -176916.0785288897 -179686.8365479130
    489800  294.0717940718 -176958.7676029386 -179650.7207038138
    489900  296.9179234072 -176976.0292652156 -179694.0360266062
    490000  297.7978814546 -176921.8126699837 -179647.8746268809
    490100  303.2055514585 -176838.8480097023 -179614.4121437170
    490200  302.8626536532 -176843.4842688694 -179615.9094931731
    490300  297.5957035498 -176899.2753777128 -179623.4865843896
    490400  298.2395256714 -176967.2435621879 -179697.3483601290
    490500  294.0367090427 -177025.9757572646 -179717.6076874093
    490600  286.9175906864 -177024.9196853534 -179651.3827243597
    490700  304.2054297943 -176898.1370721777 -179682.8541601340
    490800  303.0752096076 -176867.8301187332 -179642.2010946260
    490900  300.3602566180 -176879.3983554584 -179628.9164679805
    491000  300.5724893721 -176892.5763993487 -179644.0373048622
    491100  299.4326464670 -176848.3814597613 -179589.4081661963
    491200  300.1329415708 -176776.9163919672 -179524.3536471670
    491300  306.1163851608 -176749.7516055071 -179551.9617081905
    491400  303.5273532367 -176837.6484226075 -179616.1583518745
    491500  296.6233493548 -176867.8725264058 -179583.1827369888
    491600  303.8320171132 -176837.7013965164 -179619.0002395232
    491700  300.6412568529 -176820.1506767723 -179572.2410844581
    491800  305.4666181138 -176790.4890016073 -179586.7510927770
    491900  301.7239389969 -176755.4126598231 -179517.4140131139
    492000  297.6336966479 -176795.0770962354 -179519.6360943024
    492100  298.6801123310 -176872.5654065348 -179606.7033645697
    492200  292.2865830627 -176908.0225261942 -179583.6336846976
    492300  305.7229827803 -176867.4580610783 -179666.0669317516
    492400  298.8436708116 -176863.8260705060 -179599.4612539388
    492500  297.0810000889 -176857.9344429619 -179577.4340193306
    492600  305.6902616837 -176829.9771806049 -179628.2865201463
    492700  307.4792023680 -176837.9418231385 -179652.6272467496
    492800  294.9843208542 -176911.5145797897 -179611.8210125756
    492900  299.3024559644 -176951.7488229431 -179691.5837567083
    493000  296.9752378708 -176927.6338772840 -179646.1652991521
    493100  301.7344455454 -176816.1024012295 -179578.1999321762
    493200  299.2545782422 -176827.9298323650 -179567.3264902216
    493300  299.1726931710 -176893.5865093913 -179632.2335857647
    493400  301.9558239915 -176922.6770884255 -179686.8011326464
    493500  298.3063340471 -176913.7567926369 -179644.4731589696
    493600  300.4932102284 -176871.8505347199 -179622.5857135879
    493700  300.0272926126 -176738.4586374550 -179484.9287749425
    493800  301.0209619408 -176716.2484479605 -179471.8147017133
    493900  300.5136198450 -176769.8487353242 -179520.7707452033
    494000  294.1797992419 -176831.8909862182 -179524.8327737283
    494100  296.6307531169 -176812.0519972068 -179527.4299823287
    494200  306.6397161443 -176775.4966841454 -179582.4973940624
    494300  299.9323575395 -176844.8557086081 -179590.4568040125
    494400  293.0167911001 -176934.0406081508 -179616.3361404376
    494500  299.8606474604 -176891.4317698657 -179636.3764263542
    494600  300.8755054443 -176828.4502546122 -179582.6849897541
    494700  304.1949996511 -176812.2970284564 -179596.9186381760
    494800  297.9118743836 -176898.7775295398 -179625.8829854223
    494900  290.3729984826 -176955.3682114905 -179613.4622872678
    495000  300.9724825273 -176902.4385883711 -179657.5610582923
    495100  295.4358003344 -176873.1111613156 -179577.5504678122
    495200  307.5205096627 -176819.1033561693 -179634.1669095514
    495300  298.5074512478 -176812.5016885405 -179545.0590953364
    495400  300.5507542138 -176806.9460710476 -179558.2080114514
    495500  301.3349193317 -176834.4499567595 -179592.8901977128
    495600  298.5622623461 -176912.4969264832 -179645.5560777815
    495700  295.5740573879 -176948.7247263368 -179654.4296472555
    495800  299.7297398138 -176888.4672010764 -179632.2135201098
    495900  302.4368822098 -176822.6789963468 -179591.2066800483
    496000  296.2502326970 -176846.5506880599 -179558.4453635102
    496100  304.6633277058 -176863.1864218556 -179652.0951382765
    496200  300.6338326029 -176921.0512389381 -179673.0736845373
    496300  291.8303802050 -177008.6826969875 -179680.1177436640
    496400  294.0170559409 -176963.4176864177 -179654.8697107388
    496500  293.2167490027 -176920.2031515751 -179604.3291120315
    496600  294.7082689322 -176851.7649760785 -179549.5444108912
    496700  303.1461071481 -176815.4132426599 -179590.4332194354
    496800  297.0702806742 -176853.8957988756 -179573.2972489966
    496900  300.2547442611 -176875.4187321722 -179623.9709774403
    497000  299.0704622991 -176907.3348796272 -179645.0461276827
    497100  298.0037482365 -176942.1752795307 -179670.1217548791
    497200  296.7217260853 -176921.0464451892 -179637.2572030192
    497300  302.0539275651 -176832.4124624557 -179597.4345534280
    497400  300.2418031929 -176798.3668625068 -179546.8006443612
    497500  303.5526299238 -176784.4017569935 -179563.1430707644
    497600  305.2522163792 -176759.3091278652 -179553.6085710488
    497700  303.8570803198 -176753.4725406597 -179535.0008139559
    497800  302.4041324977 -176805.6171071955 -179573.8449978166
    497900  291.5266966150 -176893.6987084709 -179562.3538150155
    498000  298.3971473386 -176886.8452586651 -179618.3929360134
    498100  301.8364707835 -176831.2417341074 -179594.2732109863
    498200  302.5750482115 -176807.5552487713 -179577.3477134009
    498300  295.8209552611 -176826.2614723706 -179534.2265131270
    498400  294.4494806444 -176850.7156358478 -179546.1261051638
    498500  302.8234439011 -176856.8299462041 -179628.8962417844
    498600  295.1634669644 -176883.1573469263 -179585.1036953267
    498700  302.9912789218 -176858.5177454747 -179632.1204141908
    498800  298.2373260803 -176807.7354697235 -179537.8201324583
    498900  313.0581641344 -176741.5485956982 -179607.3042128113
    499000  299.4049864789 -176806.0552126830 -179546.8287177155
    499100  296.8891320569 -176877.0859718428 -179594.8291752638
    499200  303.0150000295 -176873.8943240081 -179647.7141373486
    499300  297.6144486261 -176909.1157195624 -179633.4985199354
    499400  297.2168742844 -176901.3541585516 -179622.0975364995
    499500  299.4950346432 -176801.1765865835 -179542.7743986046
    499600  307.0851322332 -176757.9467670492 -179569.0248459821
    499700  300.1809365055 -176785.6996760953 -179533.5762801741
    499800  304.7062880095 -176826.0006282599 -179615.3026062084
    499900  298.9322138210 -176867.5139378781 -179603.9596500107
    500000  298.4608586433 -176835.0774432718 -179567.2083382140
    500100  309.8083115182 -176761.6030432099 -179597.6092895778
    500200  300.3088823709 -176803.2189348282 -179552.2667640167
    500300  301.9044772846 -176810.6154869753 -179574.2694999673
    500400  301.3173215376 -176853.3574031611 -179611.6365527160
    500500  292.6637988665 -176921.6541843252 -179600.7184018207
    500600  301.9408772797 -176893.7755818465 -179657.7628028562
    500700  296.6402767708 -176911.5416519461 -179627.0068172400
    500800  301.0769712562 -176878.6306708015 -179634.7096376177
    500900  302.4869138176 -176772.8267633196 -179541.8124397440
    501000  301.0827148686 -176774.2043191205 -179530.3358633525
    501100  299.3628457595 -176825.6183644041 -179566.0061104390
    501200  300.9785421247 -176891.6460054002 -179646.8239452862
    501300  296.9461727695 -176914.8306930814 -179633.0960510453
    501400  298.0117129117 -176906.0336108177 -179634.0529953414
    501500  295.4708018709 -176893.7133635809 -179598.4730765105
    501600  314.2987420458 -176815.2146232668 -179692.3265745228
    501700  303.3412395704 -176826.1061212414 -179602.9123534144
    501800  292.3261670988 -176946.5016889478 -179622.4752023963
    501900  303.7186944014 -176962.9518319966 -179743.2133112322
    502000  293.7532560998 -176977.0586445524 -179666.0958272777
    502100  302.9814455413 -176884.6088842918 -179658.1215375771
    502200  298.9069474519 -176835.9893680990 -179572.2037901786
    502300  297.4352198365 -176828.9503322356 -179551.6924601415
    502400  302.4069529003 -176826.5351747765 -179594.7888835542
    502500  296.3608853503 -176867.4161922583 -179580.3237895844
    502600  293.9929717016 -176940.9034462606 -179632.1350018249
    502700  303.5503962392 -176930.0834312087 -179708.8042976798
    502800  285.9667437052 -176924.7142692162 -179542.4731906190
    502900  303.9478465194 -176826.4359237553 -179608.7950769840
    503000  296.9010874137 -176832.6161916511 -179550.4688352175
    503100  301.4028840402 -176834.7474889354 -179593.8098834288
    503200  303.2152248944 -176846.1785227053 -179621.8312080071
    503300  296.7610309674 -176919.9677130566 -179636.5382704371
    503400  299.8211457317 -176951.0005556500 -179695.5836106415
    503500  296.9386462872 -176965.1697421796 -179683.3662022155
    503600  302.6361394926 -176911.9928623283 -179682.3445606787
    503700  301.9806053654 -176822.7264493833 -179587.0773439777
    503800  304.9625229520 -176786.2603919667 -179577.9079619167
    503900  300.3963703468 -176837.1263333275 -179586.9750333670
    504000  298.7607869364 -176877.2243572735 -179612.1008161049
    504100  302.2266809529 -176855.9972035685 -179622.6006907420
    504200  295.9477411465 -176835.9746573114 -179545.1003046415
    504300  303.1800912804 -176830.7627200793 -179606.0937899013
    504400  293.2314495729 -176908.7693877940 -179593.0299182655
    504500  297.2744414430 -176921.0101428545 -179642.2804944675
    504600  302.0010676962 -176830.7799105208 -179595.3181186758
    504700  300.2214736200 -176783.1589202689 -179531.4066038369
    504800  303.4413203318 -176781.7952394031 -179559.5176176374
    504900  300.0595409861 -176853.3747800280 -179600.1401213085
    505000  297.1255831550 -176918.4075023528 -179638.3151951258
    505100  298.8156468238 -176915.3805503242 -179650.7592002769
    505200  295.8672462030 -176882.6005759772 -179590.9893671474
    505300  302.9026489129 -176851.1000449030 -179623.8913885198
    505400  299.0061618991 -176868.9859769841 -179606.1086148270
    505500  297.1461372997 -176919.1345415477 -179639.2303883516
    505600  297.0809502420 -176947.4480594757 -179666.9471795424
    505700  298.9652039406 -176900.9101081225 -179637.6578140422
    505800  302.8355499197 -176799.4638659053 -179571.6409807988
    505900  303.7768384623 -176791.1176697418 -179571.9114036447
    506000  299.1939951301 -176838.0275607193 -179576.8696366682
    506100  299.0708164493 -176901.8815333516 -179639.5960233219
    506200  295.0512962454 -176932.9425722548 -179633.8621023034
    506300  304.6860351177 -176824.8809224085 -179613.9975040151
    506400  305.4018663279 -176780.1379322098 -179575.8072811495
    506500  294.9077284519 -176800.6436148611 -179500.2489156140
    506600  304.7640550983 -176789.8913864768 -179579.7221682645
    506700  295.5860708776 -176915.9490162543 -179621.7639094710
    506800  297.0086392431 -176923.3997337064 -179642.2369139965
    506900  304.1423058833 -176856.0201814422 -179640.1594288464
    507000  298.4247547306 -176814.3713547520 -179546.1717520338
    507100  304.3759538193 -176769.0747014530 -179555.3527778726
    507200  297.8434402511 -176822.0047659490 -179548.4837711520
    507300  300.1021575393 -176911.5749851865 -179658.7304412787
    507400  296.3068456013 -176926.9167662243 -179639.3296800318
    507500  291.0210546163 -176884.2950953942 -179548.3215208695
    507600  303.0410896004 -176791.4481307316 -179565.5067697695
    507700  302.1374556263 -176793.4037896468 -179559.1905021428
    507800  295.6733221542 -176819.2601311308 -179525.8737284373
    507900  299.3884468687 -176776.3936794062 -179517.0157797278
    508000  307.1134808211 -176688.2472746367 -179499.5848584612
    508100  313.1801046501 -176697.1275233091 -179563.9993921535
    508200  299.6946789313 -176812.4112935362 -179555.8366628788
    508300  304.6437989979 -176810.6049146298 -179599.3348639371
    508400  299.6724317008 -176823.3896770105 -179566.6113937003
    508500  295.7974054267 -176860.4382132015 -179568.1876771804
    508600  299.1922231951 -176873.3905157541 -179612.2163712902
    508700  296.5695336619 -176885.6710767479 -179600.4886548361
    508800  291.0999074984 -176882.1830457489 -179546.9312958424
    508900  304.3054104783 -176785.3826338053 -179571.0149517079
    509000  305.4052834639 -176774.3384145485 -179570.0390441830
    509100  299.2986155928 -176821.1380963854 -179560.9378751289
    509200  294.5736420771 -176887.9281249317 -179584.4751764037
    509300  296.9029108628 -176940.2775602141 -179658.1468957569
    509400  290.7161176335 -176969.2605951824 -179630.4956068843
    509500  294.9691584527 -176885.5388768434 -179585.7065119795
    509600  305.6070050723 -176809.5354830736 -179607.0826859605
    509700  302.5628206272 -176772.1715582303 -179541.8520907260
    509800  294.8296602147 -176797.5077163276 -179496.3983751547
    509900  300.0889027447 -176843.7699230674 -179590.8040438733
    510000  295.1358016924 -176943.0119788522 -179644.7050774808
    510100  299.3455121276 -176969.6088300508 -179709.8379028473
    510200  293.3657498785 -176909.3147934803 -179594.8047180359
    510300  300.9331749050 -176872.5416617481 -179627.3043070353
    510400  298.8705673073 -176871.7357683710 -179607.6171641458
    510500  294.5080232462 -176853.2042269302 -179549.1505991839
    510600  306.7634015415 -176787.6250876657 -179595.7580220772
    510700  306.6424088130 -176738.5498344113 -179545.5751931997
    510800  306.5523225409 -176735.2470962697 -179541.4477992273
    510900  298.7375362957 -176860.5377235479 -179595.2013444411
    511000  293.5637979707 -176900.9624945281 -179588.2653647207
    511100  297.6476362330 -176843.3070419155 -179567.9936438877
    511200  307.8465789906 -176771.1132616477 -179589.1616757198
    511300  301.2698639371 -176797.8737041138 -179555.7184235824
    511400  299.2552161509 -176843.9036088713 -179583.3061061874
    511500  293.5698264008 -176860.1707353978 -179547.5287902471
    511600  311.2732077636 -176775.4170831223 -179624.8330888407
    511700  297.1023269791 -176763.3980730170 -179483.0928771819
    511800  301.1724150859 -176795.9496511446 -179552.9023172355
    511900  303.8929221058 -176884.9985684557 -179666.8549398858
    512000  293.6423102183 -176914.3040195104 -179602.3255961299
    512100  299.0199340115 -176861.6649204931 -179598.9136291849
    512200  301.6764665497 -176826.7395841765 -179588.3063714734
    512300  307.4973117906 -176790.4034239171 -179605.2546224076
    512400  301.3637683456 -176779.0882949507 -179537.7926217290
    512500  304.0600520501 -176856.0963565940 -179639.4826468433
    512600  293.2773710199 -176932.2327443416 -179616.9136428460
    512700  291.4347041718 -176898.9561891420 -179566.7691906376
    512800  299.1994532002 -176818.7103147306 -179557.6023542223
    512900  300.3232733745 -176800.5765137945 -179549.7560792032
    513000  296.3508446765 -176804.2533477686 -179517.0690320875
    513100  312.3014110289 -176720.5423068389 -179579.3705548197
    513200  300.1012822348 -176752.9952711058 -179500.1427146009
    513300  300.2476360009 -176832.1647988608 -179580.6519746336
    513400  301.0889470108 -176852.2128058849 -179608.4013995692
    513500  299.0206386726 -176896.2753171849 -179633.5304763921
    513600  293.5116726589 -176926.7946755984 -179613.6203871595
    513700  298.9687013955 -176840.5290419358 -179577.3087637938
    513800  298.0051050410 -176799.7717605772 -179527.7306562060
    513900  299.9794831951 -176830.8326867559 -179576.8651736003
    514000  290.8908153033 -176894.7029884183 -179557.5371944103
    514100  302.3034138876 -176864.9998550320 -179632.3057606808
    514200  302.4852355597 -176746.3017707666 -179515.2720843053
    514300  307.2644276947 -176758.1439059142 -179570.8632676330
    514400  302.5668814385 -176825.3349618958 -179595.0526673328
    514500  289.8844848030 -176852.3928291552 -179506.0150176549
    514600  303.9082409182 -176802.8020925673 -179584.7986934425
    514700  299.7733917753 -176777.2264407595 -179521.3723528023
    514800  311.7311203598 -176713.8602973790 -179567.4680659872
    514900  302.2381123488 -176764.4206025261 -179531.1287334704
    515000  294.6176199367 -176829.1328837223 -179526.0825114973
    515100  295.6526099568 -176823.8769142378 -179530.3009106872
    515200  300.4453065073 -176817.0658394294 -179567.3625043932
    515300  300.3685049790 -176846.3488897661 -179595.9425083429
    515400  291.9147272655 -176918.2312427436 -179590.4384081190
    515500  298.2123940804 -176922.8680230475 -179652.7244565683
    515600  296.4927013238 -176868.0726254770 -179582.1868751435
    515700  307.8711369943 -176772.8644320753 -179591.1376517749
    515800  301.6600904719 -176771.1552218553 -179532.5721014281
    515900  305.2614673182 -176786.3613436015 -179580.7454705066
    516000  294.9942995117 -176833.3121248095 -179533.7099029010
    516100  300.9272886256 -176847.0957343033 -179601.8044961911
    516200  305.2989966076 -176858.0497924388 -179652.7774649986
    516300  296.9019440484 -176873.2604255908 -179591.1209108495
    516400  302.8559604140 -176865.6657608733 -179638.0297148128
    516500  299.5879419761 -176824.0583893207 -179566.5066813535
    516600  303.0176054742 -176746.6115160431 -179520.4551798012
    516700  306.9912152138 -176762.0967775073 -179572.3151336899
    516800  302.5550071245 -176841.4483673654 -179611.0573745288
    516900  301.8699699038 -176874.9803589514 -179638.3184890450
    517000  294.0241992200 -176895.0050462135 -179586.5224605948
    517100  296.9305919249 -176838.7842503356 -179556.9069801939
    517200  304.9881960123 -176729.6363923750 -179521.5189752554
    517300  301.2357514577 -176737.5561657593 -179495.0886172835
    517400  304.9250977296 -176791.7556643344 -179583.0606412655
    517500  299.2287464245 -176866.4985003343 -179605.6586919833
    517600  299.5600513921 -176864.5745902232 -179606.7675699634
    517700  298.0385340890 -176840.7598630509 -179569.0247704465
    517800  302.1392970701 -176781.5987588599 -179547.4023280570
    517900  303.9915195029 -176681.1741370413 -179463.9330757161
    518000  306.9760497397 -176704.1761173373 -179514.2556477438
    518100  304.8259835282 -176761.2348838091 -179551.6325626340
    518200  301.4559905174 -176835.7290274269 -179595.2775622057
    518300  295.9415563960 -176860.4504768980 -179569.5195086033
    518400  298.9176761077 -176842.9262019061 -179579.2388348271
    518500  297.8305116821 -176810.4866767042 -179536.8473329117
    518600  305.2442020486 -176737.0400389790 -179531.2661184382
    518700  310.1119746696 -176717.5297653599 -179556.3157647621
    518800  297.0865068274 -176813.1663930835 -179532.7163785089
    518900  295.0124628370 -176850.0075261266 -179550.5715725266
    519000  302.3362881974 -176851.0448564984 -179618.6516958041
    519100  297.0425475336 -176855.9626815632 -179575.1102606392
    519200  306.8622793445 -176778.1272741221 -179587.1653426331
    519300  303.7133640886 -176759.5564720482 -179539.7691572396
    519400  309.3661245946 -176833.0851472190 -179665.0435845683
    519500  293.4701574878 -176913.6315354400 -179600.0772143159
    519600  297.6840022707 -176870.2885146428 -179595.3080137852
    519700  309.2110225798 -176814.6222855963 -179645.1609086076
    519800  293.2802351320 -176853.8304800053 -179538.5375967853
    519900  305.8124180136 -176830.7805604777 -179630.2081273281
    520000  308.1487364111 -176740.6903125294 -179561.5046960740
    520100  302.8540909795 -176696.4290705867 -179468.7759115959
    520200  306.3343078882 -176766.5966389288 -179570.8016210040
    520300  297.1796652646 -176869.8255049333 -179590.2282689964
    520400  295.7943019558 -176877.4905717786 -179585.2116263749
    520500  304.9897719016 -176819.5916454619 -179611.4886541397
    520600  299.6812369511 -176799.1168001111 -179542.4191206581
    520700  296.5730571635 -176840.5510090282 -179555.4008414887
    520800  292.1184857606 -176934.6520995540 -179608.7244839804
    520900  292.0247805005 -176956.7860061055 -179630.0006062405
    521000  302.5793770435 -176852.4805928402 -179622.3126838910
    521100  300.0004425079 -176832.1003618602 -179578.3247116725
    521200  302.5704295975 -176829.0509975102 -179598.8011830349
    521300  300.0649233749 -176817.2984053369 -179564.1130173688
    521400  305.5893449996 -176802.0428594266 -179599.4284008128
    521500  291.4768982257 -176854.7798304990 -179522.9790792186
    521600  302.2256251320 -176840.5162793233 -179607.1101014400
    521700  300.4486934726 -176823.0309130170 -179573.3585824908
    521800  295.8342268971 -176759.9271552412 -179468.0136854510
    521900  308.8194718806 -176706.7411403360 -179533.6954817526
    522000  303.1412988525 -176793.0940871632 -179568.0700484754
    522100  301.3296881968 -176847.6069256161 -179605.9992804062
    522200  299.3903970287 -176860.0074108953 -179600.6473631131
    522300  295.7921836926 -176870.1671766682 -179577.8688405390
    522400  302.1789430231 -176883.7070622372 -179649.8735531709
    522500  292.0833044634 -176871.8916968344 -179545.6420292857
    522600  309.7142166176 -176799.0445022994 -179634.1893975803
    522700  306.4986668429 -176852.4217454225 -179658.1312804901
    522800  296.8983985017 -176900.1107947130 -179617.9388237969
    522900  300.4360155147 -176884.1890419593 -179634.4006565483
    523000  299.4501108012 -176882.6407852090 -179623.8273613412
    523100  302.4913152810 -176877.3641893055 -179646.3901570239
    523200  299.5410789682 -176868.4660647035 -179610.4853695909
    523300  303.3743793825 -176796.3032852762 -179573.4128815308
    523400  309.5566946635 -176699.8691445125 -179533.5720731671
    523500  303.6451704873 -176755.5862203481 -179535.1746566994
    523600  299.5522647032 -176808.6412623764 -179550.7629622389
    523700  296.2263874019 -176850.8773177665 -179562.5537117723
    523800  300.9284593863 -176881.6501327562 -179636.3696118662
    523900  295.9791378382 -176902.9464441398 -179612.3594989098
    524000  291.0231422986 -176967.5170146722 -179631.5625509329
    524100  297.6993036722 -176921.7503727829 -179646.9099419897
    524200  298.0172996581 -176828.2781099791 -179556.3486359581
    524300  303.2201691072 -176788.6646631979 -179564.3626081578
    524400  304.1683874149 -176787.9456927726 -179572.3236922814
    524500  299.0231118717 -176863.1452275876 -179600.4230266267
    524600  296.7762635181 -176948.9620060033 -179665.6720031836
    524700  295.5490736599 -176969.5445304819 -179675.0207486646
    524800  290.3301070004 -176924.5937274249 -179582.2951716718
    524900  299.1137839502 -176851.8218595466 -179589.9296769275
    525000  304.8197837759 -176807.6411947094 -179597.9821205826
    525100  300.0706007693 -176831.2667168844 -179578.1333001691
    525200  298.7314768308 -176930.7797476957 -179665.3878998368
    525300  300.8278893387 -176961.1089995880 -179714.9078536776
    525400  300.8082952728 -176940.0004611299 -179693.6199498145
    525500  297.8847870810 -176883.5287764430 -179610.3862733246
    525600  304.8909918939 -176840.7974812674 -179631.7902510710
    525700  297.2231363274 -176892.2426519451 -179613.0433530586
    525800  294.5882410996 -176974.3985111722 -179671.0792030837
    525900  299.3366966633 -176933.0930210701 -179673.2413965093
    526000  299.4973496589 -176863.2200414290 -179604.8390452605
    526100  300.5104039563 -176859.0196336592 -179609.9122050756
    526200  297.9268832159 -176866.6665898573 -179593.9094376065
    526300  299.8778905067 -176833.2740432128 -179578.3765437136
    526400  293.1380744546 -176811.3591099897 -179494.7648783103
    526500  299.7632486321 -176792.9814481119 -179537.0345091355
    526600  301.9982206287 -176783.5409349423 -179548.0530808493
    526700  296.3066288426 -176872.4490027470 -179584.8599323303
    526800  290.6650981736 -176930.9292681226 -179591.6972442365
    526900  301.2419672451 -176904.6191871484 -179662.2085384107
    527000  297.5760208192 -176873.0553756475 -179597.0864052761
    527100  301.3027652476 -176803.1710935129 -179561.3169938044
    527200  303.0167871029 -176799.6076116220 -179573.4437839536
    527300  303.9481243507 -176807.7720174297 -179590.1337139451
    527400  301.7680186792 -176833.6375033057 -179596.0423649902
    527500  302.9138108412 -176857.8859163872 -179630.7794370518
    527600  301.7615215147 -176913.5409502988 -179675.8863365004
    527700  290.7142966670 -176964.4149623564 -179625.6333048074
    527800  306.7688142127 -176860.7407493022 -179668.9232316723
    527900  302.1726094150 -176808.8198354039 -179574.9283480606
    528000  301.3988382554 -176818.7169877067 -179577.7423468119
    528100  302.3812863874 -176869.2215717775 -179637.2403275586
    528200  290.8082716833 -176929.0263243079 -179591.1049204171
    528300  297.0815801571 -176889.3625463235 -179608.8674326761
    528400  297.9255712408 -176859.2878050016 -179586.5186428413
    528500  299.2206195965 -176814.5218188810 -179553.6076169969
    528600  303.4860724025 -176773.5473074126 -179551.6793491300
    528700  300.0111792236 -176810.4597983658 -179556.7824328003
    528800  292.2089198746 -176896.1532650088 -179571.0534894335
    528900  300.4026866066 -176874.5536765592 -179624.4601960679
    529000  306.6020912042 -176827.7130052324 -179634.3692939016
    529100  305.8515659712 -176862.7855115453 -179662.5714414481
    529200  294.2779508626 -176958.6697724130 -179652.5100465002
    529300  297.1731591851 -176921.8009981064 -179642.1442050776
    529400  304.4907166489 -176860.8856362558 -179648.2142593826
    529500  296.6645547141 -176861.4570732627 -179577.1444804930
    529600  300.7451868693 -176857.6642778000 -179610.7060678881
    529700  300.1712197669 -176864.9142879650 -179612.7019443618
    529800  305.7510066773 -176836.1564628502 -179635.0218661729
    529900  302.5622556375 -176835.1471270071 -179604.8224875490
    530000  304.1748831166 -176847.4330197469 -179631.8704813489
    530100  296.1275878733 -176897.1585229739 -179607.9304994099
    530200  301.2052930845 -176901.2462743256 -179658.4999078402
    530300  305.5378710466 -176885.4963808125 -179682.4107261505
    530400  297.2894616802 -176916.3725443610 -179637.7803922421
    530500  298.0210908282 -176959.0008985709 -179687.1061291769
    530600  293.8294387261 -177002.6993652926 -179692.4339289345
    530700  296.0237449683 -176954.5758472703 -179664.3972387280
    530800  302.1607445764 -176858.6247985468 -179624.6246996677
    530900  304.3762519980 -176846.3509235127 -179632.6317294804
    531000  300.6518126155 -176879.9125840932 -179632.0996199443
    531100  296.9326052867 -176922.1952815001 -179640.3364418089
    531200  295.4440989327 -176947.9316450468 -179652.4469174732
    531300  300.6888411892 -176863.4713201170 -179615.9973180372
    531400  307.3247894945 -176815.6599470526 -179628.9318647715
    531500  302.1934781574 -176866.5474328164 -179632.8469793528
    531600  292.7387231092 -176923.4049374658 -179603.1550165488
    531700  300.8128461549 -176901.4465755729 -179655.1077233404
    531800  302.6092195392 -176887.7256920783 -179657.8309633546
    531900  297.0614939556 -176888.4448135848 -179607.7658294894
    532000  298.6740266139 -176896.3224436990 -179630.4046926680
    532100  296.6744905647 -176885.0278518646 -179600.8062125433
    532200  305.6524532131 -176852.2970980463 -179650.2603362887
    532300  305.2109179958 -176892.2512454144 -179686.1726404024
    532400  301.3743635171 -176960.4807708369 -179719.2820865316
    532500  294.5526877074 -176977.5500714463 -179673.9053052003
    532600  295.8988585403 -176942.8633795261 -179651.5415521713
    532700  295.3788099302 -176885.6997722575 -179589.6173847370
    532800  302.9345924231 -176830.5443373088 -179603.6280939797
    532900  300.0231661807 -176836.0365557696 -179582.4689196199
    533000  302.3610424922 -176869.5801451129 -179637.4135869077
    533100  295.4145525450 -176960.4053006259 -179664.6501034204
    533200  299.6813720612 -176951.6911313643 -179694.9946887183
    533300  301.3912642024 -176879.7044334882 -179638.6604592002
    533400  298.7484895190 -176862.7404641287 -179597.5043515692
    533500  302.8664803701 -176879.6555462718 -179652.1158006010
    533600  308.2592143550 -176893.9733524332 -179715.7990585518
    533700  294.4001048859 -176985.1055147445 -179680.0639950266
    533800  289.6850648554 -177001.2593681873 -179653.0560529939
    533900  303.6083386948 -176947.2709401282 -179726.5222157586
    534000  302.1646867318 -176928.7824115911 -179694.8183994690
    534100  300.8909870635 -176898.7100687880 -179653.0865237196
    534200  301.5623349226 -176804.5204572377 -179565.0424758970
    534300  302.8998247587 -176777.8440003922 -179550.6094915112
    534400  299.0233848590 -176889.5430073079 -179626.8233052912
    534500  300.5592632123 -176920.3416598435 -179671.6814921953
    534600  295.7033999633 -176908.0176945984 -179614.9066262044
    534700  303.2324833390 -176857.6390301941 -179633.4497004658
    534800  302.9723201044 -176840.6268812589 -179614.0559996776
    534900  296.3391863464 -176906.2714753268 -179618.9804385033
    535000  298.5259807095 -176939.5522559793 -179672.2792827220
    535100  292.6490910720 -176999.9300605879 -179678.8596419376
    535200  301.2800365371 -176950.2115864203 -179708.1494265581
    535300  293.3229716889 -176864.5495078534 -179549.6478379676
    535400  303.8971160687 -176812.5110846683 -179594.4058479188
    535500  294.0769231349 -176848.5835951581 -179540.5836478240
    535600  299.4278875677 -176891.3879224095 -179632.3710655582
    535700  294.1489690450 -176935.0985562909 -179627.7581220919
    535800  294.5767445193 -176974.6901910693 -179671.2656425076
    535900  287.7382325269 -177000.1574778488 -179634.1327277901
    536000  299.1355580419 -176909.9348743055 -179648.2420131947
    536100  299.5490061807 -176867.6952773246 -179609.7871484514
    536200  308.0083904173 -176869.2427180875 -179688.7723649081
    536300  290.9562588475 -176961.1989386058 -179624.6322192292
    536400  299.2922380909 -176984.1020534238 -179723.8434520832
    536500  298.9204137541 -176959.3680248730 -179695.7057183948
    536600  295.4824639546 -176887.8573144575 -179592.7237828903
    536700  300.7647993926 -176839.5450316654 -179592.7663561190
    536800  303.5250666501 -176843.9558107837 -179622.4448084825
    536900  305.0132797385 -176865.7044687075 -179657.8166697146
    537000  294.7630632681 -176965.7419523604 -179664.0229782318
    537100  292.6512113654 -176989.4461303969 -179668.3951210558
    537200  293.5874380701 -176924.5222386474 -179612.0415119098
    537300  300.8414846731 -176862.6295719152 -179616.5528786156
    537400  303.9803440093 -176849.6459625124 -179632.3025999626
    537500  298.9036470850 -176892.0293418727 -179628.2135521710
    537600  298.3847208292 -176934.9712498473 -179666.4051740875
    537700  297.5777438660 -176904.3512494921 -179628.3980520082
    537800  299.8589795320 -176791.7678687464 -179536.6972569054
    537900  300.2423628697 -176763.7814280521 -179512.2203332256
    538000  300.7166037933 -176813.9466614624 -179566.7268001393
    538100  300.9184132017 -176893.1204106298 -179647.7479262862
    538200  299.0168117909 -176910.0633789233 -179647.2835065958
    538300  295.5627644390 -176891.5071786572 -179597.1087231576
    538400  304.9639424484 -176805.2376880261 -179596.8982521415
    538500  308.7797855001 -176782.6730187581 -179609.2640683629
    538600  303.9085124244 -176824.6079127767 -179606.6069990389
    538700  292.9488343369 -176866.5254641229 -179548.1989156014
    538800  305.0995475023 -176856.1189702498 -179649.0208722043
    538900  298.6589383170 -176840.8149238331 -179574.7590535111
    539000  300.8291626022 -176783.4429854382 -179537.2534950678
    539100  304.5765994996 -176755.0221403722 -179543.1369409256
    539200  297.9507390679 -176861.1275398445 -179588.5887656768
    539300  296.1421199942 -176879.8152248187 -179590.7202292732
    539400  304.5775652677 -176841.5949024183 -179629.7185436779
    539500  301.5894939759 -176815.5331667549 -179576.3038012259
    539600  312.5696705395 -176770.4824773424 -179631.7663910343
    539700  295.1320696288 -176876.2061188352 -179577.8650539003
    539800  295.5983192306 -176917.9969728002 -179623.9239882689
    539900  304.4047095981 -176908.4289980753 -179694.9703068399
    540000  292.6194240759 -176927.3379859240 -179605.9959935838
    540100  294.8233079769 -176910.5558509449 -179609.3883609575
    540200  304.8367126273 -176819.5442437945 -179610.0401375188
    540300  306.0223483994 -176803.6094076794 -179604.9586914860
    540400  301.2445494665 -176865.2367671844 -179622.8497562768
    540500  299.3955434792 -176920.0865660830 -179660.7736292568
    540600  294.7491805737 -176901.5854218290 -179599.7393645767
    540700  299.2806921561 -176864.6299620888 -179604.2656684795
    540800  299.8327225598 -176855.7843360757 -179600.4733661345
    540900  305.4363877734 -176838.6873433607 -179634.6727039491
    541000  299.7765575424 -176855.9414869131 -179600.1163786021
    541100  293.5013340181 -176961.6811333459 -179648.4122042893
    541200  298.3477210046 -177008.2870579670 -179739.3822833090
    541300  291.6315633465 -176965.6093620774 -179635.2244257778
    541400  296.3898321361 -176876.4294400980 -179589.6020182601
    541500  301.2087786909 -176854.0214306027 -179611.3069715946
    541600  306.5175166429 -176844.0064970528 -179649.8885844653
    541700  293.5039975394 -176859.9170212410 -179546.6724742391
    541800  301.7735701820 -176804.6295222267 -179567.0852027436
    541900  303.3301143819 -176766.0131251475 -179542.7175165917
    542000  298.8391092261 -176806.7263207635 -179542.3197471340
    542100  295.3490458877 -176884.9136480523 -179588.5587984730
    542200  298.6718996870 -176902.8340505671 -179636.8968295028
    542300  300.3553669412 -176800.4013241718 -179549.8746762619
    542400  301.6869668834 -176743.1381432129 -179504.8010512743
    542500  306.3439462389 -176756.1541021679 -179560.4473143581
    542600  301.2421132765 -176847.4787233482 -179605.0694113923
    542700  300.7271956350 -176887.3062350059 -179640.1833321188
    542800  291.5732722444 -176875.4565204971 -179544.5379835051
    542900  298.4657821024 -176796.3169849773 -179528.4929495968
    543000  300.1703092881 -176791.2956540865 -179539.0749758981
    543100  302.2478945825 -176819.5355026918 -179586.3331808652
    543200  293.5353796200 -176851.5111559721 -179538.5538826591
    543300  299.9294988381 -176844.5552262434 -179590.1301529016
    543400  301.8241183395 -176826.6175122873 -179589.5359140587
    543500  300.2599302770 -176835.8255785118 -179584.4252969199
    543600  304.5421038244 -176872.5654750031 -179660.3644998115
    543700  294.6002831147 -176952.3448748325 -179649.1358001658
    543800  298.4481673000 -176931.3895714124 -179663.4042889392
    543900  295.7567918931 -176899.2212438366 -179606.5989287804
    544000  304.0224763635 -176796.3707023536 -179579.4130222254
    544100  305.8872670370 -176768.9076730948 -179569.0204129703
    544200  302.5477432904 -176808.0859939742 -179577.6285075090
    544300  297.3938472180 -176851.7648212765 -179574.1282214335
    544400  295.5390112166 -176913.0931286037 -179618.4772344987
    544500  296.2306532412 -176949.0362177042 -179660.7516614918
    544600  304.9075376787 -176826.6624024890 -179617.8066335259
    544700  304.6023056602 -176773.0454072861 -179561.3955237725
    544800  298.9162141192 -176746.1785689546 -179482.4778187342
    544900  302.1630370878 -176778.7827060573 -179544.8035929831
    545000  300.0039880899 -176905.1337706789 -179651.3905769889
    545100  299.8031754060 -176893.9963515860 -179638.4149049994
    545200  297.7995648856 -176837.3866930068 -179563.4640601457
    545300  296.6081542738 -176818.8792961418 -179534.0504099249
    545400  298.5990968175 -176858.6461329007 -179592.0424694433
    545500  301.0253697549 -176934.6154020720 -179690.2220052533
    545600  295.1169502629 -176975.9798719716 -179677.5004033390
    545700  294.1132054236 -176954.8952175747 -179647.2274007659
    545800  306.9382715674 -176829.5886924191 -179639.3223988804
    545900  303.8678590790 -176810.4428278271 -179592.0697706139
    546000  298.7899871631 -176812.3663893490 -179547.5101490309
    546100  299.7610714902 -176827.3542132936 -179571.3873446130
    546200  297.3384791228 -176900.8806220919 -179622.7371789586
    546300  294.4833566031 -176958.7898972580 -179654.5104693925
    546400  294.3568501549 -176937.1102744508 -179631.6727979981
    546500  297.1089355589 -176834.2390078418 -179553.9943073931
    546600  304.3269308673 -176806.6932625597 -179592.5225795592
    546700  291.3780896276 -176836.2015735561 -179503.4963216831
    546800  301.4275988625 -176855.9631096779 -179615.2517453263
    546900  302.9642630657 -176867.7668477171 -179641.1222114580
    547000  292.8477868587 -176857.9386972695 -179538.6871532951
    547100  305.3867473078 -176771.0547204392 -179566.5856688466
    547200  299.5614290609 -176772.5588072018 -179514.7643982152
    547300  303.9953087369 -176812.0842330503 -179594.8778586292
    547400  293.3786056501 -176911.8875882610 -179597.4951954197
    547500  299.7119374442 -176862.5568390935 -179606.1401940318
    547600  302.4371655751 -176841.0124500135 -179609.5427276598
    547700  298.1735939926 -176858.7269679829 -179588.2282228747
    547800  295.6412149102 -176916.9155221106 -179623.2352075324
    547900  293.2247832802 -176969.0933341240 -179653.2928409006
    548000  301.0251718792 -176927.0517652199 -179682.6565570334
    548100  299.1540476567 -176838.1650796863 -179576.6414737605
    548200  301.9057110518 -176787.2979622854 -179550.9632692655
    548300  301.9961217457 -176816.7010477024 -179581.1939802925
    548400  298.8170030240 -176879.4318883396 -179614.8229530405
    548500  301.2282940401 -176907.5704655896 -179665.0346514082
    548600  299.0011609140 -176888.0788266638 -179625.1556851505
    548700  304.3084070908 -176765.9749726666 -179551.6347217631
    548800  302.9677444007 -176732.4119288432 -179505.7991609599
    548900  301.2882082066 -176807.4100936460 -179565.4227377993
    549000  302.3173886468 -176869.6324892447 -179637.0663207853
    549100  295.8713160076 -176886.8662429811 -179595.2922894183
    549200  297.6986423793 -176830.2716043057 -179555.4251199927
    549300  304.1834799794 -176755.1015205820 -179539.6176784476
    549400  297.3556389527 -176775.6386128369 -179497.6522519480
    549500  301.2101039057 -176797.9738262855 -179555.2714983835
    549600  302.4338302944 -176795.8396372517 -179564.3393835136
    549700  297.0563233039 -176845.6930017979 -179564.9666852075
    549800  302.3213214351 -176855.7634738577 -179623.2333064086
    549900  297.6250058130 -176873.5479099124 -179598.0273514887
    550000  290.6494232353 -176914.4077653060 -179575.0322519740
    550100  295.9675431597 -176918.7979682067 -179628.1048845056
    550200  296.9134768825 -176894.8559412082 -179612.8219988105
    550300  307.9711202925 -176823.9172486387 -179643.1057222151
    550400  298.3048849173 -176805.0156040262 -179535.7187049270
    550500  297.8900143588 -176841.2691050233 -179568.1744527597
    550600  292.1614140712 -176924.8537471450 -179599.3191002308
    550700  300.2337766170 -176894.8485860042 -179643.2088920395
    550800  299.5721647007 -176849.0098730051 -179591.3137387919
    550900  299.5621707562 -176808.1658127556 -179550.3781932980
    551000  300.4264783713 -176731.5837536308 -179481.7080645641
    551100  305.5319655946 -176715.5117372299 -179512.3720236599
    551200  307.4397329521 -176823.5635336408 -179637.8876515477
    551300  294.3347537659 -176872.7206106966 -179567.0808624037
    551400  300.2533144011 -176819.6385813463 -179568.1777375793
    551500  301.4246531023 -176775.5712113534 -179534.8328813138
    551600  302.4312860954 -176781.7468588613 -179550.2233153531
    551700  298.0720056359 -176898.8793273118 -179627.4506355125
    551800  291.4903562983 -176903.6014973951 -179571.9239422221
    551900  302.6340261600 -176837.4198322622 -179607.7521850232
    552000  298.0398775957 -176836.5911556604 -179564.8683616077
    552100  298.2995264986 -176852.8926266966 -179583.5466762694
    552200  290.7878932616 -176896.1220602618 -179558.0141109201
    552300  297.8270836682 -176878.9459014686 -179605.2751774047
    552400  303.6791620843 -176788.1206109554 -179568.0202086857
    552500  301.9331221080 -176755.0787969345 -179518.9950265778
    552600  299.9052081173 -176764.9390495252 -179510.2916172821
    552700  300.8018605169 -176796.6946184622 -179550.2552029552
    552800  297.0374227823 -176899.6845760302 -179618.7852427861
    552900  293.0431190046 -176888.3851732209 -179570.9217129265
    553000  301.8665818879 -176816.2606486410 -179579.5677646076
    553100  298.0564647322 -176798.5537711880 -179526.9828169051
    553200  295.8862358452 -176823.4011632558 -179531.9637868955
    553300  303.8056999119 -176833.6568730089 -179614.7148065742
    553400  292.2629956055 -176870.4291609607 -179545.8243982854
    553500  301.9030764328 -176852.2011923535 -179615.8423818532
    553600  304.4789412889 -176829.9129068486 -179617.1337375334
    553700  301.4291342167 -176797.1532635489 -179556.4559539337
    553800  301.0551959748 -176812.6575381814 -179568.5371725983
    553900  294.3545381710 -176893.0461826623 -179587.5875421523
    554000  295.0080754889 -176900.2335535555 -179600.7574378749
    554100  302.3683481080 -176820.5354717471 -179588.4357896435
    554200  305.3220259695 -176785.6845738281 -179580.6230587247
    554300  300.7574536312 -176801.7001490336 -179554.8542298909
    554400  300.1694192933 -176892.1717929597 -179639.9429676988
    554500  295.6221924697 -176932.6360729304 -179638.7816256449
    554600  299.3516660634 -176910.4112843526 -179650.6966906932
    554700  300.6935744677 -176856.0198911680 -179608.5892178399
    554800  305.1982383925 -176810.8831229143 -179604.6884479555
    554900  296.5015073129 -176836.5230626855 -179550.7179229723
    555000  297.5483950914 -176830.7138249168 -179554.4919667641
    555100  307.5010329927 -176762.8205821658 -179577.7058447929
    555200  308.0225245702 -176703.3160819042 -179522.9751137177
    555300  309.8779502216 -176785.4984596457 -179622.1421834166
    555400  294.7684890685 -176856.2613998372 -179554.5920938528
    555500  301.3342858731 -176864.8184463578 -179623.2528885877
    555600  301.8102811752 -176865.9444625760 -179628.7361980091
    555700  294.9497019416 -176859.4401202153 -179559.4296491325
    555800  306.3691351512 -176816.9841587505 -179621.5079519479
    555900  297.7684488740 -176808.8262845151 -179534.6188135778
    556000  307.1979111190 -176800.3262044153 -179612.4366688996
    556100  296.1953002726 -176880.3366323508 -179591.7284526716
    556200  289.9544668387 -176909.6637815992 -179563.9265903895
    556300  300.4877764913 -176851.1928863666 -179601.8783244380
    556400  308.7833607813 -176801.8326113005 -179628.4563892713
    556500  301.0697459831 -176819.4740606578 -179575.4868868348
    556600  295.6288376716 -176823.6328660669 -179529.8392494090
    556700  300.3223607888 -176778.9509959276 -179528.1222074656
    556800  309.7447817902 -176707.6853582452 -179543.1100491839
    556900  300.8628447033 -176762.2735677145 -179516.3924055767
    557000  302.0027667320 -176846.9233426494 -179611.4771038930
    557100  298.4955747222 -176891.2205103939 -179623.6691986715
    557200  303.3088465290 -176921.0968637099 -179697.6065677893
    557300  296.8465157429 -176933.3371499768 -179650.6902407761
    557400  302.1742149253 -176843.6128991613 -179609.7361087674
    557500  301.9308669706 -176812.8272477210 -179576.7228336843
    557600  306.0539723347 -176858.2562663429 -179659.8950377929
    557700  296.5063691292 -176915.1358932336 -179629.3752589157
    557800  301.0542054591 -176895.3241077857 -179651.1946749548
    557900  294.6872193427 -176896.2399436698 -179593.8266891159
    558000  300.0264381368 -176866.1476916558 -179612.6100072143
    558100  301.7999278770 -176812.6071087609 -179575.3040694014
    558200  306.1959253022 -176783.8556792013 -179586.7938977208
    558300  294.4964707617 -176868.2852475246 -179564.1258675538
    558400  295.1396178726 -176968.1316311151 -179669.8596633149
    558500  295.3324871250 -176921.1916957873 -179624.6852661744
    558600  303.0723703741 -176831.8775563211 -179606.2225416778
    558700  302.2325060664 -176821.2998583192 -179587.9566689757
    558800  292.6124550904 -176851.6768325282 -179530.2710456236
    558900  297.9625739920 -176831.9256020874 -179559.4951656159
    559000  302.2858125486 -176804.5523001742 -179571.6970819756
    559100  304.1894533582 -176779.4115470512 -179563.9823856304
    559200  299.2898023036 -176795.2895834849 -179535.0086847824
    559300  300.8803643540 -176853.1743903837 -179607.4536043139
    559400  295.6653975289 -176892.2258135944 -179598.7668683445
    559500  295.9362890125 -176990.5203238326 -179699.5411375531
    559600  294.2294704051 -177020.5515782967 -179713.9480589953
    559700  300.3415085659 -176952.8926954913 -179702.2391870760
    559800  297.3909340551 -176895.8904533349 -179618.2271862020
    559900  300.9865707569 -176850.8459128440 -179606.0973473727
    560000  301.8476908361 -176806.7266386168 -179569.8608246167
    560100  301.2856589632 -176791.5981012330 -179549.5874094392
    560200  300.0943194652 -176863.7591336186 -179610.8428394502
    560300  294.3794008338 -176947.2350779421 -179642.0040319302
    560400  297.2770482159 -176920.1253012884 -179641.4195154768
    560500  297.4352304752 -176855.0538487360 -179577.7960740297
    560600  302.2955347127 -176774.5532254003 -179541.7870045495
    560700  299.8941548441 -176784.8841609402 -179530.1355462862
    560800  302.1065981809 -176816.7047919339 -179582.2090332863
    560900  301.5419127134 -176869.5658705538 -179629.9009429282
    561000  300.4837471965 -176901.0812281753 -179651.7297818092
    561100  294.3612712547 -176920.8314248394 -179615.4344194339
    561200  297.5192856745 -176932.7988564014 -179656.3105286771
    561300  301.2207838456 -176851.9119979672 -179609.3074349571
    561400  303.9370652839 -176798.6257641958 -179580.8862252658
    561500  302.0172870054 -176811.9462752169 -179576.6329560260
    561600  294.3822888605 -176860.1767904984 -179554.9721816784
    561700  299.1039806905 -176891.9488869300 -179629.9669646079
    561800  302.6918226163 -176851.6539060616 -179622.5153314947
    561900  303.4376429319 -176794.3744895855 -179572.0632046520
    562000  301.1902683764 -176764.0676586590 -179521.1837549793
    562100  303.2400775990 -176790.8266414758 -179566.7068301169
    562200  296.3035318641 -176885.2567270266 -179597.6393066591
    562300  296.9698014564 -176899.3603794835 -179617.8420360462
    562400  299.2426891862 -176842.1188895974 -179581.4067142308
    562500  302.5841660295 -176792.2339867874 -179562.1099165406
    562600  305.1367439130 -176809.7839066372 -179603.0263070519
    562700  304.2645639514 -176848.6682029351 -179633.9266089669
    562800  295.8650215088 -176872.3668892712 -179580.7353154409
    562900  305.4745859741 -176833.3011262392 -179629.6361557409
    563000  312.4505083447 -176721.5518455318 -179581.7449404301
    563100  299.8797456069 -176759.3487132210 -179504.4681954347
    563200  300.5410655163 -176802.7533927151 -179553.9266421270
    563300  302.5233112411 -176829.3520762081 -179598.6709371107
    563400  298.6128009844 -176880.3592146646 -179613.8810000776
    563500  288.8489140833 -176976.4198187136 -179620.5623227746
    563600  299.1815849440 -176938.8761792611 -179677.6046515270
    563700  298.5409122705 -176893.2502899359 -179626.1140011982
    563800  296.5567669993 -176875.3518305266 -179590.0525417214
    563900  301.5512478512 -176828.0288827239 -179588.4494095818
    564000  306.3476355701 -176774.2227508800 -179578.5497354575
    564100  299.2495948757 -176791.6139759549 -179530.9650157373
    564200  303.1892163204 -176909.7676784352 -179685.1822794912
    564300  291.7809443601 -176958.0296415953 -179629.0121492018
    564400  297.3069287446 -176917.8224435582 -179639.3901861289
    564500  303.6349559763 -176854.0344119599 -179633.5293439862
    564600  301.6139971790 -176816.0274238704 -179577.0223623210
    564700  304.6492496310 -176770.0513582496 -179558.8312030216
    564800  301.4282776686 -176728.9378791706 -179488.2327286567
    564900  310.4103789994 -176699.4468539653 -179540.9644667939
    565000  298.9006591885 -176783.2430963655 -179519.3999552564
    565100  296.1907423357 -176832.7226741239 -179544.0727707816
    565200  302.3062191460 -176835.8454122574 -179603.1769974317
    565300  300.9867081125 -176816.6047871042 -179571.8574789952
    565400  302.4445932566 -176754.8698561365 -179523.4681272819
    565500  298.8175876364 -176758.8162061166 -179494.2126223990
    565600  302.3067624516 -176827.5050795969 -179594.8416382276
    565700  297.5621082727 -176916.2741551510 -179640.1778283881
    565800  299.1413129964 -176901.2853698021 -179639.6451899343
    565900  301.9876264475 -176852.7085902435 -179617.1237562987
    566000  303.9052145130 -176828.0694646417 -179610.0383615990
    566100  298.0946184022 -176868.6620256225 -179597.4403326163
    566200  294.9800707942 -176948.5652923548 -179648.8328198040
    566300  298.1455573195 -176918.2588720201 -179647.5034773099
    566400  302.0192958638 -176830.3393357871 -179595.0444058220
    566500  303.0741760029 -176801.8682356656 -179576.2297498712
    566600  298.6739610629 -176825.0168910825 -179559.0985399925
    566700  294.5046022684 -176868.5310821921 -179564.4461385835
    566800  294.5172836062 -176874.6239351038 -179570.6550773196
    566900  299.0947424115 -176833.2671057928 -179571.2006156401
    567000  299.9922278450 -176798.7797951472 -179544.9289473796
    567100  304.6559988996 -176803.1553068070 -179591.9969348404
    567200  296.8449696007 -176885.5007425167 -179602.8396798256
    567300  299.8326316157 -176923.4169548138 -179668.1051523642
    567400  297.9564985809 -176882.9787135967 -179610.4926624011
    567500  296.7577203170 -176825.9818417036 -179542.5220931666
    567600  308.1450147559 -176797.9031284942 -179618.6834437554
    567700  296.9340042930 -176841.0939409643 -179559.2479078710
    567800  299.9868545472 -176862.6690747119 -179608.7690394126
    567900  286.8776169824 -176919.5002225990 -179545.5973396139
    568000  300.5834115582 -176853.3145208830 -179604.8754088272
    568100  300.5671980841 -176783.7873353145 -179535.1998040200
    568200  307.3072315045 -176756.4551990611 -179569.5663897519
    568300  305.6560782189 -176794.4126680919 -179592.4090898834
    568400  293.3910144065 -176891.7425670649 -179577.4637648191
    568500  299.1466587874 -176861.1792666145 -179599.5880224796
    568600  303.0735218250 -176832.8479309096 -179607.2034567260
    568700  297.1473810438 -176851.2495320261 -179571.3567641480
    568800  301.1735627078 -176858.6187284635 -179615.5818999630
    568900  297.2971928409 -176897.2343923361 -179618.7130117848
    569000  302.5332797242 -176935.7321046106 -179705.1422176814
    569100  296.2699233900 -176962.4782191741 -179674.5531445607
    569200  301.5283377553 -176907.6525940533 -179667.8634003433
    569300  300.9021532423 -176835.3135657832 -179589.7922366710
    569400  303.7981496108 -176859.8216970045 -179640.8105146028
    569500  296.3394991652 -176927.4515190950 -179640.1633458354
    569600  302.3736280370 -176941.1418610450 -179709.0905117689
    569700  293.5297377005 -176931.1334451916 -179618.1245253660
    569800  304.4457076455 -176879.2612885314 -179666.1778961958
    569900  300.9886722757 -176886.2330040890 -179641.5036760627
    570000  291.8785278502 -176993.2172408975 -179665.0930343753
    570100  294.4341234257 -177028.4730413530 -179723.7429296498
    570200  294.4147160623 -176966.4799226797 -179661.5721546591
    570300  296.9740942348 -176912.1833040327 -179630.7042569794
    570400  300.2563723582 -176899.2054957311 -179647.7726447105
    570500  301.4360202392 -176935.2175507376 -179694.5832762381
    570600  298.0492901794 -176960.4346034052 -179688.7979727805
    570700  302.8512255645 -176922.3049169566 -179694.6255277630
    570800  304.4361770479 -176854.0471123087 -179640.8764762375
    570900  301.3275855889 -176851.9502448828 -179610.3233522581
    571000  300.6813825282 -176867.4488235499 -179619.9065443833
    571100  307.4707294037 -176869.7568911305 -179684.3647526529
    571200  298.3087220545 -176937.8703200080 -179668.6085463217
    571300  294.8526943559 -176981.6740536506 -179680.7755685647
    571400  295.0635350958 -176935.8107801912 -179636.8423455048
    571500  305.1245325673 -176853.2243764772 -179646.3549934072
    571600  301.8572992676 -176866.8957274367 -179630.1178696691
    571700  305.2581111562 -176889.0487490490 -179683.4021534205
    571800  293.8425067044 -176948.9722772009 -179638.8264659996
    571900  296.9385991154 -176935.9459023377 -179654.1419305594
    572000  311.5646794026 -176810.2750604441 -179662.3592172681
    572100  303.2023088118 -176856.4964574283 -179632.0309080365
    572200  301.6971954010 -176896.0521766342 -179657.8087172385
    572300  298.2754663051 -176908.2082200326 -179638.6420209663
    572400  293.8345524051 -176990.4985755447 -179680.2799501498
    572500  285.3745199723 -177012.0571814368 -179624.3948467162
    572600  298.3514810270 -176954.5972916686 -179685.7269365097
    572700  300.4991203513 -176931.7192134864 -179682.5084940195
    572800  304.7101163513 -176859.7990447793 -179649.1360676274
    572900  304.2101973937 -176814.4628243337 -179599.2235552178
    573000  302.4748691244 -176819.7976343705 -179588.6730528583
    573100  296.2664434916 -176923.5854990998 -179635.6285692617
    573200  290.1396545934 -176974.1614196204 -179630.1194496473
    573300  301.0034731308 -176927.0230199638 -179682.4291799669
    573400  302.0706831415 -176916.9333695121 -179682.1088421644
    573500  300.9694259575 -176903.9593746129 -179659.0538644875
    573600  307.5388347499 -176837.5779333443 -179652.8092358139
    573700  305.7997017990 -176810.0952532212 -179609.4064149824
    573800  299.2577978285 -176900.8355371575 -179640.2616673244
    573900  297.7184579228 -176938.9342533502 -179664.2691618637
    574000  300.9471901424 -176927.7121534040 -179682.6030951230
    574100  299.4745749926 -176937.1634712791 -179678.5739942747
    574200  292.1483063376 -176995.6246025231 -179669.9699665292
    574300  297.1287505549 -176994.9770418555 -179714.9137292212
    574400  300.4936669765 -176905.3466495884 -179656.0860095597
    574500  298.5841607424 -176847.0285991939 -179580.2882098940
    574600  310.0225766105 -176823.9085804392 -179661.8762239596
    574700  304.0587019295 -176881.9169882487 -179665.2909194024
    574800  295.3349971251 -176968.6997509045 -179672.2162980019
    574900  292.2738789692 -176939.9844594696 -179615.4793238420
    575000  302.9769577702 -176887.0498883227 -179660.5214602480
    575100  297.8032233303 -176890.8527615556 -179616.9636183448
    575200  297.4424754644 -176945.6522055693 -179668.4607519846
    575300  293.0742013520 -177008.8134934081 -179691.6345630249
    575400  298.8600501606 -176959.1224818270 -179694.9076029289
    575500  298.8813357265 -176912.6844437575 -179648.6644143697
    575600  300.4997258774 -176911.9166999020 -179662.7115234618
    575700  301.4199297158 -176919.9886720018 -179679.2071037627
    575800  300.4982618170 -176917.6390003645 -179668.4204218163
    575900  301.3128032437 -176879.8501324132 -179638.0879212001
    576000  300.7126617023 -176813.3183404809 -179566.0623929902
    576100  306.6771599706 -176805.1599687085 -179612.5034419447
    576200  290.7361446703 -176892.9022024017 -179554.3205429536
    576300  300.9593026540 -176879.7584913910 -179634.7603118603
    576400  299.6493328366 -176881.4488027908 -179624.4590709142
    576500  303.4917708008 -176887.2067905789 -179665.3909958203
    576600  302.3055842549 -176868.0034901387 -179635.3292634771
    576700  298.8626280938 -176859.5400886315 -179595.3488083089
    576800  299.5374482397 -176942.8268662397 -179684.8129351934
    576900  298.5352376074 -176967.2148798960 -179700.0266449078
    577000  293.0807500723 -176934.8058120817 -179617.6868291279
    577100  306.5221012177 -176829.8869521345 -179635.8110070546
    577200  297.9298524591 -176834.0834003210 -179561.3534287227
    577300  294.4860687678 -176890.2857454370 -179586.0311449108
    577400  295.4069234686 -176945.8212137422 -179649.9961794550
    577500  299.7203501839 -176944.9666015622 -179688.6269672887
    577600  295.2016181574 -176853.1235694030 -179555.4191564056
    577700  302.9445620511 -176792.5798362162 -179565.7548555364
    577800  296.2696916428 -176826.6193599353 -179538.6921638923
    577900  297.2098630758 -176870.7682872212 -179591.4474840912
    578000  303.8204426833 -176958.5246181009 -179739.7175079934
    578100  290.7247779111 -177020.2115558126 -179681.5258442814
    578200  295.0444615884 -176966.1677782985 -179667.0247434342
    578300  298.0500204032 -176910.5586700976 -179638.9287239912
    578400  297.5918712402 -176855.1882257700 -179579.3643512251
    578500  305.7505433752 -176799.3697354595 -179598.2308976832
    578600  294.8701302239 -176829.3246973109 -179528.5858213404
    578700  300.1477187068 -176836.0200121654 -179583.5925382674
    578800  298.1227954067 -176914.1043101771 -179643.1405513762
    578900  298.1778891337 -176963.3406198248 -179692.8811927293
    579000  296.1584110531 -176949.4740738064 -179660.5282077158
    579100  303.0352762109 -176861.7783188024 -179635.7837416799
    579200  299.7144585308 -176804.5275716957 -179548.1340048309
    579300  307.4038616146 -176810.3816794821 -179624.3774287384
    579400  298.2831171224 -176870.6511533349 -179601.1549903683
    579500  305.5309890449 -176899.1685103092 -179696.0198573377
    579600  298.1340285387 -176905.6306569629 -179634.7697270131
    579700  294.6595412773 -176875.3834661735 -179572.7168447364
    579800  300.1349984800 -176851.3141364761 -179598.7702207614
    579900  299.3809447673 -176869.0120301961 -179609.5654557734
    580000  292.5719952482 -176894.4967118293 -179572.7205527910
    580100  301.3592471548 -176852.8230868977 -179611.4860263894
    580200  300.7572315838 -176754.4191765202 -179507.5712247405
    580300  301.9025662232 -176721.7404470395 -179485.3769660458
    580400  305.4920651605 -176765.4209731745 -179561.9160083318
    580500  304.7125802429 -176850.8283371343 -179640.1879146130
    580600  297.7139815189 -176876.3154283251 -179601.6093595338
    580700  302.1842140435 -176854.2359790886 -179620.4507212994
    580800  301.7050400572 -176822.8236248243 -179584.6519759420
    580900  309.9702205678 -176755.1800049389 -179592.6683777024
    581000  302.0218837346 -176789.6075104678 -179554.3362700474
    581100  303.6392016182 -176885.5528869822 -179665.0866839015
    581200  298.2579256320 -176921.0042050688 -179651.2774374937
    581300  300.5772627043 -176952.4322790082 -179703.9368799283
    581400  288.4855178593 -176967.4106297069 -179608.2265801453
    581500  305.5335971194 -176850.0628038248 -179646.9380253434
    581600  298.4417233498 -176846.1576796505 -179578.1134088211
    581700  301.1277981168 -176865.0795080652 -179621.6237474027
    581800  296.7911815675 -176919.4273407341 -179636.2738987478
    581900  297.4986327536 -176977.7471775789 -179701.0697916193
    582000  295.1928098017 -176996.3904799294 -179698.6054346479
    582100  303.3202271477 -176897.3648082714 -179673.9786913048
    582200  299.1596707899 -176844.9666727849 -179583.4945414005
    582300  300.4070601566 -176817.9288099788 -179567.8753652604
    582400  300.8611567586 -176846.7556006821 -179600.8589869847
    582500  300.5744716509 -176886.6029163666 -179638.0819677951
    582600  287.7895309773 -176985.4873715887 -179619.9322110158
    582700  289.1365820481 -177019.0118769320 -179665.7877130079
    582800  303.4912415451 -176931.3498929793 -179709.5292533776
    582900  302.8918234783 -176904.0733443577 -179676.7655912143
    583000  297.4946014679 -176889.6999942437 -179612.9857056215
    583100  306.3225060689 -176810.8149309618 -179614.9118783851
    583200  296.8833595029 -176784.2601191216 -179501.9504801934
    583300  311.4688962690 -176754.9694615435 -179606.1768130810
    583400  303.5578511885 -176842.6030096692 -179621.3921192507
    583500  297.7410657541 -176910.1722965749 -179635.7141587054
    583600  298.7400174427 -176914.4846211753 -179649.1709546559
    583700  297.1748693370 -176852.3130497735 -179572.6719115907
    583800  303.0433075669 -176774.8683702330 -179548.9473126861
    583900  303.7087703786 -176793.0436660110 -179573.2143000700
    584000  303.0532975377 -176792.8570271294 -179567.0274184513
    584100  305.5940858235 -176835.0911172287 -179632.5200564379
    584200  292.5568186148 -176925.2034138242 -179603.2883268574
    584300  299.5646603825 -176917.0041048812 -179659.2392756306
    584400  305.8409097234 -176859.9905754100 -179659.6789572995
    584500  299.9579522777 -176876.6180996800 -179622.4534910498
    584600  292.7323741035 -176958.1043010745 -179637.7962609298
    584700  295.8313578656 -177028.9876882976 -179737.0479551994
    584800  298.6467624700 -177017.6018368907 -179751.4345080414
    584900  305.5721025558 -176971.1577393042 -179768.3854421930
    585000  297.6188610658 -176968.1914410475 -179692.6146331926
    585100  308.1685163728 -176904.1174701056 -179725.1129207583
    585200  304.5402626406 -176903.7754945838 -179691.5576650710
    585300  292.4729760218 -176975.5237051204 -179652.8411173841
    585400  292.8719713987 -177012.8921223594 -179693.8619653006
    585500  306.6828947389 -176894.9251342874 -179702.3211039804
    585600  294.4789760734 -176869.0742964083 -179564.7547688772
    585700  302.9378482371 -176823.5744715595 -179596.6880321721
    585800  295.6124513778 -176844.2665306419 -179550.3229127422
    585900  298.3332864845 -176929.1709700609 -179660.1340608291
    586000  292.0640484157 -177010.2458933361 -179683.8199546240
    586100  290.5962056277 -177067.5191237408 -179727.6564528274
    586200  295.3265032743 -177055.9229568235 -179759.3617506362
    586300  303.1900344632 -176961.5872576271 -179737.0093480177
    586400  299.2268329357 -176919.9737604689 -179659.1164359119
    586500  302.3165296121 -176858.2449478523 -179625.6709157313
    586600  307.4134780506 -176837.7787055555 -179651.8624843179
    586700  296.9537150042 -176917.6105853560 -179635.9449854472
    586800  295.8506003666 -176986.2312681928 -179694.4676822504
    586900  295.6300816156 -176970.1618278094 -179676.3795982990
    587000  303.5401122145 -176923.0590617870 -179701.6857876003
    587100  301.6565803068 -176830.3918321959 -179591.7765794793
    587200  304.5046544304 -176759.1531194288 -179546.6093299509
    587300  302.9661444968 -176787.6570319101 -179561.0296183990
    587400  304.6013350849 -176840.1020321971 -179628.4432639715
    587500  295.6831313314 -176897.6250828289 -179604.3284740066
    587600  301.0244803733 -176899.3892003471 -179654.9876620694
    587700  298.7169487266 -176950.6290005892 -179685.1041614814
    587800  288.0903551610 -177027.3415374132 -179664.5401417728
    587900  293.1260708190 -176958.6764469415 -179641.9723331689
    588000  297.6898170759 -176903.9088212864 -179628.9815495488
    588100  297.3048350369 -176891.8801577363 -179613.4287343643
    588200  301.1168074606 -176916.5644889189 -179673.0081190455
    588300  296.6731487475 -176954.9155166996 -179670.6815942927
    588400  303.9967477316 -176896.6197152383 -179679.4265134730
    588500  306.4612653343 -176806.4108754759 -179611.7780346034
    588600  299.7867549261 -176787.2728090616 -179531.5410482908
    588700  305.4718634420 -176810.7002363364 -179607.0103435950
    588800  299.2175687009 -176858.2902630832 -179597.3481330940
    588900  305.2604755172 -176875.4546015000 -179669.8296493921
    589000  293.7388853372 -176943.4467679341 -179632.3523997267
    589100  292.5830699049 -176923.5086523085 -179601.8338714275
    589200  301.4187418403 -176858.7662576520 -179617.9738155207
    589300  299.9851997142 -176871.7640485315 -179617.8488647785
    589400  295.6433406208 -176998.5747929237 -179704.9139372448
    589500  296.6721426685 -177001.7898941266 -179717.5467620043
    589600  295.9174498557 -176956.2498493898 -179665.0982081940
    589700  306.0571481090 -176888.0080697281 -179689.6759124306
    589800  297.7614684567 -176879.2068155711 -179604.9354454218
    589900  306.1033492472 -176854.0049295160 -179656.0957005639
    590000  305.0173620527 -176884.8598051469 -179677.0093759353
    590100  298.9006228315 -176973.6818080131 -179709.8383340896
    590200  298.5343531302 -176973.8482281817 -179706.6518966300
    590300  300.4876485651 -176917.8213055991 -179668.5055726251
    590400  303.0343614979 -176852.5874629856 -179626.5845125182
    590500  296.3254742168 -176832.8646092785 -179545.4480506930
    590600  303.9796876257 -176803.5130662780 -179586.1636951486
    590700  308.2602653756 -176836.6740595657 -179658.5093867981
    590800  296.7854618491 -176914.9906432612 -179631.7848425861
    590900  300.1445532161 -176936.3447861318 -179683.8883351180
    591000  292.2816536743 -176967.3327777563 -179642.8988123055
    591100  304.2258304164 -176884.9006201164 -179669.8044567481
    591200  305.0717389019 -176837.8527165317 -179630.5000566769
    591300  297.5842105730 -176878.6037112591 -179602.7097104487
    591400  300.8517219166 -176959.8664254836 -179713.8834446038
    591500  292.2933092078 -177041.1924685697 -179716.8651986609
    591600  296.5608511169 -176990.2336260795 -179704.9717235632
    591700  300.1978522045 -176905.7820224517 -179653.8134739838
    591800  299.3987814314 -176890.1466128449 -179630.8633164522
    591900  299.7916606463 -176866.9263622545 -179611.2395087788
    592000  304.5783331379 -176822.9689447130 -179611.0996151086
    592100  303.5869834735 -176793.7772890094 -179572.8330774989
    592200  302.0266015322 -176893.7136277359 -179658.4855743542
    592300  294.0756134616 -176960.7843417154 -179652.7724055424
    592400  301.4399598528 -176913.5607277927 -179672.9625167834
    592500  303.4111180351 -176890.0708046131 -179667.5167089796
    592600  304.1746899761 -176908.8307059613 -179693.2663995423
    592700  294.6907037462 -177001.1329453880 -179698.7515872994
    592800  292.6480574804 -176973.7339873043 -179652.6541070860
    592900  305.9513008843 -176887.3315537031 -179688.0304637487
    593000  300.2091843336 -176888.0943854837 -179636.2295720927
    593100  300.5421676328 -176890.5083020644 -179641.6916403254
    593200  294.3733861192 -176925.6460459002 -179620.3599407834
    593300  294.1661844253 -176947.3947161384 -179640.2118726955
    593400  300.3020052951 -176885.9537230232 -179634.9385989940
    593500  304.4352474106 -176815.0312429907 -179601.8520969570
    593600  301.5993773331 -176803.8725133461 -179564.7336207376
    593700  298.0743149226 -176882.7242109279 -179611.3166584953
    593800  293.7855543134 -176930.9302653769 -179620.2631081354
    593900  300.9264275283 -176893.5495551474 -179648.2504344915
    594000  305.4639236767 -176851.1688151383 -179647.4062412486
    594100  308.5463374849 -176836.4704533511 -179660.9245040286
    594200  296.6595984533 -176956.5837553540 -179672.2257926370
    594300  296.5882131770 -176970.5288673695 -179685.5174390032
    594400  306.2439459402 -176897.8855618107 -179701.2633645001
    594500  298.2228929954 -176856.6506432476 -179586.6031845473
    594600  304.3623968685 -176816.4976144816 -179602.6515896565
    594700  306.4004841467 -176833.0986770522 -179637.9094410754
    594800  290.6417173829 -176953.1582507824 -179613.7121975557
    594900  297.0283477015 -176968.4894954602 -179687.5070883124
    595000  298.1362544557 -176935.5172320775 -179664.6766783219
    595100  301.2540553984 -176872.5358076307 -179630.2358146666
    595200  303.9658085993 -176831.4398717163 -179613.9634510397
    595300  298.7091971396 -176818.4462405292 -179552.8504428700
    595400  300.7759343958 -176839.7635370212 -179593.0867920476
    595500  301.2135071996 -176841.0228044203 -179598.3516305011
    595600  299.7991500204 -176839.0433345329 -179583.4250392942
    595700  296.8766524890 -176857.2860534879 -179574.9150181003
    595800  293.4764203754 -176867.4569359873 -179553.9599457603
    595900  311.1083390516 -176842.4225500459 -179690.3293364186
    596000  296.0058489788 -176875.1021237431 -179584.7596941020
    596100  301.7393214346 -176885.9790760078 -179648.1212411739
    596200  298.3956962951 -176951.1160878716 -179682.6504822690
    596300  298.7664404876 -176979.4325279921 -179714.3607398136
    596400  308.5208602623 -176920.5404504855 -179744.7612809434
    596500  301.2223661185 -176846.8682482814 -179604.2781695045
    596600  309.4656512096 -176784.4181546199 -179617.2876653372
    596700  299.0833078953 -176832.4758061262 -179570.3046436378
    596800  297.8852013267 -176902.5632193199 -179629.4245082348
    596900  287.4453680277 -177006.0923261298 -179637.3866746298
    597000  294.9781630540 -176976.8340115062 -179677.0840753719
    597100  300.4057094703 -176925.4816678122 -179675.4158588198
    597200  299.4847001120 -176865.6403224799 -179607.1435315035
    597300  301.0554562667 -176807.4819025744 -179563.3639197205
    597400  300.9162821922 -176813.7016691184 -179568.3096773696
    597500  297.4118652792 -176867.2432198601 -179589.7715585689
    597600  299.8352760888 -176875.5270319659 -179620.2394372022
    597700  299.3464627859 -176931.8722224597 -179672.1099976465
    597800  291.5014508150 -177000.8740704778 -179669.2980752611
    597900  290.2247773877 -176949.7743044859 -179606.5115543315
    598000  301.4864045565 -176865.8055672014 -179625.6325141517
    598100  298.0178097804 -176877.7839865583 -179605.8591822313
    598200  294.7196956122 -176909.4044473914 -179607.2884828063
    598300  295.6201938448 -176913.6347236600 -179619.7619808268
    598400  301.8775172473 -176847.4646168908 -179610.8718358768
    598500  306.9465429332 -176792.6521226756 -179602.4615457788
    598600  299.2117156858 -176813.6825685451 -179552.6868596598
    598700  302.3570617194 -176898.8478695411 -179666.6448710730
    598800  293.5329270897 -176977.6246965537 -179664.6449726131
    598900  298.1083413743 -176953.2671203659 -179682.1710483752
    599000  292.7178894927 -176912.8378170233 -179592.3971837708
    599100  301.0131764820 -176822.2726532666 -179577.7676384027
    599200  297.4091532790 -176802.8659787595 -179525.3694916344
    599300  303.5986015788 -176819.1812846308 -179598.3434260424
    599400  300.2877983463 -176862.2458984785 -179611.1007230790
    599500  300.8900003028 -176892.3766520488 -179646.7440741059
[truncated: 261,734 more chars]
