# Supplementary material for: Finite-Temperature Evolution of Frenkel Defects in Hybrid Perovskites: Healing and Lead-Methylammonium Antisite Pairs
Source: ACS Appl Mater Interfaces. 2026 Apr 9;18(15):22071–80. doi: 10.1021/acsami.6c02743 (PMC13107386; doi:10.1021/acsami.6c02743)
Supplement: Supplementary file 2 [file am6c02743_si_002.zip › supporting/fig1-3/iodine/healing/HILLS]

#! FIELDS time d_iod sigma_d_iod height biasf
#! SET multivariate false
#! SET kerneltype stretched-gaussian
                 250500     0.7368064328520133                    0.2                      2                     -1
                 251000     0.8023393014468667                    0.2                      2                     -1
                 251500     0.4918534089985816                    0.2                      2                     -1
                 252000     0.3362044153372314                    0.2                      2                     -1
                 252500    0.05603500540576813                    0.2                      2                     -1
                 253000     0.9777846540114008                    0.2                      2                     -1
                 253500       1.27981401560061                    0.2                      2                     -1
                 254000      0.873556128855224                    0.2                      2                     -1
                 254500       1.22597186529035                    0.2                      2                     -1
                 255000     0.6404742376301733                    0.2                      2                     -1
                 255500     0.2987628314218359                    0.2                      2                     -1
                 256000    0.04691507823263125                    0.2                      2                     -1
                 256500     0.6559728173108703                    0.2                      2                     -1
                 257000     0.2754348179176779                    0.2                      2                     -1
                 257500     0.1625738097644958                    0.2                      2                     -1
                 258000     0.1653552888536635                    0.2                      2                     -1
                 258500     0.7631096200358765                    0.2                      2                     -1
                 259000      1.376996387293162                    0.2                      2                     -1
                 259500      1.120899240793668                    0.2                      2                     -1
                 260000     0.7160870955205553                    0.2                      2                     -1
                 260500    0.06025934985593661                    0.2                      2                     -1
                 261000     0.4737848969359221                    0.2                      2                     -1
                 261500      1.426740428166667                    0.2                      2                     -1
                 262000      1.764656681660316                    0.2                      2                     -1
                 262500       1.05589556884516                    0.2                      2                     -1
                 263000      1.249318349629223                    0.2                      2                     -1
                 263500      1.450032277411879                    0.2                      2                     -1
                 264000      1.781580005318292                    0.2                      2                     -1
                 264500      1.578195948555544                    0.2                      2                     -1
                 265000      1.730108710517668                    0.2                      2                     -1
                 265500     0.4581081229537723                    0.2                      2                     -1
                 266000    0.05788896077550704                    0.2                      2                     -1
                 266500     0.3743867643613385                    0.2                      2                     -1
                 267000     0.9778388534300841                    0.2                      2                     -1
                 267500     0.8908624277931088                    0.2                      2                     -1
                 268000      1.207980146289277                    0.2                      2                     -1
                 268500      1.601061694182065                    0.2                      2                     -1
                 269000      1.962978089695124                    0.2                      2                     -1
                 269500      1.884286844149059                    0.2                      2                     -1
                 270000     0.5712705972395494                    0.2                      2                     -1
                 270500     0.1900090823607233                    0.2                      2                     -1
                 271000      0.790570323458525                    0.2                      2                     -1
                 271500      2.261543880032712                    0.2                      2                     -1
                 272000      1.573859724501438                    0.2                      2                     -1
                 272500      1.300562997394846                    0.2                      2                     -1
                 273000     0.3331173916213795                    0.2                      2                     -1
                 273500     0.0431049926385459                    0.2                      2                     -1
                 274000    0.09146497448562561                    0.2                      2                     -1
                 274500    0.04336818148412355                    0.2                      2                     -1
                 275000    0.08029663780437638                    0.2                      2                     -1
                 275500    0.04297880679889983                    0.2                      2                     -1
                 276000    0.06159078686372848                    0.2                      2                     -1
                 276500     0.8054018163124838                    0.2                      2                     -1
                 277000     0.4893451828445159                    0.2                      2                     -1
                 277500      2.128647566287663                    0.2                      2                     -1
                 278000      2.224550989620996                    0.2                      2                     -1
                 278500      2.039907424145488                    0.2                      2                     -1
                 279000      1.122535218589386                    0.2                      2                     -1
                 279500      1.282124900061038                    0.2                      2                     -1
                 280000     0.9591031523586192                    0.2                      2                     -1
                 280500      1.014869757189315                    0.2                      2                     -1
                 281000      1.736132815369773                    0.2                      2                     -1
                 281500      2.566837811434668                    0.2                      2                     -1
                 282000      2.436324426548443                    0.2                      2                     -1
                 282500      1.235826486214163                    0.2                      2                     -1
                 283000      1.976920546055744                    0.2                      2                     -1
                 283500      1.941923551184041                    0.2                      2                     -1
                 284000      1.599517258631176                    0.2                      2                     -1
                 284500      1.336502672368612                    0.2                      2                     -1
                 285000      1.408012942638916                    0.2                      2                     -1
                 285500      1.594143934378037                    0.2                      2                     -1
                 286000      2.459565025685518                    0.2                      2                     -1
                 286500      2.712779354227791                    0.2                      2                     -1
                 287000      2.694807728692168                    0.2                      2                     -1
                 287500      2.384080129090293                    0.2                      2                     -1
                 288000      1.946602718446747                    0.2                      2                     -1
                 288500      2.064789537636064                    0.2                      2                     -1
                 289000      2.071322102937665                    0.2                      2                     -1
                 289500      2.361836124440556                    0.2                      2                     -1
                 290000      2.824910355149074                    0.2                      2                     -1
                 290500      3.356511650390305                    0.2                      2                     -1
                 291000      2.841990807665537                    0.2                      2                     -1
                 291500       2.99308286423509                    0.2                      2                     -1
                 292000      2.804292611898644                    0.2                      2                     -1
                 292500      1.722275142529021                    0.2                      2                     -1
                 293000     0.4928528066518494                    0.2                      2                     -1
                 293500     0.6257652797222398                    0.2                      2                     -1
                 294000     0.7612674940850497                    0.2                      2                     -1
                 294500     0.4773830093386908                    0.2                      2                     -1
                 295000     0.5537361875825895                    0.2                      2                     -1
                 295500     0.3478637752600046                    0.2                      2                     -1
                 296000     0.5334408253923916                    0.2                      2                     -1
                 296500     0.9056491007742553                    0.2                      2                     -1
                 297000      1.159133448205777                    0.2                      2                     -1
                 297500      1.393824322638329                    0.2                      2                     -1
                 298000      1.447613747362459                    0.2                      2                     -1
                 298500      1.650752703990315                    0.2                      2                     -1
                 299000      2.335510751585714                    0.2                      2                     -1
                 299500      2.924129012690002                    0.2                      2                     -1
                 300000      3.210366866462675                    0.2                      2                     -1
                 300500      3.156076592639832                    0.2                      2                     -1
                 301000      3.085765119705485                    0.2                      2                     -1
                 301500      2.010366822036981                    0.2                      2                     -1
                 302000     0.8003677171279481                    0.2                      2                     -1
                 302500     0.8627126130313685                    0.2                      2                     -1
                 303000      1.026784889612651                    0.2                      2                     -1
                 303500      1.618421265343191                    0.2                      2                     -1
                 304000      2.478185058952101                    0.2                      2                     -1
                 304500      1.846387113250744                    0.2                      2                     -1
                 305000       1.11881003870305                    0.2                      2                     -1
                 305500    0.06171612514705224                    0.2                      2                     -1
                 306000     0.1150953186497633                    0.2                      2                     -1
                 306500     0.4412995347262053                    0.2                      2                     -1
                 307000     0.1358046412257184                    0.2                      2                     -1
                 307500     0.0809610465707737                    0.2                      2                     -1
                 308000    0.09025392101908433                    0.2                      2                     -1
                 308500     0.3927462127342096                    0.2                      2                     -1
                 309000     0.4056147994901406                    0.2                      2                     -1
                 309500     0.9547402902538034                    0.2                      2                     -1
                 310000       1.28602097316708                    0.2                      2                     -1
                 310500      1.899685303104912                    0.2                      2                     -1
                 311000      2.265708774453141                    0.2                      2                     -1
                 311500       2.88377988258849                    0.2                      2                     -1
                 312000      2.530049474886744                    0.2                      2                     -1
                 312500      2.380529098241188                    0.2                      2                     -1
                 313000      2.476323239054911                    0.2                      2                     -1
                 313500      1.979843735285633                    0.2                      2                     -1
                 314000      1.535427514667177                    0.2                      2                     -1
                 314500      1.571217406886527                    0.2                      2                     -1
                 315000     0.6370726869095542                    0.2                      2                     -1
                 315500     0.4480108413445814                    0.2                      2                     -1
                 316000      1.185924929108262                    0.2                      2                     -1
                 316500     0.9507611690083535                    0.2                      2                     -1
                 317000     0.6635873695912171                    0.2                      2                     -1
                 317500    0.08278428142461701                    0.2                      2                     -1
                 318000     0.1682869817611596                    0.2                      2                     -1
                 318500     0.3223617839723559                    0.2                      2                     -1
                 319000      1.799181477429056                    0.2                      2                     -1
                 319500      2.389860103487678                    0.2                      2                     -1
                 320000      3.470831557011715                    0.2                      2                     -1
                 320500      3.698577909175755                    0.2                      2                     -1
                 321000      3.480858380722263                    0.2                      2                     -1
                 321500       3.07729458934128                    0.2                      2                     -1
                 322000      3.887360875397652                    0.2                      2                     -1
                 322500      4.068319771337464                    0.2                      2                     -1
                 323000      3.054441994660136                    0.2                      2                     -1
                 323500      3.417546604410186                    0.2                      2                     -1
                 324000      3.700484508796954                    0.2                      2                     -1
                 324500      3.492944167863001                    0.2                      2                     -1
                 325000      3.044362752998432                    0.2                      2                     -1
                 325500      3.822035917765915                    0.2                      2                     -1
                 326000       4.61388096393038                    0.2                      2                     -1
                 326500      4.289220994539721                    0.2                      2                     -1
                 327000      4.196256791030652                    0.2                      2                     -1
                 327500      3.620191482818225                    0.2                      2                     -1
                 328000      3.770348028783038                    0.2                      2                     -1
                 328500      4.348192235633367                    0.2                      2                     -1
                 329000      4.027091138860069                    0.2                      2                     -1
                 329500      3.498690888192251                    0.2                      2                     -1
                 330000      2.434213438165625                    0.2                      2                     -1
                 330500      2.720447767197016                    0.2                      2                     -1
                 331000      2.724737899073942                    0.2                      2                     -1
                 331500      2.899908187360212                    0.2                      2                     -1
                 332000      2.007400146747101                    0.2                      2                     -1
                 332500      2.142114624322502                    0.2                      2                     -1
                 333000      1.417886372515795                    0.2                      2                     -1
                 333500     0.8665640978898762                    0.2                      2                     -1
                 334000      1.047911835862897                    0.2                      2                     -1
                 334500      1.517992518412117                    0.2                      2                     -1
                 335000     0.6786287268067072                    0.2                      2                     -1
                 335500     0.9998368331695451                    0.2                      2                     -1
                 336000      1.481474841515062                    0.2                      2                     -1
                 336500      2.136457249820773                    0.2                      2                     -1
                 337000      2.106661653740934                    0.2                      2                     -1
                 337500     0.8031379027022216                    0.2                      2                     -1
                 338000      1.072257728830751                    0.2                      2                     -1
                 338500      1.631103631105108                    0.2                      2                     -1
                 339000      1.701399895984396                    0.2                      2                     -1
                 339500      1.817270200300069                    0.2                      2                     -1
                 340000      2.237701933459592                    0.2                      2                     -1
                 340500      2.353332700232466                    0.2                      2                     -1
                 341000      2.779694417947143                    0.2                      2                     -1
                 341500      2.593310160344771                    0.2                      2                     -1
                 342000      3.269198181547033                    0.2                      2                     -1
                 342500      3.091719556139682                    0.2                      2                     -1
                 343000       3.27354891426395                    0.2                      2                     -1
                 343500      4.009761261442584                    0.2                      2                     -1
                 344000      4.605252112623211                    0.2                      2                     -1
                 344500      5.089712887057887                    0.2                      2                     -1
                 345000       4.90092946276828                    0.2                      2                     -1
                 345500      5.305286307148066                    0.2                      2                     -1
                 346000      4.854753653121031                    0.2                      2                     -1
                 346500      4.501783174913182                    0.2                      2                     -1
                 347000      4.588493742115555                    0.2                      2                     -1
                 347500      4.401287407383642                    0.2                      2                     -1
                 348000      5.191372028608479                    0.2                      2                     -1
                 348500      4.732770025314808                    0.2                      2                     -1
                 349000      5.192970104376128                    0.2                      2                     -1
                 349500      4.929200488485377                    0.2                      2                     -1
                 350000       5.79148167905412                    0.2                      2                     -1
                 350500      5.536381382071957                    0.2                      2                     -1
                 351000      5.643840013298222                    0.2                      2                     -1
                 351500      5.867973785884737                    0.2                      2                     -1
                 352000      5.438826326090677                    0.2                      2                     -1
                 352500      5.124182055784337                    0.2                      2                     -1
                 353000      5.022640609291262                    0.2                      2                     -1
                 353500      5.606679913349472                    0.2                      2                     -1
                 354000      6.083424418795764                    0.2                      2                     -1
                 354500      5.132022428960422                    0.2                      2                     -1
                 355000        4.6484814504274                    0.2                      2                     -1
                 355500      4.249408307251898                    0.2                      2                     -1
                 356000      5.412241803217449                    0.2                      2                     -1
                 356500      5.607741768359297                    0.2                      2                     -1
                 357000      5.916748393052414                    0.2                      2                     -1
                 357500      6.237927651193031                    0.2                      2                     -1
                 358000       5.24983105714709                    0.2                      2                     -1
                 358500      4.143190969886857                    0.2                      2                     -1
                 359000      4.873751125308681                    0.2                      2                     -1
                 359500      4.656801910655433                    0.2                      2                     -1
                 360000      4.832065579246464                    0.2                      2                     -1
                 360500      4.654678032547764                    0.2                      2                     -1
                 361000      5.733683366099103                    0.2                      2                     -1
                 361500      6.017400242253606                    0.2                      2                     -1
                 362000      6.354019276408414                    0.2                      2                     -1
                 362500      5.929717655510769                    0.2                      2                     -1
                 363000      6.265652041699997                    0.2                      2                     -1
                 363500      6.529527321746111                    0.2                      2                     -1
                 364000      5.845089930730103                    0.2                      2                     -1
                 364500      5.121633521498303                    0.2                      2                     -1
                 365000      5.515481376107997                    0.2                      2                     -1
                 365500      5.326980447255968                    0.2                      2                     -1
                 366000      4.990177047035752                    0.2                      2                     -1
                 366500      4.995772088799239                    0.2                      2                     -1
                 367000      4.323986476568055                    0.2                      2                     -1
                 367500      4.177195399436174                    0.2                      2                     -1
                 368000       4.16510614377682                    0.2                      2                     -1
                 368500      4.515960977088934                    0.2                      2                     -1
                 369000      4.066968103932344                    0.2                      2                     -1
                 369500       3.75472203333171                    0.2                      2                     -1
                 370000      4.585407071835958                    0.2                      2                     -1
                 370500      5.461159621666823                    0.2                      2                     -1
                 371000      6.693496733737087                    0.2                      2                     -1
                 371500      6.018234708659015                    0.2                      2                     -1
                 372000      6.503954441252403                    0.2                      2                     -1
                 372500       6.24226054164206                    0.2                      2                     -1
                 373000      6.530541620814038                    0.2                      2                     -1
                 373500      6.982391972866452                    0.2                      2                     -1
                 374000      5.379212094686554                    0.2                      2                     -1
                 374500      5.204324619632672                    0.2                      2                     -1
                 375000      6.121199951564182                    0.2                      2                     -1
                 375500      5.677142325859351                    0.2                      2                     -1
                 376000      5.658941798648981                    0.2                      2                     -1
                 376500      5.272702890774987                    0.2                      2                     -1
                 377000       5.59926687846842                    0.2                      2                     -1
                 377500      6.460135108659742                    0.2                      2                     -1
                 378000      6.351661233521606                    0.2                      2                     -1
                 378500       6.22496104035081                    0.2                      2                     -1
                 379000      5.874118042252539                    0.2                      2                     -1
                 379500      5.347165932958524                    0.2                      2                     -1
                 380000      4.415255922144053                    0.2                      2                     -1
                 380500      4.321754568581683                    0.2                      2                     -1
                 381000      4.796632166322875                    0.2                      2                     -1
                 381500      4.326832623882184                    0.2                      2                     -1
                 382000      3.876403878093311                    0.2                      2                     -1
                 382500       4.00652211917784                    0.2                      2                     -1
                 383000      3.841376611217016                    0.2                      2                     -1
                 383500      4.551623834625433                    0.2                      2                     -1
                 384000       5.15760673261789                    0.2                      2                     -1
                 384500      4.795665003108875                    0.2                      2                     -1
                 385000      4.808252609595082                    0.2                      2                     -1
                 385500      3.797867618967753                    0.2                      2                     -1
                 386000      3.799857174527351                    0.2                      2                     -1
                 386500      3.726168634466212                    0.2                      2                     -1
                 387000      3.531429655862888                    0.2                      2                     -1
                 387500      3.432968839410624                    0.2                      2                     -1
                 388000      4.503702231184151                    0.2                      2                     -1
                 388500      4.320737449346052                    0.2                      2                     -1
                 389000      4.042361253519466                    0.2                      2                     -1
                 389500      4.265201116185908                    0.2                      2                     -1
                 390000      4.932129510452988                    0.2                      2                     -1
                 390500      5.151807654555792                    0.2                      2                     -1
                 391000      4.892689633133736                    0.2                      2                     -1
                 391500      5.014686875980567                    0.2                      2                     -1
                 392000      6.004047292851031                    0.2                      2                     -1
                 392500      5.353799354398275                    0.2                      2                     -1
                 393000      5.984573806672453                    0.2                      2                     -1
                 393500      5.627581607634579                    0.2                      2                     -1
                 394000      5.839669874757418                    0.2                      2                     -1
                 394500      5.485554019385482                    0.2                      2                     -1
                 395000       7.03024847324989                    0.2                      2                     -1
                 395500      6.913508503151024                    0.2                      2                     -1
                 396000      6.694753700202046                    0.2                      2                     -1
                 396500      6.506553987267952                    0.2                      2                     -1
                 397000      7.031584483763541                    0.2                      2                     -1
                 397500      6.687653459684982                    0.2                      2                     -1
                 398000      6.729999178624267                    0.2                      2                     -1
                 398500      6.138037102911686                    0.2                      2                     -1
                 399000      5.456595941223155                    0.2                      2                     -1
                 399500      5.860299516723845                    0.2                      2                     -1
                 400000      6.796086159437807                    0.2                      2                     -1
                 400500      7.421082231484624                    0.2                      2                     -1
                 401000      7.250130445722978                    0.2                      2                     -1
                 401500      7.131776122364089                    0.2                      2                     -1
                 402000      7.526811106368399                    0.2                      2                     -1
                 402500      7.151020184150332                    0.2                      2                     -1
                 403000      6.346325502852444                    0.2                      2                     -1
                 403500      5.461810303961976                    0.2                      2                     -1
                 404000      4.539983553688203                    0.2                      2                     -1
                 404500      4.613727102515953                    0.2                      2                     -1
                 405000      3.980162428856086                    0.2                      2                     -1
                 405500      3.865880802627174                    0.2                      2                     -1
                 406000      3.435749913618797                    0.2                      2                     -1
                 406500      4.122857430460475                    0.2                      2                     -1
                 407000      4.219034081185626                    0.2                      2                     -1
                 407500      4.722638547843451                    0.2                      2                     -1
                 408000      5.061130748496762                    0.2                      2                     -1
                 408500      4.539688250989734                    0.2                      2                     -1
                 409000      4.905911103883539                    0.2                      2                     -1
                 409500      5.606497720419375                    0.2                      2                     -1
                 410000      6.257044196732882                    0.2                      2                     -1
                 410500      6.078480018657292                    0.2                      2                     -1
                 411000      5.565344115698331                    0.2                      2                     -1
                 411500      4.571532455433096                    0.2                      2                     -1
                 412000      3.639574474553112                    0.2                      2                     -1
                 412500      3.567677573772893                    0.2                      2                     -1
                 413000      3.331693725561562                    0.2                      2                     -1
                 413500      4.090694164658969                    0.2                      2                     -1
                 414000      4.180595393872755                    0.2                      2                     -1
                 414500      3.518232643011581                    0.2                      2                     -1
                 415000      3.624748690035224                    0.2                      2                     -1
                 415500      4.423760250875847                    0.2                      2                     -1
                 416000      5.270090927086689                    0.2                      2                     -1
                 416500      4.889745946348856                    0.2                      2                     -1
                 417000      5.017844576839558                    0.2                      2                     -1
                 417500      5.017499726442992                    0.2                      2                     -1
                 418000       4.30255997359599                    0.2                      2                     -1
                 418500      3.745854818788714                    0.2                      2                     -1
                 419000      4.055274348307129                    0.2                      2                     -1
                 419500      3.840097237945646                    0.2                      2                     -1
                 420000      4.649230318193776                    0.2                      2                     -1
                 420500      4.834680344301177                    0.2                      2                     -1
                 421000      4.353796172287188                    0.2                      2                     -1
                 421500      5.204544064108421                    0.2                      2                     -1
                 422000      5.968778642319932                    0.2                      2                     -1
                 422500      5.792466837987829                    0.2                      2                     -1
                 423000      6.985538764442048                    0.2                      2                     -1
                 423500      6.390312929916719                    0.2                      2                     -1
                 424000      6.798465604915382                    0.2                      2                     -1
                 424500      6.617556683111339                    0.2                      2                     -1
                 425000      6.730755897860319                    0.2                      2                     -1
                 425500      7.445450891695329                    0.2                      2                     -1
                 426000      7.807734866553588                    0.2                      2                     -1
                 426500      7.163444179960584                    0.2                      2                     -1
                 427000      7.645602682541424                    0.2                      2                     -1
                 427500      7.099868178950086                    0.2                      2                     -1
                 428000      7.588992269002446                    0.2                      2                     -1
                 428500      7.370048242216138                    0.2                      2                     -1
                 429000      8.016273720069178                    0.2                      2                     -1
                 429500      8.052949719972906                    0.2                      2                     -1
                 430000       8.02177546400935                    0.2                      2                     -1
                 430500      8.545397949030637                    0.2                      2                     -1
                 431000      9.635065208009227                    0.2                      2                     -1
                 431500      8.962411050370356                    0.2                      2                     -1
                 432000       9.10166587559678                    0.2                      2                     -1
                 432500      9.909637115116901                    0.2                      2                     -1
                 433000      9.176765455745679                    0.2                      2                     -1
                 433500      9.438744942111423                    0.2                      2                     -1
                 434000      9.438790695268215                    0.2                      2                     -1
                 434500      9.168050094256996                    0.2                      2                     -1
                 435000      8.631694316992021                    0.2                      2                     -1
                 435500      8.817105324911125                    0.2                      2                     -1
                 436000      8.918439332811563                    0.2                      2                     -1
                 436500      9.981410050511762                    0.2                      2                     -1
                 437000       9.58859918070153                    0.2                      2                     -1
                 437500      9.491215446040634                    0.2                      2                     -1
                 438000      9.355137009910337                    0.2                      2                     -1
                 438500       8.57091715892388                    0.2                      2                     -1
                 439000      9.138458128130923                    0.2                      2                     -1
                 439500       8.90929967792202                    0.2                      2                     -1
                 440000      8.408871316808554                    0.2                      2                     -1
                 440500       8.41461662287033                    0.2                      2                     -1
                 441000      8.814687760153072                    0.2                      2                     -1
                 441500      8.741459320520718                    0.2                      2                     -1
                 442000      8.441929541335588                    0.2                      2                     -1
                 442500      8.919435998735581                    0.2                      2                     -1
                 443000       9.81544183764804                    0.2                      2                     -1
                 443500       9.93999590145568                    0.2                      2                     -1
                 444000      10.39260294025867                    0.2                      2                     -1
                 444500      10.24123839673341                    0.2                      2                     -1
                 445000      10.17701584775188                    0.2                      2                     -1
                 445500      10.25487440506367                    0.2                      2                     -1
                 446000      9.420728060703702                    0.2                      2                     -1
                 446500       9.72500513623234                    0.2                      2                     -1
                 447000       9.66076924069505                    0.2                      2                     -1
                 447500      10.17091905856321                    0.2                      2                     -1
                 448000       9.49930251026589                    0.2                      2                     -1
                 448500      8.942894849775044                    0.2                      2                     -1
                 449000      9.394988081448535                    0.2                      2                     -1
                 449500      9.188750144213101                    0.2                      2                     -1
                 450000      9.374232389122566                    0.2                      2                     -1
                 450500      8.965771125429981                    0.2                      2                     -1
                 451000      8.206501170160216                    0.2                      2                     -1
                 451500      8.577635570008351                    0.2                      2                     -1
                 452000      8.386975965277269                    0.2                      2                     -1
                 452500      8.252595950528383                    0.2                      2                     -1
                 453000      8.180480522230887                    0.2                      2                     -1
                 453500      7.930547688616369                    0.2                      2                     -1
                 454000      9.243993673720498                    0.2                      2                     -1
                 454500      9.103398931330723                    0.2                      2                     -1
                 455000      8.770017840809228                    0.2                      2                     -1
                 455500      8.630229211723472                    0.2                      2                     -1
                 456000      8.241281049455447                    0.2                      2                     -1
                 456500      8.628672287903306                    0.2                      2                     -1
                 457000      8.279670377108518                    0.2                      2                     -1
                 457500      9.292885456105672                    0.2                      2                     -1
                 458000      10.78973363223439                    0.2                      2                     -1
                 458500      9.886544095098827                    0.2                      2                     -1
                 459000      10.28035123894443                    0.2                      2                     -1
                 459500      10.52121049209583                    0.2                      2                     -1
                 460000      10.66749563131671                    0.2                      2                     -1
                 460500      11.07027446163151                    0.2                      2                     -1
                 461000      10.40841404254454                    0.2                      2                     -1
                 461500      10.57977342718325                    0.2                      2                     -1
                 462000      11.04127228777179                    0.2                      2                     -1
                 462500      10.50403977435532                    0.2                      2                     -1
                 463000      9.850072838217688                    0.2                      2                     -1
                 463500      9.782485406095155                    0.2                      2                     -1
                 464000      9.907001975964301                    0.2                      2                     -1
                 464500      9.929998873195245                    0.2                      2                     -1
                 465000      10.71573587977729                    0.2                      2                     -1
                 465500       10.7141422793216                    0.2                      2                     -1
                 466000      10.08652312559234                    0.2                      2                     -1
                 466500      10.53292924157636                    0.2                      2                     -1
                 467000      9.983948135307957                    0.2                      2                     -1
                 467500       9.69275801955931                    0.2                      2                     -1
                 468000      9.053203669767882                    0.2                      2                     -1
                 468500      9.374035617134808                    0.2                      2                     -1
                 469000      9.482343338788629                    0.2                      2                     -1
                 469500      9.623420722794028                    0.2                      2                     -1
                 470000       9.66854026543955                    0.2                      2                     -1
                 470500      10.42833251151666                    0.2                      2                     -1
                 471000       10.1381960240228                    0.2                      2                     -1
                 471500      10.19223878483397                    0.2                      2                     -1
                 472000      10.23722295463116                    0.2                      2                     -1
                 472500      11.16381562870311                    0.2                      2                     -1
                 473000      10.87498802240056                    0.2                      2                     -1
                 473500      11.24130724803521                    0.2                      2                     -1
                 474000      11.55207688615274                    0.2                      2                     -1
                 474500      10.92070035149271                    0.2                      2                     -1
                 475000      11.26111282887628                    0.2                      2                     -1
                 475500       10.5691762865983                    0.2                      2                     -1
                 476000      10.50973337838586                    0.2                      2                     -1
                 476500         9.916684958464                    0.2                      2                     -1
                 477000      8.540777345476894                    0.2                      2                     -1
                 477500      7.986716892131702                    0.2                      2                     -1
                 478000      7.815354413112844                    0.2                      2                     -1
                 478500      8.382535747645319                    0.2                      2                     -1
                 479000      8.927984026946335                    0.2                      2                     -1
                 479500      9.996943422988446                    0.2                      2                     -1
                 480000      10.54653242150704                    0.2                      2                     -1
                 480500      11.36913035696169                    0.2                      2                     -1
                 481000      10.97107543146468                    0.2                      2                     -1
                 481500       10.9113329326808                    0.2                      2                     -1
                 482000      11.41146011071371                    0.2                      2                     -1
                 482500      11.66017795574209                    0.2                      2                     -1
                 483000      10.90956391987918                    0.2                      2                     -1
                 483500      11.34471798018377                    0.2                      2                     -1
                 484000      11.91275165280107                    0.2                      2                     -1
                 484500      11.74779672703025                    0.2                      2                     -1
                 485000      11.94377054706286                    0.2                      2                     -1
                 485500      12.16708749682203                    0.2                      2                     -1
                 486000      11.35605736132667                    0.2                      2                     -1
                 486500      9.109569684962734                    0.2                      2                     -1
                 487000      8.295272699863959                    0.2                      2                     -1
                 487500      7.803070545985813                    0.2                      2                     -1
                 488000      7.811551394046626                    0.2                      2                     -1
                 488500       7.90483360336161                    0.2                      2                     -1
                 489000      7.982565391561698                    0.2                      2                     -1
                 489500      8.805301079506915                    0.2                      2                     -1
                 490000      9.249833927406284                    0.2                      2                     -1
                 490500      9.700497660212596                    0.2                      2                     -1
                 491000      9.254873096052043                    0.2                      2                     -1
                 491500      8.755842848240889                    0.2                      2                     -1
                 492000      8.400935413600299                    0.2                      2                     -1
                 492500      8.633536230854796                    0.2                      2                     -1
                 493000      9.101390499535826                    0.2                      2                     -1
                 493500      9.794741824073721                    0.2                      2                     -1
                 494000      9.482686464369641                    0.2                      2                     -1
                 494500        9.6561455458569                    0.2                      2                     -1
                 495000      10.16448737436227                    0.2                      2                     -1
                 495500      10.29510795528916                    0.2                      2                     -1
                 496000      10.12486812288076                    0.2                      2                     -1
                 496500      10.89423158122863                    0.2                      2                     -1
                 497000      10.46313824653766                    0.2                      2                     -1
                 497500      11.14672686230485                    0.2                      2                     -1
                 498000      10.56536976645244                    0.2                      2                     -1
                 498500       11.1255395207017                    0.2                      2                     -1
                 499000      11.52390654447734                    0.2                      2                     -1
                 499500      11.78112431481226                    0.2                      2                     -1
                 500000      11.79572290222539                    0.2                      2                     -1
                 500500      11.24533614000526                    0.2                      2                     -1
                 501000      10.89896987727836                    0.2                      2                     -1
                 501500      10.08089372751522                    0.2                      2                     -1
                 502000      9.521736707130669                    0.2                      2                     -1
                 502500      9.492478417663341                    0.2                      2                     -1
                 503000      8.936041808739001                    0.2                      2                     -1
                 503500       8.06821468516263                    0.2                      2                     -1
                 504000      8.099444860475542                    0.2                      2                     -1
                 504500      8.749574158108567                    0.2                      2                     -1
                 505000      8.319670892952619                    0.2                      2                     -1
                 505500      8.519428418938872                    0.2                      2                     -1
                 506000       9.19571499846985                    0.2                      2                     -1
                 506500      9.740716161289837                    0.2                      2                     -1
                 507000      8.522792614223533                    0.2                      2                     -1
                 507500      7.583157865976509                    0.2                      2                     -1
                 508000      7.651785058920924                    0.2                      2                     -1
                 508500      7.742620456343243                    0.2                      2                     -1
                 509000      7.503919594343658                    0.2                      2                     -1
                 509500      8.144890771642235                    0.2                      2                     -1
                 510000      8.277095060411627                    0.2                      2                     -1
                 510500      7.759632315705939                    0.2                      2                     -1
                 511000      7.498730204884156                    0.2                      2                     -1
                 511500      8.228038912325548                    0.2                      2                     -1
                 512000      9.232745474339794                    0.2                      2                     -1
                 512500      8.719411215803223                    0.2                      2                     -1
                 513000      8.988136799498136                    0.2                      2                     -1
                 513500      8.895830491534923                    0.2                      2                     -1
                 514000       8.67758054562329                    0.2                      2                     -1
                 514500      9.065707085985039                    0.2                      2                     -1
                 515000      10.33086459097021                    0.2                      2                     -1
                 515500      10.83474750905559                    0.2                      2                     -1
                 516000       10.6635685357299                    0.2                      2                     -1
                 516500      10.94316044407208                    0.2                      2                     -1
                 517000       10.0220576196236                    0.2                      2                     -1
                 517500      10.39650670759267                    0.2                      2                     -1
                 518000      10.22644104985952                    0.2                      2                     -1
                 518500      10.76800818303858                    0.2                      2                     -1
                 519000      10.65318988997293                    0.2                      2                     -1
                 519500      12.25007886026877                    0.2                      2                     -1
                 520000      12.34568570277891                    0.2                      2                     -1
                 520500      11.35680540609398                    0.2                      2                     -1
                 521000       11.7416721515278                    0.2                      2                     -1
                 521500      11.79939238712329                    0.2                      2                     -1
                 522000      12.82527655440791                    0.2                      2                     -1
                 522500       12.1705359143456                    0.2                      2                     -1
                 523000      12.53490585986086                    0.2                      2                     -1
                 523500      12.19921112465053                    0.2                      2                     -1
                 524000      11.47684100796033                    0.2                      2                     -1
                 524500      11.33528831443366                    0.2                      2                     -1
                 525000      11.81451936219868                    0.2                      2                     -1
                 525500      12.52690766610056                    0.2                      2                     -1
                 526000      12.96877226789672                    0.2                      2                     -1
                 526500      12.00999919194643                    0.2                      2                     -1
                 527000      11.14279453531815                    0.2                      2                     -1
                 527500      10.75153788944984                    0.2                      2                     -1
                 528000      9.593093478278565                    0.2                      2                     -1
                 528500      9.878813998686581                    0.2                      2                     -1
                 529000      9.700420747918088                    0.2                      2                     -1
                 529500      9.263192782832101                    0.2                      2                     -1
                 530000      9.446924938998459                    0.2                      2                     -1
                 530500      9.206038735608857                    0.2                      2                     -1
                 531000       9.60501289390044                    0.2                      2                     -1
                 531500      8.233543588718614                    0.2                      2                     -1
                 532000      7.506683070577137                    0.2                      2                     -1
                 532500      7.992919027254194                    0.2                      2                     -1
                 533000      7.366426642371152                    0.2                      2                     -1
                 533500      7.381636206993197                    0.2                      2                     -1
                 534000      7.848839730454132                    0.2                      2                     -1
                 534500      7.723388519240886                    0.2                      2                     -1
                 535000      7.524918879001905                    0.2                      2                     -1
                 535500      7.279878246304024                    0.2                      2                     -1
                 536000      7.367040939695213                    0.2                      2                     -1
                 536500      7.047044899657991                    0.2                      2                     -1
                 537000       8.03705012508256                    0.2                      2                     -1
                 537500       8.76463002424796                    0.2                      2                     -1
                 538000      8.537371965058377                    0.2                      2                     -1
                 538500      8.795934321203767                    0.2                      2                     -1
                 539000      9.052755758864491                    0.2                      2                     -1
                 539500      8.335953383135385                    0.2                      2                     -1
                 540000      7.912264300164452                    0.2                      2                     -1
                 540500      7.777059236070202                    0.2                      2                     -1
                 541000      7.088191341913842                    0.2                      2                     -1
                 541500      7.651828432985052                    0.2                      2                     -1
                 542000      7.665349398842459                    0.2                      2                     -1
                 542500      7.237158726097377                    0.2                      2                     -1
                 543000      7.042253448997032                    0.2                      2                     -1
                 543500      7.467642491228228                    0.2                      2                     -1
                 544000      7.259440617835351                    0.2                      2                     -1
                 544500      8.076491337407722                    0.2                      2                     -1
                 545000      8.438955999582753                    0.2                      2                     -1
                 545500      8.701620816824505                    0.2                      2                     -1
                 546000      8.598453734604858                    0.2                      2                     -1
                 546500      8.241957315706934                    0.2                      2                     -1
                 547000      8.261077137893318                    0.2                      2                     -1
                 547500      8.952529558084676                    0.2                      2                     -1
                 548000      9.999869595518376                    0.2                      2                     -1
                 548500      10.04821767134121                    0.2                      2                     -1
                 549000      9.492100423059483                    0.2                      2                     -1
                 549500      9.523476582012133                    0.2                      2                     -1
                 550000      10.51813530632359                    0.2                      2                     -1
                 550500      10.08168158535461                    0.2                      2                     -1
                 551000      10.46635682896074                    0.2                      2                     -1
                 551500      10.17780505841896                    0.2                      2                     -1
                 552000      9.272199858271243                    0.2                      2                     -1
                 552500      8.498720338807912                    0.2                      2                     -1
                 553000      8.353210284149759                    0.2                      2                     -1
                 553500      9.086337184699879                    0.2                      2                     -1
                 554000      9.975166682649993                    0.2                      2                     -1
                 554500      9.945495370127594                    0.2                      2                     -1
                 555000      9.653735145108135                    0.2                      2                     -1
                 555500      9.547789819357153                    0.2                      2                     -1
                 556000      8.852761297652934                    0.2                      2                     -1
                 556500      9.262689701754764                    0.2                      2                     -1
                 557000      9.201250046671486                    0.2                      2                     -1
                 557500      10.38964172802674                    0.2                      2                     -1
                 558000      11.96480466033094                    0.2                      2                     -1
                 558500      13.05607346258963                    0.2                      2                     -1
                 559000       13.0073133687689                    0.2                      2                     -1
                 559500      12.44592638518163                    0.2                      2                     -1
                 560000      12.65476664039493                    0.2                      2                     -1
                 560500      12.44485463149972                    0.2                      2                     -1
                 561000      12.80515156137535                    0.2                      2                     -1
                 561500       13.4440123310402                    0.2                      2                     -1
                 562000      13.27840124009996                    0.2                      2                     -1
                 562500       12.6301776451359                    0.2                      2                     -1
                 563000      11.93604938947859                    0.2                      2                     -1
                 563500      11.42471778297092                    0.2                      2                     -1
                 564000      11.32517555315741                    0.2                      2                     -1
                 564500      11.57319725372523                    0.2                      2                     -1
                 565000      11.50895393562066                    0.2                      2                     -1
                 565500      12.14716399992331                    0.2                      2                     -1
                 566000      12.27510788478686                    0.2                      2                     -1
                 566500      12.83596171691921                    0.2                      2                     -1
                 567000      12.98230169741888                    0.2                      2                     -1
                 567500       13.7729736541381                    0.2                      2                     -1
                 568000      13.33173847341328                    0.2                      2                     -1
                 568500        13.297785144234                    0.2                      2                     -1
                 569000      13.78515057772536                    0.2                      2                     -1
                 569500      14.24199394948832                    0.2                      2                     -1
                 570000      14.04818134469255                    0.2                      2                     -1
                 570500       13.7775178356967                    0.2                      2                     -1
                 571000      14.13877026069185                    0.2                      2                     -1
                 571500      13.87273051520316                    0.2                      2                     -1
                 572000      13.70904378329412                    0.2                      2                     -1
                 572500      13.59931258385668                    0.2                      2                     -1
                 573000      13.44365128362248                    0.2                      2                     -1
                 573500      14.17714692495831                    0.2                      2                     -1
                 574000      14.64304917173969                    0.2                      2                     -1
                 574500      14.54744302214365                    0.2                      2                     -1
                 575000      14.41514832075322                    0.2                      2                     -1
                 575500      14.03160554548008                    0.2                      2                     -1
                 576000      14.89855008189686                    0.2                      2                     -1
                 576500      14.23599704176971                    0.2                      2                     -1
                 577000      13.93710599179667                    0.2                      2                     -1
                 577500      13.54185883830124                    0.2                      2                     -1
                 578000      13.30835824129037                    0.2                      2                     -1
                 578500      13.78288346446624                    0.2                      2                     -1
                 579000      13.41440460407175                    0.2                      2                     -1
                 579500      13.77289058644986                    0.2                      2                     -1
                 580000      14.55307927816462                    0.2                      2                     -1
                 580500      14.78029878097926                    0.2                      2                     -1
                 581000        15.177807626609                    0.2                      2                     -1
                 581500      15.04501776254953                    0.2                      2                     -1
                 582000      14.55519375229254                    0.2                      2                     -1
                 582500      14.51209830127021                    0.2                      2                     -1
                 583000      14.26933367724886                    0.2                      2                     -1
                 583500      14.82321516141465                    0.2                      2                     -1
                 584000      15.28521823635091                    0.2                      2                     -1
                 584500      14.16217189745116                    0.2                      2                     -1
                 585000      13.65609510999085                    0.2                      2                     -1
                 585500      14.79388493099666                    0.2                      2                     -1
                 586000      13.94941073509804                    0.2                      2                     -1
                 586500      14.32685359244166                    0.2                      2                     -1
                 587000      14.63884828916559                    0.2                      2                     -1
                 587500        15.153695848096                    0.2                      2                     -1
                 588000      15.42610721100584                    0.2                      2                     -1
                 588500      14.68575213666502                    0.2                      2                     -1
                 589000      13.79789488242109                    0.2                      2                     -1
                 589500      13.15763364059868                    0.2                      2                     -1
                 590000      13.25031247894688                    0.2                      2                     -1
                 590500      12.95093238193071                    0.2                      2                     -1
                 591000       13.1942013594264                    0.2                      2                     -1
                 591500      14.15566184250434                    0.2                      2                     -1
                 592000      14.25289787462023                    0.2                      2                     -1
                 592500      14.43496957832069                    0.2                      2                     -1
                 593000      15.36595668816115                    0.2                      2                     -1
                 593500      15.48130897024252                    0.2                      2                     -1
                 594000      14.95660685234679                    0.2                      2                     -1
                 594500      14.75958311790778                    0.2                      2                     -1
                 595000      15.03774143813033                    0.2                      2                     -1
                 595500      14.75179126202095                    0.2                      2                     -1
                 596000      13.17422884206781                    0.2                      2                     -1
                 596500      13.46221384643707                    0.2                      2                     -1
                 597000       14.1104143458229                    0.2                      2                     -1
                 597500      13.65214968149306                    0.2                      2                     -1
                 598000      13.39436282688601                    0.2                      2                     -1
                 598500      12.78596460924164                    0.2                      2                     -1
                 599000      12.81092632313809                    0.2                      2                     -1
                 599500      12.97840573956842                    0.2                      2                     -1
                 600000      12.67407642777054                    0.2                      2                     -1
                 600500      12.67102852675542                    0.2                      2                     -1
                 601000      13.10816573411341                    0.2                      2                     -1
                 601500      13.68840896663384                    0.2                      2                     -1
                 602000      14.19750417254528                    0.2                      2                     -1
                 602500       14.4397669019917                    0.2                      2                     -1
                 603000      13.72766162923919                    0.2                      2                     -1
                 603500      12.66202827330767                    0.2                      2                     -1
                 604000      12.43037774447501                    0.2                      2                     -1
                 604500      13.14996504147515                    0.2                      2                     -1
                 605000      13.61810445888581                    0.2                      2                     -1
                 605500      14.30696566303216                    0.2                      2                     -1
                 606000      14.38568023646702                    0.2                      2                     -1
                 606500      15.71060392157708                    0.2                      2                     -1
                 607000      15.59448537812637                    0.2                      2                     -1
                 607500      15.29339085478993                    0.2                      2                     -1
                 608000      15.00596105780673                    0.2                      2                     -1
                 608500      14.97769370308974                    0.2                      2                     -1
                 609000      15.51139496671648                    0.2                      2                     -1
                 609500       16.0812174218452                    0.2                      2                     -1
                 610000      15.83424055204875                    0.2                      2                     -1
                 610500      15.67570188019599                    0.2                      2                     -1
                 611000      15.19927304654521                    0.2                      2                     -1
                 611500      14.78153110524241                    0.2                      2                     -1
                 612000      14.05944357111081                    0.2                      2                     -1
                 612500      13.38119738953162                    0.2                      2                     -1
                 613000      13.06222877369678                    0.2                      2                     -1
                 613500      13.12183191218137                    0.2                      2                     -1
                 614000      13.55364400040092                    0.2                      2                     -1
                 614500       13.9881791350211                    0.2                      2                     -1
                 615000      13.92224257498973                    0.2                      2                     -1
                 615500      13.22079731609512                    0.2                      2                     -1
                 616000      13.71185635088679                    0.2                      2                     -1
                 616500      14.09020064498588                    0.2                      2                     -1
                 617000      14.56809168965398                    0.2                      2                     -1
                 617500      15.28823611051866                    0.2                      2                     -1
                 618000      15.74445221927754                    0.2                      2                     -1
                 618500      16.08966935730186                    0.2                      2                     -1
                 619000      15.70997545003521                    0.2                      2                     -1
                 619500      14.35867469754657                    0.2                      2                     -1
                 620000       14.4576475939195                    0.2                      2                     -1
                 620500      15.04893938682818                    0.2                      2                     -1
                 621000      14.85562185598542                    0.2                      2                     -1
                 621500      15.32032130334393                    0.2                      2                     -1
                 622000      16.14169242771706                    0.2                      2                     -1
                 622500      15.69409374859462                    0.2                      2                     -1
                 623000      15.16108929908296                    0.2                      2                     -1
                 623500      14.78535975669408                    0.2                      2                     -1
                 624000      15.37199846662749                    0.2                      2                     -1
                 624500      16.08298416786515                    0.2                      2                     -1
                 625000      15.85380558584087                    0.2                      2                     -1
                 625500      16.00094740416038                    0.2                      2                     -1
                 626000      16.27278301708862                    0.2                      2                     -1
                 626500      16.51800038620677                    0.2                      2                     -1
                 627000      16.68790857763655                    0.2                      2                     -1
                 627500      16.70908539395693                    0.2                      2                     -1
                 628000      16.25261542800104                    0.2                      2                     -1
                 628500      15.65189655353797                    0.2                      2                     -1
                 629000      14.46197909631673                    0.2                      2                     -1
                 629500      13.90133510064057                    0.2                      2                     -1
                 630000      13.42388207562801                    0.2                      2                     -1
                 630500      13.48023159573939                    0.2                      2                     -1
                 631000      13.66923542933432                    0.2                      2                     -1
                 631500      14.36412833655514                    0.2                      2                     -1
                 632000      13.78170576093558                    0.2                      2                     -1
                 632500      12.90007849110053                    0.2                      2                     -1
                 633000      12.51726230547938                    0.2                      2                     -1
                 633500      12.29833124020272                    0.2                      2                     -1
                 634000      12.65768930945552                    0.2                      2                     -1
                 634500       12.5365131882658                    0.2                      2                     -1
                 635000      12.95752570172576                    0.2                      2                     -1
                 635500      12.26966943117146                    0.2                      2                     -1
                 636000      12.40220291822158                    0.2                      2                     -1
                 636500      12.92881381508986                    0.2                      2                     -1
                 637000      13.07209018503969                    0.2                      2                     -1
                 637500      12.60718249497431                    0.2                      2                     -1
                 638000      12.88705186136739                    0.2                      2                     -1
                 638500        12.748289253927                    0.2                      2                     -1
                 639000      12.18162047567595                    0.2                      2                     -1
                 639500      12.19873786626614                    0.2                      2                     -1
                 640000      12.05271239726618                    0.2                      2                     -1
                 640500      12.67032477109065                    0.2                      2                     -1
                 641000      13.53828511524964                    0.2                      2                     -1
                 641500      13.35278829691514                    0.2                      2                     -1
                 642000      13.32669916120058                    0.2                      2                     -1
                 642500      13.76255704172501                    0.2                      2                     -1
                 643000      14.22689257337613                    0.2                      2                     -1
                 643500      14.18428837463596                    0.2                      2                     -1
                 644000      13.95381641380317                    0.2                      2                     -1
                 644500      13.85367237335682                    0.2                      2                     -1
                 645000      14.05249531272197                    0.2                      2                     -1
                 645500      13.97562662283965                    0.2                      2                     -1
                 646000      15.09356646952653                    0.2                      2                     -1
                 646500      14.64807345712706                    0.2                      2                     -1
                 647000      15.02037065798497                    0.2                      2                     -1
                 647500      15.43960305865435                    0.2                      2                     -1
                 648000      15.68663995028705                    0.2                      2                     -1
                 648500      14.65633185874299                    0.2                      2                     -1
                 649000      14.83956520515492                    0.2                      2                     -1
                 649500      15.25825171007821                    0.2                      2                     -1
                 650000      15.93449552298702                    0.2                      2                     -1
                 650500      16.48854038832591                    0.2                      2                     -1
                 651000      16.41888809942599                    0.2                      2                     -1
                 651500      16.72008609398092                    0.2                      2                     -1
                 652000      17.04748307225465                    0.2                      2                     -1
                 652500       16.9533579852582                    0.2                      2                     -1
                 653000      15.76926457772981                    0.2                      2                     -1
                 653500       14.7722472554018                    0.2                      2                     -1
                 654000      14.15551797316274                    0.2                      2                     -1
                 654500      14.60224390719147                    0.2                      2                     -1
                 655000      14.50383893585298                    0.2                      2                     -1
                 655500      15.50236895695016                    0.2                      2                     -1
                 656000      15.20066024966718                    0.2                      2                     -1
                 656500      15.32409256836936                    0.2                      2                     -1
                 657000      16.43234219159464                    0.2                      2                     -1
                 657500      15.92178920004468                    0.2                      2                     -1
                 658000       16.0772428354223                    0.2                      2                     -1
                 658500      17.40333185604949                    0.2                      2                     -1
                 659000      16.91932788059624                    0.2                      2                     -1
                 659500      16.80993758305959                    0.2                      2                     -1
                 660000      16.16507414729075                    0.2                      2                     -1
                 660500      16.41295430579901                    0.2                      2                     -1
                 661000      15.76685936239159                    0.2                      2                     -1
                 661500      15.07456432241511                    0.2                      2                     -1
                 662000      14.94211674275527                    0.2                      2                     -1
                 662500      14.47853190266989                    0.2                      2                     -1
                 663000      14.37886255471914                    0.2                      2                     -1
                 663500       15.3109791657352                    0.2                      2                     -1
                 664000      16.46795808717244                    0.2                      2                     -1
                 664500      17.22535831374706                    0.2                      2                     -1
                 665000      17.76195394127035                    0.2                      2                     -1
                 665500      17.07869348219547                    0.2                      2                     -1
                 666000       17.3830538334324                    0.2                      2                     -1
                 666500      17.63362201182338                    0.2                      2                     -1
                 667000      18.23792575715027                    0.2                      2                     -1
                 667500      18.01048649172087                    0.2                      2                     -1
                 668000      18.31858763098378                    0.2                      2                     -1
                 668500      18.69495059704629                    0.2                      2                     -1
                 669000      17.51368893372634                    0.2                      2                     -1
                 669500      17.87644895165919                    0.2                      2                     -1
                 670000      18.49745015653019                    0.2                      2                     -1
                 670500      17.98654921770265                    0.2                      2                     -1
                 671000      19.00669159635537                    0.2                      2                     -1
                 671500      19.22410820049054                    0.2                      2                     -1
                 672000      18.43137953754373                    0.2                      2                     -1
                 672500      18.73428562261974                    0.2                      2                     -1
                 673000      17.91262096633562                    0.2                      2                     -1
                 673500      18.66367929193555                    0.2                      2                     -1
                 674000      19.06705574616726                    0.2                      2                     -1
                 674500      19.03832864674332                    0.2                      2                     -1
                 675000      18.06668612546486                    0.2                      2                     -1
                 675500       18.3922077950231                    0.2                      2                     -1
                 676000      18.38908175177353                    0.2                      2                     -1
                 676500       18.1376852560416                    0.2                      2                     -1
                 677000      17.70920249511845                    0.2                      2                     -1
                 677500      17.36666234983133                    0.2                      2                     -1
                 678000       17.7056407701315                    0.2                      2                     -1
                 678500      18.72822977645074                    0.2                      2                     -1
                 679000      19.11709806182932                    0.2                      2                     -1
                 679500      19.39662571564833                    0.2                      2                     -1
                 680000      19.54842128129649                    0.2                      2                     -1
                 680500      19.17171362951847                    0.2                      2                     -1
                 681000      18.78449078885203                    0.2                      2                     -1
                 681500      18.24961194841373                    0.2                      2                     -1
                 682000      18.07952245219549                    0.2                      2                     -1
                 682500      17.68276202362556                    0.2                      2                     -1
                 683000      17.47293009419963                    0.2                      2                     -1
                 683500      18.10871162939877                    0.2                      2                     -1
                 684000      18.61508969853121                    0.2                      2                     -1
                 684500      18.29599993520519                    0.2                      2                     -1
                 685000      18.73012590294503                    0.2                      2                     -1
                 685500       18.8322818132103                    0.2                      2                     -1
                 686000      19.71184736399293                    0.2                      2                     -1
                 686500      19.35283098588727                    0.2                      2                     -1
                 687000      19.75471960018738                    0.2                      2                     -1
                 687500      19.10911341131667                    0.2                      2                     -1
                 688000      18.14642127889903                    0.2                      2                     -1
                 688500      17.30971777992987                    0.2                      2                     -1
                 689000      17.45476567177572                    0.2                      2                     -1
                 689500      17.68470887937276                    0.2                      2                     -1
                 690000      18.69931689645348                    0.2                      2                     -1
                 690500      19.29698670045434                    0.2                      2                     -1
                 691000      19.87026147943306                    0.2                      2                     -1
                 691500      19.11309051237878                    0.2                      2                     -1
                 692000      18.46789187176833                    0.2                      2                     -1
                 692500      18.49990133856199                    0.2                      2                     -1
                 693000      17.75946197565509                    0.2                      2                     -1
                 693500      17.96175704152714                    0.2                      2                     -1
                 694000       18.6719514853036                    0.2                      2                     -1
                 694500      19.65983307821832                    0.2                      2                     -1
                 695000      19.53871888544892                    0.2                      2                     -1
                 695500      19.06838716340409                    0.2                      2                     -1
                 696000      18.33546995496775                    0.2                      2                     -1
                 696500      17.59720032634931                    0.2                      2                     -1
                 697000      17.13901320378301                    0.2                      2                     -1
                 697500      17.03798274678479                    0.2                      2                     -1
                 698000      17.67969844427957                    0.2                      2                     -1
                 698500      18.04548315973015                    0.2                      2                     -1
                 699000      17.86567908125426                    0.2                      2                     -1
                 699500      18.80583233940029                    0.2                      2                     -1
                 700000      18.90191674828645                    0.2                      2                     -1
                 700500        19.865777312129                    0.2                      2                     -1
                 701000      20.03052931562905                    0.2                      2                     -1
                 701500      20.31664391316632                    0.2                      2                     -1
                 702000      20.05795720735543                    0.2                      2                     -1
                 702500      19.96673036921024                    0.2                      2                     -1
                 703000      19.38485197705374                    0.2                      2                     -1
                 703500      19.45082862618359                    0.2                      2                     -1
                 704000      19.62556362669934                    0.2                      2                     -1
                 704500      18.88341146518776                    0.2                      2                     -1
                 705000      18.32107123660886                    0.2                      2                     -1
                 705500      18.37503822101558                    0.2                      2                     -1
                 706000      18.53033914062948                    0.2                      2                     -1
                 706500      17.61498881668149                    0.2                      2                     -1
                 707000      17.21716938368738                    0.2                      2                     -1
                 707500      17.07726854545925                    0.2                      2                     -1
                 708000      16.99335515465348                    0.2                      2                     -1
                 708500      16.89218296041036                    0.2                      2                     -1
                 709000      17.59673735131217                    0.2                      2                     -1
                 709500      17.44570197900005                    0.2                      2                     -1
                 710000      17.32352720054601                    0.2                      2                     -1
                 710500      17.23404447664448                    0.2                      2                     -1
                 711000       16.8846808460468                    0.2                      2                     -1
                 711500      16.73832712969566                    0.2                      2                     -1
                 712000       16.9716914399216                    0.2                      2                     -1
                 712500      17.96157948172523                    0.2                      2                     -1
                 713000      18.02117982225219                    0.2                      2                     -1
                 713500      18.08492969932662                    0.2                      2                     -1
                 714000       18.5418213429301                    0.2                      2                     -1
                 714500      19.39666835800528                    0.2                      2                     -1
                 715000       19.3842809349854                    0.2                      2                     -1
                 715500      19.12982528760715                    0.2                      2                     -1
                 716000      18.93875552413568                    0.2                      2                     -1
                 716500       19.5377299055759                    0.2                      2                     -1
                 717000      20.42036061882664                    0.2                      2                     -1
                 717500      20.24290941236413                    0.2                      2                     -1
                 718000      19.85950047001817                    0.2                      2                     -1
                 718500      20.29117199211111                    0.2                      2                     -1
                 719000      20.73760721489162                    0.2                      2                     -1
                 719500      19.69318048137903                    0.2                      2                     -1
                 720000      19.27134787773184                    0.2                      2                     -1
                 720500      18.19049438053741                    0.2                      2                     -1
                 721000      18.59569111878843                    0.2                      2                     -1
                 721500      18.90868599151747                    0.2                      2                     -1
                 722000      18.58569494278585                    0.2                      2                     -1
                 722500      17.79359176315644                    0.2                      2                     -1
                 723000      17.33692385954219                    0.2                      2                     -1
                 723500      17.36645390858747                    0.2                      2                     -1
                 724000      16.73248912106346                    0.2                      2                     -1
                 724500      17.10650856161303                    0.2                      2                     -1
                 725000      18.12896508374899                    0.2                      2                     -1
                 725500      18.88102334992973                    0.2                      2                     -1
                 726000      19.64896251038196                    0.2                      2                     -1
                 726500      20.07363319091029                    0.2                      2                     -1
                 727000      20.55636484723752                    0.2                      2                     -1
                 727500      19.92758429726125                    0.2                      2                     -1
                 728000      20.64153367743256                    0.2                      2                     -1
                 728500      20.04860834297493                    0.2                      2                     -1
                 729000      18.85662458281089                    0.2                      2                     -1
                 729500      19.34237246530049                    0.2                      2                     -1
                 730000      19.32182840683799                    0.2                      2                     -1
                 730500      19.02288491777811                    0.2                      2                     -1
                 731000      17.58858985623686                    0.2                      2                     -1
                 731500      17.58887228626198                    0.2                      2                     -1
                 732000      17.97538751270823                    0.2                      2                     -1
                 732500       18.1134609936133                    0.2                      2                     -1
                 733000      18.43401941450617                    0.2                      2                     -1
                 733500      18.51833378588174                    0.2                      2                     -1
                 734000      18.30220133783617                    0.2                      2                     -1
                 734500      18.56441133266723                    0.2                      2                     -1
                 735000      19.30176720457685                    0.2                      2                     -1
                 735500      20.62989152677528                    0.2                      2                     -1
                 736000      21.06306180204786                    0.2                      2                     -1
                 736500      20.34576941659653                    0.2                      2                     -1
                 737000      19.77270058203992                    0.2                      2                     -1
                 737500      20.30931064893888                    0.2                      2                     -1
                 738000       21.0087828737046                    0.2                      2                     -1
                 738500      20.70149655176262                    0.2                      2                     -1
                 739000      20.82232850323785                    0.2                      2                     -1
                 739500      21.34029324206007                    0.2                      2                     -1
                 740000      21.08978763837211                    0.2                      2                     -1
                 740500      20.79374302459051                    0.2                      2                     -1
                 741000      19.78348989369006                    0.2                      2                     -1
                 741500      20.44493308159307                    0.2                      2                     -1
                 742000      19.69704226798017                    0.2                      2                     -1
                 742500      20.29707560403553                    0.2                      2                     -1
                 743000      18.85548352556522                    0.2                      2                     -1
                 743500      19.38020321956372                    0.2                      2                     -1
                 744000      19.79683759634028                    0.2                      2                     -1
                 744500      20.14957707373722                    0.2                      2                     -1
                 745000      20.21633026460727                    0.2                      2                     -1
                 745500      20.60311868430763                    0.2                      2                     -1
                 746000      21.02302965166022                    0.2                      2                     -1
                 746500       21.4265722352763                    0.2                      2                     -1
                 747000      21.30109689079019                    0.2                      2                     -1
                 747500       21.3328436489175                    0.2                      2                     -1
                 748000      20.57367829354403                    0.2                      2                     -1
                 748500      19.06801295076307                    0.2                      2                     -1
                 749000      17.76394161341022                    0.2                      2                     -1
                 749500      17.83744601335343                    0.2                      2                     -1
                 750000      17.85190146458083                    0.2                      2                     -1
                 750500      17.14341423807279                    0.2                      2                     -1
                 751000      17.24701935482934                    0.2                      2                     -1
                 751500      16.56307442332815                    0.2                      2                     -1
                 752000      16.53371242570776                    0.2                      2                     -1
                 752500      16.70603023979364                    0.2                      2                     -1
                 753000      16.87166895672019                    0.2                      2                     -1
                 753500      17.13068818894187                    0.2                      2                     -1
                 754000      17.51358075374406                    0.2                      2                     -1
                 754500      17.61715245281446                    0.2                      2                     -1
                 755000      17.25563856567149                    0.2                      2                     -1
                 755500      17.17504097209919                    0.2                      2                     -1
                 756000      17.73109049400778                    0.2                      2                     -1
                 756500       18.3314443897652                    0.2                      2                     -1
                 757000      19.26372066881346                    0.2                      2                     -1
                 757500      18.31257734444728                    0.2                      2                     -1
                 758000       18.0684118795556                    0.2                      2                     -1
                 758500      18.87958530919088                    0.2                      2                     -1
                 759000      19.71208448231506                    0.2                      2                     -1
                 759500      20.19556796218663                    0.2                      2                     -1
                 760000      20.00219263970018                    0.2                      2                     -1
                 760500       19.8471973621713                    0.2                      2                     -1
                 761000      18.83320315580654                    0.2                      2                     -1
                 761500      18.08116330719036                    0.2                      2                     -1
                 762000      16.70762547913324                    0.2                      2                     -1
                 762500      16.41551244995829                    0.2                      2                     -1
                 763000      16.34074195171868                    0.2                      2                     -1
                 763500      16.80425011747844                    0.2                      2                     -1
                 764000      16.30358362436387                    0.2                      2                     -1
                 764500       17.1453664215085                    0.2                      2                     -1
                 765000      17.39469252839032                    0.2                      2                     -1
                 765500      17.60398672549896                    0.2                      2                     -1
                 766000      18.18703651885815                    0.2                      2                     -1
                 766500      17.83467065656675                    0.2                      2                     -1
                 767000       18.2692285564222                    0.2                      2                     -1
                 767500      18.51976720156663                    0.2                      2                     -1
                 768000      19.31630993586158                    0.2                      2                     -1
                 768500      19.59521789567463                    0.2                      2                     -1
                 769000      18.78904748426539                    0.2                      2                     -1
                 769500      18.51418867526549                    0.2                      2                     -1
                 770000      19.42247716599093                    0.2                      2                     -1
                 770500      19.24304073843426                    0.2                      2                     -1
                 771000      18.95764252203069                    0.2                      2                     -1
                 771500      19.19903856665082                    0.2                      2                     -1
                 772000      19.17214484794064                    0.2                      2                     -1
                 772500       17.9973274113733                    0.2                      2                     -1
                 773000      16.55908825021658                    0.2                      2                     -1
                 773500      16.47032200253355                    0.2                      2                     -1
                 774000      16.84421897376468                    0.2                      2                     -1
                 774500      16.98185719243318                    0.2                      2                     -1
                 775000      16.36898439276506                    0.2                      2                     -1
                 775500      16.14459762487442                    0.2                      2                     -1
                 776000      16.19006730230446                    0.2                      2                     -1
                 776500      16.68307070622472                    0.2                      2                     -1
                 777000      17.28671149514971                    0.2                      2                     -1
                 777500      17.56399406369684                    0.2                      2                     -1
                 778000      17.15223315178718                    0.2                      2                     -1
                 778500      16.79621088175034                    0.2                      2                     -1
                 779000      16.41634457381342                    0.2                      2                     -1
                 779500      15.94605947375069                    0.2                      2                     -1
                 780000       16.7843735276423                    0.2                      2                     -1
                 780500      16.24713182359658                    0.2                      2                     -1
                 781000      16.25148483127001                    0.2                      2                     -1
                 781500       17.5565750899024                    0.2                      2                     -1
                 782000      18.69596518880652                    0.2                      2                     -1
                 782500      18.35579058467316                    0.2                      2                     -1
                 783000      18.52971388531901                    0.2                      2                     -1
                 783500      19.14419688867686                    0.2                      2                     -1
                 784000      20.20579306524219                    0.2                      2                     -1
                 784500      20.91961083774859                    0.2                      2                     -1
                 785000      21.03058369573654                    0.2                      2                     -1
                 785500      20.47100824015488                    0.2                      2                     -1
                 786000      20.84917294363636                    0.2                      2                     -1
                 786500      21.35914992706061                    0.2                      2                     -1
                 787000      21.64610307687134                    0.2                      2                     -1
                 787500      22.14378614309127                    0.2                      2                     -1
                 788000      22.88675191562794                    0.2                      2                     -1
                 788500      22.66329998220024                    0.2                      2                     -1
                 789000      22.47300752197862                    0.2                      2                     -1
                 789500      22.14678649818106                    0.2                      2                     -1
                 790000      22.01522181383327                    0.2                      2                     -1
                 790500      23.13543394749285                    0.2                      2                     -1
                 791000      23.07147284611425                    0.2                      2                     -1
                 791500      22.40336549164661                    0.2                      2                     -1
                 792000      22.80959907016995                    0.2                      2                     -1
                 792500      22.60053609700505                    0.2                      2                     -1
                 793000      22.50966307678654                    0.2                      2                     -1
                 793500      23.41536819695973                    0.2                      2                     -1
                 794000      22.77432095303669                    0.2                      2                     -1
                 794500      23.75702896183611                    0.2                      2                     -1
                 795000      23.33686875800822                    0.2                      2                     -1
                 795500       23.0693961442439                    0.2                      2                     -1
                 796000       22.3673756049975                    0.2                      2                     -1
                 796500      22.15838275955324                    0.2                      2                     -1
                 797000      21.85898959650849                    0.2                      2                     -1
                 797500      22.35285543734026                    0.2                      2                     -1
                 798000      23.48351033692451                    0.2                      2                     -1
                 798500        23.394566586482                    0.2                      2                     -1
                 799000      22.78769930458104                    0.2                      2                     -1
                 799500      23.29119680437938                    0.2                      2                     -1
                 800000      22.81509230017884                    0.2                      2                     -1
                 800500      23.24041079354602                    0.2                      2                     -1
                 801000      22.62262462244393                    0.2                      2                     -1
                 801500      21.98038755806921                    0.2                      2                     -1
                 802000       22.1347864357843                    0.2                      2                     -1
                 802500      21.75107127117449                    0.2                      2                     -1
                 803000      21.86458533528825                    0.2                      2                     -1
                 803500      21.80456152321698                    0.2                      2                     -1
                 804000      22.32012172522664                    0.2                      2                     -1
                 804500      22.98676264270365                    0.2                      2                     -1
                 805000      23.88992896254122                    0.2                      2                     -1
                 805500      23.65804584252493                    0.2                      2                     -1
                 806000      23.75650508390843                    0.2                      2                     -1
                 806500      23.32432323507348                    0.2                      2                     -1
                 807000      22.85442125162196                    0.2                      2                     -1
                 807500      22.83477667019482                    0.2                      2                     -1
                 808000      22.26706145251784                    0.2                      2                     -1
                 808500      22.41696386698931                    0.2                      2                     -1
                 809000      21.92594014341097                    0.2                      2                     -1
                 809500      22.07399079861175                    0.2                      2                     -1
                 810000       22.5830150799047                    0.2                      2                     -1
                 810500      23.23766768603985                    0.2                      2                     -1
                 811000      22.89591299489112                    0.2                      2                     -1
                 811500      23.83134637209115                    0.2                      2                     -1
                 812000      23.35701183938651                    0.2                      2                     -1
                 812500      24.06492606754177                    0.2                      2                     -1
                 813000      24.24842883713983                    0.2                      2                     -1
                 813500      23.48836564726679                    0.2                      2                     -1
                 814000      24.07179198282832                    0.2                      2                     -1
                 814500      23.71453392343745                    0.2                      2                     -1
                 815000      23.71806819384563                    0.2                      2                     -1
                 815500      22.57391447684557                    0.2                      2                     -1
                 816000       21.5352651402812                    0.2                      2                     -1
                 816500      21.69419634237056                    0.2                      2                     -1
                 817000      22.34777418894787                    0.2                      2                     -1
                 817500      23.08479538072336                    0.2                      2                     -1
                 818000      22.85902531512221                    0.2                      2                     -1
                 818500      21.55415521782209                    0.2                      2                     -1
                 819000      21.79069635451204                    0.2                      2                     -1
                 819500      22.05557814939574                    0.2                      2                     -1
                 820000      21.60072070024744                    0.2                      2                     -1
                 820500      21.56848324718508                    0.2                      2                     -1
                 821000      22.19031832620603                    0.2                      2                     -1
                 821500      22.98808175264861                    0.2                      2                     -1
                 822000      23.63766709420618                    0.2                      2                     -1
                 822500      24.34368183126746                    0.2                      2                     -1
                 823000      24.20230604314333                    0.2                      2                     -1
                 823500       23.9323221193028                    0.2                      2                     -1
                 824000      24.60108319805505                    0.2                      2                     -1
                 824500      24.23178973838998                    0.2                      2                     -1
                 825000      23.84630625315991                    0.2                      2                     -1
                 825500      24.28239612653615                    0.2                      2                     -1
                 826000      24.40578242584697                    0.2                      2                     -1
                 826500      24.59813410681614                    0.2                      2                     -1
                 827000      24.91759286922215                    0.2                      2                     -1
                 827500      24.64409390029012                    0.2                      2                     -1
                 828000      24.83197649537088                    0.2                      2                     -1
                 828500      23.76321592372544                    0.2                      2                     -1
                 829000      23.15644622624211                    0.2                      2                     -1
                 829500      23.28214510413653                    0.2                      2                     -1
                 830000       23.4497592469027                    0.2                      2                     -1
                 830500      23.36436816233305                    0.2                      2                     -1
                 831000      22.33190860720622                    0.2                      2                     -1
                 831500      22.64875971197447                    0.2                      2                     -1
                 832000      22.48699609992072                    0.2                      2                     -1
                 832500      21.77305750812044                    0.2                      2                     -1
                 833000      21.45915442817813                    0.2                      2                     -1
                 833500      21.94380571160037                    0.2                      2                     -1
                 834000      22.38579937728786                    0.2                      2                     -1
                 834500      22.19136489882542                    0.2                      2                     -1
                 835000      21.31103453693873                    0.2                      2                     -1
                 835500      21.75430959210625                    0.2                      2                     -1
                 836000      21.49643197414956                    0.2                      2                     -1
                 836500      21.98992403847313                    0.2                      2                     -1
                 837000      22.53729535608933                    0.2                      2                     -1
                 837500       22.9824260678587                    0.2                      2                     -1
                 838000      23.03551269492493                    0.2                      2                     -1
                 838500      22.51722961313779                    0.2                      2                     -1
                 839000      23.36857821859595                    0.2                      2                     -1
                 839500       24.6831926062769                    0.2                      2                     -1
                 840000      23.88795230735418                    0.2                      2                     -1
                 840500      24.20825497992815                    0.2                      2                     -1
                 841000      24.02631412833988                    0.2                      2                     -1
                 841500      23.66311382646536                    0.2                      2                     -1
                 842000      23.61490207009748                    0.2                      2                     -1
                 842500      23.30730748123873                    0.2                      2                     -1
                 843000      22.91370192746026                    0.2                      2                     -1
                 843500      21.92832313221307                    0.2                      2                     -1
                 844000      21.28234325493945                    0.2                      2                     -1
                 844500      21.73483922408896                    0.2                      2                     -1
                 845000      21.99116958390726                    0.2                      2                     -1
                 845500      22.89159403337417                    0.2                      2                     -1
                 846000      22.66527092226086                    0.2                      2                     -1
                 846500      23.05764130142788                    0.2                      2                     -1
                 847000      22.29241468391473                    0.2                      2                     -1
                 847500       21.8320259372926                    0.2                      2                     -1
                 848000      21.38065909543698                    0.2                      2                     -1
                 848500      21.32604574343839                    0.2                      2                     -1
                 849000      21.37108665427679                    0.2                      2                     -1
                 849500      22.01000611525865                    0.2                      2                     -1
                 850000      21.58220783222377                    0.2                      2                     -1
                 850500      22.15789309807615                    0.2                      2                     -1
                 851000      22.69283922440107                    0.2                      2                     -1
                 851500      22.57035810990993                    0.2                      2                     -1
                 852000      23.49748590329019                    0.2                      2                     -1
                 852500      24.65193229417769                    0.2                      2                     -1
                 853000      24.27170167254386                    0.2                      2                     -1
                 853500       24.0031501476328                    0.2                      2                     -1
                 854000      24.61087846703979                    0.2                      2                     -1
                 854500      25.18237749632307                    0.2                      2                     -1
                 855000      25.08137288945116                    0.2                      2                     -1
                 855500      25.16932239672895                    0.2                      2                     -1
                 856000      25.18115717384547                    0.2                      2                     -1
                 856500      24.10476064956183                    0.2                      2                     -1
                 857000       23.4718617371377                    0.2                      2                     -1
                 857500       24.4849709012247                    0.2                      2                     -1
                 858000      23.92613190159545                    0.2                      2                     -1
                 858500      23.71282877962382                    0.2                      2                     -1
                 859000       23.5017726928924                    0.2                      2                     -1
                 859500       24.7398652789719                    0.2                      2                     -1
                 860000      24.93071530251888                    0.2                      2                     -1
                 860500      24.37609789682547                    0.2                      2                     -1
                 861000      23.97712496334135                    0.2                      2                     -1
                 861500      24.46699727482304                    0.2                      2                     -1
                 862000      23.93926940271569                    0.2                      2                     -1
                 862500      23.60249812537428                    0.2                      2                     -1
                 863000      22.97374539870744                    0.2                      2                     -1
                 863500      22.92837662647984                    0.2                      2                     -1
                 864000      23.21830531198411                    0.2                      2                     -1
                 864500      23.28224802195112                    0.2                      2                     -1
                 865000      22.37336031181426                    0.2                      2                     -1
                 865500      22.50523089263854                    0.2                      2                     -1
                 866000      22.93726373700149                    0.2                      2                     -1
                 866500      22.74498425423173                    0.2                      2                     -1
                 867000      22.23598490547899                    0.2                      2                     -1
                 867500      21.52171627442587                    0.2                      2                     -1
                 868000      21.10420564504753                    0.2                      2                     -1
                 868500      21.06389087886021                    0.2                      2                     -1
                 869000      21.08559371787613                    0.2                      2                     -1
                 869500      20.95151997059582                    0.2                      2                     -1
                 870000      21.03520299629357                    0.2                      2                     -1
                 870500      21.89888482508756                    0.2                      2                     -1
                 871000      22.75728133456656                    0.2                      2                     -1
                 871500      22.21523279902239                    0.2                      2                     -1
                 872000      21.30863033542061                    0.2                      2                     -1
                 872500      21.12429167091077                    0.2                      2                     -1
                 873000      20.76983967183926                    0.2                      2                     -1
                 873500      21.70536032015897                    0.2                      2                     -1
                 874000      21.64868011252305                    0.2                      2                     -1
                 874500      21.28048529347831                    0.2                      2                     -1
                 875000      21.02429488083367                    0.2                      2                     -1
                 875500      20.70268621998657                    0.2                      2                     -1
                 876000      20.81432389540763                    0.2                      2                     -1
                 876500      21.41059191399379                    0.2                      2                     -1
                 877000      22.41960886441023                    0.2                      2                     -1
                 877500      21.94137921047717                    0.2                      2                     -1
                 878000      21.75383704666528                    0.2                      2                     -1
                 878500      22.45287487001059                    0.2                      2                     -1
                 879000       23.7082980568694                    0.2                      2                     -1
                 879500      23.08505951211881                    0.2                      2                     -1
                 880000      23.48562393411687                    0.2                      2                     -1
                 880500      25.34295061083755                    0.2                      2                     -1
                 881000      25.40621350458171                    0.2                      2                     -1
                 881500      24.09709312246866                    0.2                      2                     -1
                 882000      24.63492862418194                    0.2                      2                     -1
                 882500      24.95936488704891                    0.2                      2                     -1
                 883000      25.81409556423634                    0.2                      2                     -1
                 883500      25.64368807780898                    0.2                      2                     -1
                 884000      25.60528917430597                    0.2                      2                     -1
                 884500      25.93104039483183                    0.2                      2                     -1
                 885000      25.99475496063631                    0.2                      2                     -1
                 885500      26.41831239761214                    0.2                      2                     -1
                 886000       26.2038220678376                    0.2                      2                     -1
                 886500       26.2708153921835                    0.2                      2                     -1
                 887000       26.6012084447357                    0.2                      2                     -1
                 887500       27.0508381334035                    0.2                      2                     -1
                 888000      26.85202270058633                    0.2                      2                     -1
                 888500      27.13240180421144                    0.2                      2                     -1
                 889000      27.32069422307073                    0.2                      2                     -1
                 889500      27.60717680607931                    0.2                      2                     -1
                 890000      27.21851445025818                    0.2                      2                     -1
                 890500      27.51256553506014                    0.2                      2                     -1
                 891000      27.75986971920242                    0.2                      2                     -1
                 891500      27.80438475255858                    0.2                      2                     -1
                 892000      28.07285162357574                    0.2                      2                     -1
                 892500      27.89541410668773                    0.2                      2                     -1
                 893000      26.95647681131785                    0.2                      2                     -1
                 893500      26.64557358317636                    0.2                      2                     -1
                 894000       26.9170803006187                    0.2                      2                     -1
                 894500      26.55626373205629                    0.2                      2                     -1
                 895000      27.44127807358207                    0.2                      2                     -1
                 895500      27.21053619304205                    0.2                      2                     -1
                 896000      27.35438188299369                    0.2                      2                     -1
                 896500      26.55098315747038                    0.2                      2                     -1
                 897000      26.38894041687986                    0.2                      2                     -1
                 897500      26.14856812142834                    0.2                      2                     -1
                 898000      26.80121258330899                    0.2                      2                     -1
                 898500      27.63489839998737                    0.2                      2                     -1
                 899000      27.73152614529456                    0.2                      2                     -1
                 899500      26.88040309275794                    0.2                      2                     -1
                 900000       27.1590427632946                    0.2                      2                     -1
                 900500      27.52232966813519                    0.2                      2                     -1
                 901000      26.61805410242788                    0.2                      2                     -1
                 901500      27.14642414515946                    0.2                      2                     -1
                 902000      26.80717957287812                    0.2                      2                     -1
                 902500      27.24777009838019                    0.2                      2                     -1
                 903000       28.3752303632538                    0.2                      2                     -1
                 903500      28.22227970850417                    0.2                      2                     -1
                 904000      27.97702870309181                    0.2                      2                     -1
                 904500      28.25037864866864                    0.2                      2                     -1
                 905000      28.32704669917201                    0.2                      2                     -1
                 905500      27.98485018036975                    0.2                      2                     -1
                 906000      27.59486901964709                    0.2                      2                     -1
                 906500      27.49448360702606                    0.2                      2                     -1
                 907000      26.63084291384523                    0.2                      2                     -1
                 907500      26.80711566162669                    0.2                      2                     -1
                 908000       27.3172199829942                    0.2                      2                     -1
                 908500      26.89176148470616                    0.2                      2                     -1
                 909000      26.81796218477161                    0.2                      2                     -1
                 909500      26.02233784574072                    0.2                      2                     -1
                 910000      26.37373282312227                    0.2                      2                     -1
                 910500       26.0915956691256                    0.2                      2                     -1
                 911000      26.16149699457448                    0.2                      2                     -1
                 911500      26.02693881488434                    0.2                      2                     -1
                 912000      25.63100943726163                    0.2                      2                     -1
                 912500      25.69668480213511                    0.2                      2                     -1
                 913000      26.39706530611954                    0.2                      2                     -1
                 913500      26.41401249616007                    0.2                      2                     -1
                 914000      26.87084579097369                    0.2                      2                     -1
                 914500      28.84360328823709                    0.2                      2                     -1
                 915000       28.3240808203392                    0.2                      2                     -1
                 915500         28.56427102376                    0.2                      2                     -1
                 916000      28.73237902784218                    0.2                      2                     -1
                 916500      27.67510738202058                    0.2                      2                     -1
                 917000      27.79064572726609                    0.2                      2                     -1
                 917500       27.9769727973531                    0.2                      2                     -1
                 918000      28.37092793153971                    0.2                      2                     -1
                 918500      28.63597236461873                    0.2                      2                     -1
                 919000      28.96922436049767                    0.2                      2                     -1
                 919500      28.37502911421048                    0.2                      2                     -1
                 920000      28.21686468362869                    0.2                      2                     -1
                 920500      27.28643128473754                    0.2                      2                     -1
                 921000      27.88076746280683                    0.2                      2                     -1
                 921500      27.31776026615864                    0.2                      2                     -1
                 922000      27.75718446158563                    0.2                      2                     -1
                 922500      28.15843456452104                    0.2                      2                     -1
                 923000      26.52171577951265                    0.2                      2                     -1
                 923500      26.17979485271891                    0.2                      2                     -1
                 924000      26.63881129950435                    0.2                      2                     -1
                 924500      27.30140705776143                    0.2                      2                     -1
                 925000       27.1105191116376                    0.2                      2                     -1
                 925500      27.13246651302865                    0.2                      2                     -1
                 926000      27.44329318667389                    0.2                      2                     -1
                 926500      28.01609441459104                    0.2                      2                     -1
                 927000      27.55607107350511                    0.2                      2                     -1
                 927500      26.78150486836535                    0.2                      2                     -1
                 928000      25.87395930153972                    0.2                      2                     -1
                 928500      25.62262035528986                    0.2                      2                     -1
                 929000       26.3148705847184                    0.2                      2                     -1
                 929500      26.09296640086609                    0.2                      2                     -1
                 930000      25.57033483538246                    0.2                      2                     -1
                 930500      25.79205656493385                    0.2                      2                     -1
                 931000      25.82091194436293                    0.2                      2                     -1
                 931500      26.46066399403025                    0.2                      2                     -1
                 932000      26.32560067260544                    0.2                      2                     -1
                 932500      25.68390340710176                    0.2                      2                     -1
                 933000      25.49610154493354                    0.2                      2                     -1
                 933500      25.44033697131511                    0.2                      2                     -1
                 934000      25.38160961039615                    0.2                      2                     -1
                 934500      25.95628659271823                    0.2                      2                     -1
                 935000      26.27821233455848                    0.2                      2                     -1
                 935500      26.92555226586766                    0.2                      2                     -1
                 936000      26.94944367098849                    0.2                      2                     -1
                 936500      27.09109279763758                    0.2                      2                     -1
                 937000      26.45045646180398                    0.2                      2                     -1
                 937500      25.87975724840364                    0.2                      2                     -1
                 938000      25.85332043083271                    0.2                      2                     -1
                 938500      25.15842256737529                    0.2                      2                     -1
                 939000      25.38111221279221                    0.2                      2                     -1
                 939500      25.44976361199655                    0.2                      2                     -1
                 940000      26.23949728300409                    0.2                      2                     -1
                 940500      26.84453171307155                    0.2                      2                     -1
                 941000      28.01794248473937                    0.2                      2                     -1
                 941500      28.77962044959245                    0.2                      2                     -1
                 942000      28.85031739137195                    0.2                      2                     -1
                 942500       28.5044466336962                    0.2                      2                     -1
                 943000      28.56640423900775                    0.2                      2                     -1
                 943500      29.13459246141597                    0.2                      2                     -1
                 944000      28.96022634143364                    0.2                      2                     -1
                 944500      29.26881596494801                    0.2                      2                     -1
                 945000      29.29572863001784                    0.2                      2                     -1
                 945500      28.29854429515792                    0.2                      2                     -1
                 946000      27.70402292699905                    0.2                      2                     -1
                 946500      27.96938394419618                    0.2                      2                     -1
                 947000      28.52338698139048                    0.2                      2                     -1
                 947500      29.27945950938552                    0.2                      2                     -1
                 948000       29.5310716072219                    0.2                      2                     -1
                 948500      28.98160536368139                    0.2                      2                     -1
                 949000      28.60191187236195                    0.2                      2                     -1
                 949500      29.05192662423115                    0.2                      2                     -1
                 950000      28.01136832287341                    0.2                      2                     -1
                 950500      27.26462182218601                    0.2                      2                     -1
                 951000      27.51221866168935                    0.2                      2                     -1
                 951500      27.72035448047693                    0.2                      2                     -1
                 952000      28.18778878848423                    0.2                      2                     -1
                 952500      27.92045116566505                    0.2                      2                     -1
                 953000      28.83020589687325                    0.2                      2                     -1
                 953500      29.69807617868113                    0.2                      2                     -1
                 954000      29.11003495996219                    0.2                      2                     -1
                 954500      29.70473903052386                    0.2                      2                     -1
                 955000      29.46405105980226                    0.2                      2                     -1
                 955500      29.66517087043877                    0.2                      2                     -1
                 956000      28.69193331723783                    0.2                      2                     -1
                 956500      28.57679863330207                    0.2                      2                     -1
                 957000      28.24834372179239                    0.2                      2                     -1
                 957500      27.45586312827175                    0.2                      2                     -1
                 958000      26.97778920330656                    0.2                      2                     -1
                 958500      25.79829540886347                    0.2                      2                     -1
                 959000      26.81864376976179                    0.2                      2                     -1
                 959500      26.23963126802904                    0.2                      2                     -1
                 960000      26.22415941983771                    0.2                      2                     -1
                 960500      27.05865182026727                    0.2                      2                     -1
                 961000      27.53443688588226                    0.2                      2                     -1
                 961500      27.64534422000903                    0.2                      2                     -1
                 962000      28.72559825514497                    0.2                      2                     -1
                 962500      29.22282438212909                    0.2                      2                     -1
                 963000      29.22810902589194                    0.2                      2                     -1
                 963500      28.49839697590967                    0.2                      2                     -1
                 964000      27.89898020906129                    0.2                      2                     -1
                 964500      27.94760502861845                    0.2                      2                     -1
                 965000      28.41883218395345                    0.2                      2                     -1
                 965500      27.25891189278823                    0.2                      2                     -1
                 966000      26.58318690939696                    0.2                      2                     -1
                 966500      26.36359592939293                    0.2                      2                     -1
                 967000      26.56620025917508                    0.2                      2                     -1
                 967500       27.4574358843887                    0.2                      2                     -1
                 968000      27.87484139209805                    0.2                      2                     -1
                 968500      28.17840597305782                    0.2                      2                     -1
                 969000      27.95151808158623                    0.2                      2                     -1
                 969500      26.68414851357963                    0.2                      2                     -1
                 970000      26.59592480158138                    0.2                      2                     -1
                 970500      27.30823893716389                    0.2                      2                     -1
                 971000      26.92703361585033                    0.2                      2                     -1
                 971500      27.04219479641369                    0.2                      2                     -1
                 972000      27.53425634980767                    0.2                      2                     -1
                 972500      26.96626736884654                    0.2                      2                     -1
                 973000      27.21093334103514                    0.2                      2                     -1
                 973500      27.42984940590954                    0.2                      2                     -1
                 974000      27.46942015675579                    0.2                      2                     -1
                 974500      26.59652110177526                    0.2                      2                     -1
                 975000      25.60075729139454                    0.2                      2                     -1
                 975500      25.15684218479721                    0.2                      2                     -1
                 976000      25.42703397971574                    0.2                      2                     -1
                 976500      25.18882492608767                    0.2                      2                     -1
                 977000      24.85372579149372                    0.2                      2                     -1
                 977500      25.16109145777461                    0.2                      2                     -1
                 978000      25.66910424625644                    0.2                      2                     -1
                 978500      25.98322680239722                    0.2                      2                     -1
                 979000      26.04330133978862                    0.2                      2                     -1
                 979500      26.00675324256855                    0.2                      2                     -1
                 980000      26.03501164166791                    0.2                      2                     -1
                 980500      25.10740220762356                    0.2                      2                     -1
                 981000      25.04702152140095                    0.2                      2                     -1
                 981500      25.46265869379882                    0.2                      2                     -1
                 982000      25.89250193943882                    0.2                      2                     -1
                 982500      25.72256274915224                    0.2                      2                     -1
                 983000      25.46722460033869                    0.2                      2                     -1
                 983500      25.18830465445168                    0.2                      2                     -1
                 984000      25.03561466201941                    0.2                      2                     -1
                 984500       24.9287673421715                    0.2                      2                     -1
                 985000      24.95849391749882                    0.2                      2                     -1
                 985500      24.69831863345367                    0.2                      2                     -1
                 986000      25.29388670287985                    0.2                      2                     -1
                 986500      26.37931285923254                    0.2                      2                     -1
                 987000      26.65613979546665                    0.2                      2                     -1
                 987500      26.78308402552199                    0.2                      2                     -1
                 988000      26.96860410148185                    0.2                      2                     -1
                 988500       27.2306580643161                    0.2                      2                     -1
                 989000      28.70593575424405                    0.2                      2                     -1
                 989500      30.20856596914927                    0.2                      2                     -1
                 990000      29.58621596044187                    0.2                      2                     -1
                 990500      29.08522871721582                    0.2                      2                     -1
                 991000      29.12303113900584                    0.2                      2                     -1
                 991500      30.21518318024569                    0.2                      2                     -1
                 992000      29.81373190103275                    0.2                      2                     -1
                 992500      29.74259028940867                    0.2                      2                     -1
                 993000      29.37833114060189                    0.2                      2                     -1
                 993500      29.55640757184682                    0.2                      2                     -1
                 994000      29.49138218048873                    0.2                      2                     -1
                 994500      28.50995662325911                    0.2                      2                     -1
                 995000      28.19903423595789                    0.2                      2                     -1
                 995500      28.43238788181431                    0.2                      2                     -1
                 996000      28.95823839715361                    0.2                      2                     -1
                 996500      28.92237942525857                    0.2                      2                     -1
                 997000      28.85973659373494                    0.2                      2                     -1
                 997500      29.36103370176769                    0.2                      2                     -1
                 998000      30.16790987052562                    0.2                      2                     -1
                 998500      29.99789738322381                    0.2                      2                     -1
                 999000      29.99251694075798                    0.2                      2                     -1
                 999500      30.00305080771847                    0.2                      2                     -1
                1000000      30.48124329015242                    0.2                      2                     -1
