# Supplementary material for: Finite-Temperature Evolution of Frenkel Defects in Hybrid Perovskites: Healing and Lead-Methylammonium Antisite Pairs
Source: ACS Appl Mater Interfaces. 2026 Apr 9;18(15):22071–80. doi: 10.1021/acsami.6c02743 (PMC13107386; doi:10.1021/acsami.6c02743)
Supplement: Supplementary file 2 [file am6c02743_si_002.zip › supporting/fig1-3/molecule/dissociation/out]

MPI startup(): Warning: I_MPI_PMI_LIBRARY will be ignored since the hydra process manager was found
MPI startup(): Warning: I_MPI_PMI_LIBRARY will be ignored since the hydra process manager was found
MPI startup(): Warning: I_MPI_PMI_LIBRARY will be ignored since the hydra process manager was found
MPI startup(): Warning: I_MPI_PMI_LIBRARY will be ignored since the hydra process manager was found
MPI startup(): Warning: I_MPI_PMI_LIBRARY will be ignored since the hydra process manager was found
MPI startup(): Warning: I_MPI_PMI_LIBRARY will be ignored since the hydra process manager was found
MPI startup(): Warning: I_MPI_PMI_LIBRARY will be ignored since the hydra process manager was found
MPI startup(): Warning: I_MPI_PMI_LIBRARY will be ignored since the hydra process manager was found
MPI startup(): Warning: I_MPI_PMI_LIBRARY will be ignored since the hydra process manager was found
MPI startup(): Warning: I_MPI_PMI_LIBRARY will be ignored since the hydra process manager was found
MPI startup(): Warning: I_MPI_PMI_LIBRARY will be ignored since the hydra process manager was found
MPI startup(): Warning: I_MPI_PMI_LIBRARY will be ignored since the hydra process manager was found
MPI startup(): Warning: I_MPI_PMI_LIBRARY will be ignored since the hydra process manager was found
MPI startup(): Warning: I_MPI_PMI_LIBRARY will be ignored since the hydra process manager was found
MPI startup(): Warning: I_MPI_PMI_LIBRARY will be ignored since the hydra process manager was found
MPI startup(): Warning: I_MPI_PMI_LIBRARY will be ignored since the hydra process manager was found
MPI startup(): Warning: I_MPI_PMI_LIBRARY will be ignored since the hydra process manager was found
MPI startup(): Warning: I_MPI_PMI_LIBRARY will be ignored since the hydra process manager was found
MPI startup(): Warning: I_MPI_PMI_LIBRARY will be ignored since the hydra process manager was found
MPI startup(): Warning: I_MPI_PMI_LIBRARY will be ignored since the hydra process manager was found
MPI startup(): Warning: I_MPI_PMI_LIBRARY will be ignored since the hydra process manager was found
MPI startup(): Warning: I_MPI_PMI_LIBRARY will be ignored since the hydra process manager was found
MPI startup(): Warning: I_MPI_PMI_LIBRARY will be ignored since the hydra process manager was found
MPI startup(): Warning: I_MPI_PMI_LIBRARY will be ignored since the hydra process manager was found
MPI startup(): Warning: I_MPI_PMI_LIBRARY will be ignored since the hydra process manager was found
MPI startup(): Warning: I_MPI_PMI_LIBRARY will be ignored since the hydra process manager was found
MPI startup(): Warning: I_MPI_PMI_LIBRARY will be ignored since the hydra process manager was found
MPI startup(): Warning: I_MPI_PMI_LIBRARY will be ignored since the hydra process manager was found
MPI startup(): Warning: I_MPI_PMI_LIBRARY will be ignored since the hydra process manager was found
MPI startup(): Warning: I_MPI_PMI_LIBRARY will be ignored since the hydra process manager was found
MPI startup(): Warning: I_MPI_PMI_LIBRARY will be ignored since the hydra process manager was found
MPI startup(): Warning: I_MPI_PMI_LIBRARY will be ignored since the hydra process manager was found
MPI startup(): Warning: I_MPI_PMI_LIBRARY will be ignored since the hydra process manager was found
MPI startup(): Warning: I_MPI_PMI_LIBRARY will be ignored since the hydra process manager was found
MPI startup(): Warning: I_MPI_PMI_LIBRARY will be ignored since the hydra process manager was found
MPI startup(): Warning: I_MPI_PMI_LIBRARY will be ignored since the hydra process manager was found
MPI startup(): Warning: I_MPI_PMI_LIBRARY will be ignored since the hydra process manager was found
MPI startup(): Warning: I_MPI_PMI_LIBRARY will be ignored since the hydra process manager was found
MPI startup(): Warning: I_MPI_PMI_LIBRARY will be ignored since the hydra process manager was found
MPI startup(): Warning: I_MPI_PMI_LIBRARY will be ignored since the hydra process manager was found
LAMMPS (2 Aug 2023 - Update 3)
  using 1 OpenMP thread(s) per MPI task
Reading data file ...
  orthogonal box = (0 0 0) to (36.3576 34.1482 49.2956)
  4 by 2 by 5 MPI processor grid
  reading atoms ...
  3072 atoms
  scanning bonds ...
  4 = max bonds/atom
  scanning angles ...
  6 = max angles/atom
  scanning dihedrals ...
  9 = max dihedrals/atom
  reading bonds ...
  1792 bonds
  reading angles ...
  3072 angles
  reading dihedrals ...
  2304 dihedrals
Finding 1-2 1-3 1-4 neighbors ...
  special bond factors lj:    0        0        0.5     
  special bond factors coul:  0        0        0.8333333333333334
     4 = max # of 1-2 neighbors
     3 = max # of 1-3 neighbors
     6 = max # of 1-4 neighbors
     7 = max # of special neighbors
  special bonds CPU = 0.006 seconds
  read_data CPU = 0.077 seconds
0 atoms in group frozen
3072 atoms in group free
PPPM initialization ...
  using 12-bit tables for long-range coulomb (../kspace.cpp:342)
  G vector (1/distance) = 0.2721894
  grid = 24 24 32
  stencil order = 5
  estimated absolute RMS force accuracy = 0.035722058
  estimated relative force accuracy = 0.00010757592
  using single precision MKL FFT
  3d grid and FFT values/proc = 3211 504
Generated 0 of 15 mixed pair_coeff terms from geometric mixing rule
Neighbor list info ...
  update: every = 1 steps, delay = 0 steps, check = yes
  max neighbors/atom: 2000, page size: 100000
  master list distance cutoff = 12
  ghost atom cutoff = 12
  binsize = 6, bins = 7 6 9
  3 neighbor lists, perpetual/occasional/extra = 3 0 0
  (1) pair lj/charmm/coul/long, perpetual, skip from (3)
      attributes: half, newton on
      pair build: skip
      stencil: none
      bin: none
  (2) pair buck/coul/long, perpetual, skip from (3)
      attributes: half, newton on
      pair build: skip
      stencil: none
      bin: none
  (3) neighbor class addition, perpetual
      attributes: half, newton on
      pair build: half/bin/newton
      stencil: half/bin/3d
      bin: standard
Setting up Verlet run ...
  Unit style    : real
  Current step  : 0
  Time step     : 1
Per MPI rank memory allocation (min/avg/max) = 13.1 | 13.1 | 13.11 Mbytes
   Step          Temp          TotEng         PotEng    
         0  0.0000000000 -183096.8381203788 -183096.8381203788
       100  0.2386835135 -183098.5786428806 -183100.7635679132
       200  0.2689230051 -183097.7178705064 -183100.1796098911
       300  0.1533346474 -183095.8916636761 -183097.2952994131
       400  0.3461451189 -183095.4131547455 -183098.5817905849
       500  0.4076687227 -183093.1860810704 -183096.9179081426
       600  0.3947761559 -183090.6681414405 -183094.2819490840
       700  0.6165975893 -183090.3542902897 -183095.9986663431
       800  0.6942496599 -183085.7949440951 -183092.1501524575
       900  0.8356640336 -183085.3366269780 -183092.9863520854
      1000  0.9832610951 -183081.3786158082 -183090.3794544039
      1100  1.1704233467 -183078.0356260214 -183088.7497605323
      1200  1.2766282677 -183072.5973936449 -183084.2837351882
      1300  1.6797648246 -183069.9619928751 -183085.3386737383
      1400  1.7584135788 -183065.3268710698 -183081.4235079510
      1500  1.4736476246 -183064.8289477671 -183078.3188178345
      1600  1.8639334044 -183062.2551184926 -183079.3176909972
      1700  2.4897525051 -183060.5529413644 -183083.3443042620
      1800  1.3806911716 -183061.7574496005 -183074.3963900080
      1900  2.2370575742 -183061.8975957962 -183082.3757721980
      2000  2.6603639661 -183058.5369459710 -183082.8900977261
      2100  1.7493008081 -183059.3212416536 -183075.3344596149
      2200  2.2155825780 -183056.4729377241 -183076.7545305572
      2300  2.7999576575 -183053.9864701041 -183079.6174719555
      2400  2.3872015824 -183052.8393106132 -183074.6919154249
      2500  2.0677257614 -183056.3154196877 -183075.2435212175
      2600  2.9188325247 -183051.3144603885 -183078.0336508185
      2700  2.3011931808 -183054.0875939236 -183075.1528720077
      2800  2.4205419511 -183049.2053857265 -183071.3631905294
      2900  3.0764825091 -183049.8857915135 -183078.0481205679
      3000  2.3437138618 -183050.9756024103 -183072.4301176852
      3100  2.7073571786 -183049.4574586810 -183074.2407894834
      3200  2.9822805007 -183044.9765387313 -183072.2765362260
      3300  2.6733206090 -183044.2797904105 -183068.7515481513
      3400  3.5020096537 -183042.6153864819 -183074.6730198106
      3500  2.9505112579 -183044.5086469278 -183071.5178266242
      3600  2.9114186713 -183041.4920284498 -183068.1433519638
      3700  3.6350793854 -183038.7882561967 -183072.0640188526
      3800  3.7297453063 -183036.2297730169 -183070.3721139182
      3900  3.1564252989 -183039.7164572376 -183068.6105879991
      4000  3.2817146335 -183038.8828476215 -183068.9238854288
      4100  3.6724481745 -183039.2480585549 -183072.8658976354
      4200  3.5945368451 -183034.2035341459 -183067.1081676449
      4300  2.9613745646 -183033.2170479753 -183060.3256711170
      4400  4.6195226998 -183031.3052574256 -183073.5926807925
      4500  3.2473066429 -183033.7199688574 -183063.4460335907
      4600  2.9420101278 -183031.5084556733 -183058.4398154498
      4700  4.2667167159 -183028.9962326191 -183068.0540461379
      4800  3.9609071063 -183025.0941511353 -183061.3525627952
      4900  4.1932009466 -183027.6677532033 -183066.0525983950
      5000  3.6980433898 -183030.4005230478 -183064.2526624611
      5100  3.8700540490 -183026.2661182317 -183061.6928548581
      5200  4.9244631247 -183021.2508628123 -183066.3297314621
      5300  4.3433977254 -183022.7868243520 -183062.5465810197
      5400  4.1067078413 -183021.2608783192 -183058.8539597731
      5500  4.7186651146 -183020.6237914985 -183063.8187712395
      5600  4.9394140450 -183019.4813383605 -183064.6970687467
      5700  3.7078462335 -183019.3438427630 -183053.2857180705
      5800  4.7539929114 -183017.7144347809 -183061.2328075644
      5900  5.6052352460 -183014.5820216738 -183065.8927243862
      6000  3.5522303412 -183017.5097691592 -183050.0271260588
      6100  4.5735627892 -183014.7498621029 -183056.6165653386
      6200  5.7437964291 -183011.5539286591 -183064.1330298164
      6300  4.0006018273 -183011.1948516608 -183047.8166314829
      6400  4.6064438365 -183010.3023078672 -183052.4700064351
      6500  5.9972886086 -183007.7720577185 -183062.6716434393
      6600  4.5074235640 -183011.5578142859 -183052.8190745788
      6700  5.4227607025 -183006.9829684399 -183056.6232868337
      6800  4.5503343428 -183005.5386316508 -183047.1927001167
      6900  5.7224703919 -183000.3139335415 -183052.6978147113
      7000  5.4619566686 -183005.3649029739 -183055.3640238939
      7100  4.6670115450 -183004.5579488038 -183047.2800882734
      7200  4.9797674980 -183004.9731721610 -183050.5583007869
      7300  5.7926187794 -182999.7757258740 -183052.8017501299
      7400  6.0707087416 -182996.4787995765 -183052.0504781632
      7500  4.4656680694 -183000.2019597246 -183041.0809873949
      7600  5.0548798048 -182999.7127202115 -183045.9854319755
      7700  7.1506249555 -182989.5860421469 -183055.0433468262
      7800  3.6801319281 -182999.2466678624 -183032.9348445428
      7900  5.9642344235 -182991.4033773670 -183046.0003828408
      8000  6.6317001503 -182994.5853687483 -183055.2924006488
      8100  4.2469477465 -182996.5803355286 -183035.4571825637
      8200  5.6968464283 -182989.8766294079 -183042.0259470811
      8300  7.3847897061 -182984.0200061888 -183051.6208708394
      8400  5.2026341480 -182993.4148167464 -183041.0400817663
      8500  5.4459192598 -182990.1398285912 -183039.9921419859
      8600  6.3206499119 -182986.2466115758 -183044.1062685468
      8700  6.9652883640 -182979.2114072613 -183042.9721282414
      8800  6.1787923926 -182980.1116778680 -183036.6727615088
      8900  6.5201361944 -182982.7011991726 -183042.3869670719
      9000  5.9634508293 -182989.5082522416 -183044.0980846408
      9100  6.4956577417 -182985.3332614771 -183044.7949519638
      9200  6.3930450638 -182981.6073129919 -183040.1296800822
      9300  5.8794719740 -182977.0726704970 -183030.8937547728
      9400  7.0189658013 -182977.9200938736 -183042.1721817467
      9500  6.9443769072 -182972.8673466864 -183036.4366427761
      9600  5.8612136842 -182975.8672651274 -183029.5212117835
      9700  6.9910068832 -182977.0432974877 -183041.0394475325
      9800  7.6148826963 -182970.6661576098 -183040.3733090619
      9900  7.0557273807 -182966.7386760145 -183031.3272818727
     10000  6.5100450324 -182976.0008348907 -183035.5942276099
     10100  7.7181378102 -182972.1430826717 -183042.7954384224
     10200  7.4282324140 -182970.5471272613 -183038.5456694000
     10300  6.2018504011 -182973.6855254178 -183030.4576836284
     10400  8.1824229160 -182964.2005896755 -183039.1030427006
     10500  8.4744849726 -182963.0412482643 -183040.6172571171
     10600  6.4464032508 -182969.9896368118 -183029.0004483560
     10700  7.2095907460 -182961.7946933584 -183027.7917748734
     10800  8.6043328746 -182961.4797459868 -183040.2443913208
     10900  6.9675624684 -182963.4086539347 -183027.1901922204
     11000  7.7004340866 -182955.2342481958 -183025.7245428633
     11100  7.8131443183 -182961.3518221590 -183032.8738739138
     11200  7.9851955989 -182962.1375180495 -183035.2345388685
     11300  7.7906710114 -182952.5699451515 -183023.8862747343
     11400  7.4741761972 -182957.3267325168 -183025.7458471550
     11500  8.5665190308 -182958.1467704089 -183036.5652652576
     11600  8.4462461937 -182952.2029115608 -183029.5204207209
     11700  7.0929717593 -182952.6066242357 -183017.5361676560
     11800  9.5770578368 -182943.4645436307 -183031.1335790861
     11900  9.2917866017 -182949.1494310234 -183034.2070742909
     12000  7.8522789077 -182955.7135427564 -183027.5938351909
     12100  7.8390386719 -182953.5800725162 -183025.3391629363
     12200  8.5489159626 -182946.7404970195 -183024.9978521907
     12300  9.3268857216 -182941.5068305097 -183026.8857734951
     12400  7.7474324236 -182946.7747458054 -183017.6952664301
     12500  7.3011911569 -182946.9790021114 -183013.8145999863
     12600  9.8173878872 -182938.5032128373 -183028.3722458358
     12700  7.6429026564 -182942.2644696771 -183012.2281177394
     12800  8.0098277216 -182943.2793058419 -183016.6018107788
     12900  9.9067425001 -182936.9194255047 -183027.6064166761
     13000  8.3114037510 -182941.5795856350 -183017.6627379503
     13100  6.9686452089 -182942.9355112298 -183006.7269609952
     13200  10.2530108944 -182930.7137609937 -183024.5705164760
     13300  9.4111536877 -182940.1182087559 -183026.2685464050
     13400  8.3340527861 -182940.2619058352 -183016.5523889509
     13500  9.2508975996 -182933.2277679936 -183017.9111105691
     13600  8.5540748693 -182938.0429893269 -183016.3475694791
     13700  9.9582879053 -182932.1999999013 -183023.3588411995
     13800  8.1949998295 -182926.1311096279 -183001.1486925700
     13900  8.9273913811 -182925.7523957723 -183007.4743405341
     14000  11.7074933966 -182923.5043739461 -183030.6755606688
     14100  8.1885243901 -182930.8690981007 -183005.8274044326
     14200  8.7138160119 -182927.1544725800 -183006.9213339607
     14300  10.6840548588 -182919.5078940108 -183017.3104551096
     14400  9.6533965147 -182921.8374547165 -183010.2052995955
     14500  9.6321804028 -182923.7403030628 -183011.9139342174
     14600  9.4025904375 -182926.3719767091 -183012.4439257866
     14700  9.7671438113 -182923.7629173678 -183013.1720126961
     14800  10.5871587244 -182916.7352618336 -183013.6508291612
     14900  9.9729164956 -182909.2715766137 -183000.5643290171
     15000  10.4696422929 -182914.9733337843 -183010.8131477464
     15100  10.8252596291 -182923.0792886127 -183022.1744477330
     15200  9.0468788744 -182919.3375362088 -183002.1532775687
     15300  10.1223476900 -182913.2166124426 -183005.8772681110
     15400  10.6904734622 -182911.6542907378 -183009.5156081661
     15500  10.4009164623 -182909.9849316423 -183005.1956247011
     15600  8.4544159633 -182917.2472688778 -182994.6395646618
     15700  10.1939322123 -182907.7547085545 -183001.0706537833
     15800  11.7088848003 -182900.8314631597 -183008.0153868867
     15900  9.3801460886 -182909.4611504929 -182995.3276424823
     16000  10.4021724653 -182907.6730763085 -183002.8952669035
     16100  11.1016335661 -182907.1190000219 -183008.7441048620
     16200  10.4159793554 -182904.9524811169 -183000.3010609181
     16300  10.3138240942 -182898.0561468199 -182992.4695904484
     16400  12.1925314816 -182898.1170098115 -183009.7282679838
     16500  11.6918881195 -182901.3367948745 -183008.3651298350
     16600  10.7154752859 -182902.2719995353 -183000.3621853499
     16700  11.3620358864 -182902.3829834764 -183006.3918287765
     16800  11.0367700082 -182892.6892767608 -182993.7206162030
     16900  12.5687278169 -182887.0440404639 -183002.0990253448
     17000  10.6801554760 -182897.5764296870 -182995.3432955715
     17100  10.5905528115 -182896.5543140123 -182993.5009510434
     17200  12.1012649608 -182889.5426320153 -183000.3184302812
     17300  10.9237077099 -182891.4224728011 -182991.4188323140
     17400  12.0163347710 -182887.1614742649 -182997.1598158263
     17500  10.7714124138 -182892.0640933902 -182990.6663314581
     17600  11.3020146348 -182888.5256449465 -182991.9850516481
     17700  11.3921819752 -182888.8322247998 -182993.1170294364
     17800  10.9979348665 -182891.8565922990 -182992.5324322263
     17900  12.0883692903 -182883.9523857422 -182994.6101361675
     18000  11.1839229552 -182884.9955161156 -182987.3739035919
     18100  11.6474204053 -182891.1065313100 -182997.7278058061
     18200  13.2357677720 -182883.8372121491 -183004.9983259134
     18300  11.2658323184 -182879.5890937670 -182982.7172850957
     18400  11.1286642721 -182882.7564066695 -182984.6289524209
     18500  12.6130078879 -182877.5665486013 -182993.0268762483
     18600  13.4963494557 -182874.2247346369 -182997.7712307656
     18700  10.1741291218 -182882.6291386558 -182975.7638050541
     18800  10.5654501913 -182874.1878102814 -182970.9046562285
     18900  14.2175930359 -182868.7566866857 -182998.9054953491
     19000  12.7961653831 -182877.2786916856 -182994.4156554367
     19100  10.4044756345 -182879.5905150540 -182974.8337890159
     19200  13.6084062173 -182874.4125595550 -182998.9848308609
     19300  11.8549451922 -182874.0078995293 -182982.5288699668
     19400  12.1761834797 -182862.6430451632 -182974.1046526206
     19500  12.7281670728 -182866.3221585747 -182982.8366611917
     19600  12.6461888133 -182871.0121881430 -182986.7762562264
     19700  12.6217673181 -182872.2500769272 -182987.7905889903
     19800  12.9497299142 -182868.6582972615 -182987.2010011210
     19900  12.1018821751 -182858.9625370867 -182969.7439853741
     20000  14.3594456912 -182852.3282962546 -182983.7756337233
     20100  12.2501268598 -182862.6191455230 -182974.7576356849
     20200  12.5157162879 -182861.3259276464 -182975.8956414040
     20300  12.6792251259 -182864.4705590963 -182980.5370438205
     20400  12.8954653783 -182860.1678243411 -182978.2137869666
     20500  12.2204369731 -182859.6193748269 -182971.4860817569
     20600  13.4941277488 -182862.0433536001 -182985.5695120732
     20700  13.4004254265 -182855.6493865226 -182978.3177875967
     20800  13.8629166191 -182855.2596285720 -182982.1617053177
     20900  10.9310991933 -182866.7156954656 -182966.7797171178
     21000  14.3985081479 -182854.7881646176 -182986.5930824575
     21100  12.9086755519 -182851.5691858493 -182969.7360752980
     21200  12.2383872134 -182853.0997330886 -182965.1307577326
     21300  15.2182500025 -182840.3585150691 -182979.6674053131
     21400  14.2756076885 -182847.4318751336 -182978.1117538520
     21500  12.6626447244 -182851.1609158304 -182967.0756224367
     21600  14.6335630312 -182838.8305586926 -182972.7871848391
     21700  14.5682078447 -182845.6523141712 -182979.0106745178
     21800  13.9153149141 -182850.1963292634 -182977.5780635463
     21900  12.8502761222 -182837.7445066467 -182955.3768037649
     22000  15.0979132360 -182838.9182695199 -182977.1255888609
     22100  13.2925153716 -182847.1010412035 -182968.7816263338
     22200  12.2935051110 -182838.7066525843 -182951.2422301924
     22300  15.0394863640 -182835.4732567455 -182973.1457325468
     22400  14.7199031353 -182838.6595207905 -182973.4065100918
     22500  12.5753972408 -182835.4962858188 -182950.6123230574
     22600  14.0901050968 -182837.3279261805 -182966.3097016228
     22700  14.9667575160 -182833.0764785789 -182970.0831895846
     22800  13.5647145260 -182832.9370151196 -182957.1093297274
     22900  12.3729679234 -182832.2222843752 -182945.4852699446
     23000  16.2216492745 -182823.2074463694 -182971.7015214424
     23100  14.7879516626 -182829.5038185414 -182964.8737286661
     23200  12.9365464601 -182834.1840150490 -182952.6060366776
     23300  15.3256151514 -182825.0113459531 -182965.3030640346
     23400  14.6207853161 -182825.1045169621 -182958.9441750404
     23500  15.6017683228 -182817.3543132937 -182960.1739561915
     23600  14.6467956273 -182823.2120232769 -182957.2897815036
     23700  13.2633351973 -182823.7025503559 -182945.1160181960
     23800  15.9430578151 -182817.9462278695 -182963.8900578725
     23900  15.4192529671 -182816.7616312583 -182957.9105162403
     24000  14.1249504244 -182826.2037684834 -182955.5045204123
     24100  16.4768544328 -182819.9207149931 -182970.7509553531
     24200  14.6939026540 -182817.2408993930 -182951.7498785291
     24300  15.2911240219 -182814.4711003635 -182954.4470843119
     24400  16.0344178765 -182811.0971821531 -182957.8773283401
     24500  14.8267292198 -182811.6551163376 -182947.3799988446
     24600  15.4300208036 -182811.5720694834 -182952.8195239695
     24700  15.3809170176 -182804.8747553095 -182945.6727104161
     24800  17.1401554399 -182808.7420962101 -182965.6442388711
     24900  14.8964056584 -182808.6041644589 -182944.9668697997
     25000  15.4210245508 -182804.8077784200 -182945.9728805989
     25100  15.5833528756 -182807.9922563178 -182950.6433229662
     25200  16.2202695117 -182807.4564836744 -182955.9379283051
     25300  15.7231503709 -182801.0719346724 -182945.0027170517
     25400  14.2973147928 -182806.9432440993 -182937.8218311200
     25500  17.9762779122 -182798.2513892617 -182962.8074536088
     25600  16.5202668205 -182798.7247604099 -182949.9524007047
     25700  13.9875839046 -182802.7113245612 -182930.7546140737
     25800  17.4265245849 -182799.5433532967 -182959.0669384869
     25900  15.6596280198 -182800.9218717810 -182944.2711662599
     26000  16.6899720578 -182796.7526415155 -182949.5337750356
     26100  15.1510026799 -182794.1054071662 -182932.7987108690
     26200  17.0599183756 -182791.7575733882 -182947.9252205334
     26300  17.0384291436 -182792.2473753645 -182948.2183086252
     26400  16.4295707103 -182793.6902112361 -182944.0876132016
     26500  15.8850916929 -182792.8770152635 -182938.2902194618
     26600  18.7469948146 -182791.6689541272 -182963.2802131479
     26700  16.1075469565 -182791.5652173910 -182939.0147921244
     26800  16.9702283035 -182789.6394937068 -182944.9861118631
     26900  16.5469294897 -182784.0479901630 -182935.5197023361
     27000  18.0444900708 -182773.8208339309 -182939.0013169933
     27100  17.3113832700 -182784.3997924578 -182942.8693662615
     27200  16.6243507635 -182790.2184222753 -182942.3988540271
     27300  16.6980047094 -182785.2559837165 -182938.1106486727
     27400  17.6100223869 -182779.8182962690 -182941.0216327553
     27500  16.9376931190 -182778.8015414434 -182933.8503303192
     27600  17.7132504064 -182775.5592562960 -182937.7075490576
     27700  16.3019919187 -182776.5297357906 -182925.7592728654
     27800  18.6490590869 -182770.1541161609 -182940.8688649035
     27900  17.0844965478 -182778.8093156983 -182935.2019530943
     28000  18.3148465125 -182773.8168581881 -182941.4722024112
     28100  18.0694935761 -182771.3258934886 -182936.7352603307
     28200  17.2689393326 -182778.1566941293 -182936.2377332576
     28300  17.7015320624 -182772.4428394358 -182934.4838616840
     28400  18.5668978191 -182767.4632543024 -182937.4258932411
     28500  15.7612153561 -182776.2888297245 -182920.5680615545
     28600  19.1416994705 -182764.8027707975 -182940.0271829456
     28700  17.9649048974 -182769.8811174395 -182934.3330724392
     28800  15.4242897331 -182777.5031317452 -182918.6981236245
     28900  19.3530179736 -182764.3909699453 -182941.5498059696
     29000  18.2217114821 -182765.1623645092 -182931.9651443619
     29100  16.8433023265 -182769.2248287408 -182923.4095579154
     29200  19.2552924676 -182757.3712948976 -182933.6355450272
     29300  20.0638542691 -182759.4771121490 -182943.1429917198
     29400  17.0247452880 -182768.4167004734 -182924.2623707946
     29500  17.1344293004 -182757.7145838409 -182914.5643090332
     29600  20.6973582480 -182751.0637668164 -182940.5287846749
     29700  17.5759568877 -182759.2701409752 -182920.1616395771
     29800  18.7159316362 -182751.0769880340 -182922.4038926177
     29900  18.9799742001 -182752.4396511857 -182926.1836192659
     30000  19.2355641881 -182753.2813940597 -182929.3650501837
     30100  18.2197497268 -182745.5554689316 -182912.3402907437
     30200  18.2819398838 -182754.3892253984 -182921.7433401160
     30300  19.8452303948 -182752.1383301548 -182933.8029119873
     30400  19.0793292757 -182748.4617904324 -182923.1152615971
     30500  18.3664226781 -182750.9335380717 -182919.0610140046
     30600  18.7962931151 -182744.8252184725 -182916.8877574722
     30700  21.5069187816 -182739.2746732019 -182936.1504629632
     30800  17.6822776650 -182746.1513964633 -182908.0161626544
     30900  18.5251693101 -182738.5500943179 -182908.1307476616
     31000  20.9269823722 -182734.6319886539 -182926.1990012830
     31100  19.8194006675 -182739.2906216074 -182920.7187563682
     31200  17.9854391431 -182744.1923025062 -182908.8322293807
     31300  18.4979684015 -182740.7929909208 -182910.1246453066
     31400  21.4030951207 -182730.6403699176 -182926.5657508619
     31500  20.1318995775 -182737.2782733638 -182921.5670442921
     31600  18.7865147808 -182743.0733310055 -182915.0463584715
     31700  20.8296704200 -182731.6778636412 -182922.3540760755
     31800  20.0116614892 -182728.7571546878 -182911.9452580203
     31900  20.4584475927 -182726.7752759514 -182914.0532895066
     32000  19.4638598386 -182724.9790858048 -182903.1525757609
     32100  21.9348863737 -182725.5108611961 -182926.3042952535
     32200  19.0688940451 -182734.4608110467 -182909.0187574048
     32300  19.3272946249 -182726.0978607626 -182903.0212235122
     32400  21.1494257980 -182722.4282356384 -182916.0315104384
     32500  20.3823557184 -182723.5837285787 -182910.1651919672
     32600  20.2527096248 -182716.2664735889 -182901.6611478641
     32700  21.7457533101 -182718.8140894967 -182917.8761866925
     32800  20.5780732261 -182720.7781392118 -182909.1512139091
     32900  21.1177617887 -182713.6763866227 -182906.9898069389
     33000  21.4307592517 -182718.4382366112 -182914.6168568824
     33100  19.8492666743 -182716.8489915327 -182898.5505217412
     33200  21.8635815273 -182708.8542832668 -182908.9949879357
     33300  20.7715176395 -182720.2499984463 -182910.3938763926
     33400  19.9167332716 -182722.2352378662 -182904.5543618714
     33500  20.4148237780 -182716.5090528655 -182903.3877310685
     33600  20.7940293520 -182710.6705147201 -182901.0204664064
     33700  22.2387692720 -182701.3246543580 -182904.8998530282
     33800  22.4055185546 -182710.3576364841 -182915.4592693696
     33900  20.1940690120 -182714.8515257626 -182899.7093999011
     34000  20.4469039973 -182704.2338200280 -182891.4061627297
     34100  22.3282214036 -182700.2100885458 -182904.6041380811
     34200  21.1979245463 -182705.8369429871 -182899.8841786106
     34300  20.5679603523 -182710.4206956406 -182898.7011964066
     34400  21.1243606030 -182708.5481224206 -182901.9219487300
     34500  21.9861229336 -182702.3581540489 -182903.6206110421
     34600  21.9269935989 -182695.3667384961 -182896.0879215591
     34700  22.2197155988 -182700.1988542580 -182903.5996343143
     34800  23.5585454433 -182696.0076021834 -182911.6641212265
     34900  20.3754174841 -182700.1122681079 -182886.6302184307
     35000  21.6154211137 -182696.9834464743 -182894.8524739248
     35100  22.6679345057 -182688.1896002434 -182895.6934065014
     35200  21.8565618162 -182692.4424962421 -182892.5189419999
     35300  21.7495443415 -182696.3809843329 -182895.4777848861
     35400  22.2190028002 -182691.8038401008 -182895.1980951506
     35500  23.8214158782 -182685.8854095545 -182903.9482623448
     35600  22.1792339273 -182683.0378302123 -182886.0680383089
     35700  23.0325542359 -182680.0203397822 -182890.8618997222
     35800  22.2516394846 -182688.1416796430 -182891.8346931096
     35900  22.4275680649 -182687.9151968284 -182893.2186724237
     36000  22.3157448300 -182682.1869656303 -182886.4668037667
     36100  21.8094179778 -182683.0940391867 -182882.7389270578
     36200  23.9793390325 -182675.5700603118 -182895.0785523424
     36300  22.5381730124 -182680.5306930157 -182886.8466537837
     36400  21.4543142926 -182684.7060916836 -182881.1003363931
     36500  24.4653727163 -182676.0394727640 -182899.9971500233
     36600  22.5642825725 -182682.8416629613 -182889.3966324094
     36700  22.0954010226 -182681.6181966048 -182883.8809926189
     36800  23.7451084798 -182672.5836026949 -182889.9479323977
     36900  24.1476678376 -182675.4436280858 -182896.4930133880
     37000  22.0132398539 -182681.6176735132 -182883.1283606300
     37100  22.5422791412 -182671.6043698731 -182877.9579184221
     37200  23.8278724794 -182668.5583395376 -182886.6802964928
     37300  24.2169167375 -182671.0686696889 -182892.7519641066
     37400  21.6366147838 -182674.3376028718 -182872.4006386132
     37500  22.9984654555 -182675.3618533759 -182885.8913623131
     37600  22.3112238625 -182670.4324238494 -182874.6708767431
     37700  24.4790579914 -182659.9065759371 -182883.9895291304
     37800  24.3197460874 -182668.1753233257 -182890.7999245702
     37900  22.1559002256 -182676.0265418570 -182878.8431516690
     38000  24.0273424224 -182664.2269389375 -182884.1748572474
     38100  24.4599605494 -182663.9057852504 -182887.8139191670
     38200  20.9827817268 -182665.9802426955 -182858.0580463923
     38300  24.6837769730 -182657.5480540282 -182883.5050186309
     38400  23.8809617449 -182664.0403988648 -182882.6483385486
     38500  22.7584549486 -182664.6942974306 -182873.0267339482
     38600  23.7082106853 -182658.1170446718 -182875.1436094665
     38700  24.7813813547 -182654.0147652338 -182880.8652069512
     38800  24.7922118809 -182647.5269568920 -182874.4765419790
     38900  24.3688562102 -182648.9161582258 -182871.9903168574
     39000  23.8120070111 -182653.7799396148 -182871.7566629992
     39100  23.9789305221 -182658.7801305956 -182878.2848830940
     39200  23.2606855325 -182659.9935798716 -182872.9234691368
     39300  24.6977484983 -182649.4327150183 -182875.5175759095
     39400  24.1130809424 -182648.1412734996 -182868.8740480233
     39500  24.9813509214 -182649.2110850648 -182877.8920617264
     39600  25.3550862561 -182645.7397738521 -182877.8419490559
     39700  24.6283275966 -182646.7916784914 -182872.2410557504
     39800  23.7893593928 -182648.8803532279 -182866.6497587819
     39900  24.8036714438 -182639.3254179704 -182866.3799046712
     40000  25.0446020934 -182643.4389705163 -182872.6989526859
     40100  23.7827299600 -182647.1163863462 -182864.8251056244
     40200  24.9406006069 -182636.0680654793 -182864.3760110049
     40300  24.3068726306 -182637.9106375332 -182860.4173942833
     40400  24.6162457440 -182633.8176737705 -182859.1564529334
     40500  26.7159210389 -182629.2321224495 -182873.7914713332
     40600  24.9306834006 -182642.0231832781 -182870.2403460256
     40700  24.2529429579 -182635.8695876886 -182857.8826685654
     40800  26.1693452593 -182626.0728816767 -182865.6288388911
     40900  25.5300835649 -182635.9785729794 -182869.6826853888
     41000  24.6969361746 -182636.5852201267 -182862.6626449516
     41100  25.6013358548 -182626.7262805025 -182861.0826411945
     41200  25.5156056419 -182626.7139609098 -182860.2855414319
     41300  26.7273446525 -182620.4264077547 -182865.0903291709
     41400  25.7656626981 -182619.7810682089 -182855.6416879434
     41500  25.0530485652 -182627.4626218053 -182856.7999235498
     41600  27.0264835900 -182622.9164684474 -182870.3187279380
     41700  25.6776000023 -182622.7705135736 -182857.8250014322
     41800  26.1752889731 -182619.2910478362 -182858.9014142088
     41900  26.5294491090 -182619.0677333324 -182861.9201055527
     42000  26.6805149328 -182620.3147521543 -182864.5499911471
     42100  25.5149420214 -182620.2089982383 -182853.7745039341
     42200  26.7640286781 -182611.5721940664 -182856.5719235349
     42300  25.6353501352 -182615.2118711713 -182849.8796008877
     42400  26.8803135309 -182611.3182037431 -182857.3824126224
     42500  25.8711527371 -182611.5954145973 -182848.4216972867
     42600  24.8998599995 -182619.5623446230 -182847.4973478715
     42700  27.5823611404 -182614.7370122235 -182867.2278124234
     42800  26.1856766945 -182614.9996041409 -182854.7050604183
     42900  26.1412987398 -182611.7649618816 -182851.0641793588
     43000  26.9257524590 -182603.3445919330 -182849.8247518349
     43100  26.8734152476 -182605.3549154307 -182851.3559769582
     43200  26.3110032418 -182611.3509826451 -182852.2036866166
     43300  26.7130250710 -182609.2425420728 -182853.7753810711
     43400  25.5109163937 -182603.3159481440 -182836.8446029712
     43500  27.7844963455 -182601.3124386458 -182855.6535981902
     43600  27.1952677106 -182605.0654296575 -182854.0127504087
     43700  26.2922495554 -182606.3691491022 -182847.0501805590
     43800  27.6853195010 -182597.3380805013 -182850.7713685007
     43900  27.0267405270 -182596.1546099376 -182843.5592214472
     44000  27.3565897274 -182597.1520407940 -182847.5761142027
     44100  28.2931426264 -182592.3720139757 -182851.3693559919
     44200  27.0968834270 -182590.5004370731 -182838.5471414349
     44300  27.8659830881 -182591.1344109817 -182846.2215056812
     44400  27.3710064232 -182584.1912322857 -182834.7472771028
     44500  27.8902955230 -182580.4083639386 -182835.7180163122
     44600  28.0321425691 -182584.2753543644 -182840.8834841960
     44700  27.7246013765 -182592.8197568565 -182846.6126338021
     44800  27.6491231123 -182591.0658779816 -182844.1678217894
     44900  28.3593673485 -182592.0641375449 -182851.6677051489
     45000  26.7465287744 -182591.1646585295 -182836.0041926956
     45100  28.0292158387 -182583.2043309915 -182839.7856693355
     45200  27.3025495616 -182586.6184766661 -182836.5478627401
     45300  27.7000269703 -182580.9050583275 -182834.4729794954
     45400  28.3452640564 -182579.1726980558 -182838.6471631695
     45500  27.5941849762 -182585.0248491024 -182837.6238854951
     45600  27.3002997327 -182578.2953947410 -182828.2041857296
     45700  29.9305361857 -182574.9541907860 -182848.9403442367
     45800  27.0211418541 -182582.2802519053 -182829.6336127845
     45900  28.9377055222 -182571.3801161044 -182836.2778304828
     46000  28.5552470935 -182581.3771831081 -182842.7738471518
     46100  27.4154167531 -182579.8232664286 -182830.7858464112
     46200  28.7763952583 -182567.5276803926 -182830.9487497002
     46300  28.9215492822 -182569.9141588435 -182834.6639779076
     46400  28.1712716962 -182572.8093289619 -182830.6910562371
     46500  29.9250093806 -182565.4741071269 -182839.4096678295
     46600  27.8710570475 -182570.9901568358 -182826.1236989032
     46700  29.8126724769 -182560.7686146253 -182833.6758357103
     46800  28.9942295609 -182564.4760875044 -182829.8912267573
     46900  28.6384757189 -182565.6197857189 -182827.7783302311
     47000  29.4964751472 -182560.4771529835 -182830.4898823175
     47100  27.9093461751 -182563.2199392754 -182818.7039826077
     47200  30.6051431411 -182554.0404432200 -182834.2019943863
     47300  29.4690317758 -182557.4242987921 -182827.1858096474
     47400  28.2838679062 -182562.4342757349 -182821.3467163347
     47500  30.7257709524 -182556.5913966497 -182837.8571829630
     47600  28.7234691398 -182559.9117998026 -182822.8483798403
     47700  27.9965400817 -182560.6954625098 -182816.9776847627
     47800  29.4854675300 -182550.1800622235 -182820.0920270849
     47900  28.9953887794 -182550.0005004850 -182815.4262513021
     48000  29.1986886352 -182550.7656467316 -182818.0524181854
     48100  30.8118489248 -182547.4203552752 -182829.4741051722
     48200  29.4742217421 -182557.5694110079 -182827.3784311659
     48300  28.6381425475 -182555.8751037606 -182818.0305983984
     48400  30.3813287968 -182544.9578528652 -182823.0705923793
     48500  30.8050638726 -182543.0253190077 -182825.0169580773
     48600  29.7157762701 -182549.3582593998 -182821.3784860511
     48700  28.9533444806 -182550.1464238356 -182815.1872982974
     48800  30.8246468103 -182542.7063323808 -182824.8772349878
     48900  28.8016424892 -182542.1199280561 -182805.7721122232
     49000  31.4279472524 -182535.0911747587 -182822.7847304339
     49100  30.3663486626 -182545.0059450403 -182822.9815553925
     49200  29.9881185063 -182546.7861806544 -182821.2994465641
     49300  31.0677624557 -182534.7692938358 -182819.1656935102
     49400  31.2021865340 -182534.5930471092 -182820.2199738918
     49500  29.6996116167 -182539.8544822187 -182811.7267365388
     49600  31.6780273142 -182536.6903321311 -182826.6731376128
     49700  29.8151546088 -182536.2192877714 -182809.1492304592
     49800  31.1439329754 -182523.4552279183 -182808.5488976843
     49900  32.0027615366 -182521.2277966649 -182814.1832411910
     50000  30.3919565822 -182532.5924064436 -182810.8024334246
     50100  30.6210424180 -182532.2826542623 -182812.5897484852
     50200  31.3019557973 -182526.0344379917 -182812.5746593616
     50300  30.8205240760 -182525.6941223127 -182807.8272851302
     50400  31.2693891117 -182527.3239841365 -182813.5660878628
     50500  29.8947549067 -182529.5538436788 -182803.2124528801
     50600  30.7898826127 -182525.4599984582 -182807.3126672480
     50700  32.3391654908 -182519.2408073630 -182815.2757164487
     50800  30.2108042304 -182521.7889187898 -182798.3406648855
     50900  32.2750460701 -182514.8078830978 -182810.2558386677
     51000  31.5166376416 -182515.8238760289 -182804.3293095277
     51100  31.2305135455 -182521.7727882500 -182807.6590224127
     51200  31.6878344238 -182525.1328959109 -182815.2054763378
     51300  31.6030676500 -182522.4666947913 -182811.7633144351
     51400  31.4611289728 -182516.9285132997 -182804.9258166885
     51500  32.0281622874 -182507.7235239777 -182800.9114886961
     51600  32.2732970060 -182504.9496740499 -182800.3816185685
     51700  31.3898498593 -182510.9553640146 -182798.3001735750
     51800  31.7772279212 -182509.5599332760 -182800.4508278265
     51900  31.2602704974 -182508.9589000456 -182795.1175313595
     52000  31.5748554245 -182506.5554756798 -182795.5938387021
     52100  33.3376398611 -182497.8112204699 -182802.9862315011
     52200  32.5394944615 -182502.1868741670 -182800.0556082056
     52300  31.5549367011 -182506.1014374348 -182794.9574631155
     52400  32.9217892989 -182501.0389533372 -182802.4072401842
     52500  32.8014464428 -182500.2524485266 -182800.5191087267
     52600  31.4984926337 -182506.7103149071 -182795.0496477760
     52700  31.7503029165 -182509.8386055088 -182800.4830267447
     52800  32.0567008766 -182505.0535168575 -182798.5027257520
     52900  32.0620253052 -182498.4395893840 -182791.9375384583
     53000  32.8775243074 -182494.2666960770 -182795.2297781971
     53100  32.0998550833 -182498.4549687903 -182792.2992142130
     53200  32.1608445722 -182496.9041576568 -182791.3067049873
     53300  33.8107221212 -182484.6918783483 -182794.1975163989
     53400  32.9602520603 -182487.7958370205 -182789.5162145877
     53500  33.5061208821 -182488.4355316379 -182795.1528293360
     53600  32.6257896197 -182495.2506758271 -182793.9093615828
     53700  32.0843160384 -182504.8353801253 -182798.5373800795
     53800  32.9180238075 -182499.3463970521 -182800.6802143367
     53900  32.5914416556 -182486.9580050613 -182785.3022672294
     54000  33.5369424277 -182482.5894464513 -182789.5888866628
     54100  33.1494170319 -182476.3475563781 -182779.7995628953
     54200  34.1807672296 -182473.5717362055 -182786.4647922174
     54300  32.7346704870 -182482.5539897140 -182782.2093782956
     54400  34.2997397020 -182482.5958097247 -182796.5779477993
     54500  33.6001854106 -182481.4407674756 -182789.0191382318
     54600  33.9176716199 -182479.5112922071 -182789.9959532056
     54700  33.6195951449 -182477.4863688240 -182785.2424176018
     54800  34.2996174501 -182475.3592731968 -182789.3402921685
     54900  33.2509191995 -182479.5257840611 -182783.9069482882
     55000  33.1276753252 -182476.4911305727 -182779.7441120353
     55100  34.8362950803 -182471.8389062556 -182790.7327085679
     55200  34.1331411252 -182471.3088035387 -182783.7658869684
     55300  33.9041402493 -182468.9020300755 -182779.2628239917
     55400  35.6465198335 -182457.8557690319 -182784.1664235579
     55500  33.6707481751 -182459.4251492218 -182767.6494562987
     55600  34.2521868019 -182467.0853547252 -182780.6321903347
     55700  33.6878423430 -182477.9977294739 -182786.3785177204
     55800  33.9384681462 -182472.4510260279 -182783.1260598356
     55900  34.4688008943 -182464.1845864656 -182779.7143221337
     56000  34.0011054447 -182460.5062983111 -182771.7547181876
     56100  34.8228003176 -182455.6369772734 -182774.4072476146
     56200  34.8059271694 -182458.8893457680 -182777.5051581692
     56300  34.5162146711 -182461.1354648755 -182777.0992294648
     56400  35.5967433044 -182459.9047665062 -182785.7597633168
     56500  34.4422546682 -182463.0719232086 -182778.3586529269
     56600  34.5536886933 -182457.6989692166 -182774.0057735407
     56700  35.6859529885 -182452.8022927376 -182779.4739210322
     56800  34.0370589043 -182458.6944710558 -182770.2720113343
     56900  34.9897949517 -182451.9888022811 -182772.2877528024
     57000  35.6541094844 -182446.7051510863 -182773.0852817899
     57100  33.5946479569 -182449.9134785571 -182757.4411590878
     57200  36.3495003082 -182443.6366530087 -182776.3824383663
     57300  35.8759809605 -182448.4614257286 -182776.8725829376
     57400  33.9832874665 -182457.1220067106 -182768.2073196092
     57500  35.2458838586 -182449.5975620545 -182772.2407677579
     57600  35.2155258984 -182445.0836733370 -182767.4489802188
     57700  36.5277456173 -182441.2076063905 -182775.5850613680
     57800  34.2845302656 -182449.3763506712 -182763.2192605354
     57900  35.4029658912 -182448.3011783866 -182772.3823236453
     58000  36.3602148993 -182433.3254741478 -182766.1693415972
     58100  35.5927912037 -182431.0936140562 -182756.9124330691
     58200  35.4143048372 -182432.2977356102 -182756.4826783477
     58300  36.6475841042 -182435.9850546819 -182771.4595192775
     58400  35.1612843132 -182444.3952928310 -182766.2640685718
     58500  36.5069484645 -182435.7063774762 -182769.8934539096
     58600  36.4347278677 -182436.9722178942 -182770.4981820978
     58700  36.0172405943 -182435.8347782746 -182765.5390357293
     58800  36.9939627416 -182429.1784084283 -182767.8236465077
     58900  36.9553734334 -182429.7144126341 -182768.0064015756
     59000  36.9881840223 -182431.5260566396 -182770.1183959315
     59100  34.4167388416 -182441.7487718927 -182756.8019280075
     59200  35.7501564999 -182434.8345909301 -182762.0939425125
     59300  35.8273880457 -182424.1790057232 -182752.1453401014
     59400  36.2880156984 -182422.0930370681 -182754.2759881473
     59500  37.2113896486 -182420.0467715453 -182760.6823502429
     59600  35.8301118087 -182424.2841512863 -182752.2754191753
     59700  36.9851217265 -182425.3982092237 -182763.9625160526
     59800  37.6917960900 -182422.7528810899 -182767.7861328588
     59900  36.1879528355 -182425.3568192096 -182756.6237880707
     60000  35.9414014148 -182415.4901727632 -182744.5001932372
     60100  37.9262896632 -182409.4584557431 -182756.6382775479
     60200  36.7546637020 -182414.0846988314 -182750.5393773110
     60300  35.8365399140 -182417.8144722869 -182745.8645834867
     60400  38.1289111859 -182411.6599673662 -182760.6946002992
     60500  37.1306265858 -182416.0225480518 -182755.9188162084
     60600  36.0089962346 -182416.6021297157 -182746.2309177436
     60700  38.6345723432 -182407.0163391045 -182760.6798284865
     60800  38.4493164829 -182410.0834989468 -182762.0511436485
     60900  35.9950715581 -182417.4981398487 -182746.9994604463
     61000  37.0013289899 -182408.6142523482 -182747.3269215634
     61100  37.9935591475 -182403.3740844168 -182751.1696956319
     61200  37.7797736823 -182402.0064509131 -182747.8450555144
     61300  37.8159733757 -182405.2219162367 -182751.3918952806
     61400  36.3188283378 -182417.1955915456 -182749.6606036110
     61500  37.7070727232 -182409.6228646941 -182754.7959597968
     61600  37.4346854363 -182402.8347344791 -182745.5143779272
     61700  38.7780220545 -182396.5839639190 -182751.5606016641
     61800  37.7847678506 -182397.6392889618 -182743.5236105177
     61900  38.3935539670 -182395.8333910501 -182747.2905819082
     62000  39.9441951759 -182394.6455320455 -182760.2973974515
     62100  37.3758162394 -182403.4829757326 -182745.6237265682
     62200  38.2058436643 -182398.7066031668 -182748.4454812126
     62300  38.1247836909 -182390.1012919683 -182739.0981415329
     62400  38.6113043824 -182385.9472376388 -182739.3977305336
     62500  38.6233612379 -182391.3506757748 -182744.9115379399
     62600  37.2898460055 -182393.8496034865 -182735.2033769846
     62700  38.3204790544 -182383.9576978663 -182734.7459560298
     62800  38.5546036190 -182382.6314881052 -182735.5629383752
     62900  39.1174517989 -182386.3056836782 -182744.3894842713
     63000  39.5909130319 -182390.0716565269 -182752.4895532823
     63100  37.8487630915 -182400.0692309965 -182746.5393693176
     63200  38.1349252290 -182401.5078329245 -182750.5975188155
     63300  39.1467907262 -182388.4901376723 -182746.8425087903
     63400  37.8310973922 -182383.5736116460 -182729.8820369609
     63500  38.2520356112 -182375.9530969060 -182726.1148191593
     63600  39.2237891509 -182370.5509469746 -182729.6081668824
     63700  38.6283114679 -182369.2184861905 -182722.8246630961
     63800  41.0857227658 -182355.8804844990 -182731.9819707032
     63900  40.4569446033 -182362.2498179120 -182732.5954262714
     64000  40.4764656291 -182369.4098090504 -182739.9341142005
     64100  39.0244034847 -182377.2729935089 -182734.5050235372
     64200  39.5439454642 -182379.1157054891 -182741.1036579522
     64300  39.3896041072 -182374.8413328994 -182735.4164341370
     64400  39.3865586837 -182361.2590645394 -182721.8062877643
     64500  39.9461358429 -182357.3151321704 -182722.9847625737
     64600  39.0625856894 -182361.6207794071 -182719.2023319213
     64700  39.6007004906 -182364.1406886376 -182726.6481804530
     64800  39.1180269556 -182374.9478587163 -182733.0369243321
     64900  40.0018483520 -182378.8457500046 -182745.0253764855
     65000  39.5075593474 -182375.4300509356 -182737.0849224233
     65100  39.2733490199 -182365.8547357484 -182725.3656300507
     65200  41.0572476403 -182356.2167800597 -182732.0576030386
     65300  39.2739476652 -182364.1919180903 -182723.7082924322
     65400  38.4195541872 -182366.6765006462 -182718.3716992796
     65500  40.4676093490 -182356.1417728756 -182726.5850070385
     65600  39.5289031147 -182355.0257312672 -182716.8759850454
     65700  41.1382813982 -182351.8169604825 -182728.3995719635
     65800  40.7202597205 -182354.9293875063 -182727.6854002649
     65900  39.3033183959 -182360.1457973029 -182719.9310333013
     66000  43.1068627363 -182344.9221934019 -182739.5253316535
     66100  40.6305073465 -182346.0212927730 -182717.9557062269
     66200  40.0747839593 -182349.2582133304 -182716.1054972962
     66300  40.5715438543 -182347.0656278406 -182718.4602854975
     66400  40.3796886486 -182342.2901560947 -182711.9285582170
     66500  41.1988495219 -182339.5621448058 -182716.6992009893
     66600  39.7275511794 -182349.5362094059 -182713.2049010089
     66700  40.7665066291 -182349.7189166443 -182722.8982767338
     66800  41.2365055619 -182342.2158018136 -182719.6975639358
     66900  40.5341084912 -182341.0753080886 -182712.1272798991
     67000  41.5165403116 -182340.7774847201 -182720.8227038887
     67100  40.1422784723 -182343.9046754831 -182711.3698087872
     67200  41.7942098498 -182338.1572285725 -182720.7442534823
     67300  40.1953921525 -182334.6152789879 -182702.5666185150
     67400  41.9142329165 -182329.9095369650 -182713.5952611487
     67500  40.4936300360 -182335.2276259451 -182705.9090552372
     67600  41.2141430249 -182340.6645215870 -182717.9415755323
     67700  41.0329630050 -182342.8424798319 -182718.4609996155
     67800  42.4474660054 -182332.9992725406 -182721.5662485001
     67900  41.4570126548 -182325.7384281432 -182705.2387271138
     68000  42.7287333417 -182315.5901820519 -182706.7318982393
     68100  41.9661413425 -182319.2645282184 -182703.4254256455
     68200  41.9739128111 -182324.7206432508 -182708.9526812276
     68300  41.8335865402 -182327.8374800938 -182710.7849618915
     68400  41.8435369577 -182328.7388838877 -182711.7774524811
     68500  41.4486092124 -182327.9139828922 -182707.3373561823
     68600  42.6210392967 -182312.2783320204 -182702.4342096330
     68700  43.1516966636 -182309.9261341643 -182704.9396852202
     68800  41.9719096111 -182318.8273349234 -182703.0410354718
     68900  42.0471820258 -182323.2398750630 -182708.1426243890
     69000  41.5289995837 -182323.5771587545 -182703.7364309430
     69100  43.7134452151 -182307.3102676113 -182707.4661029176
     69200  42.0371320773 -182307.3897306909 -182692.2004821080
     69300  43.3525600839 -182311.4650547195 -182708.3173231157
     69400  41.6986165745 -182324.5103639710 -182706.2223215702
     69500  41.4376813804 -182324.7254887930 -182704.0488279702
     69600  43.9410986394 -182316.2902612951 -182718.5300514510
     69700  41.7615403387 -182315.8889457579 -182698.1769117528
     69800  43.0476191874 -182307.3225245432 -182701.3833433398
     69900  43.1484284476 -182304.5484674143 -182699.5321009996
     70000  41.7718935823 -182305.1964837172 -182687.5792240041
     70100  43.1517181124 -182301.0145198011 -182696.0282672007
     70200  43.2616728558 -182297.3394406362 -182693.3597211965
     70300  42.9966718594 -182296.8022620667 -182690.3967055755
     70400  43.7540018725 -182300.0847200825 -182700.6118137742
     70500  42.8855517321 -182309.3398989891 -182701.9171413336
     70600  42.7675937527 -182307.0395611109 -182698.5370081299
     70700  44.2810769089 -182295.6697971586 -182701.0217713972
     70800  43.8831013515 -182283.7611932802 -182685.4700723387
     70900  44.6709648077 -182281.9943317583 -182690.9153662040
     71000  43.2142276768 -182289.8465281572 -182685.4324923388
     71100  42.9364628009 -182296.0912754662 -182689.1345611794
     71200  41.7153581851 -182300.8892757699 -182682.7544872053
     71300  43.5172629794 -182293.6129518815 -182691.9729217279
     71400  44.1037764427 -182282.5067020990 -182686.2356558735
     71500  45.2735414473 -182279.3443041242 -182693.7813659016
     71600  42.7585116933 -182286.2698363505 -182677.6841455841
     71700  44.3451231891 -182285.5613362042 -182691.4995944253
     71800  43.0451295942 -182288.7339644101 -182682.7719933020
     71900  45.3137385348 -182281.6424322163 -182696.4474608520
     72000  43.7465327931 -182281.8612926540 -182682.3200138875
     72100  43.5359572692 -182286.7517016313 -182685.2828002711
     72200  43.0835031227 -182291.4649599357 -182685.8542627033
     72300  45.3218735663 -182277.2141600429 -182692.0936573080
     72400  45.1633444599 -182280.1040977935 -182693.5324088919
     72500  44.2620934398 -182284.2156779298 -182689.3938762081
     72600  44.9941100602 -182276.9881699680 -182688.8672979202
     72700  43.1177551692 -182273.4886993116 -182668.1915476312
     72800  44.5209099006 -182269.7829322575 -182677.3303539304
     72900  46.1585876660 -182272.8072092154 -182695.3460439638
     73000  43.3188309098 -182282.0389289055 -182678.5824381595
     73100  44.5047628345 -182275.6094088128 -182683.0090191498
     73200  44.3722636792 -182268.0347276086 -182674.2214317129
     73300  45.6182209377 -182262.9868152364 -182680.5790963906
     73400  45.9044009047 -182261.3536577880 -182681.5656497244
     73500  45.9108527179 -182268.6284608473 -182688.8995131187
     73600  45.2966869399 -182273.0490880298 -182687.6980252120
     73700  44.4461108335 -182271.6929123577 -182678.5556183088
     73800  46.0527384276 -182258.7096308754 -182680.2795145330
     73900  44.7813836957 -182254.9033781978 -182664.8351946154
     74000  44.9700307156 -182252.4282925344 -182664.0869965368
     74100  47.7357275737 -182235.7227931049 -182672.6988732830
     74200  46.7648473277 -182239.5619945441 -182667.6505712573
     74300  45.5687340138 -182251.1829859033 -182668.3222604076
     74400  44.9118879986 -182256.0552016653 -182667.1816633021
     74500  46.1505305081 -182263.7742280606 -182686.2393070404
     74600  44.3225833457 -182273.4331506852 -182679.1650776546
     74700  44.2776874000 -182265.5460385493 -182670.8669849947
     74800  45.6452430662 -182256.8981962204 -182674.7378397676
     74900  44.9448659356 -182253.5602655488 -182664.9886094524
     75000  46.1076021355 -182243.1018748095 -182665.1739845622
     75100  47.1086246928 -182241.0723281978 -182672.3078661721
     75200  45.0416633401 -182258.5730735439 -182670.8875074381
     75300  44.1415951584 -182259.1122026658 -182663.1873515225
     75400  46.1220899928 -182250.2184535671 -182672.4231861458
     75500  46.9933532215 -182243.7235918431 -182673.9039269694
     75600  46.1808435173 -182243.8526459447 -182666.5952122615
     75700  46.8776889479 -182249.3719742670 -182678.4935108072
     75800  43.7647151615 -182257.8779374255 -182658.5031012903
     75900  45.8243391657 -182241.2201050294 -182660.6992063892
     76000  47.7318075119 -182239.5981377478 -182676.5383334152
     76100  46.2385064927 -182254.5592117366 -182677.8296288323
     76200  45.1821632515 -182250.0277806639 -182663.6283602536
     76300  46.6765104077 -182234.6015012262 -182661.8814357968
     76400  47.6970002198 -182230.2564450313 -182666.8780123915
     76500  46.7118275973 -182237.9050328437 -182665.5082633572
     76600  45.7855526864 -182241.7606759447 -182660.8847232489
     76700  47.2287095422 -182233.1229461153 -182665.4577489268
     76800  47.0651687482 -182225.4296775877 -182656.2674169053
     76900  48.2465789235 -182212.4340489194 -182654.0864969195
     77000  47.0140278227 -182211.3325257979 -182641.7021176229
     77100  46.7305829884 -182225.5835661830 -182653.3584848160
     77200  47.3421823132 -182230.3138362337 -182663.6873764690
     77300  46.9193875675 -182233.9529139143 -182663.4561624399
     77400  46.5969332948 -182236.3321550487 -182662.8836353436
     77500  46.8700676302 -182224.8299727059 -182653.8817431881
     77600  47.9426147330 -182212.6007052535 -182651.4706444872
     77700  47.6668335666 -182213.1261129194 -182649.4715326954
     77800  48.0018182770 -182213.2100990395 -182652.6219915207
     77900  47.3206214420 -182230.5903062729 -182663.7664768339
     78000  46.2841586536 -182238.9345324547 -182662.6228525201
     78100  47.1161430219 -182224.3137537992 -182655.6181150677
     78200  48.1465681009 -182214.0344938129 -182654.7714359767
     78300  47.9073045434 -182212.7029833657 -182651.2496907344
     78400  47.1239379035 -182210.0027297142 -182641.3784458557
     78500  49.0259890489 -182197.5793934005 -182646.3666144269
     78600  48.8783433853 -182200.0425038807 -182647.4781665124
     78700  47.0553605882 -182218.2109837730 -182648.9589385303
     78800  48.0103665572 -182221.3742387896 -182660.8643828065
     78900  47.4812076032 -182216.3237886915 -182650.9699758380
     79000  49.2605454626 -182205.4735719926 -182656.4079383007
     79100  47.3868167565 -182207.2494501360 -182641.0315770854
     79200  48.5191567687 -182195.1795348560 -182639.3271788952
     79300  50.4059834756 -182185.9596454431 -182647.3794288265
     79400  48.1011859988 -182195.2917928343 -182635.6133041641
     79500  48.7435576922 -182200.8698510640 -182647.0716763408
     79600  48.1904761545 -182207.8738406352 -182649.0127200922
     79700  47.5878935177 -182211.0018550378 -182646.6246522650
     79800  48.9251526458 -182196.3126897614 -182644.1768475304
     79900  49.9653025816 -182184.0412541161 -182641.4270147780
     80000  48.7665268730 -182189.5976241793 -182636.0097108913
     80100  48.9919398247 -182201.5654719460 -182650.0410040701
     80200  47.9171409958 -182202.7140181397 -182641.3507690588
     80300  49.2561673655 -182192.3363853644 -182643.2306742755
     80400  48.3996069041 -182190.4527665628 -182633.5060430518
     80500  51.0279677842 -182186.4684935561 -182653.5819633858
     80600  47.9312195722 -182199.3472297481 -182638.1128569088
     80700  48.2017014615 -182200.2507849117 -182641.4924215882
     80800  49.9866001389 -182182.1404843363 -182639.7212042787
     80900  48.0341612543 -182181.9488791468 -182621.6568414305
     81000  49.9865954455 -182177.1699940359 -182634.7506710142
     81100  49.7126780306 -182181.4267127112 -182636.4999311393
     81200  48.7188987029 -182192.3254534693 -182638.3015486892
     81300  48.4906382643 -182202.6495031375 -182646.5360868578
     81400  47.5795158801 -182203.9018364446 -182639.4479442096
     81500  50.2510584953 -182185.9312356279 -182645.9328252592
     81600  48.7585680249 -182184.1712698962 -182630.5105007736
     81700  50.0685923493 -182171.1232567055 -182629.4545388900
     81800  50.9161800319 -182164.5322724394 -182630.6224296208
     81900  50.0335925000 -182167.5635270214 -182625.5744182174
     82000  50.4505139938 -182176.6649699860 -182638.4923887463
     82100  49.0266074853 -182192.7699414754 -182641.5628237105
     82200  48.8709253601 -182186.6029708287 -182633.9707283553
     82300  49.4366045708 -182170.6014516700 -182623.1474749676
     82400  50.9857870235 -182164.7705438088 -182631.4978881012
     82500  49.8574004006 -182172.1222063479 -182628.5202231433
     82600  51.2870944846 -182174.7414536615 -182644.2269868401
     82700  49.8753137108 -182177.1907546210 -182633.7527510700
     82800  50.3264993987 -182161.6882787518 -182622.3804595173
     82900  51.0080177605 -182154.8075387681 -182621.7383847312
     83000  51.1034317821 -182160.3174023891 -182628.1216747625
     83100  49.3055645279 -182173.0054371689 -182624.3519110472
     83200  50.3714872609 -182170.0537643664 -182631.1577670662
     83300  50.6592345437 -182156.7450057761 -182620.4830665728
     83400  49.6680802144 -182153.2533903008 -182607.9183573016
     83500  51.7271672545 -182145.5198918525 -182619.0338809442
     83600  52.5715893848 -182145.5551750349 -182626.7990614441
     83700  49.7715663843 -182162.2757927401 -182617.8880791425
     83800  51.3729486312 -182161.6307862010 -182631.9022340474
     83900  50.7174603038 -182154.5334677042 -182618.8045310484
     84000  52.0129607191 -182141.8531206938 -182617.9832824984
     84100  51.5511323771 -182142.7349499290 -182614.6375038420
     84200  51.3920015956 -182146.5749980049 -182617.0208579765
     84300  50.2339647138 -182154.0586345614 -182613.9037465595
     84400  52.9580679810 -182148.7320071649 -182633.5137447939
     84500  51.0404530329 -182142.7916847059 -182610.0194453471
     84600  51.7256224773 -182133.9772516890 -182607.4770997851
     84700  53.2478590149 -182129.6609380075 -182617.0954423688
     84800  50.6061872321 -182143.3204817323 -182606.5729438496
     84900  51.3249585423 -182151.3797316105 -182621.2118749355
     85000  51.7403841814 -182156.2422413685 -182629.8772191035
     85100  51.3969477996 -182150.7509597685 -182621.2420976262
     85200  51.9464089618 -182138.1382689921 -182613.6592115072
     85300  52.4559740567 -182130.0990166138 -182610.2845524859
     85400  52.1254176389 -182124.3038033531 -182601.4634034102
     85500  51.3502022693 -182131.3797042779 -182601.4429303884
     85600  52.2842554115 -182143.6435561946 -182622.2571679694
     85700  50.6737616655 -182143.0210729341 -182606.8921159868
     85800  52.5691766211 -182128.4241391228 -182609.6459389298
     85900  53.0629922355 -182125.8469830992 -182611.5892044535
     86000  52.3703366588 -182127.8876164823 -182607.2892218195
     86100  51.8417170923 -182128.9575338947 -182603.5201199524
     86200  53.7950821159 -182116.2871372081 -182608.7309588636
     86300  54.0645420701 -182108.1304219255 -182603.0408982339
     86400  53.1066891838 -182117.1348279662 -182603.2770541417
     86500  52.0693245768 -182137.4949018394 -182614.1410222103
     86600  53.2681573820 -182135.1436309520 -182622.7639479398
     86700  52.4905308624 -182128.0190114535 -182608.5208826636
     86800  53.3600107764 -182114.1541546648 -182602.6153038398
     86900  53.2426381299 -182108.8149076530 -182596.2016196795
     87000  54.0887678832 -182111.3576973212 -182606.4899383622
     87100  51.4656409289 -182125.0989147308 -182596.2188741415
     87200  52.3366130007 -182135.2838777717 -182614.3767744614
     87300  52.4204061960 -182143.0425811902 -182622.9025264591
     87400  52.6331258297 -182127.6024581967 -182609.4096533856
     87500  51.5353493408 -182114.7310721691 -182586.4891470992
     87600  54.5668088473 -182103.1318245508 -182602.6400849229
     87700  52.9741492001 -182106.8654930676 -182591.7944392644
     87800  52.7337112156 -182109.8947065378 -182592.6226671558
     87900  54.2094500721 -182101.5020629716 -182597.7390369354
     88000  52.7968930429 -182091.7828348683 -182575.0891662083
     88100  56.0052534265 -182081.5540577775 -182594.2299371580
     88200  53.1954568335 -182098.0469936662 -182585.0018049135
     88300  53.9214499906 -182101.2098204951 -182594.8104222258
     88400  53.0330969446 -182109.2387758931 -182594.7073337312
     88500  53.9144811276 -182106.9694919987 -182600.5063002862
     88600  52.7425231162 -182093.4263468246 -182576.2349721763
     88700  55.2673076416 -182079.2519965050 -182585.1726702384
     88800  53.9796108852 -182083.6691351595 -182577.8021456543
     88900  53.6191237394 -182097.3781790006 -182588.2112657717
     89000  52.7458312202 -182105.0535147785 -182587.8924227380
     89100  55.2759484552 -182095.7204994412 -182601.7202717675
     89200  53.5144612498 -182094.9662671019 -182584.8412663612
     89300  54.6511023817 -182091.2644097699 -182591.5442988595
     89400  55.6825456511 -182072.6083347214 -182582.3301252901
     89500  56.2326771790 -182063.5617355727 -182578.3194673721
     89600  55.2101930335 -182075.8135426856 -182581.2113854321
     89700  54.3545354628 -182084.5716702350 -182582.1367656822
     89800  54.9421964128 -182085.9723540166 -182588.9169375636
     89900  54.0169811483 -182095.4210000356 -182589.8961004479
     90000  53.8674528707 -182102.3378898883 -182595.4441983295
     90100  53.4072907758 -182092.1554818418 -182581.0494353304
     90200  55.2024207977 -182083.0717622362 -182588.3984574099
     90300  54.5396913317 -182087.9642978788 -182587.2243226780
     90400  54.5578923009 -182085.5914466885 -182585.0180843916
     90500  55.0807749287 -182072.7081980954 -182576.9213387535
     90600  54.9156708798 -182067.4776114729 -182570.1793784958
     90700  56.7080029817 -182067.2254535547 -182586.3343499136
     90800  54.4412496639 -182086.9199388165 -182585.2788219282
     90900  54.1643378249 -182093.9431600384 -182589.7671734385
     91000  55.1055314206 -182089.5787849238 -182594.0185481842
     91100  55.1172882986 -182067.9902446620 -182572.5376311787
     91200  56.0128450958 -182056.9494425929 -182569.6948166281
     91300  56.0100347996 -182061.9624817130 -182574.6821301062
     91400  56.2176112592 -182070.9646387541 -182585.5844561041
     91500  54.4721792888 -182077.4992750732 -182576.1412900642
     91600  55.3282222354 -182074.3111651286 -182580.7894551757
     91700  57.3009571387 -182053.3981980128 -182577.9350368463
     91800  55.0343900863 -182057.2776572153 -182561.0661878879
     91900  55.9837191989 -182059.9830428586 -182572.4617964625
     92000  55.9814758793 -182056.2437648807 -182568.7019829855
     92100  57.2121973100 -182049.0027802608 -182572.7271056168
     92200  55.3565118531 -182060.8803116689 -182567.6175667902
     92300  55.4491698905 -182074.3581155106 -182581.9435685761
     92400  54.6365059371 -182077.5295973092 -182577.6758695576
     92500  56.9382573043 -182054.8061988245 -182576.0228588328
     92600  55.4513730373 -182048.3730467987 -182555.9786676189
     92700  56.3920534103 -182045.9848824395 -182562.2015550435
     92800  55.5170557342 -182048.4186028575 -182556.6254875297
     92900  57.7768455531 -182047.8390722715 -182576.7322258509
     93000  56.4567366117 -182060.6419219197 -182577.4507089262
     93100  53.6102210624 -182069.5721484478 -182560.3237395109
     93200  58.4828735791 -182053.2588891707 -182588.6150710730
     93300  55.4790745629 -182056.9272400245 -182564.7864424842
     93400  56.6888305122 -182040.8334743247 -182559.7668646009
     93500  59.2489011658 -182039.3391779505 -182581.7076282131
     93600  56.1007655612 -182050.3999138793 -182563.9501178033
     93700  56.9485140309 -182044.9746079943 -182566.2851587720
     93800  58.2112338989 -182034.8718382366 -182567.7414121255
     93900  58.4426909089 -182018.4788218720 -182553.4671688917
     94000  57.7571843014 -182014.5855470674 -182543.2987202183
     94100  58.4843520087 -182027.3960698719 -182562.7657854184
     94200  56.9600952645 -182033.2392355482 -182554.6558017213
     94300  56.6597614988 -182034.4504788061 -182553.1177693670
     94400  57.5195203184 -182038.4617964785 -182564.9993774477
     94500  57.0932611899 -182043.7559818775 -182566.3915579426
     94600  56.8274451322 -182046.8367424838 -182567.0390203704
     94700  56.5757491187 -182043.9746295717 -182561.8728651206
     94800  57.0808050557 -182023.8495223264 -182546.3710740962
     94900  58.3571599125 -182017.8107805841 -182552.0161710752
     95000  57.3983045077 -182029.8074729563 -182555.2354361927
     95100  57.7081600745 -182029.0986805760 -182557.3630826369
     95200  58.5611542233 -182025.1162328863 -182561.1890011023
     95300  56.2614529759 -182036.5437250744 -182551.5648724655
     95400  57.0290471146 -182045.9778057330 -182568.0255618076
     95500  57.7798021183 -182039.1719031525 -182568.0921213299
     95600  58.7085593455 -182021.1249181960 -182558.5470428739
     95700  58.5184903402 -182010.9970077646 -182546.6792279072
     95800  58.6911917769 -182009.6299941714 -182546.8931349511
     95900  59.0360094868 -182019.3438404727 -182559.7634659006
     96000  57.4784912603 -182034.0002427592 -182560.1622409550
     96100  57.4226130156 -182030.6760332889 -182556.3265182512
     96200  58.4634485542 -182024.2477876268 -182559.4261515361
     96300  57.0270579459 -182019.5959938528 -182541.6255409424
     96400  57.2195302788 -182005.2769741332 -182529.0684259823
     96500  60.3193207771 -181995.1856245652 -182547.3527683780
     96600  59.2590719737 -182001.7077620760 -182544.1693166023
     96700  58.2398940619 -182015.2966017414 -182548.4285327021
     96800  57.8468404434 -182022.4428448493 -182551.9767363911
     96900  58.5819190548 -182017.2007158180 -182553.4635667061
     97000  57.4254251119 -182008.4105989161 -182534.0868259989
     97100  60.8678254886 -181998.7508257545 -182555.9390188103
     97200  58.6045529162 -182007.0047539681 -182543.4747967554
     97300  57.9581165524 -182012.9271360336 -182543.4796566057
     97400  60.3145691996 -181996.9435477940 -182549.0671953452
     97500  59.0193946383 -181986.2960667315 -182526.5635987121
     97600  60.7957455213 -181984.2605914148 -182540.7889595725
     97700  60.6589364668 -181996.6911401220 -182551.9671489382
     97800  57.6233257704 -182005.9448646173 -182533.4326877185
     97900  59.8692124348 -181997.0205089627 -182545.0673305547
     98000  59.5301043886 -181992.3213489224 -182537.2639525136
     98100  60.4975802053 -181982.0902597116 -182535.8892023916
     98200  61.6952247277 -181970.3307888431 -182535.0930505188
     98300  60.5040945697 -181977.9845452765 -182531.8431208896
     98400  58.5130142845 -181991.6330190104 -182527.2651109688
     98500  61.2400248331 -181987.2787267447 -182547.8740577841
     98600  59.9334190777 -181988.6778632624 -182537.3124368076
     98700  61.3179733695 -181971.5558556103 -182532.8647328268
     98800  60.9862146391 -181971.6106866325 -182529.8826219825
     98900  58.8699554559 -181986.3356151662 -182525.2351707601
     99000  58.5849978762 -181989.0249110452 -182525.3159456725
     99100  60.2111820201 -181986.9779311910 -182538.1551655054
     99200  60.3599122998 -181982.0530307457 -182534.5917521036
     99300  61.1009226619 -181979.6326606635 -182538.9546410157
     99400  60.1175152512 -181977.7389319847 -182528.0587343590
     99500  62.1836634498 -181958.7483539616 -182527.9818167487
     99600  61.1807105328 -181967.1002404879 -182527.1526044092
     99700  61.4017219645 -181976.8042959985 -182538.8798135203
     99800  60.4844417428 -181978.7677442557 -182532.4464165616
     99900  60.3475088003 -181973.1433362031 -182525.5685150873
    100000  62.4023873145 -181953.0853122404 -182524.3209880845
    100100  59.7604302438 -181949.7676382271 -182496.8186602815
    100200  61.8497915012 -181959.8042078865 -182525.9813842646
    100300  59.6732342534 -181978.3669138173 -182524.6197378759
    100400  60.9703458041 -181974.1239232038 -182532.2505941644
    100500  60.1626626740 -181968.3900032603 -182519.1230881973
    100600  62.6749100134 -181954.7333357200 -182528.4637027896
    100700  60.8619415343 -181957.0077028775 -182514.1420338171
    100800  60.1603531419 -181970.5341450741 -182521.2460883978
    100900  61.3842740636 -181975.1009456007 -182537.0167438572
    101000  61.1662792575 -181972.5146738977 -182532.4349329487
    101100  60.7277914078 -181960.0617432661 -182515.9680548709
    101200  63.3559635725 -181943.2492593263 -182523.2140367580
    101300  61.8087630566 -181948.4627653266 -182514.2643645471
    101400  61.5880779972 -181959.9165492270 -182523.6979824814
    101500  61.3625466814 -181964.1816892634 -182525.8985935930
    101600  62.8501662922 -181947.8605242111 -182523.1951991157
    101700  62.2586549925 -181930.5306060910 -182500.4505465337
    101800  63.5130202164 -181925.1170824533 -182506.5195670305
    101900  61.4944710118 -181941.6412444702 -182504.5657930461
    102000  60.3246092765 -181964.3263934944 -182516.5419485884
    102100  61.7336327646 -181963.1272089136 -182528.2410603574
    102200  60.2031017233 -181960.9404506230 -182512.0437173541
    102300  61.2150992975 -181943.1750718713 -182503.5422328720
    102400  61.8878786525 -181927.6433515463 -182494.1691802845
    102500  62.0506378121 -181926.3788675530 -182494.3946046517
    102600  64.4619677575 -181939.8537195912 -182529.9429341690
    102700  60.3727826320 -181954.5509650938 -182507.2075023440
    102800  63.4904910871 -181940.2154919533 -182521.4117433563
    102900  64.4183402890 -181928.6286653057 -182518.3185110852
    103000  62.7856122339 -181928.1226940725 -182502.8664367589
    103100  63.8203604100 -181932.2393523437 -182516.4552498492
    103200  60.6883868321 -181954.0265281095 -182509.5721275622
    103300  62.4742779854 -181944.4687327178 -182516.3625006276
    103400  63.1797952169 -181932.2786330543 -182510.6307534389
    103500  63.2781311193 -181926.3329744741 -182505.5852683629
    103600  64.6679363481 -181922.6658609491 -182514.6405259415
    103700  61.5812122667 -181947.0918889601 -182510.8104728524
    103800  60.6410348297 -181948.7047725499 -182503.8169085690
    103900  61.9732055593 -181932.6253660911 -182499.9322831082
    104000  63.4134485971 -181923.6603303014 -182504.1513295386
    104100  62.2845877332 -181925.6117748322 -182495.7691053379
    104200  62.4521286556 -181915.3794747397 -182487.0704861858
    104300  63.8427550108 -181899.7561555945 -182484.1770547905
    104400  63.5039291165 -181911.9090497527 -182493.2283137864
    104500  63.8208787306 -181922.5519005021 -182506.7725427495
    104600  63.5377266979 -181925.3874535023 -182507.0161028827
    104700  64.1014176099 -181918.9257678714 -182505.7144820021
    104800  63.0657692337 -181905.5198996066 -182482.8282184261
    104900  64.5253156946 -181886.3657033115 -182477.0348091915
    105000  64.1671560053 -181884.8614005351 -182472.2518883853
    105100  64.0999303811 -181908.4023087980 -182495.1774087357
    105200  62.8052420437 -181913.0730994929 -182487.9965347868
    105300  63.8068657950 -181912.1131723575 -182496.2055392439
    105400  62.6809683782 -181918.2906633904 -182492.0764891409
    105500  64.8157762217 -181903.2401558075 -182496.5681570068
    105600  64.8535227917 -181897.9652987167 -182491.6388345715
    105700  63.6094399841 -181901.9762317415 -182484.2613493966
    105800  64.2148297895 -181907.3760744531 -182495.2029713492
    105900  63.6610982204 -181929.3839392126 -182512.1419398577
    106000  62.7017835033 -181922.9646728954 -182496.9410417097
    106100  62.9472326763 -181909.6152516664 -182485.8384788187
    106200  62.3393439069 -181905.9583589819 -182476.6169312074
    106300  66.1152643774 -181889.3111995739 -182494.5348032785
    106400  63.4606482646 -181898.2166946040 -182479.1397627905
    106500  63.6837884084 -181904.3579647634 -182487.3236729252
    106600  64.3826058779 -181900.6066298486 -182489.9693604109
    106700  64.7162907483 -181885.2399939949 -182477.6572984392
    106800  66.9218443376 -181863.8692540723 -182476.4763453084
    106900  66.6748979459 -181866.1048396498 -182476.4513669073
    107000  64.5095833051 -181882.4125905243 -182472.9376810470
    107100  63.8678775726 -181892.5850284931 -182477.2359013202
    107200  65.1063834711 -181893.2739388948 -182489.2621785185
    107300  66.3140966934 -181887.1488091150 -182494.1925372937
    107400  63.8938349376 -181897.3231515660 -182482.2116398682
    107500  64.1144604929 -181902.6285395031 -182489.5366490667
    107600  65.4133044128 -181884.2627070973 -182483.0605217885
    107700  66.2919521043 -181872.5951823493 -182479.4361974608
    107800  66.1654196133 -181878.8519358923 -182484.5346640195
    107900  65.9011888711 -181887.8716184021 -182491.1355604368
    108000  64.3144974573 -181889.1935765531 -182477.9328380246
    108100  64.9740497658 -181877.9463556051 -182472.7232035361
    108200  67.3321380202 -181874.8568490039 -182491.2197963725
    108300  65.9903053761 -181881.4786842918 -182485.5584048427
    108400  66.1208399866 -181883.5304013775 -182488.8050445855
    108500  65.4775712836 -181878.2193453421 -182477.6054633172
    108600  68.0097958865 -181856.5119634478 -182479.0782367772
    108700  65.3950788713 -181854.4224445993 -182453.0534214507
    108800  66.6347621334 -181858.0821352610 -182468.0612565743
    108900  66.7065610096 -181877.7819892178 -182488.4183623022
    109000  65.0124003061 -181887.6829086863 -182482.8108200586
    109100  65.3372908946 -181879.6710842521 -182477.7730660545
    109200  66.7500651325 -181866.6858933415 -182477.7205061112
    109300  65.9331268522 -181863.3870624508 -182466.9433669251
    109400  66.2569247639 -181855.7653695656 -182462.2857420333
    109500  67.8725367557 -181830.5920930364 -182451.9018869952
    109600  66.8734773163 -181836.0186983939 -182448.1830346445
    109700  68.0738817482 -181847.4051825478 -182470.5581021911
    109800  66.2311633973 -181862.1382523798 -182468.4228035540
    109900  66.3625271066 -181866.6084927539 -182474.0955562118
    110000  67.4548679166 -181857.4117423847 -182474.8981675290
    110100  68.2880903418 -181843.0055034682 -182468.1193030717
    110200  68.0014213877 -181831.0246291790 -182453.5142417796
    110300  71.2365930266 -181814.4818890996 -182466.5864817858
    110400  68.0399360592 -181838.2675559569 -182461.1097344662
    110500  66.4139348301 -181847.4245760148 -182455.3822292517
    110600  67.1103408477 -181848.2707122226 -182462.6033132664
    110700  68.7556975827 -181849.0073943189 -182478.4017022454
    110800  64.5886387742 -181863.8620171864 -182455.1107868216
    110900  66.3309955335 -181860.8352400609 -182468.0336613652
    111000  67.8383300551 -181839.1685211991 -182460.1651847056
    111100  67.3920567555 -181840.2956450082 -182457.2070925337
    111200  67.2298569735 -181850.9250220530 -182466.3516817996
    111300  66.8713883169 -181856.1285572939 -182468.2737707022
    111400  67.5982581885 -181842.6940325086 -182461.4930619040
    111500  67.8396450477 -181819.1963492675 -182440.2050503049
    111600  70.4215606414 -181818.6959601040 -182463.3396911885
    111700  66.5328237926 -181838.9630425805 -182448.0090134253
    111800  67.8287338298 -181839.6807323954 -182460.5895514061
    111900  70.0755474281 -181827.5620529912 -182469.0383557085
    112000  66.4331841980 -181836.6552079044 -182444.7890711580
    112100  67.0303261455 -181841.5988584855 -182455.1989995316
    112200  69.4146825399 -181815.9664449388 -182451.3931457527
    112300  69.5304423600 -181808.0664473685 -182444.5528214081
    112400  68.8641417948 -181821.9309174323 -182452.3179310144
    112500  66.9192652273 -181827.8727221056 -182440.4562039909
    112600  67.1366066470 -181824.4057990504 -182438.9788389982
    112700  69.3935734315 -181815.0545966968 -182450.2880633042
    112800  69.8798715249 -181819.8026185695 -182459.4876908290
    112900  68.0938482487 -181839.6950026469 -182463.0306969872
    113000  66.6980464626 -181840.9503277285 -182451.5087580736
    113100  69.3415579583 -181820.5114140440 -182455.2687274904
    113200  68.1123917619 -181815.6487922997 -182439.1542352143
    113300  67.8842876978 -181813.7384377667 -182435.1558006440
    113400  70.6349527298 -181810.5295546943 -182457.1266913946
    113500  67.0273931065 -181833.0467572597 -182446.6200490681
    113600  68.5463685014 -181836.0086012324 -182463.4866965853
    113700  69.7619878020 -181826.0528233385 -182464.6587800220
    113800  68.5587613082 -181815.0135601817 -182442.6051001261
    113900  68.8938809109 -181805.5559903535 -182436.2152378169
    114000  69.5259548639 -181803.3692518936 -182439.8145470906
    114100  69.1856112110 -181808.8129201527 -182442.1426865222
    114200  67.5583871635 -181820.4628980979 -182438.8969454332
    114300  69.6850155196 -181812.3863165364 -182450.2876637386
    114400  70.7531949921 -181798.2914301652 -182445.9709645356
    114500  68.8989261980 -181803.8486899365 -182434.5541222985
    114600  67.9400448851 -181819.5238385877 -182441.4516065303
    114700  71.5063318609 -181811.4592419240 -182466.0330421508
    114800  69.2479016350 -181806.2579749959 -182440.1579521217
    114900  70.4061263251 -181793.7381715650 -182438.2406158730
    115000  70.5051497880 -181774.7718147670 -182420.1807265548
    115100  71.7459685138 -181770.1312355286 -182426.8986858909
    115200  69.7146918880 -181789.8017121592 -182427.9747188457
    115300  70.4113967321 -181795.2549716450 -182439.8056616153
    115400  68.9472284058 -181802.6872158127 -182433.8348098533
    115500  69.5497319207 -181806.6591552391 -182443.3221072230
    115600  67.9482733693 -181813.2707941783 -182435.2738862222
    115700  69.4963833483 -181795.2239968284 -182431.3985923711
    115800  70.7046440062 -181785.7914225365 -182433.0265178961
    115900  70.4096717167 -181794.0586735863 -182438.5935726495
    116000  69.2347147665 -181809.9436104346 -182443.7228740738
    116100  69.5079869499 -181806.9579995000 -182443.2388151961
    116200  71.0907116356 -181786.0181539366 -182436.7873384990
    116300  69.3653724582 -181780.5919168877 -182415.5672298777
    116400  71.8035703446 -181769.1673730897 -182426.4621145090
    116500  72.9685248737 -181763.8797205165 -182431.8385345202
    116600  71.1686352244 -181787.3519885158 -182438.8344908826
    116700  69.4146091034 -181801.5211369359 -182436.9471655074
    116800  69.7220435751 -181789.3301116121 -182427.5704161391
    116900  70.8778695596 -181772.5924578322 -182421.4132716293
    117000  71.3358630425 -181766.7958745223 -182419.8091916515
    117100  71.9454244641 -181774.9325238362 -182433.5258074632
    117200  69.5858480594 -181794.9526843139 -182431.9462458751
    117300  68.6001202376 -181783.9580181548 -182411.9281605378
    117400  72.9918510319 -181772.4706406302 -182440.6429838639
    117500  68.1430592327 -181788.6001879325 -182412.3863629502
    117600  71.7839267741 -181776.2484622613 -182433.3633851072
    117700  71.1514898785 -181769.3620534312 -182420.6876061417
    117800  71.7964428311 -181762.8809950578 -182420.1104907355
    117900  71.3251642505 -181751.0283393094 -182403.9437189725
    118000  73.5755966958 -181734.5507770782 -182408.0667676179
    118100  71.6660663276 -181753.4887790827 -182409.5247994264
    118200  71.0533519513 -181760.5488532283 -182410.9760447124
    118300  72.7810529019 -181761.9563783335 -182428.1990612216
    118400  72.4794617980 -181774.5307019369 -182438.0125994535
    118500  70.1791471583 -181786.8645351350 -182429.2891967927
    118600  72.1546348418 -181771.5336504026 -182432.0420599835
    118700  72.3686612300 -181766.6171996190 -182429.0848212386
    118800  70.6606031898 -181764.1764391783 -182411.0083819249
    118900  72.7109677694 -181749.2879315317 -182414.8890503751
    119000  72.1648860542 -181745.6398051461 -182406.2420550190
    119100  73.0625076958 -181746.2985459481 -182415.1176850638
    119200  71.0821550846 -181761.1854314582 -182411.8762887738
    119300  73.2615335899 -181766.2177875885 -182436.8588232060
    119400  70.3925753323 -181765.8492112221 -182410.2276088258
    119500  73.7247258876 -181745.0552647333 -182419.9363939851
    119600  72.6561629535 -181740.0811954264 -182405.1806272764
    119700  73.0508279966 -181740.3522840626 -182409.0645064219
    119800  72.6443465828 -181744.9542755044 -182409.9455394978
    119900  72.5525306276 -181762.5295635221 -182426.6803380486
    120000  70.7391979226 -181769.8823627373 -182417.4337669864
    120100  72.4237067884 -181752.4747114994 -182415.4462238855
    120200  73.6519197707 -181736.9949371241 -182411.2095942551
    120300  73.5760611358 -181737.9122233423 -182411.4324653971
    120400  70.6069389582 -181744.6376785717 -182390.9783753111
    120500  72.9101882778 -181729.9406637573 -182397.3654606148
    120600  74.1567241577 -181727.7836172285 -182406.6192878750
    120700  74.3431474977 -181740.4165540554 -182420.9587565710
    120800  71.6615581189 -181750.1089946371 -182406.1037465326
    120900  73.7949722123 -181744.9296711465 -182420.4538400073
    121000  73.0091650884 -181735.7876564892 -182404.1184937679
    121100  74.3760673714 -181711.3734724916 -182392.2170257585
    121200  74.1878247591 -181717.7581307038 -182396.8784983603
    121300  73.4374200976 -181729.8687963745 -182402.1199089845
    121400  72.1873466729 -181738.9343198880 -182399.7421757834
    121500  71.7391747904 -181747.0889486319 -182403.7942087906
    121600  73.4812226945 -181754.1005708503 -182426.7526553958
    121700  72.9760211548 -181746.2868198556 -182414.3142553229
    121800  74.3603476500 -181722.3369329111 -182403.0365867839
    121900  73.6006166741 -181714.9579256257 -182388.7029507395
    122000  75.1140245619 -181705.9621112561 -182393.5609745777
    122100  73.6207700839 -181719.3432726089 -182393.2727833994
    122200  71.7682064226 -181735.8333771790 -182392.8043948628
    122300  73.5407784946 -181729.9401926421 -182403.1374550117
    122400  74.9512034533 -181723.7714734171 -182409.8798612934
    122500  73.3412677153 -181718.6816016702 -182390.0525288665
    122600  75.2731048575 -181712.7925837514 -182401.8476788628
    122700  74.1527887999 -181718.0875811950 -182396.8872273100
    122800  73.8317797099 -181716.4588514136 -182392.3199585986
    122900  76.2336907137 -181698.6740527039 -182396.5224157391
    123000  75.3683315879 -181683.2201079983 -182373.1469150431
    123100  73.3377662772 -181690.7610736013 -182362.0999483966
    123200  73.6120526973 -181716.8144508935 -182390.6641621376
    123300  73.8431973930 -181718.5703734242 -182394.5359988523
    123400  73.7317408729 -181725.7151157302 -182400.6604606324
    123500  74.4805729059 -181735.0413266171 -182416.8415306177
    123600  72.7124706880 -181720.9476609750 -182386.5625376372
    123700  76.2331993982 -181697.4651560802 -182395.3090215800
    123800  73.7434251052 -181699.2992409326 -182374.3515440878
    123900  76.0740055197 -181688.0114446767 -182384.3980386410
    124000  76.2945822069 -181688.4802843092 -182386.8860521931
    124100  73.7088673612 -181711.1591610702 -182385.8951202982
    124200  76.5726296501 -181712.5514319110 -182413.5024649041
    124300  73.7061707729 -181721.1719960542 -182395.8832705303
    124400  74.2017209747 -181692.6593021593 -182371.9068767139
    124500  76.6381766484 -181670.7882808366 -182372.3393354870
    124600  77.1608514692 -181665.5384947677 -182371.8741500936
    124700  76.1393227069 -181678.3055861826 -182375.2900980980
    124800  76.5630735892 -181705.1778594799 -182406.0414156445
    124900  74.9380152348 -181707.8316091976 -182393.8192712293
    125000  76.1363852016 -181687.8427273383 -182384.8003491315
    125100  77.1495771630 -181680.5850537861 -182386.8175033501
    125200  75.2586345431 -181683.5794346465 -182372.5020675205
    125300  75.8531849742 -181686.6280794357 -182380.9932671855
    125400  73.7149063780 -181697.5346330989 -182372.3258738955
    125500  78.0851784424 -181683.0170904700 -182397.8140974519
    125600  74.6856086122 -181679.5632002858 -182363.2403150151
    125700  75.5377311784 -181677.4921180335 -182368.9696203917
    125800  75.1812182174 -181686.5740518576 -182374.7880104480
    125900  74.7434831635 -181690.0957448775 -182374.3026471657
    126000  76.0999630655 -181677.6884823833 -182374.3126934784
    126100  78.0870233626 -181661.2255269396 -182376.0394224457
    126200  75.6049368541 -181669.2757967448 -182361.3685044058
    126300  77.7642664049 -181671.2302388297 -182383.0895953064
    126400  76.1605070630 -181687.5452011552 -182384.7236361006
    126500  75.2140838633 -181703.9665437071 -182392.4813566435
    126600  75.3746325357 -181689.4546262958 -182379.4391126424
    126700  76.5624929436 -181672.2681122299 -182373.1263531258
    126800  77.9146150133 -181658.6023141438 -182371.8379719549
    126900  80.0545678513 -181647.4210391427 -182380.2459700297
    127000  76.1780446780 -181664.7427110841 -182362.0816865436
    127100  78.1680103325 -181664.5857421945 -182380.1409979029
    127200  78.6710388122 -181664.9232421885 -182385.0832546375
    127300  76.6436716584 -181669.5148453415 -182371.1162016855
    127400  78.1633552507 -181651.1967844508 -182366.7094272254
    127500  77.5216728069 -181629.4011779766 -182339.0398162427
    127600  79.1016435197 -181616.1979664380 -182340.2997635153
    127700  79.7947791511 -181606.9188532315 -182337.3656607789
    127800  76.5979372516 -181641.1224056962 -182342.3051061858
    127900  78.0252638013 -181646.2686677283 -182360.5172120315
    128000  76.6579560800 -181656.4325367080 -182358.1646536140
    128100  76.5069815491 -181664.2617333609 -182364.6118191957
    128200  77.5475165018 -181651.2796185215 -182361.1548317189
    128300  76.3570028110 -181635.1077313756 -182334.0849016934
    128400  79.2377279850 -181635.9607516265 -182361.3082751075
    128500  77.2685851392 -181656.7129287239 -182364.0347853549
    128600  75.8472150966 -181656.1055105579 -182350.4160496442
    128700  79.0246209522 -181640.4213727204 -182363.8181000032
    128800  77.9373515795 -181629.7477704034 -182343.1915602796
    128900  77.8487636957 -181631.7392589333 -182344.3721093273
    129000  76.8704702055 -181655.8189994286 -182359.4964850182
    129100  75.9631775828 -181655.1355741330 -182350.5076416640
    129200  78.7258981186 -181648.2783649015 -182368.9405631529
    129300  76.8078485955 -181646.7152312737 -182349.8194744085
    129400  79.1307400123 -181625.2440875605 -182349.6122359002
    129500  78.2161808203 -181622.8482471265 -182338.8444587396
    129600  78.4325223327 -181624.7197022073 -182342.6963186635
    129700  77.8110796376 -181625.2273073380 -182337.5151953142
    129800  80.9455359539 -181631.9925820775 -182372.9734952623
    129900  77.0116337620 -181647.8208791456 -182352.7905854833
    130000  79.0015487429 -181636.8752037277 -182360.0607264454
    130100  77.7796191663 -181628.1351813127 -182340.1350780064
    130200  79.6190704416 -181618.9782692324 -182347.8166273634
    130300  78.8144763300 -181622.2346520880 -182343.7077012801
    130400  79.7386898564 -181624.4891574218 -182354.4225197704
    130500  79.0200243921 -181628.0464459135 -182351.4010959744
    130600  80.0132796825 -181627.7112913618 -182360.1582675583
    130700  79.1830912601 -181642.2039391151 -182367.0513143188
    130800  77.4347903566 -181657.7139083322 -182366.5572187691
    130900  78.6072823675 -181642.4010293894 -182361.9774110296
    131000  78.7249252694 -181621.1118848441 -182341.7651775678
    131100  80.2681604970 -181612.0481052223 -182346.8282776403
    131200  82.2094854937 -181610.3034190139 -182362.8546118091
    131300  76.8178647331 -181621.9473345672 -182325.1432661038
    131400  82.0819740638 -181597.9058674247 -182349.2898119627
    131500  80.2323145716 -181608.1869756455 -182342.6390120376
    131600  77.1865264113 -181639.8822373623 -182346.4529228460
    131700  78.5837664766 -181629.9095821305 -182349.2706977137
    131800  80.0041620454 -181611.6145746217 -182343.9780873509
    131900  79.7793351119 -181600.7264898125 -182331.0319215794
    132000  78.9822080576 -181599.7878443286 -182322.7963211042
    132100  80.7929087164 -181598.4194074064 -182338.0031605316
    132200  78.6670879649 -181619.3777885241 -182339.5016346491
    132300  78.5712389069 -181619.9068532781 -182339.1532906406
    132400  83.7255052387 -181597.7382849741 -182364.1672250938
    132500  77.5027558664 -181611.5810881489 -182321.0465594620
    132600  79.5314184720 -181602.3212953495 -182330.3572814205
    132700  82.9500271278 -181591.9918014766 -182351.3219624973
    132800  78.4184227778 -181608.1823306642 -182326.0298788412
    132900  79.6654168940 -181601.2118679500 -182330.4744846426
    133000  80.8996878795 -181591.8535217035 -182332.4147385129
    133100  80.1107015234 -181599.2365090394 -182332.5752913595
    133200  81.5679439679 -181604.3765161865 -182351.0549944451
    133300  78.5801137515 -181613.1075978462 -182332.4352761370
    133400  79.3759530061 -181612.4872501839 -182339.1000948602
    133500  81.0464570656 -181584.7720477778 -182326.6767996472
    133600  83.2512135998 -181573.8064283900 -182335.8936707548
    133700  82.2084648025 -181584.0210631908 -182336.5629125092
    133800  80.8615506046 -181605.3569895196 -182345.5690951340
    133900  80.4306615070 -181605.5502572183 -182341.8179748772
    134000  82.0801538700 -181593.4254600477 -182344.7927424086
    134100  82.8268002965 -181588.9338026039 -182347.1359368729
    134200  79.2770469959 -181588.5128762563 -182314.2203286234
    134300  81.5012919042 -181571.5710820721 -182317.6394228296
    134400  80.9711617590 -181576.3180363386 -182317.5335298764
    134500  81.7049666871 -181582.4021722734 -182330.3349657756
    134600  79.0581717988 -181588.8674677194 -182312.5713217225
    134700  81.8255608061 -181583.5560738832 -182332.5927941101
    134800  80.9206487009 -181573.8871820987 -182314.6402756854
    134900  82.5160326708 -181558.6262780009 -182313.9836243971
    135000  81.3185451279 -181569.4450376556 -182313.8405020579
    135100  82.4221871153 -181587.8788308512 -182342.3771086821
    135200  78.8509349098 -181606.1933273996 -182328.0001208982
    135300  83.7506950540 -181579.7614208877 -182346.4209502811
    135400  82.0371744413 -181562.8407148303 -182313.8145605923
    135500  80.9512259397 -181565.0702944177 -182306.1032941174
    135600  84.3392741902 -181559.4810200777 -182331.5284427097
    135700  81.5619123967 -181548.7913026010 -182295.4145674487
    135800  85.9861981249 -181530.4310992399 -182317.5545750067
    135900  82.0106851956 -181555.6231705101 -182306.3545319246
    136000  83.1709053139 -181567.2613981378 -182328.6134930196
    136100  80.8600288636 -181568.8448085943 -182309.0429840881
    136200  82.2717716102 -181559.9497733798 -182313.0711375001
    136300  84.1439013609 -181544.7405561009 -182314.9995226339
    136400  82.1024090938 -181551.1553254733 -182302.7263336581
    136500  82.3321544208 -181576.3991923729 -182330.0733048269
    136600  82.7309803446 -181575.5086502435 -182332.8336421897
    136700  83.5979452199 -181558.0212057727 -182323.2824528498
    136800  83.7975611292 -181547.1118908472 -182314.2004354641
    136900  83.6704428846 -181539.5358041306 -182305.4606997357
    137000  84.8091484855 -181516.2161970385 -182292.5648807633
    137100  84.3818365860 -181509.0713323372 -182281.5083740203
    137200  85.3221431163 -181528.4945619563 -182309.5392332418
    137300  82.5955040120 -181554.0244924273 -182310.1093248583
    137400  81.6272328890 -181555.6249146531 -182302.8461277077
    137500  84.8369040168 -181536.3624246216 -182312.9651843575
    137600  83.0930825496 -181535.4553066644 -182296.0950066962
    137700  83.7348353608 -181541.8220908394 -182308.3364395286
    137800  81.6673849254 -181565.9877285788 -182313.5764960908
    137900  83.5782742530 -181561.8404283189 -182326.9216060332
    138000  83.8630063987 -181542.2311734158 -182309.9188084584
    138100  85.4643907543 -181537.3756539467 -182319.7224697352
    138200  81.5973025261 -181544.4891421837 -182291.4363706707
    138300  84.2194860341 -181531.9897919782 -182302.9406657239
    138400  84.0426051089 -181527.8328637750 -182297.1645575628
    138500  83.4421522906 -181532.3964050846 -182296.2315131449
    138600  83.3879352836 -181533.2374475511 -182296.5762494609
    138700  84.3807353380 -181528.1580869636 -182300.5850477480
    138800  81.5783011959 -181531.8828066691 -182278.6560956941
    138900  86.8022691641 -181515.8298960837 -182310.4237413615
    139000  83.9724917134 -181519.0673238894 -182287.7571949110
    139100  84.7249789724 -181527.6192824942 -182303.1974728006
    139200  82.9011541074 -181553.2257051967 -182312.1084792822
    139300  84.3945438772 -181549.6493807031 -182322.2027457894
    139400  82.3543510478 -181542.1315989894 -182296.0089008689
    139500  83.8098093290 -181527.3022064409 -182294.5028719075
    139600  85.6687219201 -181524.5982318293 -182308.8155089355
    139700  82.3066857372 -181529.9992578341 -182283.4402282352
    139800  84.0655570508 -181517.4316974456 -182286.9734948627
    139900  85.2086794294 -181515.2730599152 -182295.2790769336
    140000  84.5856607816 -181519.0998108081 -182293.4026729690
    140100  84.5450859582 -181515.2843940176 -182289.2158314994
    140200  84.5158655007 -181514.7051750841 -182288.3691265207
    140300  84.6936496654 -181519.8712241715 -182295.1626238814
    140400  86.0723347793 -181513.2796334893 -182301.1916100185
    140500  85.0139762205 -181507.2372038915 -182285.4608945611
    140600  85.0679524353 -181516.7944655543 -182295.5122581469
    140700  83.3982315098 -181534.2341726038 -182297.6672268649
    140800  84.8232237409 -181518.8063202491 -182295.2838498135
    140900  86.4874852530 -181494.5381454901 -182286.2504375462
    141000  83.2752688207 -181495.4294610329 -182257.7369065176
    141100  88.3025570710 -181487.0540554943 -182295.3816377865
    141200  83.3194182071 -181513.0037693034 -182275.7153612593
    141300  83.8148219340 -181509.5331135562 -182276.7796647479
    141400  85.4803554266 -181492.4656230503 -182274.9585805299
    141500  85.6808229069 -181489.8900071340 -182274.2180574927
    141600  85.6229321710 -181493.5969229575 -182277.3950376027
    141700  85.2168797272 -181505.0522418384 -182285.1333249373
    141800  84.4934959309 -181517.1138731602 -182290.5730520418
    141900  85.5590085199 -181507.5498376114 -182290.7627908292
    142000  87.3510618113 -181482.4330691033 -182282.0505994073
    142100  88.2404395461 -181470.1276812534 -182277.8866355200
    142200  84.5935753431 -181483.0242780026 -182257.3995905948
    142300  86.6455434589 -181479.6447656538 -182272.8039332213
    142400  86.7357683434 -181485.3830624163 -182279.3681546816
    142500  83.8297921256 -181503.7477235110 -182271.1313128505
    142600  87.4222798983 -181499.0592919090 -182299.3287573997
    142700  85.5368096819 -181500.9954382633 -182284.0051818153
    142800  84.4009471104 -181495.2897184767 -182267.9016991934
    142900  87.2320907093 -181479.4169196272 -182277.9453804130
    143000  85.7131298491 -181478.6473242580 -182263.2711145512
    143100  87.8569917051 -181484.3012389849 -182288.5500857692
    143200  85.8389419716 -181505.5329072561 -182291.3083902315
    143300  84.3269570785 -181503.9059304344 -182275.8406013926
    143400  86.6548300422 -181467.6126639505 -182260.8568415299
    143500  87.9286601715 -181466.2881636152 -182271.1930683904
    143600  85.5523266365 -181485.5049226844 -182268.6567094894
    143700  86.9797896224 -181485.7981775123 -182282.0170570767
    143800  87.2875076858 -181474.3148525901 -182273.3506041286
    143900  87.4807529494 -181459.3411799736 -182260.1459117304
    144000  89.2817404323 -181443.7401181862 -182261.0312112228
    144100  86.1639955889 -181455.2651995242 -182244.0162453068
    144200  87.4117644511 -181472.1635720287 -182272.3367784046
    144300  85.1567714139 -181480.3938266292 -182259.9246741614
    144400  88.4145996228 -181449.2320649796 -182258.5852923723
    144500  90.2593143873 -181442.0526451536 -182268.2925163204
    144600  85.3293422916 -181455.3963658694 -182236.5069388926
    144700  89.1161411821 -181455.0072227519 -182270.7824090476
    144800  87.3402542242 -181479.9184406080 -182279.4370375276
    144900  86.7566473579 -181480.8315036261 -182275.0077238033
    145000  88.0584303605 -181470.5411795377 -182276.6340094034
    145100  85.2700750365 -181472.2548754167 -182252.8229119767
    145200  86.9532587619 -181452.2248602902 -182248.2008745624
    145300  88.9505440791 -181445.1319560170 -182259.3912552272
    145400  89.0421028286 -181459.1187474467 -182274.2161816442
    145500  86.0772647898 -181476.2791312487 -182264.2362374278
    145600  87.8959871904 -181473.4032681869 -182278.0090822823
    145700  86.1847612277 -181465.7317874943 -182254.6729233394
    145800  86.6695795875 -181428.6162069931 -182221.9954029089
    145900  90.3277437083 -181422.5782298968 -182249.4445076980
    146000  87.6248749112 -181442.8767885767 -182245.0008225241
    146100  89.2445863331 -181453.0667018339 -182270.0176837324
    146200  85.5059054463 -181465.4907479572 -182248.2175920454
    146300  89.5782823867 -181450.6265851695 -182270.6322433223
    146400  89.7836901742 -181425.1938650786 -182247.0798400161
    146500  87.6208517591 -181425.2157228735 -182227.3029286140
    146600  88.6533568685 -181438.0773132749 -182249.6161406499
    146700  86.8057463078 -181466.5548848539 -182261.1805601403
    146800  88.3677627373 -181467.6674720692 -182276.5919514431
    146900  85.5561934284 -181472.7049156091 -182255.8920992885
    147000  88.3436341426 -181440.7007608283 -182249.4043654140
    147100  88.8963799555 -181421.2580291141 -182235.0215062715
    147200  90.9001213254 -181406.9298869025 -182239.0357481402
    147300  91.6417190721 -181416.1831595186 -182255.0776567084
    147400  88.9066070522 -181434.2009459816 -182248.0580426741
    147500  88.8182293975 -181434.5049889220 -182247.5530705830
    147600  88.1023824544 -181446.2571339918 -182252.7523042990
    147700  86.1841979761 -181460.8187295373 -182249.7547093398
    147800  91.4202767647 -181429.2707347561 -182266.1381340804
    147900  87.3007572888 -181422.7874662124 -182221.9445055131
    148000  91.7933078786 -181413.2759644517 -182253.5581158333
    148100  88.4452125404 -181422.2018579631 -182231.8353180748
    148200  90.0149255163 -181422.0838163556 -182246.0865352611
    148300  91.3345515934 -181408.2801361845 -182244.3628014902
    148400  89.4782638696 -181413.6545703531 -182232.7446522320
    148500  88.0739661378 -181431.6096820240 -182237.8447274469
    148600  88.8950002396 -181445.8386102560 -182259.5894574007
    148700  87.8838356659 -181446.8789567501 -182251.3735349677
    148800  88.8431901608 -181414.0537171615 -182227.3302913394
    148900  91.9173781238 -181400.3926723707 -182241.8105711718
    149000  88.6909725587 -181413.6653114368 -182225.5484753856
    149100  89.9052009058 -181419.1196575429 -182242.1179499397
    149200  92.6281492410 -181416.0573235823 -182263.9816692841
    149300  91.0721689809 -181416.0925144301 -182249.7733115475
    149400  92.0180830066 -181416.5826029580 -182258.9223610705
    149500  87.9370684976 -181431.9881111941 -182236.9699863556
    149600  88.4042555462 -181423.8199749135 -182233.0785119296
    149700  93.0665092082 -181396.8782833701 -182248.8154058726
    149800  89.6402440555 -181400.6240684114 -182221.1969278728
    149900  91.2754561839 -181394.5062942560 -182230.0479961846
    150000  92.6521171798 -181376.3366723559 -182224.4804221905
    150100  93.2240516146 -181372.4112214673 -182225.7904978177
    150200  90.3488831497 -181406.3952619951 -182233.4550516735
    150300  89.5411188126 -181419.1826543268 -182238.8481146075
    150400  89.9050688466 -181402.6339789562 -182225.6310624742
    150500  91.5641931767 -181388.7406688377 -182226.9254887354
    150600  90.6833696062 -181392.1248754021 -182222.2465767357
    150700  91.0687085478 -181390.7712182260 -182224.4203383047
    150800  91.3210790872 -181394.5153082373 -182230.4746453104
    150900  90.6746393398 -181409.7908231586 -182239.8326070432
    151000  90.1310545825 -181409.5589489104 -182234.6247211455
    151100  89.1456551206 -181392.9139897061 -182208.9593485913
    151200  95.8582226499 -181360.7709462906 -182238.2636025351
    151300  90.0629740143 -181379.4003126621 -182203.8428707699
    151400  92.8830773078 -181386.7769011980 -182237.0348756725
    151500  92.0932755249 -181399.3359199890 -182242.3639955017
    151600  92.0878374800 -181408.1378568889 -182251.1161521708
    151700  90.2417579045 -181403.8250295887 -182229.9041875246
    151800  92.2014882346 -181386.5572848998 -182230.5759468790
    151900  91.2211387465 -181360.7014605716 -182195.7459370029
    152000  95.5845592649 -181350.1747845146 -182225.1623076163
    152100  91.8405571974 -181380.4822121066 -182221.1968869501
    152200  91.7065221176 -181375.8625021368 -182215.3502107901
    152300  94.9271687542 -181363.6385439369 -182232.6082698222
    152400  92.2418251288 -181384.5200165806 -182228.9079252192
    152500  91.0447566396 -181398.8921050845 -182232.3219677744
    152600  91.6078002369 -181391.2479801308 -182229.8319820085
    152700  91.3822942696 -181369.0044156408 -182205.5241206353
    152800  94.9514947356 -181358.2693292341 -182227.4617367991
    152900  92.7897521449 -181373.9693769180 -182223.3730465361
    153000  92.2171899276 -181385.7040680719 -182229.8664644117
    153100  94.0342629141 -181384.5126237564 -182245.3086291638
    153200  87.8734896513 -181400.2898079602 -182204.6896780601
    153300  92.8334213613 -181380.6353052162 -182230.4387257967
    153400  93.1305453067 -181360.5589266851 -182213.0822399664
    153500  92.4434796410 -181363.1702275745 -182209.4040952619
    153600  93.1131564185 -181359.8569649104 -182212.2210991323
    153700  93.2700061608 -181336.1971365398 -182189.9970839151
    153800  94.6420551743 -181315.8128379434 -182182.1726148264
    153900  95.6150652053 -181326.5409286638 -182201.8077052079
    154000  92.7607498467 -181361.5940670966 -182210.7322477151
    154100  92.1239861617 -181363.4935867717 -182206.8027895319
    154200  95.3936930686 -181357.8128951500 -182231.0532161758
    154300  91.1731259815 -181364.4671158419 -182199.0720801741
    154400  94.2830583301 -181337.5048283962 -182200.5783238767
    154500  96.8012648669 -181323.8108249234 -182209.9361534324
    154600  91.7404635284 -181347.4299045329 -182187.2283151575
    154700  92.9464498387 -181349.6065631795 -182200.4446540899
    154800  95.1822018801 -181336.9571817540 -182208.2614981297
    154900  93.1573075508 -181334.9545310325 -182187.7228277070
    155000  95.4097253772 -181341.0165729602 -182214.4036548238
    155100  92.9006738031 -181368.8567300296 -182219.2757840121
    155200  92.5362606913 -181366.6907806488 -182213.7739723485
    155300  94.1959856748 -181340.2767688082 -182202.5531953102
    155400  94.0834349351 -181329.1720340033 -182190.4181634184
    155500  95.5038376809 -181324.1310539147 -182198.3796461739
    155600  94.0910598911 -181329.6858643354 -182191.0017931134
    155700  94.2883349093 -181363.9360928132 -182227.0578904563
    155800  90.3365431449 -181375.6455120120 -182202.5923404517
    155900  93.9843806261 -181353.5384392541 -182213.8778188221
    156000  92.7034241676 -181338.1488029588 -182186.7622204314
    156100  96.6202434485 -181319.1869986473 -182203.6552448440
    156200  94.4849728581 -181328.1008309325 -182193.0226656639
    156300  92.1138473367 -181347.2509131559 -182190.4673044258
    156400  90.7649424899 -181373.9215559268 -182204.7899809576
    156500  93.5174888811 -181368.5617022503 -182224.6271231930
    156600  93.9624634364 -181347.2271635392 -182207.3659116696
    156700  95.0818737476 -181327.7789258666 -182198.1648317295
    156800  94.7832826513 -181314.9636377142 -182182.6162204777
    156900  94.3471434811 -181316.4121712248 -182180.0723065138
    157000  93.8960340719 -181322.0938407806 -182181.6244900142
    157100  92.5717418853 -181330.6621145469 -182178.0701034974
    157200  94.4229289227 -181326.0491876676 -182190.4030680162
    157300  97.3631622177 -181313.9244163245 -182205.1933912024
    157400  94.9035670597 -181318.4326127632 -182187.1862871402
    157500  93.9228272967 -181316.6427330049 -182176.4186492304
    157600  97.5506027094 -181303.5171026718 -182196.5019204937
    157700  97.4811210961 -181300.0773055817 -182192.4260840137
    157800  92.4387240770 -181322.5833717051 -182168.7737066378
    157900  97.6359636476 -181318.5778370633 -182212.3440546892
    158000  95.1321149224 -181323.6702443851 -182194.5160613616
    158100  93.7203861698 -181345.0907435516 -182203.0135000044
    158200  95.0239579312 -181329.6972787935 -182199.5530193545
    158300  94.7041942461 -181310.5372767459 -182177.4658788967
    158400  96.7247503046 -181297.9321306061 -182183.3570396340
    158500  97.1174837894 -181297.2448063357 -182186.2648242572
    158600  94.5845298168 -181318.7589300383 -182184.5921159059
    158700  92.7106940722 -181348.1373099832 -182196.8172766548
    158800  93.8618771364 -181333.4812988859 -182192.6992732207
    158900  96.4317311302 -181316.0609352239 -182198.8035269025
    159000  93.9343909197 -181305.2210769747 -182165.1028473885
    159100  97.4708124247 -181285.5267759612 -182177.7811881181
    159200  97.6960008271 -181295.6704045525 -182189.9862065817
    159300  93.9077277233 -181312.5504396908 -182172.1881334001
    159400  96.2964483630 -181307.9009211524 -182189.4051252269
    159500  97.6498557430 -181285.9510870898 -182179.8444738970
    159600  95.0446779966 -181272.1181308831 -182142.1635443243
    159700  97.9779196614 -181263.2243784409 -182160.1208845555
    159800  96.2222159944 -181281.0237409211 -182161.8484168706
    159900  95.5315904074 -181305.4837740909 -182179.9864166867
    160000  95.9916927649 -181303.0815865332 -182181.7960372417
    160100  97.3441613360 -181287.5842793477 -182178.6793188687
    160200  96.8278569202 -181283.3779590317 -182169.7467129961
    160300  97.4911642722 -181286.3576389762 -182178.7983533219
    160400  93.6416067146 -181287.4456861024 -182144.6472900915
    160500  98.3079097617 -181270.8721589592 -182170.7894167798
    160600  98.5119545096 -181281.0552436436 -182182.8403408933
    160700  95.0360063314 -181312.5800310785 -182182.5460635102
    160800  96.4005194513 -181312.2371060451 -182194.6939839040
    160900  97.8319987632 -181281.7878275635 -182177.3485639023
    161000  96.4459178683 -181268.5225241953 -182151.3949822350
    161100  97.9822597445 -181257.1351756538 -182154.0714111829
    161200  97.6043683051 -181259.3400664621 -182152.8170581851
    161300  97.0678032178 -181291.0647052000 -182179.6299438080
    161400  94.5924642976 -181297.2322002302 -182163.1380188724
    161500  98.2800236067 -181273.1865078761 -182172.8484939471
    161600  97.8544981840 -181263.6703131808 -182159.4370107398
    161700  98.4200030100 -181259.3604599205 -182160.3038269209
    161800  96.6368150683 -181272.6019491577 -182157.2218930830
    161900  95.3193713504 -181292.7120721523 -182165.2720471413
    162000  96.8950714707 -181279.1330790045 -182166.1171195121
    162100  98.4641777048 -181252.6720787481 -182154.0198238933
    162200  97.3643844389 -181245.1872189316 -182136.4673821055
    162300  97.4103712367 -181244.4692807127 -182136.1704101446
    162400  97.5680538005 -181251.1542308368 -182144.2987971271
    162500  98.7437322753 -181256.3784628011 -182160.2852694010
    162600  98.9968933122 -181265.9341932934 -182172.1584531550
    162700  95.1930969885 -181281.6493886428 -182153.0534395787
    162800  98.6078383637 -181254.2641120911 -182156.9269366290
    162900  101.1173681850 -181239.5647898148 -182165.2000201407
    163000  99.1092366325 -181260.0051020853 -182167.2577603018
    163100  96.8264664641 -181273.4110178406 -182159.7670434757
    163200  100.6061071188 -181251.4593713782 -182172.4144833098
    163300  98.4571929132 -181245.4650056989 -182146.7488115896
    163400  99.9427058875 -181242.5429409766 -182157.4252331487
    163500  97.8472897021 -181253.1124069112 -182148.8131175388
    163600  98.4559965845 -181266.7422414956 -182168.0150961124
    163700  95.3513761210 -181280.7828143990 -182153.6357632230
    163800  99.0351763024 -181261.2004892414 -182167.7751941856
    163900  100.0871254716 -181233.5471438625 -182149.7514626801
    164000  99.8669326424 -181224.1344800738 -182138.3231388335
    164100  99.2245037491 -181236.4332712906 -182144.7410924921
    164200  98.8776010472 -181254.7960707808 -182159.9283211759
    164300  99.4114922675 -181261.4380828669 -182171.4576096177
    164400  95.6705558233 -181285.7907885536 -182161.5655299691
    164500  96.1873887810 -181266.4809760215 -182146.9868413030
    164600  99.5149405899 -181234.7316801174 -182145.6981798115
    164700  98.8249118533 -181222.0016866701 -182126.6516166192
    164800  101.9083793844 -181206.2616070994 -182139.1378074667
    164900  96.5563741815 -181223.9461869849 -182107.8297695891
    165000  99.2460315410 -181241.4424148284 -182149.9473028936
    165100  97.9788202006 -181266.4492550886 -182163.3540048000
    165200  97.1156584367 -181257.8671926300 -182146.8705011499
    165300  102.0416794297 -181232.4068484678 -182166.5032864699
    165400  96.3280325864 -181237.4674783576 -182119.2608065505
    165500  99.6776811505 -181210.3080945411 -182122.7643323387
    165600  102.8763756811 -181194.2148375095 -182135.9521414748
    165700  100.5364451578 -181205.0093489708 -182125.3267705979
    165800  98.5247131466 -181231.4421377329 -182133.3440284085
    165900  100.6833318514 -181234.9198054233 -182156.5818377826
    166000  100.5919391996 -181215.5590511237 -182136.3844689649
    166100  102.6063583332 -181179.5941481499 -182118.8596950424
    166200  102.3040732105 -181185.0446568368 -182121.5430652627
    166300  99.0947772595 -181197.1344339538 -182104.2547300915
    166400  100.9483018837 -181210.8941887800 -182134.9817747440
    166500  99.6212333294 -181230.9798620089 -182142.9193726327
    166600  100.0942283938 -181225.6189776590 -182141.8883171071
    166700  101.3851228759 -181216.2986454736 -182144.3849203572
    166800  99.9741166692 -181221.3290582010 -182136.4988867942
    166900  100.1255778581 -181210.7225738953 -182127.2788884599
    167000  103.2375406327 -181192.1125673830 -182137.1559997528
    167100  102.1963519853 -181203.4089989551 -182138.9213199964
    167200  100.0290023965 -181220.0191577894 -182135.6914140448
    167300  101.1704892380 -181218.7614993732 -182144.8830034121
    167400  101.1362622007 -181208.9422583408 -182134.7504457643
    167500  102.7303214662 -181171.8054694226 -182112.2057832222
    167600  102.8807085533 -181163.0705102137 -182104.8474775843
    167700  102.7288398875 -181185.0028664049 -182125.3896177330
    167800  99.4810700286 -181204.1853163897 -182114.8417626735
    167900  101.8533883015 -181195.7338067772 -182128.1066150508
    168000  103.3789754550 -181190.0738468151 -182136.4119831187
    168100  100.9561248577 -181196.7917308230 -182120.9509288200
    168200  99.4258937560 -181203.6756917533 -182113.8270507047
    168300  101.9722430755 -181199.4478442989 -182132.9086572161
    168400  100.3187652569 -181180.7369542201 -182099.0617193056
    168500  102.2955899115 -181156.5349303863 -182092.9556821189
    168600  101.7200741627 -181161.5409556980 -182092.6933973248
    168700  103.9735027386 -181177.4872676956 -182129.2677469810
    168800  101.6124737067 -181200.2306536336 -182130.3981134057
    168900  102.5062373742 -181216.8489563840 -182155.1979892438
    169000  95.6173088256 -181253.4385935542 -182128.7259083504
    169100  103.2674380173 -181222.0407849780 -182167.3579000300
    169200  101.0202875876 -181202.4241673449 -182127.1707153133
    169300  103.5010421189 -181172.8088742631 -182120.2644170677
    169400  104.5919072001 -181155.7281296439 -182113.1695252132
    169500  102.7740601565 -181154.0208865753 -182094.8215873059
    169600  102.4400596414 -181170.4641568047 -182108.2073942204
    169700  102.2334183214 -181202.4089944322 -182138.2606232223
    169800  102.0978569882 -181211.5126926756 -182146.1233838490
    169900  102.0640614069 -181200.3042230866 -182134.6055472224
    170000  100.0266404719 -181184.7208681311 -182100.3715031684
    170100  105.7672098383 -181168.6037497806 -182136.8039452251
    170200  101.7093328197 -181184.0325432351 -182115.0866578810
    170300  100.2212575879 -181178.4303589209 -182095.8625322067
    170400  103.1809230790 -181142.8731208607 -182087.3982723138
    170500  104.7099744764 -181141.7608439602 -182100.2830353654
    170600  103.0571852740 -181160.7049290003 -182104.0973762132
    170700  101.4216890172 -181183.8057652968 -182112.2267691121
    170800  101.9694282292 -181184.7895198948 -182118.2245655186
    170900  102.0004587578 -181174.1402095237 -182107.8593107053
    171000  104.3703656461 -181164.8850898599 -182120.2984790541
    171100  104.4680677609 -181167.0276723828 -182123.3354333466
    171200  103.3547099631 -181176.1877812920 -182122.3037896407
    171300  102.6394664560 -181158.6770551411 -182098.2456760299
    171400  104.9510661228 -181126.4263256059 -182087.1554862560
    171500  102.8822996713 -181124.5757061183 -182066.3672386909
    171600  104.9117312295 -181124.9685268245 -182085.3376131995
    171700  103.2075534982 -181156.4772591176 -182101.2461872294
    171800  102.7810204416 -181179.4925098716 -182120.3569255229
    171900  102.7421235498 -181174.2565663004 -182114.7649171723
    172000  104.2659815070 -181154.0783372686 -182108.5361869897
    172100  105.6140874819 -181133.5976410832 -182100.3961441162
    172200  104.6907602133 -181134.9911453468 -182093.3374480876
    172300  102.6039685465 -181135.4364438017 -182074.6801144247
    172400  107.1546401900 -181111.7195293408 -182092.6203561035
    172500  106.2938689923 -181090.1100143144 -182063.1312832905
    172600  106.9628858470 -181109.5041657335 -182088.6496602655
    172700  105.0645949355 -181136.4647148701 -182098.2331259530
    172800  103.4851695418 -181149.1672793481 -182096.4775235081
    172900  103.6089098422 -181163.1474393772 -182111.5904106191
    173000  100.6669082673 -181177.9342962754 -182099.4459860346
    173100  104.4929553731 -181141.9232904546 -182098.4588743041
    173200  104.4658070656 -181122.9334499596 -182079.2205163652
    173300  103.5354964532 -181129.5256147507 -182077.2965548626
    173400  101.9471943106 -181144.9418800006 -182078.1733948287
    173500  103.0944501958 -181146.0837152128 -182089.8172880412
    173600  105.8811916803 -181130.2129670953 -182099.4565600344
    173700  105.3340630560 -181105.5328943749 -182069.7680348665
    173800  107.4796854342 -181093.9726230387 -182077.8489359605
    173900  104.1332197331 -181117.7808811176 -182071.0234205780
    174000  103.2359648315 -181147.8046496420 -182092.8336570214
    174100  102.2980501771 -181163.5078318588 -182099.9511050294
    174200  104.8771756341 -181152.6257907562 -182112.6785528730
    174300  103.8329404107 -181137.7930312651 -182088.2867934904
    174400  106.3771729479 -181108.9767224248 -182082.7605614473
    174500  104.6915475720 -181097.5997125512 -182055.9532228272
    174600  105.0248114448 -181098.1091022490 -182059.5133325665
    174700  104.9085376358 -181114.2789479628 -182074.6187999646
    174800  103.2085880396 -181157.6485512404 -182102.4269496140
    174900  103.2146983247 -181157.9067585449 -182102.7410908824
    175000  106.0254628946 -181127.9370938759 -182098.5013552718
    175100  106.4151483220 -181111.6811261652 -182085.8125943314
    175200  104.2744792203 -181101.9093415653 -182056.4449799293
    175300  108.2699266477 -181078.3672253188 -182069.4774597794
    175400  106.2079783240 -181085.3023374515 -182057.5373574385
    175500  106.2166920886 -181096.6648767364 -182068.9796631139
    175600  106.8008916083 -181098.9166584521 -182076.5792467619
    175700  105.2588931808 -181097.8203181550 -182061.3673485223
    175800  106.4489131269 -181107.6762824457 -182082.1168359205
    175900  102.5253246485 -181131.6964961900 -182070.2202552498
    176000  105.7707104329 -181129.8186754412 -182098.0509155657
    176100  104.0844442004 -181124.9544632323 -182077.7505081661
    176200  106.5297458344 -181093.8099887301 -182068.9904902789
    176300  105.7970114599 -181077.8107768619 -182046.2837783672
    176400  107.8069334980 -181071.1783227694 -182058.0502866099
    176500  106.9669659460 -181083.1518287275 -182062.3346727614
    176600  105.8350041092 -181120.1771119664 -182088.9979007544
    176700  106.7837360787 -181124.7153824354 -182102.2209278664
    176800  104.3542941253 -181114.2077894841 -182069.4740588889
    176900  107.0072490140 -181078.1302494340 -182057.6818473981
    177000  109.3139638906 -181077.3729277075 -182078.0403497328
    177100  105.1111871211 -181100.0723210829 -182062.2672401856
    177200  107.6804479330 -181099.2052045882 -182084.9193110084
    177300  104.9425020133 -181109.5522494591 -182070.2030136709
    177400  105.3810051403 -181095.6414014584 -182060.3062529655
    177500  110.6244864480 -181067.3745014467 -182080.0385356371
    177600  107.4902002075 -181072.7433601958 -182056.7159260637
    177700  106.5786025522 -181072.1251856118 -182047.7529248615
    177800  112.9800017909 -181055.4785619967 -182089.7051430186
    177900  105.4369877610 -181078.7592503080 -182043.9365705134
    178000  106.8942069399 -181094.3592498267 -182072.8760529961
    178100  105.9916620622 -181099.4766995158 -182069.7315458053
    178200  106.8043552971 -181077.0722635012 -182054.7665586526
    178300  110.5535754992 -181055.7581762190 -182067.7730867859
    178400  106.1217783066 -181059.4888012714 -182030.9347404662
    178500  109.3297389182 -181037.5625430224 -182038.3743707182
    178600  110.5507353112 -181044.0633060473 -182056.0522173413
    178700  108.2894028386 -181087.5557293836 -182078.8442502140
    178800  104.8398888181 -181097.6044288386 -182057.3158649189
    178900  108.0924006272 -181066.3709954367 -182055.8561446940
    179000  109.1106205000 -181056.1482274763 -182054.9542303449
    179100  106.9442228434 -181080.2208303947 -182059.1954825287
    179200  106.6379063168 -181077.3476740975 -182053.5182840206
    179300  109.6171001921 -181060.7915466997 -182064.2338989405
    179400  110.5625856385 -181062.7694621052 -182074.8668520972
    179500  108.2201782437 -181074.5593898422 -182065.2142240467
    179600  110.5226090303 -181061.7494445523 -182073.4808859681
    179700  109.6524826280 -181059.4034779837 -182063.1697234368
    179800  109.1310039294 -181061.0937096009 -182060.0863037614
    179900  110.9976074763 -181046.7296715289 -182062.8092808592
    180000  109.4026286478 -181038.7073897728 -182040.1864549848
    180100  108.9946664111 -181067.2457469188 -182064.9902982116
    180200  105.7261120233 -181084.4653826247 -182052.2893658897
    180300  109.6437251363 -181062.8263970366 -182066.5124758176
    180400  107.3688059141 -181050.9033369465 -182033.7646512385
    180500  111.0747425316 -181015.7852472400 -182032.5709560859
    180600  110.6828314722 -181016.0474354492 -182029.2455639389
    180700  107.8984289321 -181033.5164190894 -182021.2259383244
    180800  111.3777347337 -181036.5193059991 -182056.0786259640
    180900  108.4098870337 -181066.8202919094 -182059.2117332132
    181000  107.2908403539 -181072.3080023459 -182054.4556146243
    181100  109.0459618749 -181058.0994414793 -182056.3135549194
    181200  109.5268372979 -181041.0838576975 -182043.6999372974
    181300  107.7424127351 -181029.2426174083 -182015.5239538197
    181400  113.4479047585 -180993.9246041044 -182032.4344005520
    181500  110.7488168721 -181008.0363214929 -182021.8384847983
    181600  107.5917386400 -181048.3466413251 -182033.2486968750
    181700  108.9621521065 -181044.7379521051 -182042.1848652538
    181800  112.5293345214 -181026.5873721557 -182056.6885144991
    181900  109.8302730406 -181029.5094283975 -182034.9031793171
    182000  108.5331237765 -181034.5557186300 -182028.0752774168
    182100  111.1787511040 -181034.5228667700 -182052.2606771255
    182200  108.9261237882 -181032.8084742482 -182029.9255817339
    182300  109.8318872309 -181022.9989259932 -182028.4074533201
    182400  111.4538508219 -181000.3249723617 -182020.5810641490
    182500  111.9214928790 -180995.9004363764 -182020.4373551966
    182600  106.1556442090 -181025.8369318743 -181997.5928818309
    182700  111.1975757672 -181020.7500533655 -182038.6601859611
    182800  111.1861418539 -180993.5208901701 -182011.3263559497
    182900  115.4863629721 -180977.0853883899 -182034.2553692534
    183000  109.7239639945 -181020.5612665920 -182024.9818573109
    183100  109.8454195572 -181032.4379668057 -182037.9703699638
    183200  108.0773659105 -181031.3240057220 -182020.6715261650
    183300  109.9099648670 -181010.3191660851 -182016.4424213756
    183400  109.2747686497 -180996.0531276997 -181996.3617538378
    183500  113.2399855032 -180963.7060734898 -182000.3125630054
    183600  111.5211065351 -180963.0591206514 -181983.9308757874
    183700  109.9221513541 -181000.0543346153 -182006.2891458333
    183800  109.6971665678 -181013.8922803873 -182018.0675656486
    183900  111.6723401562 -181016.6313800910 -182038.8875380283
    184000  110.3934404104 -181034.8657112860 -182045.4147344147
    184100  106.9490815398 -181049.3709411604 -182028.3900701301
    184200  108.1617737633 -181003.8401636815 -181993.9603593207
    184300  112.3389997867 -180976.7479184904 -182005.1067237930
    184400  113.6489897055 -180969.4688079998 -182009.8193496577
    184500  113.6532602920 -180988.7256895832 -182029.1153244792
    184600  111.3868726119 -181013.1886684259 -182032.8316371468
    184700  111.9933863270 -181013.7301257364 -182038.9251620438
    184800  111.3963226003 -181006.7789426424 -182026.5084171966
    184900  113.9524922231 -180965.6038014056 -182008.7326256459
    185000  115.9621338551 -180963.5515793603 -182025.0767990795
    185100  109.2361670847 -180995.8947775245 -181995.8500423243
    185200  112.2003270372 -180982.8037545574 -182009.8931401280
    185300  111.3698359839 -180971.0865152635 -181990.5735295387
    185400  112.9411554744 -180981.5236805382 -182015.3946597507
    185500  111.2308815376 -181014.5446067984 -182032.7596226697
    185600  110.5618767773 -181021.4701701773 -182033.5610712053
    185700  112.1902350152 -181005.6570205446 -182032.6540230633
    185800  114.2364472245 -180985.2575776906 -182030.9857452277
    185900  112.2758107887 -180972.9075761093 -182000.6879450489
    186000  110.1972958445 -180984.5649828455 -181993.3184853464
    186100  108.8146890994 -181014.9744436481 -182011.0714704519
    186200  109.2099185675 -181021.6939521066 -182021.4089362040
    186300  113.2246768076 -180976.4284134165 -182012.8947660966
    186400  112.0576492271 -180982.7684394958 -182008.5517427394
    186500  110.2303858230 -180986.5634239780 -181995.6198343811
    186600  110.7447793904 -180965.8493123950 -181979.6145163197
    186700  116.4564279385 -180932.9778209019 -181999.0278421059
    186800  114.5115392710 -180954.3873999184 -182002.6337786626
    186900  110.4926534737 -180977.1201612248 -181988.5773874481
    187000  112.1113135364 -180977.3595481632 -182003.6340981251
    187100  113.0409823507 -180979.3699397340 -182014.1547409265
    187200  110.5471686995 -180984.6661292948 -181996.6223915839
    187300  112.8557670491 -180975.9237118743 -182009.0130396632
    187400  113.1886492425 -180980.2977535721 -182016.4343074841
    187500  111.7331246886 -180982.4202835957 -182005.2328672554
    187600  111.3111541650 -180963.0845668405 -181982.0344037748
    187700  116.1810638856 -180931.6988232944 -181995.2281433260
    187800  115.2858975795 -180942.7554934370 -181998.0904005326
    187900  111.3110465258 -180959.3496013027 -181978.2984529008
    188000  112.3412700185 -180958.3091568348 -181986.6887439934
    188100  113.3197506549 -180960.5748601576 -181997.9115252694
    188200  110.8373265048 -180982.5102437741 -181997.1226302461
    188300  114.8711583674 -180971.6518301613 -182023.1901864468
    188400  112.9775021600 -180959.2189748764 -181993.4226741079
    188500  113.7955178677 -180937.9948877497 -181979.6867581190
    188600  116.0879402828 -180911.2557338275 -181973.9325940987
    188700  116.1099993424 -180895.8931141567 -181958.7719045519
    188800  114.4848201281 -180908.1264890303 -181956.1282789321
    188900  114.4894231639 -180947.0587612855 -181995.1026876884
    189000  115.1301954388 -180972.4901874244 -182026.3997865887
    189100  112.1700927455 -180984.7943523032 -182011.6069711218
    189200  113.4213118418 -180959.2362990694 -181997.5026621574
    189300  115.4361841490 -180932.2253331680 -181988.9359736900
    189400  116.8932662077 -180928.8845658338 -181998.9334341121
    189500  112.5500014960 -180952.2863734018 -181982.5767026292
    189600  112.6740086683 -180956.4060338503 -181987.8315331231
    189700  114.6175925552 -180935.1352507257 -181984.3524484088
    189800  118.3510873997 -180899.3834755639 -181982.7773376753
    189900  116.3698300210 -180875.2060972597 -181940.4633952678
    190000  116.7368792462 -180885.2638996242 -181953.8811910756
    190100  112.9140054466 -180935.2311165029 -181968.8535625234
    190200  115.8023992104 -180954.0613998986 -182014.1243978722
    190300  114.9341897148 -180958.1144141403 -182010.2297636446
    190400  115.4621508076 -180946.2527377099 -182003.2010787820
    190500  114.4997005088 -180928.5869072396 -181976.7249131532
    190600  117.7827028739 -180892.1880829311 -181970.3789146345
    190700  112.7375659451 -180903.5042383952 -181935.5115452804
    190800  115.7392707542 -180899.2979773793 -181958.7830931935
    190900  117.4588038949 -180898.5670034649 -181973.7928419983
    191000  114.2326746315 -180927.1761452896 -181972.8697782543
    191100  112.3068752738 -180941.6040246101 -181969.6687599487
    191200  116.6594387666 -180930.0949693527 -181998.0033654139
    191300  114.0473935407 -180929.9265374205 -181973.9240947435
    191400  117.0234005387 -180921.9182475599 -181993.1583743096
    191500  116.9635878222 -180900.7677032184 -181971.4603003143
    191600  118.7716225833 -180880.3070005431 -181967.5504701799
    191700  116.2382626076 -180910.5917968549 -181974.6447178582
    191800  114.1610245759 -180922.7239239654 -181967.7616674735
    191900  116.9470476392 -180918.4171054274 -181988.9582925690
    192000  113.0946929438 -180933.2355256876 -181968.5119972838
    192100  117.9983693836 -180914.3330823521 -181994.4981398782
    192200  117.9055599305 -180878.2804263742 -181957.5958998866
    192300  115.0348951906 -180885.2203463248 -181938.2575605687
    192400  119.1888345777 -180893.1254322311 -181984.1880886946
    192500  116.2677773489 -180913.6641093793 -181977.9872103214
    192600  114.7249268714 -180920.5904329013 -181970.7901761780
    192700  120.8864973506 -180883.7482342855 -181990.3514106423
    192800  116.8053241182 -180858.9247957250 -181928.1686361659
    192900  118.3296973445 -180859.5927841054 -181942.7908402043
    193000  118.3295338088 -180895.6693702188 -181978.8659293011
    193100  117.2034630824 -180917.6183192280 -181990.5067506871
    193200  113.4048618341 -180924.3907608210 -181962.5065394262
    193300  117.8908528338 -180895.7888555255 -181974.9696992793
    193400  115.3487231309 -180888.4266210218 -181944.3366374664
    193500  116.7486100836 -180889.4093163330 -181958.1339926638
    193600  115.0959018723 -180927.7086051415 -181981.3042786782
    193700  111.8749495945 -180948.5373362864 -181972.6481947311
    193800  116.6273494535 -180932.7162065186 -182000.3308548366
    193900  114.5485376066 -180928.3803289612 -181976.9653929732
    194000  116.5897937191 -180898.9101994288 -181966.1810600128
    194100  117.8911192564 -180871.0767393514 -181950.2600219558
    194200  119.3816070484 -180867.2429789780 -181960.0702876827
    194300  116.1208445905 -180887.6319136473 -181950.6099821776
    194400  117.7020086007 -180893.9174305202 -181971.3695813867
    194500  120.2976166614 -180859.5286975542 -181960.7412202368
    194600  121.2448928470 -180839.7234058238 -181949.6073588054
    194700  117.8079210475 -180858.8978893522 -181937.3195699231
    194800  117.2345738316 -180884.9467940405 -181958.1200154023
    194900  115.5248808436 -180910.8544811118 -181968.3770571778
    195000  116.3953383176 -180913.0692956116 -181978.5600982925
    195100  118.1878815660 -180888.9175478268 -181970.8174126936
    195200  119.1592122773 -180871.7408478706 -181962.5323397921
    195300  114.7414474281 -180874.1099966195 -181924.4609701897
    195400  121.2257324547 -180841.8987894394 -181951.6073468931
    195500  118.6443197420 -180836.0032701211 -181922.0814009356
    195600  120.1670392629 -180845.3954414977 -181945.4126498389
    195700  115.9764573151 -180889.7308370791 -181951.3871747200
    195800  116.9483178606 -180894.0782184512 -181964.6310332858
    195900  118.4699741642 -180866.5724080402 -181951.0545676382
    196000  118.5810941481 -180851.6184643115 -181937.1178237609
    196100  119.5771682759 -180859.0836673709 -181953.7011567847
    196200  115.8945749364 -180897.7308815489 -181958.6376623548
    196300  115.3064349851 -180894.7879470889 -181950.3108549851
    196400  119.4625124668 -180860.4884250827 -181954.0563474615
    196500  119.1633156706 -180844.8662015236 -181935.6952561849
    196600  118.2707606889 -180853.0916841956 -181935.7502301609
    196700  117.6550680650 -180874.1052752472 -181951.1277292735
    196800  117.8693781669 -180886.1347991254 -181965.1190623257
    196900  115.2291988702 -180899.9559516476 -181954.7718349221
    197000  119.5229287036 -180884.6875765200 -181978.8085532185
    197100  118.0851582028 -180856.7171548946 -181937.6766831441
    197200  120.8748961484 -180825.5417700934 -181932.0387482602
    197300  118.0139834579 -180825.3520240389 -181905.6600138574
    197400  120.9646660584 -180827.8553080162 -181935.1740460131
    197500  119.8491823368 -180856.6661255050 -181953.7736500368
    197600  118.5378845465 -180876.7884899942 -181961.8923058268
    197700  118.8157856812 -180878.5244216650 -181966.1721632882
    197800  118.8183396099 -180863.9023900185 -181951.5735104783
    197900  117.0839624636 -180834.0320603365 -181905.8265750450
    198000  120.9674524657 -180811.4109507763 -181918.7551957344
    198100  118.9771560913 -180806.5540669834 -181895.6790042599
    198200  123.1829851085 -180822.2936825229 -181949.9190632039
    198300  118.6701544085 -180846.6265046730 -181932.9411277724
    198400  124.1048485221 -180831.7892598230 -181967.8534405689
    198500  115.2746365251 -180849.6882842019 -181904.9201068438
    198600  120.4967326387 -180854.2778555091 -181957.3130993206
    198700  117.0073681755 -180871.3332045483 -181942.4265699608
    198800  118.3406274394 -180853.8212876777 -181937.1193986047
    198900  118.4798810312 -180814.0508997519 -181898.6237474812
    199000  125.0288430244 -180800.6706858515 -181945.1931747926
    199100  121.0162269379 -180832.3116669766 -181940.1023967534
    199200  119.4742673522 -180849.8332968824 -181943.5088242772
    199300  119.1007232565 -180845.6319261936 -181935.8880056611
    199400  120.9120548201 -180817.1570865177 -181923.9942176795
    199500  124.3329150198 -180779.9584600631 -181918.1103769604
    199600  122.8782085010 -180786.2463182860 -181911.0817532800
    199700  120.8231049191 -180810.8939113373 -181916.9167890866
    199800  120.2036374916 -180831.9213356022 -181932.2735666056
    199900  119.1293496349 -180834.1939187835 -181924.7120460565
    200000  123.1675626042 -180814.1086920883 -181941.5928941215
    200100  121.3354050201 -180801.3992716825 -181912.1117792210
    200200  122.6930026063 -180757.7379756825 -181880.8780233849
    200300  124.3214901128 -180753.0752232630 -181891.1225557893
    200400  122.6157306290 -180796.0014127701 -181918.4341075637
    200500  121.8977916498 -180815.0666692457 -181930.9273020448
    200600  119.9144733380 -180827.7792288164 -181925.4844315919
    200700  119.9164145035 -180829.4078384680 -181927.1308108035
    200800  122.0373930607 -180797.1810486377 -181914.3196021984
    200900  123.9241508535 -180770.1953593931 -181904.6054214538
    201000  124.0936258874 -180781.1216359771 -181917.0830839659
    201100  122.7250432051 -180801.4619754009 -181924.8953249125
    201200  121.6030555453 -180816.8413976972 -181930.0039962531
    201300  122.1305098346 -180818.5461482867 -181936.5370990964
    201400  119.0377381180 -180818.6059116132 -181908.2854208613
    201500  123.8348552291 -180777.6468379629 -181911.2394818360
    201600  125.1063663237 -180759.0650116744 -181904.2971541423
    201700  120.9928644372 -180772.7142987942 -181880.2911666588
    201800  121.2895097122 -180781.7312893317 -181892.0236681164
    201900  119.6462374560 -180804.5129168780 -181899.7626702395
    202000  120.1114010260 -180842.4601500126 -181941.9680421681
    202100  117.1805261150 -180857.5155183206 -181930.1939832277
    202200  120.2926374076 -180830.1986422910 -181931.3655845467
    202300  120.9556134215 -180812.3169120209 -181919.5527815677
    202400  122.2871643481 -180781.7667099792 -181901.1916868057
    202500  123.7086719716 -180754.4987718251 -181886.9363256206
    202600  124.6947372902 -180749.3256237090 -181890.7896861518
    202700  121.0450902112 -180785.1778427059 -181893.2327888394
    202800  120.5557553752 -180792.8752610361 -181896.4508029712
    202900  122.6694806322 -180776.8512569777 -181899.7759829378
    203000  122.8593758654 -180757.0308545748 -181881.6938943484
    203100  124.2055231193 -180749.2593506395 -181886.2451134598
    203200  123.7894899395 -180804.2882733041 -181937.4656402463
    203300  118.0800203203 -180811.4996349093 -181892.4121306348
    203400  123.1851055978 -180772.5265605564 -181900.1713523401
    203500  122.3668669949 -180754.8122543950 -181874.9668346430
    203600  123.1047155132 -180755.8034922640 -181882.7123877736
    203700  121.8358951902 -180786.0586551584 -181901.3526835785
    203800  122.2173032683 -180795.6055254641 -181914.3909892390
    203900  121.9252192889 -180782.5701297497 -181898.6818370135
    204000  125.9271255432 -180741.7620322659 -181894.5074601644
    204100  126.7117633415 -180726.8412955105 -181886.7693509061
    204200  123.3855869019 -180739.8090665524 -181869.2890777588
    204300  122.5063829430 -180755.7042622671 -181877.1359809439
    204400  123.1691254466 -180779.4138649832 -181906.9123733813
    204500  125.2851976250 -180776.3702118408 -181923.2393881417
    204600  121.9782102736 -180762.1651448276 -181878.7619351509
    204700  127.4058446321 -180718.1705572504 -181884.4522797447
    204800  126.2218401076 -180714.7783607415 -181870.2216257045
    204900  122.5376533797 -180747.7659279359 -181869.4838983063
    205000  121.7981158821 -180762.6806002352 -181877.6287943128
    205100  125.9020521773 -180756.0260205529 -181908.5419251636
    205200  122.7112338074 -180766.1948436651 -181889.5017810159
    205300  123.7851764437 -180776.2784661293 -181909.4163470395
    205400  121.9767604686 -180784.6446405349 -181901.2281592450
    205500  124.5332818353 -180751.7523539369 -181891.7384422212
    205600  124.5417227348 -180735.1251988644 -181875.1885557142
    205700  122.1361196300 -180744.6843890809 -181862.7266923377
    205800  121.8956182957 -180750.4117603303 -181866.2524980998
    205900  127.9548502763 -180707.3602528758 -181878.6676101844
    206000  125.3151188020 -180707.4238930399 -181854.5669698190
    206100  123.8353570261 -180723.9236958260 -181857.5209331828
    206200  124.7411739506 -180730.3256745437 -181872.2148213180
    206300  126.4626912408 -180734.3677565751 -181892.0157891079
    206400  121.7040052050 -180747.0517973506 -181861.1384959222
    206500  121.6472575627 -180736.9227860668 -181850.4900128813
    206600  124.8906653208 -180718.0010097264 -181861.2586106189
    206700  125.4337085697 -180722.2104504644 -181870.4391060011
    206800  121.8605123055 -180735.5851091401 -181851.1044842994
    206900  125.5104693223 -180718.9825211412 -181867.9138498015
    207000  128.2037686803 -180687.6343247007 -181861.2202979222
    207100  126.7592453992 -180674.3951558379 -181834.7578652031
    207200  126.1862134047 -180719.5220454441 -181874.6391811580
    207300  121.8648193461 -180742.7922156217 -181858.3510177219
    207400  124.5486824057 -180718.3766065114 -181858.5036726594
    207500  127.6053022113 -180692.7183219262 -181860.8258925963
    207600  125.7562226099 -180700.6564211743 -181851.8373920577
    207700  123.1179556486 -180732.3745931919 -181859.4046897971
    207800  127.8151160885 -180732.3237570345 -181902.3519781329
    207900  123.8199839006 -180737.3635665054 -181870.8200772315
    208000  123.7743450994 -180724.3146958622 -181857.3534259138
    208100  127.1386560632 -180699.4062951070 -181863.2421553628
    208200  126.0832757964 -180689.1638193197 -181843.3386572024
    208300  129.2408368515 -180652.9947417426 -181836.0741071748
    208400  131.2997007320 -180646.9997126876 -181848.9260573919
    208500  124.5801338586 -180697.6424651413 -181838.0574400174
    208600  126.7984236688 -180709.4384465684 -181870.1597964641
    208700  122.2842165610 -180735.1492069527 -181854.5471995360
    208800  125.7056776296 -180722.5372051664 -181873.2554838797
    208900  127.5458451353 -180693.7486854819 -181861.3119820547
    209000  128.0877898824 -180659.0846842970 -181831.6089797552
    209100  129.1342986479 -180629.4495473754 -181811.5536548837
    209200  125.8629499537 -180656.7081332194 -181808.8660934298
    209300  126.4748712897 -180696.3773493803 -181854.1368789050
    209400  126.0384639256 -180717.6933982701 -181871.4580252550
    209500  125.1868707139 -180741.5690181321 -181887.5381032349
    209600  122.2209687592 -180744.7662802231 -181863.5852981499
    209700  123.7176626200 -180712.1113552004 -181844.6312099999
    209800  126.4985924567 -180705.4489943397 -181863.4256690322
    209900  126.8040197148 -180702.9794380923 -181863.7520145720
    210000  130.5636891440 -180671.2379871584 -181866.4268319850
    210100  129.0393160269 -180665.1349426989 -181846.3695728676
    210200  127.7133686922 -180687.6247001836 -181856.7215187317
    210300  123.8996300863 -180722.1265060093 -181856.3121033077
    210400  129.9385328098 -180713.8677213530 -181903.3338427959
    210500  125.7965210089 -180732.5745365577 -181884.1244017127
    210600  124.3737943961 -180722.8444200209 -181861.3705494953
    210700  126.6300157738 -180676.5914488376 -181835.7711814674
    210800  129.2232866292 -180659.2090703275 -181842.1277798377
    210900  128.2974913323 -180654.8353361680 -181829.2792528874
    211000  128.2924955242 -180648.1240889487 -181822.5222737028
    211100  127.7591154892 -180665.3346442940 -181834.8502321171
    211200  125.3403865480 -180704.0198926911 -181851.3942721274
    211300  127.7529836560 -180708.0455966586 -181877.5050532660
    211400  122.7579862607 -180704.3249652172 -181828.0598776885
    211500  128.6130363574 -180653.6014194761 -181830.9338567065
    211600  129.2417887459 -180652.3517810306 -181835.4398601684
    211700  128.3609665281 -180673.0848584333 -181848.1098313897
    211800  124.6873784003 -180697.3640248535 -181838.7607235204
    211900  124.8390156342 -180683.3500598635 -181826.1348560303
    212000  131.2243554576 -180638.1399692351 -181839.3765981994
    212100  127.7484212000 -180664.9760239628 -181834.3937155390
    212200  125.4477413642 -180681.3926681377 -181829.7497808247
    212300  127.8148097413 -180670.1485455305 -181840.1739623057
    212400  129.7503099788 -180651.1608870389 -181838.9040039512
    212500  129.8412478474 -180646.6841064997 -181835.2596748142
    212600  126.0819499744 -180661.3757374389 -181815.5384386569
    212700  129.7792728686 -180652.2350734540 -181840.2433186195
    212800  127.2694501476 -180638.1422084949 -181803.1753666489
    212900  129.8090327587 -180611.4358175034 -181799.7164867164
    213000  129.8095214017 -180636.2529434137 -181824.5380856977
    213100  130.5047891450 -180666.9840020841 -181861.6336723347
    213200  126.5097996658 -180683.1283445883 -181841.2076108309
    213300  126.0146148928 -180687.3708006956 -181840.9171120205
    213400  130.0113665942 -180650.9149690369 -181841.0478158705
    213500  130.8788906842 -180624.5031575394 -181822.5773785927
    213600  127.5341346615 -180630.6091988570 -181798.0652969609
    213700  129.5738194434 -180626.5059791090 -181812.6334897185
    213800  128.9274451144 -180636.7080866215 -181816.9186428872
    213900  129.8161967475 -180666.2522363906 -181854.5984852419
    214000  127.8337302399 -180695.5353448377 -181865.7339611373
    214100  126.4146945142 -180690.2265099804 -181847.4351772305
    214200  131.1018202926 -180651.4642265889 -181851.5791603617
    214300  126.8685087816 -180650.2340276537 -181811.5969414144
    214400  128.3766106879 -180647.3542785637 -181822.5224592183
    214500  130.6671827371 -180621.9164305580 -181818.0526627391
    214600  128.4815607285 -180591.5366597481 -181767.6655601755
    214700  134.6241376129 -180574.0158563859 -181806.3743212416
    214800  129.1071537135 -180631.0694218255 -181812.9250427668
    214900  129.9893436140 -180640.4390749944 -181830.3703219772
    215000  127.7883272256 -180632.5035651983 -181802.2865592337
    215100  130.4531420617 -180617.8055981306 -181811.9824874857
    215200  130.0606615611 -180626.8129279049 -181817.3970242015
    215300  127.9674086009 -180655.9409618566 -181827.3632789186
    215400  127.7905127130 -180672.9743209020 -181842.7773210365
    215500  126.5472050983 -180678.1102941985 -181836.5319723015
    215600  128.3520063646 -180637.6050995057 -181812.5480505198
    215700  128.4967773273 -180604.5788312041 -181780.8470254059
    215800  130.1014172623 -180581.1038022144 -181772.0609789575
    215900  133.2226743796 -180573.0814668903 -181792.6108424806
    216000  129.3984152476 -180623.8431104184 -181808.3649591516
    216100  132.0439224418 -180630.3402422034 -181839.0792427961
    216200  129.6866650892 -180640.7140103380 -181827.8745176246
    216300  128.6783550096 -180645.7941524728 -181823.7245210650
    216400  128.8344236672 -180613.2011233048 -181792.5601549488
    216500  135.4254002471 -180582.8640832464 -181822.5573604720
    216600  130.0408379724 -180604.6592036592 -181795.0618334830
    216700  133.0057436482 -180617.6987757568 -181835.2423527532
    216800  127.5870911592 -180646.7956874929 -181814.7365529595
    216900  127.7872486222 -180635.6933378999 -181805.4664583264
    217000  132.9949274691 -180618.0059645392 -181835.4505295007
    217100  129.6424796422 -180623.6919084586 -181810.4479391737
    217200  129.4227998934 -180622.0960967536 -181806.8411641841
    217300  136.4768380703 -180585.3496819155 -181834.6678921180
    217400  131.7655246282 -180603.1648211555 -181809.3553493253
    217500  130.9568327059 -180614.7166038704 -181813.5043114647
    217600  130.3767153019 -180614.1578943794 -181807.6351680048
    217700  130.0972291112 -180604.6044892110 -181795.5233273354
    217800  135.2549791517 -180585.9389465196 -181824.0721775063
    217900  132.1718619789 -180611.8766344756 -181821.7868022477
    218000  127.4686647516 -180640.5669392083 -181807.4237213269
    218100  131.4290858222 -180608.6157016379 -181811.7264462130
    218200  132.1007721528 -180590.7796461582 -181800.0390528518
    218300  134.3358543721 -180591.1816339865 -181820.9011345492
    218400  127.7811654792 -180625.6035429547 -181795.3209778789
    218500  132.4828535735 -180609.5032327121 -181822.2602385839
    218600  131.0751372673 -180603.4352030620 -181803.3058786159
    218700  132.7866125023 -180592.5205355096 -181808.0581711690
    218800  131.7606538384 -180589.8329681260 -181795.9789087560
    218900  132.5987425929 -180559.4655704266 -181773.2834322236
    219000  133.8895203468 -180535.0801341227 -181760.7138628173
    219100  130.9908474829 -180565.6448897606 -181764.7439709250
    219200  130.6754631802 -180595.4140692189 -181791.6261011365
    219300  131.4736495062 -180595.4848113002 -181799.0034948540
    219400  130.1244159870 -180596.3210745757 -181787.4887832008
    219500  134.7556417279 -180569.7196655436 -181803.2819279663
    219600  133.9353771190 -180549.0271976791 -181775.0807023692
    219700  132.0861053812 -180563.7906927949 -181772.9158388694
    219800  130.1552740668 -180609.2486366968 -181800.6988222723
    219900  132.0244189187 -180612.9804555189 -181821.5409195417
    220000  133.0588354758 -180593.4307716014 -181811.4603547796
    220100  134.1626981786 -180557.8220559423 -181785.9564729934
    220200  135.2941005471 -180554.8722023480 -181793.3635532354
    220300  132.3654147360 -180567.8243801606 -181779.5063429674
    220400  133.5177741029 -180569.2419012611 -181791.4726396855
    220500  133.6847934900 -180574.4474745716 -181798.2071197669
    220600  130.0848494146 -180589.2496420209 -181780.0551555650
    220700  132.3004014844 -180577.1386850740 -181788.2255121773
    220800  132.2571289799 -180559.8613113847 -181770.5520190536
    220900  131.3203658767 -180548.6174109334 -181750.7329257712
    221000  135.9636100456 -180522.0076168480 -181766.6277029856
    221100  135.1648850097 -180533.2185561085 -181770.5270592229
    221200  131.3317278855 -180575.5503938059 -181777.7699172406
    221300  132.7232840987 -180574.5865038656 -181789.5444270333
    221400  132.6686650022 -180570.6870265866 -181785.1449628498
    221500  133.6213318048 -180532.6051590933 -181755.7838717281
    221600  137.5635729896 -180492.0509502740 -181751.3172054609
    221700  133.6133402596 -180512.2117521163 -181735.3173096060
    221800  135.7772590889 -180545.6884234695 -181788.6026403402
    221900  133.6660355401 -180569.4548346625 -181793.0427683155
    222000  134.9137084877 -180578.4462423088 -181813.4554585458
    222100  131.6683826700 -180573.8131480702 -181779.1144321815
    222200  134.5498308723 -180527.4831132167 -181759.1613691409
    222300  136.8127807724 -180525.6441433289 -181778.0375957583
    222400  134.1440568979 -180537.0569443060 -181765.0207178127
    222500  134.8680590088 -180527.4514091014 -181762.0427469193
    222600  134.6149907003 -180501.5398870966 -181733.8146204958
    222700  139.2581568719 -180472.1933310318 -181746.9719217382
    222800  133.3315786235 -180507.3643941219 -181727.8906865296
    222900  136.5329342171 -180541.4836070449 -181791.3153251710
    223000  133.1848266901 -180550.1789516578 -181769.3618669375
    223100  131.3558012596 -180527.1189914064 -181729.5588841370
    223200  137.9393353687 -180490.2754109633 -181752.9814203933
    223300  138.8291290539 -180497.7844068137 -181768.6356478451
    223400  132.2834526710 -180528.3938607641 -181739.3255372821
    223500  134.9904359519 -180530.3063236776 -181766.0179083135
    223600  133.8355351706 -180529.4130864509 -181754.5526311898
    223700  139.1824990919 -180492.7778754854 -181766.8638897543
    223800  133.9621627341 -180481.6620269783 -181707.9607290017
    223900  138.3423845531 -180470.7942867421 -181737.1898356777
    224000  138.5104805967 -180497.9733851078 -181765.9076966007
    224100  133.3701599977 -180547.6225299622 -181768.5019988796
    224200  135.9339738071 -180529.7170348123 -181774.0658288179
    224300  135.6315952788 -180507.8381337053 -181749.4189342030
    224400  135.4536107808 -180485.3109066043 -181725.2624249638
    224500  136.1082545408 -180465.8119535059 -181711.7561251397
    224600  135.8640414092 -180478.7551960868 -181722.4638241896
    224700  134.1557368235 -180532.9921536636 -181761.0628459995
    224800  135.3903078337 -180542.0827777766 -181781.4548166755
    224900  135.9811321676 -180521.0783830780 -181765.8588679066
    225000  134.8481182227 -180505.4492108175 -181739.8580093302
    225100  135.3028609526 -180498.4947895899 -181737.0663338221
    225200  137.9697839564 -180469.3202882849 -181732.3050261473
    225300  137.6132941683 -180452.7058001030 -181712.4272063235
    225400  137.5085854078 -180471.7395617792 -181730.5024569212
    225500  134.1210157193 -180481.6312340714 -181709.3840870699
    225600  137.0141877396 -180468.0320383687 -181722.2691838036
    225700  136.9912875782 -180482.2010055223 -181736.2285213298
    225800  135.0995692677 -180515.4905248965 -181752.2011232892
    225900  135.4153787997 -180520.9937001099 -181760.5952403277
    226000  138.9440173895 -180492.9076437224 -181764.8105803514
    226100  137.6246783586 -180450.9626389662 -181710.7882568351
    226200  138.8261234094 -180447.9904053582 -181718.8141325160
    226300  135.7681982019 -180466.5725557891 -181709.4038286874
    226400  137.2095207662 -180480.3980626894 -181736.4232998664
    226500  134.2529658826 -180529.0879129530 -181758.0486466747
    226600  134.5152581028 -180525.7753495662 -181757.1371240196
    226700  132.8117971514 -180505.3013626975 -181721.0695403387
    226800  137.0948478556 -180483.2760515634 -181738.2515651574
    226900  136.9935757660 -180492.3799625301 -181746.4284245638
    227000  133.2950489747 -180495.1259859121 -181715.3178834425
    227100  138.7133597792 -180442.2961088132 -181712.0875900701
    227200  138.0129501531 -180437.0179031959 -181700.3977873436
    227300  138.3647171033 -180434.3590858067 -181700.9590684180
    227400  140.1438607039 -180443.5850637044 -181726.4714472193
    227500  137.8024202895 -180489.1318173007 -181750.5844968322
    227600  136.3265504274 -180494.8437956595 -181742.7862626106
    227700  138.6616502611 -180479.5022456703 -181748.8203744999
    227800  139.4453088136 -180462.8749232444 -181739.3667154890
    227900  139.0182873771 -180468.9390540399 -181741.5218631603
    228000  132.2091392946 -180506.4597317840 -181716.7111386269
    228100  140.2363731927 -180483.4815487719 -181767.2147978690
    228200  136.5653574442 -180456.3283066201 -181706.4568291608
    228300  139.1375112405 -180451.7252042030 -181725.3993966364
    228400  135.1768314557 -180476.2004366257 -181713.6182983158
    228500  132.3982908332 -180473.1493265662 -181685.1322393915
    228600  143.3189352293 -180442.9753412794 -181754.9265718361
    228700  138.0722577691 -180456.0255992380 -181719.9483893155
    228800  137.2267060044 -180479.9619084430 -181736.1444604532
    228900  136.0181531699 -180494.9898421990 -181740.1092197875
    229000  139.1668555779 -180471.6444190023 -181745.5872314856
    229100  136.0337191682 -180461.9276428923 -181707.1895126824
    229200  140.5788440290 -180441.4209013850 -181728.2891516899
    229300  140.0779318331 -180431.4171702971 -181713.7000364673
    229400  140.1505048019 -180434.8797277645 -181717.8269318020
    229500  140.0281372196 -180452.8218659603 -181734.6489088690
    229600  134.8936643853 -180485.7787260611 -181720.6044572287
    229700  138.5933072590 -180480.9104533780 -181749.6029657419
    229800  138.2903345206 -180439.1471711922 -181705.0662506087
    229900  140.9438002050 -180429.1934211768 -181719.4025050115
    230000  139.9617827744 -180433.1140856082 -181714.3337154361
    230100  138.3080589834 -180456.1399339039 -181722.2212642523
    230200  137.9979835366 -180474.8772030745 -181738.1200818017
    230300  138.0718411664 -180473.0287841148 -181736.9477605834
    230400  138.1721628168 -180436.6548339146 -181701.4921615588
    230500  142.2422588285 -180395.9795716954 -181698.0748336280
    230600  139.4370167265 -180395.2938004111 -181671.7096863289
    230700  134.9320010740 -180431.4991299772 -181666.6757977869
    230800  138.8724778637 -180439.4284143136 -181710.6764732831
    230900  139.2606983716 -180441.3450978470 -181716.1469536135
    231000  139.7045251991 -180438.7820443481 -181717.6467209250
    231100  140.7326262160 -180396.4975332299 -181684.7735160803
    231200  144.5766010203 -180389.9726678064 -181713.4366561121
    231300  137.3123446217 -180436.9779942475 -181693.9444879556
    231400  139.4202093030 -180436.4319892438 -181712.6940188699
    231500  137.1589297482 -180427.1278118239 -181682.6899353992
    231600  143.3526097872 -180398.2742795493 -181710.5337692875
    231700  140.4547186724 -180398.0754494433 -181683.8074478350
    231800  139.6943093379 -180433.7087514211 -181712.4799113132
    231900  139.0933872256 -180464.7733964627 -181738.0436746783
    232000  137.3050483287 -180465.7166421777 -181722.6163451259
    232100  141.3173622985 -180426.5774413648 -181720.2061378798
    232200  140.5306785416 -180402.7001437491 -181689.1274839235
    232300  138.6849291791 -180399.4871924343 -181669.0184180547
    232400  141.7563778060 -180399.5236027814 -181697.1710769575
    232500  140.3963387765 -180431.4575793891 -181716.6551642634
    232600  140.9773463937 -180459.2773370133 -181749.7935049285
    232700  139.3188733111 -180467.0975704731 -181742.4319635720
    232800  138.4332207165 -180454.7563473030 -181721.9834166253
    232900  138.9333822676 -180417.0023309588 -181688.8079129620
    233000  141.5863920381 -180412.5961162674 -181708.6875292219
    233100  137.8558549649 -180440.8575117118 -181702.7993358766
    233200  135.9402868584 -180458.7298128369 -181703.1363969411
    233300  141.7808204523 -180423.3186668913 -181721.1898907054
    233400  139.7532173141 -180404.7440796397 -181684.0544871319
    233500  137.5738964225 -180380.7139959504 -181640.0747525406
    233600  146.6529871577 -180341.6526993102 -181684.1240668136
    233700  142.7795741388 -180357.1457859874 -181664.1596686269
    233800  142.5869942945 -180387.2305394192 -181692.4815331334
    233900  141.1846995948 -180417.8713510143 -181710.2856441634
    234000  136.9815368235 -180438.8502322759 -181692.7884890157
    234100  142.6071596568 -180429.1501128656 -181734.5857016705
    234200  139.6551115813 -180409.4223757629 -181687.8347167384
    234300  144.5797245465 -180361.1059700039 -181684.5985512803
    234400  142.7228759913 -180366.2230052135 -181672.7178691740
    234500  142.3590147763 -180385.9112983627 -181689.0753521415
    234600  138.0094841274 -180427.2364025629 -181690.5845584764
    234700  138.6109322339 -180442.4164116125 -181711.2702641895
    234800  140.7904403772 -180423.9887225357 -181712.7939401296
    234900  141.4720890650 -180401.7312311236 -181696.7763069284
    235000  139.6845767223 -180389.0438794031 -181667.7259462735
    235100  143.9558911116 -180368.0723709364 -181685.8543387387
    235200  141.4989209125 -180376.7968471175 -181672.0875434702
    235300  141.7014633120 -180416.0252166101 -181713.1699997920
    235400  141.5995992799 -180429.4967901717 -181725.7091031112
    235500  141.8969135371 -180394.1292055877 -181693.0631533549
    235600  139.5851121465 -180372.0265337085 -181649.7980951220
    235700  145.5902244537 -180372.6016593604 -181705.3444251611
    235800  140.7602663989 -180403.4022179628 -181691.9312209179
    235900  138.1500200593 -180412.3471087404 -181676.9817400839
    236000  140.6801643321 -180399.5473817060 -181687.3431249218
    236100  144.0210884581 -180391.0387717233 -181709.4175604469
    236200  142.1205057440 -180386.2503412412 -181687.2310672001
    236300  143.4509874443 -180363.7235407321 -181676.8835862003
    236400  142.5308386762 -180341.5225074101 -181646.2594487941
    236500  146.6242538210 -180295.0465210791 -181637.2548616742
    236600  147.2339569077 -180298.8724660603 -181646.6620699654
    236700  142.4513257869 -180366.4791483632 -181670.4882233786
    236800  141.0511069794 -180390.3406997249 -181681.5320770334
    236900  140.9992222902 -180394.2701792927 -181684.9866006451
    237000  141.8651371296 -180373.4050475007 -181672.0481118837
    237100  147.3037085458 -180348.3786676602 -181696.8067827800
    237200  142.9980544502 -180380.6158533963 -181689.6297195895
    237300  140.7316366419 -180392.7945802739 -181681.0615044956
    237400  141.8042209071 -180378.3351771373 -181676.4206102979
    237500  142.5842969988 -180365.6498070283 -181670.8761095150
    237600  144.6004721450 -180350.3405732751 -181674.0230794716
    237700  143.9283318536 -180348.3628578355 -181665.8925463256
    237800  147.5225163344 -180342.0511789293 -181692.4822753519
    237900  140.7797011540 -180361.2931799579 -181650.0000899758
    238000  143.3578619135 -180376.6394483167 -181688.9470163746
    238100  140.0310984595 -180400.4262329833 -181682.2803832831
    238200  144.7848339111 -180371.8235482533 -181697.1937145316
    238300  144.7270418396 -180353.1634605909 -181678.0045943364
    238400  140.8709750694 -180356.6948531222 -181646.2372907375
    238500  147.6690698829 -180348.0089270085 -181699.7815845302
    238600  140.8747053785 -180386.1721686426 -181675.7487537600
    238700  141.9483081583 -180393.9334286111 -181693.3378462190
    238800  144.1277725003 -180354.4486563136 -181673.8040379779
    238900  145.3519107588 -180341.8335737999 -181672.3947999119
    239000  145.0629638928 -180346.3595152544 -181674.2757022046
    239100  144.2040157097 -180374.8031168468 -181694.8564340088
    239200  139.1339851347 -180413.1791565823 -181686.8210708051
    239300  146.2902726489 -180386.9975273518 -181726.1485816991
    239400  144.1810808885 -180375.8843439574 -181695.7277142146
    239500  145.3240016406 -180357.7739401266 -181688.0796842826
    239600  140.9398797456 -180367.1259958275 -181657.2991915112
    239700  145.5988053037 -180379.0026345134 -181711.8239499957
    239800  138.0812835470 -180427.9916878870 -181691.9971005464
    239900  143.4156502575 -180391.8147093863 -181704.6512758550
    240000  142.9975897567 -180375.1823634407 -181684.1919757986
    240100  143.2401611352 -180368.7514781319 -181679.9816053014
    240200  145.7499441960 -180326.0088221287 -181660.2136732574
    240300  146.1748086871 -180313.0147414105 -181651.1088308391
    240400  142.2967168216 -180313.9540124979 -181616.5477865842
    240500  149.9332851399 -180326.5583155398 -181699.0577527289
    240600  144.3059828205 -180359.0359137676 -181680.0226447611
    240700  145.2149302297 -180350.1626848325 -181679.4699819130
    240800  146.7073678330 -180331.8838766050 -181674.8530484894
    240900  146.5482491323 -180317.8305965785 -181659.3431851104
    241000  149.9081459745 -180303.6688954297 -181675.9382069980
    241100  144.4933778225 -180346.3018923776 -181669.0040498995
    241200  142.4028121294 -180361.7932828836 -181665.3582605961
    241300  143.3037590856 -180340.3908780185 -181652.2031851290
    241400  145.5733184952 -180307.3737605004 -181639.9617680129
    241500  145.2010812116 -180305.5371212533 -181634.7176434851
    241600  145.2418800749 -180311.1414862230 -181640.6954840102
    241700  141.1724020568 -180360.7921262333 -181653.0938468872
    241800  144.7154963477 -180374.4182736576 -181699.1537191891
    241900  145.2161592088 -180351.0425117730 -181680.3610590113
    242000  146.5245195291 -180314.5836713634 -181655.8790375019
    242100  144.3525610168 -180315.0741255096 -181636.4872364638
    242200  146.9464840398 -180301.8519463012 -181647.0100041222
    242300  147.8377000068 -180302.9588084539 -181656.2751175399
    242400  147.7734496195 -180318.3280752153 -181671.0562319083
    242500  143.4461150819 -180329.8009965594 -181642.9164400921
    242600  146.4960533559 -180301.8730530108 -181642.9078378740
    242700  149.1932339166 -180255.2204409269 -181620.9453991436
    242800  150.6155121587 -180270.4776378411 -181649.2222273218
    242900  147.0758883838 -180304.6157593325 -181650.9583932741
    243000  149.1426886060 -180315.8096941403 -181681.0719571637
    243100  145.6793006682 -180329.1932526025 -181662.7514280977
    243200  148.4241396585 -180333.8526079918 -181692.5372253297
    243300  143.0112661969 -180344.0397721434 -181653.1745795598
    243400  148.2780998262 -180292.4921204564 -181649.8398792879
    243500  146.1427494808 -180296.0519080550 -181633.8525253397
    243600  149.3549250565 -180308.2528852460 -181675.4579750979
    243700  142.6655277012 -180351.4537966816 -181657.4236905148
    243800  144.8590819304 -180346.9910357436 -181673.0408734141
    243900  144.6721883605 -180328.2884943886 -181652.6274956746
    244000  146.0742301819 -180302.2094198966 -181639.3828068826
    244100  148.6692689451 -180286.9050663110 -181647.8336137246
    244200  145.0831979288 -180296.5715380494 -181624.6729487337
    244300  150.9288998101 -180287.2337786455 -181668.8471398920
    244400  148.8606229140 -180283.6555711640 -181646.3357857571
    244500  144.7540865652 -180303.8181477153 -181628.9068507089
    244600  147.8221843783 -180311.9732791241 -181665.1475570972
    244700  146.3303585003 -180305.2873667171 -181644.8053696608
    244800  150.3418606689 -180271.4766262562 -181647.7161914837
    244900  149.0403921459 -180258.9267639600 -181623.2525982653
    245000  145.7613089346 -180287.2572950189 -181621.5661797340
    245100  145.4623879914 -180322.5496749900 -181654.1222171648
    245200  145.5597761627 -180312.3707528313 -181644.8347929158
    245300  151.2011555932 -180262.2435591952 -181646.3491683021
    245400  147.9233352552 -180255.5271855032 -181609.6274054472
    245500  148.3404660490 -180261.4468132404 -181619.3654766956
    245600  152.3611098003 -180266.7659772815 -181661.4898856869
    245700  145.5797946278 -180319.4286757594 -181652.0759662284
    245800  149.3371702590 -180332.6365208691 -181699.6790821030
    245900  144.2140469998 -180330.1373201812 -181650.2824644519
    246000  146.9166672904 -180287.9112030231 -181632.7963163024
    246100  149.9380400636 -180257.5534475066 -181630.0964115889
    246200  150.2282671424 -180261.6302503804 -181636.8299727797
    246300  149.0706281832 -180284.9396879318 -181649.5423049690
    246400  144.7826777417 -180320.0463932492 -181645.3968218069
    246500  146.7143514866 -180317.8337947316 -181660.8668954539
    246600  150.7198768891 -180259.3540088224 -181639.0539601068
    246700  147.4860474981 -180229.5105595146 -181579.6078177421
    246800  152.4050711680 -180209.8108964311 -181604.9372301711
    246900  150.3400145158 -180251.6055185635 -181627.8281839807
    247000  147.0141572856 -180274.5103543172 -181620.2878976098
    247100  147.0836292415 -180268.5025232094 -181614.9160174864
    247200  148.2291457885 -180242.1625745417 -181599.0622047995
    247300  150.1300350771 -180205.5696689044 -181579.8701683315
    247400  151.4257601646 -180196.5806655611 -181582.7423201122
    247500  148.2383521709 -180266.1528887189 -181623.1367948247
    247600  146.9191278396 -180286.7163463147 -181631.6239836281
    247700  150.7105693406 -180285.8199576029 -181665.4347069587
    247800  145.3095425782 -180269.0139806285 -181599.1873655489
    247900  149.4619046065 -180224.3036365309 -181592.4880244220
    248000  151.7945618289 -180232.4746219130 -181622.0123118538
    248100  145.3896938927 -180260.4724564258 -181591.3795519023
    248200  148.7380868207 -180258.2586559113 -181619.8171668147
    248300  150.4342433947 -180229.3734837833 -181606.4587267333
    248400  153.5987762845 -180173.6853226373 -181579.7389137840
    248500  151.7206266843 -180195.1296104673 -181583.9904930919
    248600  149.1639035941 -180228.6594456611 -181594.1159121209
    248700  149.6937855016 -180250.4411262767 -181620.7481675717
    248800  150.1358531858 -180254.1549641103 -181628.5087228984
    248900  146.6257128936 -180262.5896204847 -181604.8113175291
    249000  148.0361945201 -180253.4899048110 -181608.6232461022
    249100  149.7974614772 -180227.5113114564 -181598.7674096464
    249200  148.0000387413 -180224.4173581792 -181579.2197270252
    249300  146.5046396920 -180244.5183520245 -181585.6317367892
    249400  148.7994774310 -180265.3315699845 -181627.4520546888
    249500  143.8574845265 -180306.4986348301 -181623.3797820940
    249600  148.4104120151 -180291.7987260415 -181650.3576796027
    249700  148.7098397283 -180247.6874787716 -181608.9874138804
    249800  149.0482183842 -180222.3061999480 -181586.7036761689
    249900  153.2122861262 -180205.8055881364 -181608.3212222231
    250000  149.3408201085 -180232.6823190755 -181599.7582912787
    250100  152.0515900491 -180230.6354288879 -181622.5259725475
    250200  153.0892560292 -180217.4615571405 -181618.8509653940
    250300  150.6085678088 -180253.9523982414 -181632.6334186735
    250400  146.5587506062 -180296.7858469691 -181638.3945667039
    250500  149.3058743838 -180280.1199111195 -181646.8759877941
    250600  148.2521795973 -180250.2260730617 -181607.3365563643
    250700  152.9687082286 -180227.3852744295 -181627.6711799604
    250800  146.1839031681 -180231.8710954186 -181570.0484363414
    250900  150.5999122475 -180205.9995107907 -181584.6012976291
    251000  152.6322977213 -180180.7143351925 -181577.9207161767
    251100  153.7978579894 -180169.6197443317 -181577.4957428754
    251200  150.1656156420 -180204.3472505012 -181578.9734568270
    251300  149.4880892538 -180238.5529760083 -181606.9770599328
    251400  150.0778108406 -180256.1954281594 -181630.0178633920
    251500  152.9860527017 -180245.0680008384 -181645.5126788493
    251600  150.2942825069 -180213.8278765864 -181589.6319080994
    251700  153.0598423767 -180167.4119919183 -181568.5321456069
    251800  149.9414986946 -180166.4086079927 -181538.9832326169
    251900  155.7473898614 -180167.0726950281 -181592.7948402404
    252000  150.2563780634 -180208.7463816723 -181584.2034333443
    252100  150.1590371135 -180216.4456959338 -181591.0116819646
    252200  149.9517838020 -180221.6872195740 -181594.3559947677
    252300  151.7520094493 -180196.7070310093 -181585.8551935877
    252400  156.9186915389 -180152.4644663620 -181588.9087863852
    252500  153.9999555378 -180170.2873305883 -181580.0133437647
    252600  155.3894835683 -180186.4805428814 -181608.9263896692
    252700  151.0561447738 -180223.0029455804 -181605.7811158348
    252800  152.2984338633 -180220.6454326790 -181614.7956013160
    252900  153.5727803348 -180201.7234367029 -181607.5390591676
    253000  153.8934556096 -180195.6614279891 -181604.4125336165
    253100  152.8730235502 -180197.1505503787 -181596.5605518888
    253200  151.0572639557 -180183.2522661270 -181566.0406814484
    253300  157.1073861875 -180157.3337189934 -181595.5053625974
    253400  149.6376425280 -180196.5061726344 -181566.2992773502
    253500  147.5790966181 -180241.0259169903 -181591.9749531582
    253600  152.2982597375 -180208.4232817943 -181602.5718564725
    253700  155.3420395272 -180177.9067759551 -181599.9183167810
    253800  148.8473204237 -180188.2035101091 -181550.7619528054
    253900  155.2184021089 -180168.9758168798 -181589.8555724127
    254000  155.5504185313 -180124.2881185013 -181548.2071748305
    254100  157.3257221104 -180114.0328905724 -181554.2031959876
    254200  155.7880366999 -180143.3428223383 -181569.4370514604
    254300  156.6036959100 -180161.5562409638 -181595.1170696858
    254400  153.4020214604 -180172.5204372710 -181576.7729214452
    254500  156.0762059357 -180172.4297392912 -181601.1618890966
    254600  150.1535184793 -180221.9331575604 -181596.4486256405
    254700  148.7295477980 -180232.9826796404 -181594.4630237526
    254800  150.9162685493 -180197.0028841093 -181578.5006179404
    254900  153.0732913515 -180177.3675632649 -181578.6108297790
    255000  153.7135027437 -180171.8469399586 -181578.9507448758
    255100  154.2688931917 -180173.9245536606 -181586.1124403187
    255200  146.3263944140 -180194.4884432174 -181533.9701586469
    255300  158.7245745356 -180145.1274724418 -181598.1029676089
    255400  153.3374369834 -180156.6097110954 -181560.2709845965
    255500  155.5163885973 -180158.8243800149 -181582.4319240259
    255600  153.9344277347 -180170.9841890950 -181580.1103563282
    255700  154.6278698763 -180209.8918069416 -181625.3657904595
    255800  148.9684330293 -180226.2861388748 -181589.9532545577
    255900  155.9375295059 -180178.0355777745 -181605.4982741579
    256000  152.2078197229 -180158.9518381381 -181552.2725188031
    256100  153.9308048450 -180149.0050395058 -181558.0980425620
    256200  154.3651262924 -180148.8838765780 -181561.9526875511
    256300  151.5235744427 -180167.5877745466 -181554.6448276177
    256400  153.5013710240 -180167.5724915451 -181572.7344283466
    256500  152.8106712127 -180133.1905137393 -181532.0297377327
    256600  156.6917940946 -180087.9997728092 -181522.3670582743
    256700  157.0086655509 -180102.9250710223 -181540.1930192394
    256800  152.6136057171 -180133.1377199791 -181530.1729930920
    256900  154.3588108164 -180151.0199129362 -181564.0309116148
    257000  156.2413364308 -180171.5260828657 -181601.7698483965
    257100  155.8443055611 -180172.5410421244 -181599.1503602095
    257200  151.1068273874 -180163.5612835170 -181546.8034058459
    257300  156.0435299369 -180139.9983076002 -181568.4313391016
    257400  153.4856266233 -180123.9957047535 -181529.0135162460
    257500  156.6719816948 -180098.0522207406 -181532.2381421576
    257600  152.1825343582 -180113.3528597701 -181506.4420764952
    257700  155.1966014902 -180146.9706690862 -181567.6508602803
    257800  150.9713013868 -180180.1643881623 -181562.1658963113
    257900  155.2308906615 -180157.0044085603 -181577.9984851489
    258000  157.0998339365 -180113.4846014771 -181551.5871112645
    258100  158.6266387255 -180106.4273669179 -181558.5063510525
    258200  153.4400113002 -180120.2212649928 -181524.8215107309
    258300  154.8075292676 -180127.4449173227 -181544.5635150655
    258400  152.0727017941 -180145.3560663206 -181537.4398683229
    258500  152.6036092572 -180140.2069465402 -181537.1507113827
    258600  156.7995593525 -180102.6166141533 -181537.9703900809
    258700  153.5408478221 -180083.9756696407 -181489.4989797230
    258800  155.7418292514 -180074.6899179517 -181500.3611609641
    258900  155.5376963059 -180127.5030178712 -181551.3056140880
    259000  152.6464191736 -180142.6235763681 -181539.9592260820
    259100  155.9371188335 -180119.8398754026 -181547.2988124631
    259200  156.6686260614 -180093.4156161260 -181527.5708198478
    259300  159.3516583335 -180055.7194850459 -181514.4353477296
    259400  158.9158016155 -180063.7831405785 -181518.5091413737
    259500  154.0827502852 -180130.0612906063 -181540.5452125029
    259600  152.0907053373 -180136.6027053755 -181528.8513130305
    259700  160.7428920680 -180102.0192998310 -181573.4706102563
    259800  157.6287547826 -180085.6460101614 -181528.5902971628
    259900  160.4407648595 -180078.8462694476 -181547.5318869633
    260000  153.8554041787 -180130.6214363836 -181539.0242166387
    260100  154.4430307267 -180148.3639815834 -181562.1459350189
    260200  157.1561890938 -180130.8999732110 -181569.5183619211
    260300  150.9529537552 -180106.2429717679 -181488.0765244560
    260400  157.9046542683 -180091.7871641350 -181537.2570536964
    260500  157.6055016256 -180096.3205837542 -181539.0520097832
    260600  158.1952445508 -180097.1945132838 -181545.3244859533
    260700  153.3948739230 -180097.8037404836 -181501.9907956167
    260800  161.7317275062 -180049.4962381605 -181529.9994150954
    260900  158.4819084123 -180069.2719387295 -181520.0260517842
    261000  155.5347537870 -180086.4094434526 -181510.1851036522
    261100  157.2116781897 -180071.8153853761 -181510.9417250247
    261200  158.1022643397 -180058.4189093944 -181505.6977349204
    261300  157.7145435692 -180064.1751240780 -181507.9047274362
    261400  158.1637024037 -180086.1656016387 -181534.0068353599
    261500  154.8005510214 -180103.1161992847 -181520.1709176891
    261600  158.6285493344 -180079.0503228383 -181531.1467968159
    261700  161.9444310480 -180011.3068941962 -181493.7571737448
    261800  160.5632807957 -180030.6585066175 -181500.4656433030
    261900  157.6949261549 -180075.1641142653 -181518.7141384861
    262000  157.7004785188 -180093.4679285801 -181537.0687795155
    262100  156.4970922945 -180087.2893169828 -181519.8742889954
    262200  158.6388054061 -180058.2287306274 -181510.4190893792
    262300  157.8139910683 -180043.6525902158 -181488.2925427100
    262400  161.0302171400 -180013.5390777806 -181487.6205813560
    262500  157.8840815731 -180029.6792946597 -181474.9608603769
    262600  154.2413777278 -180071.8887651707 -181483.8247734103
    262700  156.3533940851 -180063.1115147864 -181494.3810636674
    262800  158.2684950617 -180049.5262756541 -181498.3267884567
    262900  159.8394390311 -180051.1889084631 -181514.3699486575
    263000  159.7895086173 -180065.5664002625 -181528.2903740711
    263100  157.0074282764 -180099.2257758402 -181536.4823979625
    263200  158.6522562861 -180106.0532076146 -181558.3666966326
    263300  157.8774453917 -180106.0628697338 -181551.2836873976
    263400  156.1432737527 -180056.7453778727 -181486.0914710131
    263500  161.3401247765 -180011.5236942796 -181488.4421133297
    263600  158.1234151961 -180024.3468384134 -181471.8192803106
    263700  157.3216954377 -180051.0815878928 -181491.2150328738
    263800  156.3582076201 -180064.6202865535 -181495.9338988592
    263900  160.0451495073 -180067.5580477405 -181532.6221755536
    264000  154.3176020500 -180099.5972805325 -181512.2310513753
    264100  157.5110995931 -180109.0272335306 -181550.8944969663
    264200  155.7907321754 -180089.4200025746 -181515.5389062618
    264300  156.4211627837 -180039.2774341480 -181471.1673422815
    264400  159.9396896583 -180018.1470124430 -181482.2457536620
    264500  161.8358420227 -180022.0859747712 -181503.5422230349
    264600  156.3579821281 -180060.5776740857 -181491.8892222225
    264700  158.5455812127 -180083.0591503642 -181534.3961285419
    264800  153.4649801824 -180139.1168529467 -181543.9456655218
    264900  155.5654742862 -180144.8461366851 -181568.9030144135
    265000  156.9822418710 -180089.6637080388 -181526.6897721015
    265100  159.1633630865 -180063.5039906151 -181520.4961858669
    265200  159.4761381921 -180032.3768920065 -181492.2322517389
    265300  163.3608095966 -179993.0669132087 -181488.4828178285
    265400  159.6857357969 -179987.6158808254 -181449.3899112135
    265500  159.8875280207 -179997.0416006823 -181460.6628507417
    265600  157.8582039564 -180043.7845960013 -181488.8292762648
    265700  158.6937667136 -180063.8634136090 -181516.5568918888
    265800  156.7181188776 -180063.8965585057 -181498.5048228153
    265900  164.5738902050 -180007.1921068018 -181513.7126333917
    266000  164.6028041247 -180008.7844763653 -181515.5696829325
    266100  156.5393394048 -180036.5730001379 -181469.5447050569
    266200  159.3366599861 -180021.5630619136 -181480.1416287102
    266300  159.4119229322 -180008.3141272616 -181467.5816561592
    266400  161.7252501016 -179982.9754331323 -181463.4193154666
    266500  162.6362539393 -179918.7298805276 -181407.5131536340
    266600  163.8064671887 -179927.1263058514 -181426.6217902239
    266700  163.2714723464 -179985.4390925559 -181480.0371979427
    266800  159.6702962122 -180023.9606250818 -181485.5933204679
    266900  159.1215444747 -180046.7198357333 -181503.3292205828
    267000  157.3264725234 -180043.1829032292 -181483.3600779757
    267100  157.5011800215 -179993.1405008522 -181434.9169598582
    267200  165.1363908410 -179977.9035434439 -181489.5732389170
    267300  156.5361577999 -180015.6674458203 -181448.6100261127
    267400  162.3889825219 -180003.6737952270 -181490.1935290475
    267500  159.5159756880 -180006.6807689136 -181466.9008037786
    267600  158.1049390686 -180033.0181406107 -181480.3214507864
    267700  153.4656621471 -180084.9219196973 -181489.7569750235
    267800  164.4477137377 -180054.6197961277 -181559.9852947991
    267900  158.5746827981 -180044.3876559587 -181495.9910320186
    268000  160.7355921887 -180010.2085229474 -181481.5930097836
    268100  157.9568563814 -179984.8092849204 -181430.7570361574
    268200  162.5227049077 -179969.5311942924 -181457.2750318804
    268300  162.7308275139 -179972.1058184595 -181461.7548244669
    268400  160.2296034621 -179997.0528514098 -181463.8054832061
    268500  158.0079042606 -180037.8379788528 -181484.2530258296
    268600  158.7102085444 -180027.7484695287 -181480.5924574407
    268700  163.7551085657 -179977.0012878859 -181476.0266319481
    268800  161.4228266158 -179976.1957958439 -181453.8712731265
    268900  161.7066279879 -179978.7561164213 -181459.0295306668
    269000  160.1675693148 -179994.9953804546 -181461.1801474687
    269100  165.6402894643 -179977.8553581025 -181494.1377756690
    269200  161.7124087534 -179954.0876906756 -181434.4140224400
    269300  164.2405428490 -179948.0570018710 -181451.5260442091
    269400  160.1049806754 -179996.1702799665 -181461.7821063403
    269500  159.1646086377 -180011.3823597435 -181468.3859568553
    269600  162.9019204246 -179992.5142069329 -181483.7294090219
    269700  159.3437286839 -179992.9062834293 -181451.5495575641
    269800  161.0562821870 -179962.2839219868 -181436.6040267667
    269900  167.2848474647 -179935.9745144991 -181467.3113272780
    270000  164.1350693490 -179949.6651567329 -181452.1686875153
    270100  163.0403205467 -179965.0442781678 -181457.5264043396
    270200  164.9338505210 -179987.9164135988 -181497.7320412782
    270300  155.7341921132 -180022.4356426165 -181448.0369747491
    270400  162.3180055547 -179972.7799574081 -181458.6499632680
    270500  165.2567476912 -179961.6930996229 -181474.4645498462
    270600  162.6342458559 -179976.4008380326 -181465.1657290081
    270700  161.4653037333 -179965.4293221400 -181443.4936378304
    270800  166.8260089416 -179922.3605653662 -181449.4971392571
    270900  161.5807591505 -179931.4075498485 -181410.5287522402
    271000  162.4038629943 -179949.5723789739 -181436.2283296458
    271100  157.8592168643 -180000.3046024964 -181445.3585549873
    271200  159.7291165722 -179975.6359354447 -181437.8070763856
    271300  164.0357308407 -179942.5800050469 -181444.1741844027
    271400  162.7414943024 -179926.1158225432 -181415.8624730543
    271500  162.0040108991 -179919.6855191932 -181402.6811967302
    271600  164.8089551781 -179939.9361669951 -181448.6084942548
    271700  161.2239633569 -179957.0107617242 -181432.8658312791
    271800  164.0892787291 -179953.3685390508 -181455.4528994005
    271900  163.4090306767 -179975.7306935759 -181471.5880172260
    272000  163.5505043204 -179984.1893762026 -181481.3417591589
    272100  160.9272535040 -179969.2215953294 -181442.3605628145
    272200  166.8921826627 -179912.3849344405 -181440.1272670526
    272300  161.6118030089 -179914.4462586738 -181393.8516386453
    272400  165.3352527309 -179913.9912657660 -181427.4813564349
    272500  162.0810755226 -179930.0680722402 -181413.7692045546
    272600  165.2974795906 -179985.5850244042 -181498.7293371905
    272700  162.6426109357 -179996.8788478300 -181485.7203133123
    272800  163.1322453767 -179970.0343851871 -181463.3579974719
    272900  164.0827884218 -179936.0282458451 -181438.0531934826
    273000  162.2173503392 -179921.4737397744 -181406.4223409810
    273100  168.0313296010 -179922.7818409042 -181460.9520016684
    273200  160.3166296824 -179950.1394857611 -181417.6887614664
    273300  160.9641352405 -179932.7272247083 -181406.2038101050
    273400  167.6108052836 -179908.7963512002 -181443.1170039086
    273500  165.1834076133 -179926.5268398310 -181438.6269300188
    273600  161.9690261888 -179936.0202890380 -181418.6957141696
    273700  165.4466517468 -179912.8574189841 -181427.3672637818
    273800  165.9037011233 -179905.0568913324 -181423.7505970483
    273900  168.3701482228 -179913.6385751452 -181454.9103044989
    274000  165.6384761976 -179931.2203932501 -181447.4862120503
    274100  163.7825176853 -179952.0006041388 -181451.2768531365
    274200  162.6625048429 -179985.4922610708 -181474.5158367253
    274300  160.0702290843 -180013.8339814191 -181479.1276893764
    274400  164.4403844012 -179999.2763326838 -181504.5747381122
    274500  160.9965929506 -179942.1420170836 -181415.9157225548
    274600  165.4854451186 -179902.2143151907 -181417.0792771392
    274700  166.0695804588 -179878.6546033393 -181398.8667797168
    274800  166.7325587473 -179874.3051744225 -181400.5862989121
    274900  162.8025411998 -179916.5500142443 -181406.8554921847
    275000  162.5836478394 -179956.1704460621 -181444.4721593708
    275100  159.1381474205 -179952.5923626968 -181409.3537320357
    275200  164.4543227511 -179919.9255756985 -181425.3515737253
    275300  165.4473308263 -179890.2068424285 -181404.7229035666
    275400  171.7600925459 -179865.9892907235 -181438.2927997864
    275500  164.7146923182 -179898.4172366294 -181406.2266752906
    275600  163.9713614822 -179920.6577730720 -181421.6627109644
    275700  167.9945310227 -179882.8536571203 -181420.6869612084
    275800  168.5082590757 -179841.2852185706 -181383.8212240166
    275900  166.4971813376 -179848.8860410502 -181373.0125048049
    276000  165.8950000949 -179865.0156201066 -181383.6296760200
    276100  163.3094381255 -179909.7692898502 -181404.7149365472
    276200  164.6030199521 -179923.8814284003 -181430.6686106666
    276300  165.6599748768 -179885.3503881374 -181401.8130073021
    276400  172.5811909735 -179857.7291000373 -181437.5489996647
    276500  164.1900371909 -179876.4325846748 -181379.4392948009
    276600  166.2039080081 -179870.4652220016 -181391.9070418541
    276700  168.1457240281 -179850.6905232070 -181389.9078582972
    276800  164.4710741497 -179843.2043776550 -181348.7837191178
    276900  167.7822533492 -179852.7599585537 -181388.6500584551
    277000  161.9397712451 -179891.4845257733 -181373.8921491712
    277100  170.4098892797 -179879.8621555914 -181439.8058125959
    277200  162.5851694506 -179920.7400904309 -181409.0557326718
    277300  161.9696732571 -179927.6390527735 -181410.3204012117
    277400  169.7891716834 -179858.8957125103 -181413.1572786378
    277500  164.2568161149 -179850.1155712994 -181353.7335802148
    277600  170.0274483650 -179828.4695538184 -181384.9123208121
    277700  168.0073897566 -179836.1863527269 -181374.1373665355
    277800  164.2328531124 -179876.8372561758 -181380.2359061445
    277900  165.3747442281 -179898.3676273700 -181412.2192258762
    278000  172.6690434817 -179867.4765446752 -181448.1006521071
    278100  168.8909753484 -179850.6270430654 -181396.6664591680
    278200  167.8778697065 -179870.0704375170 -181406.8358160229
    278300  164.4884163428 -179891.5172889317 -181397.2553820040
    278400  166.9738322179 -179876.1331779009 -181404.6229360662
    278500  169.2912033208 -179849.6426852281 -181399.3458152708
    278600  170.6918807116 -179810.2128501492 -181372.7378758021
    278700  170.8859052977 -179815.9587383849 -181380.2598782268
    278800  162.6445163449 -179886.0004793520 -181374.8593870787
    278900  165.8754686932 -179872.9038850696 -181391.3391492101
    279000  171.1753521021 -179863.5653017201 -181430.5160571944
    279100  167.0569597262 -179890.4731808834 -181419.7238938838
    279200  167.2171373221 -179906.5689790256 -181437.2859685772
    279300  162.9569494978 -179918.9253430234 -181410.6442849719
    279400  170.5999099400 -179867.5294238302 -181429.2125428169
    279500  165.4627105522 -179859.6734038458 -181374.3302520353
    279600  168.7346755033 -179838.2748928473 -181382.8835295920
    279700  170.7944332190 -179809.0424392453 -181372.5062374899
    279800  170.5032988680 -179846.9594921508 -181407.7582268475
    279900  165.2759038619 -179896.9770475340 -181409.9238546403
    280000  168.7012398642 -179878.4747048447 -181422.7772694864
    280100  165.8106229543 -179855.6545511268 -181373.4962129854
    280200  167.9165531948 -179820.1120010945 -181357.2314908696
    280300  173.0880339991 -179789.5766536299 -181374.0362286088
    280400  168.8442658395 -179800.5125675086 -181346.1244016057
    280500  165.2077592367 -179859.8237434957 -181372.1467500922
    280600  170.5178190384 -179846.7724647561 -181407.7041180750
    280700  170.7800230537 -179825.0638965667 -181388.3957831830
    280800  165.4117698668 -179837.8071111017 -181351.9976448102
    280900  168.4689265994 -179871.2513547641 -181413.4273080602
    281000  165.1125158705 -179905.5145894096 -181416.9657317872
    281100  166.8306234117 -179866.9742407727 -181394.1530558356
    281200  170.7526925704 -179829.4245346471 -181392.5062361698
    281300  170.8027960107 -179819.9540364154 -181383.4943882211
    281400  169.4858954089 -179811.7423727095 -181363.2277272998
    281500  166.5105320812 -179829.7070027126 -181353.9556800775
    281600  170.5753817353 -179835.6934116559 -181397.1519977963
    281700  164.7329098388 -179833.4228687088 -181341.3990717863
    281800  175.0832030855 -179794.8265363861 -181397.5500241822
    281900  168.7591807362 -179803.3942292660 -181348.2271885706
    282000  166.2834087704 -179839.8999154264 -181362.0694906367
    282100  167.6983975854 -179874.8687461400 -181409.9912247060
    282200  167.5293397406 -179841.7611622563 -181375.3360738718
    282300  172.9508542715 -179797.9853979375 -181381.1892204074
    282400  171.7244662370 -179809.7010118846 -181381.6783953054
    282500  165.0381176936 -179833.7638136270 -181344.5339100591
    282600  175.4573054328 -179798.2184708079 -181404.3665168041
    282700  169.6787079323 -179790.8785127856 -181344.1288862612
    282800  165.3346438746 -179836.2887230537 -181349.7732402109
    282900  164.0897534637 -179875.3410290812 -181377.4297351830
    283000  166.1115694615 -179852.4435286181 -181373.0400751672
    283100  169.1577333748 -179827.6984008720 -181376.1797379974
    283200  167.0404817057 -179837.8754295053 -181366.9753015915
    283300  173.0740871467 -179809.8531685357 -181394.1850730841
    283400  170.7319618975 -179796.0506164920 -181358.9425480321
    283500  170.1602729614 -179800.8732704379 -181358.5319227749
    283600  174.3857479000 -179754.6063342990 -181350.9452701348
    283700  174.5129318491 -179729.5321818255 -181327.0353681369
    283800  171.2471112038 -179757.4530311677 -181325.0606743144
    283900  174.1804505121 -179802.5724351155 -181397.0320647706
    284000  169.3731520116 -179837.3691435480 -181387.8224374508
    284100  173.0161188072 -179846.0601481436 -181429.8614065895
    284200  164.4421737004 -179830.4297422288 -181335.7445270238
    284300  169.9784268697 -179775.8236365100 -181331.8176574190
    284400  172.4009835370 -179780.0542925954 -181358.2245611555
    284500  170.2690365421 -179798.2972146660 -181356.9514961801
    284600  167.8268758545 -179796.3156113812 -181332.6141887158
    284700  173.5437453295 -179756.5102013580 -181345.1413886903
    284800  173.1215804371 -179730.0539122730 -181314.8205736152
    284900  175.0762830647 -179752.6751703251 -181355.3353117824
    285000  169.6900930444 -179814.9425392466 -181368.2971328088
    285100  170.1693755928 -179811.8339021986 -181369.5758806392
    285200  171.5345461008 -179784.8262253195 -181355.0650669630
    285300  174.0969634496 -179742.9655232620 -181336.6609066982
    285400  177.2970915623 -179720.2654938730 -181343.2550665849
    285500  168.6363220400 -179750.7441123100 -181294.4524147966
    285600  171.7883817784 -179746.3527218644 -181318.9151924754
    285700  172.8948549717 -179740.6789410181 -181323.3701421084
    285800  171.4928564051 -179748.3427571988 -181318.1999685465
    285900  169.6683871840 -179791.9527193144 -181345.1086159625
    286000  167.9707916454 -179813.7096363524 -181351.3256285747
    286100  172.2029905875 -179774.9380137348 -181351.2958414386
    286200  173.5727648613 -179754.1091121550 -181343.0059462450
    286300  168.0484105679 -179760.8710554317 -181299.1975765224
    286400  171.6478997359 -179750.2322965024 -181321.5087849911
    286500  175.3533781297 -179750.5386197085 -181355.7353081401
    286600  168.6743726808 -179804.3896299203 -181348.4462505477
    286700  167.0161391840 -179837.7757740628 -181366.6528130579
    286800  172.6363682862 -179809.1635366622 -181389.4885331433
    286900  170.9273941915 -179778.8396843904 -181343.5206163740
    287000  176.6702795647 -179746.6831589415 -181363.9348522151
    287100  170.7498056928 -179748.0558064199 -181311.1110812700
    287200  173.0258863371 -179729.9801319756 -181313.8708030512
    287300  178.0358343566 -179711.4431075347 -181341.1951817720
    287400  167.7302857160 -179778.5547394363 -181313.9691241074
    287500  169.5962890871 -179789.5392451667 -181342.0351509567
    287600  174.7000488115 -179745.2566707560 -181344.4727384024
    287700  172.5653894215 -179724.9331562918 -181304.6084074427
    287800  175.7796685592 -179707.8402408218 -181316.9392206895
    287900  172.9139606257 -179717.6334237522 -181300.4995192922
    288000  176.2175368557 -179781.6548542678 -181394.7621101494
    288100  170.4068471196 -179802.4313771409 -181362.3471860060
    288200  172.1152848406 -179767.0832045836 -181342.6381679456
    288300  176.6834361171 -179733.3010603906 -181350.6731896347
    288400  171.0119059328 -179738.1912394617 -181303.6457976431
    288500  174.8431132183 -179724.8585258370 -181325.3842147429
    288600  176.1541236548 -179736.5333063735 -181349.0600735232
    288700  168.2719696249 -179790.1806931106 -181330.5536889353
    288800  171.8817019472 -179766.6916471331 -181340.1083768838
    288900  176.2083680264 -179728.5791688524 -181341.6024926500
    289000  171.9151477486 -179712.7429444132 -181286.4658392927
    289100  177.8248556836 -179689.1753824199 -181316.9961436088
    289200  176.7200621067 -179691.8052771907 -181309.5126832225
    289300  172.2171575401 -179728.5271749591 -181305.0146879058
    289400  172.0973967625 -179762.1151903315 -181337.5064050161
    289500  173.9899086704 -179774.8620563092 -181367.5774530531
    289600  174.1669212755 -179759.2731787846 -181353.6089608925
    289700  174.2455224708 -179711.0543749157 -181306.1096776841
    289800  173.2580006893 -179694.8923189781 -181280.9077805393
    289900  177.7423785592 -179678.0675292044 -181305.1332892154
    290000  175.8231017081 -179672.5305987832 -181282.0271686340
    290100  172.6091554759 -179728.2761680551 -181308.3520566295
    290200  172.7610227450 -179747.1314528428 -181328.5975446748
    290300  173.9798624156 -179725.4501551782 -181318.0735878260
    290400  176.2739171238 -179688.4625562309 -181302.0859209012
    290500  176.8267265474 -179646.4905072736 -181265.1743268123
    290600  182.6496268129 -179614.7019764995 -181286.6890190668
    290700  178.0558783207 -179692.7045526700 -181322.6401107107
    290800  172.7326258385 -179732.9511729884 -181314.1573176163
    290900  177.4425152753 -179709.5658509277 -181333.8866421479
    291000  177.5217264168 -179697.2403361046 -181322.2862314740
    291100  169.5566845393 -179727.3301576834 -181279.4635207632
    291200  173.1907356669 -179740.7159564803 -181326.1156694753
    291300  175.3797738590 -179745.9775202329 -181351.4158369565
    291400  175.3222907417 -179715.2608654820 -181320.1729778605
    291500  178.6627836734 -179672.4495024825 -181307.9407131873
    291600  172.5229049619 -179682.8316433284 -181262.1179888615
    291700  173.5766179949 -179688.7375210919 -181277.6696270273
    291800  175.9237505120 -179658.9011777746 -181269.3190935869
    291900  181.6985236209 -179618.1424821228 -181281.4230617160
    292000  175.1397146659 -179655.2494058470 -181258.4902044732
    292100  177.6514242317 -179687.2194535127 -181313.4526114561
    292200  175.0792151444 -179713.6141678822 -181316.3011497955
    292300  171.6144173840 -179729.3743160113 -181300.3443047856
    292400  173.1753378051 -179713.7393846322 -181298.9981445586
    292500  176.8377618742 -179667.5366604194 -181286.3214980865
    292600  175.7814954604 -179668.1050110694 -181277.2207145136
    292700  174.1271456157 -179669.5681796755 -181263.5398527021
    292800  173.7685836531 -179674.4564143670 -181265.1457869271
    292900  175.1924051258 -179684.5339853018 -181288.2571159633
    293000  175.5625302612 -179705.0123453928 -181312.1236265880
    293100  175.7453716972 -179738.1354154051 -181346.9204394768
    293200  173.8255670727 -179754.9616458431 -181346.1726484820
    293300  176.9275876962 -179720.6644683089 -181340.2715776290
    293400  173.1195172264 -179660.9076049766 -181245.6553795483
    293500  179.1732138636 -179628.8281725567 -181268.9918957599
    293600  178.2043288040 -179639.2519880483 -181270.5464718580
    293700  172.5749465893 -179678.1582207507 -181257.9209588628
    293800  174.9178283800 -179691.7030558709 -181292.9126924230
    293900  181.4164694655 -179631.7807238589 -181292.4793606287
    294000  176.8729024480 -179621.7856156030 -181240.8921324605
    294100  179.5041403864 -179643.4586374192 -181286.6516844033
    294200  172.7437425666 -179682.9909304623 -181264.2988383715
    294300  173.9140155486 -179687.5272348995 -181279.5479008711
    294400  179.7972158380 -179658.8093594687 -181304.6852389678
    294500  181.1196790534 -179607.6381149174 -181265.6199121726
    294600  177.2540125912 -179618.7297496890 -181241.3249745844
    294700  173.4558467413 -179680.2223133068 -181268.0488710147
    294800  173.7600417688 -179674.2180955441 -181264.8292751170
    294900  177.9297200057 -179635.8592995527 -181264.6399958409
    295000  180.6800549976 -179617.1652207887 -181271.1226696911
    295100  174.8752555871 -179626.4403941802 -181227.2603165053
    295200  180.3590645168 -179628.3046067063 -181279.3236870277
    295300  179.4015502964 -179655.1947503079 -181297.4486806674
    295400  175.0512789391 -179683.1192337830 -181285.5504857824
    295500  178.5256516575 -179679.7557287609 -181313.9916237134
    295600  177.7642552221 -179636.5921339585 -181263.8581544218
    295700  176.2615574037 -179598.9792459371 -181212.4894688935
    295800  178.0419672409 -179584.2285821120 -181214.0367971864
    295900  177.5734943180 -179594.1726488222 -181219.6924310619
    296000  174.9469706207 -179659.1914624003 -181260.6678689956
    296100  170.8823808147 -179680.0906178049 -181244.3594942909
    296200  176.7024868607 -179655.2544345225 -181272.8009555632
    296300  175.8233327063 -179629.1902153582 -181238.6888997826
    296400  181.9506794579 -179580.3042381721 -181245.8930693582
    296500  179.7484869224 -179584.7225652162 -181230.1523769246
    296600  179.6170798562 -179601.8635661838 -181246.0904687167
    296700  179.2610756102 -179612.3151518972 -181253.2831674741
    296800  184.5429883913 -179590.6774069473 -181279.9964095155
    296900  181.6915416656 -179563.4526623134 -181226.6693286147
    297000  181.9032226292 -179535.6558903239 -181200.8102984893
    297100  185.5682997889 -179552.9432294105 -181251.6480018882
    297200  180.1917954339 -179623.3187818773 -181272.8066696960
    297300  176.9551066139 -179657.7898084992 -181277.6488278533
    297400  175.8534437953 -179663.2724672568 -181273.0467906275
    297500  177.7729405726 -179612.5922968713 -181239.9378236211
    297600  184.6938466986 -179576.7775776740 -181267.4775473942
    297700  177.9835930306 -179601.5334859490 -181230.8073395525
    297800  181.7307578355 -179609.4847709821 -181273.0604247561
    297900  174.8778776427 -179620.0960560057 -181220.9399808049
    298000  183.0188893666 -179560.7967331541 -181236.1640301239
    298100  182.4398593453 -179540.8483570985 -181210.9151740740
    298200  180.5497639649 -179567.2165887899 -181219.9813447622
    298300  177.1088903181 -179626.2182150904 -181247.4849808786
    298400  179.3635767864 -179630.7031262290 -181272.6094445077
    298500  179.3827126580 -179616.5879035771 -181258.6693929198
    298600  178.3106409234 -179568.9629957898 -181201.2306679339
    298700  181.2595588444 -179549.6524670340 -181208.9147333611
    298800  181.2607452620 -179571.4927752187 -181230.7659020927
    298900  177.2249567033 -179604.0966729439 -181226.4259182756
    299000  180.0966818591 -179608.9139791096 -181257.5311908288
    299100  179.5798634966 -179594.9427276540 -181238.8289491128
    299200  185.7990805128 -179536.7348976067 -181237.5522524466
    299300  185.3440985062 -179535.7391703652 -181232.3915891309
    299400  176.6472998400 -179604.9515932110 -181221.9929285300
    299500  182.7344272666 -179617.3060857074 -181290.0693973659
    299600  177.5965731513 -179619.1687626382 -181244.8998100798
    299700  182.5950545579 -179575.6159790829 -181247.1034635353
    299800  180.7723562240 -179580.7150715328 -181235.5174521066
    299900  179.2123737847 -179608.4413464415 -181248.9635422119
    300000  177.4840169993 -179659.5132193682 -181284.2139201783
    300100  175.6940282194 -179694.9790042432 -181303.2940266452
    300200  181.4736713940 -179647.1526196441 -181308.3748867380
    300300  178.2619032006 -179616.2522647998 -181248.0737885317
    300400  180.2774598507 -179600.9837921031 -181251.2558577894
    300500  182.7095787922 -179595.8569205015 -181268.3927675436
    300600  179.0990414421 -179634.2992800795 -181273.7840239173
    300700  179.5908377304 -179661.6360401909 -181305.6227205288
    300800  175.5855511152 -179622.9084052207 -181230.2304208706
    300900  182.0190573068 -179572.7439376759 -181238.9587043176
    301000  180.6167617603 -179579.6950177031 -181233.0730760284
    301100  175.5911070026 -179603.9475513067 -181211.3204259261
    301200  183.8713129979 -179605.3791336543 -181288.5495742225
    301300  176.2419977356 -179642.7957280235 -181256.1269004541
    301400  179.7071527951 -179634.7811290238 -181279.8325653337
    301500  179.6133866515 -179586.3975481081 -181230.5906427951
    301600  184.5464720234 -179557.5674685935 -181246.9183605649
    301700  184.9055659752 -179562.5663073415 -181255.2043696451
    301800  183.0730415413 -179586.8281959332 -181262.6912055746
    301900  176.9973466846 -179595.9711766563 -181216.2168644760
    302000  184.7839967469 -179559.3143237122 -181250.8395330746
    302100  181.8197909700 -179561.4284760850 -181225.8191451972
    302200  184.0799380446 -179562.0965558978 -181247.1767642598
    302300  179.5065681743 -179584.9104770331 -181228.1257481521
    302400  178.2248028407 -179609.9808362811 -181241.4627408074
    302500  180.1038297333 -179651.9511704898 -181300.6338143328
    302600  176.8127355055 -179688.0653245575 -181306.6210691523
    302700  179.2222422859 -179629.3062496021 -181269.9187823003
    302800  177.5488187239 -179575.5985505875 -181200.8924507693
    302900  183.4679983934 -179527.8942842569 -181207.3727556461
    303000  183.5406950475 -179520.2544414006 -181200.3983828806
    303100  187.9069081299 -179543.5992861940 -181263.7118376631
    303200  181.3307949309 -179595.5912964598 -181255.5056627427
    303300  178.5874682210 -179613.6262668217 -181248.4280347792
    303400  183.6878920642 -179588.9127017120 -181270.4040946421
    303500  188.2657456965 -179553.1054749259 -181276.5028497601
    303600  184.2929728626 -179554.7678518693 -181241.7981953704
    303700  180.5125346516 -179561.2332164150 -181213.6571727342
    303800  186.6956719183 -179530.6380716286 -181239.6628848607
    303900  187.4255403866 -179523.9520465985 -181239.6581251746
    304000  180.7202532528 -179549.8006579572 -181204.1260844075
    304100  182.0571604467 -179565.7588385527 -181232.3224039158
    304200  178.9954491302 -179585.6068716128 -181224.1433244185
    304300  182.8603212226 -179532.1095160477 -181206.0252694977
    304400  185.1686349953 -179500.2756909793 -181195.3219048936
    304500  181.3572770546 -179521.5423024993 -181181.6990879339
    304600  180.2877368784 -179560.3489889385 -181210.7151312315
    304700  178.8838422781 -179574.5516606826 -181212.0664568123
    304800  184.3113131947 -179532.5632339701 -181219.7614661118
    304900  190.1947508857 -179471.8715195986 -181212.9271384582
    305000  185.2249407491 -179479.0177840018 -181174.5794245966
    305100  178.9793363202 -179537.7693690672 -181176.1583241191
    305200  185.3101957056 -179538.4007538887 -181234.7428241232
    305300  184.7572754499 -179534.2657002911 -181225.5463010929
    305400  186.9971190985 -179532.6877639428 -181244.4720450596
    305500  182.1224532200 -179561.2278899344 -181228.3891497624
    305600  182.9971146594 -179544.5111965851 -181219.6791664115
    305700  192.3353768843 -179496.7878478133 -181257.4389019069
    305800  179.9250948391 -179537.7875414432 -181184.8340339711
    305900  179.7432554521 -179541.5675087899 -181186.9494312655
    306000  183.8396216626 -179510.6742986686 -181193.5546346093
    306100  180.3620839562 -179511.5355476764 -181162.5822681501
    306200  189.7712302493 -179497.9854381830 -181235.1641204798
    306300  182.7987607819 -179512.6757720523 -181186.0279970630
    306400  186.1589844847 -179534.7285947752 -181238.8405349254
    306500  178.2396347018 -179585.5113791872 -181217.1290555735
    306600  183.2212559298 -179582.2921680202 -181259.5119422020
    306700  182.9521393483 -179540.6622742121 -181215.4185369977
    306800  190.4968730433 -179504.0746509372 -181247.8959164706
    306900  180.6702215559 -179514.0634667728 -181167.9308996837
    307000  187.4498720314 -179487.0150020457 -181202.9438141449
    307100  185.9597564465 -179487.2553739283 -181189.5435671372
    307200  183.9543396001 -179520.7266883346 -181204.6571600378
    307300  178.9714314956 -179570.0709182539 -181208.3875120070
    307400  186.4516890010 -179560.2697504670 -181267.0611275655
    307500  187.8731050470 -179503.9957852486 -181223.7989010100
    307600  185.1528479881 -179461.1093227054 -181156.0110212878
    307700  185.5934445846 -179471.0945927783 -181170.0295424169
    307800  184.0516378675 -179499.3159932210 -181184.1371398476
    307900  180.7229434320 -179528.9824158846 -181183.3324684172
    308000  182.1556426287 -179546.3570966321 -181213.8221745524
    308100  183.6984244495 -179544.8188967013 -181226.4067037996
    308200  187.2333263922 -179527.2378339630 -181241.1843726285
    308300  180.0932353055 -179494.2517447757 -181142.8374065096
    308400  188.2502983021 -179436.6139924839 -181159.8699608251
    308500  187.8819762417 -179455.9546247554 -181175.8389480331
    308600  185.2754168081 -179498.8040014504 -181194.8277033040
    308700  186.2086350989 -179508.6246447613 -181213.1910899941
    308800  187.2588288192 -179495.4188209619 -181209.5988105703
    308900  190.1517973937 -179443.3986964959 -181184.0611161837
    309000  187.0094529088 -179404.1727939673 -181116.0699796177
    309100  191.0710911609 -179402.9156435067 -181151.9933405418
    309200  182.3905065524 -179460.0663011798 -181129.6813393496
    309300  186.7290013976 -179473.6703342587 -181183.0002477992
    309400  184.5865775885 -179478.5321952802 -181168.2502163089
    309500  183.5823727863 -179480.6901342021 -181161.2155965226
    309600  187.1801201163 -179426.3717223086 -181139.8312071250
    309700  192.0922616879 -179397.4505705935 -181155.8761317291
    309800  183.1442502649 -179442.1392381584 -181118.6540972731
    309900  189.1188800838 -179458.7886517426 -181189.9956764846
    310000  185.1882741397 -179485.9492604614 -181181.1752524320
    310100  185.4510990865 -179478.6299338516 -181176.2618431691
    310200  183.8183300794 -179462.8061638445 -181145.4915951920
    310300  189.5324302555 -179441.7369644069 -181176.7296554026
    310400  188.5970156650 -179438.6919506338 -181165.1217931747
    310500  187.1433449211 -179463.5557948940 -181176.6786370850
    310600  183.7398399521 -179514.9398659166 -181196.9067933277
    310700  184.9004532021 -179516.1108297445 -181208.7020893774
    310800  180.2668415898 -179498.3799735060 -181148.5548389139
    310900  187.8339348179 -179443.0325151119 -181162.4770639460
    311000  188.2943132847 -179412.4242631320 -181136.0831476016
    311100  185.5809441771 -179409.0321170910 -181107.8526371541
    311200  186.1920624707 -179408.3148363482 -181112.7295746206
    311300  184.9852299474 -179411.6551680796 -181105.0224797754
    311400  191.4187031112 -179409.9705181106 -181162.2302784599
    311500  186.8372795746 -179432.2672660315 -181142.5883653308
    311600  185.8075024618 -179460.3596943482 -181161.2541442786
    311700  186.9614509440 -179485.7258338062 -181197.1836062231
    311800  183.7917202458 -179488.4383277223 -181170.8801708524
    311900  193.0409630861 -179424.2069459549 -181191.3169838815
    312000  185.3724056027 -179421.1271009672 -181118.0386448094
    312100  185.0469420784 -179415.1488079888 -181109.0810367078
    312200  191.7106698171 -179378.9098441665 -181133.8422874972
    312300  189.5911966678 -179355.9069948026 -181091.4376375128
    312400  184.2757357222 -179364.1298426951 -181051.0023962461
    312500  189.9010408021 -179389.8677654518 -181128.2347423326
    312600  185.7189813380 -179449.9327718137 -181150.0168933876
    312700  183.8608414224 -179464.1054271749 -181147.1800102328
    312800  188.2987572011 -179426.5968703863 -181150.2964347678
    312900  186.8705199492 -179393.7900639776 -181104.4154479149
    313000  188.5857122761 -179383.5825983963 -181109.9089689509
    313100  188.5940209470 -179406.8032460504 -181133.2056747402
    313200  185.4017615909 -179437.0846154480 -181134.2648859922
    313300  187.0495348531 -179437.4621996760 -181149.7262981568
    313400  188.5421655489 -179424.1798078931 -181150.1075487603
    313500  184.1112053277 -179404.2155123271 -181089.5819435146
    313600  185.4179723222 -179370.6600712651 -181067.9887359404
    313700  193.5070543821 -179351.8034361672 -181123.1801053555
    313800  185.3020033486 -179396.7533438317 -181093.0204206757
    313900  189.3205352615 -179399.1256346772 -181132.1786245606
    314000  190.0394498549 -179417.8773846750 -181157.5113673909
    314100  186.1565556875 -179431.3180764425 -181135.4077832197
    314200  189.5056460581 -179415.2671616950 -181150.0146683352
    314300  189.3083441632 -179396.7977857378 -181129.7391774825
    314400  200.1746458171 -179329.4080359437 -181161.8202882807
    314500  192.9567662223 -179352.9028801146 -181119.2421742538
    314600  183.9467067498 -179396.0167691706 -181079.8773692453
    314700  188.3622215924 -179381.6938094952 -181105.9743312087
    314800  186.5816281555 -179374.0588622120 -181082.0397111224
    314900  194.1708767891 -179355.0154613015 -181132.4688057198
    315000  189.4023699604 -179416.5988835793 -181150.4009938337
    315100  189.8078498772 -179436.8406497730 -181174.3545506219
    315200  184.1137316730 -179439.6433490918 -181125.0329066150
    315300  190.3300837041 -179380.9267811015 -181123.2212457378
    315400  190.6403273378 -179345.7089013169 -181090.8433571686
    315500  190.4569122664 -179349.8563819886 -181093.3118438659
    315600  189.1156555878 -179374.2406557341 -181105.4181632211
    315700  186.0711090513 -179393.3203545935 -181096.6278770809
    315800  192.5581674493 -179399.6129776451 -181162.3034716455
    315900  188.3276345958 -179429.5162960994 -181153.4802061061
    316000  188.2890823246 -179438.0663483446 -181161.6773482520
    316100  188.6588848722 -179432.4794184939 -181159.4756159436
    316200  194.6379541457 -179374.9090135969 -181156.6380157414
    316300  187.7520032845 -179378.7467462173 -181097.4412882509
    316400  192.0095192770 -179366.3840094323 -181124.0521409395
    316500  191.1455575390 -179317.1665991265 -181066.9259664253
    316600  192.2935573703 -179281.1260065605 -181041.3942419933
    316700  194.5627094667 -179295.4326788896 -181076.4728861510
    316800  189.4415147424 -179361.0006680939 -181095.1611123310
    316900  188.4911273260 -179366.8062705525 -181092.2668040735
    317000  190.7964227197 -179362.1440797535 -181108.7074432929
    317100  189.4601805399 -179364.8176948162 -181099.1490070267
    317200  190.3799101882 -179349.4962023544 -181092.2467819981
    317300  193.7378599622 -179337.6194738152 -181111.1089529004
    317400  191.6321566660 -179336.4523818675 -181090.6661105001
    317500  188.3900454300 -179357.2935073244 -181081.8287303299
    317600  192.4859964834 -179322.7084718744 -181084.7383079696
    317700  197.2169540556 -179292.1666739178 -181097.5040157422
    317800  190.4406303175 -179342.8674215890 -181086.1738374049
    317900  191.4005856869 -179396.7706138667 -181148.8645260875
    318000  187.1238891953 -179396.2371898755 -181109.1819330364
    318100  187.9746844444 -179357.8562502700 -181078.5892307081
    318200  194.8629032702 -179319.9589981906 -181103.7471998417
    318300  190.3639238244 -179318.3280568505 -181060.9322962379
    318400  192.0392907203 -179336.6710609989 -181094.6117223130
    318500  183.0424360594 -179417.9126296380 -181093.4954746270
    318600  185.3224200361 -179392.6552388606 -181089.1092114444
    318700  191.9186223379 -179349.9181392926 -181106.7541940687
    318800  193.0256065276 -179318.2509679048 -181085.2204308558
    318900  190.4973028954 -179299.8482090239 -181043.6734094525
    319000  195.1685526118 -179269.6474279372 -181056.2335643430
    319100  191.9897697595 -179312.0078214032 -181069.4951644914
    319200  189.0551555983 -179356.1332455623 -181086.7569320523
    319300  190.4677877069 -179354.3282412329 -181097.8832576282
    319400  190.0764270732 -179318.7080920454 -181058.6805667190
    319500  193.9118294453 -179266.1217369566 -181041.2037444619
    319600  194.0718483842 -179269.1649634663 -181045.7117951658
    319700  193.8984237665 -179304.9017924294 -181079.8610834432
    319800  193.6894121899 -179323.6301250571 -181096.6761099569
    319900  194.9890748981 -179324.2928353407 -181109.2360206106
    320000  188.2228423489 -179332.1119863619 -181055.1166210492
    320100  193.8308544655 -179285.7469677754 -181060.0877248360
    320200  196.7281782905 -179245.5550638334 -181046.4181192318
    320300  194.8987533705 -179243.3267734603 -181027.4431493552
    320400  192.5086331066 -179275.1703613212 -181037.4074145967
    320500  195.0260766583 -179311.4313716536 -181096.7132735407
    320600  193.9547974578 -179344.5932314318 -181120.0685710308
    320700  194.3824892857 -179353.8794420494 -181133.2699015798
    320800  185.9442906218 -179357.9796164674 -181060.1262344702
    320900  194.8981783489 -179277.7824020914 -181061.8935141996
    321000  194.9200701764 -179268.6261836693 -181052.9376950476
    321100  190.6431537103 -179291.4889846528 -181036.6493133094
    321200  191.3851466648 -179308.1514742791 -181060.1040566469
    321300  188.5086936174 -179300.3411373915 -181025.9624739327
    321400  195.0014814111 -179238.7034541201 -181023.7602094494
    321500  195.4085718105 -179240.4921705124 -181029.2754589034
    321600  195.3983639475 -179299.9726901268 -181088.6625350491
    321700  198.9148510736 -179325.7180832501 -181146.5980892628
    321800  186.6314473348 -179374.4679503449 -181082.9048473944
    321900  192.6136201882 -179342.8533857927 -181106.0514979164
    322000  193.1812545236 -179294.5089889161 -181062.9032641542
    322100  197.7361976155 -179279.9278376336 -181090.0183701389
    322200  194.6646530128 -179300.4471953819 -181082.4206007629
    322300  192.8031115737 -179343.3099241974 -181108.2426532858
    322400  192.9580531338 -179390.0894176513 -181156.4404922650
    322500  193.3326125181 -179355.3070747329 -181125.0868912949
    322600  195.8699950203 -179326.3806925188 -181119.3878801941
    322700  193.9419663800 -179311.8859837949 -181087.2438668390
    322800  197.8985894653 -179273.6022993268 -181085.1793778130
    322900  192.4437282223 -179269.3176884427 -181030.9605980153
    323000  189.5829825169 -179319.5800515625 -181055.0355013799
    323100  189.6123682244 -179361.5467710079 -181097.2712195797
    323200  193.7755241944 -179338.9910731993 -181112.8253332151
    323300  196.9354569047 -179261.2104740964 -181063.9709719539
    323400  194.4493409435 -179261.9013656811 -181041.9037898109
    323500  190.8594566496 -179303.3907818885 -181050.5311622874
    323600  196.5398907400 -179308.8365734706 -181107.9760318914
    323700  194.7203368084 -179282.4450360498 -181064.9281746629
    323800  197.8033072615 -179202.1213660847 -181012.8262248306
    323900  194.6874418207 -179223.2440534736 -181005.4260691435
    324000  195.9268573623 -179255.6541789364 -181049.1818883377
    324100  194.0346534721 -179289.6405330822 -181065.8468800389
    324200  188.7775326056 -179290.2568964330 -181018.3392032629
    324300  195.7901335163 -179227.2146770458 -181019.4908071091
    324400  195.1703934482 -179218.9687004247 -181005.5716879715
    324500  196.1302535754 -179230.5204553853 -181025.9100674833
    324600  194.4740800280 -179274.6615043653 -181054.8903917480
    324700  190.1898971919 -179302.8438164190 -181043.8550042369
    324800  197.1937840807 -179295.3407571072 -181100.4659994136
    324900  196.3694924886 -179224.1487105105 -181021.7283318079
    325000  198.6227939673 -179198.7716304595 -181016.9781259600
    325100  199.3242414032 -179232.1441151533 -181056.7717079438
    325200  194.5980483116 -179270.0235840526 -181051.3872854915
    325300  190.6195216077 -179287.9121612536 -181032.8561600438
    325400  195.5753157110 -179258.6391974982 -181048.9488708372
    325500  198.4117275897 -179198.9176380548 -181015.1920176525
    325600  197.5051187868 -179203.6853555234 -181011.6605767957
    325700  195.2405356047 -179235.6167472060 -181022.8618207995
    325800  195.8436822821 -179288.1467927284 -181080.9131118174
    325900  191.2631851927 -179297.0697969269 -181047.9059357269
    326000  198.1204630357 -179265.5182448726 -181079.1263690353
    326100  196.1355097933 -179260.0956563278 -181055.5333842001
    326200  195.3474913382 -179260.5566812482 -181048.7808348629
    326300  198.3397300018 -179205.2585953753 -181020.8739041816
    326400  200.6516679322 -179164.4066730058 -181001.1856180610
    326500  195.2035118132 -179198.8467360306 -180985.7528913315
    326600  199.3682983012 -179235.2364219973 -181060.2673146133
    326700  191.6768163063 -179266.1821660150 -181020.8047120172
    326800  198.0885850163 -179248.8068987615 -181062.1232093773
    326900  200.4058759487 -179224.6244344772 -181059.1533830843
    327000  199.4585014057 -179226.7362022382 -181052.5928201763
    327100  194.3464005845 -179268.3371457833 -181047.3972469012
    327200  188.3658448159 -179317.8922768760 -181042.2059658228
    327300  197.8561209994 -179270.7441925996 -181081.9325118757
    327400  196.7196621279 -179251.5154479129 -181052.3005457824
    327500  195.3888551268 -179235.3725780463 -181023.9753785811
    327600  199.7370681287 -179195.7565724187 -181024.1632089882
    327700  203.3454107937 -179177.6695759540 -181039.1072254318
    327800  197.1160465888 -179238.1192927821 -181042.5329208276
    327900  191.0079173390 -179243.8411510561 -180992.3405506510
    328000  201.0732343990 -179206.0123108803 -181046.6503038973
    328100  197.4747835894 -179197.8588372941 -181005.5563681168
    328200  196.0225575522 -179224.4904198977 -181018.8941753124
    328300  194.4704385442 -179272.2785087472 -181052.4740617408
    328400  192.2642275251 -179280.7966229084 -181040.7963709531
    328500  198.6416584439 -179194.8203172451 -181013.1994994400
    328600  199.7571087264 -179204.2325369132 -181032.8226264695
    328700  192.2912957791 -179246.9134079726 -181007.1609406464
    328800  196.8744458621 -179238.7696131119 -181040.9716117571
    328900  196.7306401288 -179183.8064213898 -180984.6920126221
    329000  201.8004425678 -179143.7373545438 -180991.0322603440
    329100  198.8820325888 -179160.3969651024 -180980.9765484850
    329200  200.4423350609 -179198.1039220820 -181032.9666198696
    329300  202.9126011020 -179235.4684438807 -181092.9441241555
    329400  198.4260333408 -179254.8715684801 -181071.2769038913
    329500  201.1462662008 -179233.4064510776 -181074.7129821503
    329600  199.2021543248 -179199.2871386157 -181022.7971380295
    329700  200.2026715975 -179148.9234443487 -180981.5922465760
    329800  202.0808032128 -179089.0927554051 -180938.9541015198
    329900  200.1262155587 -179111.8110602324 -180943.7799787065
    330000  201.0514799272 -179196.2748648926 -181036.7137160033
    330100  199.2225896169 -179226.0898814611 -181049.7869469222
    330200  194.5343716557 -179238.2093618058 -181018.9901628284
    330300  202.0811398419 -179197.0094597009 -181046.8738873414
    330400  199.2387235241 -179156.1792480950 -180980.0240044344
    330500  205.5749469819 -179101.8774517908 -180983.7244263935
    330600  204.6274351976 -179134.3852615782 -181007.5586491960
    330700  198.8315155561 -179218.0378665712 -181038.1550136175
    330800  195.7201980516 -179232.4139864382 -181024.0499225263
    330900  198.6330861499 -179203.1908987541 -181021.4916095902
    331000  195.5076516486 -179175.8458500463 -180965.5361219794
    331100  201.1330987427 -179134.7376437451 -180975.9236390155
    331200  202.8644670811 -179104.8138329183 -180961.8488911087
    331300  201.9615489399 -179126.9484288966 -180975.7181133282
    331400  194.1874427195 -179205.2400956154 -180982.8450856815
    331500  197.3897703803 -179206.3368033060 -181013.2561174596
    331600  196.2971618547 -179208.0768208090 -181004.9943225895
    331700  202.0296725903 -179177.8102244578 -181027.2035173942
    331800  201.8612205819 -179162.9367031675 -181010.7879750209
    331900  194.3203489192 -179218.8374329554 -180997.6590553662
    332000  198.3726327798 -179210.5754187937 -181026.4919218569
    332100  197.5056759771 -179176.0386454177 -180984.0189672477
    332200  208.4739212098 -179168.1454131816 -181076.5297940216
    332300  196.1579414399 -179200.4712678147 -180996.1143364985
    332400  200.9394551086 -179181.2923187654 -181020.7056871060
    332500  198.7617614871 -179147.0538408695 -180966.5324544485
    332600  203.3108456571 -179092.9762335781 -180954.0974714566
    332700  206.5684735580 -179104.3988413235 -180995.3406254296
    332800  200.7416260417 -179138.2308832389 -180975.8333109158
    332900  198.9950259224 -179179.1853173201 -181000.7992493234
    333000  196.2603293903 -179203.7317613117 -181000.3120962208
    333100  196.2756579221 -179181.8941715579 -180978.6148248842
    333200  201.6242413553 -179111.2793060873 -180956.9612540658
    333300  201.3031502611 -179111.0611776982 -180953.8038360741
    333400  199.6821800034 -179116.8384099137 -180944.7425968699
    333500  198.1556841404 -179139.1019194858 -180953.0324600239
    333600  201.9360614088 -179189.2661654628 -181037.8025353100
    333700  194.0989021029 -179219.9640410338 -180996.7585243050
    333800  203.2498769972 -179154.9869291898 -181015.5500558308
    333900  200.5598274110 -179138.0060403392 -180973.9442710490
    334000  201.4720501432 -179127.0831687343 -180971.3719480592
    334100  204.3774964633 -179092.0301553393 -180962.9155868710
    334200  204.2947423050 -179073.9142888494 -180944.0421832171
    334300  201.0661287500 -179104.5543714337 -180945.1273188596
    334400  198.8879935148 -179161.7295918684 -180982.3637419709
    334500  201.9764031260 -179168.6495646485 -181017.5552253039
    334600  200.8073364107 -179184.1495064429 -181022.3534512839
    334700  195.5615293191 -179242.6504283231 -181032.8339000976
    334800  196.6004358327 -179249.1500623101 -181048.8437546058
    334900  201.6200228236 -179174.2892488354 -181019.9325800891
    335000  203.0064209630 -179137.6128669308 -180995.9473805616
    335100  200.8225951397 -179148.6901975564 -180987.0338218353
    335200  197.8099244194 -179193.1465722473 -181003.9120049042
    335300  199.9987567105 -179195.5442508501 -181026.3464024038
    335400  204.9819326108 -179124.1276704048 -181000.5461513292
    335500  205.3022551110 -179103.7873762572 -180983.1381110227
    335600  202.4323150199 -179118.2719374582 -180971.3510464391
    335700  201.5223472965 -179116.4242443675 -180961.1734472375
    335800  204.8265165087 -179104.3206818387 -180979.3164732485
    335900  203.3433911676 -179140.7636617235 -181002.1828234073
    336000  198.0898709146 -179201.4250179341 -181014.7530997501
    336100  192.8698803582 -179201.3414880311 -180966.8854230906
    336200  203.7102274273 -179144.1453111678 -181008.9225167947
    336300  203.1609914584 -179144.6719888600 -181004.4214512643
    336400  201.1538629344 -179155.8319363896 -180997.2080084755
    336500  198.7281688379 -179146.1053582754 -180965.2764624711
    336600  205.1639624683 -179095.2890987518 -180973.3738933089
    336700  204.1624446380 -179077.5606506894 -180946.4774832616
    336800  201.3699713343 -179123.5613812530 -180966.9157242539
    336900  198.9521504000 -179172.0409477035 -180993.2623942737
    337000  196.0655362428 -179170.5175844223 -180965.3147696795
    337100  200.5308224279 -179121.7080719748 -180957.3807891073
    337200  202.6783239774 -179123.1738285523 -180978.5049201768
    337300  200.0157617491 -179140.9889246810 -180971.9467415084
    337400  200.9930244970 -179147.2207889588 -180987.1245351059
    337500  204.0972610513 -179132.6059959187 -181000.9261335275
    337600  201.0911756625 -179134.9715997167 -180975.7738282743
    337700  200.7137985865 -179145.4696604961 -180982.8173537653
    337800  201.4737780219 -179134.7026619013 -180979.0072583450
    337900  203.9647707370 -179084.8116466237 -180951.9189589306
    338000  200.9002783031 -179051.2371012830 -180890.2918424955
    338100  204.2266648806 -179059.4483188913 -180928.9530279094
    338200  204.1059616080 -179102.2213208429 -180970.6211039368
    338300  200.5078024550 -179184.0126515542 -181019.4746422973
    338400  201.0089775003 -179162.6129116087 -181002.6626926273
    338500  200.4381519577 -179127.5820491871 -180962.4064545648
    338600  199.4353327848 -179092.5002818483 -180918.1448126631
    338700  206.8698500266 -179060.8364180818 -180954.5370227736
    338800  203.2844245549 -179086.7457427813 -180947.6251201024
    338900  200.2217426114 -179099.9538876078 -180932.7972671861
    339000  202.9222454215 -179087.3155741555 -180944.8795391833
    339100  198.7846170065 -179099.0300679666 -180918.7179025166
    339200  203.9089259126 -179078.8089413186 -180945.4050463243
    339300  208.2097699040 -179024.5647029172 -180930.5310248309
    339400  205.4076948164 -179013.0324780530 -180893.3484150165
    339500  202.7052176014 -179081.3392993241 -180936.9165770024
    339600  204.5030259607 -179122.4703618833 -180994.5048989284
    339700  198.6939506657 -179118.2973808104 -180937.1552495422
    339800  208.2759861104 -179054.4807803695 -180961.0532499171
    339900  208.9349930930 -179048.1234304675 -180960.7284945241
    340000  201.1776554483 -179083.0929044911 -180924.6867748591
    340100  200.5393739967 -179085.5476939719 -180921.2986927441
    340200  208.3434330634 -179024.2988657977 -180931.4887493159
    340300  208.8432411805 -178988.9948256545 -180900.7599864955
    340400  203.3247842214 -179025.2362110202 -180886.4850434598
    340500  205.3945350321 -179078.0385964773 -180958.2340678843
    340600  205.8103234344 -179093.0384965023 -180977.0401230776
    340700  205.0025639273 -179062.4261396049 -180939.0334809968
    340800  208.5916658605 -179010.2892804961 -180919.7515038357
    340900  205.6214445178 -179034.4856477753 -180916.7582639680
    341000  199.0200402474 -179086.1769178530 -180908.0198326804
    341100  203.0015559710 -179077.3429269078 -180935.6329060725
    341200  203.8489874226 -179041.7350392655 -180907.7824632784
    341300  210.1533347564 -178996.1204850487 -180919.8783311298
    341400  208.5474663948 -179020.5450392948 -180929.6026577345
    341500  205.8362420061 -179052.1243513617 -180936.3632382965
    341600  199.9990537773 -179069.6940955981 -180900.4989665213
    341700  208.5492879753 -179019.0292830290 -180928.1035763398
    341800  204.5992462775 -179000.1778711063 -180873.0932154419
    341900  208.7071494355 -179000.0962082571 -180910.6155760563
    342000  205.1435638044 -179086.1180658853 -180964.0161296929
    342100  199.7968796526 -179099.2624734449 -180928.2166287506
    342200  207.7660977681 -179061.1099267442 -180963.0148439055
    342300  205.4211995402 -179064.7604220051 -180945.1999821234
    342400  207.7037594921 -179054.2181748074 -180955.5524431719
    342500  212.5519830528 -179011.8398482176 -180957.5550831045
    342600  209.2078808487 -179040.2733317952 -180955.3764288317
    342700  202.3020662622 -179086.8986237968 -180938.7854268367
    342800  204.0007461842 -179077.8147232965 -180945.2513572812
    342900  207.7256158729 -179064.2449286371 -180965.7792717898
    343000  201.3006939201 -179081.8377077934 -180924.5578806579
    343100  212.8288655862 -179037.9788933864 -180986.2287297187
    343200  207.6692339033 -179020.0630587071 -180921.0812774955
    343300  206.3911457783 -179054.4332466471 -180943.7517602597
    343400  204.8390373940 -179106.2070724276 -180981.3174808685
    343500  198.5274462365 -179106.8883224432 -180924.2219983643
    343600  208.1591188028 -179059.2907530956 -180964.7934114014
    343700  202.8713713378 -179062.5833944100 -180919.6816546334
    343800  208.5436701786 -179040.8501218271 -180949.8729894471
    343900  208.9736669626 -179032.9780295067 -180945.9371167822
    344000  206.9350818159 -179019.5827451476 -180913.8804860525
    344100  209.2860063293 -179006.6262063405 -180922.4444693126
    344200  204.3595192865 -179036.6100948587 -180907.3309620982
    344300  204.4695083564 -179063.2582750492 -180934.9859896766
    344400  205.1368517811 -179047.9071462224 -180925.7437677140
    344500  208.4170946975 -178973.4246530587 -180881.2888401601
    344600  212.0262809724 -178945.2902922884 -180886.1932147606
    344700  207.4315462754 -178997.9098386817 -180896.7522488413
    344800  207.8114995110 -179027.7632072869 -180930.0837350741
    344900  207.8673943396 -179032.8033545220 -180935.6355473528
    345000  204.8954543427 -179045.0030497334 -180920.6299027404
    345100  208.4416094644 -179013.9177781170 -180922.0063750530
    345200  212.5332563932 -178983.3374795799 -180928.8812893581
    345300  208.3438762543 -179039.5236194626 -180946.7175599811
    345400  201.0313147318 -179073.2317010863 -180913.4859586338
    345500  204.9221259189 -179045.2086571899 -180921.0796636103
    345600  211.0712685094 -178999.4477258028 -180931.6083995695
    345700  209.3640475680 -178994.4951523821 -180911.0278101345
    345800  207.4614149207 -179024.4495639938 -180923.5653937533
    345900  205.2240276759 -179030.8895625377 -180909.5241980692
    346000  208.8395342234 -179001.4100125843 -180913.1412396891
    346100  215.7283783019 -178907.7913602742 -180882.5835321978
    346200  214.2606497586 -178948.2306032542 -180909.5870887808
    346300  201.0082789171 -179002.4397810040 -180842.4831671448
    346400  208.2640379215 -179013.0522935985 -180919.5153886162
    346500  204.7760859945 -179064.6004832881 -180939.1346303589
    346600  204.9083986440 -179058.0543345067 -180933.7996805239
    346700  210.7349391399 -179006.0695914566 -180935.1514834178
    346800  209.4326617150 -178985.4064450502 -180902.5672013469
    346900  211.2583929663 -178983.1996578086 -180917.0732815146
    347000  207.1674457381 -179010.3548680742 -180906.7796840459
    347100  209.9502809386 -179033.8562086480 -180955.7552863409
    347200  200.7073202078 -179110.4065095005 -180947.6948992522
    347300  211.6577766196 -179073.9237271897 -181011.4533358817
    347400  206.3089671592 -179042.0859063119 -180930.6521512847
    347500  208.6879128476 -179027.2840154997 -180937.6272902715
    347600  208.3894177001 -179014.5629835213 -180922.1738135154
    347700  207.8154125873 -178935.7404377550 -180838.0967861081
    347800  210.6171746768 -178901.7340184420 -180829.7378865388
    347900  210.0979661681 -178931.6386312544 -180854.8896295312
    348000  215.0389107654 -178976.4583763494 -180944.9391157924
    348100  209.3320278040 -179019.7364725673 -180935.9760192329
    348200  208.6304649366 -179022.7953211444 -180932.6127138514
    348300  206.9383244298 -178997.6162941494 -180891.9437181616
    348400  214.5493544098 -178943.8606264743 -180907.8599339126
    348500  212.4585734082 -178909.6468673230 -180854.5070240027
    348600  211.3552892812 -178864.4619505755 -180799.2225697046
    348700  216.1057546886 -178838.0249086179 -180816.2716095198
    348800  212.6393224909 -178921.8043814736 -180868.3191274868
    348900  209.8067015140 -178937.5437635171 -180858.1285054421
    349000  214.0216021896 -178930.1238188857 -180889.2920467903
    349100  204.8011574537 -178972.7448017279 -180847.5084546322
    349200  204.5845876281 -178983.6765973142 -180856.4577553815
    349300  213.4864828626 -178933.0227125229 -180887.2924219001
    349400  210.0573471749 -178877.1569703265 -180800.0361395917
    349500  220.7580360741 -178833.0317921553 -180853.8657916497
    349600  211.8567975131 -178870.1401637798 -180809.4916231977
    349700  207.6095517277 -178923.5268018767 -180823.9986859912
    349800  210.7250073403 -178967.2570946963 -180896.2480702919
    349900  210.3889026389 -178984.4493263263 -180910.3635767432
    350000  208.0806167350 -178964.7116589637 -180869.4957040289
    350100  212.7004337372 -178882.0332444532 -180829.1074069502
    350200  213.8106070536 -178873.0375187166 -180830.2742828698
    350300  213.9443406707 -178911.5195851989 -180869.9805559317
    350400  210.8324198005 -178943.6403838746 -180873.6146203987
    350500  209.8662469566 -178965.0892448850 -180886.2190698212
    350600  207.8913434354 -178963.1975173664 -180866.2489418406
    350700  209.8146025730 -178940.7356617262 -180861.3927304806
    350800  211.6303728352 -178926.4800977272 -180863.7588503228
    350900  208.7960531417 -178933.7524396023 -180845.0856379438
    351000  212.0061009101 -178924.6046579350 -180865.3228507517
    351100  210.6284328863 -178905.3074751438 -180833.4144016530
    351200  217.5074106117 -178833.1113947702 -180824.1889488333
    351300  213.1578161352 -178855.3086623576 -180806.5697342738
    351400  210.6804829774 -178898.1317943715 -180826.7151909364
    351500  212.6474479924 -178902.4060915645 -180848.9952189679
    351600  213.3679705604 -178915.4154110703 -180868.6002508143
    351700  210.4326945062 -178949.5422846069 -180875.8574087397
    351800  206.4038073917 -178995.2053247344 -180884.6397436120
    351900  211.1769714535 -178953.6506998232 -180886.7789854922
    352000  212.5684273396 -178904.9638378940 -180850.8296048951
    352100  210.4388950025 -178894.7826534008 -180821.1545372966
    352200  213.2608816026 -178878.6696129424 -180830.8741531214
    352300  209.6768410976 -178862.3035512750 -180781.6995421618
    352400  219.0016551260 -178826.6833917984 -180831.4393612513
    352500  215.6627026589 -178838.2568247387 -180812.4477973823
    352600  213.8934601182 -178898.5523641796 -180856.5475708927
    352700  210.8271742507 -178930.4169842382 -180860.3432026445
    352800  204.7965485847 -178917.3921870562 -180792.1136500624
    352900  212.8768925770 -178854.0004865758 -180802.6899652324
    353000  214.8863089276 -178856.1107608992 -180823.1945727929
    353100  215.6015031590 -178890.9450864911 -180864.5758347719
    353200  212.1265855658 -178924.2547863101 -180866.0759038170
    353300  216.0849117592 -178903.3641605739 -180881.4200638896
    353400  213.3900815576 -178895.9771155977 -180849.3643609063
    353500  212.0888203273 -178895.6871856239 -180837.1625975821
    353600  212.8767395168 -178887.4366025999 -180836.1246801323
    353700  215.3050964063 -178878.9042222560 -180849.8216430667
    353800  209.1679564001 -178915.2644019037 -180830.0020278366
    353900  210.0591155190 -178950.5337414130 -180873.4290982198
    354000  210.6870043324 -178938.3658773598 -180867.0089708492
    354100  212.4655014997 -178857.4963831820 -180802.4199600801
    354200  214.8407126651 -178830.5303944919 -180797.1968151137
    354300  212.4761371288 -178831.3702047041 -180776.3911408705
    354400  213.9877435141 -178844.9314741979 -180803.7897574963
    354500  213.9845403410 -178898.2289033003 -180857.0578645351
    354600  210.0030938938 -178941.6100275852 -180863.9925586443
    354700  213.4718235086 -178920.4156165614 -180874.5511332203
    354800  213.0594097817 -178874.1108923616 -180824.4711458592
    354900  219.4036512491 -178817.7296814534 -180826.1655506174
    355000  217.4024096262 -178772.1735583057 -180762.2899262430
    355100  218.9501647891 -178765.0051472559 -180769.2897706805
    355200  214.0192563223 -178832.1483447582 -180791.2950984349
    355300  212.3952365365 -178870.4747260131 -180814.7550926834
    355400  212.6239831592 -178895.7603945904 -180842.1347233230
    355500  210.9765695330 -178897.4343437190 -180828.7281366477
    355600  214.1166302257 -178834.8124943845 -180794.8506153618
    355700  221.4559460102 -178790.9395197332 -180818.1622340058
    355800  213.4320522143 -178832.3251286218 -180786.0965761617
    355900  210.7496071000 -178865.1328161981 -180794.3489796584
    356000  218.4064236517 -178874.6881637419 -180873.9953440037
    356100  212.5078346266 -178908.5557831917 -180853.8668803984
    356200  212.2508349586 -178982.3032024613 -180925.2617073171
    356300  215.2833001818 -178993.2886532563 -180964.0065499530
    356400  210.1991786686 -178951.4910161860 -180875.6685205408
    356500  213.1081056232 -178889.7252395557 -180840.5312580818
    356600  214.5275601695 -178873.0578242781 -180836.8576257656
    356700  212.0573282745 -178861.5096923853 -180802.6968239614
    356800  225.4479881946 -178800.7454960473 -180864.5116345920
    356900  216.0517957744 -178822.0084737325 -180799.7612310832
    357000  208.1468365987 -178843.6708671435 -180749.0610933217
    357100  220.4045813004 -178833.7276410868 -180851.3260916667
    357200  213.0406792880 -178881.2504819559 -180831.4392752473
    357300  209.4718708091 -178896.2256073269 -180813.7452863240
    357400  220.2012141888 -178867.6732906426 -180883.4101049230
    357500  212.4797009433 -178880.5920249408 -180825.6455845070
    357600  219.5630077787 -178852.5022327726 -180862.3968623911
    357700  211.9185712124 -178836.5590314255 -180776.4759714666
    357800  214.4020944397 -178769.2425868821 -180731.8938665902
    357900  219.0629888109 -178733.1461127709 -180738.4635349253
    358000  216.5230452355 -178792.6295948101 -180774.6962016142
    358100  211.4978704235 -178826.8899270883 -180762.9557436417
    358200  218.5800905293 -178809.7350889474 -180810.6320275577
    358300  219.2642672307 -178809.3097546566 -180816.4696930854
    358400  215.3395237872 -178867.3639214949 -180838.5964928798
    358500  215.9528484350 -178918.0751556355 -180894.9221423462
    358600  214.8837041126 -178944.1657149867 -180911.2256822278
    358700  207.3955103431 -178919.5622693208 -180818.0748041184
    358800  213.8369674430 -178875.2209301952 -180832.6989991369
    358900  217.1527776627 -178837.2061739008 -180825.0373939525
    359000  217.2296722111 -178806.4021856740 -180794.9373036250
    359100  218.0354365747 -178804.8857415176 -180800.7968809742
    359200  212.5864429837 -178834.4677229656 -180780.4984063918
    359300  213.1853528348 -178858.0832692846 -180809.5964140122
    359400  212.8984405952 -178857.2487347406 -180806.1354654135
    359500  214.3713355828 -178825.2164489839 -180787.5861600347
    359600  216.4774964743 -178785.3881847087 -180767.0378350708
    359700  217.8159033384 -178785.2619643740 -180779.1634817312
    359800  212.3517644159 -178846.9591198435 -180790.8415397810
    359900  218.5471388279 -178886.0494528553 -180886.6447493608
    360000  208.3390429501 -178920.1859444459 -180827.3356405706
    360100  216.9001467091 -178884.4639208659 -180869.9825400745
    360200  216.7549811041 -178855.8504171945 -180840.0401806325
    360300  219.7655549701 -178837.9735228168 -180849.7222831303
    360400  214.1754996132 -178825.7192650191 -180786.2962803529
    360500  219.6570429931 -178784.1600652681 -180794.9154996026
    360600  221.0663256715 -178768.2285408330 -180791.8846441623
    360700  213.5429940004 -178844.4481631788 -180799.2351793355
    360800  214.0380658693 -178867.4760041759 -180826.7949417185
    360900  214.7756754916 -178842.4064476610 -180808.4775135954
    361000  219.5380530088 -178790.9679898925 -180800.6341818591
    361100  215.9352052078 -178790.3855945091 -180767.0710739238
    361200  215.0876303506 -178810.9572621064 -180779.8839839288
    361300  213.9380314314 -178827.3369240121 -180785.7401395414
    361400  216.8251571141 -178827.5828963443 -180812.4150557267
    361500  218.9829422946 -178817.2616563888 -180821.8463273165
    361600  221.2238330844 -178780.4392723583 -180805.5372092028
    361700  217.2506426362 -178773.7489223123 -180762.4760049540
    361800  216.6798725485 -178823.7697659099 -180807.2719805486
    361900  212.5114044098 -178892.9022894621 -180838.2460647052
    362000  216.1464652610 -178892.2398741145 -180870.8592423506
    362100  219.0828241520 -178866.9932830304 -180872.4922792393
    362200  214.2566607870 -178828.3282106185 -180789.6481808288
    362300  219.5619030288 -178746.7923210794 -180756.6768377430
    362400  220.5886617503 -178753.6167854124 -180772.9003208868
    362500  218.2740977721 -178802.5870930635 -180800.6829532700
    362600  219.9419133654 -178839.5040390810 -180852.8671960788
    362700  217.3639799092 -178846.8622211237 -180836.6268008314
    362800  219.3362640514 -178800.0200298674 -180807.8390320643
    362900  217.9106063160 -178727.0804923733 -180721.8489271952
    363000  221.8089977105 -178719.8225191034 -180750.2770925296
    363100  217.4094717482 -178770.6863190542 -180760.8673341336
    363200  215.1598131084 -178825.6471838270 -180795.2346714980
    363300  217.1101705427 -178803.4169472360 -180790.8581388288
    363400  220.2648251160 -178767.9965034757 -180784.3156164876
    363500  219.7442138681 -178765.0334613399 -180776.5868637624
    363600  217.0413495180 -178817.7380483593 -180804.5492476350
    363700  217.3162297526 -178861.5655547609 -180850.8930263038
    363800  213.8023009568 -178836.0603157185 -180793.2210453001
    363900  214.1561634503 -178777.0926291564 -180737.4926399465
    364000  219.5126858326 -178749.6206967562 -180759.0546758756
    364100  219.8828615766 -178756.5887991665 -180769.4113920936
    364200  215.3582333097 -178795.7322158033 -180767.1360554228
    364300  218.1295158799 -178818.5340138484 -180815.3063616306
    364400  221.5136402046 -178815.3723935709 -180843.1232444030
    364500  216.6141486004 -178753.7532069794 -180736.6537801500
    364600  223.9053679092 -178701.8356628850 -180751.4805509581
    364700  218.1277500940 -178737.4799207590 -180734.2361044176
    364800  218.2247988851 -178765.1137526031 -180762.7583274623
    364900  214.4626069965 -178809.0023696086 -180772.2075853556
    365000  216.8753287566 -178859.0870933530 -180844.3785273455
    365100  210.8586408953 -178907.8192027622 -180838.0334689617
    365200  219.9238352588 -178859.8519733884 -180873.0496421751
    365300  219.2470691692 -178800.7925790254 -180807.7950852357
    365400  216.2966583726 -178767.2482865893 -180747.2425327317
    365500  224.8995328527 -178735.7991327890 -180794.5446740235
    365600  217.1869028583 -178765.5486990130 -180753.6923034146
    365700  213.2503838495 -178808.3634399216 -180760.4718829579
    365800  211.5000911910 -178877.5755677568 -180813.6617133661
    365900  219.8965755296 -178845.3998564588 -180858.3479878399
    366000  213.4029943074 -178796.3353207980 -180749.8407702926
    366100  220.7123957595 -178758.5385284082 -180778.9547333748
    366200  220.3020981321 -178738.2040138178 -180754.8643265409
    366300  217.1747416007 -178745.6593399894 -180733.6916194163
    366400  217.3032474203 -178777.0871696475 -180766.2958000422
    366500  221.3171717877 -178774.0698420504 -180800.0222077002
    366600  218.0974203632 -178745.1754083998 -180741.6539516502
    366700  221.3160682507 -178696.6937228145 -180722.6359866118
    366800  219.6759601339 -178678.5429598658 -180689.4715629865
    366900  224.5637241970 -178656.2529568395 -180711.9244829179
    367000  222.6725891968 -178718.3709813333 -180756.7309296586
    367100  218.6049544733 -178767.9626163586 -180769.0871611944
    367200  219.4856942117 -178751.4728559872 -180760.6597519819
    367300  223.5270906867 -178696.1458308620 -180742.3279436446
    367400  219.9541376916 -178664.7699292612 -180678.2449885675
    367500  218.7789424629 -178669.3324045777 -180672.0496472427
    367600  217.5548178565 -178689.4409656263 -180680.9524888156
    367700  228.2257304125 -178711.9729085567 -180801.1666873155
    367800  220.2917372863 -178731.2183015028 -180747.7837703427
    367900  222.9402729488 -178718.6706465283 -180759.4809900319
    368000  217.5363588039 -178718.5073818718 -180709.8499296452
    368100  220.2256403577 -178706.0599014058 -180722.0203144889
    368200  222.6885474479 -178670.5976238466 -180709.1036550825
    368300  221.5801362651 -178659.1893455200 -180687.5489057890
    368400  221.8210680346 -178701.7789236152 -180732.3439896050
    368500  213.2458533033 -178761.5027280389 -180713.5696981484
    368600  216.5585918046 -178732.6448896194 -180715.0368921222
    368700  220.6125817886 -178688.7795370797 -180708.2820382029
    368800  220.4953155811 -178676.8237393947 -180695.2527777197
    368900  223.9363341141 -178691.6708654250 -180741.5992202331
    369000  222.0466148956 -178738.1994528758 -180770.8291900923
    369100  214.0059552569 -178765.6835473649 -180724.7085421889
    369200  225.6146220727 -178665.6929212170 -180730.9844375571
    369300  223.6929758786 -178669.6292989510 -180717.3299360049
    369400  218.1800264855 -178709.8076701630 -180707.0423954461
    369500  222.1471560365 -178718.6073922440 -180752.1574898671
    369600  220.2085983796 -178674.0682678381 -180689.8726775006
    369700  222.3814579418 -178614.3422930123 -180650.0372061307
    369800  223.6760068487 -178604.0157839796 -180651.5610853853
    369900  219.4953204536 -178651.1549931945 -180660.4300084591
    370000  222.5793344444 -178684.9724903442 -180722.4787783565
    370100  219.0943814493 -178697.9956065282 -180703.6003990184
    370200  220.8912701299 -178673.0887471572 -180695.1423802134
    370300  229.2687543608 -178631.8387294660 -180730.5804200228
    370400  226.0672104501 -178663.1666775972 -180732.6012185671
    370500  222.2849255739 -178734.1870018538 -180768.9982511448
    370600  221.1628794832 -178725.7359790053 -180750.2759424605
    370700  221.7658382950 -178678.4534152033 -180708.5129044195
    370800  226.1108884635 -178640.0944476439 -180709.9288201044
    370900  221.3865266956 -178627.6268423648 -180654.2140875351
    371000  225.3478559254 -178632.6276665206 -180695.4771874979
    371100  212.5429688169 -178704.6271145646 -180650.2598325268
    371200  223.6083997286 -178692.5703881608 -180739.4968094145
    371300  220.1458736061 -178684.5653549425 -180699.7955777842
    371400  228.4543319669 -178623.0727164394 -180714.3591292956
    371500  224.7893594869 -178602.5053427090 -180660.2423494979
    371600  223.4004053064 -178639.5229595011 -180684.5453857403
    371700  223.5311074302 -178671.5561256870 -180717.7750080110
    371800  222.0092367259 -178677.5856063373 -180709.8731812594
    371900  221.6848655753 -178661.1016164414 -180690.4198759026
    372000  224.9923955146 -178627.5214571714 -180687.1170694964
    372100  224.3608236881 -178629.7144753662 -180683.5286364567
    372200  223.1845601448 -178712.2167218340 -180755.2632868587
    372300  221.7087583018 -178724.8599235151 -180754.3968986119
    372400  226.7281190885 -178673.3633045100 -180748.8478478752
    372500  218.6005131692 -178643.1042638973 -180644.1881527346
    372600  227.2780455245 -178628.5605264037 -180709.0791335742
    372700  224.5560868952 -178640.7644437547 -180696.3660574555
    372800  226.5140171752 -178642.7000209778 -180716.2246609423
    372900  224.9019145614 -178686.4015648414 -180745.1689083988
    373000  215.3928667502 -178736.8829141847 -180708.6037906620
    373100  222.7253674212 -178677.8894102354 -180716.7324939983
    373200  218.9994922412 -178659.3616020340 -180664.0977722928
    373300  231.2279313094 -178613.0955481897 -180729.7716770986
    373400  223.1963541397 -178608.9178072532 -180652.0723353054
    373500  224.8450781977 -178595.6017706463 -180653.8488302839
    373600  227.3019258821 -178602.0346706886 -180682.7718802683
    373700  226.5501719009 -178617.4608585680 -180691.3164613375
    373800  226.2289717296 -178619.8280212447 -180690.7433359126
    373900  221.2722425424 -178639.4113796942 -180664.9524599925
    374000  225.8308184337 -178653.4925896359 -180720.7631820931
    374100  218.6463097891 -178747.3025760228 -180748.8056902176
    374200  222.3607428417 -178721.5093294678 -180757.0146151583
    374300  223.8629544267 -178664.0914102545 -180713.3480424390
    374400  230.5669788955 -178627.3767626646 -180738.0024884548
    374500  223.3062925689 -178642.1359386183 -180686.2968504902
    374600  220.7574091866 -178651.5448687893 -180672.3731297138
    374700  224.7019261427 -178608.4939198724 -180665.4305559127
    374800  233.1068234373 -178562.2319032197 -180696.1075377996
    374900  226.2443281665 -178602.2486445116 -180673.3045330425
    375000  220.0004926868 -178665.3779224027 -180679.2773184721
    375100  223.4536243900 -178652.6325016901 -180698.1420990216
    375200  223.7637082540 -178628.1901018225 -180676.5382278269
    375300  227.2203425390 -178611.9698649535 -180691.9602550907
    375400  232.2365434880 -178627.0091511629 -180752.9181842005
    375500  219.4686514639 -178692.3035281638 -180701.3344136926
    375600  221.1438382545 -178672.2437200619 -180696.6093788209
    375700  227.5583784101 -178606.3566979824 -180689.4414913564
    375800  224.0620020190 -178600.0185970370 -180651.0973243493
    375900  229.2756066941 -178589.5092088783 -180688.3136261578
    376000  225.4180443904 -178619.4084205070 -180682.9004514416
    376100  224.9533172230 -178688.6731809619 -180747.9110679615
    376200  222.6619705892 -178694.9384736090 -180733.2012184817
    376300  226.5470437546 -178645.4852387384 -180719.3122062452
    376400  226.0937122515 -178628.2580465685 -180697.9351868215
    376500  222.8864809322 -178641.4475534431 -180681.7654811875
    376600  225.7223420406 -178619.0361048921 -180685.3136971070
    376700  232.4712798479 -178541.4376125161 -180669.4954380754
    376800  224.5458993623 -178568.8020772009 -180624.3104335363
    376900  227.9538755839 -178603.2980602528 -180690.0032615163
    377000  219.3314923021 -178623.8244962545 -180631.5998175353
    377100  229.0882974640 -178612.1646926567 -180709.2544685700
    377200  226.0511659172 -178634.6191805849 -180703.9068488156
    377300  223.8799370630 -178656.6662467275 -180706.0783391136
    377400  228.6380285770 -178635.4270912172 -180728.3950752715
    377500  227.5422187286 -178589.2151973876 -180672.1520639439
    377600  228.9234532072 -178574.0586582113 -180669.6394386436
    377700  224.7776561731 -178628.0865479208 -180685.7164217837
    377800  219.5086359225 -178691.8358493883 -180701.2327553567
    377900  222.3443305646 -178650.6237123507 -180685.9787589457
    378000  221.6774842079 -178618.7889889499 -180648.0396788744
    378100  232.9435122715 -178575.4453860048 -180707.8260591227
    378200  225.3708313957 -178589.0804987319 -180652.1403387183
    378300  227.8386065375 -178572.5998263569 -180658.2498469704
    378400  227.8142326166 -178497.7257453144 -180583.1526454061
    378500  231.9633320397 -178487.2695690346 -180610.6776059882
    378600  230.5570881997 -178539.8628160092 -180650.3980017004
    378700  224.2879788912 -178603.9015303995 -180657.0488652905
    378800  226.5741165449 -178588.9267212652 -180663.0015149262
    378900  232.2083136807 -178531.7125986871 -180657.3632141587
    379000  231.1873400933 -178534.3536374737 -180650.6581916441
    379100  225.2475988175 -178595.7321455945 -180657.6639062221
    379200  223.1767228410 -178594.3085178114 -180637.2833396273
    379300  224.6805936989 -178578.9973597006 -180635.7387171069
    379400  230.6941627691 -178565.0477479506 -180676.8377235252
    379500  228.3239690884 -178575.7972714705 -180665.8903337159
    379600  228.2074185468 -178578.2968802076 -180667.3230309093
    379700  228.9413168712 -178541.3310113623 -180637.0753169839
    379800  229.3720770874 -178462.5831902292 -180562.2707040165
    379900  227.4075854252 -178452.0567479522 -180533.7611721387
    380000  227.2257290756 -178494.8931888320 -180574.9328876896
    380100  223.5068275476 -178540.5966148385 -180586.5932374743
    380200  229.1798082150 -178543.3911899232 -180641.3186614426
    380300  225.2269613605 -178549.5913390262 -180611.3341829758
    380400  228.3826057946 -178555.7702760560 -180646.4001026775
    380500  229.4455325834 -178572.9292601031 -180673.2891904707
    380600  230.9500617565 -178557.7300842858 -180671.8625765056
    380700  226.1945060764 -178549.2471916143 -180619.8470053607
    380800  233.6294046399 -178488.5533279417 -180627.2127062099
    380900  229.7995278521 -178471.9989122374 -180575.5993392474
    381000  227.4783883885 -178496.6067535360 -180578.9593128395
    381100  231.1871698512 -178571.6833081119 -180687.9863038743
    381200  223.4847930467 -178599.2785859895 -180645.0735033131
    381300  230.6691002962 -178568.5289504212 -180680.0895024228
    381400  226.7187214999 -178549.7212202764 -180625.1197374802
    381500  226.5285645071 -178508.8462462016 -180582.5040534260
    381600  238.7207042511 -178456.6784085280 -180641.9438879330
    381700  233.7216286664 -178470.2180402349 -180609.7216434826
    381800  233.5039897633 -178487.4105779564 -180624.9218999588
    381900  233.8981136142 -178547.7042353397 -180688.8233937412
    382000  227.6485881355 -178589.8798531195 -180673.7904324233
    382100  225.1535273210 -178575.5588735118 -180636.6294972950
    382200  226.6741629257 -178523.0693736078 -180598.0599986083
    382300  233.7939297664 -178484.9377413426 -180625.1031937516
    382400  229.1718528175 -178495.6639264732 -180593.5185737453
    382500  233.9753095982 -178486.5409388285 -180628.3667544904
    382600  231.0258010648 -178497.5202406657 -180612.3460556389
    382700  229.6986347791 -178532.8162287872 -180635.4930737804
    382800  227.0786625931 -178606.3513761482 -180685.0448184740
    382900  225.3334090675 -178629.6376724121 -180692.3549458740
    383000  231.6719412559 -178590.2168160266 -180710.9574420287
    383100  230.1597414162 -178543.4415048919 -180650.3393512412
    383200  229.8106299790 -178514.3020992586 -180618.0041558894
    383300  231.5733998185 -178500.5506761685 -180620.3892471851
    383400  234.7251167807 -178499.6228736181 -180648.3124749629
    383500  225.8301795947 -178548.1098542308 -180615.3745987128
    383600  232.4861412436 -178538.8342792493 -180667.0281470311
    383700  233.4013259036 -178476.4959544722 -180613.0674845556
    383800  233.5660530688 -178425.7589375423 -180563.8383912425
    383900  231.6248296846 -178444.0120719143 -180564.3214354058
    384000  228.5158624218 -178486.0065215030 -180577.8561883064
    384100  227.7341609784 -178519.7879833927 -180604.4819022908
    384200  225.7428021865 -178596.0850425232 -180662.5499282979
    384300  226.0474106155 -178611.6481060628 -180680.9013980070
    384400  225.9516009834 -178545.8468201901 -180614.2230642796
    384500  230.6248013246 -178498.4779754292 -180609.6330116469
    384600  234.9650991260 -178490.8102422280 -180641.6966582001
    384700  229.1141769836 -178523.4859539415 -180620.8126327276
    384800  224.9753291356 -178537.9698446940 -180597.4092302311
    384900  234.2214637577 -178459.4483290542 -180603.5274565479
    385000  229.0796662721 -178452.4246141626 -180549.4353795609
    385100  228.6198304697 -178468.2120722523 -180561.0134696011
    385200  230.4050123931 -178496.9086123937 -180606.0516858608
    385300  223.0782055323 -178576.4608534852 -180618.5338411916
    385400  225.9048647829 -178579.2804027484 -180647.2288204962
    385500  229.1805047880 -178506.6667531755 -180604.6006011710
    385600  235.1233048672 -178468.4345480787 -180620.7691901103
    385700  233.9615197364 -178443.7533100716 -180585.4528924054
    385800  237.8510487913 -178419.9552357860 -180597.2598302677
    385900  228.2666792251 -178472.8277615349 -180562.3963884949
    386000  231.2539742666 -178520.2862235868 -180637.2007514885
    386100  228.4150588978 -178572.6248574433 -180663.5517619672
    386200  235.6125865989 -178545.3306372889 -180702.1441973996
    386300  236.2487507334 -178471.4970931908 -180634.1341428338
    386400  235.1469403153 -178459.4142401558 -180611.9652426784
    386500  229.6857440062 -178487.0358155861 -180589.5946575716
    386600  229.0615349211 -178491.9034955894 -180588.7482853738
    386700  233.2859531398 -178420.1460387479 -180555.6614387453
    386800  235.7052063466 -178406.4703797041 -180564.1317872515
    386900  232.0081542570 -178450.1031365086 -180573.9214790728
    387000  231.9192812843 -178499.3052933734 -180622.3100867321
    387100  230.2948719639 -178516.2248462381 -180624.3596867646
    387200  232.4794147998 -178495.8717820957 -180624.0040755555
    387300  237.3206585320 -178458.9663959575 -180631.4157621181
    387400  229.1306478256 -178464.8442450505 -180562.3216990390
    387500  233.2443972290 -178474.1893022694 -180609.3242966473
    387600  231.3243034525 -178479.5235868908 -180597.0819129189
    387700  229.1085777110 -178453.7312347360 -180551.0066574021
    387800  236.7936899246 -178408.5136942740 -180576.1391541453
    387900  235.4907732356 -178424.1445025177 -180579.8429748584
    388000  229.3212558507 -178498.1372057189 -180597.3594984665
    388100  232.2651338936 -178494.0676866195 -180620.2384381650
    388200  233.3640788691 -178492.2828917300 -180628.5134599397
    388300  231.4878312694 -178476.4883192344 -180595.5435899626
    388400  232.7338403615 -178437.8264969318 -180568.2878191988
    388500  234.6466907899 -178441.5716810052 -180589.5433655239
    388600  227.4700366831 -178467.8412176821 -180550.1173249097
    388700  235.2327713219 -178448.7394358401 -180602.0761412049
    388800  231.7769452911 -178452.3565427919 -180574.0583828375
    388900  238.1173287113 -178436.2125334015 -180615.9546722884
    389000  229.5024072431 -178474.1838344178 -180575.0643992685
    389100  235.1813562674 -178524.9201598210 -180677.7862082979
    389200  226.1357000381 -178538.0184338856 -180608.0799331790
    389300  237.4091364781 -178457.7321739224 -180630.9914731883
    389400  236.3281235584 -178443.4763365754 -180606.8399704287
    389500  234.4452248522 -178452.0288275965 -180598.1562792898
    389600  236.7663028797 -178469.6210396956 -180636.9957967052
    389700  227.7239856209 -178512.5669011008 -180597.1676740877
    389800  230.4404762410 -178474.5189842059 -180583.9866961363
    389900  235.4791905728 -178410.6453791068 -180566.2378229682
    390000  233.6475866774 -178408.3939172522 -180547.2197351221
    390100  232.6442176006 -178411.3855279894 -180541.0264374391
    390200  238.0013183824 -178431.1972698976 -180609.8774423844
    390300  226.9715654486 -178518.2053083684 -180595.9183761864
    390400  236.0542651790 -178498.6666948966 -180659.5234106144
    390500  232.2745317144 -178471.5827611195 -180597.8395409524
    390600  237.9514564400 -178429.3206471429 -180607.5443800346
    390700  238.4672234987 -178415.7364200297 -180598.6815194757
    390800  234.0579652577 -178420.7370562388 -180563.3195074011
    390900  240.2029104971 -178402.4070208238 -180601.2407164955
    391000  234.1622928492 -178430.4534417772 -180573.9909147708
    391100  230.5545352303 -178484.4372207532 -180594.9490363894
    391200  232.9418728236 -178511.9007167021 -180644.2663822037
    391300  235.3611951585 -178528.2510753620 -180682.7633812172
    391400  232.7055557247 -178476.9034924205 -180607.1058952085
    391500  232.4142872704 -178408.7995104774 -180536.3356221262
    391600  233.3886761958 -178373.3351467245 -180509.7908805273
    391700  232.8266342837 -178366.1728415097 -180497.4836056194
    391800  240.5109609256 -178384.5668478774 -180586.2204580157
    391900  227.9916188891 -178477.4692892038 -180564.5199952370
    392000  236.5711013798 -178448.8401090292 -180614.4279783009
    392100  234.4840342433 -178400.1506305205 -180546.6333460059
    392200  233.6053410082 -178353.6439630738 -180492.0830612298
    392300  240.5901012740 -178346.8643334681 -180549.2423997106
    392400  237.2236288118 -178381.6519175171 -180553.2130670532
    392500  237.5475867598 -178397.2776664960 -180571.8043490080
    392600  232.5818942058 -178405.0711332278 -180534.1415301044
    392700  233.5279677219 -178388.6800923964 -180526.4109102538
    392800  242.8634936265 -178330.9453939704 -180554.1342476337
    392900  241.8051585423 -178287.7535602494 -180501.2543429407
    393000  234.3817434222 -178342.8681625824 -180488.4145009703
    393100  230.8346233055 -178416.4955813033 -180529.5713421322
    393200  235.1942721106 -178422.2420351400 -180575.2263161198
    393300  237.7413515532 -178392.9430991287 -180569.2435176706
    393400  243.9570068151 -178354.1063300350 -180587.3052774176
    393500  233.0018496099 -178394.1304937555 -180527.0451908167
    393600  238.6984991850 -178423.4205389578 -180608.4827516854
    393700  233.5557240317 -178439.2356053852 -180577.2205063811
    393800  243.0318546272 -178430.4166091012 -180655.1466507566
    393900  230.9743959704 -178469.1699613562 -180583.5252106164
    394000  231.4935033240 -178443.5201686197 -180562.6273617197
    394100  238.7108846528 -178362.8339973033 -180548.0095874409
    394200  240.4633442164 -178359.3471056334 -180560.5648291940
    394300  232.5154565828 -178395.2743494250 -180523.7365718056
    394400  233.6578463801 -178425.1644744002 -180564.0842102828
    394500  233.1298977066 -178480.0253839647 -180614.1122419674
    394600  226.4257694736 -178509.5636549864 -180582.2804695187
    394700  231.8967330663 -178416.1002072459 -180538.8985926911
    394800  239.1245049009 -178359.2746219536 -180548.2365198294
    394900  233.8542145873 -178359.4538987523 -180500.1712024908
    395000  236.7401970175 -178358.9447312526 -180526.0805134329
    395100  241.7009600609 -178347.0031593677 -180559.5501021105
    395200  237.0842789533 -178381.8745762199 -180552.1601077225
    395300  235.9070302603 -178438.8995277766 -180598.4084450869
    395400  232.1209080279 -178459.0909144884 -180583.9414127007
    395500  236.5430924537 -178375.2643276739 -180540.5958013405
    395600  244.6562727542 -178341.3988115698 -180580.9988866739
    395700  241.5508876372 -178382.2918660767 -180593.4650356984
    395800  238.4915333124 -178430.8158987418 -180613.9835318670
    395900  235.1686176572 -178421.8612773666 -180574.6107157438
    396000  242.2581676038 -178352.4469452859 -180570.0946035784
    396100  237.4347162552 -178317.2648880740 -180490.7583463502
    396200  242.2266688469 -178301.8952768497 -180519.2545933904
    396300  238.7618698038 -178324.3667253013 -180510.0090369612
    396400  237.1740792334 -178369.4938138922 -180540.6013832352
    396500  234.5804211042 -178387.5574527355 -180534.9225000678
    396600  235.9567706159 -178369.4038828230 -180529.3681267139
    396700  237.2886602095 -178343.2099973122 -180515.3664486628
    396800  240.2682305397 -178330.4262889172 -180529.8579286794
    396900  239.3649047299 -178329.9895864172 -180521.1521205939
    397000  238.2614901072 -178312.3544427546 -180493.4162448141
    397100  243.6794550365 -178288.5120972357 -180519.1703168565
    397200  229.0570460086 -178377.5540336595 -180474.3577316352
    397300  242.8781807525 -178355.4467978196 -180578.7700984282
    397400  240.3722261977 -178326.6938987285 -180527.0775217807
    397500  238.0589734691 -178269.4732958780 -180448.6812469299
    397600  243.3451935729 -178238.0565404417 -180465.6549080079
    397700  244.7545549993 -178268.5160750674 -180509.0158324935
    397800  246.0022584218 -178288.3439988737 -180540.2653178528
    397900  236.9201043539 -178337.0640841237 -180505.8467502345
    398000  236.7816006657 -178350.9202773950 -180518.4350713726
    398100  241.1540084042 -178318.8543488561 -180526.3944591246
    398200  245.1308062800 -178262.5873426199 -180506.5313297274
    398300  239.8938925782 -178259.4018246314 -180455.4067493649
    398400  236.4282489984 -178320.0077189426 -180484.2879078484
    398500  238.5015159079 -178337.6850514775 -180520.9440659578
    398600  237.2744987002 -178278.4226071942 -180450.4494231310
    398700  247.6308404535 -178208.8800995002 -180475.7095685934
    398800  239.8924013228 -178251.9277813567 -180447.9190550376
    398900  240.3796981919 -178297.7256959629 -180498.1777181550
    399000  241.9713523524 -178327.1347875899 -180542.1569196646
    399100  236.7815212573 -178338.1344344406 -180505.6485015082
    399200  238.4595931443 -178303.9662860702 -180486.8415367361
    399300  243.8181565994 -178265.6007406042 -180497.5286437170
    399400  241.1203201835 -178277.3607974932 -180484.5925235102
    399500  240.8034274030 -178293.7497791842 -180498.0806472457
    399600  238.5578518459 -178315.5782358710 -180499.3529533397
    399700  238.9220659472 -178336.1603411390 -180523.2690991347
    399800  231.9704695147 -178368.4951842302 -180491.9685581133
    399900  245.2651391331 -178340.0078164483 -180585.1814955830
    400000  237.2758723936 -178310.6571270276 -180482.6965178467
    400100  246.0515855557 -178253.0852476132 -180505.4581105138
    400200  240.7704377286 -178281.4157636387 -180485.4446419887
    400300  234.0615406875 -178334.3686671213 -180476.9838480099
    400400  241.4728196924 -178334.9576425554 -180545.4161729278
    400500  244.0787349119 -178309.4399314616 -180543.7531860784
    400600  239.0553930894 -178258.2899384987 -180446.6191821760
    400700  246.9764130751 -178205.3631893822 -180466.2019859721
    400800  239.5932182297 -178250.7706115795 -180444.0231429822
    400900  243.7875260779 -178288.6612161326 -180520.3087253795
    401000  240.2415482965 -178285.4557654524 -180484.6431541542
    401100  242.4407710312 -178268.5483206229 -180487.8675430456
    401200  243.4569057635 -178276.7160771961 -180505.3370657138
    401300  241.6665501109 -178294.6042745433 -180506.8362262753
    401400  240.0742822821 -178293.0356812651 -180490.6919055535
    401500  239.0665148411 -178284.5049000330 -180472.9359529779
    401600  240.0560348500 -178259.4497228019 -180456.9389088626
    401700  246.2154781364 -178220.7474152982 -180474.6205619724
    401800  243.9460113993 -178232.7525485389 -180465.8508431416
    401900  238.6554967306 -178319.7459304008 -180504.4144957505
    402000  238.0600202795 -178317.1890801466 -180496.4066137715
    402100  245.0303134764 -178271.0064073150 -180514.0304764989
    402200  242.3272464014 -178257.5315287976 -180475.8115390780
    402300  250.5914136469 -178199.2131923193 -180493.1439487480
    402400  249.6767503057 -178170.5094310020 -180456.0672973159
    402500  241.0862618182 -178255.1490975356 -180462.0690509716
    402600  242.4435346465 -178296.0792428610 -180515.4237636050
    402700  238.7369924242 -178304.0456854989 -180489.4602679421
    402800  239.3509055322 -178262.0269528499 -180453.0613374239
    402900  239.8005617443 -178179.0543004268 -180374.2048683919
    403000  242.0884750491 -178173.8785442852 -180389.9728254502
    403100  244.5709375969 -178211.7881977260 -180450.6071090258
    403200  242.4581944194 -178275.6184897660 -180495.0972070638
    403300  242.6600676969 -178298.8151102422 -180520.1417891811
    403400  239.9867882260 -178283.7140152734 -180480.5693130521
    403500  245.6381915513 -178239.6136591943 -180488.2022854069
    403600  240.4774589365 -178237.0222884421 -180438.3692191054
    403700  241.1507751595 -178265.2144382963 -180472.7249512235
    403800  236.9833841581 -178361.5443095774 -180530.9062432977
    403900  236.1360185812 -178325.4257226311 -180487.0308145247
    404000  241.5581894066 -178252.1988166415 -180463.4388271543
    404100  244.3058848708 -178211.6077566023 -180448.0003573133
    404200  246.9374577193 -178233.9466219181 -180494.4288185457
    404300  236.9788951436 -178308.2834701930 -180477.6043111708
    404400  240.2724608197 -178268.9261651518 -180468.3965291827
    404500  243.3029983389 -178238.3627691588 -180465.5748786976
    404600  242.5456775924 -178204.7533398637 -180425.0328840463
    404700  249.7873180465 -178168.9624677468 -180455.5324786415
    404800  238.7348341449 -178223.4744487490 -180408.8692741575
    404900  238.9027371381 -178288.3434686451 -180475.2752894141
    405000  240.1351170881 -178258.1223664484 -180456.3354766674
    405100  244.8806563849 -178192.1171613468 -180433.7712593889
    405200  246.2894206362 -178201.1735324250 -180455.7235537449
    405300  243.2482027110 -178256.4420729387 -180483.1525795919
    405400  241.1765368771 -178265.9257223020 -180473.6720597357
    405500  241.3949275026 -178236.6502162719 -180446.3957162686
    405600  246.7767825732 -178156.0259348562 -180415.0373003244
    405700  251.6987128652 -178109.4805044386 -180413.5475528355
    405800  251.6679654569 -178157.2596150696 -180461.0451996101
    405900  245.7281530727 -178209.1470100770 -180458.5591501441
    406000  241.2538384990 -178237.4789080947 -180445.9328698061
    406100  235.6300832695 -178233.7788778425 -180390.7526036590
    406200  251.9439551397 -178158.7186121969 -180465.0306249677
    406300  244.3342664517 -178187.8280653049 -180424.4804729274
    406400  242.3877983486 -178224.3086022999 -180443.1429092015
    406500  248.7919481251 -178233.4878082331 -180510.9461355166
    406600  236.9733779394 -178260.2298925460 -180429.5002286631
    406700  237.9478282891 -178216.6610841618 -180394.8516047152
    406800  248.2860870009 -178204.6979324016 -180477.5255727255
    406900  242.5560690521 -178247.6318848422 -180468.0065531494
    407000  242.9785469459 -178225.3476415042 -180449.5897010383
    407100  246.6956578025 -178166.6368789360 -180424.9056227645
    407200  245.4886736503 -178185.0983710678 -180432.3183002976
    407300  246.5025954206 -178203.9862862327 -180460.4877239533
    407400  242.9434558934 -178235.7134996714 -180459.6343333365
    407500  238.9480842237 -178267.3341599127 -180454.6810909721
    407600  243.2086733669 -178279.8021830342 -180506.1508353966
    407700  242.3691283451 -178276.6439220916 -180495.3073225186
    407800  250.2393950384 -178198.4737839928 -180489.1821382597
    407900  247.4548030962 -178178.1032406791 -180443.3212518926
    408000  240.2177420869 -178191.6213071215 -180390.5907721706
    408100  249.4353946211 -178173.5303815732 -180456.8788616187
    408200  243.7002831529 -178157.7642114164 -180388.6130930244
    408300  248.4986658401 -178120.9258913472 -180395.6994927496
    408400  246.1285262571 -178125.3823385715 -180378.4595218587
    408500  242.7837714885 -178160.5305910750 -180382.9896628924
    408600  240.1351120728 -178216.3115429135 -180414.5246072218
    408700  241.1882066605 -178230.6087952090 -180438.4619586297
    408800  244.1461561383 -178144.5141826455 -180379.4446157307
    408900  248.3133311679 -178115.4914616270 -180388.5684968992
    409000  247.0220317579 -178139.2048721997 -180400.4612652987
    409100  243.1864563190 -178198.5427941294 -180424.6880701324
    409200  248.1268026537 -178191.3590777807 -180462.7286184127
    409300  249.8233387766 -178175.3352602117 -180462.2350073070
    409400  238.5433959173 -178240.4726587590 -180424.1150456790
    409500  240.6593276151 -178234.5379013289 -180437.5496701823
    409600  246.0408021863 -178163.8762090113 -180416.1503602192
    409700  249.3462635404 -178128.5098518763 -180411.0424199785
    409800  247.4917939957 -178122.8019664656 -180388.3585948758
    409900  243.8905562438 -178164.1521388075 -180396.7427931645
    410000  238.5262265351 -178243.0753934805 -180426.5606107140
    410100  242.4694095955 -178232.6002539379 -180452.1816357163
    410200  245.0449910869 -178188.4145582972 -180431.5729873203
    410300  242.2704642111 -178148.8377634075 -180366.5979856754
    410400  242.6675516897 -178108.1069683644 -180329.5021562799
    410500  251.7886941752 -178083.0875085917 -180387.9782519884
    410600  246.5773717834 -178141.7027269188 -180398.8886725245
    410700  244.1207683244 -178178.0497517181 -180412.7477830374
    410800  245.2190699655 -178177.4377034715 -180422.1896623288
    410900  241.7380340549 -178151.2521557875 -180364.1384763800
    411000  246.3061616983 -178100.4933997641 -180355.1966698995
    411100  248.0323069533 -178089.4997237289 -180360.0042443261
    411200  246.4634426256 -178088.4362169584 -180344.5792473448
    411300  250.0838884245 -178060.0369552999 -180349.3217915011
    411400  249.5468920065 -178043.2684151835 -180327.6375498399
    411500  246.5794751505 -178123.5923147792 -180380.7975147493
    411600  244.0581912110 -178166.0318638759 -180400.1570600647
    411700  248.9644646782 -178133.0050517693 -180412.0426072527
    411800  250.4985576946 -178091.8849785841 -180384.9657253417
    411900  250.8628737723 -178065.9949895222 -180362.4107103065
    412000  249.1013054158 -178062.6806206149 -180342.9708254700
    412100  244.3760285243 -178176.6103955643 -180413.6450960257
    412200  244.0511686906 -178183.1618829639 -180417.2227945263
    412300  247.8576046847 -178115.8322080249 -180384.7374922340
    412400  254.0519891227 -178066.6061696635 -180392.2152681520
    412500  248.4916060663 -178111.4954246070 -180386.2044003622
    412600  252.9710433558 -178142.8586882927 -180458.5727360908
    412700  244.9074277973 -178140.0514703789 -180381.9506357416
    412800  251.7950082610 -178102.4523273656 -180407.4008703308
    412900  249.6886276979 -178125.5301287295 -180411.1967214950
    413000  243.7680192836 -178214.1421199251 -180445.6110626564
    413100  240.1174267724 -178202.3146939135 -180400.3658657853
    413200  248.1225177472 -178128.5795991585 -180399.9099154665
    413300  245.4098035609 -178092.0093813740 -180338.5073284690
    413400  245.9750565669 -178083.0173895891 -180334.6897009478
    413500  249.6856912436 -178126.7687478586 -180412.4084601232
    413600  244.3725310279 -178178.6804247323 -180415.6831088743
    413700  249.8294368790 -178142.1708127965 -180429.1263823338
    413800  251.0399996960 -178115.8996982386 -180413.9368417134
    413900  253.7639691699 -178102.7243661301 -180425.6969104821
    414000  243.2713413218 -178158.4807063190 -180385.4030253817
    414100  247.7256823565 -178207.2874018777 -180474.9850601681
    414200  243.5363942593 -178187.3805174981 -180416.7291490847
    414300  248.5814593255 -178108.9262744003 -180384.4577729703
    414400  246.4117843869 -178088.1153458070 -180343.7854931804
    414500  256.4507284017 -178064.0440307885 -180411.6113509444
    414600  249.9444305025 -178118.4624913842 -180406.4707203312
    414700  250.2694969896 -178179.1644699189 -180470.1483794848
    414800  244.2236520367 -178169.3498526592 -180404.9896884427
    414900  250.5104836043 -178107.7158787998 -180400.9057961427
    415000  251.3756548061 -178069.6983410835 -180370.8080941481
    415100  245.7483890909 -178079.8876865428 -180329.4850684890
    415200  246.1423713329 -178107.1051333130 -180360.3090553613
    415300  244.6311755712 -178183.0389964911 -180422.4093302833
    415400  242.9181923496 -178189.1567751192 -180412.8463445947
    415500  248.8212166171 -178115.2742399471 -180393.0004929871
    415600  247.8728544874 -178098.6828278723 -180367.7277098076
    415700  245.6244634961 -178109.0479360507 -180357.5108947173
    415800  253.7073059938 -178086.5141524773 -180408.9679982818
    415900  255.2106826746 -178054.3859763783 -180390.6018340428
    416000  257.3131936451 -178074.4716204236 -180429.9340057747
    416100  246.2618671981 -178157.5149515173 -180411.8127468006
    416200  248.7253680041 -178154.8236068989 -180431.6724552497
    416300  251.4649824754 -178093.0516118704 -180394.9790764636
    416400  249.1225985855 -178059.8628324185 -180340.3479563896
    416500  249.4973344837 -178087.5490120954 -180371.4644938345
    416600  247.9931342795 -178111.1378333219 -180381.2837646122
    416700  255.7549646852 -178100.2438997060 -180441.4421517232
    416800  251.6906907853 -178131.0469397536 -180435.0405534874
    416900  246.1963763669 -178171.3192993047 -180425.0175870882
    417000  241.5189166809 -178227.5274061838 -180438.4079115079
    417100  249.0109197050 -178191.0843636497 -180470.5471715918
    417200  249.8129683136 -178124.3111882925 -180411.1160034676
    417300  251.4745968713 -178092.0420274972 -180394.0575029211
    417400  252.8477557618 -178036.8118047732 -180351.3972695932
    417500  250.9314244781 -178019.7583213556 -180316.8015599389
    417600  246.4045931460 -178081.2539266223 -180336.8582448907
    417700  248.7544518287 -178112.0503488337 -180389.1654324830
    417800  251.1011584904 -178073.9863577402 -180372.5833529575
    417900  256.4516101819 -178045.6139473267 -180393.1893393585
    418000  249.6273636185 -178088.7830758758 -180373.8888531134
    418100  249.4465404338 -178127.3775825948 -180410.8280921645
    418200  245.9403926916 -178130.9457401605 -180382.3007360592
    418300  253.0165856918 -178096.7910574123 -180412.9220028358
    418400  249.5735921595 -178043.1839797654 -180327.7975294286
    418500  255.0631784762 -178019.6146444245 -180354.4802386754
    418600  251.3042476701 -178085.2722520810 -180385.7283393905
    418700  250.1002773447 -178138.8522008746 -180428.2870623604
    418800  254.0307802033 -178135.1205508549 -180460.5355014601
    418900  247.2286311708 -178124.2073315478 -180387.3549496521
    419000  253.5368976613 -178048.9773386059 -180369.8712550044
    419100  253.2998616154 -178019.0635589646 -180337.7876313596
    419200  253.9488601507 -178026.8642976864 -180351.5293465870
    419300  250.4791418196 -178036.2303369633 -180329.1333494876
    419400  254.1931515501 -178069.4257400158 -180396.3270489167
    419500  249.0923759610 -178166.4337819123 -180446.6422459336
    419600  243.2343454227 -178183.1921810431 -180409.7758371418
    419700  249.6459022816 -178140.0005643361 -180425.2760457499
    419800  253.2935214863 -178070.5798092488 -180389.2458436735
    419900  252.5347652500 -178050.5431254083 -180362.2634539054
    420000  250.2074980521 -178073.5981204993 -180364.0144875962
    420100  251.4569752170 -178093.8494289480 -180395.7035945564
    420200  240.2681926943 -178132.0564480277 -180331.4877413501
    420300  250.6139046543 -178111.5503158618 -180405.6869564942
    420400  250.0196558796 -178052.9547126419 -180341.6515597809
    420500  257.9090226008 -178012.0022454694 -180372.9188893972
    420600  260.0645435659 -178014.5184483365 -180395.1668770291
    420700  247.8941955231 -178113.2568743561 -180382.4971135755
    420800  247.4629899660 -178115.2429639059 -180380.5359182789
    420900  253.5070423946 -178065.7849047466 -180386.4055240134
    421000  250.5378929721 -178033.0939314477 -180326.5347559977
    421100  258.6088574416 -178007.6662344167 -180374.9892138304
    421200  248.9654608869 -178093.1866425646 -180372.2333174102
    421300  251.5548230182 -178112.8139031248 -180415.5637741256
    421400  251.6141842146 -178077.5672444087 -180380.8605118182
    421500  250.5978722993 -178058.0668010055 -180352.0566803745
    421600  259.7922368174 -178016.0753986883 -180394.2311129798
    421700  258.1606220970 -177954.8975674601 -180318.1173702004
    421800  259.3687764449 -177935.2803957511 -180309.5597251398
    421900  248.2059944549 -178031.1274166212 -180303.2218843596
    422000  254.9778072662 -178042.2315549265 -180376.3156553445
    422100  254.4309464325 -178058.4346176745 -180387.5127170187
    422200  246.8772775129 -178082.2667204882 -180342.1980234346
    422300  254.3151885359 -178036.1593733637 -180364.1778170895
    422400  258.1843079803 -177976.5392432579 -180339.9758681767
    422500  260.2178184095 -177973.4793855692 -180355.5309025509
    422600  252.1808296507 -178056.8399461001 -180365.3203241725
    422700  252.2634903815 -178066.0823269659 -180375.3193869619
    422800  258.7419515032 -178065.1820675478 -180433.7233990070
    422900  246.6007274109 -178101.8089319860 -180359.2086765861
    423000  250.0172024840 -178056.5322176406 -180345.2066062309
    423100  256.1682299068 -177974.0937371531 -180319.0750469716
    423200  256.3837133353 -177994.8584184687 -180341.8122781721
    423300  256.0347795805 -178037.0734129077 -180380.8331094095
    423400  253.6617312146 -178080.3313124509 -180402.3679636427
    423500  254.0159029100 -178105.3806683174 -180430.6594311731
    423600  253.0286275233 -178093.4652796362 -180409.7064567997
    423700  252.2521511786 -178018.7163003156 -180327.8495604801
    423800  255.6278971461 -177962.3577911782 -180302.3928583442
    423900  262.2420070261 -177940.0397513442 -180340.6208278862
    424000  252.2649902315 -178010.9416324914 -180320.1924222156
    424100  251.8889561118 -178048.4399664462 -180354.2485143950
    424200  252.0653256531 -178040.3402519443 -180347.7632986074
    424300  255.7093532254 -177991.7565089305 -180332.5372305585
    424400  256.6362069527 -177963.0314302765 -180312.2966336382
    424500  252.8768266588 -178012.3154810459 -180327.1670628240
    424600  251.4655111558 -178069.3240707203 -180371.2563748895
    424700  254.6874493779 -178034.3177770308 -180365.7439216928
    424800  256.1412909223 -178007.6330053950 -180352.3677139267
    424900  258.5939026267 -177933.4092401221 -180300.5953221487
    425000  259.4631470712 -177918.2354944418 -180293.3786989288
    425100  250.7441174831 -177999.5469958182 -180294.8756134952
    425200  251.7262206434 -177995.4813413880 -180299.8001978475
    425300  250.6323008380 -177983.9817446462 -180278.2867851883
    425400  251.8222475105 -177975.5124299341 -180280.7103228321
    425500  255.8221191072 -177933.5676430021 -180275.3806311426
    425600  260.9406710213 -177881.9257850399 -180270.5943437410
    425700  252.6892108514 -177890.8153236433 -180203.9494576257
    425800  255.5188902850 -177958.8422008945 -180297.8794118786
    425900  254.9446667499 -178032.2970247401 -180366.0777546297
    426000  254.0472073676 -178039.2125602783 -180364.7778862571
    426100  253.9475073878 -177999.4862251853 -180324.1388908032
    426200  255.3932991290 -177957.3762637823 -180295.2638048267
    426300  258.5663420177 -177944.2810500200 -180311.2148403667
    426400  255.6756019669 -177940.7724362958 -180281.2441966197
    426500  260.0141388619 -177936.4983149093 -180316.6853355304
    426600  248.6434153996 -178008.6122244187 -180284.7108730830
    426700  251.7377446758 -178040.1078511993 -180344.5321994312
    426800  249.9848426298 -177995.8766194036 -180284.2547836983
    426900  258.4970690227 -177922.2101032005 -180288.5097638640
    427000  257.1524355183 -177927.2502029648 -180281.2409975459
    427100  253.6138954077 -177953.4537888701 -180275.0525478489
    427200  259.0781124307 -177937.3203245442 -180308.9388958798
    427300  260.0826643656 -177878.2769667002 -180259.0912744194
    427400  263.5226862113 -177835.5934411041 -180247.8979415624
    427500  257.6511417788 -177881.9305933652 -180240.4865787992
    427600  260.0591744005 -177959.6248189369 -180340.2240979256
    427700  259.5376519095 -177977.3929036854 -180353.2181305035
    427800  255.5458135860 -177967.2713500038 -180306.5550187073
    427900  256.7432552122 -177937.0210802491 -180287.2662106219
    428000  261.9999072303 -177863.8875655264 -180262.2524441566
    428100  260.9806378035 -177855.1419272856 -180244.1763446156
    428200  256.2740917144 -177926.7193236335 -180272.6696996022
    428300  254.2296906367 -177993.8199214340 -180321.0557116058
    428400  252.0256114930 -177995.6567050990 -180302.7162056534
    428500  254.3981928980 -177962.0833764957 -180290.8616477688
    428600  257.0192788844 -177910.8374361661 -180263.6093059103
    428700  259.7393206696 -177883.9207578722 -180261.5920741661
    428800  257.9389516177 -177850.9408172473 -180212.1314334210
    428900  267.2051968203 -177774.5285895428 -180220.5430412884
    429000  265.4781079599 -177839.7907747499 -180269.9953382057
    429100  252.9465984569 -177927.9250986827 -180243.4153762218
    429200  257.1593400043 -177913.2084749406 -180267.2624736541
    429300  259.3581241049 -177864.4612574112 -180238.6430745586
    429400  264.2722069069 -177823.8349602310 -180243.0006238528
    429500  261.4138324156 -177852.9365880956 -180245.9364982161
    429600  254.8440038489 -177952.1325199917 -180284.9917748749
    429700  260.5999305325 -177935.9387803031 -180321.4881775143
    429800  252.5616432754 -177902.3576768100 -180214.3240485700
    429900  263.5446994448 -177847.5326043395 -180260.0386154273
    430000  258.2380839267 -177876.7797498711 -180240.7086434420
    430100  255.8336625770 -177883.9690881814 -180225.8877460250
    430200  264.5960588161 -177843.3244565827 -180265.4546824936
    430300  262.9740778056 -177800.3758968255 -180207.6583988180
    430400  264.8326978442 -177804.0599867878 -180228.3564223743
    430500  256.5962686798 -177882.9059693188 -180231.8055750281
    430600  258.9883021069 -177926.0811139254 -180296.8775554801
    430700  258.4597970294 -177924.9431430501 -180290.9016133645
    430800  259.0390695311 -177852.9130152350 -180224.1741852261
    430900  255.8889348069 -177809.9207444180 -180152.3453679940
    431000  259.9144762466 -177801.3426732786 -180180.6173755761
    431100  261.0736297852 -177834.2559998785 -180224.1416721012
    431200  259.8197336640 -177894.0822562323 -180272.4896785179
    431300  257.6472022467 -177911.5505614386 -180270.0704841288
    431400  259.9020837397 -177873.1952285712 -180252.3564890219
    431500  263.3272958276 -177837.6961035070 -180248.2119871724
    431600  256.4749189344 -177844.1154407590 -180191.9042026882
    431700  259.5331860699 -177871.2340905231 -180247.0184367436
    431800  253.1739239147 -177960.3288501640 -180277.9000803255
    431900  256.9418041041 -177958.9212370039 -180310.9838973673
    432000  254.0043721282 -177888.4787407950 -180213.6519500940
    432100  258.0189188948 -177828.7369261930 -180190.6595682321
    432200  261.1313452455 -177803.4553058793 -180193.8693093309
    432300  256.9268924928 -177809.8747121755 -180161.8008706398
    432400  262.2664481986 -177796.5084520674 -180197.3132647567
    432500  260.2849642023 -177838.5079221074 -180221.1740962201
    432600  258.7606829779 -177921.0960134639 -180289.8088141104
    432700  258.2581245373 -177934.5475269503 -180298.6598736264
    432800  257.6328970586 -177892.8480334780 -180251.2370055092
    432900  266.7899040711 -177835.2987399397 -180277.5115737586
    433000  254.6018120038 -177842.5171831175 -180173.1593974628
    433100  260.9647752353 -177817.7523711165 -180206.6415814236
    433200  263.3065635312 -177818.2356589259 -180228.5617577473
    433300  260.2916874597 -177870.8655387415 -180253.5932580075
    433400  254.7756465984 -177927.5757475774 -180259.8092555638
    433500  255.4615068364 -177884.3441573382 -180222.8560763512
    433600  259.6512874988 -177793.2608864032 -180170.1263410954
    433700  260.3577936310 -177759.9468519280 -180143.2797115592
    433800  260.8022375164 -177758.4527788893 -180145.8541079201
    433900  256.9256078397 -177822.4986971945 -180174.4130958578
    434000  267.0523228389 -177857.8028234039 -180302.4178563796
    434100  254.9903378711 -177897.7732819179 -180231.9720883417
    434200  264.9991328425 -177826.5731607192 -180252.3931535414
    434300  260.9003084687 -177784.6154212449 -180172.9144984084
    434400  260.8004041035 -177781.3881833864 -180168.7727292308
    434500  261.7595958529 -177796.0682499713 -180192.2333019926
    434600  258.8046590827 -177851.1173334124 -180220.2326942977
    434700  264.6031314195 -177846.8712324039 -180269.0662014052
    434800  264.9764189080 -177776.7648825522 -180202.3769504814
    434900  262.6245117075 -177732.1755467054 -180136.2580969822
    435000  264.5402860361 -177750.8424214695 -180172.4620995790
    435100  256.1916487934 -177829.9875586280 -180175.1832465192
    435200  255.6343833128 -177831.8782273082 -180171.9726692835
    435300  262.3110373285 -177790.8563809211 -180192.0693655222
    435400  270.0735327426 -177780.8816523341 -180253.1530451938
    435500  257.7020863887 -177803.8842620967 -180162.9065979366
    435600  262.8323608638 -177801.8935930792 -180207.8788085968
    435700  261.1544569978 -177811.2014388625 -180201.8270088580
    435800  266.2209954529 -177789.6734982838 -180226.6785041174
    435900  264.6948373579 -177753.6409325916 -180176.6753839586
    436000  262.5693391182 -177743.0871289638 -180146.6646256251
    436100  261.8208438640 -177776.0970777798 -180172.8227982387
    436200  261.2562682342 -177824.8829521088 -180216.4405090516
    436300  259.8033222600 -177874.1372936426 -180252.3944848256
    436400  256.6250010074 -177883.6945814751 -180232.8572048559
    436500  263.8913765348 -177785.9316724652 -180201.6111890919
    436600  263.1098074853 -177753.7836708454 -180162.3086515098
    436700  259.1987178130 -177776.3046995156 -180149.0273006810
    436800  260.4497378106 -177786.8904360537 -180171.0649589261
    436900  266.7369154477 -177735.7334017211 -180177.4611740959
    437000  266.7962903841 -177713.7726844934 -180156.0439790533
    437100  259.4275831980 -177789.1011731399 -180163.9188235257
    437200  258.9876657177 -177830.5188543258 -180201.3094703306
    437300  263.1902186027 -177799.7002057987 -180208.9612752722
    437400  258.2943091483 -177757.7443811126 -180122.1879641656
    437500  275.9724637002 -177681.1903514243 -180207.4609574129
    437600  269.0875704723 -177724.8096028042 -180188.0554303282
    437700  264.2265879101 -177767.9814285413 -180186.7294927790
    437800  260.7965880650 -177802.6701876904 -180190.0198012607
    437900  264.2247032724 -177814.1434848309 -180232.8742969679
    438000  261.7645487037 -177849.7106394735 -180245.9210302258
    438100  253.6442117248 -177860.1199594032 -180181.9962360001
    438200  262.0673484821 -177770.3959932773 -180169.3782336891
    438300  259.6079471926 -177745.1505343696 -180121.6192489657
    438400  263.8042120994 -177684.3962156714 -180099.2778231585
    438500  264.7343535250 -177697.0760564723 -180120.4722415059
    438600  263.3188091584 -177734.4554530273 -180144.8936491482
    438700  268.1207050947 -177743.3618039093 -180197.7568803451
    438800  268.9907001725 -177784.3790678576 -180246.7381381026
    438900  262.9427661992 -177825.3327639215 -180232.3286373497
    439000  258.9787705243 -177820.2063292083 -180190.9155180107
    439100  266.6262993838 -177751.4129898064 -180192.1281752477
    439200  266.1739879852 -177716.5908995904 -180153.1655958841
    439300  260.4882616705 -177811.7829650371 -180196.3101379296
    439400  256.3665182878 -177888.4977131695 -180235.2941682449
    439500  264.6111072231 -177859.2601671122 -180281.5281471593
    439600  263.1414157034 -177796.2694565627 -180205.0837809943
    439700  264.8827832682 -177736.8432478663 -180161.5981688127
    439800  264.2982909804 -177698.2765489574 -180117.6809879526
    439900  264.4288349560 -177730.9190168790 -180151.5184642595
    440000  262.2781028022 -177772.5899975238 -180173.5014972431
    440100  265.1537640582 -177784.1262029691 -180211.3617004025
    440200  266.4771171736 -177798.4587635265 -180237.8083249211
    440300  259.4935171761 -177817.9951253351 -180193.4163398177
    440400  262.3301189898 -177811.6687214364 -180213.0563808563
    440500  266.2574157232 -177761.4715681931 -180198.8099676456
    440600  267.4697603737 -177743.4361110404 -180191.8723954548
    440700  259.5952858265 -177791.9022366542 -180168.2550482487
    440800  265.3897514838 -177813.5552616743 -180242.9510039702
    440900  265.2622828614 -177786.4600812075 -180214.6889671087
    441000  267.2862898607 -177711.8376723282 -180158.5944552522
    441100  270.3786912945 -177685.8165637697 -180160.8813986614
    441200  267.7887517917 -177735.1070409014 -180186.4633943405
    441300  260.3857657125 -177804.4832034915 -180188.0721214493
    441400  259.9081243653 -177791.5468162515 -180170.7633729977
    441500  269.5837712477 -177746.9842274028 -180214.7723103989
    441600  266.7406730549 -177736.1155148440 -180177.8776846093
    441700  265.5658469680 -177787.7826497804 -180218.7903820534
    441800  260.8129099168 -177865.4996561595 -180252.9986810655
    441900  260.4519963868 -177834.0851413403 -180218.2803393719
    442000  270.3993066193 -177765.2557054296 -180240.5092544000
    442100  264.8728547260 -177778.5314853709 -180203.1955197705
    442200  262.9594197531 -177771.5204112349 -180178.6687324230
    442300  263.2585917898 -177734.5470243566 -180144.4339866115
    442400  268.6288910723 -177643.0461387207 -180102.0931839805
    442500  271.7540221093 -177648.9572443687 -180136.6119505991
    442600  267.8276788040 -177731.2183771072 -180182.9310710503
    442700  266.1205180087 -177764.7172917105 -180200.8025202209
    442800  262.8964855463 -177772.2413067496 -180178.8135239503
    442900  265.8186840122 -177749.2397814875 -180182.5620011712
    443000  271.8337163776 -177692.1588603601 -180180.5430933146
    443100  270.8955761938 -177681.6353863350 -180161.4318205696
    443200  264.5333771418 -177779.4972681655 -180201.0537017889
    443300  258.9799557737 -177810.6026365986 -180181.3226752545
    443400  266.0478296420 -177777.9544452292 -180213.3742795131
    443500  266.0612454228 -177726.6845338354 -180162.2271770837
    443600  267.6858023049 -177684.5897899306 -180135.0037368014
    443700  265.0256241989 -177701.1392941014 -180127.2017905930
    443800  266.7337924825 -177769.6515515931 -180211.3507361333
    443900  267.9764200540 -177800.7179185040 -180253.7921999138
    444000  260.7663977051 -177792.2584268889 -180179.3316758612
    444100  269.8011768095 -177713.9446285281 -180183.7228567475
    444200  269.1655164817 -177687.4879556823 -180151.4473062499
    444300  274.3835412564 -177693.9279992837 -180205.6535017089
    444400  268.8259311293 -177741.8083187534 -180202.6590820281
    444500  265.0018303730 -177753.0856049292 -180178.9302911281
    444600  263.4468136318 -177731.1773193394 -180142.7872770718
    444700  268.8720926231 -177674.2582428044 -180135.5315715166
    444800  267.8175596262 -177636.7908668852 -180088.4109291901
    444900  261.9043413953 -177669.2865427870 -180066.7766052973
    445000  265.0928451371 -177765.0413978314 -180191.7192393392
    445100  267.8886680547 -177781.7273215175 -180233.9983151882
    445200  261.8874791453 -177804.4798603294 -180201.8155646624
    445300  260.3921898949 -177777.4792133033 -180161.1269386610
    445400  277.6084140282 -177671.9545365920 -180213.2007425765
    445500  264.6017118372 -177714.4869142726 -180136.6688883211
    445600  270.5875204631 -177728.5565403145 -180205.5330115464
    445700  263.5365296270 -177742.5840139021 -180155.0152379243
    445800  275.5697748319 -177721.2518768133 -180243.8362416537
    445900  263.2527105765 -177747.8366749393 -180157.6698001690
    446000  263.0956956265 -177714.3074043850 -180122.7032041387
    446100  275.2234934492 -177640.2408398566 -180159.6553214892
    446200  268.9381017356 -177664.9134506948 -180126.7910312891
    446300  269.5360876451 -177727.0765167376 -180194.4281008091
    446400  266.4284595172 -177763.5299260583 -180202.4340719738
    446500  265.2409277906 -177744.2246949528 -180172.2580950907
    446600  267.0157288294 -177692.1732496743 -180136.4532986111
    446700  272.9908502091 -177658.3488973534 -180157.3256116973
    446800  268.5302610656 -177694.8917482268 -180153.0359277323
    446900  262.1106172597 -177785.8017121192 -180185.1800378494
    447000  260.6172087447 -177793.2571347581 -180178.9646978921
    447100  263.8555060231 -177744.6253229561 -180159.9764784915
    447200  264.7370154100 -177717.5537241398 -180140.9742762490
    447300  273.0428453240 -177665.8444718998 -180165.2971530438
    447400  276.7514905937 -177633.3470817294 -180166.7489526127
    447500  264.8325407608 -177691.0588262971 -180115.3538239312
    447600  265.0788234488 -177765.6292114690 -180192.1786974937
    447700  261.9390727606 -177790.5897864706 -180188.3977822489
    447800  266.1796102244 -177744.0678711566 -180180.6940338078
    447900  268.2736280201 -177722.0356346199 -180177.8305778618
    448000  275.1522925121 -177693.0873938695 -180211.8500973065
    448100  269.8721659274 -177675.7260492654 -180146.1541166732
    448200  271.3045998012 -177668.6955598085 -180152.2362238211
    448300  268.5613775004 -177704.0130124732 -180162.4420339281
    448400  265.9181907581 -177733.1476978543 -180167.3808090228
    448500  270.4611752747 -177729.0547694860 -180204.8746683140
    448600  267.1510043877 -177667.6588065530 -180113.1771771036
    448700  275.6069647974 -177589.5404772925 -180112.4652815934
    448800  268.8627144675 -177615.8366607960 -180077.0241412370
    448900  267.4710704033 -177672.1734250258 -180120.6217015395
    449000  273.5771190883 -177696.3277633472 -180200.6712226809
    449100  264.7162690146 -177735.5992670584 -180158.8299052605
    449200  267.1691865468 -177718.9129175727 -180164.5977288374
    449300  277.2018698003 -177593.5195669305 -180131.0442395450
    449400  276.4755570689 -177602.5645785009 -180133.4405352275
    449500  268.2554380241 -177665.2606695209 -180120.8891003085
    449600  261.4149743290 -177710.3501680457 -180103.3605313182
    449700  272.1583360439 -177683.9854772824 -180175.3413006276
    449800  275.3235792035 -177636.1418297015 -180156.4725031014
    449900  273.3726167332 -177588.4176677225 -180090.8890986599
    450000  271.1945798799 -177533.9546868808 -180016.4882210893
    450100  278.3321418548 -177533.3997824543 -180081.2710419339
    450200  271.5639233894 -177615.1383590985 -180101.0528887846
    450300  270.6537606699 -177637.7113955707 -180115.2942341375
    450400  266.4620611149 -177657.4279964622 -180096.6397336766
    450500  269.7271035978 -177611.1887373177 -180080.2888943456
    450600  270.1588797503 -177542.5695646868 -180015.6222298297
    450700  274.0857193584 -177550.7177510929 -180059.7169717127
    450800  276.9028019143 -177605.0283350491 -180139.8153199997
    450900  269.8912299462 -177643.8153531027 -180114.4179338288
    451000  270.4817037465 -177631.5583364965 -180107.5661543444
    451100  270.1700937080 -177618.9034271880 -180092.0587456588
    451200  276.3811816733 -177585.7618035511 -180115.7738415207
    451300  270.2278706679 -177603.3510572817 -180077.0352699527
    451400  268.6407315979 -177608.4314790359 -180067.5869132685
    451500  273.3939571441 -177583.3007085100 -180085.9674910130
    451600  270.3532191809 -177547.7699355664 -180022.6015970071
    451700  277.2358601719 -177482.7272005797 -180020.5630233554
    451800  276.7559885958 -177524.2658970846 -180057.7089429833
    451900  269.6886195121 -177582.3550424702 -180051.1029135737
    452000  277.4453075889 -177602.6909347603 -180142.4440533634
    452100  269.5110591239 -177658.0399630637 -180125.1624343586
    452200  271.4467027490 -177683.6260766491 -180168.4675606614
    452300  270.7365898444 -177721.2441265209 -180199.5851889557
    452400  265.5561377247 -177771.1943018890 -180202.1131550919
    452500  271.6081472935 -177697.4067122753 -180183.7260705715
    452600  272.2734361328 -177632.4796000440 -180124.8890573905
    452700  270.5346642899 -177615.1539417843 -180091.6465640296
    452800  272.1925025145 -177594.6829468958 -180086.3515324249
    452900  274.9727301918 -177577.0173548252 -180094.1363326318
    453000  270.7772027148 -177611.1312873580 -180089.8441227562
    453100  261.5799671555 -177673.4282675339 -180067.9489863046
    453200  275.8492085232 -177635.5056465375 -180160.6479662952
    453300  275.0333010349 -177595.4852134000 -180113.1586608026
    453400  274.7154508053 -177607.9893734616 -180122.7531983558
    453500  265.5402281649 -177663.1777191407 -180093.9509351571
    453600  268.1047515430 -177715.8260060829 -180170.0750426267
    453700  262.7347545664 -177696.1325783579 -180101.2242992253
    453800  276.2740222993 -177595.6180574180 -180124.6491512270
    453900  271.1786679295 -177568.9802465513 -180051.3681216891
    454000  272.0887155491 -177556.1145882875 -180046.8331009127
    454100  273.3111104953 -177543.8967200178 -180045.8051186915
    454200  277.4373352187 -177528.0907803591 -180067.7709193466
    454300  268.1260289419 -177566.3456279330 -180020.7894392264
    454400  267.5165596811 -177606.5017912162 -180055.3664796573
    454500  270.8606536872 -177643.1267712203 -180122.6035224664
    454600  268.7335049669 -177670.0228309313 -180130.0275188615
    454700  273.7395275133 -177610.0794052146 -180115.9095622597
    454800  278.0035885655 -177528.0028531427 -180072.8665135814
    454900  276.3132143147 -177539.6560728193 -180069.0459329891
    455000  277.9877438380 -177598.9748760174 -180143.6934927478
    455100  266.8863924684 -177663.0787629810 -180106.1748581178
    455200  270.2535630211 -177628.4376736200 -180102.3570758307
    455300  274.6633229506 -177586.0879256382 -180100.3745686236
    455400  274.4060099772 -177565.9536608692 -180077.8848434850
    455500  279.1268388353 -177520.1509740776 -180075.2969434885
    455600  278.9771639920 -177523.9451203274 -180077.7209560951
    455700  271.8924493318 -177626.1173322537 -180115.0392106449
    455800  270.8797113887 -177642.6396875691 -180122.2908943042
    455900  279.6084255823 -177579.7005003050 -180139.2549473837
    456000  271.7485925480 -177573.2767671151 -180060.8817707738
    456100  271.5515901596 -177610.0579721167 -180095.8596025822
    456200  264.2095721019 -177676.2120654086 -180094.8043657872
    456300  267.2934847254 -177654.9359341748 -180101.7585793773
    456400  277.5756090388 -177547.4946907057 -180088.4405975983
    456500  278.1894616410 -177526.9420640423 -180073.5072191903
    456600  274.3379169661 -177532.5715977209 -180043.8794523061
    456700  273.4178538725 -177527.6998738048 -180030.5854085761
    456800  269.0054273305 -177559.0567707960 -180021.5506544420
    456900  272.1221465448 -177608.8394880822 -180099.8640303038
    457000  278.6484283089 -177586.0691215055 -180136.8356885874
    457100  280.8013156921 -177517.8450426954 -180088.3192865549
    457200  276.0997230150 -177543.8077850277 -180071.2433313944
    457300  266.6421055838 -177648.0821664277 -180088.9420428937
    457400  267.1081281040 -177640.5803290943 -180085.7062072424
    457500  272.6721779020 -177566.3291532377 -180062.3887197204
    457600  276.0190976208 -177532.7582982853 -180059.4557943385
    457700  276.5664307717 -177561.9400060964 -180093.6478268469
    457800  272.3782961877 -177602.2401118111 -180095.6094651961
    457900  265.6255235872 -177659.6382550771 -180091.1922711600
    458000  269.7697035835 -177611.4804545222 -180080.9705747018
    458100  281.2643830511 -177530.1592729394 -180104.8724667354
    458200  275.8664806007 -177547.0215019269 -180072.3219314511
    458300  272.5344896777 -177568.0113223904 -180062.8104815515
    458400  277.2253491475 -177584.8886138326 -180122.6282179801
    458500  271.4769992552 -177661.4172433795 -180146.5360636590
    458600  271.7721227789 -177676.8946998612 -180164.7151008458
    458700  272.0953666797 -177590.6596243672 -180081.4390218918
    458800  271.8197050849 -177547.4709104502 -180035.7268830835
    458900  276.1378566263 -177500.3579181909 -180028.1425422161
    459000  277.7881813719 -177471.3452718764 -180014.2370802890
    459100  279.9723394935 -177522.7620689577 -180085.6478086036
    459200  269.8871540984 -177610.3455994163 -180080.9108695561
    459300  272.3567795382 -177581.9331226276 -180075.1055111472
    459400  271.0841626534 -177554.4221915996 -180035.9449590456
    459500  280.5663828891 -177495.7580575177 -180064.0817106023
    459600  277.7798600890 -177449.2618070799 -179992.0774419059
    459700  284.8546840394 -177466.5153764474 -180074.0944284232
    459800  268.5157154583 -177507.7711875588 -179965.7822155902
    459900  274.6247430603 -177507.3858401751 -180021.3193202341
    460000  275.9544658399 -177507.2405747286 -180033.3464270854
    460100  276.9156274284 -177478.5368520398 -180013.4412426137
    460200  271.3873680079 -177464.2936094438 -179948.5919392204
    460300  272.8295557170 -177504.6054429936 -180002.1056566433
    460400  278.5024457938 -177538.6692508601 -180088.0994841208
    460500  273.8367002528 -177529.6997750457 -180036.4194579233
    460600  284.5583912173 -177447.8723931045 -180052.7391605388
    460700  279.2754402114 -177441.8397839093 -179998.3460603726
    460800  277.1059915309 -177508.1113882739 -180044.7583847233
    460900  276.4381510566 -177584.4031376237 -180114.9366771829
    461000  272.1549480006 -177590.3467931356 -180081.6716021032
    461100  274.0585874006 -177509.3085056522 -180018.0593584943
    461200  279.3978564197 -177467.9597534612 -180025.5866361780
    461300  279.4897745603 -177474.6141178923 -180033.0824254874
    461400  277.5433154228 -177523.4151094124 -180064.0653983587
    461500  272.9330065287 -177604.8437554015 -180103.2909647811
    461600  277.3715117635 -177582.9282112885 -180122.0057979127
    461700  274.7295630345 -177544.6921699318 -180059.5851791275
    461800  275.0402401155 -177500.8937266838 -180018.6306948997
    461900  279.0096065858 -177477.4625371687 -180031.5353546357
    462000  280.3715476324 -177475.2975654528 -180041.8376834140
    462100  274.8087858544 -177528.1753802243 -180043.7936004738
    462200  272.0766599699 -177570.9626929915 -180061.5708480290
    462300  276.9605018190 -177519.5185981245 -180054.8337719060
    462400  281.7118130264 -177448.0694965498 -180026.8784946146
    462500  278.9993068481 -177444.2587646608 -179998.2372976316
    462600  277.4691009585 -177459.4987067889 -179999.4696315074
    462700  275.3866804897 -177460.3819623248 -179981.2902691680
    462800  283.4427524707 -177417.3499854091 -180012.0041202692
    462900  282.8872503233 -177382.2135209437 -179971.7825515593
    463000  278.1581680421 -177420.6665630864 -179966.9452545129
    463100  274.2607176641 -177494.9544394165 -180005.5556063676
    463200  274.3792656782 -177505.6365669431 -180017.3229304363
    463300  275.4514339895 -177467.1954379379 -179988.6965026997
    463400  286.4272776768 -177419.5386273547 -180041.5133078942
    463500  273.0085076387 -177499.7341027370 -179998.8724543867
    463600  271.2570783054 -177572.5705200713 -180055.6761690956
    463700  277.2254913891 -177532.7703889882 -180070.5112952253
    463800  273.6732667435 -177460.7818731780 -179966.0054746526
    463900  284.9148556293 -177422.1369434755 -180030.2668102566
    464000  280.9305419754 -177442.5823654711 -180014.2395554714
    464100  278.8856028442 -177466.3517024259 -180019.2893812513
    464200  267.3234605011 -177534.7534699137 -179981.8505153948
    464300  275.0617289553 -177510.0049351179 -180027.9386136277
    464400  281.3359839667 -177419.8636624556 -179995.2322958780
    464500  282.2812521687 -177380.0133437591 -179964.0350262629
    464600  279.2963539595 -177391.5984645774 -179948.2961869052
    464700  280.9174145473 -177423.4891895382 -179995.0262101737
    464800  274.6487045337 -177526.0620566143 -180040.2148816225
    464900  277.8856015027 -177550.1582147389 -180093.9418136213
    465000  277.9364776847 -177485.6804847471 -180029.9298076415
    465100  285.7149850359 -177427.2886242334 -180042.7429297426
    465200  275.0239599787 -177415.8446391516 -179933.4325778937
    465300  280.1610293270 -177357.1395307927 -179921.7525499416
    465400  282.8277288199 -177340.5942884209 -179929.6184551665
    465500  273.1433123826 -177436.1365061060 -179936.5088695023
    465600  276.5980914025 -177475.2114740423 -180007.2091183499
    465700  277.6236206744 -177463.6018173472 -180004.9872260003
    465800  283.3526773335 -177402.2458403555 -179996.0754213144
    465900  284.1327142953 -177315.6894218144 -179916.6595139019
    466000  285.2629046597 -177263.9774279300 -179875.2933590859
    466100  282.4234041334 -177286.8008439235 -179872.1237951311
    466200  275.6367155855 -177415.7424276370 -179938.9395726657
    466300  280.1097376842 -177395.8170451003 -179959.9605370809
    466400  281.4912162597 -177364.1248159499 -179940.9144562858
    466500  282.6765898657 -177362.2558126806 -179949.8964432127
    466600  277.9842274256 -177421.6378773642 -179966.3243046179
    466700  272.0036061945 -177460.9951550873 -179950.9345709211
    466800  277.8732340730 -177421.3619827274 -179965.0323693209
    466900  284.1545137021 -177323.9401494021 -179925.1097947340
    467000  286.4240818403 -177333.0403357177 -179954.9857613536
    467100  276.8903193640 -177375.4821742432 -179910.1548930830
    467200  277.8574098206 -177399.3729066282 -179942.8984369447
    467300  272.0649488782 -177395.1605177626 -179885.6614686737
    467400  283.4809048535 -177306.9093707560 -179901.9127551094
    467500  286.7268725388 -177315.1144057423 -179939.8315979202
    467600  274.3200322941 -177372.1230245160 -179883.2671616031
    467700  277.8027752066 -177363.1630835480 -179906.1884849108
    467800  283.3613504585 -177328.9466278597 -179922.8556031915
    467900  288.6347800845 -177247.7282047827 -179889.9105117302
    468000  286.2549157696 -177269.2459516365 -179889.6428196154
    468100  285.7894084917 -177355.1203075952 -179971.2558904539
    468200  284.3244165147 -177385.4408391993 -179988.1657863738
    468300  280.6697976874 -177403.5200629295 -179972.7903820751
    468400  281.1456781663 -177427.4394655779 -180001.0660268265
    468500  273.9300858863 -177485.2681564339 -179992.8426977195
    468600  275.6240764694 -177440.6007063214 -179963.6821520258
    468700  281.0310226612 -177344.0648690283 -179916.6418660258
    468800  278.5945952537 -177330.8078781734 -179881.0816538251
    468900  282.7467186840 -177306.7269365111 -179895.0095309909
    469000  281.3985555995 -177305.0559855946 -179880.9974039780
    469100  282.8813321542 -177364.6666809117 -179954.1815362068
    469200  277.0399555523 -177431.7887197170 -179967.8312183499
    469300  276.6423843543 -177383.8304746588 -179916.2335796441
    469400  289.4055182767 -177328.8480956856 -179978.0857921953
    469500  276.6110984461 -177352.9719813328 -179885.0886929976
    469600  286.5949779677 -177376.9527664854 -180000.4625868351
    469700  276.5518034022 -177430.9966363837 -179962.5705572038
    469800  283.8387834343 -177419.3316825151 -180017.6111116128
    469900  282.6888623835 -177411.4014661331 -179999.1544401235
    470000  284.9523952313 -177394.9761104686 -180003.4496173067
    470100  278.8385699495 -177368.5430282896 -179921.0501648145
    470200  285.5570892211 -177260.6832443036 -179874.6921608397
    470300  285.2460569037 -177271.7183541809 -179882.8800598385
    470400  282.9874988061 -177327.6537270095 -179918.1404390193
    470500  278.5796196819 -177357.3485249877 -179907.4852132417
    470600  272.1833679165 -177349.7419938088 -179841.3269606097
    470700  282.8927662806 -177287.2717632583 -179876.8912873195
    470800  290.5170334078 -177194.3850104914 -179853.7975917201
    470900  287.2031854360 -177231.4305364852 -179860.5079291532
    471000  286.1768920420 -177301.6956269401 -179921.3782604367
    471100  286.6114243877 -177342.9176533758 -179966.5780253669
    471200  285.3660272231 -177356.8337600012 -179969.0936820800
    471300  276.2889951889 -177402.2863896327 -179931.4545462865
    471400  281.9535137162 -177408.2047746600 -179989.2263171934
    471500  280.8321023321 -177332.5317543700 -179903.2878212150
    471600  284.1434873501 -177265.7429432744 -179866.8116526340
    471700  287.2254374862 -177225.6362927083 -179854.9173821494
    471800  285.4494811249 -177235.5685785932 -179848.5924433362
    471900  283.4575598527 -177323.8678720681 -179918.6575547049
    472000  276.2634031451 -177389.0255523652 -179917.9594377181
    472100  281.8520554434 -177340.3278889695 -179920.4206756091
    472200  286.6495193635 -177299.0891593403 -179923.0982553181
    472300  288.5600092987 -177299.3369844366 -179940.8348345516
    472400  277.1385477794 -177360.4862177146 -179897.4312362651
    472500  276.0223578773 -177408.7309786663 -179935.4583193281
    472600  285.4753311603 -177337.6159494697 -179950.8764471855
    472700  285.6093238332 -177256.1324666875 -179870.6195423970
    472800  283.9683810391 -177263.9532134042 -179863.4189877449
    472900  287.4424417181 -177315.6785237753 -179946.9460846386
    473000  277.9851799117 -177365.2299037745 -179909.9250501501
    473100  278.7249854704 -177346.0930845805 -179897.5604610982
    473200  285.2055271933 -177302.0659857781 -179912.8566797236
    473300  284.8621110897 -177284.2846506814 -179891.9316903785
    473400  284.6422465563 -177265.5104559517 -179871.1448408331
    473500  283.7136526454 -177214.7707296560 -179811.9047030453
    473600  300.1638453854 -177152.1065400211 -179899.8266908302
    473700  281.2766550170 -177238.2590447891 -179813.0845769917
    473800  282.8589895769 -177255.5157894952 -179844.8261193255
    473900  283.4481455012 -177276.0849225277 -179870.7884255534
    474000  284.0771375414 -177306.8196301121 -179907.2809688337
    474100  280.7757385409 -177369.2317582525 -179939.4718671390
    474200  283.6005212478 -177396.0284291588 -179992.1267900792
    474300  283.9556933160 -177388.9269771230 -179988.2766071876
    474400  286.0601269427 -177281.8458119723 -179900.4595698497
    474500  291.4454514906 -177253.5426229068 -179921.4540060852
    474600  286.6414821386 -177274.1342653340 -179898.0697880111
    474700  279.5715046794 -177331.7227134204 -179890.9391840566
    474800  286.0540660697 -177356.4997900026 -179975.0580662380
    474900  289.2300114276 -177280.6667153811 -179928.2978103185
    475000  286.3324697495 -177232.4461436788 -179853.5529460367
    475100  288.9295185203 -177233.2256864447 -179878.1060489760
    475200  285.6119197463 -177274.9145210668 -179889.4253599406
    475300  279.6413189490 -177341.1837314367 -179901.0392866201
    475400  279.2351977184 -177328.3068406438 -179884.4447346029
    475500  292.6091013263 -177220.0448701271 -179898.6083826384
    475600  281.8798914251 -177242.5405714587 -179822.8881705585
    475700  286.1689111008 -177262.2214127371 -179881.8309881580
    475800  279.0896362011 -177265.1748053559 -179819.9802193367
    475900  289.9482184355 -177196.1912810137 -179850.3968914984
    476000  285.2674332663 -177186.0351395077 -179797.3925258347
    476100  296.5099228242 -177209.2685786659 -179923.5404751130
    476200  280.2324399504 -177315.2441940851 -179880.5109109132
    476300  278.2642124420 -177310.9076306606 -179858.1570596988
    476400  284.7366152550 -177235.0794069683 -179841.5776493030
    476500  287.9213415131 -177210.2555828495 -179845.9070248401
    476600  285.9951403399 -177228.2089024345 -179846.2277685525
    476700  283.9039848929 -177286.8158894287 -179885.6921770897
    476800  276.7447322110 -177378.7552950936 -179912.0952992841
    476900  274.8752031458 -177343.6197347405 -179859.8459433693
    477000  285.4389616824 -177280.2470144751 -179893.1745835290
    477100  288.3145915949 -177231.1758600317 -179870.4271398806
    477200  286.3691767581 -177197.8674226787 -179819.3102434776
    477300  291.3564976800 -177180.1285293547 -179847.2256233324
    477400  281.9661230796 -177238.5798867382 -179819.7168562380
    477500  278.4583469832 -177285.8299693484 -179834.8565191128
    477600  285.6760366529 -177256.2271172041 -179871.3248865795
    477700  289.0886426753 -177181.4008319979 -179827.7378278112
    477800  288.6733209252 -177118.7243138304 -179761.2594262410
    477900  300.6917366702 -177089.7511699358 -179842.3036732854
    478000  283.4021602773 -177220.2491780552 -179814.5317292294
    478100  288.8232384068 -177236.0001545828 -179879.9076217647
    478200  287.0222916983 -177209.7688398240 -179837.1903189777
    478300  291.0347864122 -177157.0809538022 -179821.2330810664
    478400  289.2420430586 -177143.2389043494 -179790.9801376510
    478500  284.4154138791 -177227.6412802390 -179831.1992234451
    478600  279.5898781602 -177298.4316176244 -179857.8162803470
    478700  285.0254370007 -177264.8624168980 -179874.0045530356
    478800  285.5097913520 -177189.9474013707 -179803.5233500131
    478900  289.3534683760 -177150.5345756050 -179799.2958038018
    479000  289.9348776479 -177166.3403893907 -179820.4238774023
    479100  286.6774321970 -177197.0799761090 -179821.3445880531
    479200  283.6833149543 -177237.5616392523 -179834.4178993640
    479300  280.4767239015 -177334.9688946524 -179902.4718032978
    479400  285.1422632492 -177314.1102183693 -179924.3217898899
    479500  287.8205302349 -177239.6516028241 -179874.3802115536
    479600  286.9592806314 -177202.0453585199 -179828.8900301030
    479700  284.9989334115 -177197.4028321832 -179806.3023526715
    479800  289.2804679482 -177200.8626490281 -179848.9556263692
    479900  286.8446206197 -177265.4618721530 -179891.2569382312
    480000  278.4949191540 -177335.3803629286 -179884.7416968193
    480100  286.5346048917 -177298.0514691704 -179921.0086302976
    480200  290.4383098330 -177225.9160492753 -179884.6079895734
    480300  290.3317101819 -177201.1341556277 -179858.8502755069
    480400  289.8180718112 -177213.5659566539 -179866.5801961330
    480500  291.0708432049 -177249.0728029852 -179913.5549965695
    480600  282.4481424620 -177334.4880193141 -179920.0374268554
    480700  283.4146539946 -177345.1237983880 -179939.5207178965
    480800  294.8119547965 -177275.4080615152 -179974.1366437458
    480900  284.0664311711 -177276.5652386237 -179876.9285705074
    481000  291.5109016918 -177225.6296631749 -179894.1401819242
    481100  290.1278949464 -177189.8924225652 -179845.7428039883
    481200  296.1702626401 -177150.5335809201 -179861.6962050588
    481300  295.4352129985 -177136.3408418765 -179840.7747718598
    481400  284.2274443056 -177214.6377087068 -179816.4749657180
    481500  288.1550963787 -177245.2122754553 -179883.0035253031
    481600  291.2323170440 -177239.1599656970 -179905.1203017301
    481700  289.7124348485 -177172.1040509142 -179824.1512824888
    481800  300.6679651943 -177112.0568482328 -179864.3917458836
    481900  283.9155507361 -177185.5034257172 -179784.4855878893
    482000  288.9367081493 -177193.1891137452 -179838.1352906274
    482100  293.8110782348 -177172.8228844176 -179862.3893748800
    482200  283.5275468191 -177230.3778403357 -179825.8081883982
    482300  286.9755705837 -177283.0160757525 -179910.0098666612
    482400  285.9035046325 -177258.9762410071 -179876.1562676589
    482500  284.0954091313 -177225.0806339401 -179825.7092320318
    482600  290.6022195977 -177147.2784250336 -179807.4708064086
    482700  298.9612095572 -177132.0067865298 -179868.7179275934
    482800  284.3156141054 -177215.2114822712 -179817.8558515960
    482900  281.7743548173 -177198.5254469306 -179777.9069567809
    483000  294.0391448219 -177154.6585918503 -179846.3128192826
    483100  285.3863243743 -177178.9547331577 -179791.4004567321
    483200  287.6828675263 -177239.0337748554 -179872.5022098355
    483300  282.1275921023 -177323.5574908021 -179906.1725586611
    483400  285.9320831701 -177314.8727669890 -179932.3144035078
    483500  288.1503555637 -177277.0393839512 -179914.7872360572
    483600  297.3191388262 -177236.6029326837 -179958.2824471675
    483700  285.2517173759 -177224.8495253655 -179836.0630473683
    483800  295.4980620514 -177172.5690940410 -179877.5783485070
    483900  294.2505822543 -177125.3822307808 -179818.9719707760
    484000  288.4797392779 -177131.0188300174 -179771.7818829309
    484100  291.1246629413 -177173.7466426058 -179838.7215056983
    484200  280.3197422737 -177245.7893051076 -179811.8551933101
    484300  292.0271322419 -177201.6008544853 -179874.8369826197
    484400  292.1577712910 -177147.1750997182 -179821.6071065478
    484500  287.9810116039 -177097.2835896931 -179733.4812557325
    484600  294.1529172508 -177015.1685486249 -179707.8642565695
    484700  301.4074802567 -176936.0550304601 -179695.1594990297
    484800  292.2674954874 -177023.1193545805 -179698.5557841283
    484900  294.3154655829 -177069.0470421721 -179763.2307285470
    485000  289.1969055312 -177138.9648307768 -179786.2928720983
    485100  288.1648091940 -177184.6991331515 -179822.5792947669
    485200  286.1449511043 -177188.2009282987 -179807.5911722906
    485300  303.6756338169 -177104.9309190111 -179884.7982187424
    485400  288.7268318894 -177093.9541206320 -179736.9790760301
    485500  304.4715777120 -177017.9309436714 -179805.0843676753
    485600  296.9342090210 -177108.0296029166 -179826.1854439180
    485700  286.2812358196 -177170.4220763162 -179791.0598798137
    485800  291.2312953901 -177142.0902200345 -179808.0412037784
    485900  293.9686717524 -177140.0019893518 -179831.0111015370
    486000  287.2485562776 -177207.4636102429 -179836.9563306653
    486100  287.3871428715 -177248.4344842070 -179879.1958356871
    486200  280.8637732072 -177260.5198168799 -179831.5658010587
    486300  291.5088448261 -177141.6416917784 -179810.1333818396
    486400  294.9449625796 -177085.3540050286 -179785.3001495053
    486500  301.2374194437 -177045.9491990624 -179803.4969194431
    486600  296.2319743470 -177104.8074742259 -179816.5350115055
    486700  284.6484442475 -177177.3719948126 -179783.0631137782
    486800  290.9699918163 -177153.7797192775 -179817.3387124261
    486900  299.9359711550 -177117.0381203554 -179862.6722950410
    487000  291.6683070793 -177146.3307334946 -179816.2821518115
    487100  288.8658595970 -177246.4985196584 -179890.7961440992
    487200  288.5614340063 -177256.9785134898 -179898.4894054742
    487300  287.5422189183 -177176.1826398998 -179808.3635680054
    487400  295.3839952850 -177086.3336344814 -179790.2987140497
    487500  291.1509323348 -177068.7179254124 -179733.9332603109
    487600  295.8922059694 -177015.2466986196 -179723.8639731806
    487700  295.4112695435 -177013.7717631696 -179717.9865131461
    487800  289.5039692696 -177090.3829883077 -179740.5219118681
    487900  290.6429882527 -177136.3868317851 -179796.9524121867
    488000  288.9224144691 -177140.9776839309 -179785.7930154968
    488100  295.9641528307 -177091.0176258194 -179800.2935068168
    488200  295.3202639538 -177008.6939550012 -179712.0756336520
    488300  303.5526983165 -176883.0479903700 -179661.7899302127
    488400  300.0568107814 -176956.0668501310 -179702.8071989327
    488500  298.1348183373 -177050.1012438462 -179779.2475437658
    488600  295.2555738101 -177118.0547618408 -179820.8442625386
    488700  290.3483521229 -177174.9394328299 -179832.8078941631
    488800  286.0667020960 -177220.2281384451 -179838.9020857206
    488900  290.8999355776 -177180.4046342048 -179843.3223278041
    489000  292.3863934658 -177077.5045459054 -179754.0293755924
    489100  294.3266110987 -177058.2260252484 -179752.5117384292
    489200  296.5500301892 -177081.7651403113 -179796.4041822912
    489300  285.1958487438 -177143.2720801441 -179753.9741769082
    489400  293.6354142649 -177108.9086485601 -179796.8670991556
    489500  296.5882874467 -177036.3632093075 -179751.3524608114
    489600  299.6246812677 -176937.3164041370 -179680.1010101311
    489700  299.3150373053 -176911.5845523083 -179651.5346565187
    489800  299.9469286324 -176999.3788055054 -179745.1132856800
    489900  296.0445522761 -177080.6597729331 -179790.6716358940
    490000  287.9187826782 -177109.8471297195 -179745.4751479629
    490100  297.9683892508 -177046.7365338398 -179774.3593306403
    490200  292.9605621217 -177011.3224306023 -179693.1032390163
    490300  296.2624828793 -177013.5360995031 -179725.5429139520
    490400  288.6738798245 -177064.5404184503 -179707.0806470630
    490500  287.0172767982 -177140.8298382233 -179768.2054106419
    490600  293.4271003188 -177106.9219638244 -179792.9734944618
    490700  293.9569249056 -177065.4070606011 -179756.3086413556
    490800  296.0569754309 -177049.5400872560 -179759.6656726163
    490900  296.3156492047 -177050.9167121260 -179763.4102147146
    491000  291.9619807057 -177075.0322120561 -179747.6719386203
    491100  292.5875549592 -177164.4667658946 -179842.8330415041
    491200  295.4131143950 -177181.6099534293 -179885.8415913012
    491300  292.8290220177 -177095.1668824372 -179775.7435638387
    491400  296.0814371638 -177062.2436226042 -179772.5931323224
    491500  299.3621764690 -177074.0421930217 -179814.4238123264
    491600  293.4585111082 -177101.9083859493 -179788.2474530779
    491700  290.1108054204 -177059.6603382066 -179715.3542809517
    491800  300.4118789019 -176977.1749979363 -179727.1656643387
    491900  298.3866556685 -177019.9330199099 -179751.3846558002
    492000  297.0873857477 -177071.5290553456 -179791.0870864670
    492100  294.7423396322 -177095.6457960624 -179793.7371163682
    492200  294.6563692474 -177104.4546457351 -179801.7589873219
    492300  292.6045603500 -177107.6942489145 -179786.2161930212
    492400  292.0399847766 -177198.4977026372 -179871.8514837442
    492500  289.2653103743 -177214.8846236656 -179862.8388475498
    492600  288.8207880109 -177125.6310818472 -179769.5161179392
    492700  299.1392240948 -177076.6678174964 -179815.0085156822
    492800  297.0055733718 -177096.6292931744 -179815.4384082709
    492900  291.6143933287 -177106.3312526042 -179775.7891408003
    493000  297.7442585962 -177027.5142355725 -179753.0853251957
    493100  294.6780864870 -176975.0908653254 -179672.5940079931
    493200  308.5594887128 -176960.6556977977 -179785.2301357049
    493300  293.4344265590 -177050.7001078992 -179736.8187034355
    493400  293.4778676222 -177078.4085916884 -179764.9248496564
    493500  296.9042768789 -177085.8960330038 -179803.7778731504
    493600  291.5147462500 -177067.8524557164 -179736.3981678116
    493700  300.9611558168 -176968.0054055649 -179723.0241900117
    493800  299.7894546989 -176990.9754709402 -179735.2684240726
    493900  299.9613504337 -177055.5776006849 -179801.4440990046
    494000  296.2127826555 -177109.4419142340 -179820.9937694713
    494100  291.9702552911 -177134.1007005949 -179806.8161732738
    494200  295.0935889344 -177107.4344978372 -179808.7411780223
    494300  299.2845924325 -177037.6284228790 -179777.2998326643
    494400  300.5702946651 -176947.1399798437 -179698.5807948616
    494500  299.2828026700 -176967.1969241349 -179706.8519503132
    494600  299.3709210510 -177024.9061718533 -179765.3678396532
    494700  290.7515653920 -177045.5495731562 -179707.1090760379
    494800  298.6813287047 -177014.0552285470 -179748.2043213485
    494900  294.7280635322 -176998.9667002834 -179696.9273362039
    495000  300.1475145044 -176999.4941570044 -179747.0648138237
    495100  289.3432108175 -177104.5699125488 -179753.2372423611
    495200  292.2290584687 -177093.3639540200 -179768.4485284979
    495300  303.5218575107 -177033.3257772706 -179811.7853982895
    495400  299.9181032976 -177056.1325476535 -179801.6031587637
    495500  303.3282000530 -177097.8163410646 -179874.5032086126
    495600  285.6989303683 -177214.3612643204 -179829.6686043159
    495700  291.1646920807 -177163.2723251274 -179828.6136176704
    495800  299.1226270013 -177075.3434537585 -179813.5322210274
    495900  299.5325225767 -177022.4711156322 -179764.4120947332
    496000  300.6111774980 -176988.9534407592 -179740.7684999952
    496100  295.9642461625 -176986.9351817725 -179696.2119171359
    496200  288.2272555217 -177043.1953413799 -179681.6471409052
    496300  295.3054834077 -177073.1343049611 -179776.3806814927
    496400  302.4947999989 -177124.0903425854 -179893.1482096477
    496500  287.9768693747 -177173.1832332131 -179809.3429810065
    496600  298.3192231738 -177066.3900854308 -179797.2244397014
    496700  294.4704598934 -177048.6927915534 -179744.2953063346
    496800  303.7855338080 -177032.6547656725 -179813.5280973587
    496900  295.1445757365 -177047.2405359791 -179749.0139528012
    497000  300.1675997808 -177028.7673570211 -179776.5218758204
    497100  298.1899765421 -176974.9422406285 -179704.5934624872
    497200  301.8867760163 -176927.7389567294 -179691.2309311134
    497300  303.3506112806 -176913.6438512027 -179690.5358726442
    497400  299.3766100950 -177034.1794151840 -179774.6931608779
    497500  300.6730678419 -177061.5109382087 -179813.8925458402
    497600  294.9585517807 -177039.1385474464 -179739.2090883896
    497700  299.3124449500 -176963.4428403455 -179703.3692139602
    497800  305.5305780106 -176927.4337341138 -179724.2813185062
    497900  297.1806933695 -176970.4419372770 -179690.8541126819
    498000  289.6387904954 -177084.2375241028 -179735.6106102866
    498100  292.3831870650 -177078.3977338363 -179754.8932119139
    498200  302.3577273297 -177011.8359817924 -179779.6390763653
    498300  302.0423974539 -176980.2265937855 -179745.1431373392
    498400  297.7222227725 -176971.3908443791 -179696.7602165811
    498500  300.8066075115 -176955.6954486787 -179709.2994874822
    498600  305.6169559002 -176930.1843185321 -179727.8226119703
    498700  299.9591202687 -176917.3039453225 -179663.1500285611
    498800  300.5168032864 -176914.8403948943 -179665.7915462115
    498900  301.2951093865 -176953.8757685442 -179711.9515865651
    499000  298.0121914042 -177034.2311012319 -179762.2548659085
    499100  295.2094719899 -177068.1335099016 -179770.5009914185
    499200  298.5492379063 -177041.1333558972 -179774.0732805929
    499300  300.9029089549 -176940.5981143758 -179695.0837031082
    499400  298.8614320273 -176934.5556741640 -179670.3534449677
    499500  297.9628345239 -176943.0098565454 -179670.5818050008
    499600  301.2972533648 -176970.3978172959 -179728.4932614389
    499700  293.0899461287 -177048.4310672810 -179731.3962656497
    499800  300.9433635008 -177049.7348420282 -179804.5907544110
    499900  298.6838007550 -176975.0221410807 -179709.1938631985
    500000  309.0465722514 -176892.1460679102 -179721.1793014873
Loop time of 197.753 on 40 procs for 500000 steps with 3072 atoms

Performance: 218.454 ns/day, 0.110 hours/ns, 2528.401 timesteps/s, 7.767 Matom-step/s
99.7% CPU use with 40 MPI tasks x 1 OpenMP threads

MPI task timing breakdown:
Section |  min time  |  avg time  |  max time  |%varavg| %total
---------------------------------------------------------------
Pair    | 51.479     | 59.893     | 68.762     |  79.8 | 30.29
Bond    | 1.5855     | 2.3873     | 2.9396     |  40.6 |  1.21
Kspace  | 67.375     | 77.027     | 86.313     |  78.1 | 38.95
Neigh   | 5.5316     | 5.6332     | 5.6811     |   1.7 |  2.85
Comm    | 17.296     | 18.979     | 20.233     |  15.1 |  9.60
Output  | 2.6568     | 2.6653     | 2.6884     |   0.4 |  1.35
Modify  | 27.809     | 28.629     | 29.534     |   7.9 | 14.48
Other   |            | 2.538      |            |       |  1.28

Nlocal:           76.8 ave          87 max          61 min
Histogram: 2 4 2 4 4 0 3 3 10 8
Nghost:        2095.32 ave        2192 max        2041 min
Histogram: 8 8 6 9 1 0 0 0 0 8
Neighs:              0 ave           0 max           0 min
Histogram: 40 0 0 0 0 0 0 0 0 0

Total # of neighbors = 0
Ave neighs/atom = 0
Ave special neighs/atom = 4.6666667
Neighbor list builds = 12921
Dangerous builds = 0
PPPM initialization ...
  using 12-bit tables for long-range coulomb (../kspace.cpp:342)
  G vector (1/distance) = 0.27127851
  grid = 24 24 32
  stencil order = 5
  estimated absolute RMS force accuracy = 0.036782147
  estimated relative force accuracy = 0.00011076834
  using single precision MKL FFT
  3d grid and FFT values/proc = 3211 504
Generated 0 of 15 mixed pair_coeff terms from geometric mixing rule
Setting up Verlet run ...
  Unit style    : real
  Current step  : 500000
  Time step     : 1
Per MPI rank memory allocation (min/avg/max) = 13.1 | 13.38 | 13.57 Mbytes
   Step          Temp          TotEng         PotEng    
    500000  309.0465722514 -176892.6319071975 -179721.6651407746
    500100  304.4667512330 -176910.1746985196 -179697.2839406081
    500200  295.9232486932 -177016.1632916633 -179725.0647334187
    500300  302.4372394634 -177049.1579234221 -179817.6888774473
    500400  298.0900967563 -177051.3566723898 -179780.0935879309
    500500  300.3345727115 -177023.1090051628 -179772.3920054674
    500600  304.3710925667 -176929.6459079397 -179715.8794841238
    500700  309.1144260206 -176888.9855625199 -179718.6399340919
    500800  296.0734422348 -176959.6885824985 -179669.9649060959
    500900  299.4365930109 -177001.2577200836 -179742.3205534479
    501000  296.9913513923 -176997.3015126497 -179715.9804387841
    501100  305.4907317167 -176974.2481053597 -179770.7309340821
    501200  302.3048565230 -176980.9401769147 -179748.2592885459
    501300  303.5929074194 -176993.5701951283 -179772.6802118190
    501400  292.2928447379 -177007.2991706117 -179682.9676489135
    501500  302.4579636194 -176973.4786965353 -179742.1993608866
    501600  302.1883638812 -176935.9447392558 -179702.1974693621
    501700  301.1935000737 -176916.1677750016 -179673.3134544980
    501800  309.1757374582 -176843.4766782873 -179673.6922989074
    501900  302.7217989522 -176908.5150113571 -179679.6508421972
    502000  300.2985682369 -176977.5106846890 -179726.4640975966
    502100  295.5627878809 -176987.3830453480 -179692.9848044368
    502200  300.0252558679 -176980.5914071474 -179727.0429001362
    502300  305.1055102715 -176929.4686803097 -179722.4251658568
    502400  301.5801105085 -176852.6533685070 -179613.3381060826
    502500  306.9789460065 -176851.3136027240 -179661.4196457526
    502600  299.8902951290 -176971.1454382753 -179716.3614915281
    502700  301.1978120384 -177013.8348404435 -179771.0199919564
    502800  295.2606509086 -177032.0572590415 -179734.8932358430
    502900  298.6058711632 -176992.1014688376 -179725.5598181992
    503000  301.3061646360 -176920.9482635204 -179679.1252820429
    503100  304.1790029795 -176903.1960904631 -179687.6712655684
    503200  303.3782133162 -176985.1104187721 -179762.2551111159
    503300  293.9585267202 -177047.9310553482 -179738.8472992228
    503400  302.1555707241 -176979.1935346182 -179745.1460739453
    503500  301.4023982537 -176933.3148210727 -179692.3727686429
    503600  297.7891629866 -176949.8990700193 -179675.8812174708
    503700  296.4014767746 -176975.1794537354 -179688.4586277066
    503800  300.3555212508 -177013.8063871012 -179763.2811517518
    503900  297.9840697742 -177039.8387990406 -179767.6051364135
    504000  298.0280205891 -177025.5523682027 -179753.7210343097
    504100  303.9507836393 -176922.6544300476 -179705.0404698712
    504200  300.5187591031 -176910.9654379044 -179661.9344929000
    504300  305.3747442457 -176948.3944574920 -179743.8155290563
    504400  299.0865654470 -177026.9355996842 -179764.7942570449
    504500  298.7069751773 -177014.0674914943 -179748.4513538413
    504600  298.7485847178 -176994.3905649510 -179729.1553238473
    504700  293.5380164516 -177008.4235359563 -179695.4904003782
    504800  299.2601819583 -176993.5691220494 -179733.0170767016
    504900  305.7246372258 -176887.7282693487 -179686.3522849281
    505000  305.0478606250 -176860.4048021456 -179652.8335589283
    505100  299.3792195251 -176922.8656255232 -179663.4032581171
    505200  295.2278444059 -176975.9651827533 -179678.5008466093
    505300  296.8453485074 -176987.5973691359 -179704.9397749824
    505400  295.6292827846 -176973.3104755891 -179679.5209335259
    505500  303.1125698391 -176932.8762689280 -179707.5892429081
    505600  308.8639941829 -176822.3644602519 -179649.7263618366
    505700  305.0456152009 -176811.5878395586 -179603.9960415766
    505800  304.1467804935 -176877.6818270850 -179661.8620353731
    505900  303.7678093276 -176933.3215502326 -179714.0326308260
    506000  303.0710727284 -176995.3322670199 -179769.6653736405
    506100  298.8924099188 -177032.8827670186 -179768.9641115371
    506200  295.2600860619 -177047.9357164159 -179750.7665225722
    506300  302.0294283451 -176940.3261037360 -179705.1239271908
    506400  294.7658258846 -176885.3303772799 -179583.6366923295
    506500  300.6365886569 -176879.2836080912 -179631.3312827952
    506600  297.3772057118 -176945.0561193464 -179667.2671820300
    506700  295.0338370659 -176990.3076488744 -179691.0673564123
    506800  294.3477357379 -176992.0382934347 -179686.5173829920
    506900  303.9538504970 -176895.6053273113 -179678.0194413578
    507000  301.2134181607 -176879.7568150937 -179637.0848261056
    507100  299.7908040631 -176920.8610556017 -179665.1663609055
    507200  297.7690034332 -176997.0434643734 -179722.8410699088
    507300  298.1206203782 -177050.0935943679 -179779.1099252099
    507400  297.7350848935 -177022.8555588275 -179748.3426717552
    507500  302.7613720775 -176991.5495201365 -179763.0476060433
    507600  302.5634512060 -177009.1826945320 -179778.8689993893
    507700  294.4935777180 -176997.2074803799 -179693.0216172916
    507800  307.7847522562 -176890.6699101880 -179708.1523581501
    507900  299.2381039481 -176891.8066681840 -179631.0525192374
    508000  305.9536237931 -176912.4712303337 -179713.1914044442
    508100  297.2177504240 -176998.2345543051 -179718.9859524942
    508200  302.0129394915 -177025.6446871218 -179790.2915704949
    508300  301.3855510141 -176995.9429447185 -179754.8466715179
    508400  297.2726541058 -176944.2368708948 -179665.4908611026
    508500  300.6346178790 -176906.8543297840 -179658.8839638538
    508600  306.5000935430 -176918.8532766306 -179724.5758718072
    508700  296.4044197189 -176971.2872295047 -179684.5933433867
    508800  298.9951157921 -176979.8780463771 -179716.8995674087
    508900  300.4300658981 -176925.6425925521 -179675.7997439483
    509000  300.4980547693 -176846.7008324552 -179597.4803585782
    509100  305.4621744587 -176850.2831475478 -179646.5045611982
    509200  303.7653209389 -176902.1568332557 -179682.8451349701
    509300  294.7545797416 -176985.3736562780 -179683.5770233739
    509400  295.9700645350 -176980.4298191022 -179689.7598162405
    509500  301.6994205990 -176946.8704594072 -179708.6473696245
    509600  297.2125119100 -176940.5225726673 -179661.2260171449
    509700  300.1592452204 -176927.6347140961 -179675.3127546836
    509800  303.6660234833 -176880.4881660446 -179660.2674921315
    509900  301.3728817391 -176882.6660565968 -179641.4538079960
    510000  302.0240816583 -176942.4629937185 -179707.2118732399
    510100  299.5858597598 -177036.6959013731 -179779.1251326573
    510200  296.9992790911 -177067.3560628421 -179786.1075596677
    510300  297.3645507742 -177044.7844383250 -179766.8796568527
    510400  302.1104294643 -176951.1289615424 -179716.6682747231
    510500  302.1305372353 -176914.5781033451 -179680.3014844219
    510600  302.9589644616 -176944.1961748763 -179717.5030348369
    510700  295.3278892579 -176981.9829557031 -179685.4344369033
    510800  288.7517658334 -176970.5764922008 -179613.8296946092
    510900  308.0991636800 -176853.0616235402 -179673.4222149503
    511000  304.4693097520 -176873.7405803942 -179660.8732433381
    511100  298.2514637503 -176927.5742361430 -179657.7883160664
    511200  301.2431211346 -176931.7908984239 -179689.3908124693
    511300  294.1006130294 -176987.1814676026 -179679.3983791656
    511400  292.1936896403 -177045.1680414234 -179719.9288472533
    511500  294.5840978573 -177019.8469273676 -179716.4896917595
    511600  307.5058842807 -176917.0238443790 -179731.9535160246
    511700  301.9477558500 -176916.4843997115 -179680.5345876193
    511800  303.0671173558 -176953.3671009054 -179727.6639997778
    511900  300.1835759672 -177038.3527517940 -179786.2535176839
    512000  296.5693453409 -177076.7194103697 -179791.5352645550
    512100  296.8328856521 -177051.2206776913 -179768.4489977177
    512200  297.3532690451 -177030.1660284178 -179752.1579732347
    512300  296.2785216066 -177018.6888856546 -179730.8425196984
    512400  302.7637129255 -176969.2216856192 -179740.7411998069
    512500  305.7600394450 -176921.8090538149 -179720.7571437041
    512600  304.1554450433 -176858.5671559125 -179642.8266800758
    512700  312.8886189537 -176809.0602087007 -179673.2637977575
    512800  296.8706569228 -176920.2922813559 -179637.8663621501
    512900  301.3183522392 -176948.3369112726 -179706.6254959397
    513000  297.4099305025 -176996.1171518695 -179718.6277795012
    513100  302.8195382408 -177031.4933198375 -179803.5238627386
    513200  290.5536228657 -177100.6823707087 -179760.4298943112
    513300  299.1325954331 -177035.1427859617 -179773.4228049295
    513400  300.6141088279 -176946.7362186672 -179698.5781114952
    513500  302.8624866942 -176913.1735008485 -179685.5971967978
    513600  306.0586539031 -176881.5733170801 -179683.2549439241
    513700  299.9127158267 -176939.1986181768 -179684.6199120138
    513800  295.5398716734 -177017.3776670264 -179722.7696496018
    513900  300.1433658854 -177026.3652517720 -179773.8979318525
    514000  297.8662558587 -176999.6017192382 -179726.2895800573
    514100  302.9237699608 -176923.1466008501 -179696.1312879691
    514200  303.8954771387 -176906.6692479403 -179688.5490083152
    514300  305.4500967914 -176989.9482190784 -179786.0590729444
    514400  298.7655844603 -177074.6284146936 -179809.5487903831
    514500  298.3116488079 -177078.1000057593 -179808.8650237716
    514600  300.2053198185 -177038.5639489054 -179786.6637594815
    514700  303.2497141476 -176961.6677460851 -179737.6361483448
    514800  299.3711553206 -176958.2656308989 -179698.7294432184
    514900  300.1601633532 -176951.9937970540 -179699.6802422910
    515000  307.1822980521 -176949.1965964346 -179761.1641378484
    515100  297.6492294177 -177030.6961985808 -179755.3973846744
    515200  293.5346186837 -177069.1894189654 -179756.2251799903
    515300  300.2483273826 -177040.7139406514 -179789.2074453792
    515400  294.0047745199 -176967.7547263512 -179659.0943257131
    515500  304.7703029584 -176892.7785571708 -179682.6665322923
    515600  310.6397360840 -176921.1093676190 -179764.7265307189
    515700  300.8852485220 -176988.0584638764 -179742.3823878110
    515800  301.0510521955 -176993.1461282066 -179748.9878301873
    515900  297.5553118041 -176995.2939658461 -179719.1354237499
    516000  298.4839580885 -176971.2684267177 -179703.6107755439
    516100  302.6009479882 -176894.8316877444 -179664.8612406829
    516200  300.0874006262 -176899.7121833879 -179646.7325536990
    516300  301.3320617568 -176971.4497691210 -179729.8638516394
    516400  296.9779006716 -177039.3077752992 -179757.8635726260
    516500  300.1897633994 -177044.0363254291 -179791.9937314922
    516600  297.6929887121 -177007.7693710307 -179732.8711326654
    516700  302.3217301997 -176908.9795152294 -179676.4530896387
    516800  298.1250154793 -176908.7133863539 -179637.7699502484
    516900  302.0413804607 -176942.8092829311 -179707.7165168604
    517000  293.8802566368 -177014.0556473088 -179704.2554015434
    517100  297.9596118479 -177019.1388676049 -179746.6813154657
    517200  296.6760391853 -176992.9842507536 -179708.7767876097
    517300  298.6427953720 -176959.0500244660 -179692.8463805327
    517400  303.6737064361 -176932.8463862981 -179712.6960426547
    517500  302.6344659485 -176942.4413934906 -179712.7777721054
    517600  297.8190517554 -177004.4871947432 -179730.7429460067
    517700  290.2530335878 -177057.0051986175 -179714.0011076306
    517800  295.0568302935 -177022.4178068728 -179723.3879959718
    517900  302.6067039267 -176908.9236572572 -179679.0059004459
    518000  305.6324307579 -176890.8928434876 -179688.6727948209
    518100  303.9172131903 -176957.9163886763 -179739.9951223380
    518200  291.6582360578 -177021.4608939914 -179691.3201214960
    518300  301.9661882051 -176984.0735925145 -179748.2925114483
    518400  298.9492136381 -176945.8919101127 -179682.4932397209
    518500  300.2855770645 -176869.9089307708 -179618.7434216075
    518600  305.2789302863 -176770.1350722894 -179564.6790563868
    518700  312.6896427024 -176806.7423433727 -179669.1244903621
    518800  296.6825137474 -176933.8569919759 -179649.7087974117
    518900  299.2520578943 -176963.3852402242 -179702.7588266456
    519000  296.7190970177 -177017.8374346669 -179734.0241258347
    519100  299.7699447777 -177026.6206220441 -179770.7349800382
    519200  301.5823682093 -176961.5453073062 -179722.2507120274
    519300  299.4924295966 -176927.6627697298 -179669.2367349781
    519400  303.1259760971 -176987.2165054879 -179762.0522012602
    519500  296.9289500674 -177069.9868281038 -179788.0945282876
    519600  295.4239739950 -177032.3063423999 -179736.6373897847
    519700  298.4041576213 -176996.6680859463 -179728.2799358965
    519800  303.1360141991 -176965.9570679760 -179740.8846532133
    519900  300.3703185348 -176919.1616267851 -179668.7718467747
    520000  307.1701536426 -176838.4236245062 -179650.2799951740
    520100  301.5804675162 -176865.4230558589 -179626.1110615077
    520200  301.4345224603 -176961.4321252124 -179720.7841399437
    520300  307.1787973361 -176987.1284213269 -179799.0639169490
    520400  298.1168380105 -177030.0960922451 -179759.0777990371
    520500  298.3289846272 -177025.3181267058 -179756.2418379815
    520600  298.1433468079 -176923.4242737568 -179652.6486438733
    520700  307.2427240614 -176866.1384834919 -179678.6591686836
    520800  301.9688331767 -176895.0180115871 -179659.2611427699
    520900  301.6766199982 -176964.9482788383 -179726.5164708124
    521000  300.8743781918 -177013.3492431723 -179767.5736593686
    521100  296.8427579359 -176997.0577021664 -179714.3763937464
    521200  300.1539843404 -176923.8759100086 -179671.5057921446
    521300  307.5782259963 -176801.3522609357 -179616.9441535408
    521400  310.6017252874 -176827.1519771915 -179670.4211868879
    521500  303.4677600134 -176915.2854861785 -179693.2498950468
    521600  293.0700589684 -176976.5155670504 -179659.2987170080
    521700  302.7409951787 -176993.7516993726 -179765.0632537689
    521800  297.5255950014 -177041.2653240387 -179764.8347523196
    521900  299.2110309987 -177025.7878694044 -179764.7858928472
    522000  301.4911589253 -176953.9043880435 -179713.7748568075
    522100  308.7141506151 -176895.2258285080 -179721.2160519345
    522200  291.9861803909 -176896.8093781175 -179569.6706302369
    522300  304.4829365207 -176876.4181221736 -179663.6755254802
    522400  294.1116867670 -176945.1989365311 -179637.5172178375
    522500  296.6254967161 -176974.7356745489 -179690.0655422225
    522600  295.6635897815 -176957.5392270360 -179664.0637335440
    522700  305.4297405340 -176882.4856830848 -179678.4101943935
    522800  304.2740058259 -176837.5701117835 -179622.9149493730
    522900  309.7520912410 -176785.8426193474 -179621.3342214937
    523000  301.3619178613 -176826.7417344814 -179585.4291218006
    523100  298.6144606913 -176943.1585223378 -179676.6955008201
    523200  298.8058155654 -176998.5721206818 -179733.8607746294
    523300  289.8995616348 -177036.3555654581 -179690.1157682967
    523400  302.7181824660 -176963.8609338988 -179734.9636591797
    523500  301.0430406834 -176922.1993769698 -179677.9677410264
    523600  304.3275139585 -176932.1365692662 -179717.9712239226
    523700  299.2818798349 -176967.7212937499 -179707.3678722327
    523800  304.8366931099 -176975.3375538404 -179765.8332689015
    523900  305.5730603677 -177006.1601787332 -179803.3966494972
    524000  299.3259359093 -177073.4392194172 -179813.4890901860
    524100  298.7173681669 -177074.0909917433 -179808.5699922204
    524200  296.7887759078 -177033.2201779493 -179750.0447143915
    524300  298.3089484377 -176991.2899200899 -179722.0302187312
    524400  301.3160942565 -176947.0687013855 -179705.3366163263
    524500  303.7656320869 -176917.5416970089 -179698.2328469938
    524600  295.2868762000 -176908.7220969296 -179611.7981418230
    524700  305.3151178363 -176876.0198118638 -179670.8950592422
    524800  305.9103088854 -176918.1062511974 -179718.4299177122
    524900  297.3200230166 -176997.6134216704 -179719.3010300928
    525000  300.2193289817 -177003.1238989665 -179751.3519503707
    525100  305.0669320679 -176974.3781517909 -179766.9814898522
    525200  300.7043557675 -176890.2305752441 -179642.8985946640
    525300  302.1100564037 -176813.1574916407 -179578.6933897994
    525400  306.2965599823 -176832.6070379976 -179636.4664731879
    525500  301.9099564191 -176940.4108029219 -179704.1149722823
    525600  296.8168248889 -176978.0499473437 -179695.1312460569
    525700  301.1571628480 -176988.7477538768 -179745.5607999503
    525800  297.0486041019 -177036.2360728572 -179755.4390941687
    525900  297.0888268967 -177030.7520535341 -179750.3232770315
    526000  308.1300494851 -176925.6372931834 -179746.2806153427
    526100  298.0332712953 -176908.2167740195 -179636.4335054459
    526200  304.9370550379 -176868.1381520657 -179659.5525870064
    526300  301.4499022199 -176911.8820479696 -179671.3748500615
    526400  292.9154076755 -177004.0326414160 -179685.4001029737
    526500  303.6157666202 -176997.1680272542 -179776.4872986163
    526600  296.5278942446 -177022.0019307255 -179736.4383387706
    526700  298.9245269325 -176956.7727772079 -179693.1481230428
    526800  304.5946976762 -176913.5477490370 -179701.8282215232
    526900  300.7643729814 -176949.3626224130 -179702.5800434700
    527000  300.0556132302 -176992.7852059374 -179739.5145922745
    527100  302.1231431134 -177008.4148094098 -179774.0705041942
    527200  292.6509359879 -177020.0810281181 -179699.0274979525
    527300  301.2700729282 -176974.3273907193 -179732.1740233067
    527400  304.2855177938 -176958.5168201589 -179743.9670390817
    527500  298.3920207026 -176970.2463342316 -179701.7470820063
    527600  294.8892420286 -176993.3603744006 -179692.7964491831
    527700  297.9445707003 -176959.0801682292 -179686.4849284075
    527800  305.6341225492 -176868.4319961259 -179666.2274342311
    527900  302.3805396892 -176867.7475943510 -179635.7595148065
    528000  297.4873794203 -176897.4761771270 -179620.6957773923
    528100  296.9477488584 -176944.3789522353 -179662.6587378243
    528200  297.0010836982 -176965.7055889733 -179684.4736052941
    528300  310.8151676760 -176878.9160185115 -179724.1390942750
    528400  300.2942028465 -176890.9430493871 -179639.8565012161
    528500  300.1551951088 -176960.1369989156 -179707.7779645077
    528600  295.1743102557 -176989.9700436779 -179692.0156523003
    528700  301.4316673336 -176973.1284948561 -179732.4543735645
    528800  294.7404578485 -176957.0156983991 -179655.0897927299
    528900  301.2244978268 -176888.6590738078 -179646.0885088336
    529000  303.2299910445 -176838.6741677999 -179614.4620234393
    529100  303.4747654106 -176841.3886183225 -179619.4171550710
    529200  295.0611945400 -176959.4057370806 -179660.4158767874
    529300  297.4900259988 -176967.1826106926 -179690.4264379164
    529400  302.8085289306 -176924.5946774640 -179696.5244403948
    529500  300.8074241541 -176900.6155354884 -179654.2270498928
    529600  306.2324277033 -176882.6272869259 -179685.8996508954
    529700  298.3702212835 -176920.9889592954 -179652.2901537126
    529800  303.2966156086 -176963.0946371246 -179739.4923785315
    529900  300.2931885528 -177030.6244809195 -179779.5286478351
    530000  291.7522483480 -177060.5863378534 -179731.3061602242
    530100  300.5164305657 -176946.4217877988 -179697.3695272059
    530200  302.0527869835 -176895.6993394333 -179660.7109894443
    530300  299.8991224341 -176926.0939937470 -179671.3908527476
    530400  292.8176718354 -176996.1942240001 -179676.6670050643
    530500  295.8577398272 -177005.8686290600 -179714.1703982227
    530600  298.7243628087 -176984.5705089816 -179719.1135388831
    530700  302.0687159534 -176897.2634623394 -179662.4209272181
    530800  301.4139396541 -176870.4165912561 -179629.5801895870
    530900  297.6702137327 -176932.6428041269 -179657.5360820598
    531000  296.1895342612 -177000.1973991752 -179711.5364370373
    531100  295.2768536968 -177005.1245920346 -179708.1088902552
    531200  298.8860023494 -176971.1719254146 -179707.1946146089
    531300  301.9386213705 -176921.8836115717 -179685.8501818363
    531400  306.0707983915 -176893.5006004398 -179695.2933987521
    531500  300.8437918892 -176931.4505493779 -179685.3949764908
    531600  297.2373514991 -176981.5203402190 -179702.4511679758
    531700  295.0438791983 -177018.0814375339 -179718.9330714316
    531800  289.9591980214 -177082.1488999722 -179736.4550183284
    531900  296.4457473379 -177023.1516505415 -179736.8360802439
    532000  297.4634867630 -176940.7962988968 -179663.7971841611
    532100  306.8501055084 -176887.6800444881 -179696.6066728794
    532200  305.9865708224 -176913.8964488256 -179714.9182222711
    532300  296.4073065245 -177000.4697376525 -179713.8022775482
    532400  293.1743389318 -176992.5219195285 -179676.2596553263
    532500  303.8392444721 -176936.0702199744 -179717.4352227144
    532600  302.6359764716 -176924.3942317862 -179694.7444378315
    532700  300.4564990980 -176935.9470675431 -179686.3461902398
    532800  301.5739153219 -176950.3402466554 -179710.9682730733
    532900  289.4927501620 -177033.7856700931 -179683.8218931834
    533000  302.0336719957 -177017.6614978594 -179782.4981679785
    533100  297.5992203321 -176989.5629070576 -179713.8063065974
    533200  303.1549563447 -176936.5858045935 -179711.6867875136
    533300  309.7115762715 -176871.3481675696 -179706.4688929435
    533400  298.7762376729 -176918.2659875906 -179653.2838835094
    533500  298.0421048814 -177005.4341922961 -179733.7317869672
    533600  296.8897129078 -177009.8502207798 -179727.5987413493
    533700  299.1906528197 -176994.1337051560 -179732.9451853690
    533800  306.4749076758 -176962.2373952049 -179767.7294372490
    533900  301.5300094140 -176954.1192462206 -179714.3453549873
    534000  293.8274100426 -176973.9443357333 -179663.6603286692
    534100  295.1366583726 -176997.9241149590 -179699.6250556959
    534200  292.2499920997 -177034.6447920999 -179709.9209944521
    534300  306.0804176761 -176975.1306756485 -179777.0115295428
    534400  307.0525088968 -176917.3190949962 -179728.0985377005
    534500  299.5925802873 -176954.1084481123 -179696.5991995596
    534600  297.7294758045 -177036.8893740308 -179762.3251409787
    534700  299.6286403270 -177119.3640910067 -179862.1849384978
    534800  295.6253138877 -177084.3092719952 -179790.4833983812
    534900  291.7872333260 -177016.6553963613 -179687.6954735878
    535000  303.4369427128 -176972.8374664146 -179750.5197716288
    535100  301.2733656230 -176968.3442926941 -179726.2210668326
    535200  298.6236795287 -176995.2107344113 -179728.8321027550
    535300  289.3765526181 -177101.1245582364 -179750.0971011468
    535400  300.7838072647 -177086.3773332606 -179839.7726570617
    535500  292.3211006475 -177037.9757595917 -179713.9028944024
    535600  297.2786078561 -176964.4433507151 -179685.7518419556
    535700  303.7701875902 -176920.9101041545 -179701.6429555247
    535800  300.9021881706 -176906.0007123836 -179660.4797030078
    535900  307.0703032923 -176869.2626029201 -179680.2049367249
    536000  295.3865082727 -176913.2055994731 -179617.1936831013
    536100  299.5780428401 -177004.2044557327 -179746.5621304050
    536200  297.2394989683 -177015.3006759324 -179736.2511617683
    536300  298.3050015337 -176973.3532068795 -179704.0573752940
    536400  301.8565766714 -176904.0372450200 -179667.2527725571
    536500  306.0061365739 -176803.5015916396 -179604.7024712989
    536600  306.6068545246 -176760.6039957613 -179567.3038881881
    536700  300.2471136806 -176897.3134625116 -179645.7958569298
    536800  296.4058374340 -176930.5912194905 -179643.9103112328
    536900  300.3191899318 -176902.0954838407 -179651.2376691394
    537000  303.3760716944 -176907.9627216206 -179685.0878094134
    537100  298.9782076399 -176950.5275188943 -179687.3942615572
    537200  301.6332873010 -176967.4574878545 -179728.6290093866
    537300  296.9583136158 -176981.1748129341 -179699.5513090269
    537400  294.5994791877 -176935.7805760955 -179632.5641422263
    537500  308.0342714134 -176843.3358908411 -179663.1024540513
    537600  296.6093361044 -176860.1637022078 -179575.3456345484
    537700  308.2584375396 -176886.7222100207 -179708.5408051189
    537800  298.7800349833 -177005.9442090785 -179740.9968658339
    537900  296.1947382821 -177016.5503790325 -179727.9370548543
    538000  302.3021758609 -176953.0709112884 -179720.3654839578
    538100  304.2657093670 -176908.7232059130 -179693.9920971561
    538200  304.6288217270 -176909.1030814626 -179697.6959278191
    538300  292.1154368294 -177012.2317609890 -179686.2762352924
    538400  288.9592862244 -177017.8994098160 -179663.0522679257
    538500  296.9467639254 -176961.3710539278 -179679.6418233733
    538600  297.7641697845 -176945.8595004589 -179671.6128584471
    538700  302.3729795918 -176904.5328743986 -179672.4755892111
    538800  308.0707313196 -176882.4889995971 -179702.5893192563
    538900  298.9382937856 -176986.9197104398 -179723.4210789794
    539000  294.9411596118 -177021.5879720043 -179721.4993038565
    539100  298.2280590571 -176979.7194217934 -179709.7192535716
    539200  303.7078548142 -176944.0021766048 -179724.1644295251
    539300  291.8652989676 -176944.5376531481 -179616.2923485400
    539400  296.7378757552 -176912.7139226164 -179629.0725156175
    539500  300.1263802551 -176914.0142094882 -179661.3914019597
    539600  297.2685298783 -176939.9412915120 -179661.1575282620
    539700  303.0540431365 -176961.8710897290 -179736.0483063125
    539800  293.8829014271 -177030.3900205401 -179720.6139853644
    539900  289.2388160886 -177100.1394248129 -179747.8511182134
    540000  293.6916680949 -177061.9629174126 -179750.4363193742
    540100  301.4533344852 -177003.1576835404 -179762.6819048207
    540200  301.9905981616 -176973.8080807270 -179738.2504500541
    540300  308.0584713301 -176912.1056220291 -179732.0937129145
    540400  307.7357428782 -176920.2150641259 -179737.2488769256
    540500  299.1543981423 -177001.2746289434 -179739.7542313864
    540600  298.8907762518 -177024.8615406219 -179760.9279304422
    540700  296.9440883624 -177019.9150910371 -179738.1613681978
    540800  293.9141253008 -176986.4804551537 -179676.9902454306
    540900  297.6796931861 -176962.8375103127 -179687.8175638027
    541000  297.3518343183 -176948.4729706222 -179670.4517818525
    541100  302.5409132734 -176939.7188416510 -179709.1988327478
    541200  300.1729994312 -176950.6760643611 -179698.4800119247
    541300  295.6130819423 -176982.1859110166 -179688.2480653471
    541400  301.8706512440 -176971.7996498469 -179735.1440169740
    541500  296.9936295678 -177008.9093981186 -179727.6091788252
    541600  295.2274557930 -177041.0559816195 -179743.5880880867
    541700  302.6581117316 -176976.6495209985 -179747.2023547117
    541800  303.8589907502 -176904.6844592332 -179686.2302207386
    541900  302.8315619712 -176912.6958210020 -179684.8364299448
    542000  295.6923353158 -176962.5917764194 -179669.3794214930
    542100  298.7449169622 -177062.9194073454 -179797.6505913591
    542200  291.3286900924 -177153.0816553941 -179819.9241968333
    542300  296.2735901395 -177057.6854403717 -179769.7939314313
    542400  295.6994708275 -176971.2824361871 -179678.1354002183
    542500  296.4808512840 -176946.1339775570 -179660.1397511574
    542600  296.0867625736 -176950.7746441629 -179661.1729030429
    542700  301.9536904126 -176929.0335729850 -179693.1380862808
    542800  305.0414818942 -176898.7407877909 -179691.1111532397
    542900  297.9115172988 -176947.3267898309 -179674.4289769348
    543000  299.9663703240 -177010.3289321907 -179756.2413829259
    543100  299.4583510113 -177035.8599080531 -179777.1219156260
    543200  301.1458293697 -177007.7401732574 -179764.4494719036
    543300  310.0765268091 -176883.4889773952 -179721.9504846847
    543400  305.1127022068 -176896.2226035293 -179689.2449245387
    543500  301.9132857793 -176984.4081128048 -179748.1427593530
    543600  293.1529979955 -177039.1151765725 -179722.6575559957
    543700  302.0687549610 -177018.0042324895 -179783.1620544473
    543800  294.6456293882 -177048.1771359917 -179745.3831641809
    543900  303.9102521702 -177023.2821061228 -179805.2971181351
    544000  299.6287338793 -176952.8714749046 -179695.6931787793
    544100  299.5121678597 -176890.2787350899 -179632.0333857342
    544200  301.1056120941 -176884.8250435089 -179641.1661904929
    544300  297.0229847915 -176980.5765232884 -179699.5450236996
    544400  298.7966093773 -177039.2269285591 -179774.4313084386
    544500  297.8032558341 -177033.8060952242 -179759.9172495547
    544600  303.0778722010 -176989.7158628375 -179764.1112122904
    544700  306.8171430641 -176952.0809852341 -179760.7058731798
    544800  301.3297699979 -176987.5271852090 -179745.9202888117
    544900  298.3095110613 -177091.4094847446 -179822.1549336800
    545000  296.2130432328 -177095.7450665799 -179807.2993071589
    545100  301.1409572440 -177023.3500248398 -179780.0147237174
    545200  298.4717544210 -176988.0432869121 -179720.2739225407
    545300  297.0166698265 -176960.6198908993 -179679.5305836931
    545400  307.1460280251 -176950.0914922999 -179761.7270154323
    545500  298.6122968520 -176979.6656577830 -179713.1828283343
    545600  293.8708202517 -177045.5381719670 -179735.6515448938
    545700  291.7509226651 -177137.1090090920 -179807.8166960718
    545800  300.3682602234 -177069.7996043911 -179819.3909824588
    545900  297.5008880842 -177014.8761941888 -179738.2194536776
    546000  298.8703281193 -176968.6300805404 -179704.5092867721
    546100  302.8584257100 -176955.2730929104 -179727.6596143356
    546200  294.7349420992 -177025.5351164506 -179723.5587192388
    546300  292.8798199595 -177107.6500210255 -179788.6917102234
    546400  293.0550807424 -177135.9856727896 -179818.6317110526
    546500  305.9497662574 -177025.9609805401 -179826.6458425073
    546600  292.6201724235 -176989.7753387367 -179668.4401968210
    546700  312.3495539193 -176955.9556976912 -179815.2246489485
    546800  293.7678228411 -177002.5711075165 -179691.7416351776
    546900  303.3813852483 -176968.4424759170 -179745.6162043411
    547000  311.2949005773 -176886.5725688632 -179736.1871520656
    547100  299.3203524613 -176957.7166431728 -179697.7154026807
    547200  295.6572725007 -177046.1092238229 -179752.5759015146
    547300  300.6552823438 -177070.7244161091 -179822.9432140877
    547400  288.9502082769 -177080.3091106554 -179725.3788686195
    547500  295.5481260740 -176981.0678685669 -179686.5354124836
    547600  307.7487796055 -176952.3171519878 -179769.4703038712
    547700  301.4800577894 -176987.7288560616 -179747.4977042769
    547800  296.1281257698 -177005.9255092713 -179716.7024096482
    547900  310.9856523125 -176925.9624921124 -179772.7461957739
    548000  306.6011896708 -176877.5560282526 -179684.2040642242
    548100  301.4395775899 -176981.2291879949 -179740.6274777251
    548200  303.9305048614 -177049.9388691475 -179832.1392756655
    548300  298.0968495725 -177083.1291887675 -179811.9279200449
    548400  296.4275625399 -177053.8907608467 -179767.4087256785
    548500  300.5540861698 -176961.2708210328 -179712.5632623880
    548600  299.6659583986 -176940.9193970887 -179684.0818567317
    548700  297.2521392571 -176974.0293336882 -179695.0955295830
    548800  298.8852437266 -177007.3248664628 -179743.3406111728
    548900  297.7322241544 -177041.8309168019 -179767.2918423309
    549000  285.9982747440 -177153.6331036371 -179771.6806623025
    549100  296.0279812428 -177166.2431390182 -179876.1033096187
    549200  297.2980174116 -177107.5827414713 -179829.0689090964
    549300  301.1340121269 -177021.9721690227 -179778.5732918290
    549400  303.4893635266 -176998.0452451164 -179776.2074140064
    549500  300.7434413329 -176994.6394007497 -179747.6652120797
    549600  304.6713026193 -176932.9349949645 -179721.9167142838
    549700  305.7773343121 -176853.7594409651 -179652.8658492381
    549800  305.1406042732 -176868.9329288810 -179662.2106672940
    549900  298.9650416990 -176955.3738597244 -179692.1200804728
    550000  299.7100347007 -176977.9904164705 -179721.5563535652
    550100  302.2584682658 -176958.7210193462 -179725.6154897320
    550200  301.1523188560 -176972.8436064770 -179729.6123103194
    550300  293.5540236380 -177027.6762584482 -179714.8896537379
    550400  299.9609546602 -177024.9952880506 -179770.8581634327
    550500  304.2741121883 -176934.3355870906 -179719.6813983285
    550600  302.0426435028 -176919.8587953680 -179684.7775912699
    550700  301.2386299926 -176930.5319001371 -179688.0907019640
    550800  298.1644221292 -177025.0014952942 -179754.4187903279
    550900  298.0712005155 -177059.8955692070 -179788.4595072817
    551000  293.7502007499 -177011.7441394562 -179700.7533533024
    551100  303.0297108210 -176946.2262054960 -179720.1806824171
    551200  310.9805806467 -176949.7997148240 -179796.5369921140
    551300  300.7537555517 -177009.5770572094 -179762.6972855967
    551400  296.6896625804 -177035.5762812434 -179751.4935275797
    551500  298.6953182537 -177025.7637701062 -179760.0409241862
    551600  297.3995780940 -176992.0907497698 -179714.5066107532
    551700  298.4338935480 -176961.8814433145 -179693.7654979496
    551800  295.6951849128 -176948.8895591933 -179655.7032896708
    551900  303.4560641222 -176922.3341316159 -179700.1914755052
    552000  304.7722805779 -176917.8933254991 -179707.7994038837
    552100  305.5079955718 -176976.1027558470 -179772.7436190670
    552200  292.8366112976 -177038.9429826433 -179719.5891368260
    552300  296.8756232031 -177045.0022924458 -179762.6218349059
    552400  302.8364838116 -176966.0237363643 -179738.2094001670
    552500  305.2539555887 -176904.4046786057 -179698.7200426306
    552600  306.3818418982 -176937.1189921395 -179741.7591037591
    552700  304.6448464869 -177024.4705028423 -179813.2100409351
    552800  298.4886175138 -177069.8630323381 -179802.2480338590
    552900  295.0092479944 -177061.6676416490 -179762.2022591623
    553000  303.0755100292 -176997.2864119466 -179771.6601379192
    553100  298.7402227310 -176941.6004690310 -179676.2886817346
    553200  304.4624855281 -176928.9331486454 -179716.0033421827
    553300  293.5840132980 -177063.8614895279 -179751.3494121947
    553400  290.3849867790 -177064.2180226939 -179722.4218401475
    553500  299.3698534697 -176985.0974024823 -179725.5492975712
    553600  303.6444944706 -176919.2773050705 -179698.8595531184
    553700  307.6803093793 -176911.9237603876 -179728.4501311880
    553800  304.7426472176 -176982.3121222272 -179771.9469348261
    553900  296.6340429843 -177034.4087195606 -179749.8168203513
    554000  296.0054571539 -177023.8416253561 -179733.4956089234
    554100  298.5173905171 -177018.6448804449 -179751.2932719850
    554200  297.8668240483 -177037.2215434388 -179763.9146055036
    554300  298.5856997692 -177053.7823404501 -179787.0560395055
    554400  292.7585257556 -177049.9488733457 -179729.8802271935
    554500  307.3619307141 -176969.7560424703 -179783.3679534266
    554600  293.1834254313 -176956.8593449738 -179640.6802592031
    554700  311.9539384627 -176901.0083161537 -179756.6557767525
    554800  304.7143168227 -176977.0640069707 -179766.4394812180
    554900  298.9086212276 -177057.6727224032 -179793.9024663392
    555000  304.5317798787 -177063.6336763098 -179851.3381950208
    555100  293.0871432761 -177082.3047679676 -179765.2443088336
    555200  301.2082004493 -177003.0419384138 -179760.3221861431
    555300  304.2502713750 -176972.3101379567 -179757.4377087764
    555400  298.1819585077 -177022.0462181580 -179751.6240423877
    555500  302.8086254236 -177016.0097971918 -179787.9404434262
    555600  308.9896180155 -176930.7275488238 -179759.2394194718
    555700  304.9083932386 -176872.1419388462 -179663.2940017366
    555800  300.8687212888 -176897.4956265893 -179651.6682591125
    555900  295.8735811354 -176930.2801302483 -179638.7269118190
    556000  305.0918730925 -176967.0351341394 -179759.8667840277
    556100  297.2875564373 -177074.2465430177 -179795.6369501762
    556200  294.2996122458 -177083.2294340613 -179777.2679979156
    556300  296.8089777251 -177038.0203113283 -179755.0297765726
    556400  296.8362468240 -176998.8709912529 -179716.1300796740
    556500  301.2086337765 -176957.9112739916 -179715.1954884268
    556600  308.8665536722 -176927.8706134600 -179755.2559447827
    556700  313.1920675237 -176881.0614676223 -179748.0428454212
    556800  305.3984533037 -176914.1580420668 -179709.7961479525
    556900  296.2516384324 -177002.4458567572 -179714.3534004054
    557000  297.3515606312 -177038.6699909507 -179760.6462968313
    557100  298.9323769714 -177026.3436196303 -179762.7908252527
    557200  301.5088710267 -176929.6213802875 -179689.6539868267
    557300  304.8121760162 -176886.6592135500 -179676.9304974763
    557400  302.8352394927 -176938.6116358030 -179710.7859090266
    557500  300.5768135298 -177013.1777938626 -179764.6782830082
    557600  299.6811975439 -177029.0118647637 -179772.3138245742
    557700  296.6571524772 -177006.7179670382 -179722.3376136907
    557800  306.5359761415 -176915.3715893632 -179721.4226562752
    557900  310.7113851630 -176882.9823172514 -179727.2553608684
    558000  294.2370457560 -177012.9918334153 -179706.4576593891
    558100  299.0068340094 -177019.0074617262 -179756.1362521119
    558200  300.6387899600 -177004.5721183619 -179756.6399439438
    558300  298.1440967315 -176963.4636037771 -179692.6948387455
    558400  304.9061791586 -176895.2427517150 -179686.3745467673
    558500  303.5851473612 -176922.9211055661 -179701.9600861595
    558600  299.8963287634 -177009.6455233341 -179754.9168088842
    558700  291.0151963958 -177023.0829296818 -179687.0557286098
    558800  302.8474509171 -176978.1019780146 -179750.3880354438
    558900  300.2568585917 -176956.4999079260 -179705.0715079189
    559000  303.6408373637 -176915.5348364424 -179695.0836070866
    559100  298.8093853133 -176920.3171038983 -179655.6384355597
    559200  299.8836366080 -176963.2241903939 -179708.3792910954
    559300  293.2879819874 -177050.9997733592 -179735.7778053779
    559400  301.1639838284 -177034.9848721137 -179791.8603579029
    559500  295.4443092052 -176975.5898523902 -179680.1070496651
    559600  304.2107312178 -176917.0711882603 -179701.8368058061
    559700  300.8517856563 -176943.1675748791 -179697.1851774768
    559800  300.1100481556 -176982.1349010690 -179729.3625883965
    559900  299.0703647397 -177026.7314022603 -179764.4417572499
    560000  294.1608725027 -177126.4713104236 -179819.2398412824
    560100  297.0442233405 -177130.2271244469 -179849.3900439724
    560200  294.4622524996 -177086.8839924746 -179782.4113762176
    560300  298.1360010367 -177029.0854727699 -179758.2425992000
    560400  302.2899101782 -176986.4088330359 -179753.5911248153
    560500  306.4094214675 -176959.6461573787 -179764.5387342410
    560600  299.8575651151 -177038.1057682073 -179783.0222086982
    560700  293.8789778406 -177090.4536501606 -179780.6416982083
    560800  295.8255763955 -177058.9729715522 -179766.9803144851
    560900  300.9991762223 -176995.8709770492 -179751.2378028607
    561000  298.0203095805 -176956.7367359104 -179684.8348149221
    561100  306.5336674581 -176949.2680226530 -179755.2979557209
    561200  304.5900434310 -176971.3591038797 -179759.5969710907
    561300  303.1555790738 -176995.9356735833 -179771.0423570072
    561400  297.8731827598 -177025.8352685450 -179752.5865386849
    561500  295.5302309625 -177033.0078804729 -179738.3116113283
    561600  304.0241889748 -176948.1577850991 -179731.2157823300
    561700  305.3322152997 -176909.1567425556 -179704.1885012704
    561800  302.3574448162 -176921.4068394602 -179689.2073478860
    561900  304.2085564922 -177022.3917012597 -179807.1374112200
    562000  295.9252794122 -177056.0233928684 -179764.9434239625
    562100  298.8910626916 -177021.0989026375 -179757.1679145464
    562200  298.0189117968 -176963.1592414954 -179691.2445251003
    562300  304.1955773722 -176922.2915862591 -179706.9184844769
    562400  299.1859511330 -176952.1980566191 -179690.9664972743
    562500  290.9491803427 -177066.4444387917 -179729.8129223035
    562600  297.9106683468 -177033.8818817273 -179760.9762974672
    562700  298.2306774177 -176978.1241220240 -179708.1479224523
    562800  301.6290878992 -176933.1798745945 -179694.3129545189
    562900  305.0433459175 -176947.7553165146 -179740.1427453593
    563000  289.7986830736 -177074.6729241691 -179727.5096778328
    563100  292.0418564555 -177048.0020016204 -179721.3729162026
    563200  302.1750748064 -176980.8033171792 -179746.9343981953
    563300  300.1180706826 -176954.7374716807 -179702.0385977635
    563400  300.3596540775 -176914.2133136003 -179663.7259104257
    563500  306.6654519135 -176824.4641784474 -179631.7004753366
    563600  304.1132318789 -176875.3535131753 -179659.2266151753
    563700  295.3433838374 -176993.5269940808 -179697.1203137104
    563800  301.4117984306 -176993.2014686104 -179752.3454660364
    563900  302.4584562476 -176981.8269250688 -179750.5520989718
    564000  299.3721463145 -176985.9825263348 -179726.4554102796
    564100  303.0565883531 -176930.5115356508 -179704.7120513199
    564200  301.6886642654 -176885.9900100884 -179647.6684560998
    564300  299.7903284145 -176914.8359469527 -179659.1368981372
    564400  298.8074833785 -177017.1310219145 -179752.4349431364
    564500  301.0523262084 -177022.0051907775 -179777.8585551581
    564600  299.5834356259 -176974.2189103588 -179716.6259509574
    564700  300.4272185262 -176940.0464145963 -179690.1775009574
    564800  307.8290704692 -176897.7398843025 -179715.6280241855
    564900  310.9699026947 -176818.9699649753 -179665.6094955706
    565000  301.0248407534 -176833.8325453214 -179589.4343059874
    565100  303.6295464966 -176916.2473537744 -179695.6927670570
    565200  297.8035758972 -176992.8562311381 -179718.9703153481
    565300  297.7512661020 -177012.9752936419 -179738.6105304476
    565400  299.7469181331 -176981.4644480822 -179725.3680186131
    565500  299.3150478788 -176908.8888796294 -179648.8390806309
    565600  305.1583492219 -176838.0631533158 -179631.5033301899
    565700  306.8399727655 -176845.4851505653 -179654.3190231421
    565800  296.1010881802 -176992.9919747013 -179703.5213711539
    565900  302.3608606143 -176992.8306317703 -179760.6624086429
    566000  299.7804137140 -176988.6013129072 -179732.8115042520
    566100  301.0055160782 -176986.8117046600 -179742.2365659412
    566200  303.1637195562 -176937.4365174436 -179712.6177193944
    566300  301.8529336284 -176891.0992933424 -179654.2814722181
    566400  295.9008968553 -176896.8797296581 -179605.5765611768
    566500  299.5207657283 -176923.6121517734 -179665.4455078881
    566600  298.6812009634 -176978.3550816861 -179712.5030051355
    566700  301.0905475267 -177045.1474413023 -179801.3506862174
    566800  295.2555078126 -177042.0325341435 -179744.8214306954
    566900  302.2709253862 -176946.8577590344 -179713.8662627437
    567000  298.5765013006 -176923.1528421593 -179656.3423378112
    567100  302.0286452522 -176901.4135774420 -179666.2042324108
    567200  303.9861410583 -176923.6080984725 -179706.3178025013
    567300  299.2247034681 -177014.8968974527 -179754.0200796052
    567400  303.8327812641 -177020.4865220222 -179801.7923601186
    567500  298.0493268422 -177033.7392007980 -179762.1029057872
    567600  295.5772354338 -177009.6161243102 -179715.3501372761
    567700  304.9883806260 -176904.8748263412 -179696.7590991878
    567800  305.5301061784 -176880.6071281907 -179677.4503933996
    567900  300.9952919696 -176960.5328647369 -179715.8641338367
    568000  296.7022619784 -177027.2020139197 -179743.2345959982
    568100  296.2311314099 -177035.5395283006 -179747.2593492767
    568200  300.7698808830 -176991.7807011339 -179745.0485418945
    568300  300.1442963739 -176930.1107656338 -179677.6519634695
    568400  308.2404050327 -176861.4920051568 -179683.1455294666
    568500  298.6685483173 -176945.4874928691 -179679.5195931402
    568600  304.4531014354 -176991.4402431521 -179778.4245340691
    568700  300.0941280486 -177010.8074302178 -179757.8893838086
    568800  299.8846777638 -177042.6107169764 -179787.7753484878
    568900  293.6892203355 -177062.8292096172 -179751.2802046235
    569000  300.7951960222 -176998.6268438018 -179752.1264210601
    569100  305.0384475427 -176928.8627346675 -179721.2053234578
    569200  300.1076959137 -176930.5030052582 -179677.7091600046
    569300  300.0495262213 -176978.8610504506 -179725.5347158968
    569400  301.9403533039 -177055.5219089063 -179819.5043334068
    569500  293.8324357241 -177140.9354258958 -179830.6974242597
    569600  293.6866386773 -177113.3376120772 -179801.7649744094
    569700  298.7409395877 -177059.6736144257 -179794.3683892840
    569800  300.4004299323 -177000.1736383258 -179750.0595000857
    569900  298.6419014628 -176954.3828959252 -179688.1710690870
    570000  302.8200510578 -176934.3226106506 -179706.3578479130
    570100  303.5872402939 -176958.9916476652 -179738.0497871061
    570200  294.4299706888 -177063.6527982967 -179758.8846721590
    570300  295.8446661077 -177116.3587496350 -179824.5408410857
    570400  294.8717810135 -177062.1695613923 -179761.4457968615
    570500  295.4286182205 -177002.7631416848 -179707.1367026241
    570600  297.1993080766 -176991.2924143293 -179711.8749900225
    570700  303.6969026709 -176981.4219702605 -179761.4839665201
    570800  301.2517792671 -177064.9500467920 -179822.6292179678
    570900  296.5047519695 -177121.7472337914 -179835.9717958844
    571000  291.7809796633 -177070.2753373860 -179741.2581681604
    571100  303.6275820333 -176999.8156283909 -179779.2430588437
    571200  306.9990532900 -176973.1432702111 -179783.4333766738
    571300  301.8511674760 -176978.7048584324 -179741.8708698296
    571400  300.7937110373 -176977.4020435644 -179730.8880271697
    571500  303.4733099059 -176948.3338733077 -179726.3490862679
    571600  300.7439344605 -176976.1202557029 -179729.1505811569
    571700  302.4357720996 -177041.8689630642 -179810.3864847415
    571800  292.4948641610 -177114.5006229985 -179792.0184007692
    571900  301.0251786711 -177099.2713098371 -179854.8761638247
    572000  298.0071266183 -177053.9231901590 -179781.9005914435
    572100  296.7944372727 -177005.6781988159 -179722.5545597751
    572200  297.9126611284 -177007.5527188996 -179734.6653766974
    572300  298.3152775147 -177028.2251468486 -179759.0233822892
    572400  299.2242385739 -177079.3111428393 -179818.4300693193
    572500  289.6330454055 -177159.8883502591 -179811.2088455015
    572600  294.9215242146 -177108.2622793543 -179807.9938674524
    572700  296.2072818634 -177041.5208389072 -179753.0223395210
    572800  302.6629877159 -176972.8112874798 -179743.4087562837
    572900  298.3502525808 -176990.8047500906 -179721.9231496524
    573000  300.4394405012 -177050.5569498613 -179800.7999170087
    573100  303.1587044438 -177074.2733923513 -179849.4086856238
    573200  298.7290585883 -177122.3298165361 -179856.9158319221
    573300  291.5353830845 -177195.7423670233 -179864.4769900978
    573400  293.9651044598 -177147.2130871308 -179838.1895440780
    573500  299.9371552086 -177067.8585776655 -179813.5035912580
    573600  300.9633650625 -177034.4939785888 -179789.5329866206
    573700  304.9830436987 -177013.6453434067 -179805.4807616596
    573800  296.3215302382 -177032.3390098031 -179744.8863477699
    573900  300.0724377909 -177037.5974860434 -179784.4808855480
    574000  297.8528111128 -177010.6713836007 -179737.2361703055
    574100  302.3953785004 -176970.9167109707 -179739.0644669080
    574200  299.7326874988 -176990.6413032575 -179734.4146055990
    574300  298.3343880469 -177054.5205667683 -179785.4937413131
    574400  288.6662070975 -177099.8704826573 -179742.3404746085
    574500  297.9607179771 -177011.1880295836 -179738.7406030260
    574600  298.0335070677 -176944.8447097109 -179673.0635994137
    574700  312.0163270528 -176951.2749106400 -179807.4934806134
    574800  297.2458346818 -177042.4554863622 -179763.4639697476
    574900  300.0724044769 -177040.0814923953 -179786.9645869413
    575000  296.8538415772 -177009.4271565449 -179726.8473085277
    575100  302.4210019222 -176951.1101247075 -179719.4924391822
    575200  306.4775026259 -176897.5496011038 -179703.0653974975
    575300  296.9447754807 -176996.8946390566 -179715.1472061443
    575400  300.2597050020 -177050.5452870445 -179799.1429432702
    575500  299.4035454816 -177041.4256992133 -179782.1860132590
    575600  304.0460419676 -176970.8646642319 -179754.1227052381
    575700  303.1285280268 -176928.9037050079 -179703.7627613178
    575800  303.9686374276 -176940.9358262274 -179723.4853008363
    575900  300.2998916307 -177039.2328198699 -179788.1983472138
    576000  290.8302961186 -177116.0233566714 -179778.3035659514
    576100  295.8215735047 -177078.9324392907 -179786.9031394901
    576200  307.8276979375 -177004.4075572657 -179822.2831329008
    576300  302.3766974248 -177010.1683318561 -179778.1450799639
    576400  301.7175124629 -176999.5119941593 -179761.4545185231
    576500  301.8676720057 -176977.8520407494 -179741.1691357279
    576600  301.7367977142 -176963.0931892257 -179725.2122520843
    576700  302.5139950315 -176919.7979144509 -179689.0314941400
    576800  299.2172460603 -176936.2596782055 -179675.3145947422
    576900  294.8701789624 -177017.4620578564 -179716.7236280416
    577000  298.9038626721 -177029.4980286706 -179765.6842124675
    577100  296.7085872072 -177006.0439508845 -179722.1344345359
    577200  296.7260364945 -176914.4955340042 -179630.7457496114
    577300  307.8715646121 -176885.6485541395 -179703.9256882820
    577400  299.4434685777 -176934.9635494784 -179676.0893222463
    577500  298.5593304380 -176994.3181405366 -179727.3504529504
    577600  301.9536965662 -177028.7221507222 -179792.8267203479
    577700  298.7054142679 -177055.7370593031 -179790.1066329799
    577800  295.5915635514 -177074.8687723699 -179780.7339458940
    577900  303.3420185143 -176970.9240020872 -179747.7373647653
    578000  302.2900106198 -176941.9093013989 -179709.0925126277
    578100  303.5737280587 -176972.6217666791 -179751.5562142047
    578200  297.1805131191 -177059.2235429528 -179779.6340683331
    578300  296.5690233209 -177081.2347959332 -179796.0477023259
    578400  300.0084186688 -177024.9007857973 -179771.1981499262
    578500  292.3168248605 -177018.4919630810 -179694.3799570480
    578600  298.7319573899 -176975.8357583478 -179710.4483095599
    578700  305.7900246479 -176948.0588216139 -179747.2813980795
    578800  297.9898315502 -177036.5034910594 -179764.3225721196
    578900  298.1119883808 -177100.6160475042 -179829.5533604575
    579000  294.1205684127 -177058.5755669419 -179750.9751514336
    579100  301.0266968188 -177016.9650321396 -179772.5837833539
    579200  300.3236265744 -177009.5096209047 -179758.6924195295
    579300  297.5554010535 -177027.3539517878 -179751.1962266866
    579400  297.6267699522 -177078.7733002776 -179803.2688909037
    579500  289.3203360425 -177137.0955575648 -179785.5534901388
    579600  300.1178198435 -177081.1653825680 -179828.4642124521
    579700  301.0185209852 -176997.7241936093 -179753.2681026894
    579800  297.7732261279 -176972.2743050961 -179698.1105654646
    579900  305.9005297393 -176953.4790693911 -179753.7132169404
    580000  303.6165249149 -176975.3798046590 -179754.7060175021
    580100  293.6306122853 -177073.1357821006 -179761.0502750498
    580200  292.5465909245 -177089.7852487379 -179767.7765368013
    580300  301.5784012750 -177015.5336402239 -179776.2027313608
    580400  296.1094539583 -176979.2120629708 -179689.8180403222
    580500  305.5629349146 -176958.7417443564 -179755.8855260381
    580600  300.3879561409 -177013.9883431150 -179763.7600189441
    580700  293.0770286843 -177082.7899022872 -179765.6368534950
    580800  289.6631300744 -177158.6629790408 -179810.2588713778
    580900  297.6589039903 -177153.8828472623 -179878.6725950476
    581000  293.2103342313 -177089.2771817379 -179773.3444209431
    581100  297.6515211148 -177008.6358489479 -179733.3580133918
    581200  304.8892345027 -176974.9620888249 -179765.9387713504
    581300  306.3016481081 -176993.6223075721 -179797.5283198104
    581400  295.0538719802 -177042.3957689533 -179743.3388774525
    581500  302.7980059352 -177079.3865432153 -179851.2199779340
    581600  291.5860259046 -177149.4541804115 -179818.6523912883
    581700  296.1905014194 -177134.3743213433 -179845.7222126375
    581800  298.7189604481 -177044.5221184969 -179779.0156948244
    581900  296.1488934494 -176999.5506576838 -179710.5176668053
    582000  298.6405384567 -176946.6207165852 -179680.3964126969
    582100  302.6582394472 -176924.9676026811 -179695.5216055115
    582200  296.9135216894 -176969.1153477624 -179687.0818155298
    582300  298.1627635841 -177013.5087716558 -179742.9108842553
    582400  290.4872041953 -177143.3019146044 -179802.4414372036
    582500  288.8522583618 -177132.2819243992 -179776.4550422127
    582600  295.0134668462 -177052.0281413748 -179752.6013785437
    582700  304.2414281306 -176994.2554046996 -179779.3020238625
    582800  304.6984021301 -176957.0795746282 -179746.3093647028
    582900  298.1264496723 -176934.4497548368 -179663.5194474308
    583000  305.9502383949 -176944.2106745059 -179744.8998584522
    583100  294.7758485664 -177026.2998673367 -179724.6979306937
    583200  298.7053761471 -177059.8761709342 -179794.2453956509
    583300  293.5385644957 -177083.4161904264 -179770.4880716810
    583400  296.1345873748 -177017.1814515449 -179728.0175018916
    583500  303.4452307294 -176929.9285796160 -179707.6867538948
    583600  301.7732407396 -176951.7951217204 -179714.2477864992
    583700  297.2209549599 -177001.9506084473 -179722.7313411754
    583800  303.2395113916 -177048.4697756365 -179824.3447811770
    583900  284.5109285877 -177144.6226010997 -179749.0548924108
    584000  296.3512661911 -177123.4530695736 -179836.2726124658
    584100  295.6823019465 -177014.5388592138 -179721.2346581467
    584200  299.6077862111 -176957.8061168055 -179700.4360643083
    584300  303.1906953202 -176924.2853132621 -179699.7134531820
    584400  298.9111532094 -176967.1401051274 -179703.3930269958
    584500  302.8213772979 -177024.3483443536 -179796.3957221078
    584600  296.9283420653 -177100.0882831154 -179818.1904176073
    584700  298.9959195883 -177078.4399804234 -179815.4688594599
    584800  300.5182731214 -177029.4139565806 -179780.3785628671
    584900  302.5110413187 -177021.4958455164 -179790.7023867187
    585000  298.0460074918 -177038.5904444885 -179766.9237639195
    585100  299.9062663011 -176996.8577601338 -179742.2200145763
    585200  300.8118086255 -176907.0085469068 -179660.6601970597
    585300  307.6481305907 -176888.1097142182 -179704.3415182098
    585400  296.2069275326 -176957.7850876537 -179669.2833446991
    585500  295.3239254954 -176982.9696458158 -179686.3848424660
    585600  300.1730731381 -176940.1579813815 -179687.9626036630
    585700  304.0312117772 -176931.1429671175 -179714.2652515575
    585800  294.0538720832 -177008.5783936825 -179700.3674354611
    585900  287.8295363953 -177072.8190277819 -179707.6300795127
    586000  289.5066244981 -177098.0395829356 -179748.2028126371
    586100  298.2537123964 -177006.8386195513 -179737.0732837333
    586200  299.4289929541 -176926.4994778717 -179667.4927398022
    586300  310.4624419773 -176891.5544255554 -179733.5486264066
    586400  300.6927488827 -176953.4921654305 -179706.0539346413
    586500  304.8084669792 -176985.7167446654 -179775.9540758164
    586600  297.4870132803 -177064.5052002939 -179787.7214488891
    586700  298.7714313676 -177108.6189808749 -179843.5928795495
    586800  296.9426845794 -177073.4794839326 -179791.7129107690
    586900  296.2523760695 -177025.2223771125 -179737.1366731404
    587000  293.0480129008 -176959.5013880596 -179642.0827268222
    587100  300.8764593353 -176910.3625075876 -179664.6059747125
    587200  299.3914195557 -176937.8805382530 -179678.5298507518
    587300  299.0651234532 -176985.7281417801 -179723.3905176789
    587400  291.6415579875 -177029.9131270077 -179699.6196823281
    587500  295.0774455578 -177045.1528290802 -179746.3117317040
    587600  292.9186147517 -177044.4784620905 -179725.8752814412
    587700  302.9694141391 -176984.8665599258 -179758.2690769413
    587800  305.7247260721 -176920.1666662481 -179718.7914951326
    587900  307.7109321400 -176909.2221977026 -179726.0288913260
    588000  294.5418313161 -176987.4970669012 -179683.7529205149
    588100  301.2875914468 -177017.2980202928 -179775.3050185844
    588200  300.3585512072 -177010.7735406652 -179760.2760417416
    588300  300.1665593045 -176981.0495074772 -179728.7945016856
    588400  301.6885651587 -176956.1000971260 -179717.7776359077
    588500  304.0973287991 -176921.2550214206 -179704.9825455526
    588600  304.2110631557 -176892.3167119977 -179677.0853681259
    588700  301.7903773214 -176947.9846572234 -179710.5941914322
    588800  297.9985782519 -177037.1407416093 -179765.0398905692
    588900  302.1064707396 -177055.7803588462 -179821.2834335928
    589000  297.2282665841 -177039.1511475528 -179759.9988113834
    589100  302.7681557905 -176993.5402925964 -179765.1004770708
    589200  302.1803426701 -176990.4432185077 -179756.6225219048
    589300  298.5304242905 -177007.8360734310 -179740.6037770149
    589400  297.1573869811 -176992.5661173058 -179712.7649444544
    589500  303.0105883050 -176901.6404115859 -179675.4198397021
    589600  305.3047800920 -176897.3318010674 -179692.1124160351
    589700  302.2743641401 -176974.5801006392 -179741.6200829338
    589800  298.0560476787 -176973.7429568203 -179702.1681848012
    589900  302.6007537947 -176975.8873119284 -179745.9150872067
    590000  301.3320896953 -176988.3156913293 -179746.7300295992
    590100  296.9636931633 -177000.6359773642 -179719.0617181985
    590200  293.5343030804 -177085.2793864335 -179772.3122584041
    590300  295.6630385838 -177072.2833104792 -179778.8027712858
    590400  306.0642544720 -176987.6056699107 -179789.3385647410
    590500  309.1358024083 -176969.7099692580 -179799.5600217294
    590600  297.3358151675 -177086.6386754184 -179808.4708462587
    590700  292.4721196500 -177128.0473319549 -179805.3569049329
    590800  299.0764353457 -177075.9708739221 -179813.7367996500
    590900  300.1452063699 -177006.3574463899 -179753.9069743904
    591000  302.1732067592 -176979.0619022124 -179745.1758829982
    591100  305.5195178610 -176970.6030770653 -179767.3494161004
    591200  298.1464542312 -176987.4408416117 -179716.6936572914
    591300  292.0064214362 -177089.8140031621 -179762.8605431805
    591400  292.5957873260 -177103.6927413601 -179782.1343766125
    591500  302.8687659488 -177021.3014625493 -179793.7826392201
    591600  298.3010641091 -177003.8750275405 -179734.5431525043
    591700  297.1606790507 -176997.5967030421 -179717.8256660185
    591800  305.1753395586 -176921.7522738425 -179715.3479814084
    591900  302.9530363485 -176914.6873477922 -179687.9399414046
    592000  295.8438037814 -177016.8550057535 -179725.0292034101
    592100  289.7500245368 -177038.4844830250 -179690.8758131498
    592200  304.2430516785 -177014.0298849330 -179799.0913661630
    592300  297.5725012268 -176961.3497027646 -179685.3485138063
    592400  308.8136955652 -176922.2382099015 -179749.1396745362
    592500  300.3104753048 -176992.3099876163 -179741.3723986293
    592600  300.6087657108 -177030.0205858727 -179781.8135674457
    592700  296.3182953137 -177061.5377572839 -179774.0554825336
    592800  300.7293161831 -177030.3674237088 -179783.2639324616
    592900  298.6708106789 -176948.9579712891 -179683.0107813711
    593000  303.4314413136 -176937.4684564664 -179715.1004015000
    593100  306.1671526252 -176964.1934566778 -179766.8682881655
    593200  294.9838818843 -177054.0919419098 -179754.3943563357
    593300  295.9853993351 -177057.6443344014 -179767.1147073378
    593400  297.0212950920 -176999.3642271848 -179718.3172599726
    593500  305.0173410286 -176934.2809721625 -179726.4303504948
    593600  300.5862818062 -176952.8037670381 -179704.3909294265
    593700  305.5686736784 -176965.7810572447 -179762.9773719577
    593800  293.3676563021 -177002.4510534555 -179687.9584295417
    593900  300.1358827586 -176975.0876693526 -179722.5518483837
    594000  299.4602421918 -176968.4489758398 -179709.7282954062
    594100  307.3491434492 -176916.9419839382 -179730.4368394063
    594200  299.5342107660 -176893.8361399912 -179635.7925728909
    594300  304.6498800691 -176910.6040083074 -179699.3896241527
    594400  296.6437352819 -177003.8916546089 -179719.3884793474
    594500  297.0117812060 -177013.6871931824 -179732.5531352132
    594600  293.4267407891 -176988.4360852754 -179674.4843247542
    594700  309.9487532132 -176897.9169022948 -179735.2087614414
    594800  305.3258963961 -176925.0646375720 -179720.0385526161
    594900  304.4886063216 -176953.1080070164 -179740.4173120640
    595000  302.1612648643 -176984.8004506566 -179750.8051145280
    595100  296.3501713358 -177052.9269676328 -179765.7364881455
    595200  299.8400381543 -177066.1439221481 -179810.8999196541
    595300  305.8200854615 -176980.2958868583 -179779.7936420453
    595400  302.8179201162 -176912.6426347466 -179684.6583652259
    595500  306.1529916713 -176901.4429804574 -179703.9881816150
    595600  302.0478829770 -176959.8781462358 -179724.8449046389
    595700  294.2124053815 -177053.5882514882 -179746.8285178062
    595800  297.9843841532 -177061.9017442983 -179789.6709595176
    595900  301.1098598367 -177036.4428492395 -179792.8228803463
    596000  301.3305317579 -176964.2229575430 -179722.6230343487
    596100  306.4557334461 -176903.5060580004 -179708.8225778486
    596200  303.5271404188 -176941.6247658524 -179720.1327469703
    596300  297.7719038375 -176996.3619238146 -179722.1860798475
    596400  298.5963179300 -177036.7781451032 -179770.1490435211
    596500  299.8280618982 -177076.1297453705 -179820.7761114181
    596600  290.8926157873 -177177.1808196232 -179840.0315073676
    596700  293.5524342347 -177144.4027823850 -179831.6016281692
    596800  298.7212097570 -177047.8259396164 -179782.3401062695
    596900  296.5378917866 -176994.2288458928 -179708.7567721134
    597000  304.5565451681 -176937.8786946202 -179725.8099164657
    597100  305.8289133324 -176969.1580230570 -179768.7365891713
    597200  300.5967830096 -177044.3720895800 -179796.0553806954
    597300  293.8033386722 -177055.3562594604 -179744.8519014426
    597400  298.9884358358 -177007.9396695329 -179744.9000417927
    597500  306.0688334770 -176945.0705895466 -179746.8454008992
    597600  298.8113334976 -177016.1187714711 -179751.4579369441
    597700  289.6574960394 -177072.7350900199 -179724.2794080191
    597800  303.4020242235 -176995.0157464009 -179772.3784054006
    597900  304.6594921158 -176943.0861079423 -179731.9597131131
    598000  307.8539245666 -176951.6318458696 -179769.7475018420
    598100  295.3929294329 -177028.6979180640 -179732.7447814274
    598200  297.7409560473 -177024.2881759841 -179749.8290338516
    598300  294.4866630814 -176974.5701519695 -179670.3209918298
    598400  307.0603290517 -176930.4044213792 -179741.2554503107
    598500  304.9851995218 -176956.6192105158 -179748.4743633195
    598600  295.0807281613 -177015.2437321796 -179716.4326839782
    598700  292.2060339433 -177058.7643737574 -179733.6381801721
    598800  302.0375365589 -177066.1762641349 -179831.0483107272
    598900  301.5618123827 -177061.7292308231 -179822.2464661173
    599000  295.7108908004 -177031.9925416475 -179738.9500448831
    599100  302.4211146151 -176969.9750523518 -179738.3583984249
    599200  301.2293493459 -176974.0325922706 -179731.5064384302
    599300  296.0909766984 -177049.7821400599 -179760.2189753234
    599400  302.2091258060 -177049.1384244891 -179815.5812106594
    599500  306.9746069519 -176941.6460560584 -179751.7123790880
    599600  305.3818799032 -176922.0542214973 -179717.5406133534
    599700  299.4666743766 -176996.6668898306 -179738.0050900524
    599800  297.7548349758 -177018.6382627743 -179744.3061692916
    599900  297.5839118251 -177003.6983977561 -179727.8016621872
    600000  305.7904865543 -176947.1770842019 -179746.4038889901
    600100  298.2328811053 -176966.3582426272 -179696.4022157605
    600200  297.8075609441 -177056.3303856285 -179782.4809492275
    600300  296.6511822519 -177117.2500650217 -179832.8150598278
    600400  294.6792674678 -177090.4856104943 -179787.9995639397
    600500  308.1405243096 -177009.7824956442 -179830.5217050557
    600600  303.0808762469 -177004.1168410212 -179778.5396897133
    600700  297.5862210331 -177007.3798887116 -179731.5042917884
    600800  303.2465866302 -177001.5433828884 -179777.4831556418
    600900  294.5995951808 -177091.7295656806 -179788.5141936200
    601000  295.5302307267 -177124.1826745532 -179829.4864032495
    601100  299.6474030308 -177057.3189065225 -179800.3115090731
    601200  299.8577358199 -176967.3317981571 -179712.2498012917
    601300  297.9834107108 -176986.4359932890 -179714.1962975510
    601400  298.8805122973 -177023.2800397459 -179759.2524726317
    601500  297.3058602178 -177033.5404445449 -179755.0984057486
    601600  300.0506423367 -176978.7057040806 -179725.3895865222
    601700  313.8186613506 -176915.7387888459 -179788.4560489341
    601800  303.0907941741 -176986.8695047759 -179761.3831428444
    601900  297.8180857577 -177039.6564909494 -179765.9033994045
    602000  298.9739355620 -177026.0363581622 -179762.8639939342
    602100  299.7291066654 -177002.3829452443 -179746.1234683953
    602200  300.8889027230 -177032.1525483882 -179786.5099231261
    602300  296.3957292301 -177131.8433445281 -179845.0699050873
    602400  295.0712854582 -177166.9210446541 -179868.0235573094
    602500  302.4435195486 -177059.6033896354 -179828.1918319857
    602600  301.2340433190 -177024.0578328416 -179781.5746479483
    602700  297.0491053468 -177009.4490549534 -179728.6566646947
    602800  305.7791056814 -176960.9948652131 -179760.1174887205
    602900  301.4022275043 -176920.5498176847 -179679.6062022036
    603000  305.8204343936 -176932.9453054789 -179732.4462548139
    603100  297.6155559659 -177051.2791347466 -179775.6720717836
    603200  296.7648173306 -177057.1681612300 -179773.7733792354
    603300  303.0860657733 -176982.7108201031 -179757.1811740710
    603400  306.5921456691 -176959.0997296066 -179765.6649761743
    603500  300.5176451356 -176985.7930067380 -179736.7518644004
    603600  299.5321620315 -177070.3831779485 -179812.3208565942
    603700  286.4912996559 -177121.7895603447 -179744.3503024129
    603800  299.9257815101 -177061.4549403591 -179806.9958383459
    603900  301.0699535419 -177002.7422199412 -179758.7569461260
    604000  305.1074485101 -176982.0604002679 -179775.0346285822
    604100  295.8371448622 -177051.9927483625 -179760.1059898222
    604200  297.0851694905 -177064.3622298120 -179783.8999731652
    604300  299.4736667975 -177053.9183585525 -179795.3205678686
    604400  298.0536385091 -177047.4882643746 -179775.8914386542
    604500  299.0192930729 -177037.3133302330 -179774.5561717293
    604600  298.1478766634 -177032.6812076086 -179761.9470443294
    604700  303.2355668386 -176964.6842373884 -179740.5231342235
    604800  300.4495752544 -176950.9786255372 -179701.3143669011
    604900  296.1138110804 -177039.3429451004 -179749.9888078424
    605000  292.0627948640 -177092.7945614727 -179766.3571476636
    605100  294.3099930721 -177088.4432055115 -179782.5767961524
    605200  304.2988791331 -176957.4458721562 -179743.0184016829
    605300  297.0814624879 -176965.7591920223 -179685.2630012229
    605400  304.3831815422 -177002.3381047193 -179788.6823442029
[truncated: 584,760 more chars]
