# Supplementary material for: Finite-Temperature Evolution of Frenkel Defects in Hybrid Perovskites: Healing and Lead-Methylammonium Antisite Pairs
Source: ACS Appl Mater Interfaces. 2026 Apr 9;18(15):22071–80. doi: 10.1021/acsami.6c02743 (PMC13107386; doi:10.1021/acsami.6c02743)
Supplement: Supplementary file 2 [file am6c02743_si_002.zip › supporting/fig1-3/molecule/dissociation/fes.dat]

#! FIELDS d_com file.free der_d_com
#! SET min_d_com 0.0
#! SET max_d_com 18.6
#! SET nbins_d_com  7501
#! SET periodic_d_com false
    0.000000000   32.675822878 -233.529262481
    0.002480000   32.097831591 -232.583475932
    0.004960000   31.522254690 -231.582223283
    0.007440000   30.949229369 -230.525803294
    0.009920000   30.378851172 -229.449405166
    0.012400000   29.811249163 -228.285113595
    0.014880000   29.246553533 -227.135976043
    0.017360000   28.684736215 -225.902470062
    0.019840000   28.126124724 -224.581884803
    0.022320000   27.570853415 -223.208862695
    0.024800000   27.019051665 -221.783947450
    0.027280000   26.470847458 -220.307715956
    0.029760000   25.926367312 -218.780777920
    0.032240000   25.385736187 -217.203775480
    0.034720000   24.849015362 -215.612582421
    0.037200000   24.316361490 -213.938946474
    0.039680000   23.787864350 -212.252475212
    0.042160000   23.263597138 -210.520465573
    0.044640000   22.743684177 -208.743572803
    0.047120000   22.228292281 -206.887566737
    0.049600000   21.717558616 -204.987081886
    0.052080000   21.211592389 -203.043008676
    0.054560000   20.710500568 -201.056265145
    0.057040000   20.214309594 -199.063257804
    0.059520000   19.723188443 -196.995485515
    0.062000000   19.237244809 -194.888008435
    0.064480000   18.756545719 -192.776531722
    0.066960000   18.281158404 -190.594159491
    0.069440000   17.811228873 -188.375273458
    0.071920000   17.346846329 -186.120966913
    0.074400000   16.888096545 -183.866557593
    0.076880000   16.434978026 -181.546178700
    0.079360000   15.987640041 -179.228252140
    0.081840000   15.546036597 -176.915960602
    0.084320000   15.110265498 -174.507537559
    0.086800000   14.680502550 -172.070881120
    0.089280000   14.256816252 -169.607219862
    0.091760000   13.839237348 -167.152552502
    0.094240000   13.427809599 -164.640049389
    0.096720000   13.022641869 -162.104362242
    0.099200000   12.623785514 -159.581038929
    0.101680000   12.231215646 -157.004246638
    0.104160000   11.845060371 -154.408197189
    0.106640000   11.465351716 -151.828622746
    0.109120000   11.091957808 -149.269676441
    0.111600000   10.725041584 -146.628089549
    0.114080000   10.364693907 -143.972684571
    0.116560000   10.010947387 -141.304798125
    0.119040000    9.663831319 -138.625769266
    0.121520000    9.323289817 -135.972458935
    0.124000000    8.989419361 -133.276619442
    0.126480000    8.662243629 -130.573710792
    0.128960000    8.341683950 -127.934991413
    0.131440000    8.027709290 -125.294112069
    0.133920000    7.720287114 -122.618880470
    0.136400000    7.419482745 -119.943837076
    0.138880000    7.125309260 -117.304314642
    0.141360000    6.837749173 -114.599311927
    0.143840000    6.556836331 -111.932085646
    0.146320000    6.282589972 -109.235107087
    0.148800000    6.015025825 -106.543420667
    0.151280000    5.754129169 -103.858310295
    0.153760000    5.499882119 -101.181046798
    0.156240000    5.252263651  -98.512886855
    0.158720000    5.011249647  -95.855071945
    0.161200000    4.776750415  -93.244034417
    0.163680000    4.548771696  -90.612009656
    0.166160000    4.327236634  -88.063472115
    0.168640000    4.112066458  -85.463509411
    0.171120000    3.903324029  -82.879995970
    0.173600000    3.700967142  -80.314066032
    0.176080000    3.504779691  -77.837993028
    0.178560000    3.314876117  -75.313454866
    0.181040000    3.131106918  -72.879893393
    0.183520000    2.953443057  -70.401183789
    0.186000000    2.781897928  -67.945601007
    0.188480000    2.616412933  -65.514141907
    0.190960000    2.456877202  -63.142778192
    0.193440000    2.303238428  -60.763883786
    0.195920000    2.155386042  -58.481676628
    0.198400000    2.013235576  -56.160534342
    0.200880000    1.876734879  -53.903592406
    0.203360000    1.745782811  -51.677948340
    0.205840000    1.620392062  -49.448787491
    0.208320000    1.500490894  -47.250992690
    0.210800000    1.385932712  -45.120600552
    0.213280000    1.276683451  -42.989178285
    0.215760000    1.172678652  -40.891306548
    0.218240000    1.073834299  -38.827632900
    0.220720000    0.980000300  -36.868204182
    0.223200000    0.891042916  -34.877584578
    0.225680000    0.806977681  -32.923011298
    0.228160000    0.727714553  -31.005001741
    0.230640000    0.653162246  -29.124039405
    0.233120000    0.583228319  -27.280573709
    0.235600000    0.517819259  -25.475019850
    0.238080000    0.456840565  -23.707758697
    0.240560000    0.400196833  -21.979136716
    0.243040000    0.347748081  -20.324368884
    0.245520000    0.299396565  -18.675357314
    0.248000000    0.255085635  -17.065870044
    0.250480000    0.214717001  -15.496117540
    0.252960000    0.178191897  -13.966276064
    0.255440000    0.145411160  -12.476487812
    0.257920000    0.116236174  -11.061689010
    0.260400000    0.090557391   -9.653726079
    0.262880000    0.068320353   -8.286092662
    0.265360000    0.049374448   -6.993811805
    0.267840000    0.033632207   -5.708267742
    0.270320000    0.021028114   -4.463036110
    0.272800000    0.011462293   -3.258030541
    0.275280000    0.004835125   -2.093132922
    0.277760000    0.001047321   -0.968193808
    0.280240000    0.000000000    0.116967130
    0.282720000    0.001594768    1.162560636
    0.285200000    0.005650844    2.133289121
    0.287680000    0.012146991    3.099045418
    0.290160000    0.020990024    4.025990813
    0.292640000    0.032084090    4.914450816
    0.295120000    0.045334177    5.764778572
    0.297600000    0.060571071    6.541942937
    0.300080000    0.077762264    7.315723996
    0.302560000    0.096826503    8.052538839
    0.305040000    0.117657648    8.718406909
    0.307520000    0.140108650    9.381267284
    0.310000000    0.164079963    9.973068659
    0.312480000    0.189532885   10.529326647
    0.314960000    0.216340661   11.084125986
    0.317440000    0.244482005   11.604879754
    0.319920000    0.273807215   12.056909938
    0.322400000    0.304239771   12.475111216
    0.324880000    0.335675310   12.859728397
    0.327360000    0.368000047   13.210847371
    0.329840000    0.401207830   13.564487474
    0.332320000    0.435254713   13.887654333
    0.334800000    0.470065969   14.181032636
    0.337280000    0.505568587   14.445321708
    0.339760000    0.541599485   14.611359134
    0.342240000    0.578096011   14.816758685
    0.344720000    0.615068274   14.995141677
    0.347200000    0.652377023   15.111874431
    0.349680000    0.689997094   15.202544629
    0.352160000    0.727827141   15.301480159
    0.354640000    0.765872530   15.376336428
    0.357120000    0.804043686   15.393199903
    0.359600000    0.842257652   15.420819794
    0.362080000    0.880512953   15.426666220
    0.364560000    0.918732115   15.376945677
    0.367040000    0.956825497   15.340218675
    0.369520000    0.994803542   15.284066705
    0.372000000    1.032591742   15.140466783
    0.374480000    1.070025411   15.045057674
    0.376960000    1.107201086   14.932541018
    0.379440000    1.144074754   14.735296620
    0.381920000    1.180386523   14.553127196
    0.384400000    1.216235282   14.354873634
    0.386880000    1.251616445   14.176038461
    0.389360000    1.286537434   13.983897100
    0.391840000    1.320966228   13.779239447
    0.394320000    1.354872764   13.562851318
    0.396800000    1.388180495   13.266342880
    0.399280000    1.420785037   13.025994061
    0.401760000    1.452766125   12.741694233
    0.404240000    1.484029074   12.447227260
    0.406720000    1.514565639   12.177747231
    0.409200000    1.544343858   11.865407869
    0.411680000    1.573418082   11.580495339
    0.414160000    1.601778194   11.289629997
    0.416640000    1.629344404   10.958262265
    0.419120000    1.656147183   10.656175455
    0.421600000    1.682149653   10.315248381
    0.424080000    1.707346887   10.004612085
    0.426560000    1.731770377    9.691372058
    0.429040000    1.755370681    9.341279067
    0.431520000    1.778143038    9.023351685
    0.434000000    1.800125902    8.704693793
    0.436480000    1.821318224    8.385920034
    0.438960000    1.841720467    8.067631670
    0.441440000    1.861334565    7.750416287
    0.443920000    1.880163893    7.434847517
    0.446400000    1.898154705    7.086342343
    0.448880000    1.915341278    6.774291438
    0.451360000    1.931542340    6.291009122
    0.453840000    1.946756106    5.978779558
    0.456320000    1.961200377    5.670529886
    0.458800000    1.974885618    5.366735643
    0.461280000    1.987815201    5.033530806
    0.463760000    1.999931504    4.738602738
    0.466240000    2.011323413    4.449411728
    0.468720000    2.022005669    4.166369227
    0.471200000    2.031994015    3.889870878
    0.473680000    2.041268880    3.585515150
    0.476160000    2.049814451    3.287318698
    0.478640000    2.057646056    3.029775229
    0.481120000    2.064848637    2.780094657
    0.483600000    2.071442085    2.538590412
    0.486080000    2.077447051    2.305560215
    0.488560000    2.082806731    2.045825279
    0.491040000    2.087609787    1.829123104
    0.493520000    2.091886805    1.621641912
    0.496000000    2.095660947    1.423616035
    0.498480000    2.098955938    1.235264686
    0.500960000    2.101796027    1.056792132
    0.503440000    2.104205951    0.888387884
    0.505920000    2.106141470    0.694907695
    0.508400000    2.107670950    0.511403617
    0.510880000    2.108763317    0.371290077
    0.513360000    2.109521293    0.241753470
    0.515840000    2.109882777    0.053088479
    0.518320000    2.109826269   -0.092800376
    0.520800000    2.109459598   -0.228692392
    0.523280000    2.108775918   -0.320865800
    0.525760000    2.107877038   -0.402232112
    0.528240000    2.106789818   -0.472746590
    0.530720000    2.105541213   -0.532376613
    0.533200000    2.104158245   -0.581101362
    0.535680000    2.102667974   -0.618911491
    0.538160000    2.101097466   -0.645808802
    0.540640000    2.099425636   -0.730972137
    0.543120000    2.097600734   -0.738929476
    0.545600000    2.095651921   -0.806438451
    0.548080000    2.093596751   -0.865299131
    0.550560000    2.091458840   -0.881411532
    0.553040000    2.089223031   -0.889695867
    0.555520000    2.087059140   -0.853688860
    0.558000000    2.084975879   -0.842133140
    0.560480000    2.082931922   -0.822009694
    0.562960000    2.080898811   -0.794282023
    0.565440000    2.079015403   -0.723005122
    0.567920000    2.077304586   -0.676703057
    0.570400000    2.075734421   -0.588021817
    0.572880000    2.074356181   -0.525023781
    0.575360000    2.073182987   -0.419622396
    0.577840000    2.072282122   -0.305428950
    0.580320000    2.071675193   -0.182605693
    0.582800000    2.071383394   -0.051320109
    0.585280000    2.071427499    0.088255435
    0.587760000    2.071827848    0.235944037
    0.590240000    2.072604338    0.391564602
    0.592720000    2.073776412    0.554932182
    0.595200000    2.075287016    0.690432047
    0.597680000    2.077217081    0.867275470
    0.600160000    2.079578762    1.016789135
    0.602640000    2.082287708    1.171315962
    0.605120000    2.085359125    1.330636162
    0.607600000    2.088905399    1.530305084
    0.610080000    2.092954522    1.736124366
    0.612560000    2.097521486    1.947883104
    0.615040000    2.102604897    2.130919443
    0.617520000    2.108163238    2.352506193
    0.620000000    2.114193077    2.543777102
    0.622480000    2.120786351    2.774191722
    0.624960000    2.127886302    2.974031257
    0.627440000    2.135556461    3.212311897
    0.629920000    2.143822906    3.454870610
    0.632400000    2.152695976    3.701489605
    0.634880000    2.162185471    3.951951899
    0.637360000    2.172300656    4.206041548
    0.639840000    2.183050259    4.463543869
    0.642320000    2.194442478    4.724245659
    0.644800000    2.206484987    4.987935403
    0.647280000    2.219184935    5.254403476
    0.649760000    2.232548953    5.523442341
    0.652240000    2.246581622    5.760629715
    0.654720000    2.261205048    6.032791599
    0.657200000    2.276421903    6.271310067
    0.659680000    2.292314600    6.545640668
    0.662160000    2.308889490    6.821434142
    0.664640000    2.326149961    7.098495859
    0.667120000    2.344098920    7.376634380
    0.669600000    2.362726807    7.621274620
    0.672080000    2.381972568    7.899594396
    0.674560000    2.401909184    8.178385420
    0.677040000    2.422537601    8.457468740
    0.679520000    2.443814674    8.701768089
    0.682000000    2.465739466    8.979484086
    0.684480000    2.488274312    9.221462189
    0.686960000    2.511485342    9.497015087
    0.689440000    2.535378968    9.771915999
    0.691920000    2.559953376   10.046006955
    0.694400000    2.585116382   10.249288599
    0.696880000    2.610868632   10.518440730
    0.699360000    2.637268986   10.751750179
    0.701840000    2.664262100   11.016618981
    0.704320000    2.691910013   11.279790911
    0.706800000    2.720208348   11.541129899
    0.709280000    2.749152394   11.800504472
    0.711760000    2.778713923   12.023218804
    0.714240000    2.808845312   12.242659117
    0.716720000    2.839467834   12.457525257
    0.719200000    2.870667580   12.669209235
    0.721680000    2.902387590   12.910974540
    0.724160000    2.934656450   13.114909997
    0.726640000    2.967472825   13.349395521
    0.729120000    3.000803446   13.545530937
    0.731600000    3.034678146   13.772220936
    0.734080000    3.069110876   13.995541192
    0.736560000    3.104093171   14.215402916
    0.739040000    3.139423943   14.327174823
    0.741520000    3.175217925   14.538303967
    0.744000000    3.211530748   14.745583306
    0.746480000    3.248275039   14.880011474
    0.748960000    3.285425420   15.079286025
    0.751440000    3.322962606   15.204365529
    0.753920000    3.360903508   15.392413052
    0.756400000    3.399305366   15.576095815
    0.758880000    3.438103658   15.720299665
    0.761360000    3.477305915   15.893668058
    0.763840000    3.516932484   16.062479900
    0.766320000    3.556940611   16.193015634
    0.768800000    3.597090606   16.252332071
    0.771280000    3.637558316   16.374981460
    0.773760000    3.678356649   16.526076997
    0.776240000    3.719523568   16.672225192
    0.778720000    3.760967190   16.780516417
    0.781200000    3.802666608   16.849235272
    0.783680000    3.844599787   16.947733556
    0.786160000    3.886636074   16.974868449
    0.788640000    3.928804277   17.032391257
    0.791120000    3.971193595   17.151643139
    0.793600000    4.013860088   17.231507352
    0.796080000    4.056635009   17.273318601
    0.798560000    4.099597334   17.309373438
    0.801040000    4.142651688   17.410955838
    0.803520000    4.185879357   17.439795362
    0.806000000    4.229119856   17.432522455
    0.808480000    4.272450302   17.490295906
    0.810960000    4.315829687   17.508774146
    0.813440000    4.359353896   17.590446144
    0.815920000    4.403073626   17.666464303
    0.818400000    4.446804248   17.665742669
    0.820880000    4.490693334   17.727751425
    0.823360000    4.534686542   17.716528128
    0.825840000    4.578600797   17.668368594
    0.828320000    4.622310548   17.616405649
    0.830800000    4.666017256   17.593762238
    0.833280000    4.709659583   17.602469378
    0.835760000    4.753336695   17.572176894
    0.838240000    4.796944031   17.536301684
    0.840720000    4.840369715   17.464844749
    0.843200000    4.883618003   17.391834139
    0.845680000    4.926738417   17.384756445
    0.848160000    4.969799330   17.338089977
    0.850640000    5.012773058   17.286975173
    0.853120000    5.055622901   17.264373113
    0.855600000    5.098298577   17.136944669
    0.858080000    5.140790999   17.075734979
    0.860560000    5.183010362   17.011202250
    0.863040000    5.225007788   16.876290617
    0.865520000    5.266699540   16.772407777
    0.868000000    5.308188260   16.696045205
    0.870480000    5.349505420   16.649609595
    0.872960000    5.390712544   16.599105398
    0.875440000    5.431853177   16.577981568
    0.877920000    5.472935224   16.551887541
    0.880400000    5.513946576   16.520998737
    0.882880000    5.554794204   16.452626082
    0.885360000    5.595549713   16.413987531
    0.887840000    5.636183818   16.336522950
    0.890320000    5.676639120   16.288040027
    0.892800000    5.716969199   16.235567721
    0.895280000    5.757160235   16.145031230
    0.897760000    5.797118671   16.049633985
    0.900240000    5.836843815   15.986199837
    0.902720000    5.876407458   15.919421890
    0.905200000    5.915718537   15.816650837
    0.907680000    5.954805102   15.710049074
    0.910160000    5.993598126   15.567036760
    0.912640000    6.032077997   15.457529953
    0.915120000    6.070234468   15.344897506
    0.917600000    6.108116302   15.196740568
    0.920080000    6.145646054   15.082920577
    0.922560000    6.182951151   15.001481310
    0.925040000    6.220051731   14.918022349
    0.927520000    6.256943041   14.832748486
    0.930000000    6.293620833   14.745864866
    0.932480000    6.329968597   14.588690703
    0.934960000    6.366037690   14.499087569
    0.937440000    6.401883168   14.408391074
    0.939920000    6.437418414   14.249117706
    0.942400000    6.472599707   14.121876105
    0.944880000    6.507505049   14.027505908
    0.947360000    6.542175787   13.932713132
    0.949840000    6.576466526   13.732776741
    0.952320000    6.610400660   13.633448926
    0.954800000    6.644005137   13.498605256
    0.957280000    6.677214923   13.293761219
    0.959760000    6.710057280   13.192062420
    0.962240000    6.742647890   13.090771497
    0.964720000    6.774988001   12.990078990
    0.967200000    6.806993408   12.821288104
    0.969680000    6.838667205   12.722258306
    0.972160000    6.870037743   12.589141120
    0.974640000    6.900987242   12.390142803
    0.977120000    6.931596021   12.294576681
    0.979600000    6.961969509   12.200421581
    0.982080000    6.992111427   12.107856930
    0.984560000    7.022025940   12.017060104
    0.987040000    7.051708839   11.894157751
    0.989520000    7.081042695   11.775511051
    0.992000000    7.110004555   11.623034034
    0.994480000    7.138727070   11.540674372
    0.996960000    7.167202323   11.425799888
    0.999440000    7.195410379   11.312344939
    1.001920000    7.223368322   11.234837242
    1.004400000    7.251137485   11.160127767
    1.006880000    7.278680268   11.053448986
    1.009360000    7.305939427   10.948093996
    1.011840000    7.333005285   10.879745986
    1.014320000    7.359905676   10.814674760
    1.016800000    7.386648892   10.753015278
    1.019280000    7.413243561   10.694899069
    1.021760000    7.439541535   10.537035536
    1.024240000    7.465607894   10.484839234
    1.026720000    7.491549449   10.436407114
    1.029200000    7.517375680   10.391854578
    1.031680000    7.543064223   10.316579205
    1.034160000    7.568601513   10.278693180
    1.036640000    7.593896925   10.179067566
    1.039120000    7.619097421   10.117855403
    1.041600000    7.644159030   10.093826958
    1.044080000    7.669166350   10.074088559
    1.046560000    7.694046184    9.988980260
    1.049040000    7.718735274    9.942097492
    1.051520000    7.743380831    9.934088400
    1.054000000    7.768000794    9.896162827
    1.056480000    7.792529348    9.861333045
    1.058960000    7.816987858    9.864024703
    1.061440000    7.841458668    9.871261162
    1.063920000    7.865953113    9.883094207
    1.066400000    7.890482654    9.899571139
    1.068880000    7.915058860    9.920734790
    1.071360000    7.939693405    9.946623530
    1.073840000    7.964398047    9.977271294
    1.076320000    7.989184629   10.012707599
    1.078800000    8.014065057   10.052957575
    1.081280000    8.038972446   10.062570136
    1.083760000    8.063986747   10.111054199
    1.086240000    8.089127252   10.164348378
    1.088720000    8.114405897   10.222458998
    1.091200000    8.139834632   10.285388173
    1.093680000    8.165407551   10.318651694
    1.096160000    8.191056435   10.355135982
    1.098640000    8.216828543   10.429604072
    1.101120000    8.242727169   10.475602863
    1.103600000    8.268728782   10.525197232
    1.106080000    8.294927791   10.579458991
    1.108560000    8.321261869   10.639684860
    1.111040000    8.347771240   10.739566287
    1.113520000    8.374462595   10.776563938
    1.116000000    8.401270762   10.818551892
    1.118480000    8.428242884   10.933834521
    1.120960000    8.455450962   11.018059583
    1.123440000    8.482926042   11.139914056
    1.125920000    8.510648948   11.232422173
    1.128400000    8.538601889   11.330173110
    1.130880000    8.566868513   11.466098883
    1.133360000    8.595368250   11.535499136
    1.135840000    8.624090831   11.642495464
    1.138320000    8.653123651   11.752931771
    1.140800000    8.682452306   11.899741180
    1.143280000    8.712148977   12.049707787
    1.145760000    8.742221406   12.202758231
    1.148240000    8.772666245   12.324802097
    1.150720000    8.803384871   12.417488976
    1.153200000    8.834304890   12.515194742
    1.155680000    8.865506288   12.648627619
    1.158160000    8.897084408   12.817990415
    1.160640000    8.929071043   12.955707046
    1.163120000    8.961303597   13.062776030
    1.165600000    8.993803431   13.171136755
    1.168080000    9.026554284   13.247017884
    1.170560000    9.059572852   13.392930834
    1.173040000    9.093012705   13.574923412
    1.175520000    9.126835313   13.691013990
    1.178000000    9.161020981   13.878257112
    1.180480000    9.195525778   13.962205799
    1.182960000    9.230384670   14.149932268
    1.185440000    9.265572201   14.272243180
    1.187920000    9.301142632   14.430773983
    1.190400000    9.337087218   14.588692593
    1.192880000    9.373505605   14.781008575
    1.195360000    9.410341323   14.938321484
    1.197840000    9.447625337   15.129427185
    1.200320000    9.485377949   15.286351992
    1.202800000    9.523368177   15.410144710
    1.205280000    9.561755187   15.533144921
    1.207760000    9.600398483   15.589442668
    1.210240000    9.639303331   15.785280339
    1.212720000    9.678692672   15.980149342
    1.215200000    9.718564003   16.173967443
    1.217680000    9.758914615   16.366653277
    1.220160000    9.799677246   16.524982851
    1.222640000    9.840824283   16.683473160
    1.225120000    9.882396340   16.806922058
    1.227600000    9.924255176   16.961569188
    1.230080000    9.966504407   17.114778821
    1.232560000   10.009100995   17.268004502
    1.235040000   10.052134323   17.418942890
    1.237520000   10.095532984   17.566323331
    1.240000000   10.139319152   17.744725888
    1.242480000   10.183520919   17.852265179
    1.244960000   10.227934014   17.958812521
    1.247440000   10.272687971   18.132647315
    1.249920000   10.317839257   18.270116169
    1.252400000   10.363360248   18.439895023
    1.254880000   10.409251174   18.573437191
    1.257360000   10.455519024   18.738856254
    1.259840000   10.502131363   18.868137832
    1.262320000   10.549124350   19.028922273
    1.264800000   10.596512272   19.186627345
    1.267280000   10.644152558   19.272826978
    1.269760000   10.692137484   19.424151584
    1.272240000   10.740493650   19.572210557
    1.274720000   10.789210804   19.682754650
    1.277200000   10.838198402   19.822811735
    1.279680000   10.887529159   19.959492984
    1.282160000   10.937072002   20.022407738
    1.284640000   10.986885787   20.149415005
    1.287120000   11.037010194   20.272907296
    1.289600000   11.087411219   20.359096306
    1.292080000   11.138048568   20.476878687
    1.294560000   11.188910362   20.521674850
    1.297040000   11.239938533   20.629463899
    1.299520000   11.291154766   20.700610409
    1.302000000   11.342610266   20.768044980
    1.304480000   11.394182194   20.829652444
    1.306960000   11.445892000   20.885955671
    1.309440000   11.497692256   20.905573341
    1.311920000   11.549494522   20.887918006
    1.314400000   11.601399681   20.970413846
    1.316880000   11.653504477   21.048921366
    1.319360000   11.705799061   21.123474164
    1.321840000   11.758273670   21.194109149
    1.324320000   11.810899265   21.226989807
    1.326800000   11.863622688   21.291256259
    1.329280000   11.916476975   21.317109427
    1.331760000   11.969412677   21.372338414
    1.334240000   12.022401293   21.390887782
    1.336720000   12.075512268   21.439919812
    1.339200000   12.128599972   21.419141292
    1.341680000   12.181726892   21.394691887
    1.344160000   12.234836779   21.435238928
    1.346640000   12.287961865   21.436581788
    1.349120000   12.341099764   21.399525282
    1.351600000   12.394206162   21.427605243
    1.354080000   12.447241943   21.383553221
    1.356560000   12.500299682   21.404346387
    1.359040000   12.553299934   21.353706675
    1.361520000   12.606274799   21.367372332
    1.364000000   12.659209779   21.344503994
    1.366480000   12.712154923   21.352628988
    1.368960000   12.765116063   21.357420336
    1.371440000   12.818085053   21.358976354
    1.373920000   12.871053994   21.357397479
    1.376400000   12.923978370   21.317995214
    1.378880000   12.976778380   21.241592060
    1.381360000   13.029396310   21.199057635
    1.383840000   13.081872406   21.121354370
    1.386320000   13.134240508   21.110513309
    1.388800000   13.186557520   21.062363945
    1.391280000   13.238692482   20.977557596
    1.393760000   13.290695512   20.959932065
    1.396240000   13.342651623   20.939739942
    1.398720000   13.394510728   20.882201023
    1.401200000   13.446266350   20.855819982
    1.403680000   13.497953742   20.827196953
    1.406160000   13.549567498   20.796458035
    1.408640000   13.601080597   20.695703142
    1.411120000   13.652366786   20.663810247
    1.413600000   13.703530474   20.596565755
    1.416080000   13.754568035   20.562477762
    1.418560000   13.805519032   20.526778291
    1.421040000   13.856379635   20.489602164
    1.423520000   13.907048335   20.347547390
    1.426000000   13.957408471   20.271292546
    1.428480000   14.007570709   20.158643073
    1.430960000   14.057376623   20.047289315
    1.433440000   14.107040080   20.003695704
    1.435920000   14.156594069   19.959031768
    1.438400000   14.206036105   19.913432798
    1.440880000   14.255364035   19.867033772
    1.443360000   14.304568834   19.785660163
    1.445840000   14.353576612   19.736655824
    1.448320000   14.402422480   19.653658205
    1.450800000   14.451103549   19.605218298
    1.453280000   14.499632623   19.522865558
    1.455760000   14.547928302   19.407346813
    1.458240000   14.595880001   19.290695761
    1.460720000   14.643661840   19.243041259
    1.463200000   14.691325521   19.195429420
    1.465680000   14.738871312   19.147989801
    1.468160000   14.786269299   19.066163237
    1.470640000   14.833438525   18.984734830
    1.473120000   14.880463138   18.938425670
    1.475600000   14.927373594   18.892694386
    1.478080000   14.974162515   18.813618376
    1.480560000   15.020766973   18.770761055
    1.483040000   15.067182797   18.659060506
    1.485520000   15.113346495   18.545959325
    1.488000000   15.159283710   18.500345539
    1.490480000   15.205045542   18.422616574
    1.492960000   15.250681185   18.380513818
    1.495440000   15.296097314   18.273138583
    1.497920000   15.341236811   18.167788031
    1.500400000   15.386248361   18.132062753
    1.502880000   15.431095143   18.062221191
    1.505360000   15.475748557   17.958289103
    1.507840000   15.520243194   17.891078443
    1.510320000   15.564571939   17.858158627
    1.512800000   15.608802746   17.792289477
    1.515280000   15.652821378   17.728028529
    1.517760000   15.696751603   17.699850667
    1.520240000   15.740614053   17.673385159
    1.522720000   15.784265295   17.548550524
    1.525200000   15.827689106   17.494370480
    1.527680000   15.871051920   17.475942946
    1.530160000   15.914371318   17.459372200
    1.532640000   15.957652008   17.444739325
    1.535120000   16.000840396   17.398883882
    1.537600000   16.043977786   17.389681102
    1.540080000   16.087011376   17.347049585
    1.542560000   16.129972683   17.273153224
    1.545040000   16.172692338   17.202424413
    1.547520000   16.215237440   17.101730784
    1.550000000   16.257606696   17.072310340
    1.552480000   16.299913783   17.046177359
    1.554960000   16.342129879   17.023955888
    1.557440000   16.384330415   17.004572006
    1.559920000   16.426523231   17.022242238
    1.562400000   16.468762497   17.042042213
    1.564880000   16.511053571   17.064032414
    1.567360000   16.553353281   17.053288225
    1.569840000   16.595676100   17.078397179
    1.572320000   16.638064037   17.105810786
    1.574800000   16.680482633   17.102041363
    1.577280000   16.722885886   17.100522656
    1.579760000   16.765313384   17.066992429
    1.582240000   16.807688085   17.106538910
    1.584720000   16.850163746   17.148418236
    1.587200000   16.892746202   17.192671198
    1.589680000   16.935317483   17.172970679
    1.592160000   16.977970131   17.224720995
    1.594640000   17.020697352   17.245591305
    1.597120000   17.063454911   17.270631628
    1.599600000   17.106361967   17.332229681
    1.602080000   17.149424749   17.396222042
    1.604560000   17.192621147   17.428905728
    1.607040000   17.235931396   17.499118263
    1.609520000   17.279319003   17.468776464
    1.612000000   17.322735771   17.545133925
    1.614480000   17.366296461   17.590426826
    1.616960000   17.409964500   17.639567285
    1.619440000   17.453766594   17.656418159
    1.621920000   17.497660108   17.741947709
    1.624400000   17.541709506   17.761845044
    1.626880000   17.585869953   17.851779215
    1.629360000   17.630256125   17.943883498
    1.631840000   17.674873421   18.038172134
    1.634320000   17.719705346   18.066630606
    1.636800000   17.764635876   18.168020012
    1.639280000   17.809820479   18.271530248
    1.641760000   17.855264428   18.377172223
    1.644240000   17.900958714   18.450530788
    1.646720000   17.946755646   18.489130975
    1.649200000   17.992741898   18.596889404
    1.651680000   18.038997874   18.706650790
    1.654160000   18.085528541   18.818414361
    1.656640000   18.132316644   18.898347690
    1.659120000   18.179329350   19.015449780
    1.661600000   18.226566906   19.099200731
    1.664080000   18.274074201   19.184444410
    1.666560000   18.321800067   19.304461337
    1.669040000   18.369790808   19.391540672
    1.671520000   18.417967094   19.444890787
    1.674000000   18.466343707   19.568780551
    1.676480000   18.514987728   19.659434168
    1.678960000   18.563807148   19.716218114
    1.681440000   18.612860758   19.843385866
    1.683920000   18.662161508   19.936660265
    1.686400000   18.711754652   20.030897095
    1.688880000   18.761590362   20.159405779
    1.691360000   18.811746355   20.289185385
    1.693840000   18.862225752   20.420211784
    1.696320000   18.913031615   20.552460178
    1.698800000   18.964107428   20.652682561
    1.701280000   19.015494412   20.788617905
    1.703760000   19.067219880   20.925650080
    1.706240000   19.119286522   21.063753669
    1.708720000   19.171696013   21.168695452
    1.711200000   19.224314082   21.274116649
    1.713680000   19.277248586   21.415145687
    1.716160000   19.330533920   21.557040233
    1.718640000   19.384172199   21.699773169
    1.721120000   19.438088137   21.810385252
    1.723600000   19.492302176   21.922744753
    1.726080000   19.546853557   22.070412270
    1.728560000   19.601689824   22.185861487
    1.731040000   19.656896919   22.336081440
    1.733520000   19.712433694   22.453357156
    1.736000000   19.768291482   22.572023610
    1.738480000   19.824453399   22.692356275
    1.740960000   19.880893089   22.814784672
    1.743440000   19.937669327   22.972545413
    1.745920000   19.994809215   23.095900933
    1.748400000   20.052199306   23.217178825
    1.750880000   20.109970716   23.372683257
    1.753360000   20.168079314   23.460677523
    1.755840000   20.226458135   23.619009487
    1.758320000   20.285229558   23.777289832
    1.760800000   20.344305726   23.867330988
    1.763280000   20.403692700   24.025358369
    1.765760000   20.463391389   24.150297601
    1.768240000   20.523481246   24.309219270
    1.770720000   20.583955290   24.433828526
    1.773200000   20.644747382   24.559309454
    1.775680000   20.705789061   24.682068502
    1.778160000   20.767064240   24.733582608
    1.780640000   20.828594718   24.887664472
    1.783120000   20.890460155   25.006154967
    1.785600000   20.952663233   25.157497500
    1.788080000   21.015088714   25.242205155
    1.790560000   21.077878646   25.394695739
    1.793040000   21.141045699   25.546332749
    1.795520000   21.204428897   25.597115222
    1.798000000   21.268078863   25.717143881
    1.800480000   21.332048780   25.871318808
    1.802960000   21.396393472   25.990114720
    1.805440000   21.460976195   26.105543642
    1.807920000   21.525901717   26.253548471
    1.810400000   21.591181458   26.366341696
    1.812880000   21.656612293   26.445160077
    1.815360000   21.722303159   26.555308735
    1.817840000   21.788259868   26.665105950
    1.820320000   21.854488426   26.774791436
    1.822800000   21.921009375   26.883972051
    1.825280000   21.987858316   27.026201096
    1.827760000   22.055058029   27.166852895
    1.830240000   22.122532370   27.237784176
    1.832720000   22.190252806   27.375190872
    1.835200000   22.258287397   27.477130615
    1.837680000   22.326552084   27.577577486
    1.840160000   22.395108831   27.709826518
    1.842640000   22.463969111   27.806478798
    1.845120000   22.533090826   27.936538302
    1.847600000   22.602532845   28.064789066
    1.850080000   22.672258630   28.156523469
    1.852560000   22.742183728   28.244643977
    1.855040000   22.812379568   28.364588879
    1.857520000   22.882870526   28.482642980
    1.860000000   22.953589871   28.530603178
    1.862480000   23.024487783   28.644802196
    1.864960000   23.095546197   28.622214528
    1.867440000   23.166560695   28.669886567
    1.869920000   23.237803004   28.783213654
    1.872400000   23.309323581   28.894297888
    1.874880000   23.380997702   28.932833041
    1.877360000   23.452809438   29.003553350
    1.879840000   23.524866163   29.106317013
    1.882320000   23.597057060   29.136440273
    1.884800000   23.669433994   29.231650283
    1.887280000   23.742029111   29.290488473
    1.889760000   23.814783763   29.382209047
    1.892240000   23.887682701   29.438594078
    1.894720000   23.960743626   29.491624877
    1.897200000   24.033902148   29.540275731
    1.899680000   24.107262094   29.620545697
    1.902160000   24.180762907   29.664972817
    1.904640000   24.254427445   29.741483160
    1.907120000   24.328278540   29.815424400
    1.909600000   24.402309838   29.886811420
    1.912080000   24.476515025   29.955659502
    1.914560000   24.550887824   30.021984352
    1.917040000   24.625421995   30.085802123
    1.919520000   24.700064543   30.113699503
    1.922000000   24.774821662   30.173880626
    1.924480000   24.849655562   30.198496485
    1.926960000   24.924618424   30.255004681
    1.929440000   24.999673218   30.241352346
    1.931920000   25.074712781   30.261786933
    1.934400000   25.149828231   30.314755729
    1.936880000   25.225000898   30.332104863
    1.939360000   25.300285991   30.381248200
    1.941840000   25.375689762   30.427818016
    1.944320000   25.451205866   30.471845047
    1.946800000   25.526828037   30.513360532
    1.949280000   25.602550085   30.552396240
    1.951760000   25.678365899   30.588984491
    1.954240000   25.754257999   30.589152553
    1.956720000   25.830082981   30.589367176
    1.959200000   25.905912200   30.554220850
    1.961680000   25.981690319   30.552944901
    1.964160000   26.057431077   30.551073511
    1.966640000   26.132975999   30.410259532
    1.969120000   26.208402354   30.401581557
    1.971600000   26.283825765   30.389195544
    1.974080000   26.359147230   30.340157598
    1.976560000   26.434334825   30.289752328
    1.979040000   26.509472408   30.304602189
    1.981520000   26.584643337   30.316651686
    1.984000000   26.659700708   30.257833419
    1.986480000   26.734730753   30.230386884
    1.988960000   26.809653902   30.200335518
    1.991440000   26.884552343   30.201168004
    1.993920000   26.959449406   30.199231038
    1.996400000   27.034280343   30.159438186
    1.998880000   27.109065427   30.150662918
    2.001360000   27.183825413   30.139205479
    2.003840000   27.258553707   30.125111318
    2.006320000   27.333243824   30.108426112
    2.008800000   27.407836362   30.055867479
    2.011280000   27.482350132   30.035461740
    2.013760000   27.556810186   30.012556094
    2.016240000   27.631107679   29.920487942
    2.018720000   27.705229183   29.862009845
    2.021200000   27.779254946   29.835774152
    2.023680000   27.853212602   29.807093949
    2.026160000   27.927096156   29.776023163
    2.028640000   28.000899746   29.742615995
    2.031120000   28.074539518   29.674008058
    2.033600000   28.148025078   29.604203226
    2.036080000   28.221397455   29.566695833
    2.038560000   28.294626056   29.493568877
    2.041040000   28.367720285   29.453028117
    2.043520000   28.440711307   29.410348398
    2.046000000   28.513593895   29.365590657
    2.048480000   28.586346179   29.284351266
    2.050960000   28.658909600   29.234207326
    2.053440000   28.731346239   29.182118460
    2.055920000   28.803522622   29.057671566
    2.058400000   28.875513275   28.998990323
    2.060880000   28.947356071   28.938442321
    2.063360000   29.019046454   28.876086319
    2.065840000   29.090511489   28.776676904
    2.068320000   29.161730272   28.676293858
    2.070800000   29.232703555   28.575481847
    2.073280000   29.303400607   28.471934341
    2.075760000   29.373923225   28.400865155
    2.078240000   29.444267536   28.328147947
    2.080720000   29.514429528   28.253843952
    2.083200000   29.584405341   28.178014769
    2.085680000   29.654116844   28.067743110
    2.088160000   29.723629185   27.990360929
    2.090640000   29.792947889   27.911593666
    2.093120000   29.861962368   27.762100380
    2.095600000   29.930711645   27.680644046
    2.098080000   29.999202061   27.564604525
    2.100560000   30.067379663   27.412264916
    2.103040000   30.135254821   27.325552522
    2.105520000   30.202913377   27.237597731
    2.108000000   30.270305565   27.080843060
    2.110480000   30.337357723   26.993281361
    2.112960000   30.404167444   26.869998655
    2.115440000   30.470612268   26.745915415
    2.117920000   30.536829594   26.654975411
    2.120400000   30.602787561   26.528282029
    2.122880000   30.668460897   26.433922943
    2.125360000   30.733845980   26.269441923
    2.127840000   30.798875028   26.173182082
    2.130320000   30.863572313   26.009128580
    2.132800000   30.927956907   25.913780959
    2.135280000   30.992040750   25.784408957
    2.137760000   31.055842071   25.654951699
    2.140240000   31.119348582   25.559847602
    2.142720000   31.182577211   25.430484886
    2.145200000   31.245526943   25.335316522
    2.147680000   31.308167918   25.204158393
    2.150160000   31.370553079   25.106361764
    2.152640000   31.432584391   24.941457816
    2.155120000   31.494320115   24.845331981
    2.157600000   31.555802229   24.714310880
    2.160080000   31.616938072   24.582278398
    2.162560000   31.677705186   24.449438157
    2.165040000   31.738158207   24.282823576
    2.167520000   31.798259640   24.186015669
    2.170000000   31.858120585   24.088894091
    2.172480000   31.917708623   23.957865704
    2.174960000   31.977004915   23.861699216
    2.177440000   32.036062556   23.765417698
    2.179920000   32.094881361   23.669104789
    2.182400000   32.153409313   23.539499680
    2.184880000   32.211656735   23.410717773
    2.187360000   32.269599612   23.317435783
    2.189840000   32.327311390   23.224362621
    2.192320000   32.384792694   23.131584820
    2.194800000   32.442009542   23.005563769
    2.197280000   32.498950908   22.914970200
    2.199760000   32.555646078   22.791051730
    2.202240000   32.612058458   22.702901213
    2.204720000   32.668149472   22.547498538
    2.207200000   32.723959370   22.460595285
    2.209680000   32.779480466   22.305339714
    2.212160000   32.834691557   22.219857871
    2.214640000   32.889691614   22.135166009
    2.217120000   32.944482706   22.051352457
    2.219600000   32.999061290   21.934218535
    2.222080000   33.053354766   21.851017807
    2.224560000   33.107396145   21.735482138
    2.227040000   33.161201185   21.655874496
    2.229520000   33.214810285   21.577480639
    2.232000000   33.268103050   21.434015114
    2.234480000   33.321168525   21.360945200
    2.236960000   33.374054478   21.289253304
    2.239440000   33.426762908   21.184860844
    2.241920000   33.479093005   21.013844600
    2.244400000   33.531123641   20.946593202
    2.246880000   33.582989372   20.880871686
    2.249360000   33.634680763   20.782357711
    2.251840000   33.686071785   20.685486686
    2.254320000   33.737266176   20.590042753
    2.256800000   33.788215222   20.494800784
    2.259280000   33.838967506   20.434759604
    2.261760000   33.889541447   20.342874606
    2.264240000   33.939923230   20.287912784
    2.266720000   33.990107675   20.201733614
    2.269200000   34.040145952   20.152050972
    2.271680000   34.090063543   20.104419159
    2.274160000   34.139810011   20.025630452
    2.276640000   34.189394078   19.949025860
    2.279120000   34.238775358   19.840147479
    2.281600000   34.287908307   19.770153486
    2.284080000   34.336897360   19.737518753
    2.286560000   34.385806183   19.672924870
    2.289040000   34.434558062   19.643494475
    2.291520000   34.483239872   19.616430720
    2.294000000   34.531857574   19.591805786
    2.296480000   34.580417304   19.569690517
    2.298960000   34.628925371   19.550154398
    2.301440000   34.677388258   19.533265537
    2.303920000   34.725720756   19.451891607
    2.306400000   34.773946628   19.440392381
    2.308880000   34.822147371   19.431637656
    2.311360000   34.870262991   19.392587238
    2.313840000   34.918353830   19.390822182
    2.316320000   34.966443849   19.391936541
    2.318800000   35.014540264   19.395989348
    2.321280000   35.062540707   19.333808801
    2.323760000   35.110473605   19.309168054
    2.326240000   35.158374073   19.320737901
    2.328720000   35.206247259   19.302092940
    2.331200000   35.254085339   19.285972422
    2.333680000   35.301939426   19.306537526
    2.336160000   35.349848284   19.330150130
    2.338640000   35.397819525   19.356853312
    2.341120000   35.445860865   19.386688197
    2.343600000   35.493899362   19.384191145
    2.346080000   35.541965455   19.385560876
    2.348560000   35.590089698   19.424838239
    2.351040000   35.638315277   19.467289818
    2.353520000   35.686650105   19.512946580
    2.356000000   35.734927636   19.459792840
    2.358480000   35.783253435   19.513146308
    2.360960000   35.831715436   19.569637445
    2.363440000   35.880241995   19.562199720
    2.365920000   35.928754177   19.594853039
    2.368400000   35.977375605   19.631547798
    2.370880000   36.026033209   19.603922968
    2.373360000   36.074747797   19.682520631
    2.375840000   36.123660928   19.764041253
    2.378320000   36.172779872   19.848502191
    2.380800000   36.222075582   19.902318246
    2.383280000   36.271546456   19.994035226
    2.385760000   36.321211591   20.055089558
    2.388240000   36.371069899   20.119822264
    2.390720000   36.421094400   20.222992524
    2.393200000   36.471378302   20.329017506
    2.395680000   36.521928691   20.437901796
    2.398160000   36.572752661   20.549647493
    2.400640000   36.623857308   20.664254232
    2.403120000   36.675249725   20.781719213
    2.405600000   36.726843039   20.835183315
    2.408080000   36.778669740   20.961000829
    2.410560000   36.830787504   21.055763230
    2.413040000   36.883161207   21.154338567
    2.415520000   36.935792872   21.290988422
    2.418000000   36.988766668   21.430248846
    2.420480000   37.042065904   21.538291260
    2.422960000   37.095550757   21.615306662
    2.425440000   37.149339964   21.763487313
    2.427920000   37.203499635   21.914064496
    2.430400000   37.258035688   22.067017149
    2.432880000   37.312953985   22.222321968
    2.435360000   37.368191510   22.278237734
    2.437840000   37.423640979   22.439432556
    2.440320000   37.479492849   22.602749291
    2.442800000   37.535752345   22.768157549
    2.445280000   37.592413738   22.901609839
    2.447760000   37.649329725   23.002580400
    2.450240000   37.706586446   23.172497077
    2.452720000   37.764266798   23.344212093
    2.455200000   37.822227378   23.415047853
    2.457680000   37.880511695   23.588690454
    2.460160000   37.939182256   23.730410004
    2.462640000   37.998118424   23.840292390
    2.465120000   38.057395715   23.984176749
    2.467600000   38.117098150   24.163138271
    2.470080000   38.177172092   24.310220024
    2.472560000   38.237612589   24.459687266
    2.475040000   38.298501461   24.644387399
    2.477520000   38.359818473   24.795237300
    2.480000000   38.421480028   24.910791692
    2.482480000   38.483485278   25.093532672
    2.484960000   38.545944371   25.276782810
    2.487440000   38.608858486   25.460475179
    2.489920000   38.672185574   25.609649989
    2.492400000   38.735924308   25.792590904
    2.494880000   38.800061297   25.942428284
    2.497360000   38.864627360   26.126981231
    2.499840000   38.929651113   26.311520931
    2.502320000   38.995132432   26.495973714
    2.504800000   39.061071009   26.680265061
    2.507280000   39.127466351   26.864319693
    2.509760000   39.194230327   26.981102602
    2.512240000   39.261374223   27.167113195
    2.514720000   39.328978745   27.352562347
    2.517200000   39.396983321   27.504146014
    2.519680000   39.465423692   27.689568576
    2.522160000   39.534270319   27.839112131
    2.524640000   39.603537509   28.021358947
    2.527120000   39.673255406   28.202572390
    2.529600000   39.743390465   28.348987633
    2.532080000   39.813919735   28.529243981
    2.534560000   39.884861432   28.674537688
    2.537040000   39.956196427   28.853439731
    2.539520000   40.027973250   29.030838820
    2.542000000   40.100188086   29.206663293
    2.544480000   40.172836940   29.380841902
    2.546960000   40.245851422   29.485965654
    2.549440000   40.319146247   29.624377669
    2.551920000   40.392825879   29.794340810
    2.554400000   40.466842754   29.929373615
    2.556880000   40.541205072   30.061106152
    2.559360000   40.615959674   30.224474189
    2.561840000   40.691116509   30.385476856
    2.564320000   40.766669631   30.544050160
    2.566800000   40.842602206   30.666113756
    2.569280000   40.918757708   30.751905032
    2.571760000   40.995211625   30.904014173
    2.574240000   41.072039285   31.053301559
    2.576720000   41.149177752   31.131368404
    2.579200000   41.226512402   31.241375923
    2.581680000   41.304100383   31.280696512
    2.584160000   41.381850441   31.420403280
    2.586640000   41.459942784   31.556724088
    2.589120000   41.538368955   31.689612028
    2.591600000   41.617034028   31.783428171
    2.594080000   41.695870374   31.805687364
    2.596560000   41.774837316   31.892503225
    2.599040000   41.854076340   32.009288471
    2.601520000   41.933600163   32.122173796
    2.604000000   42.013338976   32.197906663
    2.606480000   42.093322418   32.304195331
    2.608960000   42.173526753   32.372845270
    2.611440000   42.253935609   32.472313558
    2.613920000   42.334585980   32.567610471
    2.616400000   42.415410264   32.625448461
    2.618880000   42.496407506   32.679843419
    2.621360000   42.577560114   32.765082416
    2.623840000   42.658918707   32.845957266
    2.626320000   42.740472440   32.922451050
    2.628800000   42.822210430   32.994548814
    2.631280000   42.904121757   33.062237612
    2.633760000   42.986195475   33.125506542
    2.636240000   43.068361301   33.149191675
    2.638720000   43.150637901   33.202156857
    2.641200000   43.232934912   33.183961761
    2.643680000   43.315289900   33.230585226
    2.646160000   43.397754818   33.272615348
    2.648640000   43.480317625   33.275874115
    2.651120000   43.562879876   33.275977769
    2.653600000   43.645443626   33.306913189
    2.656080000   43.728078311   33.333186243
    2.658560000   43.810692507   33.321921663
    2.661040000   43.893354533   33.340224911
    2.663520000   43.976056172   33.353870228
    2.666000000   44.058785898   33.362880560
    2.668480000   44.141532248   33.367281005
    2.670960000   44.224283824   33.367098832
    2.673440000   44.307029295   33.362363482
    2.675920000   44.389757409   33.353106579
    2.678400000   44.472456993   33.339361934
    2.680880000   44.555071633   33.287711654
    2.683360000   44.637599687   33.266429719
    2.685840000   44.720069470   33.240727010
    2.688320000   44.802435574   33.175895005
    2.690800000   44.884603341   33.106925646
    2.693280000   44.966600036   33.032887095
    2.695760000   45.048325009   32.885915311
    2.698240000   45.129823804   32.838176847
    2.700720000   45.211198705   32.786010012
    2.703200000   45.292438799   32.729470927
    2.705680000   45.373533315   32.668617585
    2.708160000   45.454432646   32.569952446
    2.710640000   45.535057900   32.468847561
    2.713120000   45.615493680   32.398018510
    2.715600000   45.695748635   32.323032093
    2.718080000   45.775709434   32.177253758
    2.720560000   45.855286294   32.027710768
    2.723040000   45.934610959   31.943109834
    2.725520000   46.013662054   31.821213194
    2.728000000   46.092466249   31.729891988
    2.730480000   46.171039056   31.634623784
    2.732960000   46.249370789   31.535492394
    2.735440000   46.327451975   31.432583022
    2.737920000   46.405273350   31.325982243
    2.740400000   46.482825868   31.215777977
    2.742880000   46.560098066   31.067910434
    2.745360000   46.637003613   30.952121059
    2.747840000   46.713617792   30.832951440
    2.750320000   46.789897157   30.675732561
    2.752800000   46.865816066   30.548662024
    2.755280000   46.941401862   30.384483089
    2.757760000   47.016592431   30.252564814
    2.760240000   47.091334596   30.049223975
    2.762720000   47.165661804   29.877493450
    2.765200000   47.239585614   29.737999020
    2.767680000   47.313110761   29.562268724
    2.770160000   47.386247498   29.418515186
    2.772640000   47.459008808   29.238140100
    2.775120000   47.531336820   29.090473221
    2.777600000   47.603295475   28.940290379
    2.780080000   47.674878671   28.787701647
    2.782560000   47.746080578   28.632817716
    2.785040000   47.816895642   28.475749868
    2.787520000   47.887318584   28.316609949
    2.790000000   47.957328895   28.121570792
    2.792480000   48.026870385   27.959969775
    2.794960000   48.096008872   27.796587243
    2.797440000   48.164740080   27.631538549
    2.799920000   48.233060022   27.464939452
    2.802400000   48.300964994   27.296906093
    2.804880000   48.368368812   27.094711967
    2.807360000   48.435354079   26.925466049
    2.809840000   48.501918189   26.755089415
    2.812320000   48.568036160   26.549872311
    2.814800000   48.633668060   26.378932534
    2.817280000   48.698818953   26.172069349
    2.819760000   48.763510193   25.998170019
    2.822240000   48.827769354   25.823638817
    2.824720000   48.891595018   25.648595320
    2.827200000   48.954986062   25.473159145
    2.829680000   49.017909211   25.228538680
    2.832160000   49.080254451   25.049848056
    2.834640000   49.142156344   24.871019984
    2.837120000   49.203579083   24.624366443
    2.839600000   49.264400052   24.414582457
    2.842080000   49.324713428   24.206073541
    2.844560000   49.384529826   24.032989347
    2.847040000   49.443854147   23.824945912
    2.849520000   49.502634318   23.581210604
    2.852000000   49.560897019   23.404905668
    2.854480000   49.618723031   23.229061633
    2.856960000   49.676113641   23.053793456
    2.859440000   49.733000592   22.846161131
    2.861920000   49.789445053   22.673700933
    2.864400000   49.845462868   22.502110771
    2.866880000   49.901056336   22.331504640
    2.869360000   49.956227399   22.127814302
    2.871840000   50.010838449   21.927632949
    2.874320000   50.065014918   21.763281632
    2.876800000   50.118785432   21.600268891
    2.879280000   50.172153452   21.438707962
    2.881760000   50.225113435   21.244670265
    2.884240000   50.277536854   21.052396091
    2.886720000   50.329552154   20.895716852
    2.889200000   50.381181095   20.740833886
    2.891680000   50.432428265   20.587855674
    2.894160000   50.483298522   20.436889648
    2.896640000   50.533684791   20.184950456
    2.899120000   50.583548854   19.971407100
    2.901600000   50.632903276   19.830901236
    2.904080000   50.681911932   19.692582141
    2.906560000   50.730580379   19.556555887
    2.909040000   50.778914432   19.422927184
    2.911520000   50.826875502   19.258334587
    2.914000000   50.874477910   19.131137950
    2.916480000   50.921713443   18.973295836
    2.918960000   50.968556246   18.819635686
    2.921440000   51.015056528   18.668659956
    2.923920000   51.061071788   18.485173334
    2.926400000   51.106775395   18.373050218
    2.928880000   51.152124168   18.230946100
    2.931360000   51.197206196   18.126027502
    2.933840000   51.242031778   18.024149186
    2.936320000   51.286608565   17.925402706
    2.938800000   51.330894349   17.796501417
    2.941280000   51.374885614   17.670920578
    2.943760000   51.418598490   17.581955146
    2.946240000   51.462094906   17.496370644
    2.948720000   51.505383351   17.414248838
    2.951200000   51.548472509   17.335669430
    2.953680000   51.591311146   17.227497274
    2.956160000   51.633947846   17.157552805
    2.958640000   51.676353992   17.058142829
    2.961120000   51.718581628   16.997032716
    2.963600000   51.760580721   16.906879712
    2.966080000   51.802444380   16.854781108
    2.968560000   51.844183666   16.806590265
    2.971040000   51.885808353   16.762373797
    2.973520000   51.927328379   16.722195950
    2.976000000   51.968753835   16.686118590
    2.978480000   52.010047063   16.619231072
    2.980960000   52.051198796   16.556344688
    2.983440000   52.092159142   16.497452293
    2.985920000   52.133046165   16.476652970
    2.988400000   52.173886828   16.460072043
    2.990880000   52.214662576   16.414035969
    2.993360000   52.255360226   16.407362454
    2.995840000   52.296046647   16.404987312
    2.998320000   52.336732548   16.406949351
    3.000800000   52.377428731   16.413284661
    3.003280000   52.418146083   16.424026605
    3.005760000   52.458790607   16.369117750
    3.008240000   52.499405914   16.385890895
    3.010720000   52.540068251   16.407049255
    3.013200000   52.580788519   16.432611876
    3.015680000   52.621523665   16.427525988
    3.018160000   52.662303918   16.460506284
    3.020640000   52.703171406   16.497878216
    3.023120000   52.744096627   16.506113470
    3.025600000   52.785089790   16.553614285
    3.028080000   52.826206152   16.605467896
    3.030560000   52.867456508   16.661672839
    3.033040000   52.908826697   16.688438681
    3.035520000   52.950228848   16.721559845
    3.038000000   52.991786509   16.793387751
    3.040480000   53.033451516   16.836484365
    3.042960000   53.075306284   16.918052711
    3.045440000   53.117368484   17.003765932
    3.047920000   53.159648375   17.093605931
    3.050400000   53.202156164   17.187551551
    3.052880000   53.244902004   17.285578578
    3.055360000   53.287895985   17.387659764
    3.057840000   53.331148123   17.493764841
    3.060320000   53.374540524   17.503366623
    3.062800000   53.418094458   17.621405411
    3.065280000   53.461945813   17.743216418
    3.067760000   53.506103899   17.868761939
    3.070240000   53.550577926   17.998001257
    3.072720000   53.595377002   18.130890671
    3.075200000   53.640464698   18.233931178
    3.077680000   53.685859433   18.375305874
    3.080160000   53.731539865   18.487069916
    3.082640000   53.777558828   18.602643798
    3.085120000   53.823857393   18.723068701
    3.087600000   53.870486766   18.881783136
    3.090080000   53.917493206   19.009720238
    3.092560000   53.964802291   19.142349335
    3.095040000   54.012486034   19.312753865
    3.097520000   54.060530024   19.418044348
    3.100000000   54.108904289   19.593892985
    3.102480000   54.157646376   19.739280073
    3.104960000   54.206825248   19.921502232
    3.107440000   54.256458990   20.106098669
    3.109920000   54.306553398   20.292994832
    3.112400000   54.357086195   20.447468529
    3.114880000   54.408030896   20.637309733
    3.117360000   54.459448912   20.829160471
    3.119840000   54.511345122   21.022935166
    3.122320000   54.563724188   21.218546050
    3.124800000   54.616526776   21.382750194
    3.127280000   54.669804082   21.583079077
    3.129760000   54.723580099   21.784921313
    3.132240000   54.777810065   21.953204558
    3.134720000   54.832505668   22.156355987
    3.137200000   54.887692176   22.326254754
    3.139680000   54.943314027   22.530238697
    3.142160000   54.999372776   22.699809957
    3.144640000   55.055921451   22.904078574
    3.147120000   55.112977545   23.109000261
    3.149600000   55.170542542   23.314465341
    3.152080000   55.228617651   23.520362950
    3.154560000   55.287203807   23.726581147
    3.157040000   55.346301665   23.933007019
    3.159520000   55.405904875   24.105444248
    3.162000000   55.465885370   24.280059048
    3.164480000   55.526359118   24.489044774
    3.166960000   55.587291540   24.662531431
    3.169440000   55.648711095   24.869273184
    3.171920000   55.710642618   25.075390042
    3.174400000   55.773068414   25.246835047
    3.176880000   55.835936037   25.452700836
    3.179360000   55.899312967   25.657547041
    3.181840000   55.963196534   25.861259622
    3.184320000   56.027583784   26.063724692
    3.186800000   56.092471483   26.264828647
    3.189280000   56.157752287   26.397765285
    3.191760000   56.223386027   26.531406302
    3.194240000   56.289434249   26.732964325
    3.196720000   56.355955142   26.898735244
    3.199200000   56.422910970   27.097533273
    3.201680000   56.490274605   27.258547311
    3.204160000   56.558115302   27.451282778
    3.206640000   56.626430894   27.641509815
    3.209120000   56.695215034   27.829127784
    3.211600000   56.764461128   28.014037311
    3.214080000   56.834162339   28.196140411
    3.216560000   56.904311585   28.375340598
    3.219040000   56.974786321   28.450558701
    3.221520000   57.045560578   28.624907437
    3.224000000   57.116763110   28.795927380
    3.226480000   57.188345746   28.929986625
    3.228960000   57.260246983   29.062056849
    3.231440000   57.332523925   29.225178630
    3.233920000   57.405200759   29.384538119
    3.236400000   57.478268060   29.540058720
    3.238880000   57.551716215   29.691666147
    3.241360000   57.625535430   29.839288523
    3.243840000   57.699708156   29.948787829
    3.246320000   57.774156606   30.089584573
    3.248800000   57.848948995   30.226147796
    3.251280000   57.924049548   30.324635911
    3.253760000   57.999415841   30.453895322
    3.256240000   58.075097188   30.578702522
    3.258720000   58.151082484   30.699007997
    3.261200000   58.227360508   30.814765282
    3.263680000   58.303909114   30.891914971
    3.266160000   58.380621546   30.966162914
    3.268640000   58.457548198   31.070662829
    3.271120000   58.534728068   31.170366179
    3.273600000   58.612062870   31.195605741
    3.276080000   58.689540511   31.285536498
    3.278560000   58.767235023   31.370497987
    3.281040000   58.845113326   31.416618630
    3.283520000   58.923122219   31.492936369
    3.286000000   59.001314109   31.564196243
    3.288480000   59.079601633   31.563227317
    3.290960000   59.157958612   31.627025340
    3.293440000   59.236467415   31.685665797
    3.295920000   59.315041731   31.671970474
    3.298400000   59.393652564   31.722991633
    3.300880000   59.472383457   31.768796726
    3.303360000   59.551221502   31.809408249
    3.305840000   59.630153850   31.844852254
    3.308320000   59.709133140   31.841529316
    3.310800000   59.788072034   31.834883962
    3.313280000   59.867051804   31.857622122
    3.315760000   59.946081606   31.875239054
    3.318240000   60.025122262   31.853158390
    3.320720000   60.104126700   31.859256635
    3.323200000   60.183140023   31.860332519
    3.325680000   60.262149843   31.856441641
    3.328160000   60.341143916   31.847642994
    3.330640000   60.420110147   31.833998940
    3.333120000   60.499036599   31.815575178
    3.335600000   60.577911505   31.792440709
    3.338080000   60.656723271   31.764667804
    3.340560000   60.735460485   31.732331956
    3.343040000   60.814111930   31.695511839
    3.345520000   60.892659024   31.619974387
    3.348000000   60.971019238   31.573025394
    3.350480000   61.049257691   31.521795062
    3.352960000   61.127363876   31.466372644
    3.355440000   61.205262038   31.371595189
    3.357920000   61.282983859   31.306624395
    3.360400000   61.360539621   31.237693426
    3.362880000   61.437919626   31.164900922
    3.365360000   61.515114421   31.088348062
    3.367840000   61.592114809   31.008138478
    3.370320000   61.668911852   30.924378177
    3.372800000   61.745484750   30.802786314
    3.375280000   61.821762334   30.710840101
    3.377760000   61.897807813   30.615622815
    3.380240000   61.973542191   30.450020155
    3.382720000   62.048860681   30.284119194
    3.385200000   62.123843034   30.185010660
    3.387680000   62.198528924   30.049478168
    3.390160000   62.272914433   29.911788913
    3.392640000   62.346965931   29.806699079
    3.395120000   62.420719603   29.664158576
    3.397600000   62.494109061   29.518810257
    3.400080000   62.567176146   29.405845885
    3.402560000   62.639926983   29.256817461
    3.405040000   62.712340125   29.140501941
    3.407520000   62.784462064   29.021998248
    3.410000000   62.856251678   28.867835548
    3.412480000   62.927694094   28.746701307
    3.414960000   62.998768354   28.588489133
    3.417440000   63.069511807   28.462404671
    3.419920000   63.139940561   28.334723090
    3.422400000   63.210050827   28.205581958
    3.424880000   63.279839155   28.075118541
    3.427360000   63.349302435   27.943469691
    3.429840000   63.418437897   27.810771747
    3.432320000   63.487243108   27.677160422
    3.434800000   63.555715969   27.542770700
    3.437280000   63.623854718   27.407736734
    3.439760000   63.691657921   27.272191736
    3.442240000   63.759124476   27.136267881
    3.444720000   63.826253605   27.000096203
    3.447200000   63.893044855   26.863806495
    3.449680000   63.959498094   26.727527211
    3.452160000   64.025613504   26.591385371
    3.454640000   64.091391583   26.455506464
    3.457120000   64.156811807   26.285475717
    3.459600000   64.221830543   26.149075509
    3.462080000   64.286451073   25.978076205
    3.464560000   64.350628196   25.808602788
    3.467040000   64.414466587   25.674098483
    3.469520000   64.477888728   25.473393306
    3.472000000   64.540901245   25.343300457
    3.474480000   64.603592279   25.214151182
    3.476960000   64.665964305   25.086054068
    3.479440000   64.727974120   24.925671271
    3.481920000   64.789635330   24.801321652
    3.484400000   64.850989763   24.678286842
    3.486880000   64.911978226   24.523493679
    3.489360000   64.972648876   24.404702100
    3.491840000   65.033026836   24.287467992
    3.494320000   65.093116081   24.171883669
    3.496800000   65.152920816   24.058038427
    3.499280000   65.212445461   23.946018493
    3.501760000   65.271694646   23.835906990
    3.504240000   65.330673204   23.727783898
    3.506720000   65.389324615   23.588536552
    3.509200000   65.447696521   23.485936025
    3.511680000   65.505816645   23.385497355
    3.514160000   65.563653095   23.219512891
    3.516640000   65.621121426   23.126287374
    3.519120000   65.678361349   23.035323316
    3.521600000   65.735346757   22.911973671
    3.524080000   65.792059237   22.824290513
    3.526560000   65.848554470   22.704843729
    3.529040000   65.904760908   22.623330551
    3.531520000   65.960768199   22.544248649
    3.534000000   66.016558336   22.399233391
    3.536480000   66.072015980   22.325079137
    3.538960000   66.127263581   22.219661385
    3.541440000   66.182283668   22.151785462
    3.543920000   66.237138479   22.086379178
    3.546400000   66.291834174   22.023470747
    3.548880000   66.346376979   21.963084894
    3.551360000   66.400699255   21.869850846
    3.553840000   66.454865622   21.813122167
    3.556320000   66.508894427   21.758916730
    3.558800000   66.562791942   21.707244001
    3.561280000   66.616515280   21.624718912
    3.563760000   66.670087937   21.579452450
    3.566240000   66.723551426   21.536679715
    3.568720000   66.776911928   21.496398581
    3.571200000   66.830175618   21.458603750
    3.573680000   66.883271706   21.390348640
    3.576160000   66.936226951   21.325482264
    3.578640000   66.989079174   21.297669678
    3.581120000   67.041865328   21.272198682
    3.583600000   67.094591201   21.249051951
    3.586080000   67.147262531   21.228209312
    3.588560000   67.199885005   21.209647808
    3.591040000   67.252464248   21.193341780
    3.593520000   67.305005821   21.179262946
    3.596000000   67.357515208   21.167380478
    3.598480000   67.409997816   21.157661086
    3.600960000   67.462458966   21.150069102
    3.603440000   67.514903886   21.144566564
    3.605920000   67.567310241   21.106474926
    3.608400000   67.619650344   21.103607946
    3.610880000   67.671985716   21.102651615
    3.613360000   67.724321036   21.103558061
    3.615840000   67.776660863   21.106277529
    3.618320000   67.828994434   21.076813752
    3.620800000   67.881273938   21.084348471
    3.623280000   67.933538131   21.059882467
    3.625760000   67.985781245   21.071906260
    3.628240000   68.038055982   21.085376354
    3.630720000   68.090365861   21.100236568
    3.633200000   68.142714257   21.116429426
    3.635680000   68.195035906   21.100820213
    3.638160000   68.247390499   21.120815737
    3.640640000   68.299796066   21.141917516
    3.643120000   68.352255275   21.164065350
    3.645600000   68.404770645   21.187198193
    3.648080000   68.457344541   21.211254262
    3.650560000   68.509900302   21.200698825
    3.653040000   68.562507974   21.224962206
    3.655520000   68.615123645   21.182386544
    3.658000000   68.667652615   21.175811500
    3.660480000   68.720202360   21.203077322
    3.662960000   68.772820159   21.230682292
    3.665440000   68.825431057   21.225603359
    3.667920000   68.878098280   21.220952030
    3.670400000   68.930746916   21.217891804
    3.672880000   68.983407205   21.250067562
    3.675360000   69.036146215   21.247912035
    3.677840000   69.088878865   21.278374392
    3.680320000   69.141686708   21.308540868
    3.682800000   69.194568933   21.338350162
    3.685280000   69.247524579   21.367741318
    3.687760000   69.300552534   21.396653803
    3.690240000   69.353645700   21.390930586
    3.692720000   69.406731465   21.420057216
    3.695200000   69.459888601   21.448478631
    3.697680000   69.513115289   21.476138296
    3.700160000   69.566409571   21.502980458
    3.702640000   69.619704468   21.495815183
    3.705120000   69.673046983   21.522175174
    3.707600000   69.726453608   21.547508574
    3.710080000   69.779921735   21.571764942
    3.712560000   69.833448631   21.594894932
    3.715040000   69.887031443   21.616850359
    3.717520000   69.940667199   21.637584256
    3.720000000   69.994280699   21.624033904
    3.722480000   70.047932729   21.643501409
    3.724960000   70.101631308   21.661567291
    3.727440000   70.155372911   21.678191520
    3.729920000   70.209153914   21.693335524
    3.732400000   70.262970600   21.706962250
    3.734880000   70.316690089   21.650431263
    3.737360000   70.370390799   21.626691006
    3.739840000   70.424037753   21.636684267
    3.742320000   70.477707266   21.644879377
    3.744800000   70.531362771   21.617578875
    3.747280000   70.584982021   21.623432371
    3.749760000   70.638613406   21.627362180
    3.752240000   70.692252129   21.629347285
    3.754720000   70.745893344   21.629368382
    3.757200000   70.799474691   21.594151917
    3.759680000   70.853025342   21.591515018
    3.762160000   70.906566903   21.586819381
    3.764640000   70.960094255   21.580054293
    3.767120000   71.013602254   21.571210839
    3.769600000   71.067037373   21.526877477
    3.772080000   71.120409972   21.515184057
    3.774560000   71.173734210   21.466885413
    3.777040000   71.226950974   21.449494186
    3.779520000   71.280121889   21.429911054
    3.782000000   71.333241522   21.408137967
    3.784480000   71.386285411   21.350296460
    3.786960000   71.439203858   21.325499838
    3.789440000   71.492058054   21.298481866
    3.791920000   71.544842501   21.269253204
    3.794400000   71.597551732   21.237826281
    3.796880000   71.650180314   21.204215286
    3.799360000   71.702722848   21.168436167
    3.801840000   71.755173979   21.130506619
    3.804320000   71.807528399   21.090446078
    3.806800000   71.859780848   21.048275708
    3.809280000   71.911852437   20.968630209
    3.811760000   71.963795842   20.920862304
    3.814240000   72.015618187   20.871005397
    3.816720000   72.067314324   20.819085776
    3.819200000   72.118879170   20.765131337
    3.821680000   72.170307717   20.709171562
    3.824160000   72.221595029   20.651237499
    3.826640000   72.272736250   20.591361736
    3.829120000   72.323726606   20.529578374
    3.831600000   72.374561411   20.465923006
    3.834080000   72.425236068   20.400432683
    3.836560000   72.475701609   20.299677868
    3.839040000   72.525961212   20.231962994
    3.841520000   72.576050688   20.162485168
    3.844000000   72.625965717   20.091288456
    3.846480000   72.675675317   19.983791042
    3.848960000   72.725137410   19.873617918
    3.851440000   72.774255840   19.761620404
    3.853920000   72.823166698   19.682342699
    3.856400000   72.871878908   19.601429099
    3.858880000   72.920388474   19.518928858
    3.861360000   72.968643316   19.367292817
    3.863840000   73.016571800   19.284451496
    3.866320000   73.064292931   19.200080796
    3.868800000   73.111754962   19.080826416
    3.871280000   73.158901308   18.961804541
    3.873760000   73.205820204   18.875776652
    3.876240000   73.252487839   18.754749912
    3.878720000   73.298845502   18.633882136
    3.881200000   73.344949408   18.546464610
    3.883680000   73.390834888   18.457742562
    3.886160000   73.436498787   18.367781409
    3.888640000   73.481938114   18.276646841
    3.891120000   73.527140291   18.150371434
    3.893600000   73.571938667   17.989081548
    3.896080000   73.616271664   17.827558826
    3.898560000   73.660367345   17.733287548
    3.901040000   73.704227870   17.637927426
    3.903520000   73.747829083   17.507704486
    3.906000000   73.791129358   17.411710826
    3.908480000   73.834171139   17.280277194
    3.910960000   73.876903387   17.181066016
    3.913440000   73.919388523   17.081004206
    3.915920000   73.961624519   16.980157717
    3.918400000   74.003609511   16.878592050
    3.920880000   74.045341795   16.776372212
    3.923360000   74.086819830   16.673562683
    3.925840000   74.128042232   16.570227380
    3.928320000   74.169007775   16.466429621
    3.930800000   74.209715392   16.362232091
    3.933280000   74.250164167   16.257696811
    3.935760000   74.290322619   16.119193168
    3.938240000   74.330169689   16.015502126
    3.940720000   74.369759341   15.911607198
    3.943200000   74.409091142   15.807568898
    3.945680000   74.448164813   15.703446877
    3.948160000   74.486980218   15.599299895
    3.950640000   74.525537368   15.495185796
    3.953120000   74.563836414   15.391161476
    3.955600000   74.601877649   15.287282862
    3.958080000   74.639661503   15.183604884
    3.960560000   74.677188540   15.080181451
    3.963040000   74.714435349   14.943265798
    3.965520000   74.751368823   14.841849345
    3.968000000   74.788051221   14.740794831
    3.970480000   74.824436028   14.606734471
    3.972960000   74.860538062   14.507882703
    3.975440000   74.896395510   14.409495082
    3.977920000   74.932009582   14.311620637
    3.980400000   74.967381612   14.214307150
    3.982880000   75.002469406   14.084119728
    3.985360000   75.037280435   13.989395435
    3.987840000   75.071857344   13.895320197
    3.990320000   75.106196283   13.767835907
    3.992800000   75.140227164   13.676541039
    3.995280000   75.174028388   13.551850741
    3.997760000   75.207527156   13.463407738
    4.000240000   75.240776081   13.341024489
    4.002720000   75.273721056   13.218026389
    4.005200000   75.306328629   13.095921992
    4.007680000   75.338662289   12.975479976
    4.010160000   75.370695285   12.857204396
    4.012640000   75.402478487   12.774528390
    4.015120000   75.434057548   12.692581121
    4.017600000   75.465434318   12.611395131
    4.020080000   75.496610723   12.531001363
    4.022560000   75.527588764   12.451429169
    4.025040000   75.558370514   12.372706320
    4.027520000   75.588958112   12.294859021
    4.030000000   75.619353759   12.217911919
    4.032480000   75.649559718   12.141888119
    4.034960000   75.679578305   12.066809202
    4.037440000   75.709411889   11.992695237
    4.039920000   75.739062887   11.919564802
    4.042400000   75.768533758   11.847435003
    4.044880000   75.797827004   11.776321495
    4.047360000   75.826945165   11.706238501
    4.049840000   75.855853634   11.603612056
    4.052320000   75.884547734   11.536959914
    4.054800000   75.913077796   11.471324864
    4.057280000   75.941446355   11.406717129
    4.059760000   75.969631453   11.308555169
    4.062240000   75.997597170   11.244608448
    4.064720000   76.025404916   11.147457781
    4.067200000   76.052971858   11.084105958
    4.069680000   76.080382869   11.021706261
    4.072160000   76.107640308   10.960258018
    4.074640000   76.134746533   10.899759323
    4.077120000   76.161703896   10.840207078
    4.079600000   76.188514739   10.781597026
    4.082080000   76.215181392   10.723923782
    4.084560000   76.241706170   10.667180878
    4.087040000   76.268091372   10.611360794
    4.089520000   76.294339276   10.556454999
    4.092000000   76.320452137   10.502453990
    4.094480000   76.346432187   10.449347331
    4.096960000   76.372281630   10.397123695
    4.099440000   76.398002640   10.345770905
    4.101920000   76.423584163   10.261298785
    4.104400000   76.448972124   10.212994659
    4.106880000   76.474202276   10.131914706
    4.109360000   76.499231221   10.052978969
    4.111840000   76.524108674   10.009591623
    4.114320000   76.548879328    9.966848859
    4.116800000   76.573544767    9.924738051
    4.119280000   76.598106541    9.883245963
    4.121760000   76.622500298    9.807097292
    4.124240000   76.646770031    9.765357150
    4.126720000   76.670936902    9.724140074
    4.129200000   76.695002185    9.683429212
    4.131680000   76.718967115    9.643207302
    4.134160000   76.742772284    9.570251783
    4.136640000   76.766459334    9.532273666
    4.139120000   76.790052682    9.494683371
    4.141600000   76.813542723    9.423100497
    4.144080000   76.836864488    9.384824077
    4.146560000   76.860091685    9.346832225
    4.149040000   76.883224996    9.309105840
    4.151520000   76.906265054    9.271625710
    4.154000000   76.929212447    9.234372555
    4.156480000   76.952067713    9.197327075
    4.158960000   76.974831345    9.160469994
    4.161440000   76.997503784    9.123782104
    4.163920000   77.020071565    9.053277913
    4.166400000   77.042480204    9.018217598
    4.168880000   77.064801977    8.983221545
    4.171360000   77.087037022    8.948272756
    4.173840000   77.109147556    8.879779178
    4.176320000   77.131127788    8.846207318
    4.178800000   77.153024703    8.812585666
    4.181280000   77.174838160    8.778899957
    4.183760000   77.196567982    8.745136307
    4.186240000   77.218213960    8.711281249
    4.188720000   77.239775851    8.677321774
    4.191200000   77.261253379    8.643245367
    4.193680000   77.282646241    8.609040048
    4.196160000   77.303927649    8.540072536
    4.198640000   77.325062535    8.504155653
    4.201120000   77.346108085    8.468025456
    4.203600000   77.367063756    8.431670828
    4.206080000   77.387928978    8.395081316
    4.208560000   77.408679231    8.323666331
    4.211040000   77.429262949    8.250784407
    4.213520000   77.449675084    8.210553015
    4.216000000   77.469986982    8.169946869
    4.218480000   77.490197703    8.128956010
    4.220960000   77.510306279    8.087571239
    4.223440000   77.530311723    8.045784133
    4.225920000   77.550213029    8.003587072
    4.228400000   77.570009171    7.960973259
    4.230880000   77.589665064    7.884298910
    4.233360000   77.609165984    7.842169166
    4.235840000   77.628561827    7.799559592
    4.238320000   77.647851401    7.756468346
    4.240800000   77.667033511    7.712894452
    4.243280000   77.686097187    7.634804835
    4.245760000   77.704913793    7.558469830
    4.248240000   77.723606340    7.516068466
    4.250720000   77.742122213    7.437753956
    4.253200000   77.760512188    7.392769398
    4.255680000   77.778789844    7.347174243
    4.258160000   77.796953673    7.300975067
    4.260640000   77.814961374    7.220651768
    4.263120000   77.832764902    7.106974618
    4.265600000   77.850335789    7.062975749
    4.268080000   77.867796673    7.018265359
    4.270560000   77.885145809    6.972858651
    4.273040000   77.902381490    6.926771564
    4.275520000   77.919502048    6.880020775
    4.278000000   77.936505859    6.832623694
    4.280480000   77.953391342    6.784598465
    4.282960000   77.970156963    6.735963960
    4.285440000   77.986801236    6.686739776
    4.287920000   78.003322722    6.636946229
    4.290400000   78.019720036    6.586604346
    4.292880000   78.035991844    6.535735857
    4.295360000   78.052136869    6.484363191
    4.297840000   78.068037127    6.363719099
    4.300320000   78.083754250    6.311289228
    4.302800000   78.099340681    6.258326096
    4.305280000   78.114795127    6.204854640
    4.307760000   78.130116361    6.150900362
    4.310240000   78.145253947    6.063099619
    4.312720000   78.160224171    6.009584088
    4.315200000   78.175061111    5.955617938
    4.317680000   78.189763687    5.901230245
    4.320160000   78.204330889    5.846450536
    4.322640000   78.218761782    5.791308766
    4.325120000   78.233055506    5.735835305
    4.327600000   78.247211277    5.680060915
    4.330080000   78.261228386    5.624016735
    4.332560000   78.275106203    5.567734258
    4.335040000   78.288837766    5.477157649
    4.337520000   78.302299172    5.388522697
    4.340000000   78.315595572    5.334343191
    4.342480000   78.328757346    5.279960254
    4.344960000   78.341784036    5.225409782
    4.347440000   78.354675270    5.170727827
    4.349920000   78.367430767    5.115950578
    4.352400000   78.380050336    5.061114337
    4.354880000   78.392524425    4.972217295
    4.357360000   78.404789193    4.918721210
    4.359840000   78.416921284    4.865227270
    4.362320000   78.428920753    4.811773516
    4.364800000   78.440787746    4.758397955
    4.367280000   78.452522503    4.705138545
    4.369760000   78.464125360    4.652033169
    4.372240000   78.475596746    4.599119619
    4.374720000   78.486937183    4.546435568
    4.377200000   78.498147287    4.494018558
    4.379680000   78.509227767    4.441905970
    4.382160000   78.520179423    4.390135011
    4.384640000   78.531003150    4.338742691
    4.387120000   78.541699930    4.287765802
    4.389600000   78.552270842    4.237240903
    4.392080000   78.562690827    4.153439091
    4.394560000   78.572931519    4.105265935
    4.397040000   78.583006702    4.024172801
    4.399520000   78.592929770    3.978388013
    4.402000000   78.602739951    3.933141226
    4.404480000   78.612438626    3.888470089
    4.406960000   78.621941464    3.808827252
    4.409440000   78.631331596    3.763963214
    4.411920000   78.640611244    3.719732004
    4.414400000   78.649782019    3.676167810
    4.416880000   78.658845616    3.633304296
    4.419360000   78.667743400    3.523774687
    4.421840000   78.676434245    3.485084929
    4.424320000   78.685030003    3.447097823
    4.426800000   78.693532459    3.409847783
    4.429280000   78.701827404    3.304143711
    4.431760000   78.709977147    3.268349810
    4.434240000   78.718039027    3.233291339
    4.436720000   78.726014906    3.198999888
    4.439200000   78.733906726    3.165506293
    4.441680000   78.741636388    3.097348263
    4.444160000   78.749276399    3.064087812
    4.446640000   78.756834952    3.031660134
    4.449120000   78.764314144    3.000091360
    4.451600000   78.771716136    2.969406809
    4.454080000   78.779043153    2.939630994
    4.456560000   78.786241828    2.875691849
    4.459040000   78.793336991    2.846366299
    4.461520000   78.800360569    2.817965606
    4.464000000   78.807314881    2.790509414
    4.466480000   78.814202292    2.764016533
    4.468960000   78.821025214    2.738504932
    4.471440000   78.827786102    2.713991754
    4.473920000   78.834487452    2.690493314
    4.476400000   78.841131801    2.668025110
    4.478880000   78.847721721    2.646601828
    4.481360000   78.854259821    2.626237350
    4.483840000   78.860748744    2.606944765
    4.486320000   78.867191163    2.588736377
    4.488800000   78.873589782    2.571623713
    4.491280000   78.879947332    2.555617540
    4.493760000   78.886266568    2.540727871
    4.496240000   78.892550273    2.526963981
    4.498720000   78.898801247    2.514334419
    4.501200000   78.904968237    2.467776719
    4.503680000   78.911073495    2.456002061
    4.506160000   78.917150919    2.445330633
    4.508640000   78.923203250    2.435766593
    4.511120000   78.929233240    2.427313407
    4.513600000   78.935163018    2.387095818
    4.516080000   78.941076698    2.382179466
    4.518560000   78.946979513    2.378333441
    4.521040000   78.952874119    2.375560086
    4.523520000   78.958763179    2.373861104
    4.526000000   78.964642645    2.339154861
    4.528480000   78.970445772    2.340957747
    4.530960000   78.976254644    2.343788190
    4.533440000   78.982071812    2.347647032
    4.535920000   78.987899824    2.352534540
    4.538400000   78.993741233    2.358450427
    4.540880000   78.999598588    2.365393873
    4.543360000   79.005474435    2.373363550
    4.545840000   79.011314446    2.313917981
    4.548320000   79.017065089    2.323850724
    4.550800000   79.022841505    2.334702848
    4.553280000   79.028569256    2.313529156
    4.555760000   79.034276501    2.294100478
    4.558240000   79.039932644    2.275223821
    4.560720000   79.045594328    2.290776256
    4.563200000   79.051295519    2.307084384
    4.565680000   79.057038088    2.324143971
    4.568160000   79.062823891    2.341950313
    4.570640000   79.068654774    2.360498255
    4.573120000   79.074532571    2.379782218
    4.575600000   79.080459098    2.399796220
    4.578080000   79.086436158    2.420533896
    4.580560000   79.092428460    2.408400164
    4.583040000   79.098430293    2.431897500
    4.585520000   79.104491212    2.456049605
    4.588000000   79.110612835    2.480850295
    4.590480000   79.116796761    2.506293073
    4.592960000   79.123044574    2.532371158
    4.595440000   79.129357841    2.559077501
    4.597920000   79.135738111    2.586404807
    4.600400000   79.142186916    2.614345556
    4.602880000   79.148676962    2.574039860
    4.605360000   79.155093114    2.600358296
    4.607840000   79.161575141    2.627162878
    4.610320000   79.168124234    2.654442144
    4.612800000   79.174741557    2.682184425
    4.615280000   79.181369201    2.677147533
    4.617760000   79.188045588    2.707100106
    4.620240000   79.194796731    2.737432259
    4.622720000   79.201623557    2.768133129
    4.625200000   79.208526967    2.799191689
    4.627680000   79.215507834    2.830596763
    4.630160000   79.222567004    2.862337040
    4.632640000   79.229705293    2.894401088
    4.635120000   79.236852170    2.893747399
    4.637600000   79.244070760    2.927737114
    4.640080000   79.251373946    2.961968581
    4.642560000   79.258762315    2.996431479
    4.645040000   79.266236429    3.031115393
    4.647520000   79.273796821    3.066009828
    4.650000000   79.281444003    3.101104212
    4.652480000   79.289178455    3.136387915
    4.654960000   79.297000634    3.171850255
    4.657440000   79.304910971    3.207480508
    4.659920000   79.312909868    3.243267919
    4.662400000   79.320997701    3.279201709
    4.664880000   79.329174820    3.315271085
    4.667360000   79.337441548    3.351465246
    4.669840000   79.345798182    3.387773395
    4.672320000   79.354244990    3.424184741
    4.674800000   79.362782215    3.460688511
    4.677280000   79.371410072    3.497273953
    4.679760000   79.380128752    3.533930346
    4.682240000   79.388938417    3.570647002
    4.684720000   79.397839202    3.607413276
    4.687200000   79.406772702    3.610979682
    4.689680000   79.415775248    3.649133767
    4.692160000   79.424872381    3.687258476
    4.694640000   79.434064018    3.725344855
    4.697120000   79.443350053    3.763383984
    4.699600000   79.452698670    3.766660101
    4.702080000   79.462085265    3.803154885
    4.704560000   79.471562214    3.839523782
    4.707040000   79.481129191    3.875756428
    4.709520000   79.490785845    3.911842473
    4.712000000   79.500531799    3.947771593
    4.714480000   79.510366653    3.983533495
    4.716960000   79.520289979    4.019117915
    4.719440000   79.530287109    4.020091601
    4.721920000   79.540298883    4.053877623
    4.724400000   79.550394127    4.087403839
    4.726880000   79.560572182    4.120658555
    4.729360000   79.570832359    4.153630094
    4.731840000   79.581168562    4.152202406
    4.734320000   79.591507913    4.185923914
    4.736800000   79.601930442    4.219279080
    4.739280000   79.612435226    4.252257861
    4.741760000   79.623021321    4.284850227
    4.744240000   79.633687756    4.317046168
    4.746720000   79.644385869    4.313869463
    4.749200000   79.655121490    4.343809891
    4.751680000   79.665930771    4.373271648
    4.754160000   79.676812512    4.402243250
    4.756640000   79.687765483    4.430713235
    4.759120000   79.698788425    4.458670173
    4.761600000   79.709809888    4.453053828
    4.764080000   79.720888564    4.481264068
    4.766560000   79.732036467    4.508880103
    4.769040000   79.743209062    4.502401110
    4.771520000   79.754409537    4.530128906
    4.774000000   79.765677947    4.557185793
    4.776480000   79.777012617    4.583563692
    4.778960000   79.788411855    4.609254570
    4.781440000   79.799873945    4.634250459
    4.783920000   79.811394199    4.624303452
    4.786400000   79.822890129    4.646479712
    4.788880000   79.834365547    4.634908852
    4.791360000   79.845887496    4.656847020
    4.793840000   79.857462817    4.677949943
    4.796320000   79.869089431    4.698210141
    4.798800000   79.880765237    4.717620238
    4.801280000   79.892451291    4.701382637
    4.803760000   79.904131075    4.717644605
    4.806240000   79.915850045    4.732982933
    4.808720000   79.927593367    4.713401164
    4.811200000   79.939301176    4.728214247
    4.813680000   79.951044486    4.742030791
    4.816160000   79.962820820    4.754844426
    4.818640000   79.974627681    4.766648969
    4.821120000   79.986462559    4.777438446
    4.823600000   79.998322931    4.787207110
    4.826080000   80.010206258    4.795949468
    4.828560000   80.022066956    4.770168945
    4.831040000   80.033907125    4.778172684
    4.833520000   80.045765793    4.785087738
    4.836000000   80.057640258    4.790911334
    4.838480000   80.069527809    4.795641027
    4.840960000   80.081425731    4.799274728
    4.843440000   80.093331304    4.801810732
    4.845920000   80.105241804    4.803247734
    4.848400000   80.117154504    4.803584861
    4.850880000   80.129066675    4.802821693
    4.853360000   80.140975590    4.800958287
    4.855840000   80.152878519    4.797995202
    4.858320000   80.164772738    4.793933524
    4.860800000   80.176655523    4.788774889
    4.863280000   80.188524156    4.782521506
    4.865760000   80.200375927    4.775176182
    4.868240000   80.212208130    4.766742347
    4.870720000   80.224017829    4.723036082
    4.873200000   80.235719729    4.713792327
    4.875680000   80.247358877    4.669859610
    4.878160000   80.258927783    4.659710152
    4.880640000   80.270470085    4.648406255
    4.883120000   80.281982933    4.635958450
    4.885600000   80.293463503    4.622377965
    4.888080000   80.304909001    4.607676755
    4.890560000   80.316316663    4.591867512
    4.893040000   80.327683759    4.574963692
    4.895520000   80.339007590    4.556979529
    4.898000000   80.350285497    4.537930058
    4.900480000   80.361514856    4.517831125
    4.902960000   80.372693085    4.496699410
    4.905440000   80.383817646    4.474552439
    4.907920000   80.394886041    4.451408599
    4.910400000   80.405895824    4.427287152
    4.912880000   80.416844594    4.402208250
    4.915360000   80.427679869    4.341186636
    4.917840000   80.438411038    4.312822662
    4.920320000   80.449070689    4.283514667
    4.922800000   80.459656508    4.253284828
    4.925280000   80.470166238    4.222156217
    4.927760000   80.480597680    4.190152815
    4.930240000   80.490948694    4.157299509
    4.932720000   80.501217204    4.123622097
    4.935200000   80.511390650    4.055126988
    4.937680000   80.521405500    4.021230667
    4.940160000   80.531335301    3.986544913
    4.942640000   80.541146241    3.916390436
    4.945120000   80.550812430    3.878796206
    4.947600000   80.560384454    3.840455926
    4.950080000   80.569785285    3.768435147
    4.952560000   80.579083504    3.730010018
    4.955040000   80.588239545    3.655950644
    4.957520000   80.597255345    3.614740076
    4.960000000   80.606168098    3.572854870
    4.962480000   80.614976177    3.530330793
    4.964960000   80.623626996    3.453843580
    4.967440000   80.632140116    3.411476542
    4.969920000   80.640547445    3.368534612
    4.972400000   80.648847606    3.325057768
    4.974880000   80.657039323    3.281086600
    4.977360000   80.665121421    3.236662290
    4.979840000   80.673092828    3.191826595
    4.982320000   80.680952576    3.146621825
    4.984800000   80.688699802    3.101090827
    4.987280000   80.696333752    3.055276960
    4.989760000   80.703853778    3.009224075
    4.992240000   80.711259343    2.962976490
    4.994720000   80.718550018    2.916578963
    4.997200000   80.725725488    2.870076674
    4.999680000   80.732785549    2.823515190
    5.002160000   80.739730112    2.776940445
    5.004640000   80.746559201    2.730398706
    5.007120000   80.753272955    2.683936549
    5.009600000   80.759871631    2.637600827
    5.012080000   80.766355599    2.591438639
    5.014560000   80.772725349    2.545497302
    5.017040000   80.778981487    2.499824315
    5.019520000   80.785118436    2.420377917
    5.022000000   80.791066786    2.376735412
    5.024480000   80.796907344    2.333456238
    5.026960000   80.802641071    2.290589801
    5.029440000   80.808269051    2.248185485
    5.031920000   80.813792493    2.206292625
    5.034400000   80.819212726    2.164960467
    5.036880000   80.824531201    2.124238133
    5.039360000   80.829749492    2.084174592
    5.041840000   80.834869292    2.044818618
    5.044320000   80.839892417    2.006218759
    5.046800000   80.844820802    1.968423300
    5.049280000   80.849656502    1.931480229
    5.051760000   80.854401688    1.895437199
    5.054240000   80.859058653    1.860341495
    5.056720000   80.863625533    1.791978612
    5.059200000   80.868026691    1.757510905
    5.061680000   80.872343643    1.724078221
    5.064160000   80.876523308    1.658439631
    5.066640000   80.880598924    1.628529922
    5.069120000   80.884601740    1.599737603
    5.071600000   80.888517709    1.538188749
    5.074080000   80.892301070    1.513105504
    5.076560000   80.896023702    1.489219803
    5.079040000   80.899688626    1.466574372
    5.081520000   80.903298971    1.445211089
    5.084000000   80.906857967    1.425170956
    5.086480000   80.910368946    1.406494067
    5.088960000   80.913835337    1.389219582
    5.091440000   80.917196903    1.340232379
    5.093920000   80.920504212    1.327193562
    5.096400000   80.923780996    1.315621483
    5.098880000   80.927030938    1.305552767
    5.101360000   80.930257810    1.297022942
    5.103840000   80.933465472    1.290066412
    5.106320000   80.936657867    1.284716440
    5.108800000   80.939839020    1.281005127
    5.111280000   80.943013033    1.278963391
    5.113760000   80.946184083    1.278620953
    5.116240000   80.949356421    1.280006315
    5.118720000   80.952534366    1.283146749
    5.121200000   80.955722302    1.288068281
    5.123680000   80.958924677    1.294795678
    5.126160000   80.962067379    1.267884259
    5.128640000   80.965191217    1.242141691
    5.131120000   80.968282960    1.251495418
    5.133600000   80.971400110    1.262634528
    5.136080000   80.974547115    1.275574029
    5.138560000   80.977728457    1.290327542
    5.141040000   80.980948650    1.306907289
    5.143520000   80.984212236    1.325324097
    5.146000000   80.987523784    1.345587391
    5.148480000   80.990839185    1.334306196
    5.150960000   80.994179267    1.359611179
    5.153440000   80.997584360    1.386734977
    5.155920000   81.001058981    1.415682892
    5.158400000   81.004607658    1.446458796
    5.160880000   81.008234929    1.479065140
    5.163360000   81.011945335    1.513502957
    5.165840000   81.015743418    1.549771873
    5.168320000   81.019633716    1.587870120
    5.170800000   81.023620763    1.627794540
    5.173280000   81.027709083    1.669540605
    5.175760000   81.031903186    1.713102426
    5.178240000   81.036207566    1.758472771
    5.180720000   81.040626699    1.805643079
    5.183200000   81.045165036    1.854603477
    5.185680000   81.049827003    1.905342801
    5.188160000   81.054616996    1.957848615
    5.190640000   81.059460446    1.979201534
    5.193120000   81.064439576    2.036506419
    5.195600000   81.069562902    2.095486068
    5.198080000   81.074834559    2.156124637
    5.200560000   81.080258638    2.218405086
    5.203040000   81.085839190    2.282309205
    5.205520000   81.091580218    2.347817646
    5.208000000   81.097485675    2.414909948
    5.210480000   81.103559463    2.483564566
    5.212960000   81.109744597    2.518579083
    5.215440000   81.116077507    2.588848933
    5.217920000   81.122586477    2.660557608
    5.220400000   81.129275040    2.733677898
    5.222880000   81.136095843    2.774817230
    5.225360000   81.143072829    2.852000096
    5.227840000   81.150242819    2.930459783
    5.230320000   81.157608941    3.010166893
    5.232800000   81.165174253    3.091091161
    5.235280000   81.172941734    3.173201491
    5.237760000   81.180914286    3.256465992
    5.240240000   81.189094732    3.340852012
    5.242720000   81.197485812    3.426326180
    5.245200000   81.206090182    3.512854438
    5.247680000   81.214910413    3.600402081
    5.250160000   81.223948989    3.688933793
    5.252640000   81.233208308    3.778413685
    5.255120000   81.242690675    3.868805335
    5.257600000   81.252398306    3.960071824
    5.260080000   81.262327701    4.018075286
    5.262560000   81.272409253    4.112329999
    5.265040000   81.282658802    4.174191615
    5.267520000   81.293130901    4.271151212
    5.270000000   81.303776614    4.333413029
    5.272480000   81.314643239    4.430074943
    5.274960000   81.325750171    4.527202919
    5.277440000   81.337098519    4.624758546
    5.279920000   81.348689295    4.722703149
    5.282400000   81.360495676    4.786355043
    5.284880000   81.372486296    4.883539826
    5.287360000   81.384667756    4.945932726
    5.289840000   81.397052871    5.042081527
    5.292320000   81.409676550    5.138315498
    5.294800000   81.422538951    5.234591832
    5.297280000   81.435640126    5.330867637
    5.299760000   81.448980019    5.427099974
    5.302240000   81.462558470    5.523245888
    5.304720000   81.476375211    5.619262442
    5.307200000   81.490372807    5.681844146
    5.309680000   81.504522881    5.745599069
    5.312160000   81.518893520    5.843563150
    5.314640000   81.533506629    5.941133741
    5.317120000   81.548361185    6.038271395
    5.319600000   81.563456065    6.134936802
    5.322080000   81.578790049    6.231090824
    5.324560000   81.594280453    6.293828554
    5.327040000   81.610008722    6.390150181
    5.329520000   81.625975040    6.485797377
    5.332000000   81.642177689    6.580733440
    5.334480000   81.658614860    6.674921951
    5.336960000   81.675284654    6.768326797
    5.339440000   81.692185084    6.860912200
    5.341920000   81.709314072    6.952642746
    5.344400000   81.726669456    7.043483406
    5.346880000   81.744248985    7.133399567
    5.349360000   81.762050325    7.222357055
    5.351840000   81.780071056    7.310322155
    5.354320000   81.798308675    7.397261643
    5.356800000   81.816760599    7.483142799
    5.359280000   81.835424162    7.567933438
    5.361760000   81.854296621    7.651601926
    5.364240000   81.873375154    7.734117203
    5.366720000   81.892656864    7.815448805
    5.369200000   81.912138777    7.895566879
    5.371680000   81.931817848    7.974442207
    5.374160000   81.951690960    8.052046222
    5.376640000   81.971754923    8.128351024
    5.379120000   81.992006484    8.203329402
    5.381600000   82.012442319    8.276954847
    5.384080000   82.033039655    8.314694502
    5.386560000   82.053746490    8.384121548
    5.389040000   82.074623674    8.452068623
    5.391520000   82.095667506    8.518510562
    5.394000000   82.116874222    8.583422942
    5.396480000   82.138240000    8.646782087
    5.398960000   82.159760958    8.708565087
    5.401440000   82.181433161    8.768749804
    5.403920000   82.203252618    8.827314888
    5.406400000   82.225215287    8.884239783
    5.408880000   82.247317075    8.939504741
    5.411360000   82.269553843    8.993090830
    5.413840000   82.291911199    9.010953993
    5.416320000   82.314312737    9.028446135
    5.418800000   82.336767018    9.079539145
    5.421280000   82.359345729    9.128790914
    5.423760000   82.382044289    9.176189667
    5.426240000   82.404858089    9.221724419
    5.428720000   82.427782493    9.265384986
    5.431200000   82.450812841    9.307161989
    5.433680000   82.473875753    9.311739496
    5.436160000   82.497014581    9.348279240
    5.438640000   82.520241599    9.382859386
    5.441120000   82.543551937    9.415472205
    5.443600000   82.566940709    9.446110764
    5.446080000   82.590403009    9.474768934
    5.448560000   82.613933921    9.501441393
    5.451040000   82.637528513    9.526123632
    5.453520000   82.661181846    9.548811956
    5.456000000   82.684888970    9.569503489
    5.458480000   82.708644931    9.588196180
    5.460960000   82.732444770    9.604888800
    5.463440000   82.756283525    9.619580952
    5.465920000   82.780111842    9.597359879
    5.468400000   82.803925204    9.606622424
    5.470880000   82.827758995    9.613835954
    5.473360000   82.851604744    9.584865031
    5.475840000   82.875381188    9.589337658
    5.478320000   82.899121835    9.556807695
    5.480800000   82.922758293    9.522514468
    5.483280000   82.946372161    9.520564764
    5.485760000   82.969978497    9.516440734
    5.488240000   82.993571916    9.510149702
    5.490720000   83.017147054    9.501699690
    5.493200000   83.040698569    9.491099414
    5.495680000   83.064096666    9.407953112
    5.498160000   83.087406835    9.390198425
    5.500640000   83.110670211    9.370218452
    5.503120000   83.133879931    9.313807464
    5.505600000   83.156946635    9.287997127
    5.508080000   83.179946537    9.259936528
    5.510560000   83.202874067    9.229634155
    5.513040000   83.225723676    9.197099075
    5.515520000   83.248489840    9.162340936
    5.518000000   83.271167058    9.125369964
    5.520480000   83.293749855    9.086196963
    5.522960000   83.316232784    9.044833311
    5.525440000   83.338610427    9.001290957
    5.527920000   83.360877397    8.955582427
    5.530400000   83.383028336    8.907720812
    5.532880000   83.405057923    8.857719775
    5.535360000   83.426917444    8.772108603
    5.537840000   83.448607113    8.719201086
    5.540320000   83.470162910    8.664150887
    5.542800000   83.491579544    8.606975401
    5.545280000   83.512851766    8.547692543
    5.547760000   83.533974372    8.486320750
    5.550240000   83.554942206    8.422878977
    5.552720000   83.575750157    8.357386697
    5.555200000   83.596393165    8.289863898
    5.557680000   83.616793183    8.187329114
    5.560160000   83.637011117    8.117119129
    5.562640000   83.657052428    8.044894565
    5.565120000   83.676912148    7.970678916
    5.567600000   83.696585370    7.894496150
    5.570080000   83.716067243    7.816370700
    5.572560000   83.735352983    7.736327467
    5.575040000   83.754437863    7.654391817
    5.577520000   83.773317223    7.570589577
    5.580000000   83.791986466    7.484947038
    5.582480000   83.810441061    7.397490949
    5.584960000   83.828676545    7.308248517
    5.587440000   83.846638474    7.182242533
    5.589920000   83.864334036    7.088076690
    5.592400000   83.881793884    6.992156396
    5.594880000   83.898929459    6.858949760
    5.597360000   83.915815020    6.758148652
    5.599840000   83.932448451    6.655623384
    5.602320000   83.948825509    6.551400912
    5.604800000   83.964942019    6.445508555
    5.607280000   83.980793874    6.337973991
    5.609760000   83.996371734    6.194719556
    5.612240000   84.011599338    6.085336315
    5.614720000   84.026553675    5.974347703
    5.617200000   84.041230801    5.861784298
    5.619680000   84.055626849    5.747676982
    5.622160000   84.069735218    5.597910715
    5.624640000   84.083446271    5.447506236
    5.627120000   84.096735505    5.295848194
    5.629600000   84.109722126    5.176975605
    5.632080000   84.122388354    5.021994944
    5.634560000   84.134690302    4.898675456
    5.637040000   84.146684531    4.773840798
    5.639520000   84.158367326    4.647523589
    5.642000000   84.169735050    4.519756585
    5.644480000   84.180784148    4.390572669
    5.646960000   84.191511146    4.260004857
    5.649440000   84.201912655    4.128086288
    5.651920000   84.211985365    3.994850226
    5.654400000   84.221726051    3.860330058
    5.656880000   84.231131568    3.724559289
    5.659360000   84.240198859    3.587571542
    5.661840000   84.248924945    3.449400559
    5.664320000   84.257258831    3.276671523
    5.666800000   84.265212717    3.137562130
    5.669280000   84.272820206    2.997323849
    5.671760000   84.280078540    2.855992342
    5.674240000   84.286985054    2.713603345
    5.676720000   84.293537168    2.570192667
    5.679200000   84.299732394    2.425796183
    5.681680000   84.305568332    2.280449842
    5.684160000   84.311042670    2.134189663
    5.686640000   84.316153187    1.987051734
    5.689120000   84.320897751    1.839072212
    5.691600000   84.325274319    1.690287326
    5.694080000   84.329280940    1.540733375
    5.696560000   84.332915751    1.390446730
    5.699040000   84.336176980    1.239463832
    5.701520000   84.339062946    1.087821196
    5.704000000   84.341572058    0.935555412
    5.706480000   84.343702816    0.782703144
    5.708960000   84.345453812    0.629301132
    5.711440000   84.346775474    0.441979926
    5.713920000   84.347681889    0.288915271
    5.716400000   84.348208092    0.135364026
    5.718880000   84.348352924   -0.018635266
    5.721360000   84.348115322   -0.173044011
    5.723840000   84.347494319   -0.327823562
    5.726320000   84.346489043   -0.482935215
    5.728800000   84.345098718   -0.638340206
    5.731280000   84.343322665   -0.793999706
    5.733760000   84.341160301   -0.949874818
    5.736240000   84.338611140   -1.105926572
    5.738720000   84.335674792   -1.262115925
    5.741200000   84.332350964   -1.418403749
    5.743680000   84.328639460   -1.574750833
    5.746160000   84.324540183   -1.731117874
    5.748640000   84.320025744   -1.922102531
    5.751120000   84.315063365   -2.079811864
    5.753600000   84.309685925   -2.272056568
    5.756080000   84.303854058   -2.431053434
    5.758560000   84.297627959   -2.589979499
    5.761040000   84.291007849   -2.748798128
    5.763520000   84.283994039   -2.907472635
    5.766000000   84.276586934   -3.065966279
    5.768480000   84.268787026   -3.224242259
    5.770960000   84.260594903   -3.382263703
    5.773440000   84.252011239   -3.539993669
    5.775920000   84.243036806   -3.697395136
    5.778400000   84.233672462   -3.854430997
    5.780880000   84.223919161   -4.011064058
    5.783360000   84.213777948   -4.167257024
    5.785840000   84.203249961   -4.322972502
    5.788320000   84.192336430   -4.478172986
    5.790800000   84.181038680   -4.632820858
    5.793280000   84.169358127   -4.786878378
    5.795760000   84.157227656   -4.975613875
    5.798240000   84.144696784   -5.129822161
    5.800720000   84.131784276   -5.283378882
    5.803200000   84.118491794   -5.436247389
    5.805680000   84.104821089   -5.588390919
    5.808160000   84.090774005   -5.739772590
    5.810640000   84.076352477   -5.890355393
    5.813120000   84.061558533   -6.040102189
    5.815600000   84.046394292   -6.188975701
    5.818080000   84.030861966   -6.336938510
    5.820560000   84.014901676   -6.517132098
    5.823040000   83.998559550   -6.661842470
    5.825520000   83.981859745   -6.805576268
    5.828000000   83.964804731   -6.948293982
    5.830480000   83.947397079   -7.089955968
    5.832960000   83.929639455   -7.230522447
    5.835440000   83.911448916   -7.405536518
    5.837920000   83.892909708   -7.545247424
    5.840400000   83.874025450   -7.683795738
    5.842880000   83.854738581   -7.854349392
    5.845360000   83.835039290   -8.024191778
    5.847840000   83.814971657   -8.159183671
    5.850320000   83.794570748   -8.292955735
    5.852800000   83.773803131   -8.460254086
    5.855280000   83.752600099   -8.626161345
    5.857760000   83.731045716   -8.756196664
    5.860240000   83.709170418   -8.884957001
    5.862720000   83.686977415   -9.012403315
    5.865200000   83.664470016   -9.138496585
    5.867680000   83.641651623   -9.263197803
    5.870160000   83.618492064   -9.420111813
    5.872640000   83.594980512   -9.540577189
    5.875120000   83.571172009   -9.659581420
    5.877600000   83.547070229   -9.777084098
    5.880080000   83.522678946   -9.893044874
    5.882560000   83.498002034  -10.007423464
    5.885040000   83.473043467  -10.120179649
    5.887520000   83.447807318  -10.231273280
    5.890000000   83.422297759  -10.340664280
    5.892480000   83.396519063  -10.448312652
    5.894960000   83.370449117  -10.588800875
    5.897440000   83.344057746  -10.694264458
    5.899920000   83.317407062  -10.797917948
    5.902400000   83.290501601  -10.899723336
    5.904880000   83.263345993  -10.999642754
    5.907360000   83.235944963  -11.097638492
    5.909840000   83.208303327  -11.193673002
    5.912320000   83.180425997  -11.287708909
    5.914800000   83.152285806  -11.413377383
    5.917280000   83.123870354  -11.501969026
    5.919760000   83.095232576  -11.622774885
    5.922240000   83.066301229  -11.708612355
    5.924720000   83.037159583  -11.792363825
    5.927200000   83.007812858  -11.873993385
    5.929680000   82.978266360  -11.953465453
    5.932160000   82.948525482  -12.030744788
    5.934640000   82.918595707  -12.105796505
    5.937120000   82.888482602  -12.178586092
    5.939600000   82.858191818  -12.249079421
    5.942080000   82.827729094  -12.317242766
    5.944560000   82.797100248  -12.383042821
    5.947040000   82.766311182  -12.446446714
    5.949520000   82.735367880  -12.507422025
    5.952000000   82.704276403  -12.565936805
    5.954480000   82.673042893  -12.621959593
    5.956960000   82.641673569  -12.675459433
    5.959440000   82.610165767  -12.760452108
    5.961920000   82.578461022  -12.807466144
    5.964400000   82.546642855  -12.851915848
    5.966880000   82.514614969  -12.963822956
    5.969360000   82.482411959  -13.005923817
    5.971840000   82.450076447  -13.079159915
    5.974320000   82.417595408  -13.114803308
    5.976800000   82.385029130  -13.147897217
    5.979280000   82.352383966  -13.178416743
    5.981760000   82.319666331  -13.206337841
    5.984240000   82.286882698  -13.231637340
    5.986720000   82.254035468  -13.288552024
    5.989200000   82.221052784  -13.309949195
    5.991680000   82.188020297  -13.328712309
    5.994160000   82.154944563  -13.344823512
    5.996640000   82.121832179  -13.358265965
    5.999120000   82.088689783  -13.369023864
    6.001600000   82.055524052  -13.377082460
    6.004080000   82.022341697  -13.382428079
    6.006560000   81.989149462  -13.385048141
    6.009040000   81.955954121  -13.384931179
    6.011520000   81.922762474  -13.382066858
    6.014000000   81.889581348  -13.376445991
    6.016480000   81.856417588  -13.368060559
    6.018960000   81.823124597  -13.422787076
    6.021440000   81.789856056  -13.406233855
    6.023920000   81.756631899  -13.386993242
    6.026400000   81.723458797  -13.365059119
    6.028880000   81.690343436  -13.340426685
    6.031360000   81.657292514  -13.313092471
    6.033840000   81.624312733  -13.283054346
    6.036320000   81.591410800  -13.250311530
    6.038800000   81.558593423  -13.214864608
    6.041280000   81.525867305  -13.176715531
    6.043760000   81.493167210  -13.171227454
    6.046240000   81.460554218  -13.129132618
    6.048720000   81.428048891  -13.084402638
    6.051200000   81.395657752  -13.037046657
    6.053680000   81.363387302  -12.987075251
    6.056160000   81.331244011  -12.934500438
    6.058640000   81.299234320  -12.879335674
    6.061120000   81.267364635  -12.821595857
    6.063600000   81.235641320  -12.761297323
    6.066080000   81.204070701  -12.698457842
    6.068560000   81.172659054  -12.633096620
    6.071040000   81.141412609  -12.565234286
    6.073520000   81.110337541  -12.494892890
    6.076000000   81.079439970  -12.422095893
    6.078480000   81.048725955  -12.346868158
    6.080960000   81.018201492  -12.269235936
    6.083440000   80.987872510  -12.189226857
    6.085920000   80.957744868  -12.106869913
    6.088400000   80.927824351  -12.022195443
    6.090880000   80.898116668  -11.935235114
    6.093360000   80.868627447  -11.846021904
    6.095840000   80.839362233  -11.754590081
    6.098320000   80.810257169  -11.696292560
    6.100800000   80.781328758  -11.636788435
    6.103280000   80.752586843  -11.541844427
    6.105760000   80.724082832  -11.444937984
    6.108240000   80.695821537  -11.346112759
    6.110720000   80.667807661  -11.245413617
    6.113200000   80.640035351  -11.176908612
    6.115680000   80.612447278  -11.071252603
    6.118160000   80.585123330  -10.963912428
    6.120640000   80.558067625  -10.854935965
    6.123120000   80.531284160  -10.744372169
    6.125600000   80.504776810  -10.632271029
    6.128080000   80.478549324  -10.518683525
    6.130560000   80.452605325  -10.403661592
    6.133040000   80.426948305  -10.287258071
    6.135520000   80.401505070  -10.202471240
    6.138000000   80.376351884  -10.082156684
    6.140480000   80.351498541   -9.960671079
    6.142960000   80.326947878   -9.838068962
    6.145440000   80.302702596   -9.714405574
    6.147920000   80.278711977   -9.624794165
    6.150400000   80.254996293   -9.500612591
    6.152880000   80.231589632   -9.375591663
    6.155360000   80.208494003   -9.249790527
    6.157840000   80.185711267   -9.123268792
    6.160320000   80.163194435   -9.064416490
    6.162800000   80.140872938   -8.936712578
    6.165280000   80.118868704   -8.808569006
    6.167760000   80.097182749   -8.680046795
    6.170240000   80.075796200   -8.585719950
    6.172720000   80.054661901   -8.458040530
    6.175200000   80.033844436   -8.330218623
    6.177680000   80.013344082   -8.202317461
    6.180160000   79.993160955   -8.074400302
    6.182640000   79.973295017   -7.946530366
    6.185120000   79.953746073   -7.818770773
    6.187600000   79.934513771   -7.691184477
    6.190080000   79.915597603   -7.563834197
    6.192560000   79.896996907   -7.436782357
    6.195040000   79.878710864   -7.310091015
    6.197520000   79.860738506   -7.183821802
    6.200000000   79.843012987   -7.091157208
    6.202480000   79.825583978   -6.964598983
    6.204960000   79.808468038   -6.838691773
    6.207440000   79.791663481   -6.713493364
    6.209920000   79.775168478   -6.589060822
    6.212400000   79.758981060   -6.465450426
    6.214880000   79.743083646   -6.376657813
    6.217360000   79.727422444   -6.253511699
    6.219840000   79.712065374   -6.131399347
    6.222320000   79.697009807   -6.010371760
    6.224800000   79.682252992   -5.890478873
    6.227280000   79.667753493   -5.806587971
    6.229760000   79.653497328   -5.690537052
    6.232240000   79.639527330   -5.575815874
    6.234720000   79.625840143   -5.462471127
    6.237200000   79.612432298   -5.350548176
    6.239680000   79.599300213   -5.240091001
    6.242160000   79.586440199   -5.131142147
    6.244640000   79.573848467   -5.023742667
    6.247120000   79.561521122   -4.917932074
    6.249600000   79.549402559   -4.848778696
    6.252080000   79.537503292   -4.747693095
    6.254560000   79.525852554   -4.648357651
    6.257040000   79.514445962   -4.550806852
    6.259520000   79.503233869   -4.489999373
    6.262000000   79.492213709   -4.397545603
    6.264480000   79.481420448   -4.307021708
    6.266960000   79.470849262   -4.218456608
    6.269440000   79.460495261   -4.131877367
    6.271920000   79.450353488   -4.047309159
    6.274400000   79.440418926   -3.964775237
    6.276880000   79.430686504   -3.884296903
    6.279360000   79.421151098   -3.805893483
    6.281840000   79.411807542   -3.729582298
    6.284320000   79.402650628   -3.655378642
    6.286800000   79.393675111   -3.583295764
    6.289280000   79.384875718   -3.513344845
    6.291760000   79.376247151   -3.445534984
    6.294240000   79.367784089   -3.379873182
    6.296720000   79.359481200   -3.316364332
    6.299200000   79.351333140   -3.255011209
    6.301680000   79.343334561   -3.195814459
    6.304160000   79.335480119   -3.138772599
    6.306640000   79.327764471   -3.083882011
    6.309120000   79.320182290   -3.031136941
    6.311600000   79.312728265   -2.980529504
    6.314080000   79.305397105   -2.932049682
    6.316560000   79.298183549   -2.885685339
    6.319040000   79.291082369   -2.841422222
    6.321520000   79.284088372   -2.799243973
    6.324000000   79.277196410   -2.759132146
    6.326480000   79.270401385   -2.721066219
    6.328960000   79.263669875   -2.718753770
    6.331440000   79.256971660   -2.683371984
    6.333920000   79.250358680   -2.650010170
    6.336400000   79.243825964   -2.618638216
    6.338880000   79.237368616   -2.589224079
    6.341360000   79.230981822   -2.561733815
    6.343840000   79.224660855   -2.536131603
    6.346320000   79.218401080   -2.512379784
    6.348800000   79.212197955   -2.490438888
    6.351280000   79.206047040   -2.470267672
    6.353760000   79.199944000   -2.451823158
    6.356240000   79.193873958   -2.469079373
    6.358720000   79.187771413   -2.452604388
    6.361200000   79.181679097   -2.472421966
    6.363680000   79.175562495   -2.460589270
    6.366160000   79.169473264   -2.450341065
    6.368640000   79.163383140   -2.475419933
    6.371120000   79.157255045   -2.466842166
    6.373600000   79.151146386   -2.459735848
    6.376080000   79.145053586   -2.454043231
    6.378560000   79.138973212   -2.449705396
    6.381040000   79.132882381   -2.481172792
    6.383520000   79.126729819   -2.480779354
    6.386000000   79.120576704   -2.481609317
    6.388480000   79.114353589   -2.518872746
    6.390960000   79.108101392   -2.523408199
    6.393440000   79.101836584   -2.529032888
    6.395920000   79.095556540   -2.535684564
    6.398400000   79.089211203   -2.578265314
    6.400880000   79.082755058   -2.623216873
    6.403360000   79.076234451   -2.635488947
    6.405840000   79.069682307   -2.648639534
    6.408320000   79.063096524   -2.662606997
    6.410800000   79.056475152   -2.677329414
    6.413280000   79.049816397   -2.692744638
    6.415760000   79.043118617   -2.708790361
    6.418240000   79.036380327   -2.725404169
    6.420720000   79.029600195   -2.742523603
    6.423200000   79.022777044   -2.760086222
    6.425680000   79.015909852   -2.778029655
    6.428160000   79.008997753   -2.796291664
    6.430640000   79.002040034   -2.814810201
    6.433120000   78.995036134   -2.833523462
    6.435600000   78.987985647   -2.852369950
    6.438080000   78.980888319   -2.871288523
    6.440560000   78.973744047   -2.890218453
    6.443040000   78.966484961   -2.944394144
    6.445520000   78.959157776   -2.964611309
    6.448000000   78.951780584   -2.984713441
    6.450480000   78.944280648   -3.040022202
    6.452960000   78.936715125   -3.061172109
    6.455440000   78.929097426   -3.082091312
    6.457920000   78.921428187   -3.102726815
    6.460400000   78.913708178   -3.123026510
    6.462880000   78.905938295   -3.142939225
    6.465360000   78.898119561   -3.162414763
    6.467840000   78.890253120   -3.181403944
    6.470320000   78.882340239   -3.199858647
    6.472800000   78.874315310   -3.250832476
    6.475280000   78.866179590   -3.301828321
    6.477760000   78.857970173   -3.318570236
    6.480240000   78.849719992   -3.334694772
    6.482720000   78.841430632   -3.350159838
    6.485200000   78.833103778   -3.364924680
    6.487680000   78.824741217   -3.378949903
    6.490160000   78.816344830   -3.392197501
    6.492640000   78.807916591   -3.404630881
    6.495120000   78.799458563   -3.416214879
    6.497600000   78.790972895   -3.426915787
    6.500080000   78.782461817   -3.436701362
    6.502560000   78.773927638   -3.445540848
    6.505040000   78.765372741   -3.453404986
    6.507520000   78.756799579   -3.460266029
    6.510000000   78.748210672   -3.466097744
    6.512480000   78.739573649   -3.505635395
    6.514960000   78.730873103   -3.510761052
    6.517440000   78.722161140   -3.514840036
    6.519920000   78.713440377   -3.517853867
    6.522400000   78.704713479   -3.519785636
    6.524880000   78.695983148   -3.520620006
    6.527360000   78.687252122   -3.520343204
    6.529840000   78.678489723   -3.553678540
    6.532320000   78.669677752   -3.552568583
    6.534800000   78.660869885   -3.550367594
    6.537280000   78.652068836   -3.547069599
    6.539760000   78.643221866   -3.575958850
    6.542240000   78.634351718   -3.603162019
    6.544720000   78.625427116   -3.593929357
    6.547200000   78.616526665   -3.583685309
    6.549680000   78.607652874   -3.572428547
    6.552160000   78.598808256   -3.560159266
    6.554640000   78.589995320   -3.546879162
    6.557120000   78.581216569   -3.532591402
    6.559600000   78.572474496   -3.517300596
    6.562080000   78.563771582   -3.501012765
    6.564560000   78.555110291   -3.483735309
    6.567040000   78.546493066   -3.465476974
    6.569520000   78.537922327   -3.446247815
    6.572000000   78.529400470   -3.426059161
    6.574480000   78.520929857   -3.404923576
    6.576960000   78.512512820   -3.382854818
    6.579440000   78.504151656   -3.359867802
    6.581920000   78.495848622   -3.335978553
    6.584400000   78.487605934   -3.311204169
    6.586880000   78.479425766   -3.285562771
    6.589360000   78.471289508   -3.293602462
    6.591840000   78.463153332   -3.267701978
    6.594320000   78.455082331   -3.241046452
    6.596800000   78.447078347   -3.213659266
    6.599280000   78.439143165   -3.185564633
    6.601760000   78.431278510   -3.156787544
    6.604240000   78.423454632   -3.162056099
    6.606720000   78.415648131   -3.133415011
    6.609200000   78.407913350   -3.104222729
    6.611680000   78.400251618   -3.074508488
    6.614160000   78.392664194   -3.044302085
    6.616640000   78.385152262   -3.013633829
    6.619120000   78.377716927   -2.982534492
    6.621600000   78.370359221   -2.951035252
    6.624080000   78.363080097   -2.919167643
    6.626560000   78.355841798   -2.920526584
    6.629040000   78.348640804   -2.886686085
    6.631520000   78.341524020   -2.852621144
    6.634000000   78.334491963   -2.818362705
    6.636480000   78.327545075   -2.783941842
    6.638960000   78.320683720   -2.749389701
    6.641440000   78.313908185   -2.714737450
    6.643920000   78.307218680   -2.680016223
    6.646400000   78.300615336   -2.645257071
    6.648880000   78.294098210   -2.610490905
    6.651360000   78.287667282   -2.575748450
    6.653840000   78.281322453   -2.541060187
    6.656320000   78.275063553   -2.506456308
    6.658800000   78.268890336   -2.471966658
    6.661280000   78.262737351   -2.472870196
    6.663760000   78.256645267   -2.440140061
    6.666240000   78.250634046   -2.407663879
    6.668720000   78.244703020   -2.375471271
    6.671200000   78.238851450   -2.343591308
    6.673680000   78.233078525   -2.312052467
    6.676160000   78.227383365   -2.280882587
    6.678640000   78.221765020   -2.250108819
    6.681120000   78.216222476   -2.219757588
    6.683600000   78.210709597   -2.223312927
    6.686080000   78.205234032   -2.192554740
    6.688560000   78.199834076   -2.162341166
    6.691040000   78.194505861   -2.166926256
    6.693520000   78.189166309   -2.139271638
    6.696000000   78.183887960   -2.146360372
    6.698480000   78.178599447   -2.118692168
    6.700960000   78.173349942   -2.125495438
    6.703440000   78.168112978   -2.097999321
    6.705920000   78.162943181   -2.071330397
    6.708400000   78.157838484   -2.045502076
    6.710880000   78.152769939   -2.055155003
    6.713360000   78.147701482   -2.032464297
    6.715840000   78.142688151   -2.010700119
    6.718320000   78.137727634   -1.989873184
    6.720800000   78.132817597   -1.969993092
    6.723280000   78.127955679   -1.951068304
    6.725760000   78.123106924   -1.967827474
    6.728240000   78.118246229   -1.952257753
    6.730720000   78.113422877   -1.937713764
    6.733200000   78.108634317   -1.924200793
    6.735680000   78.103877986   -1.911722915
    6.738160000   78.099151313   -1.900282969
    6.740640000   78.094451723   -1.889882547
    6.743120000   78.089776636   -1.880521974
    6.745600000   78.085079283   -1.907110172
    6.748080000   78.080357134   -1.901255822
    6.750560000   78.075648157   -1.896486909
    6.753040000   78.070949664   -1.892800192
    6.755520000   78.066258977   -1.890191143
    6.758000000   78.061573430   -1.888653935
    6.760480000   78.056890374   -1.888181442
    6.762960000   78.052207177   -1.888765229
    6.765440000   78.047521233   -1.890395548
    6.767920000   78.042829959   -1.893061335
    6.770400000   78.038130803   -1.896750213
    6.772880000   78.033421244   -1.901448484
    6.775360000   78.028698796   -1.907141133
    6.777840000   78.023942912   -1.948298057
    6.780320000   78.019100123   -1.957344294
    6.782800000   78.014233663   -1.967383850
    6.785280000   78.009341093   -1.978398094
    6.787760000   78.004420019   -1.990367135
    6.790240000   77.999468100   -2.003269834
    6.792720000   77.994483048   -2.017083810
    6.795200000   77.989462631   -2.031785454
    6.797680000   77.984404678   -2.047349939
    6.800160000   77.979225593   -2.096615196
    6.802640000   77.974006440   -2.112519175
    6.805120000   77.968746813   -2.129251275
    6.807600000   77.963444695   -2.146780468
    6.810080000   77.958098150   -2.165074618
    6.812560000   77.952705320   -2.184100493
    6.815040000   77.947264434   -2.203823791
    6.817520000   77.941773807   -2.224209152
    6.820000000   77.936231840   -2.245220183
    6.822480000   77.930637028   -2.266819475
    6.824960000   77.924987961   -2.288968630
    6.827440000   77.919283322   -2.311628276
    6.829920000   77.913521896   -2.334758099
    6.832400000   77.907702567   -2.358316862
    6.834880000   77.901802889   -2.416802791
    6.837360000   77.895777420   -2.442509279
    6.839840000   77.889687752   -2.468567643
    6.842320000   77.883533069   -2.494934841
    6.844800000   77.877312657   -2.521567079
    6.847280000   77.870979805   -2.581861049
    6.849760000   77.864544962   -2.607561586
    6.852240000   77.858046153   -2.633439171
    6.854720000   77.851482997   -2.659445838
    6.857200000   77.844855235   -2.685533060
    6.859680000   77.838162727   -2.711651782
    6.862160000   77.831405457   -2.737752455
    6.864640000   77.824583531   -2.763785065
    6.867120000   77.817697181   -2.789699173
    6.869600000   77.810746764   -2.815443943
    6.872080000   77.803732762   -2.840968179
    6.874560000   77.796655786   -2.866220359
    6.877040000   77.789516576   -2.891148671
    6.879520000   77.782293170   -2.949521484
    6.882000000   77.774904293   -3.007239361
    6.884480000   77.767416765   -3.031021318
    6.886960000   77.759870786   -3.054368854
    6.889440000   77.752267498   -3.077229420
    6.891920000   77.744585441   -3.133372485
    6.894400000   77.736789279   -3.153760335
    6.896880000   77.728943283   -3.173551718
    6.899360000   77.721049000   -3.192692816
    6.901840000   77.713108109   -3.211129995
    6.904320000   77.705122421   -3.228809840
    6.906800000   77.697093882   -3.245679194
    6.909280000   77.688944629   -3.328767737
    6.911760000   77.680673700   -3.341195571
    6.914240000   77.672373021   -3.352750725
    6.916720000   77.664044823   -3.363378463
    6.919200000   77.655627304   -3.406171217
    6.921680000   77.647170746   -3.413464962
    6.924160000   77.638697379   -3.419717521
    6.926640000   77.630209852   -3.424874925
    6.929120000   77.621710949   -3.428883877
    6.931600000   77.613177653   -3.466305152
    6.934080000   77.604577274   -3.469279991
    6.936560000   77.595971059   -3.471002892
    6.939040000   77.587362175   -3.471425212
    6.941520000   77.578753905   -3.470499180
    6.944000000   77.570149652   -3.468177929
    6.946480000   77.561552934   -3.464415523
    6.948960000   77.552967380   -3.459166987
    6.951440000   77.544363043   -3.487127691
    6.953920000   77.535723238   -3.480200375
    6.956400000   77.527102542   -3.471710190
    6.958880000   77.518504880   -3.461617901
    6.961360000   77.509934273   -3.449885401
    6.963840000   77.501394835   -3.436475737
    6.966320000   77.492890769   -3.421353138
    6.968800000   77.484417136   -3.438825069
    6.971280000   77.475909868   -3.421583930
    6.973760000   77.467374694   -3.437956037
    6.976240000   77.458872189   -3.418610831
    6.978720000   77.450419844   -3.397500084
    6.981200000   77.441989257   -3.409324013
    6.983680000   77.433562648   -3.386032672
    6.986160000   77.425196010   -3.360957308
    6.988640000   77.416893790   -3.334078832
    6.991120000   77.408660484   -3.305379625
    6.993600000   77.400500626   -3.274843557
    6.996080000   77.392418790   -3.242455993
    6.998560000   77.384353349   -3.243471266
    7.001040000   77.376323882   -3.242518179
    7.003520000   77.368329009   -3.204662044
    7.006000000   77.360430240   -3.165013320
    7.008480000   77.352571302   -3.156767985
    7.010960000   77.344797423   -3.112196156
    7.013440000   77.337136265   -3.065863379
    7.015920000   77.329592199   -3.017766182
    7.018400000   77.322169605   -2.967902736
    7.020880000   77.314872862   -2.916272856
    7.023360000   77.307706351   -2.862877996
    7.025840000   77.300610717   -2.877140719
    7.028320000   77.293542110   -2.823073449
    7.030800000   77.286609634   -2.767359545
    7.033280000   77.279817359   -2.710010180
    7.035760000   77.273169325   -2.651038192
    7.038240000   77.266662173   -2.624530194
    7.040720000   77.260231789   -2.561007991
    7.043200000   77.253960835   -2.495959822
    7.045680000   77.247850503   -2.463553660
    7.048160000   77.241826648   -2.394155896
    7.050640000   77.235976663   -2.323338958
    7.053120000   77.230304042   -2.251124005
    7.055600000   77.224812225   -2.177533784
    7.058080000   77.219504592   -2.102592603
    7.060560000   77.214384461   -2.026326301
    7.063040000   77.209455086   -1.948762222
    7.065520000   77.204719650   -1.869929181
    7.068000000   77.200181261   -1.789857431
    7.070480000   77.195842955   -1.708578632
    7.072960000   77.191707682   -1.626125812
    7.075440000   77.187778313   -1.542533334
    7.077920000   77.184057629   -1.457836856
    7.080400000   77.180548324   -1.372073289
    7.082880000   77.177252996   -1.285280763
    7.085360000   77.174174150   -1.197498578
    7.087840000   77.171314188   -1.108767166
    7.090320000   77.168675415   -1.019128045
    7.092800000   77.166260028   -0.928623771
    7.095280000   77.164070120   -0.837297899
    7.097760000   77.162107673   -0.745194926
    7.100240000   77.160374558   -0.652360250
    7.102720000   77.158872533   -0.558840117
    7.105200000   77.157603239   -0.464681572
    7.107680000   77.156568201   -0.369932406
    7.110160000   77.155768823   -0.274641108
    7.112640000   77.155206388   -0.178856808
    7.115120000   77.154882059   -0.082629224
    7.117600000   77.154796872    0.013991389
    7.120080000   77.154951739    0.110954297
    7.122560000   77.155347446    0.208208341
    7.125040000   77.155984651    0.305701992
    7.127520000   77.156863883    0.403383410
    7.130000000   77.157985545    0.501200498
    7.132480000   77.159349907    0.599100960
    7.134960000   77.160957111    0.697032359
    7.137440000   77.162807169    0.794942174
    7.139920000   77.164899963    0.892777858
    7.142400000   77.167235243    0.990486895
    7.144880000   77.169812630    1.088016861
    7.147360000   77.172631615    1.185315478
    7.149840000   77.175691560    1.282330674
    7.152320000   77.178991698    1.379010642
    7.154800000   77.182531134    1.475303897
    7.157280000   77.186308844    1.571159331
    7.159760000   77.190323680    1.666526275
    7.162240000   77.194568146    1.727263829
    7.164720000   77.198970430    1.822854564
    7.167200000   77.203606064    1.883614490
    7.169680000   77.208312566    1.943592942
    7.172160000   77.213248486    2.036837237
    7.174640000   77.218414515    2.129157490
    7.177120000   77.223808306    2.220508859
    7.179600000   77.229427402    2.310847273
    7.182080000   77.235234188    2.365368027
    7.184560000   77.241208123    2.452126428
    7.187040000   77.247395749    2.537692632
    7.189520000   77.253794058    2.622024548
    7.192000000   77.260399936    2.705081073
    7.194480000   77.267210172    2.786822141
    7.196960000   77.274221455    2.867208776
    7.199440000   77.281430377    2.946203130
    7.201920000   77.288833441    3.023768538
    7.204400000   77.296427058    3.099869555
    7.206880000   77.304207555    3.174472004
    7.209360000   77.312125133    3.214100699
    7.211840000   77.320180118    3.252636496
    7.214320000   77.328333545    3.322423199
    7.216800000   77.336657916    3.390490364
    7.219280000   77.345148933    3.456810584
    7.221760000   77.353802231    3.521357882
    7.224240000   77.362613382    3.584107741
    7.226720000   77.371577900    3.645037141
    7.229200000   77.380691244    3.704124590
    7.231680000   77.389948819    3.761350156
    7.234160000   77.399300564    3.781765645
    7.236640000   77.408744248    3.833782608
    7.239120000   77.418314502    3.883835154
    7.241600000   77.428006434    3.931908233
    7.244080000   77.437815119    3.977988445
    7.246560000   77.447702829    3.987339581
    7.249040000   77.457580153    3.994796192
    7.251520000   77.467537139    4.034676452
    7.254000000   77.477590387    4.072426117
    7.256480000   77.487734607    4.108040144
    7.258960000   77.497933253    4.107831766
    7.261440000   77.508161640    4.140502349
    7.263920000   77.518468336    4.170984463
    7.266400000   77.528832757    4.165336044
    7.268880000   77.539197304    4.192798198
    7.271360000   77.549627200    4.218038539
    7.273840000   77.560116946    4.241066882
    7.276320000   77.570661072    4.261894710
    7.278800000   77.581254136    4.280535175
    7.281280000   77.591890731    4.297003101
    7.283760000   77.602565489    4.311314983
    7.286240000   77.613273086    4.323488987
    7.288720000   77.624008243    4.333544945
    7.291200000   77.634765735    4.341504351
    7.293680000   77.645540391    4.347390356
    7.296160000   77.656327098    4.351227762
    7.298640000   77.667120809    4.353043011
    7.301120000   77.677916543    4.352864174
    7.303600000   77.688709391    4.350720945
    7.306080000   77.699494521    4.346644621
    7.308560000   77.710261844    4.306562917
    7.311040000   77.720934463    4.300071923
    7.313520000   77.731588648    4.291702906
    7.316000000   77.742219789    4.281494932
    7.318480000   77.752823376    4.269488556
    7.320960000   77.763395000    4.255725799
    7.323440000   77.773930360    4.240250125
    7.325920000   77.784425262    4.223106423
    7.328400000   77.794875627    4.204340983
    7.330880000   77.805274757    4.149765051
    7.333360000   77.815537639    4.126494523
    7.335840000   77.825673050    4.068611197
    7.338320000   77.835732567    4.043652939
    7.340800000   77.845728352    4.017222442
    7.343280000   77.855656818    3.989373611
    7.345760000   77.865514518    3.960161478
    7.348240000   77.875298139    3.929642173
    7.350720000   77.885004510    3.897872888
    7.353200000   77.894630603    3.864911845
    7.355680000   77.904173536    3.830818260
    7.358160000   77.913630575    3.795652308
    7.360640000   77.922999135    3.759475086
    7.363120000   77.932276787    3.722348577
    7.365600000   77.941461252    3.684335614
    7.368080000   77.950550411    3.645499835
    7.370560000   77.959542304    3.605905652
    7.373040000   77.968435130    3.565618202
    7.375520000   77.977227251    3.524703317
    7.378000000   77.985917195    3.483227472
    7.380480000   77.994444580    3.373835281
    7.382960000   78.002762538    3.334113743
    7.385440000   78.010981409    3.293938379
    7.387920000   78.019100157    3.253380806
    7.390400000   78.027048500    3.177193912
    7.392880000   78.034875230    3.134642494
    7.395360000   78.042596146    3.091872900
    7.397840000   78.050210798    3.048956293
    7.400320000   78.057718907    3.005963984
    7.402800000   78.065053522    2.929864499
    7.405280000   78.072267973    2.888250534
    7.407760000   78.079379320    2.846728028
    7.410240000   78.086387880    2.805369900
    7.412720000   78.093294151    2.764248960
    7.415200000   78.100098811    2.723437855
    7.417680000   78.106802719    2.683009029
    7.420160000   78.113406912    2.643034677
    7.422640000   78.119912606    2.603586699
    7.425120000   78.126321196    2.564736654
    7.427600000   78.132634253    2.526555717
    7.430080000   78.138853524    2.489114635
    7.432560000   78.144896330    2.416918620
    7.435040000   78.150843975    2.379712850
    7.437520000   78.156700446    2.343403048
    7.440000000   78.162385426    2.272523132
    7.442480000   78.167976719    2.236751861
    7.444960000   78.173480577    2.202022184
    7.447440000   78.178899662    2.168397185
    7.449920000   78.184236791    2.135939089
    7.452400000   78.189494935    2.104709219
    7.454880000   78.194677215    2.074767953
    7.457360000   78.199737729    2.012783370
    7.459840000   78.204697078    1.986922224
    7.462320000   78.209594034    1.962477197
    7.464800000   78.214432183    1.939505950
    7.467280000   78.219215249    1.918064959
    7.469760000   78.223925370    1.863664381
    7.472240000   78.228522578    1.844031104
    7.474720000   78.233073120    1.826038094
    7.477200000   78.237581124    1.809735090
    7.479680000   78.242050843    1.795170428
    7.482160000   78.246486645    1.782391003
    7.484640000   78.250893016    1.771442233
    7.487120000   78.255274549    1.762368032
    7.489600000   78.259635946    1.755210775
    7.492080000   78.263982012    1.750011269
    7.494560000   78.268247683    1.711480755
    7.497040000   78.272488501    1.708866746
    7.499520000   78.276725330    1.708270390
    7.502000000   78.280963217    1.709724298
    7.504480000   78.285207283    1.713259344
    7.506960000   78.289462728    1.718904634
    7.509440000   78.293734817    1.726687490
    7.511920000   78.297982192    1.703201758
    7.514400000   78.302205638    1.682742116
    7.516880000   78.306399437    1.699707717
    7.519360000   78.310637952    1.718807705
    7.521840000   78.314926505    1.740063117
    7.524320000   78.319270463    1.763493031
    7.526800000   78.323675242    1.789114555
    7.529280000   78.328146296    1.816942812
    7.531760000   78.332689113    1.846990937
    7.534240000   78.337309215    1.879270072
    7.536720000   78.342012145    1.913789355
    7.539200000   78.346803468    1.950555926
    7.541680000   78.351688764    1.989574919
    7.544160000   78.356673624    2.030849465
    7.546640000   78.361763643    2.074380696
    7.549120000   78.366964417    2.120167746
    7.551600000   78.372281538    2.168207760
    7.554080000   78.377720586    2.218495898
    7.556560000   78.383287130    2.271025349
    7.559040000   78.388986718    2.325787338
    7.561520000   78.394793470    2.349090296
    7.564000000   78.400693825    2.409619371
    7.566480000   78.406746957    2.472295170
    7.568960000   78.412958172    2.537102700
    7.571440000   78.419332735    2.604025050
    7.573920000   78.425874261    2.638877624
    7.576400000   78.432508095    2.711324752
    7.578880000   78.439324089    2.785776313
    7.581360000   78.446327184    2.862209462
    7.583840000   78.453522266    2.940599535
    7.586320000   78.460832331    2.988061539
    7.588800000   78.468345920    3.071591016
    7.591280000   78.476068931    3.156945852
    7.593760000   78.484005855    3.244095873
    7.596240000   78.492097676    3.297787288
    7.598720000   78.500386454    3.386988328
    7.601200000   78.508898495    3.477831369
    7.603680000   78.517637824    3.570278097
    7.606160000   78.526608368    3.664288644
    7.608640000   78.535813954    3.759821629
    7.611120000   78.545258306    3.856834212
    7.613600000   78.554945038    3.955282135
    7.616080000   78.564877654    4.055119779
    7.618560000   78.575059542    4.156300210
    7.621040000   78.585493974    4.258775236
    7.623520000   78.596184097    4.362495460
    7.626000000   78.607132939    4.467410332
    7.628480000   78.618343397    4.573468209
    7.630960000   78.629818242    4.680616410
    7.633440000   78.641536218    4.754220976
    7.635920000   78.653460107    4.861969347
    7.638400000   78.665652309    4.970592402
    7.640880000   78.678097759    5.046119575
    7.643360000   78.690750308    5.157662057
    7.645840000   78.703680301    5.269855293
    7.648320000   78.716889280    5.382640782
    7.650800000   78.730378640    5.495959404
    7.653280000   78.744149630    5.609751483
    7.655760000   78.758203349    5.723956849
    7.658240000   78.772540748    5.838514908
    7.660720000   78.787162624    5.953364706
    7.663200000   78.802039822    6.034738137
    7.665680000   78.817150522    6.151324493
    7.668160000   78.832550441    6.267970353
    7.670640000   78.848239654    6.384615475
    7.673120000   78.864194494    6.467391491
    7.675600000   78.880379742    6.585194892
    7.678080000   78.896803634    6.667712101
    7.680560000   78.913483290    6.783561718
    7.683040000   78.930449770    6.899012231
    7.685520000   78.947702011    7.014003811
    7.688000000   78.965238801    7.128476898
    7.690480000   78.983058779    7.242372260
    7.692960000   79.001160441    7.355631062
    7.695440000   79.019542135    7.468194931
    7.697920000   79.038202065    7.580006018
    7.700400000   79.057138295    7.691007064
    7.702880000   79.076348744    7.801141461
    7.705360000   79.095831194    7.910353314
    7.707840000   79.115583288    8.018587501
    7.710320000   79.135602535    8.125789736
    7.712800000   79.155886308    8.231906624
    7.715280000   79.176431851    8.336885724
    7.717760000   79.197236278    8.440675599
    7.720240000   79.218296577    8.543225875
    7.722720000   79.239609613    8.644487298
    7.725200000   79.261172129    8.744411781
    7.727680000   79.282980751    8.842952460
    7.730160000   79.305031992    8.940063740
    7.732640000   79.327322249    9.035701349
    7.735120000   79.349847816    9.129822379
    7.737600000   79.372604880    9.222385334
    7.740080000   79.395589527    9.313350176
    7.742560000   79.418797744    9.402678363
    7.745040000   79.442225428    9.490332892
    7.747520000   79.465868382    9.576278336
    7.750000000   79.489722327    9.660480881
    7.752480000   79.513782900    9.742908364
    7.754960000   79.538045660    9.823530301
    7.757440000   79.562506094    9.902317921
    7.759920000   79.587159618    9.979244195
    7.762400000   79.612001586   10.054283865
    7.764880000   79.637027287   10.127413465
    7.767360000   79.662194046   10.163803371
    7.769840000   79.687484790   10.231622787
    7.772320000   79.712941224   10.297420502
    7.774800000   79.738550903   10.327107353
    7.777280000   79.764240752   10.390160480
    7.779760000   79.790084349   10.451096096
    7.782240000   79.816076429   10.509903589
    7.784720000   79.842211704   10.566574198
    7.787200000   79.868484865   10.621101018
    7.789680000   79.894890589   10.673479001
    7.792160000   79.921375129   10.688726598
    7.794640000   79.947941460   10.735366039
    7.797120000   79.974518425   10.712412679
    7.799600000   80.001137913   10.754532635
    7.802080000   80.027814992   10.760876542
    7.804560000   80.054550626   10.799728164
    7.807040000   80.081379711   10.836241710
    7.809520000   80.108296459   10.870426354
    7.812000000   80.135269191   10.868522777
    7.814480000   80.162233781   10.865689277
    7.816960000   80.189218257   10.895588230
    7.819440000   80.216273939   10.923117128
    7.821920000   80.243394975   10.948296261
    7.824400000   80.270575564   10.971147425
    7.826880000   80.297809961   10.991693902
    7.829360000   80.325092481   11.009960439
    7.831840000   80.352417502   11.025973218
    7.834320000   80.379779468   11.039759835
    7.836800000   80.407172894   11.051349270
    7.839280000   80.434592369   11.060771858
    7.841760000   80.462032557   11.068059258
    7.844240000   80.489488205   11.073244423
    7.846720000   80.516954140   11.076361565
    7.849200000   80.544425278   11.077446122
    7.851680000   80.571896623   11.076534724
    7.854160000   80.599363271   11.073665154
    7.856640000   80.626775049   11.035423005
    7.859120000   80.654136670   11.030082851
    7.861600000   80.681482701   11.022856816
    7.864080000   80.708758256   10.980414882
    7.866560000   80.735978231   10.970873615
    7.869040000   80.763172301   10.959532152
    7.871520000   80.790336061   10.946438097
    7.874000000   80.817465225   10.931639810
    7.876480000   80.844555626   10.915186370
    7.878960000   80.871603222   10.897127523
    7.881440000   80.898604093   10.877513647
    7.883920000   80.925554447   10.856395699
    7.886400000   80.952450615   10.833825179
    7.888880000   80.979257183   10.776180995
    7.891360000   81.005952656   10.752197595
    7.893840000   81.032586973   10.726871056
    7.896320000   81.059156871   10.700256065
    7.898800000   81.085659223   10.672407584
    7.901280000   81.112091039   10.643380805
    7.903760000   81.138449464   10.613231110
    7.906240000   81.164731783   10.582014019
    7.908720000   81.190935417   10.549785151
    7.911200000   81.217057927   10.516600177
    7.913680000   81.243097010   10.482514778
    7.916160000   81.269050502   10.447584598
    7.918640000   81.294916377   10.411865205
    7.921120000   81.320692747   10.375412044
    7.923600000   81.346377860   10.338280398
    7.926080000   81.371956456   10.266555408
    7.928560000   81.397371784   10.229578219
    7.931040000   81.422632502   10.156836859
    7.933520000   81.447772603   10.117349582
    7.936000000   81.472814139   10.077358437
    7.938480000   81.497755928   10.036916653
    7.940960000   81.522596917    9.996076942
    7.943440000   81.547324011    9.920897569
    7.945920000   81.571878138    9.880765190
    7.948400000   81.596332365    9.840341367
    7.950880000   81.620686033    9.799677883
    7.953360000   81.644938611    9.758825797
    7.955840000   81.669089695    9.717835407
    7.958320000   81.693139002    9.676756226
    7.960800000   81.717086372    9.635636949
    7.963280000   81.740931767    9.594525429
    7.965760000   81.764675264    9.553468645
    7.968240000   81.788317055    9.512512679
    7.970720000   81.811857447    9.471702694
    7.973200000   81.835296858    9.431082908
    7.975680000   81.858635812    9.390696572
    7.978160000   81.881811614    9.315365670
    7.980640000   81.904862530    9.274129961
    7.983120000   81.927811550    9.233198761
    7.985600000   81.950659478    9.192609624
    7.988080000   81.973407207    9.152399014
    7.990560000   81.996055719    9.112602281
    7.993040000   82.018606085    9.073253656
    7.995520000   82.041059455    9.034386234
    7.998000000   82.063417065    8.996031968
    8.000480000   82.085680224    8.958221654
    8.002960000   82.107850318    8.920984929
    8.005440000   82.129846031    8.851507278
    8.007920000   82.151754620    8.816808105
    8.010400000   82.173577903    8.782717483
    8.012880000   82.195317423    8.749261813
    8.015360000   82.216974787    8.716466282
    8.017840000   82.238541488    8.650328428
    8.020320000   82.259956894    8.620272329
    8.022800000   82.281298601    8.590896414
    8.025280000   82.302568321    8.562222517
    8.027760000   82.323767822    8.534271240
    8.030240000   82.344898920    8.507061954
    8.032720000   82.365963477    8.480612814
    8.035200000   82.386963402    8.454940763
    8.037680000   82.407900639    8.430061549
    8.040160000   82.428777174    8.405989734
    8.042640000   82.449595027    8.382738707
    8.045120000   82.470356247    8.360320703
    8.047600000   82.491013706    8.303755520
    8.050080000   82.511579383    8.281602048
    8.052560000   82.532091122    8.260259086
    8.055040000   82.552550943    8.239732777
    8.057520000   82.572960876    8.220028160
    8.060000000   82.593322965    8.201149191
    8.062480000   82.613639261    8.183098759
    8.064960000   82.633911822    8.165878715
    8.067440000   82.654142707    8.149489889
    8.069920000   82.674333979    8.133932121
    8.072400000   82.694487696    8.119204278
    8.074880000   82.714563194    8.071807889
    8.077360000   82.734566553    8.060062284
    8.079840000   82.754541742    8.049090010
    8.082320000   82.774490676    8.038887801
    8.084800000   82.794415259    8.029451519
    8.087280000   82.814317384    8.020776188
    8.089760000   82.834198933    8.012856018
    8.092240000   82.854061769    8.005684438
    8.094720000   82.873907740    7.999254127
    8.097200000   82.893738676    7.993557042
    8.099680000   82.913556382    7.988584457
    8.102160000   82.933362646    7.984326985
    8.104640000   82.953159227    7.980774618
    8.107120000   82.972882591    7.944788044
    8.109600000   82.992584472    7.943929903
    8.112080000   83.012285000    7.943696186
    8.114560000   83.031985712    7.944076182
    8.117040000   83.051688116    7.945058689
    8.119520000   83.071393692    7.946632039
    8.122000000   83.091103889    7.948784137
    8.124480000   83.110814439    7.917403106
    8.126960000   83.130455228    7.922025925
    8.129440000   83.150097759    7.892780679
    8.131920000   83.169676956    7.896964854
    8.134400000   83.189267049    7.901564968
    8.136880000   83.208869051    7.906566862
    8.139360000   83.228472621    7.877948315
    8.141840000   83.248018684    7.885058041
    8.144320000   83.267582765    7.892477369
    8.146800000   83.287165616    7.900192750
    8.149280000   83.306767954    7.908190450
    8.151760000   83.326390463    7.916456593
    8.154240000   83.346033789    7.924977184
    8.156720000   83.365657826    7.898884568
    8.159200000   83.385233765    7.872619487
    8.161680000   83.404769074    7.881679077
    8.164160000   83.424326973    7.890834667
    8.166640000   83.443907682    7.900071953
    8.169120000   83.463511385    7.909376618
    8.171600000   83.483138234    7.918734354
    8.174080000   83.502788340    7.928130894
    8.176560000   83.522461783    7.937552036
    8.179040000   83.542158607    7.946983667
    8.181520000   83.561878819    7.956411789
    8.184000000   83.581622395    7.965822546
    8.186480000   83.601389273    7.975202240
    8.188960000   83.621179361    7.984537362
    8.191440000   83.640992531    7.993814606
    8.193920000   83.660748355    7.970136972
    8.196400000   83.680527256    7.980567087
    8.198880000   83.700331849    7.990853889
    8.201360000   83.720161764    8.000986565
    8.203840000   83.740016606    8.010954568
    8.206320000   83.759895954    8.020747635
    8.208800000   83.779799362    8.030355805
    8.211280000   83.799726358    8.039769433
    8.213760000   83.819676450    8.048979207
    8.216240000   83.839649119    8.057976156
    8.218720000   83.859643828    8.066751673
    8.221200000   83.879660018    8.075297517
    8.223680000   83.899697108    8.083605831
    8.226160000   83.919754500    8.091669151
    8.228640000   83.939831578    8.099480413
    8.231120000   83.959927709    8.107032966
    8.233600000   83.980042243    8.114320575
    8.236080000   84.000174515    8.121337434
    8.238560000   84.020323848    8.128078167
    8.241040000   84.040489550    8.134537836
    8.243520000   84.060670920    8.140711945
    8.246000000   84.080867242    8.146596443
    8.248480000   84.101077448    8.118001446
    8.250960000   84.121218408    8.124650532
    8.253440000   84.141375427    8.130952154
    8.255920000   84.161547643    8.136905564
    8.258400000   84.181734191    8.142510433
    8.260880000   84.201934207    8.147766851
    8.263360000   84.222146827    8.152675318
    8.265840000   84.242371189    8.157236754
    8.268320000   84.262606435    8.161452488
    8.270800000   84.282851709    8.165324257
    8.273280000   84.303106161    8.168854206
    8.275760000   84.323368946    8.172044881
    8.278240000   84.343639226    8.174899224
    8.280720000   84.363916171    8.177420570
    8.283200000   84.384198959    8.179612638
    8.285680000   84.404486781    8.181479528
    8.288160000   84.424778833    8.183025715
    8.290640000   84.445074327    8.184256038
    8.293120000   84.465372486    8.185175695
    8.295600000   84.485648425    8.151990816
    8.298080000   84.505867487    8.153646485
    8.300560000   84.526090230    8.154961172
    8.303040000   84.546315819    8.155942915
    8.305520000   84.566543439    8.156600032
    8.308000000   84.586772294    8.156941108
    8.310480000   84.607001612    8.156974992
    8.312960000   84.627230643    8.156710783
    8.315440000   84.647458659    8.156157824
    8.317920000   84.667684955    8.155325687
    8.320400000   84.687908852    8.154224168
    8.322880000   84.708129693    8.152863275
    8.325360000   84.728346848    8.151253219
    8.327840000   84.748559712    8.149404400
    8.330320000   84.768767705    8.147327403
    8.332800000   84.788970276    8.145032983
    8.335280000   84.809166898    8.142532055
    8.337760000   84.829357073    8.139835687
    8.340240000   84.849540331    8.136955087
    8.342720000   84.869716227    8.133901595
    8.345200000   84.889879564    8.096572573
    8.347680000   84.909956607    8.094559373
    8.350160000   84.930028424    8.092359658
    8.352640000   84.950094568    8.089986689
    8.355120000   84.970154626    8.087453772
    8.357600000   84.990208217    8.084774253
    8.360080000   85.010254996    8.081961504
    8.362560000   85.030294647    8.079028921
    8.365040000   85.050314487    8.041999774
    8.367520000   85.070256461    8.040214911
    8.370000000   85.090183911    8.003948755
    8.372480000   85.110029476    8.000512942
    8.374960000   85.129866331    7.996927359
    8.377440000   85.149694122    7.993205172
    8.379920000   85.169512527    7.989359445
    8.382400000   85.189321254    7.985403133
    8.384880000   85.209048272    7.948326474
    8.387360000   85.228706618    7.912122609
    8.389840000   85.248326706    7.910501822
    8.392320000   85.267942580    7.908727902
    8.394800000   85.287542334    7.872812020
    8.397280000   85.307066090    7.872125006
    8.399760000   85.326587945    7.871281746
    8.402240000   85.346107531    7.870298338
    8.404720000   85.365585630    7.834366772
    8.407200000   85.385011612    7.831722840
    8.409680000   85.404430855    7.828933303
    8.412160000   85.423799238    7.792532377
    8.414640000   85.443122629    7.790820652
    8.417120000   85.462441581    7.788955218
    8.419600000   85.481755731    7.786950150
    8.422080000   85.501064750    7.784819195
    8.424560000   85.520368342    7.782575778
    8.427040000   85.539666244    7.780233005
    8.429520000   85.558958226    7.777803660
    8.432000000   85.578244089    7.775300214
    8.434480000   85.597523664    7.772734825
    8.436960000   85.616796812    7.770119342
    8.439440000   85.636042195    7.699426778
    8.441920000   85.655136817    7.699441841
    8.444400000   85.674231334    7.699344094
    8.446880000   85.693325482    7.699147179
    8.449360000   85.712419033    7.698864372
    8.451840000   85.731511789    7.698508597
    8.454320000   85.750603585    7.698092429
    8.456800000   85.769694287    7.697628101
    8.459280000   85.788730714    7.662073456
    8.461760000   85.807730238    7.660112193
    8.464240000   85.826724816    7.658084963
    8.466720000   85.845714293    7.656001057
    8.469200000   85.864698541    7.653869423
    8.471680000   85.883677453    7.651698662
    8.474160000   85.902650941    7.649497046
    8.476640000   85.921618939    7.647272515
    8.479120000   85.940581400    7.645032689
    8.481600000   85.959538295    7.642784875
    8.484080000   85.978489612    7.640536071
    8.486560000   85.997435359    7.638292975
    8.489040000   86.016375556    7.636061991
    8.491520000   86.035310241    7.633849235
    8.494000000   86.054239468    7.631660543
    8.496480000   86.073082244    7.593993820
    8.498960000   86.091910917    7.590417087
    8.501440000   86.110730702    7.586827278
    8.503920000   86.129541572    7.583227525
    8.506400000   86.148343505    7.579620674
    8.508880000   86.167136486    7.576009286
    8.511360000   86.185920509    7.572395650
    8.513840000   86.204695569    7.568781782
    8.516320000   86.223461668    7.565169433
    8.518800000   86.242218812    7.561560093
    8.521280000   86.260967009    7.557954997
    8.523760000   86.279706273    7.554355128
    8.526240000   86.298436616    7.550761224
    8.528720000   86.317158054    7.547173781
    8.531200000   86.335870603    7.543593057
    8.533680000   86.354574281    7.540019076
    8.536160000   86.373269103    7.536451633
    8.538640000   86.391955086    7.532890296
    8.541120000   86.410632244    7.529334410
    8.543600000   86.429300588    7.525783103
    8.546080000   86.447960131    7.522235284
    8.548560000   86.466610877    7.518689649
    8.551040000   86.485252832    7.515144684
    8.553520000   86.503885994    7.511598667
    8.556000000   86.522510359    7.508049670
    8.558480000   86.541125916    7.504495561
    8.560960000   86.559732651    7.500934008
    8.563440000   86.578330541    7.497362477
    8.565920000   86.596919558    7.493778237
    8.568400000   86.615499668    7.490178363
    8.570880000   86.634070827    7.486559733
    8.573360000   86.652632986    7.482919033
    8.575840000   86.671186084    7.479252756
    8.578320000   86.689730055    7.475557206
    8.580800000   86.708264821    7.471828494
    8.583280000   86.726730280    7.434848079
    8.585760000   86.745165637    7.432360078
    8.588240000   86.763594709    7.429778797
    8.590720000   86.782017260    7.427101071
    8.593200000   86.800433048    7.424323519
    8.595680000   86.818828084    7.387474060
    8.598160000   86.837147016    7.385832218
    8.600640000   86.855461680    7.384030923
    8.603120000   86.873771676    7.382067418
    8.605600000   86.892076598    7.379938694
    8.608080000   86.910376032    7.377641497
    8.610560000   86.928669557    7.375172331
    8.613040000   86.946956742    7.372527454
    8.615520000   86.965237145    7.369702889
    8.618000000   86.983510316    7.366694422
    8.620480000   87.001775794    7.363497605
    8.622960000   87.020033105    7.360107764
    8.625440000   87.038281765    7.356519997
    8.627920000   87.056452001    7.319665809
    8.630400000   87.074601496    7.316980639
    8.632880000   87.092744009    7.314034359
    8.635360000   87.110878887    7.310822675
    8.637840000   87.129005467    7.307341053
    8.640320000   87.147123072    7.303584727
    8.642800000   87.165231016    7.299548701
    8.645280000   87.183328598    7.295227760
    8.647760000   87.201391282    7.256812220
    8.650240000   87.219383825    7.253245482
    8.652720000   87.237367090    7.249328944
    8.655200000   87.255313962    7.210439626
    8.657680000   87.273188436    7.204389670
    8.660160000   87.291035883    7.163918915
    8.662640000   87.308795629    7.158377715
    8.665120000   87.326541042    7.152358437
    8.667600000   87.344270927    7.145855346
    8.670080000   87.361984079    7.138862462
    8.672560000   87.379679275    7.131373577
    8.675040000   87.397355277    7.123382262
    8.677520000   87.415010830    7.114881885
    8.680000000   87.432644664    7.105865623
    8.682480000   87.450255491    7.096326473
    8.684960000   87.467842006    7.086257270
    8.687440000   87.485402883    7.075650699
    8.689920000   87.502936783    7.064499314
    8.692400000   87.520442343    7.052795550
    8.694880000   87.537918186    7.040531740
    8.697360000   87.555362911    7.027700133
    8.699840000   87.572775103    7.014292913
    8.702320000   87.590153322    7.000302213
    8.704800000   87.607496113    6.985720134
    8.707280000   87.624801998    6.970538766
    8.709760000   87.642069483    6.954750205
    8.712240000   87.659297051    6.938346572
    8.714720000   87.676483167    6.921320034
    8.717200000   87.693626277    6.903662824
    8.719680000   87.710724807    6.885367263
    8.722160000   87.727777165    6.866425776
    8.724640000   87.744781739    6.846830918
    8.727120000   87.761736900    6.826575394
    8.729600000   87.778641001    6.805652082
    8.732080000   87.795492376    6.784054051
    8.734560000   87.812289345    6.761774587
    8.737040000   87.829030210    6.738807215
    8.739520000   87.845713255    6.715145719
    8.742000000   87.862336754    6.690784169
    8.744480000   87.878898961    6.665716940
    8.746960000   87.895332615    6.606813881
    8.749440000   87.911686451    6.581635995
    8.751920000   87.927976895    6.555690388
    8.754400000   87.944202039    6.528974359
    8.756880000   87.960359969    6.501485593
    8.759360000   87.976448767    6.473222181
    8.761840000   87.992466509    6.444182646
    8.764320000   88.008376077    6.379602153
    8.766800000   88.024157957    6.347582465
    8.769280000   88.039859400    6.314732865
    8.771760000   88.055478345    6.281052206
    8.774240000   88.071012731    6.246539846
    8.776720000   88.086460495    6.211195670
    8.779200000   88.101819574    6.175020112
    8.781680000   88.117087908    6.138014174
    8.784160000   88.132263440    6.100179449
    8.786640000   88.147344115    6.061518138
    8.789120000   88.162327889    6.022033070
    8.791600000   88.177212721    5.981727721
    8.794080000   88.191996583    5.940606231
    8.796560000   88.206677457    5.898673424
    8.799040000   88.221253337    5.855934823
    8.801520000   88.235722233    5.812396665
    8.804000000   88.250035376    5.734635879
    8.806480000   88.264203147    5.690847416
    8.808960000   88.278261298    5.646234982
    8.811440000   88.292192963    5.566376144
    8.813920000   88.305938676    5.518735510
    8.816400000   88.319565195    5.470253536
    8.818880000   88.333070448    5.420941610
    8.821360000   88.346452390    5.370811862
    8.823840000   88.359709009    5.319877175
    8.826320000   88.372838326    5.268151191
    8.828800000   88.385838397    5.215648318
    8.831280000   88.398707312    5.162383734
    8.833760000   88.411443203    5.108373396
    8.836240000   88.424044241    5.053634039
    8.838720000   88.436508640    4.998183181
    8.841200000   88.448834657    4.942039122
    8.843680000   88.461020597    4.885220948
    8.846160000   88.473003751    4.794551148
    8.848640000   88.484823960    4.737763962
    8.851120000   88.496502515    4.680317289
    8.853600000   88.507978595    4.589007279
    8.856080000   88.519288323    4.531633290
    8.858560000   88.530454972    4.473625668
    8.861040000   88.541431736    4.380084371
    8.863520000   88.552219299    4.319460788
    8.866000000   88.562855764    4.258235172
    8.868480000   88.573339671    4.196435200
    8.870960000   88.583669631    4.134089157
    8.873440000   88.593844325    4.071225913
    8.875920000   88.603862508    4.007874918
    8.878400000   88.613723007    3.944066181
    8.880880000   88.623424723    3.879830255
    8.883360000   88.632966001    3.781016624
    8.885840000   88.642264088    3.717374060
    8.888320000   88.651403862    3.653350648
    8.890800000   88.660384421    3.588980429
    8.893280000   88.669204947    3.524297851
    8.895760000   88.677864708    3.459337751
    8.898240000   88.686363061    3.394135326
    8.900720000   88.694699449    3.328726114
    8.903200000   88.702873402    3.263145965
    8.905680000   88.710884541    3.197431020
    8.908160000   88.718685266    3.098196083
    8.910640000   88.726288772    3.033647826
    8.913120000   88.733732100    2.969027076
    8.915600000   88.740990782    2.869784831
    8.918080000   88.748025928    2.803715823
    8.920560000   88.754897205    2.737638111
    8.923040000   88.761604637    2.671588798
    8.925520000   88.768148340    2.605604969
    8.928000000   88.774528522    2.539723652
    8.930480000   88.780745484    2.473981791
    8.932960000   88.786799618    2.408416212
    8.935440000   88.792691405    2.343063584
    8.937920000   88.798421419    2.277960396
    8.940400000   88.803990325    2.213142911
    8.942880000   88.809398874    2.148647141
    8.945360000   88.814647910    2.084508809
    8.947840000   88.819738363    2.020763316
    8.950320000   88.824671250    1.957445704
    8.952800000   88.829447676    1.894590625
    8.955280000   88.834068830    1.832232303
    8.957760000   88.838535986    1.770404505
    8.960240000   88.842850502    1.709140501
    8.962720000   88.847013816    1.648473036
    8.965200000   88.851027448    1.588434293
    8.967680000   88.854892996    1.529055860
    8.970160000   88.858612137    1.470368699
    8.972640000   88.862186622    1.412403113
    8.975120000   88.865618277    1.355188716
    8.977600000   88.868909003    1.298754399
    8.980080000   88.872060767    1.243128302
    8.982560000   88.875075610    1.188337784
    8.985040000   88.877955635    1.134409391
    8.987520000   88.880703014    1.081368835
    8.990000000   88.883319979    1.029240960
    8.992480000   88.885808824    0.978049719
    8.994960000   88.888171899    0.927818146
    8.997440000   88.890411613    0.878568337
    8.999920000   88.892530427    0.830321419
    9.002400000   88.894530853    0.783097537
    9.004880000   88.896415453    0.736915825
    9.007360000   88.898186832    0.691794390
    9.009840000   88.899806538    0.614227540
    9.012320000   88.901277996    0.572607251
    9.014800000   88.902647547    0.532047541
    9.017280000   88.903917841    0.492563717
    9.019760000   88.905091564    0.454169939
    9.022240000   88.906171436    0.416879216
    9.024720000   88.907160207    0.380703389
    9.027200000   88.908060655    0.345653130
    9.029680000   88.908875585    0.311737929
    9.032160000   88.909607821    0.278966093
    9.034640000   88.910183386    0.211905720
    9.037120000   88.910669109    0.179990702
    9.039600000   88.911077056    0.149183880
    9.042080000   88.911321986    0.049673731
    9.044560000   88.911405974    0.018226650
    9.047040000   88.911410443   -0.046361640
    9.049520000   88.911260441   -0.074449904
    9.052000000   88.911041953   -0.101592316
    9.054480000   88.910757320   -0.127794963
    9.056960000   88.910408861   -0.153065240
    9.059440000   88.909967197   -0.212118642
    9.061920000   88.909410144   -0.236974744
    9.064400000   88.908792505   -0.260980468
    9.066880000   88.908116372   -0.284149913
    9.069360000   88.907383800   -0.306498448
    9.071840000   88.906596805   -0.328042684
    9.074320000   88.905757359   -0.348800461
    9.076800000   88.904867389   -0.368790819
    9.079280000   88.903928774   -0.388033975
    9.081760000   88.902943341   -0.406551299
    9.084240000   88.901912861   -0.424365281
    9.086720000   88.900839051   -0.441499507
    9.089200000   88.899723565   -0.457978625
    9.091680000   88.898536638   -0.507509855
    9.094160000   88.897260653   -0.521420641
    9.096640000   88.895950828   -0.534804155
    9.099120000   88.894608438   -0.547687474
    9.101600000   88.893234688   -0.560098596
    9.104080000   88.891830715   -0.572066404
    9.106560000   88.890397581   -0.583620623
    9.109040000   88.888936274   -0.594791776
    9.111520000   88.887447705   -0.605611147
    9.114000000   88.885932707   -0.616110732
    9.116480000   88.884392033   -0.626323195
    9.118960000   88.882826354   -0.636281820
    9.121440000   88.881236257   -0.646020469
    9.123920000   88.879622245   -0.655573528
    9.126400000   88.877984737   -0.664975862
    9.128880000   88.876324061   -0.674262764
    9.131360000   88.874640459   -0.683469906
    9.133840000   88.872934086   -0.692633287
    9.136320000   88.871205004   -0.701789182
    9.138800000   88.869453188   -0.710974091
    9.141280000   88.867678519   -0.720224686
    9.143760000   88.865880789   -0.729577759
    9.146240000   88.864059698   -0.739070167
    9.148720000   88.862214855   -0.748738783
    9.151200000   88.860345777   -0.758620440
    9.153680000   88.858451891   -0.768751878
    9.156160000   88.856532531   -0.779169691
    9.158640000   88.854586943   -0.789910274
    9.161120000   88.852614280   -0.801009769
    9.163600000   88.850613608   -0.812504015
    9.166080000   88.848583904   -0.824428489
    9.168560000   88.846524058   -0.836818262
    9.171040000   88.844432872   -0.849707940
    9.173520000   88.842309065   -0.863131615
    9.176000000   88.840088480   -0.912334391
    9.178480000   88.837806148   -0.928367773
    9.180960000   88.835466678   -0.979009497
    9.183440000   88.833018941   -0.995102038
    9.185920000   88.830530311   -1.011993691
    9.188400000   88.827998767   -1.029714641
    9.190880000   88.825422217   -1.048294292
    9.193360000   88.822798494   -1.067761221
    9.195840000   88.820125364   -1.088143133
    9.198320000   88.817400525   -1.109466818
    9.200800000   88.814621609   -1.131758106
    9.203280000   88.811786185   -1.155041829
    9.205760000   88.808865048   -1.213098972
    9.208240000   88.805827029   -1.237099005
    9.210720000   88.802728120   -1.262207499
    9.213200000   88.799482896   -1.321288390
    9.215680000   88.796174016   -1.347363285
    9.218160000   88.792798975   -1.374646916
    9.220640000   88.789354756   -1.403153206
    9.223120000   88.785838313   -1.432894862
    9.225600000   88.782246567   -1.463883341
    9.228080000   88.778521157   -1.531218212
    9.230560000   88.774680673   -1.566166837
    9.233040000   88.770751874   -1.602441434
    9.235520000   88.766731461   -1.640049824
    9.238000000   88.762616118   -1.678998489
    9.240480000   88.758402516   -1.719292547
    9.242960000   88.754087312   -1.760935736
    9.245440000   88.749667158   -1.803930396
    9.247920000   88.745138699   -1.848277450
    9.250400000   88.740498584   -1.893976393
    9.252880000   88.735743460   -1.941025278
    9.255360000   88.730869985   -1.989420703
    9.257840000   88.725874825   -2.039157806
    9.260320000   88.720754659   -2.090230252
    9.262800000   88.715506185   -2.142630230
    9.265280000   88.710126123   -2.196348448
    9.267760000   88.704611216   -2.251374131
    9.270240000   88.698958236   -2.307695017
    9.272720000   88.693163989   -2.365297363
    9.275200000   88.687225315   -2.424165939
    9.277680000   88.681139093   -2.484284040
    9.280160000   88.674902248   -2.545633487
    9.282640000   88.668511749   -2.608194634
    9.285120000   88.661964618   -2.671946377
    9.287600000   88.655257930   -2.736866167
    9.290080000   88.648388816   -2.802930015
    9.292560000   88.641354472   -2.870112513
    9.295040000   88.634152156   -2.938386840
    9.297520000   88.626779194   -3.007724786
    9.300000000   88.619232986   -3.078096764
    9.302480000   88.611511005   -3.149471832
    9.304960000   88.603610803   -3.221817708
    9.307440000   88.595530014   -3.295100799
    9.309920000   88.587266357   -3.369286217
    9.312400000   88.578817638   -3.444337805
    9.314880000   88.570181756   -3.520218163
    9.317360000   88.561356703   -3.596888675
    9.319840000   88.552340568   -3.674309531
    9.322320000   88.543131541   -3.752439761
    9.324800000   88.533727915   -3.831237264
    9.327280000   88.524128089   -3.910658833
    9.329760000   88.514330568   -3.990660194
    9.332240000   88.504333972   -4.071196030
    9.334720000   88.494137032   -4.152220021
    9.337200000   88.483738596   -4.233684873
    9.339680000   88.473137631   -4.315542357
    9.342160000   88.462333222   -4.397743338
    9.344640000   88.451284649   -4.513779677
    9.347120000   88.439989586   -4.595185674
    9.349600000   88.428492330   -4.676830414
    9.352080000   88.416792355   -4.758660041
    9.354560000   88.404889269   -4.840620017
    9.357040000   88.392782817   -4.922655161
    9.359520000   88.380472883   -5.004709687
    9.362000000   88.367959488   -5.086727246
    9.364480000   88.355242793   -5.168650961
    9.366960000   88.342323104   -5.250423470
    9.369440000   88.329200866   -5.331986960
    9.371920000   88.315876669   -5.413283215
    9.374400000   88.302351250   -5.494253647
    9.376880000   88.288625489   -5.574839342
    9.379360000   88.274700414   -5.654981098
    9.381840000   88.260577199   -5.734619465
    9.384320000   88.246257167   -5.813694784
    9.386800000   88.231741788   -5.892147230
    9.389280000   88.217000249   -6.004635832
    9.391760000   88.201970316   -6.116610582
    9.394240000   88.186706273   -6.192979635
    9.396720000   88.171253767   -6.268587047
    9.399200000   88.155614760   -6.343372924
    9.401680000   88.139791365   -6.417277518
    9.404160000   88.123785842   -6.490241259
    9.406640000   88.107600596   -6.562204797
    9.409120000   88.091238182   -6.633109038
    9.411600000   88.074701299   -6.702895181
    9.414080000   88.057939894   -6.806555930
    9.416560000   88.040974060   -6.875366694
    9.419040000   88.023839100   -6.942937588
    9.421520000   88.006538160   -7.009212982
    9.424000000   87.989074520   -7.074137751
    9.426480000   87.971451599   -7.137657320
    9.428960000   87.953672946   -7.199717688
    9.431440000   87.935742249   -7.260265470
    9.433920000   87.917663324   -7.319247922
    9.436400000   87.899440117   -7.376612979
    9.438880000   87.881076703   -7.432309283
    9.441360000   87.862577284   -7.486286214
    9.443840000   87.843946186   -7.538493922
    9.446320000   87.825187857   -7.588883352
    9.448800000   87.806306867   -7.637406280
    9.451280000   87.787307904   -7.684015333
    9.453760000   87.768195598   -7.762858789
    9.456240000   87.748888681   -7.806905940
    9.458720000   87.729450106   -7.883550518
    9.461200000   87.709819635   -7.958721301
    9.463680000   87.690034401   -7.996778773
    9.466160000   87.670157283   -8.032815543
    9.468640000   87.650193339   -8.066792837
    9.471120000   87.630147724   -8.098673046
    9.473600000   87.610025684   -8.128419747
    9.476080000   87.589832555   -8.155997725
    9.478560000   87.569573756   -8.181372989
    9.481040000   87.549254793   -8.204512797
    9.483520000   87.528881247   -8.225385667
    9.486000000   87.508458779   -8.243961400
    9.488480000   87.487993121   -8.260211094
    9.490960000   87.467490078   -8.274107158
    9.493440000   87.446955517   -8.285623330
    9.495920000   87.426395374   -8.294734688
    9.498400000   87.405815641   -8.301417666
    9.500880000   87.385222368   -8.305650064
    9.503360000   87.364621659   -8.307411059
    9.505840000   87.344019668   -8.306681219
    9.508320000   87.323422595   -8.303442509
    9.510800000   87.302836681   -8.297678302
    9.513280000   87.282268211   -8.289373388
    9.515760000   87.261723501   -8.278513980
    9.518240000   87.241208903   -8.265087719
    9.520720000   87.220730797   -8.249083684
    9.523200000   87.200295587   -8.230492395
    9.525680000   87.179909700   -8.209305815
    9.528160000   87.159579581   -8.185517357
    9.530640000   87.139311689   -8.159121884
    9.533120000   87.119112495   -8.130115713
    9.535600000   87.098988475   -8.098496616
    9.538080000   87.078946112   -8.064263816
    9.540560000   87.058991887   -8.027417992
    9.543040000   87.039132277   -7.987961277
    9.545520000   87.019300921   -7.978902541
    9.548000000   86.999569728   -7.932924280
    9.550480000   86.979933120   -7.918956662
    9.552960000   86.960355161   -7.869305254
    9.555440000   86.940903418   -7.817171452
    9.557920000   86.921584033   -7.762566258
    9.560400000   86.902403122   -7.705502172
    9.562880000   86.883366764   -7.645993182
    9.565360000   86.864481004   -7.584054753
    9.567840000   86.845751847   -7.519703824
    9.570320000   86.827165986   -7.486837254
    9.572800000   86.808685525   -7.416374793
    9.575280000   86.790237406   -7.414349657
    9.577760000   86.771938844   -7.342193798
    9.580240000   86.753821906   -7.267882687
    9.582720000   86.735891905   -7.191443718
    9.585200000   86.718154081   -7.112905782
    9.587680000   86.700613602   -7.032299254
    9.590160000   86.683275560   -6.949655973
    9.592640000   86.666144965   -6.865009230
    9.595120000   86.649226742   -6.778393744
    9.597600000   86.632525729   -6.689845652
    9.600080000   86.616046674   -6.599402479
    9.602560000   86.599794228   -6.507103129
    9.605040000   86.583772944   -6.412987855
    9.607520000   86.567987275   -6.317098240
    9.610000000   86.552293375   -6.290266839
    9.612480000   86.536812741   -6.193855411
    9.614960000   86.521573122   -6.095907944
    9.617440000   86.506578266   -5.996474391
    9.619920000   86.491831795   -5.895605988
    9.622400000   86.477337203   -5.793355232
    9.624880000   86.463097852   -5.689775848
    9.627360000   86.449116968   -5.584922763
    9.629840000   86.435397642   -5.478852079
    9.632320000   86.421942821   -5.371621038
    9.634800000   86.408755312   -5.263287995
    9.637280000   86.395837774   -5.153912386
    9.639760000   86.383192719   -5.043554690
    9.642240000   86.370822504   -4.932276402
    9.644720000   86.358729337   -4.820139994
    9.647200000   86.346915267   -4.707208880
    9.649680000   86.335382185   -4.593547379
    9.652160000   86.324131822   -4.479220681
    9.654640000   86.313165746   -4.364294801
    9.657120000   86.302485360   -4.248836549
    9.659600000   86.292091901   -4.132913481
    9.662080000   86.281986437   -4.016593864
    9.664560000   86.272169866   -3.899946631
    9.667040000   86.262642915   -3.783041339
    9.669520000   86.253406136   -3.665948124
    9.672000000   86.244459909   -3.548737659
    9.674480000   86.235804436   -3.431481105
    9.676960000   86.227439742   -3.314250067
    9.679440000   86.219365675   -3.197116546
    9.681920000   86.211581903   -3.080152892
    9.684400000   86.204087916   -2.963431753
    9.686880000   86.196883021   -2.847026028
    9.689360000   86.189966346   -2.731008816
    9.691840000   86.183336835   -2.615453364
    9.694320000   86.176993254   -2.500433015
    9.696800000   86.170934185   -2.386021159
    9.699280000   86.165158026   -2.272291176
    9.701760000   86.159662996   -2.159316385
    9.704240000   86.154447132   -2.047169987
    9.706720000   86.149508288   -1.935925015
    9.709200000   86.144844138   -1.825654273
    9.711680000   86.140452177   -1.716430284
    9.714160000   86.136329719   -1.608325232
    9.716640000   86.132473900   -1.501410907
    9.719120000   86.128881678   -1.395758645
    9.721600000   86.125549835   -1.291439275
    9.724080000   86.122474979   -1.188523055
    9.726560000   86.119653543   -1.087079621
    9.729040000   86.117081789   -0.987177922
    9.731520000   86.114755810   -0.888886166
    9.734000000   86.112671527   -0.792271760
    9.736480000   86.110824700   -0.697401251
    9.738960000   86.109210921   -0.604340268
    9.741440000   86.107825623   -0.513153461
    9.743920000   86.106664078   -0.423904446
    9.746400000   86.105721403   -0.336655743
    9.748880000   86.104992561   -0.251468718
    9.751360000   86.104472364   -0.168403526
    9.753840000   86.104155477   -0.087519053
    9.756320000   86.104036420   -0.008872854
    9.758800000   86.104109571    0.067478896
    9.761280000   86.104287764    0.105968125
    9.763760000   86.104638060    0.176115493
    9.766240000   86.105159224    0.243755739
    9.768720000   86.105844973    0.308837151
    9.771200000   86.106616039    0.335934809
    9.773680000   86.107522098    0.394302251
    9.776160000   86.108569499    0.449912816
    9.778640000   86.109751348    0.502719976
    9.781120000   86.111060635    0.552679000
    9.783600000   86.112490246    0.599747005
    9.786080000   86.113960506    0.610871464
    9.788560000   86.115528767    0.653348602
    9.791040000   86.117198589    0.692770543
    9.793520000   86.118962355    0.729103745
    9.796000000   86.120812365    0.762316716
    9.798480000   86.122740842    0.792380054
    9.800960000   86.124739943    0.819266493
    9.803440000   86.126801757    0.842950942
    9.805920000   86.128918314    0.863410529
    9.808400000   86.131081590    0.880624633
    9.810880000   86.133283514    0.894574931
    9.813360000   86.135515971    0.905245424
    9.815840000   86.137770809    0.912622476
    9.818320000   86.140022361    0.882787397
    9.820800000   86.142214978    0.884890487
    9.823280000   86.144408634    0.883625625
    9.825760000   86.146594975    0.878990423
    9.828240000   86.148765640    0.870984967
    9.830720000   86.150912276    0.859611839
    9.833200000   86.153026535    0.844876138
    9.835680000   86.155100088    0.826785503
    9.838160000   86.157124626    0.805350128
    9.840640000   86.159091870    0.780582781
    9.843120000   86.160993575    0.752498820
    9.845600000   86.162821537    0.721116200
    9.848080000   86.164567602    0.686455488
    9.850560000   86.166223666    0.648539870
    9.853040000   86.167733881    0.572426578
    9.855520000   86.169097403    0.526648365
    9.858000000   86.170343393    0.477648144
    9.860480000   86.171463901    0.425457980
    9.862960000   86.172451057    0.370112522
    9.865440000   86.173297081    0.311649003
    9.867920000   86.173994291    0.250107229
    9.870400000   86.174535103    0.185529569
    9.872880000   86.174880839    0.084276907
    9.875360000   86.175004681    0.015101004
    9.877840000   86.174885547   -0.092308467
    9.880320000   86.174562426   -0.168757888
    9.882800000   86.174046124   -0.248091122
    9.885280000   86.173329558   -0.330250994
    9.887760000   86.172405791   -0.415177971
    9.890240000   86.171268039   -0.502810198
    9.892720000   86.169909669   -0.593083525
    9.895200000   86.168324216   -0.685931538
    9.897680000   86.166505377   -0.781285602
    9.900160000   86.164447026   -0.879074888
    9.902640000   86.162143213   -0.979226421
    9.905120000   86.159588172   -1.081665116
    9.907600000   86.156776327   -1.186313827
    9.910080000   86.153644545   -1.326344801
    9.912560000   86.150222325   -1.433853308
    9.915040000   86.146530968   -1.543375848
    9.917520000   86.142565587   -1.654826024
    9.920000000   86.138321510   -1.768115660
    9.922480000   86.133794287   -1.883154861
    9.924960000   86.128979691   -1.999852062
    9.927440000   86.123873727   -2.118114094
    9.929920000   86.118472630   -2.237846241
    9.932400000   86.112772874   -2.358952304
    9.934880000   86.106771172   -2.481334665
    9.937360000   86.100464481   -2.604894350
    9.939840000   86.093850005   -2.729531102
    9.942320000   86.086925200   -2.855143443
    9.944800000   86.079687772   -2.981628750
    9.947280000   86.072135685   -3.108883322
    9.949760000   86.064267161   -3.236802456
    9.952240000   86.056080683   -3.365280518
    9.954720000   86.047574996   -3.494211021
    9.957200000   86.038749111   -3.623486700
    9.959680000   86.029602306   -3.752999589
    9.962160000   86.020134127   -3.882641100
    9.964640000   86.010344390   -4.012302101
    9.967120000   86.000233183   -4.141872998
    9.969600000   85.989800865   -4.271243813
    9.972080000   85.979048070   -4.400304267
    9.974560000   85.967975704   -4.528943862
    9.977040000   85.956584948   -4.657051961
    9.979520000   85.944877257   -4.784517874
    9.982000000   85.932854362   -4.911230940
    9.984480000   85.920518265   -5.037080607
    9.986960000   85.907871247   -5.161956521
    9.989440000   85.894915857   -5.285748606
    9.991920000   85.881654920   -5.408347148
    9.994400000   85.868091532   -5.529642879
    9.996880000   85.854194463   -5.684281167
    9.999360000   85.839948592   -5.804070637
   10.001840000   85.825407575   -5.922285165
   10.004320000   85.810575447   -6.038819721
   10.006800000   85.795456504   -6.153570174
   10.009280000   85.780055299   -6.266433369
   10.011760000   85.764376639   -6.377307212
   10.014240000   85.748425583   -6.486090750
   10.016720000   85.732207439   -6.592684247
   10.019200000   85.715727761   -6.696989265
   10.021680000   85.698921670   -6.834248137
   10.024160000   85.681847126   -6.935132884
   10.026640000   85.664525496   -7.033495227
   10.029120000   85.646963150   -7.129244322
   10.031600000   85.629166678   -7.222291033
   10.034080000   85.611142893   -7.312548008
   10.036560000   85.592898817   -7.399929746
   10.039040000   85.574441687   -7.484352669
   10.041520000   85.555778941   -7.565735184
   10.044000000   85.536918220   -7.643997751
   10.046480000   85.517867356   -7.719062945
   10.048960000   85.498634373   -7.790855521
   10.051440000   85.479227478   -7.859302468
   10.053920000   85.459574668   -7.959829885
   10.056400000   85.439755456   -8.022827965
   10.058880000   85.419784333   -8.082328387
   10.061360000   85.399670050   -8.138269289
   10.063840000   85.379421509   -8.190591350
   10.066320000   85.359047755   -8.239237838
   10.068800000   85.338552878   -8.318263739
   10.071280000   85.317873475   -8.358048065
   10.073760000   85.297100086   -8.394050923
   10.076240000   85.276242148   -8.426224870
   10.078720000   85.255309213   -8.454525290
   10.081200000   85.234310939   -8.478910424
   10.083680000   85.213257086   -8.499341404
   10.086160000   85.192157505   -8.515782276
   10.088640000   85.171022132   -8.528200027
   10.091120000   85.149860983   -8.536564603
   10.093600000   85.128684145   -8.540848935
   10.096080000   85.107501765   -8.541028946
   10.098560000   85.086324051   -8.537083574
   10.101040000   85.065161256   -8.528994777
   10.103520000   85.044023675   -8.516747542
   10.106000000   85.022921636   -8.500329891
   10.108480000   85.001798797   -8.549200291
   10.110960000   84.980623134   -8.527266449
   10.113440000   84.959506932   -8.501248771
   10.115920000   84.938460314   -8.471150667
   10.118400000   84.917493392   -8.436978649
   10.120880000   84.896616259   -8.398742313
   10.123360000   84.875838980   -8.356454331
   10.125840000   84.855104521   -8.345411256
   10.128320000   84.834467716   -8.296514491
   10.130800000   84.813957069   -8.243675137
   10.133280000   84.793582325   -8.186919617
   10.135760000   84.773353160   -8.126277360
   10.138240000   84.753279175   -8.061780773
   10.140720000   84.733369885   -7.993465207
   10.143200000   84.713634713   -7.921368927
   10.145680000   84.694082986   -7.845533073
   10.148160000   84.674704910   -7.800502651
   10.150640000   84.655407994   -7.753779801
   10.153120000   84.636281910   -7.669903274
   10.155600000   84.617368118   -7.582585652
   10.158080000   84.598675081   -7.491885102
   10.160560000   84.580211114   -7.397862470
   10.163040000   84.561984377   -7.300581232
   10.165520000   84.544002871   -7.200107435
   10.168000000   84.526274427   -7.096509641
   10.170480000   84.508806707   -6.989858869
   10.172960000   84.491607190   -6.880228530
   10.175440000   84.474683174   -6.767694370
   10.177920000   84.458027885   -6.686300563
   10.180400000   84.441593431   -6.566848673
   10.182880000   84.425458478   -6.444781675
   10.185360000   84.409629407   -6.320182471
   10.187840000   84.394112396   -6.193135982
   10.190320000   84.378913404   -6.063729076
   10.192800000   84.364038177   -5.932050493
   10.195280000   84.349492237   -5.798190764
   10.197760000   84.335280878   -5.662242130
   10.200240000   84.321409165   -5.524298469
   10.202720000   84.307881928   -5.384455204
   10.205200000   84.294703758   -5.242809227
   10.207680000   84.281879003   -5.099458811
   10.210160000   84.269411769   -4.954503527
   10.212640000   84.257305909   -4.808044154
   10.215120000   84.245550946   -4.694603494
   10.217600000   84.234091289   -4.546855413
   10.220080000   84.222999488   -4.397963750
   10.222560000   84.212278247   -4.248034860
   10.225040000   84.201930004   -4.097175899
   10.227520000   84.191879785   -3.978429584
   10.230000000   84.182203746   -3.824725290
   10.232480000   84.172909608   -3.670463342
   10.234960000   84.163998620   -3.515751743
   10.237440000   84.155471762   -3.360698877
   10.239920000   84.147329746   -3.205413424
   10.242400000   84.139573013   -3.050004262
   10.244880000   84.132201737   -2.894580374
   10.247360000   84.125215817   -2.739250762
   10.249840000   84.118614885   -2.584124349
   10.252320000   84.112398302   -2.429309888
   10.254800000   84.106565160   -2.274915874
   10.257280000   84.101114282   -2.121050447
   10.259760000   84.096044224   -1.967821308
   10.262240000   84.091353274   -1.815335624
   10.264720000   84.087039457   -1.663699938
   10.267200000   84.083100532   -1.513020087
   10.269680000   84.079534000   -1.363401103
   10.272160000   84.076337100   -1.214947137
   10.274640000   84.073483138   -1.101568035
   10.277120000   84.070934027   -0.954411960
   10.279600000   84.068747999   -0.808775162
   10.282080000   84.066921165   -0.664755901
   10.284560000   84.065449392   -0.522451169
   10.287040000   84.064328311   -0.381956603
   10.289520000   84.063553313   -0.243366408
   10.292000000   84.063119562   -0.106773275
   10.294480000   84.063021992    0.027731692
   10.296960000   84.063255311    0.160059057
   10.299440000   84.063814012    0.290121124
   10.301920000   84.064692368    0.417832008
   10.304400000   84.065884445    0.543107713
   10.306880000   84.067384102    0.665866193
   10.309360000   84.069184995    0.786027428
   10.311840000   84.071213205    0.868227480
   10.314320000   84.073507477    0.981518115
   10.316800000   84.076079157    1.091931460
   10.319280000   84.078921018    1.199394591
   10.321760000   84.082025656    1.303836885
   10.324240000   84.085385495    1.405190075
   10.326720000   84.088930229    1.468180413
   10.329200000   84.092684771    1.527579027
   10.331680000   84.096587405    1.619137857
   10.334160000   84.100712851    1.707256453
   10.336640000   84.105052507    1.791878926
   10.339120000   84.109597636    1.872951971
   10.341600000   84.114339372    1.950424903
   10.344080000   84.119268727    2.024249702
   10.346560000   84.124376597    2.094381050
   10.349040000   84.129653769    2.160776367
   10.351520000   84.135090927    2.223395846
   10.354000000   84.140678660    2.282202488
   10.356480000   84.146407471    2.337162128
   10.358960000   84.152208710    2.353092237
   10.361440000   84.158101911    2.398827328
   10.363920000   84.164103599    2.440577588
   10.366400000   84.170203862    2.478318816
   10.368880000   84.176392729    2.512029733
   10.371360000   84.182660182    2.541691988
   10.373840000   84.188996161    2.567290182
   10.376320000   84.195390571    2.588811873
   10.378800000   84.201833290    2.606247593
   10.381280000   84.208314176    2.619590849
   10.383760000   84.214823075    2.628838138
   10.386240000   84.221349827    2.633988942
   10.388720000   84.227884276    2.635045738
   10.391200000   84.234416274    2.632013991
   10.393680000   84.240935692    2.624902158
   10.396160000   84.247432425    2.613721678
   10.398640000   84.253896400    2.598486971
   10.401120000   84.260317583    2.579215425
   10.403600000   84.266685988    2.555927390
   10.406080000   84.272991682    2.528646160
   10.408560000   84.279224794    2.497397966
   10.411040000   84.285375521    2.462211954
   10.413520000   84.291434136    2.423120167
   10.416000000   84.297390997    2.380157531
   10.418480000   84.303236549    2.333361825
   10.420960000   84.308961336    2.282773662
   10.423440000   84.314556007    2.228436463
   10.425920000   84.320011320    2.170396427
   10.428400000   84.325318152    2.108702504
   10.430880000   84.330467506    2.043406366
   10.433360000   84.335450515    1.974562368
   10.435840000   84.340258450    1.902227520
   10.438320000   84.344882727    1.826461447
   10.440800000   84.349314914    1.747326355
   10.443280000   84.353546734    1.664886987
   10.445760000   84.357570077    1.579210585
   10.448240000   84.361285028    1.422238011
   10.450720000   84.364698697    1.330195024
   10.453200000   84.367880216    1.235031610
   10.455680000   84.370777052    1.069170948
   10.458160000   84.373307093    0.970681473
   10.460640000   84.375589168    0.869212027
   10.463120000   84.377615993    0.764848675
   10.465600000   84.379380498    0.657679453
   10.468080000   84.380875837    0.547794315
   10.470560000   84.382095389    0.435285083
   10.473040000   84.383022318    0.286223314
   10.475520000   84.383588658    0.170096855
   10.478000000   84.383864026    0.051584186
   10.480480000   84.383842626   -0.069214469
   10.482960000   84.383518916   -0.192197343
   10.485440000   84.382887607   -0.317261183
   10.487920000   84.381943667   -0.444301310
   10.490400000   84.380682327   -0.573211679
   10.492880000   84.379099080   -0.703884947
   10.495360000   84.377189690   -0.836212527
   10.497840000   84.374950189   -0.970084661
   10.500320000   84.372376884   -1.105390478
   10.502800000   84.369466359   -1.242018061
   10.505280000   84.366215476   -1.379854514
   10.507760000   84.362593564   -1.553429976
   10.510240000   84.358566006   -1.694762819
   10.512720000   84.354186782   -1.837012676
   10.515200000   84.349453760   -1.980065028
   10.517680000   84.344365092   -2.123804750
   10.520160000   84.338919216   -2.268116188
   10.522640000   84.333114859   -2.412883222
   10.525120000   84.326951035   -2.557989340
   10.527600000   84.320427048   -2.703317708
   10.530080000   84.313542492   -2.848751241
   10.532560000   84.306297252   -2.994172675
   10.535040000   84.298691502   -3.139464635
   10.537520000   84.290725711   -3.284509711
   10.540000000   84.282400635   -3.429190529
   10.542480000   84.273717324   -3.573389817
   10.544960000   84.264677117   -3.716990484
   10.547440000   84.255281643   -3.859875688
   10.549920000   84.245532821   -4.001928910
   10.552400000   84.235432859   -4.143034020
   10.554880000   84.224984252   -4.283075354
   10.557360000   84.214189780   -4.421937785
   10.559840000   84.203052510   -4.559506789
   10.562320000   84.191575790   -4.695668521
   10.564800000   84.179763251   -4.830309881
   10.567280000   84.167618802   -4.963318587
   10.569760000   84.155146632   -5.094583243
   10.572240000   84.142351203   -5.223993408
   10.574720000   84.129237248   -5.351439666
   10.577200000   84.115809775   -5.476813689
   10.579680000   84.102074054   -5.600008313
   10.582160000   84.088035623   -5.720917594
   10.584640000   84.073700279   -5.839436883
   10.587120000   84.059048949   -5.990063245
   10.589600000   84.044010145   -6.138446071
   10.592080000   84.028648766   -6.249321855
   10.594560000   84.013015734   -6.357504549
   10.597040000   83.997117850   -6.462897100
   10.599520000   83.980962150   -6.565404197
   10.602000000   83.964555908   -6.664932337
   10.604480000   83.947906624   -6.761389877
   10.606960000   83.931022027   -6.854687094
   10.609440000   83.913910061   -6.944736243
   10.611920000   83.896578891   -7.031451607
   10.614400000   83.879036887   -7.114749556
   10.616880000   83.861292625   -7.194548597
   10.619360000   83.843354884   -7.270769422
   10.621840000   83.825232631   -7.343334964
   10.624320000   83.806935026   -7.412170440
   10.626800000   83.788471409   -7.477203398
   10.629280000   83.769851298   -7.538363766
   10.631760000   83.750999263   -7.631157339
   10.634240000   83.732005378   -7.685827025
   10.636720000   83.712880880   -7.736481694
   10.639200000   83.693635797   -7.783062849
   10.641680000   83.674247005   -7.859164579
   10.644160000   83.654709618   -7.896098697
   10.646640000   83.635085815   -7.928847464
   10.649120000   83.615386036   -7.957361571
   10.651600000   83.595620841   -7.981594493
   10.654080000   83.575800902   -8.001502518
   10.656560000   83.555936997   -8.017044770
   10.659040000   83.536040001   -8.028183233
   10.661520000   83.516120878   -8.034882774
   10.664000000   83.496190679   -8.037111161
   10.666480000   83.476260527   -8.034839083
   10.668960000   83.456341619   -8.028040160
   10.671440000   83.436445210   -8.016690962
   10.673920000   83.416582610   -8.000771018
   10.676400000   83.396765179   -7.980262823
   10.678880000   83.377004312   -7.955151847
   10.681360000   83.357311440   -7.925426541
   10.683840000   83.337698018   -7.891078335
   10.686320000   83.318175518   -7.852101642
   10.688800000   83.298755422   -7.808493855
   10.691280000   83.279431592   -7.794733783
   10.693760000   83.260163507   -7.743282721
   10.696240000   83.241028687   -7.687262416
   10.698720000   83.222038453   -7.626683732
   10.701200000   83.203204093   -7.561560510
   10.703680000   83.184536856   -7.491909548
   10.706160000   83.166047948   -7.417750586
   10.708640000   83.147748521   -7.339106288
   10.711120000   83.129584126   -7.291258411
   10.713600000   83.111607657   -7.205166391
   10.716080000   83.093850095   -7.114727077
   10.718560000   83.076322175   -7.019976225
   10.721040000   83.059034545   -6.920952420
   10.723520000   83.041997750   -6.817697046
   10.726000000   83.025222229   -6.710254251
   10.728480000   83.008718311   -6.598670912
   10.730960000   82.992496204   -6.482996593
   10.733440000   82.976565987   -6.363283506
   10.735920000   82.960937611   -6.239586468
   10.738400000   82.945620884   -6.111962859
   10.740880000   82.930625472   -5.980472570
   10.743360000   82.915960885   -5.845177956
   10.745840000   82.901636480   -5.706143789
   10.748320000   82.887635191   -5.598055901
   10.750800000   82.873930948   -5.453166321
   10.753280000   82.860590362   -5.304797458
   10.755760000   82.847621967   -5.153024816
   10.758240000   82.835034108   -4.997926068
   10.760720000   82.822780381   -4.874659039
   10.763200000   82.810889082   -4.714586332
   10.765680000   82.799398536   -4.551485493
   10.768160000   82.788316145   -4.385443889
   10.770640000   82.777649092   -4.216550779
   10.773120000   82.767404335   -4.044897239
   10.775600000   82.757588607   -3.870576101
   10.778080000   82.748208405   -3.693681875
   10.780560000   82.739269992   -3.514310679
   10.783040000   82.730779391   -3.332560167
   10.785520000   82.722742379   -3.148529452
   10.788000000   82.715164487   -2.962319035
   10.790480000   82.708050994   -2.774030724
   10.792960000   82.701406927   -2.583767556
   10.795440000   82.695237054   -2.391633723
   10.797920000   82.689545883   -2.197734490
   10.800400000   82.684337662   -2.002176116
   10.802880000   82.679605196   -1.839075895
   10.805360000   82.675291890   -1.639173707
   10.807840000   82.671475959   -1.437984519
   10.810320000   82.668160461   -1.235616258
   10.812800000   82.665348187   -1.032177475
   10.815280000   82.663041656   -0.827777257
   10.817760000   82.661243116   -0.622525147
   10.820240000   82.659954545   -0.416531059
   10.822720000   82.659177644   -0.209905194
   10.825200000   82.658913846   -0.002757956
   10.827680000   82.659133269    0.171113322
   10.830160000   82.659816991    0.380308035
   10.832640000   82.661019714    0.589644673
   10.835120000   82.662741656    0.799014343
   10.837600000   82.664982763    1.008308330
   10.840080000   82.667742713    1.217418182
   10.842560000   82.671020915    1.426235789
   10.845040000   82.674816512    1.634653472
   10.847520000   82.679128377    1.842564057
   10.850000000   82.683951384    2.015608225
   10.852480000   82.689204674    2.220778989
   10.854960000   82.694965723    2.425073405
   10.857440000   82.701232226    2.628385526
   10.859920000   82.708001616    2.830610270
   10.862400000   82.715271068    3.031643504
   10.864880000   82.723037498    3.231382110
   10.867360000   82.731297568    3.429724065
   10.869840000   82.739984665    3.593403186
   10.872320000   82.749136633    3.755837454
   10.874800000   82.758694747    3.952011934
   10.877280000   82.768665017    4.110938436
   10.879760000   82.779045664    4.266770361
   10.882240000   82.789859969    4.454073910
   10.884720000   82.801135996    4.639110693
   10.887200000   82.812868009    4.821789369
   10.889680000   82.825050048    5.002020152
   10.892160000   82.837675932    5.179714878
   10.894640000   82.850739266    5.354787060
   10.897120000   82.864233438    5.527151948
   10.899600000   82.878151633    5.696726584
   10.902080000   82.892486828    5.863429858
   10.904560000   82.907231806    6.027182558
   10.907040000   82.922313313    6.152646441
   10.909520000   82.937766197    6.308824662
   10.912000000   82.953521273    6.426264819
   10.914480000   82.969642872    6.574459541
   10.916960000   82.986127760    6.719228761
   10.919440000   83.002967356    6.860502316
   10.921920000   83.020152906    6.998212182
   10.924400000   83.037675488    7.132292516
   10.926880000   83.055526024    7.262679689
   10.929360000   83.073695276    7.389312322
   10.931840000   83.092173860    7.512131316
   10.934320000   83.110952247    7.631079884
   10.936800000   83.130020772    7.746103578
   10.939280000   83.149369634    7.857150319
   10.941760000   83.168988908    7.964170415
   10.944240000   83.188868551    8.067116591
   10.946720000   83.208998402    8.165944005
   10.949200000   83.229368193    8.260610269
   10.951680000   83.249967556    8.351075468
   10.954160000   83.270786024    8.437302172
   10.956640000   83.291813042    8.519255451
   10.959120000   83.313037971    8.596902891
   10.961600000   83.334450096    8.670214596
   10.964080000   83.356037125    8.704995723
   10.966560000   83.377708167    8.770909899
   10.969040000   83.399537152    8.832365485
   10.971520000   83.421512999    8.889344244
   10.974000000   83.443624586    8.941830446
   10.976480000   83.465860754    8.989810878
   10.978960000   83.488210314    9.033274833
   10.981440000   83.510662056    9.072214117
   10.983920000   83.533204751    9.106623035
   10.986400000   83.555827159    9.136498393
   10.988880000   83.578418461    9.095077073
   10.991360000   83.601004298    9.118536499
   10.993840000   83.623642580    9.137372654
   10.996320000   83.646321852    9.151595202
   10.998800000   83.669030688    9.161216182
   11.001280000   83.691757693    9.166249995
   11.003760000   83.714410896    9.131212933
   11.006240000   83.737050384    9.125672670
   11.008720000   83.759670444    9.115549447
   11.011200000   83.782259738    9.100865313
   11.013680000   83.804806986    9.081644553
   11.016160000   83.827300967    9.057913674
   11.018640000   83.849730533    9.029701378
   11.021120000   83.872084607    8.997038542
   11.023600000   83.894249829    8.893241219
   11.026080000   83.916257861    8.854427698
   11.028560000   83.938164120    8.811174080
   11.031040000   83.959957649    8.763522641
   11.033520000   83.981627594    8.711517629
   11.036000000   84.003163215    8.655205241
   11.038480000   84.024553891    8.594633589
   11.040960000   84.045789118    8.529852679
   11.043440000   84.066858523    8.460914372
   11.045920000   84.087751861    8.387872364
   11.048400000   84.108459023    8.310782146
   11.050880000   84.128970041    8.229700981
   11.053360000   84.149251774    8.110116948
   11.055840000   84.169253693    8.019814347
   11.058320000   84.188945826    7.890143631
   11.060800000   84.208390898    7.790729185
   11.063280000   84.227584712    7.687527226
   11.065760000   84.246517955    7.580601595
   11.068240000   84.265181472    7.470017592
   11.070720000   84.283566273    7.355841938
   11.073200000   84.301663535    7.238142740
   11.075680000   84.319464605    7.116989455
   11.078160000   84.336961006    6.992452852
   11.080640000   84.354144434    6.864604977
   11.083120000   84.371006770    6.733519117
   11.085600000   84.387540074    6.599269760
   11.088080000   84.403736595    6.461932559
   11.090560000   84.419588770    6.321584295
   11.093040000   84.435089228    6.178302842
   11.095520000   84.450230793    6.032167123
   11.098000000   84.465006484    5.883257080
   11.100480000   84.479409521    5.731653630
   11.102960000   84.493433327    5.577438633
   11.105440000   84.507071526    5.420694850
   11.107920000   84.520317952    5.261505907
   11.110400000   84.533166644    5.099956260
   11.112880000   84.545611854    4.936131152
   11.115360000   84.557648045    4.770116582
   11.117840000   84.569269894    4.601999262
   11.120320000   84.580472295    4.431866584
   11.122800000   84.591250359    4.259806581
   11.125280000   84.601599416    4.085907891
   11.127760000   84.611515016    3.910259718
   11.130240000   84.620992932    3.732951799
   11.132720000   84.630029159    3.554074365
   11.135200000   84.638619918    3.373718105
   11.137680000   84.646723463    3.122969688
   11.140160000   84.654238227    2.937098077
   11.142640000   84.661290388    2.749918344
   11.145120000   84.667876814    2.561519416
   11.147600000   84.673994591    2.371990422
   11.150080000   84.679610373    2.146730566
   11.152560000   84.684695213    1.953786851
   11.155040000   84.689300400    1.759929229
   11.157520000   84.693423779    1.565245666
   11.160000000   84.697063409    1.369824114
   11.162480000   84.700217569    1.173752480
   11.164960000   84.702856190    0.942462384
   11.167440000   84.704947419    0.743932578
   11.169920000   84.706545732    0.544963735
   11.172400000   84.707650147    0.345641613
   11.174880000   84.708201816    0.112805663
   11.177360000   84.708235533   -0.085646215
   11.179840000   84.707776891   -0.284243119
   11.182320000   84.706825638   -0.482899031
   11.184800000   84.705331690   -0.714905407
   11.187280000   84.703314184   -0.912097724
   11.189760000   84.700803331   -1.143405899
   11.192240000   84.697721850   -1.341621780
   11.194720000   84.694149108   -1.539569683
   11.197200000   84.690085874   -1.737166773
   11.199680000   84.685533119   -1.934330886
   11.202160000   84.680492018   -2.130980561
   11.204640000   84.674963947   -2.327035064
   11.207120000   84.668950482   -2.522414420
   11.209600000   84.662453395   -2.717039436
   11.212080000   84.655474655   -2.910831729
   11.214560000   84.648016423   -3.103713749
   11.217040000   84.640081051   -3.295608810
   11.219520000   84.631671081   -3.486441110
   11.222000000   84.622789243   -3.676135757
   11.224480000   84.613438450   -3.864618790
   11.226960000   84.603621796   -4.051817209
   11.229440000   84.593342558   -4.237658988
   11.231920000   84.582604188   -4.422073106
   11.234400000   84.571410313   -4.604989562
   11.236880000   84.559764735   -4.786339399
   11.239360000   84.547671421   -4.966054725
   11.241840000   84.535118065   -5.178528003
   11.244320000   84.522027250   -5.390826444
   11.246800000   84.508437783   -5.568128448
   11.249280000   84.494410813   -5.743640868
   11.251760000   84.479950852   -5.917304690
   11.254240000   84.465062557   -6.089062151
   11.256720000   84.449750726   -6.258856753
   11.259200000   84.434020296   -6.426633284
   11.261680000   84.417876338   -6.592337825
   11.264160000   84.401324057   -6.755917774
   11.266640000   84.384342654   -6.951088541
   11.269120000   84.366907779   -7.108927630
   11.271600000   84.349084213   -7.264540273
   11.274080000   84.330877540   -7.417877765
   11.276560000   84.312293460   -7.568892809
   11.279040000   84.293337790   -7.717539534
   11.281520000   84.274016458   -7.863773494
   11.284000000   84.254335503   -8.007551686
   11.286480000   84.234301066   -8.148832551
   11.288960000   84.213919391   -8.287575982
   11.291440000   84.193151598   -8.457199006
   11.293920000   84.172013251   -8.589425015
   11.296400000   84.150550201   -8.719049639
   11.298880000   84.128768944   -8.846037153
   11.301360000   84.106676065   -8.970353338
   11.303840000   84.084278227   -9.091965489
   11.306320000   84.061582177   -9.210842406
   11.308800000   84.038550576   -9.361863748
   11.311280000   84.015190295   -9.476613306
   11.313760000   83.991548862   -9.588595432
   11.316240000   83.967633169   -9.697786581
   11.318720000   83.943450166   -9.804164746
   11.321200000   83.919006854   -9.907709448
   11.323680000   83.894310285  -10.008401734
   11.326160000   83.869367554  -10.106224169
   11.328640000   83.844185799  -10.201160829
   11.331120000   83.818772194  -10.293197291
   11.333600000   83.793133948  -10.382320625
   11.336080000   83.767278301  -10.468519382
   11.338560000   83.741212518  -10.551783585
   11.341040000   83.714943888  -10.632104712
   11.343520000   83.688479718  -10.709475688
   11.346000000   83.661827332  -10.783890866
   11.348480000   83.634994066  -10.855346017
   11.350960000   83.607987265  -10.923838309
   11.353440000   83.580814278  -10.989366290
   11.355920000   83.553482459  -11.051929875
   11.358400000   83.525999156  -11.111530321
   11.360880000   83.498352419  -11.202675832
   11.363360000   83.470500860  -11.257774891
   11.365840000   83.442516252  -11.309974331
   11.368320000   83.414405778  -11.359282198
   11.370800000   83.386176595  -11.405707813
   11.373280000   83.357835841  -11.449261746
   11.375760000   83.329390621  -11.489955796
   11.378240000   83.300848014  -11.527802957
   11.380720000   83.272181599  -11.597553090
   11.383200000   83.243377407  -11.631174420
   11.385680000   83.214493247  -11.662046924
   11.388160000   83.185535911  -11.690189748
   11.390640000   83.156512145  -11.715623134
   11.393120000   83.127428643  -11.738368391
   11.395600000   83.098292042  -11.758447860
   11.398080000   83.069108926  -11.775884890
   11.400560000   83.039885817  -11.790703796
   11.403040000   83.010629178  -11.802929833
   11.405520000   82.981276009  -11.847907862
   11.408000000   82.951811761  -11.891806567
   11.410480000   82.922296928  -11.933334744
   11.412960000   82.892697031  -11.937164710
   11.415440000   82.863090489  -11.938699699
   11.417920000   82.833482952  -11.937971757
   11.420400000   82.803879992  -11.935013725
   11.422880000   82.774287099  -11.929859210
   11.425360000   82.744709678  -11.922542538
   11.427840000   82.715153047  -11.913098720
   11.430320000   82.685622437  -11.901563411
   11.432800000   82.656122991  -11.887972867
   11.435280000   82.626611782  -11.905774633
   11.437760000   82.597108522  -11.886858137
   11.440240000   82.567654533  -11.866045939
   11.442720000   82.538254471  -11.843374821
   11.445200000   82.508912900  -11.818881996
   11.447680000   82.479634291  -11.792605067
   11.450160000   82.450423022  -11.764581981
   11.452640000   82.421283376  -11.734850987
   11.455120000   82.392219541  -11.703450593
   11.457600000   82.363235609  -11.670419520
   11.460080000   82.334335576  -11.635796661
   11.462560000   82.305482654  -11.634474046
   11.465040000   82.276673823  -11.598213348
   11.467520000   82.247899569  -11.593792040
   11.470000000   82.219196772  -11.553406474
   11.472480000   82.190595742  -11.511727556
   11.474960000   82.162099640  -11.468794506
   11.477440000   82.133711526  -11.424646482
   11.479920000   82.105434365  -11.379322536
   11.482400000   82.077269766  -11.367074001
   11.484880000   82.049136441  -11.320919785
   11.487360000   82.021118837  -11.273757274
   11.489840000   81.993219405  -11.225626272
   11.492320000   81.965440499  -11.176566300
   11.494800000   81.937784372  -11.126616556
   11.497280000   81.910253184  -11.075815871
   11.499760000   81.882848997  -11.024202671
   11.502240000   81.855573779  -10.971814934
   11.504720000   81.828429404  -10.918690154
   11.507200000   81.801417655  -10.864865297
   11.509680000   81.774540221  -10.810376770
   11.512160000   81.747798705  -10.755260373
   11.514640000   81.721194620  -10.699551273
   11.517120000   81.694729392  -10.643283958
   11.519600000   81.668386776  -10.620970081
   11.522080000   81.642084449  -10.598780826
   11.524560000   81.615795160  -10.574127964
   11.527040000   81.589644736  -10.514879596
   11.529520000   81.563641562  -10.455382657
   11.532000000   81.537786220  -10.395665648
   11.534480000   81.512079220  -10.335756277
   11.536960000   81.486521005  -10.275681423
   11.539440000   81.461067398  -10.248933614
   11.541920000   81.435726487  -10.187276530
   11.544400000   81.410538542  -10.125576977
   11.546880000   81.385503642  -10.063856773
   11.549360000   81.360621812  -10.002136809
   11.551840000   81.335893027   -9.940437028
   11.554320000   81.311317212   -9.878776400
   11.556800000   81.286894248   -9.817172900
   11.559280000   81.262623973   -9.755643487
   11.561760000   81.238506182   -9.694204084
   11.564240000   81.214429020   -9.699435201
   11.566720000   81.190450184   -9.669823934
   11.569200000   81.166546240   -9.607596920
   11.571680000   81.142796267   -9.545656356
   11.574160000   81.119199540   -9.484011470
   11.576640000   81.095755318   -9.422670471
   11.579120000   81.072462838   -9.361640536
   11.581600000   81.049289752   -9.335632731
   11.584080000   81.026210580   -9.276665445
   11.586560000   81.003277179   -9.218076584
   11.589040000   80.980488604   -9.159870735
   11.591520000   80.957843900   -9.102051451
   11.594000000   80.935342107   -9.044621251
   11.596480000   80.912982256   -8.987581615
   11.598960000   80.890763379   -8.930932983
   11.601440000   80.868684506   -8.874674756
   11.603920000   80.846744671   -8.818805295
   11.606400000   80.824937304   -8.797605055
   11.608880000   80.803185913   -8.743911737
   11.611360000   80.781567147   -8.690647698
   11.613840000   80.760079949   -8.637808795
   11.616320000   80.738723268   -8.585389910
   11.618800000   80.717496073   -8.533384958
   11.621280000   80.696397343   -8.481786896
   11.623760000   80.675426080   -8.430587736
   11.626240000   80.654581305   -8.379778556
   11.628720000   80.633862064   -8.329349512
   11.631200000   80.613190998   -8.312236478
   11.633680000   80.592639989   -8.261224712
   11.636160000   80.572215000   -8.210605212
   11.638640000   80.551915075   -8.160363138
   11.641120000   80.531739299   -8.110482849
   11.643600000   80.511686795   -8.060947917
   11.646080000   80.491756726   -8.011741146
   11.648560000   80.471948302   -7.962844597
   11.651040000   80.452260776   -7.914239603
   11.653520000   80.432693449   -7.865906796
   11.656000000   80.413245670   -7.817826124
   11.658480000   80.393916840   -7.769976878
   11.660960000   80.374706411   -7.722337716
   11.663440000   80.355613889   -7.674886682
   11.665920000   80.336638836   -7.627601236
   11.668400000   80.317780869   -7.580458277
   11.670880000   80.299039665   -7.533434171
   11.673360000   80.280337896   -7.521947682
   11.675840000   80.261739796   -7.476538581
   11.678320000   80.243254184   -7.431227436
   11.680800000   80.224880846   -7.385990380
   11.683280000   80.206619630   -7.340803185
   11.685760000   80.188470442   -7.295641290
   11.688240000   80.170391602   -7.285348400
   11.690720000   80.152378200   -7.241591386
   11.693200000   80.134473307   -7.197836560
   11.695680000   80.116676948   -7.154059934
   11.698160000   80.098909939   -7.179909124
   11.700640000   80.081154655   -7.138872275
   11.703120000   80.063501125   -7.097845372
   11.705600000   80.045949351   -7.056807234
   11.708080000   80.028427256   -7.051099739
   11.710560000   80.010989725   -7.011423058
   11.713040000   79.993650615   -6.971724798
   11.715520000   79.976410004   -6.931985735
   11.718000000   79.959268015   -6.892186832
   11.720480000   79.942224822   -6.852309263
   11.722960000   79.925280642   -6.812334447
   11.725440000   79.908390879   -6.805705624
   11.727920000   79.891564234   -6.764153368
   11.730400000   79.874840764   -6.722497422
   11.732880000   79.858220748   -6.680718938
   11.735360000   79.841704514   -6.638799472
   11.737840000   79.825292434   -6.596721001
   11.740320000   79.808944644   -6.588002136
   11.742800000   79.792660653   -6.544222431
   11.745280000   79.776485435   -6.500280085
   11.747760000   79.760419413   -6.456157489
   11.750240000   79.744463057   -6.411837588
   11.752720000   79.728616876   -6.367303901
   11.755200000   79.712881419   -6.322540533
   11.757680000   79.697257277   -6.277532189
   11.760160000   79.681745074   -6.232264189
   11.762640000   79.666345473   -6.186722476
   11.765120000   79.651059168   -6.140893632
   11.767600000   79.635886888   -6.094764883
   11.770080000   79.620829392   -6.048324109
   11.772560000   79.605850521   -6.035150359
   11.775040000   79.590943343   -5.986718933
   11.777520000   79.576156641   -5.937990860
   11.780000000   79.561491163   -5.888955213
   11.782480000   79.546947685   -5.839601781
   11.784960000   79.532527009   -5.789921062
   11.787440000   79.518229955   -5.739904275
   11.789920000   79.504028646   -5.724202078
   11.792400000   79.489893683   -5.674911106
   11.794880000   79.475881340   -5.625314028
   11.797360000   79.461992382   -5.575406506
   11.799840000   79.448227583   -5.525184935
   11.802320000   79.434587726   -5.474646433
   11.804800000   79.421073601   -5.423788833
   11.807280000   79.407685999   -5.372610672
   11.809760000   79.394425717   -5.321111181
   11.812240000   79.381293553   -5.269290272
   11.814720000   79.368290303   -5.217148526
   11.817200000   79.355416761   -5.164687176
   11.819680000   79.342673717   -5.111908094
   11.822160000   79.330061957   -5.058813773
   11.824640000   79.317582259   -5.005407307
   11.827120000   79.305235392   -4.951692375
   11.829600000   79.293022116   -4.897673222
   11.832080000   79.280943180   -4.843354634
   11.834560000   79.268999320   -4.788741919
   11.837040000   79.257191259   -4.733840884
   11.839520000   79.245519703   -4.678657812
   11.842000000   79.233985344   -4.623199434
   11.844480000   79.222550766   -4.602283741
   11.846960000   79.211204714   -4.547723669
   11.849440000   79.199994222   -4.492963165
   11.851920000   79.188919774   -4.438012128
   11.854400000   79.177981831   -4.382880812
   11.856880000   79.167180826   -4.327579795
   11.859360000   79.156517166   -4.272119955
   11.861840000   79.145974424   -4.250430880
   11.864320000   79.135504128   -4.193342454
   11.866800000   79.125175508   -4.136177424
   11.869280000   79.114988743   -4.078946062
   11.871760000   79.104943982   -4.021658815
   11.874240000   79.095041352   -3.964326282
   11.876720000   79.085280952   -3.906959173
   11.879200000   79.075662854   -3.849568282
   11.881680000   79.066187104   -3.792164447
   11.884160000   79.056853721   -3.734758527
   11.886640000   79.047662695   -3.677361357
   11.889120000   79.038613992   -3.619983722
   11.891600000   79.029707551   -3.562636322
   11.894080000   79.020943282   -3.505329734
   11.896560000   79.012321073   -3.448074385
   11.899040000   79.003840782   -3.390880514
   11.901520000   78.995502246   -3.333758140
   11.904000000   78.987305275   -3.276717028
   11.906480000   78.979249655   -3.219766659
   11.908960000   78.971298709   -3.197700258
   11.911440000   78.963437038   -3.142384569
   11.913920000   78.955712341   -3.087238220
   11.916400000   78.948124188   -3.032270849
   11.918880000   78.940630579   -3.012358589
   11.921360000   78.933140584   -3.028758384
   11.923840000   78.925694804   -2.975963618
   11.926320000   78.918379500   -2.923537216
   11.928800000   78.911193748   -2.871488302
   11.931280000   78.904136599   -2.819825560
   11.933760000   78.897207087   -2.768557209
   11.936240000   78.890404223   -2.717690975
   11.938720000   78.883727001   -2.667234068
   11.941200000   78.877174398   -2.617193157
   11.943680000   78.870745374   -2.567574343
   11.946160000   78.864428590   -2.552742315
   11.948640000   78.858156601   -2.505394080
   11.951120000   78.852001432   -2.458534337
   11.953600000   78.845961863   -2.412168313
   11.956080000   78.840025383   -2.400675961
   11.958560000   78.834126325   -2.356721550
   11.961040000   78.828335584   -2.313324386
   11.963520000   78.822651772   -2.270488660
   11.966000000   78.817073493   -2.228217899
   11.968480000   78.811599342   -2.186514947
   11.970960000   78.806227908   -2.145381958
   11.973440000   78.800957775   -2.104820374
   11.975920000   78.795787526   -2.064830924
   11.978400000   78.790715741   -2.025413605
   11.980880000   78.785741002   -1.986567678
   11.983360000   78.780861894   -1.948291656
   11.985840000   78.776077006   -1.910583298
   11.988320000   78.771384934   -1.873439603
   11.990800000   78.766784282   -1.836856804
   11.993280000   78.762273664   -1.800830362
   11.995760000   78.757851708   -1.765354966
   11.998240000   78.753517053   -1.730424525
   12.000720000   78.749264361   -1.730159106
   12.003200000   78.745017350   -1.694945156
   12.005680000   78.740856961   -1.660301567
   12.008160000   78.736781792   -1.626217643
   12.010640000   78.732790468   -1.592681949
   12.013120000   78.728881646   -1.559682315
   12.015600000   78.725054012   -1.527205843
   12.018080000   78.721306284   -1.495238904
   12.020560000   78.717637217   -1.463767152
   12.023040000   78.713974819   -1.468116686
   12.025520000   78.710370055   -1.439035909
   12.028000000   78.706836787   -1.410455863
   12.030480000   78.703373792   -1.382361034
   12.032960000   78.699979888   -1.354735270
   12.035440000   78.696653931   -1.327561785
   12.037920000   78.693394822   -1.300823180
   12.040400000   78.690201504   -1.274501448
   12.042880000   78.687058662   -1.283002473
   12.045360000   78.683845281   -1.292060469
   12.047840000   78.680672112   -1.267021577
   12.050320000   78.677560490   -1.242422477
   12.052800000   78.674509350   -1.218242537
   12.055280000   78.671517678   -1.194460686
   12.057760000   78.668584514   -1.171055431
   12.060240000   78.665654662   -1.183078560
   12.062720000   78.662747094   -1.161797102
   12.065200000   78.659891849   -1.140877933
   12.067680000   78.657088057   -1.120299683
   12.070160000   78.654334899   -1.100040692
   12.072640000   78.651631610   -1.080079025
   12.075120000   78.648977479   -1.060392497
   12.077600000   78.646371854   -1.040958692
   12.080080000   78.643814134   -1.021754982
   12.082560000   78.641303778   -1.002758554
   12.085040000   78.638840299   -0.983946424
   12.087520000   78.636423270   -0.965295461
   12.090000000   78.634052320   -0.946782410
   12.092480000   78.631727135   -0.928383914
   12.094960000   78.629447460   -0.910076531
   12.097440000   78.627213099   -0.891836761
   12.099920000   78.625023914   -0.873641064
   12.102400000   78.622879823   -0.855465881
   12.104880000   78.620780805   -0.837287660
   12.107360000   78.618647087   -0.851974254
   12.109840000   78.616558445   -0.832411543
   12.112320000   78.614518347   -0.812822343
   12.114800000   78.612526889   -0.793181866
   12.117280000   78.610584228   -0.773465465
   12.119760000   78.608690583   -0.753648660
   12.122240000   78.606803271   -0.768597090
   12.124720000   78.604877152   -0.783426741
   12.127200000   78.602959173   -0.763316734
   12.129680000   78.601091179   -0.743112010
   12.132160000   78.599273435   -0.722789378
   12.134640000   78.597506260   -0.702325996
   12.137120000   78.595790033   -0.681699390
   12.139600000   78.594095445   -0.695562714
   12.142080000   78.592394716   -0.675965848
   12.144560000   78.590742800   -0.656192764
   12.147040000   78.589140161   -0.636224229
   12.149520000   78.587587305   -0.616041490
   12.152000000   78.586084787   -0.595626287
   12.154480000   78.584633206   -0.574960865
   12.156960000   78.583233203   -0.554027986
   12.159440000   78.581885462   -0.532810943
   12.161920000   78.580585599   -0.545402389
   12.164400000   78.579261693   -0.522217662
   12.166880000   78.577995633   -0.498750241
   12.169360000   78.576788139   -0.474984136
   12.171840000   78.575639971   -0.450903966
   12.174320000   78.574519301   -0.460155871
   12.176800000   78.573410401   -0.434068493
   12.179280000   78.572366577   -0.407672453
   12.181760000   78.571388613   -0.380953379
   12.184240000   78.570477326   -0.353897568
   12.186720000   78.569633570   -0.326491985
   12.189200000   78.568858226   -0.298724265
   12.191680000   78.568152207   -0.270582709
   12.194160000   78.567516454   -0.242056289
   12.196640000   78.566951934   -0.213134638
   12.199120000   78.566378281   -0.219320597
   12.201600000   78.565869367   -0.191032791
   12.204080000   78.565431063   -0.162375637
   12.206560000   78.565064294   -0.133343028
   12.209040000   78.564769997   -0.103929532
   12.211520000   78.564549122   -0.074130386
   12.214000000   78.564402632   -0.043941486
   12.216480000   78.564331498   -0.013359377
   12.218960000   78.564336697    0.017618755
   12.221440000   78.564419216    0.048995098
   12.223920000   78.564580043    0.080771226
   12.226400000   78.564820173    0.112948109
   12.228880000   78.565140598    0.145526131
   12.231360000   78.565498484    0.143601098
   12.233840000   78.565894159    0.175549807
   12.236320000   78.566369498    0.207845097
   12.238800000   78.566925355    0.240483532
   12.241280000   78.567562576    0.273461132
   12.243760000   78.568281998    0.306773397
   12.246240000   78.569084445    0.340415323
   12.248720000   78.569948125    0.339822112
   12.251200000   78.570831584    0.372688620
   12.253680000   78.571796876    0.405815020
   12.256160000   78.572844634    0.439192885
   12.258640000   78.573975473    0.472813356
   12.261120000   78.575189981    0.506667166
   12.263600000   78.576488727    0.540744665
   12.266080000   78.577805774    0.541926823
   12.268560000   78.579194126    0.577737001
   12.271040000   78.580671470    0.613692642
   12.273520000   78.582238154    0.649784281
   12.276000000   78.583894504    0.686002161
   12.278480000   78.585640821    0.722336264
   12.280960000   78.587477380    0.758776338
   12.283440000   78.589404431    0.795311927
   12.285920000   78.591422197    0.831932397
   12.288400000   78.593530876    0.868626970
   12.290880000   78.595681374    0.871994998
   12.293360000   78.597818622    0.841535548
   12.295840000   78.599952819    0.879572144
   12.298320000   78.602181204    0.917492623
   12.300800000   78.604503478    0.955287228
   12.303280000   78.606919317    0.992946128
   12.305760000   78.609428371    1.030459454
   12.308240000   78.612030267    1.067817324
   12.310720000   78.614724608    1.105009881
   12.313200000   78.617510971    1.142027321
   12.315680000   78.620388911    1.178859928
   12.318160000   78.623357956    1.215498102
   12.320640000   78.626374218    1.218446963
   12.323120000   78.629442583    1.255997240
   12.325600000   78.632545914    1.260027539
   12.328080000   78.635718372    1.298351523
   12.330560000   78.638985463    1.336343865
   12.333040000   78.642338589    1.339680938
   12.335520000   78.645705601    1.375585244
   12.338000000   78.649161163    1.411091004
   12.340480000   78.652704278    1.446192133
   12.342960000   78.656333936    1.480882861
   12.345440000   78.660049113    1.515157767
   12.347920000   78.663848771    1.549011798
   12.350400000   78.667731860    1.582440307
   12.352880000   78.671645805    1.580410377
   12.355360000   78.675603925    1.611540594
   12.357840000   78.679638642    1.642181536
   12.360320000   78.683748737    1.672328792
   12.362800000   78.687932982    1.701978441
   12.365280000   78.692190136    1.731127080
   12.367760000   78.696518955    1.759771842
   12.370240000   78.700918186    1.787910420
   12.372720000   78.705386571    1.815541089
   12.375200000   78.709922849    1.842662720
   12.377680000   78.714525757    1.869274808
   12.380160000   78.719194031    1.895377481
   12.382640000   78.723926409    1.920971524
   12.385120000   78.728721630    1.946058392
   12.387600000   78.733578441    1.970640224
   12.390080000   78.738495591    1.994719860
   12.392560000   78.743471839    2.018300853
   12.395040000   78.748505954    2.041387479
   12.397520000   78.753596716    2.063984751
   12.400000000   78.758742919    2.086098427
   12.402480000   78.763943370    2.107735019
   12.404960000   78.769196896    2.128901801
   12.407440000   78.774502341    2.149606813
   12.409920000   78.779858572    2.169858872
   12.412400000   78.785264475    2.189667569
   12.414880000   78.790718965    2.209043279
   12.417360000   78.796163648    2.194738955
   12.419840000   78.801631327    2.214603951
   12.422320000   78.807147716    2.234024396
   12.424800000   78.812711733    2.253015265
   12.427280000   78.818322330    2.271592279
   12.429760000   78.823978502    2.289771897
   12.432240000   78.829679284    2.307571311
   12.434720000   78.835423756    2.325008446
   12.437200000   78.841211042    2.342101947
   12.439680000   78.847040314    2.358871176
   12.442160000   78.852910792    2.375336199
   12.444640000   78.858821747    2.391517781
   12.447120000   78.864772503    2.407437370
   12.449600000   78.870705730    2.388004136
   12.452080000   78.876645423    2.402028642
   12.454560000   78.882619588    2.415806914
   12.457040000   78.888627641    2.429361380
   12.459520000   78.894669054    2.442715045
   12.462000000   78.900743361    2.455891475
   12.464480000   78.906777927    2.433550295
   12.466960000   78.912825154    2.410841727
   12.469440000   78.918819760    2.423486049
   12.471920000   78.924787768    2.402697987
   12.474400000   78.930763400    2.416327753
   12.476880000   78.936772609    2.429781693
   12.479360000   78.942814995    2.443087889
   12.481840000   78.948890226    2.456274708
   12.484320000   78.954998042    2.469370778
   12.486800000   78.961138254    2.482404965
   12.489280000   78.967310744    2.495406349
   12.491760000   78.973515466    2.508404199
   12.494240000   78.979752450    2.521427950
   12.496720000   78.986021795    2.534507176
   12.499200000   78.992323676    2.547671564
   12.501680000   78.998658341    2.560950891
   12.504160000   79.005026112    2.574374994
   12.506640000   79.011427385    2.587973750
   12.509120000   79.017862631    2.601777043
   12.511600000   79.024332393    2.615814741
   12.514080000   79.030837290    2.630116670
   12.516560000   79.037378015    2.644712587
   12.519040000   79.043955332    2.659632153
   12.521520000   79.050570082    2.674904907
   12.524000000   79.057175827    2.655599100
   12.526480000   79.063779782    2.670233665
   12.528960000   79.070420507    2.685256638
   12.531440000   79.077098998    2.700695178
   12.533920000   79.083816321    2.716576157
   12.536400000   79.090573604    2.732926131
   12.538880000   79.097372044    2.749771317
   12.541360000   79.104212900    2.767137567
   12.543840000   79.111097498    2.785050346
   12.546320000   79.118027222    2.803534707
   12.548800000   79.125003523    2.822615268
   12.551280000   79.131985459    2.773750756
   12.553760000   79.138825359    2.760871601
   12.556240000   79.145699682    2.783025705
   12.558720000   79.152629615    2.805722150
   12.561200000   79.159616532    2.828984324
   12.563680000   79.166652432    2.818796438
   12.566160000   79.173674933    2.844606422
   12.568640000   79.180762162    2.870999963
   12.571120000   79.187915593    2.897999162
   12.573600000   79.195068786    2.890329784
   12.576080000   79.202184835    2.881585364
   12.578560000   79.209355892    2.873501910
   12.581040000   79.216516683    2.901419071
   12.583520000   79.223747381    2.929881431
   12.586000000   79.231049358    2.958904370
   12.588480000   79.238424022    2.988502320
   12.590960000   79.245809276    2.983465006
   12.593440000   79.253244543    3.012810231
   12.595920000   79.260753277    3.042715268
   12.598400000   79.268336880    3.073189035
   12.600880000   79.275996772    3.104239433
   12.603360000   79.283734390    3.135873341
   12.605840000   79.291483999    3.134999257
   12.608320000   79.299235686    3.133879358
   12.610800000   79.307048821    3.167119670
   12.613280000   79.314945015    3.200862332
   12.615760000   79.322925515    3.235108922
   12.618240000   79.330991572    3.269859932
   12.620720000   79.339144437    3.305114778
   12.623200000   79.347385357    3.340871801
   12.625680000   79.355715574    3.377128282
   12.628160000   79.364136323    3.413880447
   12.630640000   79.372648827    3.451123478
   12.633120000   79.381172753    3.453336014
   12.635600000   79.389782513    3.490089336
   12.638080000   79.398483941    3.527259895
   12.640560000   79.407278059    3.564837182
   12.643040000   79.416165860    3.602809676
   12.645520000   79.425148311    3.641164859
   12.648000000   79.434226343    3.679889235
   12.650480000   79.443400855    3.718968352
   12.652960000   79.452620905    3.723353447
   12.655440000   79.461902267    3.761659736
   12.657920000   79.471194022    3.733219151
   12.660400000   79.480503780    3.774671686
   12.662880000   79.489916491    3.816241952
   12.665360000   79.499432422    3.857911440
   12.667840000   79.509051798    3.899660734
   12.670320000   79.518774789    3.941469531
   12.672800000   79.528601518    3.983316675
   12.675280000   79.538532053    4.025180180
   12.677760000   79.548566407    4.067037261
   12.680240000   79.558704533    4.108864369
   12.682720000   79.568946329    4.150637215
   12.685200000   79.579291628    4.192330805
   12.687680000   79.589740203    4.233919475
   12.690160000   79.600291760    4.275376917
   12.692640000   79.610878115    4.281382990
   12.695120000   79.621497897    4.286091781
   12.697600000   79.632174556    4.324061770
   12.700080000   79.642944955    4.361682760
   12.702560000   79.653808188    4.398922453
   12.705040000   79.664763268    4.435748037
   12.707520000   79.675809128    4.472126233
   12.710000000   79.686944616    4.508023322
   12.712480000   79.698168498    4.543405187
   12.714960000   79.709479452    4.578237348
   12.717440000   79.720876072    4.612484997
   12.719920000   79.732356865    4.646113039
   12.722400000   79.743897651    4.645261955
   12.724880000   79.755459750    4.678885770
   12.727360000   79.767104284    4.711735330
   12.729840000   79.778814286    4.709340398
   12.732320000   79.790530571    4.739124885
   12.734800000   79.802319577    4.767979799
   12.737280000   79.814178952    4.795868852
   12.739760000   79.826106258    4.822755698
   12.742240000   79.838098962    4.848603977
   12.744720000   79.850077253    4.837932335
   12.747200000   79.862103112    4.860144219
   12.749680000   79.874182576    4.881155773
   12.752160000   79.886311989    4.866727079
   12.754640000   79.898402946    4.883820349
   12.757120000   79.910534610    4.899549135
   12.759600000   79.922703549    4.913874663
   12.762080000   79.934906236    4.926758370
   12.764560000   79.947139047    4.938161946
   12.767040000   79.959398265    4.948047366
   12.769520000   79.971680076    4.956376932
   12.772000000   79.983980577    4.963113306
   12.774480000   79.996295771    4.968219549
   12.776960000   80.008540163    4.938793810
   12.779440000   80.020792511    4.941837694
   12.781920000   80.033050202    4.943096440
   12.784400000   80.045308766    4.942536528
   12.786880000   80.057563652    4.940124984
   12.789360000   80.069810228    4.935829411
   12.791840000   80.082043782    4.929618027
   12.794320000   80.094247341    4.887465970
   12.796800000   80.106357781    4.878677551
   12.799280000   80.118443883    4.867833827
   12.801760000   80.130500515    4.854907323
   12.804240000   80.142522479    4.839871316
   12.806720000   80.154504511    4.822699873
   12.809200000   80.166441284    4.803367881
   12.811680000   80.178327410    4.781851085
   12.814160000   80.190157440    4.758126120
   12.816640000   80.201925871    4.732170543
   12.819120000   80.213580373    4.670532461
   12.821600000   80.225079997    4.607962936
   12.824080000   80.236470835    4.577796869
   12.826560000   80.247783882    4.545226662
   12.829040000   80.259013160    4.510237897
   12.831520000   80.270152652    4.472817201
   12.834000000   80.281196312    4.432952280
   12.836480000   80.292138065    4.390631946
   12.838960000   80.302971809    4.345846150
   12.841440000   80.313691417    4.298586016
   12.843920000   80.324290743    4.248843865
   12.846400000   80.334763625    4.196613252
   12.848880000   80.345103884    4.141888992
   12.851360000   80.355305330    4.084667186
   12.853840000   80.365361766    4.024945258
   12.856320000   80.375266991    3.962721976
   12.858800000   80.385014799    3.897997483
   12.861280000   80.394598992    3.830773325
   12.863760000   80.403956473    3.725936441
   12.866240000   80.413105993    3.652285087
   12.868720000   80.422069708    3.576094799
   12.871200000   80.430841329    3.497371360
   12.873680000   80.439414582    3.416122044
   12.876160000   80.447763981    3.298476629
   12.878640000   80.455839417    3.213546669
   12.881120000   80.463701071    3.126073781
   12.883600000   80.471313457    3.001406502
   12.886080000   80.478640995    2.907472486
   12.888560000   80.485732417    2.810993113
   12.891040000   80.492581432    2.711986503
   12.893520000   80.499181797    2.610472370
   12.896000000   80.505527319    2.506472039
   12.898480000   80.511521260    2.332237315
   12.900960000   80.517170564    2.223232029
   12.903440000   80.522546415    2.111715105
   12.905920000   80.527642618    1.997714345
   12.908400000   80.532453049    1.881259173
   12.910880000   80.536971660    1.762380651
   12.913360000   80.541192481    1.641111490
   12.915840000   80.545109625    1.517486069
   12.918320000   80.548717293    1.391540440
   12.920800000   80.552009779    1.263312343
   12.923280000   80.554981468    1.132841217
   12.925760000   80.557626851    1.000168208
   12.928240000   80.559889778    0.830320034
   12.930720000   80.561777822    0.691938985
   12.933200000   80.563320042    0.551437344
   12.935680000   80.564431458    0.375969600
   12.938160000   80.565186602    0.232675624
   12.940640000   80.565583857    0.087358438
   12.943120000   80.565618271   -0.059928968
   12.945600000   80.565285026   -0.209131930
   12.948080000   80.564579440   -0.360194118
   12.950560000   80.563496974   -0.513057529
   12.953040000   80.562033235   -0.667662495
   12.955520000   80.560132331   -0.858978550
   12.958000000   80.557804824   -1.018316088
   12.960480000   80.555080156   -1.179258698
   12.962960000   80.551954427   -1.341741723
   12.965440000   80.548423898   -1.505698908
   12.967920000   80.544484998   -1.671062410
   12.970400000   80.540134324   -1.837762811
   12.972880000   80.535368648   -2.005729128
   12.975360000   80.530184921   -2.174888831
   12.977840000   80.524580274   -2.345167855
   12.980320000   80.518552025   -2.516490624
   12.982800000   80.512031465   -2.721893344
   12.985280000   80.505068246   -2.893755072
   12.987760000   80.497677733   -3.066472130
   12.990240000   80.489857906   -3.239961611
   12.992720000   80.481606954   -3.414139234
   12.995200000   80.472912949   -3.622943304
   12.997680000   80.463712463   -3.796890653
   13.000160000   80.454079979   -3.971313574
   13.002640000   80.444014430   -4.146121079
   13.005120000   80.433514976   -4.321220993
   13.007600000   80.422581009   -4.496519977
   13.010080000   80.411212151   -4.671923571
   13.012560000   80.399408260   -4.847336223
   13.015040000   80.387169435   -5.022661331
   13.017520000   80.374496013   -5.197801278
   13.020000000   80.361388576   -5.372657475
   13.022480000   80.347779666   -5.580209961
   13.024960000   80.333726529   -5.752884588
   13.027440000   80.319245803   -5.925021462
   13.029920000   80.304338952   -6.096517063
   13.032400000   80.289007695   -6.267267155
   13.034880000   80.273254010   -6.437166837
   13.037360000   80.257080138   -6.606110589
   13.039840000   80.240488579   -6.773992328
   13.042320000   80.223482102   -6.940705456
   13.044800000   80.206063735   -7.106142915
   13.047280000   80.188236776   -7.270197244
   13.049760000   80.170004789   -7.432760629
   13.052240000   80.151371605   -7.593724971
   13.054720000   80.132341325   -7.752981933
   13.057200000   80.112918316   -7.910423006
   13.059680000   80.093107218   -8.065939570
   13.062160000   80.072912937   -8.219422953
   13.064640000   80.052324070   -8.439417948
   13.067120000   80.031155511   -8.626331394
   13.069600000   80.009574393   -8.777419654
   13.072080000   79.987621417   -8.926199841
   13.074560000   79.965302435   -9.072568926
   13.077040000   79.942623554   -9.216424335
   13.079520000   79.919591133   -9.357664020
   13.082000000   79.896211786   -9.496186521
   13.084480000   79.872492377   -9.631891047
   13.086960000   79.848386019   -9.797990094
   13.089440000   79.823927107   -9.926436338
   13.091920000   79.799153432  -10.051814352
   13.094400000   79.774072726  -10.174025230
   13.096880000   79.748692966  -10.292971115
   13.099360000   79.723022368  -10.408555281
   13.101840000   79.697049226  -10.554546039
   13.104320000   79.670740250  -10.661778779
   13.106800000   79.644169776  -10.765415125
   13.109280000   79.617346840  -10.865362070
   13.111760000   79.590244360  -11.029320567
   13.114240000   79.562779743  -11.118928194
   13.116720000   79.535097670  -11.204672938
   13.119200000   79.507207832  -11.286465285
   13.121680000   79.479070786  -11.397605856
   13.124160000   79.450714219  -11.469906720
   13.126640000   79.422160347  -11.572613703
   13.129120000   79.393378403  -11.637925602
   13.131600000   79.364439770  -11.698963338
   13.134080000   79.335355142  -11.755649758
   13.136560000   79.306135406  -11.807910029
   13.139040000   79.276791628  -11.855671692
   13.141520000   79.247315372  -11.933376556
   13.144000000   79.217670078  -11.973349505
   13.146480000   79.187873766  -12.043801214
   13.148960000   79.157964425  -12.075853595
   13.151440000   79.127981430  -12.103190505
   13.153920000   79.097936542  -12.125758262
   13.156400000   79.067841654  -12.143506015
   13.158880000   79.037708777  -12.156385795
   13.161360000   79.007550042  -12.164352559
   13.163840000   78.977377685  -12.167364233
   13.166320000   78.947204044  -12.165381757
   13.168800000   78.917041549  -12.158369123
   13.171280000   78.886902718  -12.146293411
   13.173760000   78.856800144  -12.129124826
   13.176240000   78.826746491  -12.106836731
   13.178720000   78.796754486  -12.079405675
   13.181200000   78.766836907  -12.046811424
   13.183680000   78.737006583  -12.009036984
   13.186160000   78.707276378  -11.966068626
   13.188640000   78.677659185  -11.917895904
   13.191120000   78.648167922  -11.864511672
   13.193600000   78.618815519  -11.805912104
   13.196080000   78.589614910  -11.742096699
   13.198560000   78.560579029  -11.673068293
   13.201040000   78.531720796  -11.598833070
   13.203520000   78.503045578  -11.553469920
   13.206000000   78.474498512  -11.467503006
   13.208480000   78.446088055  -11.411954330
   13.210960000   78.417902838  -11.317219365
   13.213440000   78.389958803  -11.217457058
   13.215920000   78.362268386  -11.112693851
   13.218400000   78.334762932  -11.038466603
   13.220880000   78.307525804  -10.959457085
   13.223360000   78.280490025  -10.842794118
   13.225840000   78.253749477  -10.721375856
   13.228320000   78.227315894  -10.595248737
   13.230800000   78.201200894  -10.464462544
   13.233280000   78.175415967  -10.329070366
   13.235760000   78.149972467  -10.189128570
   13.238240000   78.124881602  -10.044696760
   13.240720000   78.100154431   -9.895837737
   13.243200000   78.075801852   -9.742617454
   13.245680000   78.051834596   -9.585104972
   13.248160000   78.028263220   -9.423372409
   13.250640000   78.005098096   -9.257494885
   13.253120000   77.982349407   -9.087550472
   13.255600000   77.960015258   -8.948005268
   13.258080000   77.938025476   -8.805504374
   13.260560000   77.916412164   -8.623974800
   13.263040000   77.895253558   -8.438820371
   13.265520000   77.874558535   -8.250133136
   13.268000000   77.854335740   -8.058007775
   13.270480000   77.834593578   -7.862541531
   13.272960000   77.815340213   -7.663834126
   13.275440000   77.796583556   -7.461987687
   13.277920000   77.778331263   -7.257106660
   13.280400000   77.760590728   -7.049297730
   13.282880000   77.743369077   -6.838669733
   13.285360000   77.726673165   -6.625333568
   13.287840000   77.710509568   -6.409402106
   13.290320000   77.694884581   -6.190990098
   13.292800000   77.679804211   -5.970214080
   13.295280000   77.665274175   -5.747192279
   13.297760000   77.651299895   -5.522044513
   13.300240000   77.637886492   -5.294892094
   13.302720000   77.625038786   -5.065857723
   13.305200000   77.612761291   -4.835065391
   13.307680000   77.601058211   -4.602640275
   13.310160000   77.589933441   -4.368708631
   13.312640000   77.579390557   -4.133397688
   13.315120000   77.569432822   -3.896835543
   13.317600000   77.560063180   -3.659151052
   13.320080000   77.551284254   -3.420473717
   13.322560000   77.543083249   -3.214879927
   13.325040000   77.535409825   -2.973261865
   13.327520000   77.528336327   -2.731090407
   13.330000000   77.521863967   -2.488495060
   13.332480000   77.515973572   -2.279470934
   13.334960000   77.510568018   -2.068361989
   13.337440000   77.505743182   -1.822656013
   13.339920000   77.501527489   -1.577138330
   13.342400000   77.497920316   -1.331935047
   13.344880000   77.494885437   -1.121937303
   13.347360000   77.492404210   -0.879164972
   13.349840000   77.490524165   -0.637134936
   13.352320000   77.489243303   -0.395972812
   13.354800000   77.488559319   -0.155803451
   13.357280000   77.488469595    0.083249181
   13.359760000   77.488971210    0.321062104
   13.362240000   77.489988151    0.524507377
   13.364720000   77.491582247    0.760788437
   13.367200000   77.493760299    0.995420773
   13.369680000   77.496518074    1.228287908
   13.372160000   77.499777310    1.426284397
   13.374640000   77.503600507    1.656589174
   13.377120000   77.507992213    1.884741561
   13.379600000   77.512946956    2.110633101
   13.382080000   77.518458996    2.334157192
   13.384560000   77.524522332    2.555209177
   13.387040000   77.531130705    2.773686445
   13.389520000   77.538277605    2.989488522
   13.392000000   77.545956275    3.202517162
   13.394480000   77.554159718    3.412676436
   13.396960000   77.562880701    3.619872818
   13.399440000   77.572111763    3.824015271
   13.401920000   77.581845219    4.025015326
   13.404400000   77.592073170    4.222787167
   13.406880000   77.602787506    4.417247703
   13.409360000   77.613979915    4.608316643
   13.411840000   77.625641889    4.795916572
   13.414320000   77.637764732    4.979973016
   13.416800000   77.650339567    5.160414512
   13.419280000   77.663357343    5.337172667
   13.421760000   77.676808844    5.510182224
   13.424240000   77.690684696    5.679381118
   13.426720000   77.704975375    5.844710529
   13.429200000   77.719671216    6.006114937
   13.431680000   77.734762418    6.163542172
   13.434160000   77.750239057    6.316943453
   13.436640000   77.766043010    6.432864393
   13.439120000   77.782179092    6.579407625
   13.441600000   77.798673401    6.721751797
   13.444080000   77.815515482    6.859863579
   13.446560000   77.832694800    6.993713184
   13.449040000   77.850200754    7.123274391
   13.451520000   77.868022678    7.248524573
   13.454000000   77.886149856    7.369444715
   13.456480000   77.904571531    7.486019434
   13.458960000   77.923138206    7.530093975
   13.461440000   77.941947336    7.637814709
   13.463920000   77.961018072    7.741066076
   13.466400000   77.980339328    7.839847156
   13.468880000   77.999861885    7.899349043
   13.471360000   78.019544416    7.953282504
   13.473840000   78.039339435    8.002123435
   13.476320000   78.059283979    8.081421270
   13.478800000   78.079419501    8.156141256
   13.481280000   78.099734670    8.226302091
   13.483760000   78.120218208    8.291925900
   13.486240000   78.140858893    8.353038213
   13.488720000   78.161645572    8.409667942
   13.491200000   78.182567167    8.461847354
   13.493680000   78.203612685    8.509612042
   13.496160000   78.224771225    8.553000892
   13.498640000   78.246031987    8.592056049
   13.501120000   78.267384278    8.626822875
   13.503600000   78.288817524    8.657349915
   13.506080000   78.310321272    8.683688849
   13.508560000   78.331855816    8.671224902
   13.511040000   78.353382018    8.687933106
   13.513520000   78.374944602    8.700574510
   13.516000000   78.396488558    8.674288238
   13.518480000   78.418005660    8.677554051
   13.520960000   78.439525982    8.676895500
   13.523440000   78.461039875    8.672381407
   13.525920000   78.482537865    8.664083215
   13.528400000   78.504010660    8.652074920
   13.530880000   78.525449153    8.636433000
   13.533360000   78.546844430    8.617236348
   13.535840000   78.568166333    8.560723150
   13.538320000   78.589366978    8.536004918
   13.540800000   78.610502146    8.507934356
   13.543280000   78.631563635    8.476600762
   13.545760000   78.652543464    8.442095433
   13.548240000   78.673433883    8.404511583
   13.550720000   78.694227375    8.363944267
   13.553200000   78.714908126    8.286437184
   13.555680000   78.735403399    8.241544435
   13.558160000   78.755783924    8.193915306
   13.560640000   78.776043042    8.143652850
   13.563120000   78.796174351    8.090861495
   13.565600000   78.816171712    8.035646956
   13.568080000   78.836029246    7.978116143
   13.570560000   78.855741342    7.918377074
   13.573040000   78.875302660    7.856538782
   13.575520000   78.894708130    7.792711228
   13.578000000   78.913952955    7.727005205
   13.580480000   78.933032615    7.659532249
   13.582960000   78.951942867    7.590404545
   13.585440000   78.970679747    7.519734833
   13.587920000   78.989239571    7.447636320
   13.590400000   79.007618936    7.374222582
   13.592880000   79.025814722    7.299607474
   13.595360000   79.043824090    7.223905036
   13.597840000   79.061644486    7.147229399
   13.600320000   79.079273638    7.069694696
   13.602800000   79.096709556    6.991414967
   13.605280000   79.113950534    6.912504068
   13.607760000   79.130995148    6.833075579
   13.610240000   79.147842255    6.753242715
   13.612720000   79.164432960    6.639871429
   13.615200000   79.180801937    6.560888148
   13.617680000   79.196974870    6.481789673
   13.620160000   79.212951612    6.402688335
   13.622640000   79.228732294    6.323695621
   13.625120000   79.244317323    6.244922088
   13.627600000   79.259707379    6.166477279
   13.630080000   79.274903412    6.088469643
   13.632560000   79.289906639    6.011006448
   13.635040000   79.304718542    5.934193707
   13.637520000   79.319340864    5.858136096
   13.640000000   79.333775606    5.782936876
   13.642480000   79.348017683    5.674386501
   13.644960000   79.361975172    5.565969753
   13.647440000   79.375616627    5.458462592
   13.649920000   79.389063561    5.386030957
   13.652400000   79.402332330    5.314795906
   13.654880000   79.415426014    5.244848808
   13.657360000   79.428347919    5.176279008
   13.659840000   79.441101568    5.109173770
   13.662320000   79.453689200    5.009450691
   13.664800000   79.466034716    4.946881214
   13.667280000   79.478227108    4.885976593
   13.669760000   79.490270603    4.826816660
   13.672240000   79.502169625    4.769478842
   13.674720000   79.513928786    4.714038111
   13.677200000   79.525552882    4.660566939
   13.679680000   79.537020185    4.574509374
   13.682160000   79.548262437    4.488935783
   13.684640000   79.559332498    4.438882459
   13.687120000   79.570281053    4.390956804
   13.689600000   79.581113449    4.345214869
   13.692080000   79.591835168    4.301709898
   13.694560000   79.602451821    4.260492291
   13.697040000   79.612969140    4.221609584
   13.699520000   79.623392972    4.185106419
   13.702000000   79.633729270    4.151024523
   13.704480000   79.643984087    4.119402692
   13.706960000   79.654142265    4.056431514
   13.709440000   79.664170383    4.031176372
   13.711920000   79.674138975    4.008431894
   13.714400000   79.684054304    3.988226491
   13.716880000   79.693922699    3.970585553
   13.719360000   79.703750547    3.955531442
   13.721840000   79.713544289    3.943083493
   13.724320000   79.723310409    3.933258023
   13.726800000   79.733055428    3.926068334
   13.729280000   79.742785896    3.921524722
   13.731760000   79.752508384    3.919634491
   13.734240000   79.762229480    3.920401967
   13.736720000   79.771955776    3.923828518
   13.739200000   79.781693866    3.929912574
   13.741680000   79.791450336    3.938649648
   13.744160000   79.801231756    3.950032367
   13.746640000   79.811044675    3.964050497
   13.749120000   79.820825248    3.947645422
   13.751600000   79.830640376    3.968205799
   13.754080000   79.840509649    3.991306919
   13.756560000   79.850439343    4.016928923
   13.759040000   79.860435682    4.045049246
   13.761520000   79.870504831    4.075642655
   13.764000000   79.880652891    4.108681304
   13.766480000   79.890856184    4.110426265
   13.768960000   79.901098136    4.149598750
   13.771440000   79.911440094    4.191069871
   13.773920000   79.921887713    4.234803329
   13.776400000   79.932446557    4.280760450
   13.778880000   79.943122089    4.328900242
   13.781360000   79.953919671    4.379179466
   13.783840000   79.964844551    4.431552698
   13.786320000   79.975901864    4.485972400
   13.788800000   79.987096625    4.542388991
   13.791280000   79.998433721    4.600750917
   13.793760000   80.009917913    4.661004727
   13.796240000   80.021538486    4.688653871
   13.798720000   80.033243443    4.751110414
   13.801200000   80.045105374    4.815236067
   13.803680000   80.057099817    4.846313421
   13.806160000   80.069165962    4.877423174
   13.808640000   80.081343358    4.943280743
   13.811120000   80.093685715    5.010445161
   13.813600000   80.106196188    5.078845604
   13.816080000   80.118877752    5.148409973
   13.818560000   80.131733203    5.219064976
   13.821040000   80.144765154    5.290736219
   13.823520000   80.157976032    5.363348294
   13.826000000   80.171368076    5.436824865
   13.828480000   80.184943335    5.511088766
   13.830960000   80.198703663    5.586062081
   13.833440000   80.212650724    5.661666243
   13.835920000   80.226785984    5.737822125
   13.838400000   80.241110712    5.814450126
   13.840880000   80.255625981    5.891470270
   13.843360000   80.270332662    5.968802292
   13.845840000   80.285231431    6.046365736
   13.848320000   80.300322761    6.124080041
   13.850800000   80.315606926    6.201864638
   13.853280000   80.331084001    6.279639038
   13.855760000   80.346753861    6.357322927
   13.858240000   80.362616182    6.434836252
   13.860720000   80.378670442    6.512099316
   13.863200000   80.394881233    6.555405574
   13.865680000   80.411235287    6.633265086
   13.868160000   80.427781786    6.710590465
   13.870640000   80.444519311    6.787305799
   13.873120000   80.461403913    6.828456046
   13.875600000   80.478430222    6.902297082
   13.878080000   80.495589134    6.941866021
   13.880560000   80.512896097    7.015188241
   13.883040000   80.530383575    7.087430765
   13.885520000   80.548048803    7.158523253
   13.888000000   80.565888842    7.228396536
   13.890480000   80.583900585    7.296982700
   13.892960000   80.602080757    7.364215157
   13.895440000   80.620425920    7.430028721
   13.897920000   80.638932474    7.494359683
   13.900400000   80.657596667    7.557145876
   13.902880000   80.676414591    7.618326745
   13.905360000   80.695382191    7.677843416
   13.907840000   80.714495271    7.735638758
   13.910320000   80.733749491    7.791657443
   13.912800000   80.753140379    7.845846011
   13.915280000   80.772663332    7.898152925
   13.917760000   80.792313621    7.948528624
   13.920240000   80.812086398    7.996925582
   13.922720000   80.831976698    8.043298350
   13.925200000   80.851979448    8.087603615
   13.927680000   80.872089469    8.129800236
   13.930160000   80.892301482    8.169849291
   13.932640000   80.912610116    8.207714121
   13.935120000   80.933009910    8.243360361
   13.937600000   80.953469634    8.242982087
   13.940080000   80.973952958    8.275436866
   13.942560000   80.994432507    8.270023795
   13.945040000   81.014891136    8.260734411
   13.947520000   81.035406004    8.283094819
   13.950000000   81.055973198    8.302929135
   13.952480000   81.076586429    8.320217966
   13.954960000   81.097239361    8.334944313
   13.957440000   81.117925622    8.347093583
   13.959920000   81.138638805    8.356653601
   13.962400000   81.159372475    8.363614614
   13.964880000   81.180114517    8.333869454
   13.967360000   81.200786901    8.336964007
   13.969840000   81.221463658    8.337396582
   13.972320000   81.242138188    8.335168651
   13.974800000   81.262803898    8.330284073
   13.977280000   81.283454206    8.322749091
   13.979760000   81.304082550    8.312572319
   13.982240000   81.324682390    8.299764730
   13.984720000   81.345247219    8.284339643
   13.987200000   81.365689696    8.198092285
   13.989680000   81.385934302    8.144194307
   13.992160000   81.406105116    8.122141056
   13.994640000   81.426217899    8.097399405
   13.997120000   81.446266016    8.069995336
   13.999600000   81.466242898    8.039956924
   14.002080000   81.486142049    8.007314310
   14.004560000   81.505915839    7.938578648
   14.007040000   81.525558882    7.902156553
   14.009520000   81.545108428    7.863185054
   14.012000000   81.564558205    7.821703683
   14.014480000   81.583902038    7.777753819
   14.016960000   81.603133859    7.731378643
   14.019440000   81.622247708    7.682623099
   14.021920000   81.641194834    7.598040446
   14.024400000   81.659973915    7.545995236
   14.026880000   81.678554020    7.456386100
   14.029360000   81.696974400    7.398383473
   14.031840000   81.715248160    7.338152500
   14.034320000   81.733369839    7.275747466
   14.036800000   81.751334116    7.211224001
   14.039280000   81.769135806    7.144639025
   14.041760000   81.786769869    7.076050692
   14.044240000   81.804231410    7.005518337
   14.046720000   81.821457480    6.899858406
   14.049200000   81.838479092    6.826940945
   14.051680000   81.855317614    6.752216605
   14.054160000   81.871968646    6.675750340
   14.056640000   81.888427950    6.597607954
   14.059120000   81.904691451    6.517856049
   14.061600000   81.920755241    6.436561961
   14.064080000   81.936615580    6.353793705
   14.066560000   81.952238916    6.235915910
   14.069040000   81.967599891    6.151742709
   14.071520000   81.982750473    6.066254965
   14.074000000   81.997687489    5.979524285
   14.076480000   82.012407945    5.891622616
   14.078960000   82.026909028    5.802622192
   14.081440000   82.041188103    5.712595470
   14.083920000   82.055242714    5.621615073
   14.086400000   82.069070585    5.529753735
   14.088880000   82.082669624    5.437084243
   14.091360000   82.096037915    5.343679378
   14.093840000   82.109173726    5.249611865
   14.096320000   82.122075503    5.154954311
   14.098800000   82.134741872    5.059779157
   14.101280000   82.147171639    4.964158623
   14.103760000   82.159363790    4.868164653
   14.106240000   82.171272204    4.738414195
   14.108720000   82.182879846    4.609441028
   14.111200000   82.194194663    4.515374839
   14.113680000   82.205246887    4.386460850
   14.116160000   82.216006566    4.290678799
   14.118640000   82.226528579    4.194806090
   14.121120000   82.236812787    4.098912543
   14.123600000   82.246859225    4.003067218
   14.126080000   82.256668097    3.907338374
   14.128560000   82.266239775    3.811793431
   14.131040000   82.275475148    3.646496897
   14.133520000   82.284397080    3.548650443
   14.136000000   82.293076682    3.451079839
   14.138480000   82.301514714    3.353845517
   14.140960000   82.309712083    3.257006819
   14.143440000   82.317669843    3.160621964
   14.145920000   82.325311882    3.031815770
   14.148400000   82.332714115    2.937817971
   14.150880000   82.339883935    2.844394641
   14.153360000   82.346822833    2.751600705
   14.155840000   82.353532439    2.659489800
   14.158320000   82.359960389    2.534803687
   14.160800000   82.366135854    2.445537392
   14.163280000   82.372090906    2.357059689
   14.165760000   82.377827563    2.269420361
   14.168240000   82.383284494    2.149509712
   14.170720000   82.388510308    2.065008278
   14.173200000   82.393527705    1.981438825
   14.175680000   82.398339053    1.898846926
   14.178160000   82.402946830    1.817276682
   14.180640000   82.407353625    1.736770715
   14.183120000   82.411562127    1.657370166
   14.185600000   82.415575128    1.579114700
   14.188080000   82.419395514    1.502042499
   14.190560000   82.423026267    1.426190274
   14.193040000   82.426437827    1.316871096
   14.195520000   82.429610741    1.242139278
   14.198000000   82.432599887    1.168676636
   14.200480000   82.435408451    1.096512415
   14.202960000   82.438039685    1.025674387
   14.205440000   82.440496914    0.956188861
   14.207920000   82.442783521    0.888080694
   14.210400000   82.444902952    0.821373310
   14.212880000   82.446858709    0.756088713
   14.215360000   82.448654345    0.692247505
   14.217840000   82.450293465    0.629868904
   14.220320000   82.451779719    0.568970762
   14.222800000   82.453116798    0.509569590
   14.225280000   82.454308434    0.451680576
   14.227760000   82.455358395    0.395317609
   14.230240000   82.456270481    0.340493305
   14.232720000   82.457048523    0.287219029
   14.235200000   82.457696378    0.235504921
   14.237680000   82.458217925    0.185359925
   14.240160000   82.458617066    0.136791815
   14.242640000   82.458897721    0.089807224
   14.245120000   82.459063824    0.044411673
   14.247600000   82.459119321    0.000609598
   14.250080000   82.459068168   -0.041595613
   14.252560000   82.458914328   -0.082201598
   14.255040000   82.458661771   -0.121206980
   14.257520000   82.458314465   -0.158611342
   14.260000000   82.457876382   -0.194415193
   14.262480000   82.457351488   -0.228619933
   14.264960000   82.456695212   -0.296208188
   14.267440000   82.455856489   -0.363879845
   14.269920000   82.454913644   -0.396231982
   14.272400000   82.453892401   -0.427105630
   14.274880000   82.452796416   -0.456509457
   14.277360000   82.451594450   -0.518077226
   14.279840000   82.450278133   -0.543236354
   14.282320000   82.448901148   -0.567003925
   14.284800000   82.447466935   -0.589389992
   14.287280000   82.445978907   -0.610405280
   14.289760000   82.444436315   -0.664320312
   14.292240000   82.442764087   -0.684035503
   14.294720000   82.441044560   -0.702467364
   14.297200000   82.439272896   -0.753692354
   14.299680000   82.437385438   -0.768252402
   14.302160000   82.435463348   -0.781623002
   14.304640000   82.433509559   -0.793818859
   14.307120000   82.431526965   -0.804855151
   14.309600000   82.429518423   -0.814747507
   14.312080000   82.427481379   -0.857616546
   14.314560000   82.425346458   -0.863918287
   14.317040000   82.423197209   -0.869173648
   14.319520000   82.421036209   -0.873398227
   14.322000000   82.418865993   -0.876607949
   14.324480000   82.416689059   -0.878819036
   14.326960000   82.414507863   -0.880047973
   14.329440000   82.412324819   -0.880311483
   14.331920000   82.410142302   -0.879626496
   14.334400000   82.407962642   -0.878010119
   14.336880000   82.405788127   -0.875479609
   14.339360000   82.403621004   -0.872052349
   14.341840000   82.401434516   -0.901466461
   14.344320000   82.399206781   -0.894960656
   14.346800000   82.396996170   -0.887658606
   14.349280000   82.394804639   -0.879576435
   14.351760000   82.392634102   -0.870730296
   14.354240000   82.390486435   -0.861136350
   14.356720000   82.388363471   -0.850810738
   14.359200000   82.386267005   -0.839769560
   14.361680000   82.384198792   -0.828028855
   14.364160000   82.382160547   -0.815604573
   14.366640000   82.380153945   -0.802512560
   14.369120000   82.378150792   -0.822474949
   14.371600000   82.376130424   -0.806757442
   14.374080000   82.374149749   -0.790466770
   14.376560000   82.372210171   -0.773616663
   14.379040000   82.370313062   -0.756220685
   14.381520000   82.368459757   -0.738292212
   14.384000000   82.366651561   -0.719844418
   14.386480000   82.364889747   -0.700890256
   14.388960000   82.363175554   -0.681442443
   14.391440000   82.361510190   -0.661513443
   14.393920000   82.359894835   -0.641115452
   14.396400000   82.358330636   -0.620260385
   14.398880000   82.356818712   -0.598959860
   14.401360000   82.355360154   -0.577225187
   14.403840000   82.353956024   -0.555067354
   14.406320000   82.352607360   -0.532497013
   14.408800000   82.351315172   -0.509524471
   14.411280000   82.350080443   -0.486159677
   14.413760000   82.348904136   -0.462412211
   14.416240000   82.347787187   -0.438291278
   14.418720000   82.346730513   -0.413805691
   14.421200000   82.345735006   -0.388963868
   14.423680000   82.344801540   -0.363773820
   14.426160000   82.343930969   -0.338243146
   14.428640000   82.343124129   -0.312379020
   14.431120000   82.342381839   -0.286188188
   14.433600000   82.341704901   -0.259676959
   14.436080000   82.341094102   -0.232851201
   14.438560000   82.340550214   -0.205716332
   14.441040000   82.340074000   -0.178277314
   14.443520000   82.339666207   -0.150538651
   14.446000000   82.339327573   -0.122504382
   14.448480000   82.339058826   -0.094178076
   14.450960000   82.338860688   -0.065562829
   14.453440000   82.338733871   -0.036661259
   14.455920000   82.338679083   -0.007475504
   14.458400000   82.338696141   -0.012213560
   14.460880000   82.338675762   -0.018470099
   14.463360000   82.338663591    0.008684502
   14.465840000   82.338687565    0.001311959
   14.468320000   82.338723132    0.027391243
   14.470800000   82.338823523    0.053588267
   14.473280000   82.338989024    0.079899279
   14.475760000   82.339219914    0.106320906
   14.478240000   82.339516465    0.132850156
   14.480720000   82.339708998    0.059676752
   14.483200000   82.339895075    0.090377968
   14.485680000   82.340157239    0.121037914
   14.488160000   82.340495391    0.151659524
   14.490640000   82.340909441    0.182245998
   14.493120000   82.341399305    0.212800802
   14.495600000   82.341964910    0.243327668
   14.498080000   82.342606191    0.273830591
   14.500560000   82.343323094    0.304313830
   14.503040000   82.344107952    0.300466027
   14.505520000   82.344889141    0.329514860
   14.508000000   82.345742299    0.358506699
   14.510480000   82.346667290    0.387445236
   14.512960000   82.347663987    0.416334383
   14.515440000   82.348732271    0.445178270
   14.517920000   82.349872037    0.473981245
   14.520400000   82.351083188    0.502747869
   14.522880000   82.352365640    0.531482916
   14.525360000   82.353719321    0.560191368
   14.527840000   82.355144172    0.588878417
   14.530320000   82.356640145    0.617549457
   14.532800000   82.358207208    0.646210085
   14.535280000   82.359845343    0.674866097
   14.537760000   82.361554545    0.703523485
   14.540240000   82.363332790    0.698029609
   14.542720000   82.365101150    0.728061675
   14.545200000   82.366943953    0.758065862
   14.547680000   82.368861140    0.788050412
   14.550160000   82.370852674    0.818023710
   14.552640000   82.372898682    0.813479614
   14.555120000   82.374951535    0.842039945
   14.557600000   82.376993400    0.837703705
   14.560080000   82.379072295    0.833890929
   14.562560000   82.381178888    0.864955249
   14.565040000   82.383362383    0.895911327
   14.567520000   82.385622527    0.926769624
   14.570000000   82.387959089    0.957540608
   14.572480000   82.390371865    0.988234743
   14.574960000   82.392845446    0.984422915
   14.577440000   82.395322992    1.013581314
   14.579920000   82.397872728    1.042642413
   14.582400000   82.400494425    1.071615022
   14.584880000   82.403187873    1.100507889
   14.587360000   82.405952885    1.129329703
   14.589840000   82.408789297    1.158089085
   14.592320000   82.411696963    1.186794583
   14.594800000   82.414675760    1.215454670
   14.597280000   82.417725587    1.244077738
   14.599760000   82.420846362    1.272672091
   14.602240000   82.424038024    1.301245946
   14.604720000   82.427300532    1.329807420
   14.607200000   82.430633865    1.358364532
   14.609680000   82.434038023    1.386925195
   14.612160000   82.437513024    1.415497210
   14.614640000   82.441058905    1.444088263
   14.617120000   82.444675723    1.472705920
   14.619600000   82.448363554    1.501357617
   14.622080000   82.452062981    1.496827975
   14.624560000   82.455812390    1.526889279
   14.627040000   82.459636359    1.556958789
   14.629520000   82.463534919    1.587044857
   14.632000000   82.467450409    1.583903650
   14.634480000   82.471417508    1.615367926
   14.636960000   82.475398689    1.613674874
   14.639440000   82.479441254    1.646451540
   14.641920000   82.483565058    1.679191888
   14.644400000   82.487770024    1.711905943
   14.646880000   82.492056098    1.744603444
   14.649360000   82.496423251    1.777293841
   14.651840000   82.500871477    1.809986288
   14.654320000   82.505400792    1.842689646
   14.656800000   82.510011234    1.875412476
   14.659280000   82.514702861    1.908163037
   14.661760000   82.519475752    1.940949282
   14.664240000   82.524318598    1.939401450
   14.666720000   82.529167335    1.970870571
   14.669200000   82.534094121    2.002345656
   14.671680000   82.539024659    2.000850770
   14.674160000   82.544027463    2.033663820
   14.676640000   82.549064724    2.031496408
   14.679120000   82.554141702    2.062828935
   14.681600000   82.559296298    2.094092808
   14.684080000   82.564528348    2.125291111
   14.686560000   82.569837690    2.156426494
   14.689040000   82.575142098    2.151977040
   14.691520000   82.580515681    2.181539622
   14.694000000   82.585962443    2.210991598
   14.696480000   82.591482107    2.240332246
   14.698960000   82.597074398    2.269560375
   14.701440000   82.602739032    2.298674327
   14.703920000   82.608475726    2.327671978
   14.706400000   82.614284187    2.356550742
   14.708880000   82.620164117    2.385307571
   14.711360000   82.626115209    2.413938959
   14.713840000   82.632137147    2.442440950
   14.716320000   82.638229606    2.470809133
   14.718800000   82.644392246    2.499038656
   14.721280000   82.650624718    2.527124225
   14.723760000   82.656926658    2.555060112
   14.726240000   82.663297688    2.582840161
   14.728720000   82.669737411    2.610457797
   14.731200000   82.676245418    2.637906028
   14.733680000   82.682821279    2.665177458
   14.736160000   82.689464546    2.692264295
   14.738640000   82.696174751    2.719158358
   14.741120000   82.702951405    2.745851087
   14.743600000   82.709793998    2.772333557
   14.746080000   82.716701998    2.798596483
   14.748560000   82.723674847    2.824630238
   14.751040000   82.730711966    2.850424862
   14.753520000   82.737812749    2.875970073
   14.756000000   82.744976563    2.901255286
   14.758480000   82.752188779    2.892304998
   14.760960000   82.759394102    2.918383555
   14.763440000   82.766663679    2.944120500
   14.765920000   82.773996649    2.969505664
   14.768400000   82.781392127    2.994528610
   14.770880000   82.788849203    3.019178657
   14.773360000   82.796366936    3.043444894
   14.775840000   82.803944363    3.067316198
   14.778320000   82.811580489    3.090781260
   14.780800000   82.819274293    3.113828600
   14.783280000   82.827024724    3.136446588
   14.785760000   82.834830703    3.158623469
   14.788240000   82.842691122    3.180347381
   14.790720000   82.850534406    3.166270854
   14.793200000   82.858362692    3.150632503
   14.795680000   82.866197912    3.167993480
   14.798160000   82.874075437    3.184746562
   14.800640000   82.881993740    3.200876401
   14.803120000   82.889951256    3.216367610
   14.805600000   82.897946383    3.231204790
   14.808080000   82.905977479    3.245372551
   14.810560000   82.914042865    3.258855540
   14.813040000   82.922140823    3.271638467
   14.815520000   82.930269600    3.283706134
   14.818000000   82.938427402    3.295043455
   14.820480000   82.946612400    3.305635491
   14.822960000   82.954822726    3.315467474
   14.825440000   82.963056478    3.324524832
   14.827920000   82.971311717    3.332793223
   14.830400000   82.979586468    3.340258559
   14.832880000   82.987878724    3.346907035
   14.835360000   82.996186441    3.352725161
   14.837840000   83.004507543    3.357699784
   14.840320000   83.012839924    3.361818125
   14.842800000   83.021181443    3.365067801
   14.845280000   83.029529932    3.367436858
   14.847760000   83.037883193    3.368913799
   14.850240000   83.046238998    3.369487613
   14.852720000   83.054595096    3.369147801
   14.855200000   83.062949208    3.367884411
   14.857680000   83.071299031    3.365688059
   14.860160000   83.079642242    3.362549963
   14.862640000   83.087976494    3.358461969
   14.865120000   83.096299422    3.353416578
   14.867600000   83.104608643    3.347406976
   14.870080000   83.112901758    3.340427058
   14.872560000   83.121136547    3.298927557
   14.875040000   83.129308671    3.291322896
   14.877520000   83.137460656    3.282686438
   14.880000000   83.145589941    3.273016663
   14.882480000   83.153677215    3.228393417
   14.884960000   83.161670967    3.218000336
   14.887440000   83.169557020    3.173647416
   14.889920000   83.177413954    3.162402967
   14.892400000   83.185241612    3.150038023
   14.894880000   83.193009347    3.101914148
   14.897360000   83.200682485    3.085907754
   14.899840000   83.208314498    3.068751085
   14.902320000   83.215902545    3.050451739
   14.904800000   83.223443801    3.031018204
   14.907280000   83.230935466    3.010459883
   14.909760000   83.238326911    2.953817865
   14.912240000   83.245622598    2.929609060
   14.914720000   83.252856827    2.904256912
   14.917200000   83.260026777    2.877773010
   14.919680000   83.267129656    2.850169893
   14.922160000   83.274154516    2.787402345
   14.924640000   83.281032229    2.758951902
   14.927120000   83.287837988    2.729377432
   14.929600000   83.294545612    2.664885971
   14.932080000   83.301117033    2.634459044
   14.934560000   83.307611607    2.602916866
   14.937040000   83.314026597    2.570281798
   14.939520000   83.320359321    2.536577146
   14.942000000   83.326607156    2.501827168
   14.944480000   83.332767540    2.466057075
   14.946960000   83.338837977    2.429293032
   14.949440000   83.344816034    2.391562160
   14.951920000   83.350699349    2.352892532
   14.954400000   83.356485629    2.313313175
   14.956880000   83.362172655    2.272854063
   14.959360000   83.367758284    2.231546110
   14.961840000   83.373240449    2.189421172
   14.964320000   83.378617164    2.146512031
   14.966800000   83.383886528    2.102852389
   14.969280000   83.389046720    2.058476860
   14.971760000   83.394096011    2.013420956
   14.974240000   83.399032756    1.967721078
   14.976720000   83.403855406    1.921414497
   14.979200000   83.408562502    1.874539341
   14.981680000   83.413152683    1.827134582
   14.984160000   83.417624684    1.779240014
   14.986640000   83.421977342    1.730896235
   14.989120000   83.426209593    1.682144629
   14.991600000   83.430320477    1.633027342
   14.994080000   83.434309141    1.583587263
   14.996560000   83.438174839    1.533867997
   14.999040000   83.441916932    1.483913843
   15.001520000   83.445534895    1.433769766
   15.004000000   83.449028311    1.383481373
   15.006480000   83.452396881    1.333094884
   15.008960000   83.455640419    1.282657100
   15.011440000   83.458758857    1.232215380
   15.013920000   83.461752244    1.181817604
   15.016400000   83.464620749    1.131512146
   15.018880000   83.467364661    1.081347837
   15.021360000   83.469984391    1.031373936
   15.023840000   83.472480474    0.981640095
   15.026320000   83.474853566    0.932196322
   15.028800000   83.477104449    0.883092946
   15.031280000   83.479234030    0.834380585
   15.033760000   83.481243342    0.786110105
   15.036240000   83.483133544    0.738332582
   15.038720000   83.484819416    0.655503370
   15.041200000   83.486385311    0.607409836
   15.043680000   83.487804814    0.525265750
   15.046160000   83.489047482    0.476989071
   15.048640000   83.490171210    0.429354069
   15.051120000   83.491177649    0.382408937
   15.053600000   83.492068569    0.336201727
   15.056080000   83.492845859    0.290780312
   15.058560000   83.493441573    0.213140065
   15.061040000   83.493867742    0.137363496
   15.063520000   83.494158394    0.097176257
   15.066000000   83.494350465    0.057870483
   15.068480000   83.494446201    0.019495444
   15.070960000   83.494447972   -0.017900089
   15.073440000   83.494358266   -0.054267879
   15.075920000   83.494179692   -0.089560263
   15.078400000   83.493914975   -0.123730193
   15.080880000   83.493566957   -0.156731274
   15.083360000   83.493138592   -0.188517798
   15.085840000   83.492632949   -0.219044784
   15.088320000   83.492053208   -0.248268017
   15.090800000   83.491402654   -0.276144080
   15.093280000   83.490679137   -0.336732141
   15.095760000   83.489796598   -0.394338810
   15.098240000   83.488792389   -0.415274511
   15.100720000   83.487738008   -0.434792990
   15.103200000   83.486637022   -0.452852399
   15.105680000   83.485493100   -0.469411964
   15.108160000   83.484310012   -0.484432016
   15.110640000   83.483091622   -0.497874018
   15.113120000   83.481841892   -0.509700594
   15.115600000   83.480564873   -0.519875555
   15.118080000   83.479264703   -0.528363925
   15.120560000   83.477945610   -0.535131966
   15.123040000   83.476611898   -0.540147200
   15.125520000   83.475267954   -0.543378432
   15.128000000   83.473918240   -0.544795773
   15.130480000   83.472567290   -0.544370657
   15.132960000   83.471219708   -0.542075859
   15.135440000   83.469880161   -0.537885518
   15.137920000   83.468516227   -0.566570826
   15.140400000   83.467118955   -0.559943816
   15.142880000   83.465740486   -0.551404201
   15.145360000   83.464385587   -0.540933330
   15.147840000   83.463059068   -0.528514020
   15.150320000   83.461765781   -0.514130562
   15.152800000   83.460510616   -0.497768730
   15.155280000   83.459298494   -0.479415788
   15.157760000   83.458134369   -0.459060496
   15.160240000   83.457023218   -0.436693117
   15.162720000   83.455970041   -0.412305412
   15.165200000   83.454979858   -0.385890648
   15.167680000   83.454057704   -0.357443595
   15.170160000   83.453208621   -0.326960528
   15.172640000   83.452437664   -0.294439216
   15.175120000   83.451749888   -0.259878926
   15.177600000   83.451150350   -0.223280412
   15.180080000   83.450644101   -0.184645911
   15.182560000   83.450236186   -0.143979132
   15.185040000   83.449931640   -0.101285245
   15.187520000   83.449735482   -0.056570873
   15.190000000   83.449652712   -0.009844078
   15.192480000   83.449688311    0.038885655
   15.194960000   83.449847232    0.089607432
   15.197440000   83.450134400    0.142308965
   15.199920000   83.450554710    0.196976595
   15.202400000   83.451113017    0.253595304
   15.204880000   83.451814142    0.312148742
   15.207360000   83.452662860    0.372619245
   15.209840000   83.453663902    0.434987860
   15.212320000   83.454723679    0.431779780
   15.214800000   83.455875966    0.497775222
   15.217280000   83.457186736    0.531432976
   15.219760000   83.458579350    0.568240139
   15.222240000   83.460079742    0.642015545
   15.224720000   83.461765041    0.717355079
   15.227200000   83.463639096    0.794234057
   15.229680000   83.465705693    0.872626580
   15.232160000   83.467968552    0.952505567
   15.234640000   83.470431326    1.033842786
   15.237120000   83.473097594    1.116608892
   15.239600000   83.475970862    1.200773461
   15.242080000   83.479054560    1.286305026
   15.244560000   83.482352038    1.373171114
   15.247040000   83.485866564    1.461338285
   15.249520000   83.489601323    1.550772167
   15.252000000   83.493559412    1.641437499
   15.254480000   83.497743841    1.733298166
   15.256960000   83.502157529    1.826317243
   15.259440000   83.506803301    1.920457032
   15.261920000   83.511683891    2.015679105
   15.264400000   83.516801932    2.111944341
   15.266880000   83.522159964    2.209212972
   15.269360000   83.527760425    2.307444624
   15.271840000   83.533605652    2.406598356
   15.274320000   83.539697880    2.506632702
   15.276800000   83.546039243    2.607505715
   15.279280000   83.552631767    2.709175012
   15.281760000   83.559477374    2.811597807
   15.284240000   83.566543602    2.879982026
   15.286720000   83.573791940    2.948504485
   15.289200000   83.581233446    3.052793064
   15.291680000   83.588934189    3.157559055
   15.294160000   83.596895297    3.262758144
   15.296640000   83.605117790    3.368345798
   15.299120000   83.613602576    3.474277305
   15.301600000   83.622350453    3.580507813
   15.304080000   83.631362105    3.686992374
   15.306560000   83.640638108    3.793685985
   15.309040000   83.650178923    3.900543624
   15.311520000   83.659984903    4.007520294
   15.314000000   83.670056285    4.114571060
   15.316480000   83.680393199    4.221651089
   15.318960000   83.690995662    4.328715689
   15.321440000   83.701863580    4.435720344
   15.323920000   83.712996749    4.542620757
   15.326400000   83.724394856    4.649372880
   15.328880000   83.736057479    4.755932955
   15.331360000   83.747984089    4.862257548
   15.333840000   83.760174046    4.968303582
   15.336320000   83.772626609    5.074028376
   15.338800000   83.785304226    5.144601392
   15.341280000   83.798191313    5.248131177
   15.343760000   83.811334545    5.351162158
   15.346240000   83.824732630    5.453651925
   15.348720000   83.838384176    5.555558585
   15.351200000   83.852287685    5.656840787
   15.353680000   83.866441556    5.757457752
   15.356160000   83.880786072    5.824122308
   15.358640000   83.895294069    5.891404581
   15.361120000   83.910030147    5.992379646
   15.363600000   83.925015515    6.092439408
   15.366080000   83.940247861    6.191549257
   15.368560000   83.955724786    6.289675236
   15.371040000   83.971443809    6.386784067
   15.373520000   83.987402367    6.482843172
   15.376000000   84.003597817    6.577820695
   15.378480000   84.020027438    6.671685522
   15.380960000   84.036688432    6.764407305
   15.383440000   84.053577929    6.855956474
   15.385920000   84.070692983    6.946304263
   15.388400000   84.088030582    7.035422722
   15.390880000   84.105587641    7.123284737
   15.393360000   84.123361014    7.209864045
   15.395840000   84.141347486    7.295135245
   15.398320000   84.159543783    7.379073818
   15.400800000   84.177932444    7.427694034
   15.403280000   84.196455784    7.510243537
   15.405760000   84.215182054    7.591344095
   15.408240000   84.234107636    7.670976318
   15.410720000   84.253228867    7.749121716
   15.413200000   84.272542036    7.825762708
   15.415680000   84.292043393    7.900882631
   15.418160000   84.311729144    7.974465744
   15.420640000   84.331595460    8.046497242
   15.423120000   84.351638476    8.116963255
   15.425600000   84.371854293    8.185850856
   15.428080000   84.392238982    8.253148067
   15.430560000   84.412788584    8.318843860
   15.433040000   84.433499115    8.382928162
   15.435520000   84.454366567    8.445391857
   15.438000000   84.475386912    8.506226786
   15.440480000   84.496511541    8.531959277
   15.442960000   84.517744168    8.590844491
   15.445440000   84.539120729    8.648034602
   15.447920000   84.560637016    8.703526763
   15.450400000   84.582288816    8.757319046
   15.452880000   84.603988297    8.773861350
   15.455360000   84.625808516    8.822797651
   15.457840000   84.647747924    8.869980700
   15.460320000   84.669802171    8.915410570
   15.462800000   84.691966912    8.959088197
   15.465280000   84.714237802    9.001015374
   15.467760000   84.736610503    9.041194748
   15.470240000   84.759080686    9.079629810
   15.472720000   84.781644029    9.116324890
   15.475200000   84.804251097    9.116360111
   15.477680000   84.826899470    9.148160297
   15.480160000   84.849624505    9.178186081
   15.482640000   84.872421811    9.206443440
   15.485120000   84.895287008    9.232939104
   15.487600000   84.918215739    9.257680554
   15.490080000   84.941203661    9.280676008
   15.492560000   84.964246456    9.301934410
   15.495040000   84.987339827    9.321465420
   15.497520000   85.010479505    9.339279402
   15.500000000   85.033661243    9.355387412
   15.502480000   85.056880826    9.369801187
   15.504960000   85.080134066    9.382533131
   15.507440000   85.103416810    9.393596303
   15.509920000   85.126724936    9.403004407
   15.512400000   85.150054356    9.410771773
   15.514880000   85.173401020    9.416913351
   15.517360000   85.196760915    9.421444690
   15.519840000   85.220130068    9.424381933
   15.522320000   85.243504545    9.425741793
   15.524800000   85.266880457    9.425541550
   15.527280000   85.290246083    9.389735170
   15.529760000   85.313530572    9.387818521
   15.532240000   85.336808378    9.384348558
   15.534720000   85.360075674    9.379346158
   15.537200000   85.383328686    9.372832654
   15.539680000   85.406563693    9.364829818
   15.542160000   85.429777029    9.355359848
   15.544640000   85.452909587    9.276965202
   15.547120000   85.475904795    9.267305643
   15.549600000   85.498874188    9.256152133
   15.552080000   85.521814096    9.243531410
   15.554560000   85.544720914    9.229470490
   15.557040000   85.567591102    9.213996665
   15.559520000   85.590421192    9.197137481
   15.562000000   85.613207782    9.178920731
   15.564480000   85.635947540    9.159374439
   15.566960000   85.658637203    9.138526850
   15.569440000   85.681273581    9.116406415
   15.571920000   85.703853551    9.093041779
   15.574400000   85.726374063    9.068461770
   15.576880000   85.748832140    9.042695387
   15.579360000   85.771224876    9.015771787
   15.581840000   85.793480742    8.952412973
   15.584320000   85.815645022    8.921817726
   15.586800000   85.837732030    8.890100757
   15.589280000   85.859739018    8.857290096
   15.591760000   85.881663308    8.823413833
   15.594240000   85.903502293    8.788500108
   15.596720000   85.925253434    8.752577098
   15.599200000   85.946914264    8.715673007
   15.601680000   85.968482385    8.677816057
   15.604160000   85.989955468    8.639034473
   15.606640000   86.011319887    8.565349470
   15.609120000   86.032513534    8.526151022
   15.611600000   86.053608862    8.486064329
   15.614080000   86.074603703    8.445119023
   15.616560000   86.095495967    8.403344656
   15.619040000   86.116251093    8.326049967
   15.621520000   86.136844351    8.281282012
   15.624000000   86.157251242    8.200321903
   15.626480000   86.177528965    8.152546596
   15.628960000   86.197687219    8.103980108
   15.631440000   86.217724073    8.054647967
   15.633920000   86.237637661    8.004575480
   15.636400000   86.257426176    7.953787728
   15.638880000   86.277087877    7.902309558
   15.641360000   86.296621082    7.850165572
   15.643840000   86.316024168    7.797380126
   15.646320000   86.335295577    7.743977314
   15.648800000   86.354433805    7.689980971
   15.651280000   86.373437411    7.635414661
   15.653760000   86.392305010    7.580301671
   15.656240000   86.411035274    7.524665007
   15.658720000   86.429626934    7.468527391
   15.661200000   86.448078775    7.411911248
   15.663680000   86.466389637    7.354838710
   15.666160000   86.484558415    7.297331607
   15.668640000   86.502584060    7.239411463
   15.671120000   86.520465572    7.181099492
   15.673600000   86.538202007    7.122416597
   15.676080000   86.555792469    7.063383366
   15.678560000   86.573209283    6.970264802
   15.681040000   86.590382035    6.878409640
   15.683520000   86.607369463    6.821066955
   15.686000000   86.624214225    6.763358952
   15.688480000   86.640915440    6.705307532
   15.690960000   86.657472284    6.646934198
   15.693440000   86.673883985    6.588260052
   15.695920000   86.690149822    6.529305795
   15.698400000   86.706217887    6.435067492
   15.700880000   86.722101411    6.374178656
   15.703360000   86.737833588    6.313016956
   15.705840000   86.753346904    6.218497094
   15.708320000   86.768694013    6.158157136
   15.710800000   86.783891141    6.097548270
   15.713280000   86.798937644    6.036688164
   15.715760000   86.813832921    5.975594029
   15.718240000   86.828576411    5.914282620
   15.720720000   86.843167597    5.852770241
   15.723200000   86.857605999    5.791072749
   15.725680000   86.871891177    5.729205560
   15.728160000   86.886022730    5.667183650
   15.730640000   86.900000292    5.605021567
   15.733120000   86.913823533    5.542733431
   15.735600000   86.927420801    5.410790098
   15.738080000   86.940758566    5.345439366
   15.740560000   86.953934023    5.279898077
   15.743040000   86.966946711    5.214175460
   15.745520000   86.979796191    5.148280275
   15.748000000   86.992482045    5.082220817
   15.750480000   87.005003877    5.016004931
   15.752960000   87.017361307    4.949640010
   15.755440000   87.029553974    4.883133008
   15.757920000   87.041581534    4.816490448
   15.760400000   87.053443659    4.749718432
   15.762880000   87.065140035    4.682822643
   15.765360000   87.076670362    4.615808363
   15.767840000   87.088034351    4.548680477
   15.770320000   87.099231727    4.481443484
   15.772800000   87.110262224    4.414101507
   15.775280000   87.121125587    4.346658305
   15.777760000   87.131821568    4.279117281
   15.780240000   87.142349930    4.211481495
   15.782720000   87.152710440    4.143753676
   15.785200000   87.162902874    4.075936230
   15.787680000   87.172927012    4.008031256
   15.790160000   87.182782638    3.940040556
   15.792640000   87.192469543    3.871965646
   15.795120000   87.201987519    3.803807773
   15.797600000   87.211336362    3.735567925
   15.800080000   87.220515869    3.667246842
   15.802560000   87.229525840    3.598845037
   15.805040000   87.238366074    3.530362799
   15.807520000   87.247036373    3.461800218
   15.810000000   87.255536537    3.393157191
   15.812480000   87.263866366    3.324433439
   15.814960000   87.272025659    3.255628525
   15.817440000   87.280014216    3.186741863
   15.819920000   87.287831831    3.117772736
   15.822400000   87.295478299    3.048720312
   15.824880000   87.302953414    2.979583659
   15.827360000   87.310256964    2.910361759
   15.829840000   87.317388737    2.841053526
   15.832320000   87.324348517    2.771657819
   15.834800000   87.331136086    2.702173461
   15.837280000   87.337751223    2.632599256
   15.839760000   87.344193703    2.562933999
   15.842240000   87.350463300    2.493176502
   15.844720000   87.356559782    2.423325602
   15.847200000   87.362482916    2.353380182
   15.849680000   87.368232468    2.283339190
   15.852160000   87.373808199    2.213201649
   15.854640000   87.379209868    2.142966679
   15.857120000   87.384437233    2.072633516
   15.859600000   87.389490048    2.002201522
   15.862080000   87.394368070    1.931670208
   15.864560000   87.399071050    1.861039250
   15.867040000   87.403598742    1.790308504
   15.869520000   87.407950898    1.719478026
   15.872000000   87.412127271    1.648548087
   15.874480000   87.416059842    1.510239163
   15.876960000   87.419720388    1.441781353
   15.879440000   87.423200737    1.339104442
   15.881920000   87.426438076    1.271613776
   15.884400000   87.429507749    1.203890858
   15.886880000   87.432323017    1.100351444
   15.889360000   87.434965610    1.030727348
   15.891840000   87.437435204    0.960837291
   15.894320000   87.439731147    0.890686600
   15.896800000   87.441852799    0.820280843
   15.899280000   87.443799534    0.749625845
   15.901760000   87.445570742    0.678727713
   15.904240000   87.447165828    0.607592842
   15.906720000   87.448584213    0.536227941
   15.909200000   87.449825334    0.464640044
   15.911680000   87.450888649    0.392836529
   15.914160000   87.451773632    0.320825132
   15.916640000   87.452479776    0.248613966
   15.919120000   87.452936374    0.143163664
   15.921600000   87.453203090    0.071892354
   15.924080000   87.453292778    0.000400868
   15.926560000   87.453204906   -0.071299563
   15.929040000   87.452938969   -0.143197292
   15.931520000   87.452459157   -0.250046384
   15.934000000   87.451747723   -0.323727449
   15.936480000   87.450853294   -0.397620427
   15.938960000   87.449775360   -0.471713500
   15.941440000   87.448513440   -0.545994407
   15.943920000   87.447067083   -0.620450431
   15.946400000   87.445435872   -0.695068386
   15.948880000   87.443619421   -0.769834608
   15.951360000   87.441617381   -0.844734944
   15.953840000   87.439429437   -0.919754740
   15.956320000   87.437055311   -0.994878832
   15.958800000   87.434494765   -1.070091539
   15.961280000   87.431747598   -1.145376651
   15.963760000   87.428813651   -1.220717423
   15.966240000   87.425692807   -1.296096566
   15.968720000   87.422303059   -1.404352935
   15.971200000   87.418728394   -1.478448116
   15.973680000   87.414969931   -1.552573414
   15.976160000   87.411027622   -1.626707842
   15.978640000   87.406901471   -1.700829874
   15.981120000   87.402591535   -1.774917448
   15.983600000   87.398097927   -1.848947955
   15.986080000   87.393420819   -1.922898237
   15.988560000   87.388560438   -1.996744589
   15.991040000   87.383439545   -2.103391428
   15.993520000   87.378133512   -2.175647379
   15.996000000   87.372648442   -2.247771982
   15.998480000   87.366984694   -2.319737853
   16.000960000   87.361117287   -2.426122035
   16.003440000   87.355009967   -2.499105725
   16.005920000   87.348721881   -2.571897443
   16.008400000   87.342253538   -2.644469373
   16.010880000   87.335605518   -2.716793233
   16.013360000   87.328778472   -2.788840274
   16.015840000   87.321773123   -2.860581291
   16.018320000   87.314590266   -2.931986625
   16.020800000   87.307152104   -3.038495102
   16.023280000   87.299527165   -3.110589485
   16.025760000   87.291658247   -3.217567371
   16.028240000   87.283588383   -3.290326802
   16.030720000   87.275338542   -3.362704784
   16.033200000   87.266909706   -3.434672470
   16.035680000   87.258264939   -3.541009935
   16.038160000   87.249393262   -3.613496244
   16.040640000   87.240342366   -3.685536127
   16.043120000   87.231113395   -3.757101193
   16.045600000   87.221707561   -3.828162836
   16.048080000   87.212126147   -3.898692242
   16.050560000   87.202370511   -3.968660411
   16.053040000   87.192442080   -4.038038175
   16.055520000   87.182342354   -4.106796210
   16.058000000   87.172072907   -4.174905061
   16.060480000   87.161635386   -4.242335154
   16.062960000   87.151031510   -4.309056822
   16.065440000   87.140263074   -4.375040317
   16.067920000   87.129331945   -4.440255838
   16.070400000   87.118169927   -4.540004254
   16.072880000   87.106748105   -4.640560127
   16.075360000   87.095157909   -4.706244631
   16.077840000   87.083405777   -4.771149327
   16.080320000   87.071419812   -4.868236261
   16.082800000   87.059269597   -4.930190832
   16.085280000   87.046966736   -4.991333854
   16.087760000   87.034513275   -5.051637960
   16.090240000   87.021886089   -5.144857255
   16.092720000   87.009016928   -5.236885195
   16.095200000   86.995957656   -5.294646817
   16.097680000   86.982756180   -5.351561639
   16.100160000   86.969414632   -5.407604029
   16.102640000   86.955876505   -5.495984698
   16.105120000   86.942180681   -5.548886986
   16.107600000   86.928354769   -5.600890169
   16.110080000   86.914401030   -5.651969137
   16.112560000   86.900321786   -5.702099376
   16.115040000   86.886119421   -5.751256996
   16.117520000   86.871796375   -5.799418751
   16.120000000   86.857355146   -5.846562065
   16.122480000   86.842798287   -5.892665056
   16.124960000   86.828128405   -5.937706560
   16.127440000   86.813348157   -5.981666152
   16.129920000   86.798460251   -6.024524173
   16.132400000   86.783467443   -6.066261747
   16.134880000   86.768372534   -6.106860809
   16.137360000   86.753178369   -6.146304122
   16.139840000   86.737887835   -6.184575301
   16.142320000   86.722503858   -6.221658833
   16.144800000   86.707029401   -6.257540095
   16.147280000   86.691467464   -6.292205378
   16.149760000   86.675821078   -6.325641900
   16.152240000   86.660093306   -6.357837831
   16.154720000   86.644287237   -6.388782303
   16.157200000   86.628405988   -6.418465432
   16.159680000   86.612452699   -6.446878332
   16.162160000   86.596430528   -6.474013128
   16.164640000   86.580342656   -6.499862974
   16.167120000   86.564192275   -6.524422063
   16.169600000   86.547982593   -6.547685642
   16.172080000   86.531716828   -6.569650017
   16.174560000   86.515398205   -6.590312571
   16.177040000   86.498963113   -6.644949040
   16.179520000   86.482459202   -6.664448586
   16.182000000   86.465908482   -6.682697748
   16.184480000   86.449314052   -6.699699920
   16.186960000   86.432678998   -6.715459641
   16.189440000   86.416006394   -6.729982600
   16.191920000   86.399299301   -6.743275636
   16.194400000   86.382560757   -6.755346740
   16.196880000   86.365793784   -6.766205056
   16.199360000   86.349001374   -6.775860877
   16.201840000   86.332186498   -6.784325644
   16.204320000   86.315304341   -6.825026340
   16.206800000   86.298345637   -6.863582565
   16.209280000   86.281320818   -6.865936161
   16.211760000   86.264291454   -6.867249832
   16.214240000   86.247217844   -6.902416301
   16.216720000   86.230098778   -6.903123264
   16.219200000   86.212979131   -6.902888546
   16.221680000   86.195861214   -6.901731384
   16.224160000   86.178747289   -6.899672175
   16.226640000   86.161639568   -6.896732456
   16.229120000   86.144540205   -6.892934883
   16.231600000   86.127451300   -6.888303212
   16.234080000   86.110374890   -6.882862270
   16.236560000   86.093312951   -6.876637936
   16.239040000   86.076267392   -6.869657107
   16.241520000   86.059184571   -6.897040747
   16.244000000   86.042088424   -6.890068973
   16.246480000   86.025010340   -6.882479800
   16.248960000   86.007951808   -6.874305549
   16.251440000   85.990914240   -6.865579444
   16.253920000   85.973898962   -6.856335579
   16.256400000   85.956907215   -6.846608875
   16.258880000   85.939940152   -6.836435043
   16.261360000   85.922998837   -6.825850547
   16.263840000   85.906084242   -6.814892558
   16.266320000   85.889197247   -6.803598913
   16.268800000   85.872338637   -6.792008070
   16.271280000   85.855483702   -6.814763819
   16.273760000   85.838596261   -6.804115689
   16.276240000   85.821674219   -6.828526362
   16.278720000   85.804751150   -6.819107970
   16.281200000   85.787851434   -6.809700268
   16.283680000   85.770974991   -6.800347766
   16.286160000   85.754121627   -6.791095325
   16.288640000   85.737291038   -6.781988101
   16.291120000   85.720482808   -6.773071492
   16.293600000   85.703696408   -6.764391084
   16.296080000   85.686931195   -6.755992592
   16.298560000   85.670154142   -6.782638177
   16.301040000   85.653341072   -6.776364471
   16.303520000   85.636542985   -6.770562148
   16.306000000   85.619758655   -6.765278480
   16.308480000   85.602980033   -6.794643526
   16.310960000   85.586136224   -6.789187947
   16.313440000   85.569305076   -6.784440127
   16.315920000   85.552484779   -6.780444968
   16.318400000   85.535673410   -6.777247031
   16.320880000   85.518868938   -6.774890478
   16.323360000   85.502043051   -6.807185042
   16.325840000   85.485163772   -6.805302656
   16.328320000   85.468287907   -6.804439040
   16.330800000   85.451345319   -6.839923537
   16.333280000   85.434379154   -6.842662654
   16.335760000   85.417404728   -6.846592506
   16.338240000   85.400419038   -6.851752923
   16.340720000   85.383418984   -6.858182897
   16.343200000   85.366401370   -6.865920517
   16.345680000   85.349362906   -6.875002912
   16.348160000   85.332300214   -6.885466180
   16.350640000   85.315209824   -6.897345334
   16.353120000   85.298088182   -6.910674232
   16.355600000   85.280931654   -6.925485527
   16.358080000   85.263736523   -6.941810594
   16.360560000   85.246498997   -6.959679484
   16.363040000   85.229215213   -6.979120855
   16.365520000   85.211881235   -7.000161919
   16.368000000   85.194493066   -7.022828389
   16.370480000   85.177046643   -7.047144416
   16.372960000   85.159537847   -7.073132542
   16.375440000   85.141962506   -7.100813643
   16.377920000   85.124316396   -7.130206881
   16.380400000   85.106595250   -7.161329651
   16.382880000   85.088794758   -7.194197534
   16.385360000   85.070910576   -7.228824251
   16.387840000   85.052938326   -7.265221615
   16.390320000   85.034873605   -7.303399490
   16.392800000   85.016711986   -7.343365750
   16.395280000   84.998449028   -7.385126236
   16.397760000   84.980080274   -7.428684719
   16.400240000   84.961601264   -7.474042866
   16.402720000   84.943007534   -7.521200203
   16.405200000   84.924294625   -7.570154086
   16.407680000   84.905458088   -7.620899668
   16.410160000   84.886493488   -7.673429872
   16.412640000   84.867396409   -7.727735370
   16.415120000   84.848162462   -7.783804551
   16.417600000   84.828787291   -7.841623509
   16.420080000   84.809266576   -7.901176019
   16.422560000   84.789572987   -7.997010187
   16.425040000   84.769660929   -8.061389861
   16.427520000   84.749587069   -8.127492309
   16.430000000   84.729347163   -8.195293520
   16.432480000   84.708937030   -8.264767147
   16.434960000   84.688352559   -8.335884502
   16.437440000   84.667589710   -8.408614561
   16.439920000   84.646644525   -8.482923957
   16.442400000   84.625513131   -8.558776995
   16.444880000   84.604191746   -8.636135647
   16.447360000   84.582676687   -8.714959573
   16.449840000   84.560964371   -8.795206123
   16.452320000   84.538988488   -8.909998768
   16.454800000   84.516790741   -8.991635679
   16.457280000   84.494382203   -9.108684259
   16.459760000   84.471690151   -9.191574086
   16.462240000   84.448790947   -9.275731984
   16.464720000   84.425681521   -9.361098973
   16.467200000   84.402358947   -9.447613995
   16.469680000   84.378820458   -9.535213945
   16.472160000   84.355063443   -9.623833704
   16.474640000   84.331085456   -9.713406178
   16.477120000   84.306835848   -9.838840023
   16.479600000   84.282320745   -9.931542097
   16.482080000   84.257574744  -10.025036558
   16.484560000   84.232595969  -10.119250444
   16.487040000   84.207382728  -10.214109071
   16.489520000   84.181880432  -10.344590269
   16.492000000   84.156105234  -10.441943657
   16.494480000   84.130088009  -10.539760416
   16.496960000   84.103827705  -10.637961129
   16.499440000   84.077323471  -10.736464963
   16.501920000   84.050574656  -10.835189735
   16.504400000   84.023580816  -10.934051972
   16.506880000   83.996341715  -11.032966975
   16.509360000   83.968857327  -11.131848884
   16.511840000   83.941127843  -11.230610750
   16.514320000   83.913153670  -11.329164596
   16.516800000   83.884935432  -11.427421493
   16.519280000   83.856473979  -11.525291630
   16.521760000   83.827770380  -11.622684386
   16.524240000   83.798825934  -11.719508402
   16.526720000   83.769625622  -11.850132537
   16.529200000   83.740117077  -11.946956634
   16.531680000   83.710369374  -12.042986089
   16.534160000   83.680384599  -12.138128979
   16.536640000   83.650165063  -12.232293065
   16.539120000   83.619713311  -12.325385875
   16.541600000   83.589032112  -12.417314780
   16.544080000   83.558124468  -12.507987078
   16.546560000   83.526993611  -12.597310073
   16.549040000   83.495643002  -12.685191155
   16.551520000   83.464060538  -12.805472868
   16.554000000   83.432199245  -12.888847854
   16.556480000   83.400133234  -12.970552560
   16.558960000   83.367866762  -13.050494042
   16.561440000   83.335404317  -13.128579881
   16.563920000   83.302750615  -13.204718268
   16.566400000   83.269910600  -13.278818077
   16.568880000   83.236889438  -13.350788949
   16.571360000   83.203692521  -13.420541365
   16.573840000   83.170325460  -13.487986726
   16.576320000   83.136794086  -13.553037430
   16.578800000   83.103104445  -13.615606943
   16.581280000   83.069262797  -13.675609881
   16.583760000   83.035275612  -13.732962074
   16.586240000   83.001149565  -13.787580646
   16.588720000   82.966891539  -13.839384081
   16.591200000   82.932508614  -13.888292293
   16.593680000   82.897925048  -13.969766124
   16.596160000   82.863224423  -14.014103451
   16.598640000   82.828417636  -14.055367623
   16.601120000   82.793512399  -14.093486592
   16.603600000   82.758516600  -14.128390100
   16.606080000   82.723438299  -14.160009744
   16.608560000   82.688285722  -14.188279031
   16.611040000   82.653067258  -14.213133438
   16.613520000   82.617791455  -14.234510460
   16.616000000   82.582467011  -14.252349670
   16.618480000   82.547102773  -14.266592761
   16.620960000   82.511707730  -14.277183600
   16.623440000   82.476256790  -14.318816223
   16.625920000   82.440681477  -14.358505491
   16.628400000   82.404986151  -14.393585460
   16.630880000   82.369292785  -14.390767053
   16.633360000   82.333611040  -14.384206418
   16.635840000   82.297921331  -14.408525140
   16.638320000   82.262203206  -14.395783226
   16.640800000   82.226521390  -14.379237880
   16.643280000   82.190885356  -14.358858151
   16.645760000   82.155304647  -14.334615760
   16.648240000   82.119722302  -14.341758046
   16.650720000   82.084191884  -14.311160272
   16.653200000   82.048742153  -14.276683985
   16.655680000   82.013382750  -14.238313414
   16.658160000   81.978123349  -14.196035581
   16.660640000   81.942973652  -14.149840302
   16.663120000   81.907886443  -14.134836949
   16.665600000   81.872896484  -14.082225716
   16.668080000   81.838041810  -14.025735903
   16.670560000   81.803332038  -13.965370181
   16.673040000   81.768776773  -13.901134062
   16.675520000   81.734385606  -13.833035883
   16.678000000   81.700168099  -13.761086806
   16.680480000   81.666133787  -13.685300794
   16.682960000   81.632292165  -13.605694607
   16.685440000   81.598652684  -13.522287772
   16.687920000   81.565224741  -13.435102573
   16.690400000   81.532017678  -13.344164022
   16.692880000   81.499040768  -13.249499832
   16.695360000   81.466303213  -13.151140396
   16.697840000   81.433801157  -13.083099490
   16.700320000   81.401487009  -12.976104447
   16.702800000   81.369442606  -12.865569240
   16.705280000   81.337635178  -12.786399352
   16.707760000   81.306068130  -12.670333237
   16.710240000   81.274793105  -12.550904621
   16.712720000   81.243818383  -12.428161874
   16.715200000   81.213152120  -12.302155806
   16.717680000   81.182802344  -12.172939615
   16.720160000   81.152776947  -12.040568841
   16.722640000   81.123083682  -11.905101309
   16.725120000   81.093730155  -11.766597076
   16.727600000   81.064723820  -11.625118376
   16.730080000   81.036071974  -11.480729560
   16.732560000   81.007781752  -11.333497037
   16.735040000   80.979860123  -11.183489213
   16.737520000   80.952313882  -11.030776427
   16.740000000   80.925149648  -10.875430886
   16.742480000   80.898373860  -10.717526602
   16.744960000   80.871992769  -10.557139321
   16.747440000   80.846012438  -10.394346457
   16.749920000   80.820438734  -10.229227019
   16.752400000   80.795261980  -10.095803766
   16.754880000   80.770435843   -9.924928795
   16.757360000   80.746036013   -9.752021288
   16.759840000   80.722067429   -9.577164434
   16.762320000   80.698534819   -9.400442688
   16.764800000   80.675442704   -9.221941698
   16.767280000   80.652795387   -9.041748228
   16.769760000   80.630596959   -8.859950079
   16.772240000   80.608839160   -8.711025136
   16.774720000   80.587462871   -8.527696354
   16.777200000   80.566542848   -8.343083487
   16.779680000   80.546082161   -8.157279319
   16.782160000   80.526083650   -7.970377311
   16.784640000   80.506549920   -7.782471529
   16.787120000   80.487483343   -7.593656557
   16.789600000   80.468886056   -7.404027423
   16.792080000   80.450759961   -7.213679517
   16.794560000   80.433068164   -7.057526929
   16.797040000   80.415801042   -6.901648839
   16.799520000   80.398919312   -6.712603275
   16.802000000   80.382506720   -6.523327903
   16.804480000   80.366563713   -6.333921999
   16.806960000   80.351090493   -6.144484802
   16.809440000   80.336087013   -5.955115433
   16.811920000   80.321552982   -5.765912820
   16.814400000   80.307487866   -5.576975619
   16.816880000   80.293890883   -5.388402141
   16.819360000   80.280761010   -5.200290273
   16.821840000   80.268096981   -5.012737403
   16.824320000   80.255837055   -4.861010499
   16.826800000   80.244010959   -4.676305654
   16.829280000   80.232641834   -4.492500888
   16.831760000   80.221727331   -4.309692493
   16.834240000   80.211264857   -4.127975939
   16.836720000   80.201251589   -3.947445799
   16.839200000   80.191684468   -3.768195681
   16.841680000   80.182560204   -3.590318162
   16.844160000   80.173875279   -3.413904714
   16.846640000   80.165625951   -3.239045645
   16.849120000   80.157808254   -3.065830029
   16.851600000   80.150418003   -2.894345643
   16.854080000   80.143450797   -2.724678902
   16.856560000   80.136902023   -2.556914801
   16.859040000   80.130766858   -2.391136849
   16.861520000   80.125040275   -2.227427014
   16.864000000   80.119717044   -2.065865658
   16.866480000   80.114731599   -1.939743883
   16.868960000   80.110117881   -1.781394515
   16.871440000   80.105893876   -1.625471871
   16.873920000   80.102053475   -1.472047872
   16.876400000   80.098590395   -1.321192601
   16.878880000   80.095498180   -1.172974248
   16.881360000   80.092770208   -1.027459060
   16.883840000   80.090399695   -0.884711296
   16.886320000   80.088379701   -0.744793174
   16.888800000   80.086679595   -0.641573754
   16.891280000   80.085257040   -0.506152501
   16.893760000   80.084166556   -0.373782859
   16.896240000   80.083400511   -0.244516964
   16.898720000   80.082951145   -0.118404730
   16.901200000   80.082810577    0.004506180
   16.903680000   80.082970811    0.124170402
   16.906160000   80.083423742    0.240544899
   16.908640000   80.084161161    0.353589002
   16.911120000   80.085174759    0.463264441
   16.913600000   80.086456138    0.569535374
   16.916080000   80.087996813    0.672368422
   16.918560000   80.089765707    0.737174858
   16.921040000   80.091711754    0.831624225
   16.923520000   80.093878685    0.888161643
   16.926000000   80.096116505    0.938664951
   16.928480000   80.098545289    1.019408884
   16.930960000   80.101169675    1.096404754
   16.933440000   80.103980341    1.169632097
   16.935920000   80.106967920    1.239072976
   16.938400000   80.110123000    1.304712003
   16.940880000   80.113436138    1.366536347
   16.943360000   80.116897858    1.424535749
   16.945840000   80.120498667    1.478702531
   16.948320000   80.124229050    1.529031606
   16.950800000   80.128079489    1.575520483
   16.953280000   80.132040457    1.618169276
   16.955760000   80.136102436    1.656980707
   16.958240000   80.140255914    1.691960105
   16.960720000   80.144491397    1.723115415
   16.963200000   80.148799414    1.750457189
   16.965680000   80.153170523    1.773998589
   16.968160000   80.157595318    1.793755381
   16.970640000   80.162064436    1.809745933
   16.973120000   80.166568562    1.821991204
   16.975600000   80.171098436    1.830514738
   16.978080000   80.175644860    1.835342655
   16.980560000   80.180198704    1.836503637
   16.983040000   80.184750912    1.834028918
   16.985520000   80.189292510    1.827952266
   16.988000000   80.193814608    1.818309971
   16.990480000   80.198308411    1.805140822
   16.992960000   80.202765225    1.788486094
   16.995440000   80.207130352    1.734948253
   16.997920000   80.211406247    1.712783572
   17.000400000   80.215622953    1.687224233
   17.002880000   80.219772116    1.658322694
   17.005360000   80.223845516    1.626133747
   17.007840000   80.227773434    1.555521635
   17.010320000   80.231582149    1.515490350
   17.012800000   80.235287652    1.472297035
   17.015280000   80.238882180    1.426003860
   17.017760000   80.242358122    1.376675132
   17.020240000   80.245708034    1.324377257
   17.022720000   80.248924635    1.269178704
   17.025200000   80.252000820    1.211149966
   17.027680000   80.254929659    1.150363524
   17.030160000   80.257677513    1.052264782
   17.032640000   80.260192693    0.950759307
   17.035120000   80.262465887    0.882029270
   17.037600000   80.264513999    0.777394490
   17.040080000   80.266352641    0.704969215
   17.042560000   80.268008634    0.630110647
   17.045040000   80.269476050    0.552905095
   17.047520000   80.270749176    0.473440374
   17.050000000   80.271822520    0.391805759
   17.052480000   80.272690814    0.308091931
   17.054960000   80.273349014    0.222390922
   17.057440000   80.273792307    0.134796067
   17.059920000   80.274016115    0.045401941
   17.062400000   80.274016093   -0.045695689
   17.064880000   80.273788136   -0.138399927
   17.067360000   80.273328382   -0.232612803
   17.069840000   80.272633211   -0.328235335
   17.072320000   80.271650182   -0.460156612
   17.074800000   80.270385771   -0.559731328
   17.077280000   80.268861699   -0.694840661
   17.079760000   80.267010740   -0.798044924
   17.082240000   80.264857468   -0.937182825
   17.084720000   80.262401317   -1.043736066
   17.087200000   80.259679826   -1.151149353
   17.089680000   80.256674878   -1.293776746
   17.092160000   80.253329741   -1.404024420
   17.094640000   80.249710411   -1.514883721
   17.097120000   80.245815494   -1.626255701
   17.099600000   80.241643841   -1.738041319
   17.102080000   80.237118886   -1.885561764
   17.104560000   80.232301669   -1.999326899
   17.107040000   80.227202084   -2.113261613
   17.109520000   80.221819831   -2.227268827
   17.112000000   80.216125412   -2.374964569
   17.114480000   80.210095944   -2.487489511
   17.116960000   80.203787604   -2.599845615
   17.119440000   80.197200930   -2.711935889
   17.121920000   80.190336701   -2.823663945
   17.124400000   80.183195935   -2.934934061
   17.126880000   80.175779885   -3.045651255
   17.129360000   80.168090040   -3.155721347
   17.131840000   80.160128119   -3.265051030
   17.134320000   80.151896075   -3.373547931
   17.136800000   80.143396086   -3.481120679
   17.139280000   80.134630555   -3.587678970
   17.141760000   80.125602110   -3.693133631
   17.144240000   80.116313597   -3.797396679
   17.146720000   80.106768080   -3.900381390
   17.149200000   80.096929540   -4.035554628
   17.151680000   80.086726155   -4.167409508
   17.154160000   80.076217267   -4.298530300
   17.156640000   80.065437603   -4.394495601
   17.159120000   80.054421848   -4.488912824
   17.161600000   80.043173941   -4.581702813
   17.164080000   80.031698012   -4.672788181
   17.166560000   80.019998383   -4.762093362
   17.169040000   80.008079561   -4.849544660
   17.171520000   79.995946233   -4.935070297
   17.174000000   79.983603262   -5.018600464
   17.176480000   79.971055681   -5.100067362
   17.178960000   79.958308688   -5.179405248
   17.181440000   79.945367643   -5.256550479
   17.183920000   79.932167964   -5.366771584
   17.186400000   79.918766108   -5.440795242
   17.188880000   79.905183536   -5.512501113
   17.191360000   79.891426062   -5.581835968
   17.193840000   79.877499632   -5.648748892
   17.196320000   79.863410310   -5.713191320
   17.198800000   79.849164283   -5.775117060
   17.201280000   79.834767846   -5.834482324
   17.203760000   79.820227402   -5.891245750
   17.206240000   79.805549451   -5.945368424
   17.208720000   79.790740588   -5.996813896
   17.211200000   79.775807495   -6.045548202
   17.213680000   79.760756936   -6.091539876
   17.216160000   79.745595748   -6.134759962
   17.218640000   79.730330840   -6.175182022
   17.221120000   79.714969178   -6.212782147
   17.223600000   79.699447934   -6.282865097
   17.226080000   79.683824504   -6.316205694
   17.228560000   79.668121890   -6.346720648
   17.231040000   79.652347115   -6.374397820
   17.233520000   79.636507231   -6.399227637
   17.236000000   79.620609306   -6.421203080
   17.238480000   79.604660427   -6.440319680
   17.240960000   79.588667685   -6.456575498
   17.243440000   79.572638177   -6.469971116
   17.245920000   79.556578991   -6.480509616
   17.248400000   79.540497206   -6.488196560
   17.250880000   79.524399886   -6.493039968
   17.253360000   79.508294070   -6.495050291
   17.255840000   79.492186768   -6.494240385
   17.258320000   79.476084957   -6.490625477
   17.260800000   79.459995570   -6.484223138
   17.263280000   79.443925498   -6.475053240
   17.265760000   79.427821828   -6.498300173
   17.268240000   79.411721858   -6.485103743
   17.270720000   79.395657897   -6.469265449
   17.273200000   79.379636460   -6.450815617
   17.275680000   79.363663984   -6.429786705
   17.278160000   79.347746822   -6.406213251
   17.280640000   79.331891240   -6.380131822
   17.283120000   79.316103410   -6.351580961
   17.285600000   79.300389406   -6.320601133
   17.288080000   79.284755201   -6.287234663
   17.290560000   79.269206659   -6.251525681
   17.293040000   79.253676709   -6.248894284
   17.295520000   79.238179258   -6.245056739
   17.298000000   79.222740096   -6.205535530
   17.300480000   79.207338965   -6.197145514
   17.302960000   79.192025286   -6.152277220
   17.305440000   79.176825226   -6.105526381
   17.307920000   79.161743384   -6.056949909
   17.310400000   79.146784216   -6.006606094
   17.312880000   79.131952030   -5.954554522
   17.315360000   79.117250987   -5.900856004
   17.317840000   79.102685094   -5.845572495
   17.320320000   79.088258205   -5.788767016
   17.322800000   79.073974015   -5.730503577
   17.325280000   79.059836059   -5.670847090
   17.327760000   79.045828473   -5.644367957
   17.330240000   79.031905625   -5.583539134
   17.332720000   79.018135063   -5.521568494
   17.335200000   79.004519532   -5.458525364
   17.337680000   78.991061606   -5.394479594
   17.340160000   78.977763684   -5.329501477
   17.342640000   78.964627991   -5.263661660
   17.345120000   78.951642559   -5.230994949
   17.347600000   78.938754744   -5.162298438
   17.350080000   78.926038055   -5.093001598
   17.352560000   78.913493894   -5.023174143
   17.355040000   78.901123492   -4.952885745
   17.357520000   78.888927904   -4.882205948
   17.360000000   78.876908017   -4.811204084
   17.362480000   78.865064541   -4.739949183
   17.364960000   78.853398021   -4.668509886
   17.367440000   78.841908828   -4.596954366
   17.369920000   78.830597168   -4.525350236
   17.372400000   78.819463076   -4.453764465
   17.374880000   78.808506426   -4.382263300
   17.377360000   78.797726926   -4.310912178
   17.379840000   78.787124124   -4.239775644
   17.382320000   78.776697409   -4.168917272
   17.384800000   78.766446013   -4.098399587
   17.387280000   78.756369014   -4.028283980
   17.389760000   78.746465342   -3.958630636
   17.392240000   78.736733776   -3.889498458
   17.394720000   78.727172951   -3.820944987
   17.397200000   78.717781364   -3.753026335
   17.399680000   78.708557371   -3.685797112
   17.402160000   78.699499196   -3.619310351
   17.404640000   78.690587638   -3.588090583
   17.407120000   78.681768022   -3.524655872
   17.409600000   78.673104565   -3.462164467
   17.412080000   78.664594867   -3.400664065
   17.414560000   78.656232139   -3.374322919
   17.417040000   78.647939367   -3.313588258
   17.419520000   78.639795773   -3.254024669
   17.422000000   78.631798405   -3.195670590
   17.424480000   78.623944217   -3.138562421
   17.426960000   78.616230077   -3.082734477
   17.429440000   78.608652769   -3.028218934
   17.431920000   78.601209001   -2.975045791
   17.434400000   78.593839901   -2.956530783
   17.436880000   78.586572150   -2.904801431
   17.439360000   78.579387664   -2.888026850
   17.441840000   78.572287808   -2.837920300
   17.444320000   78.565310298   -2.789364192
   17.446800000   78.558451269   -2.742371764
   17.449280000   78.551690225   -2.730875642
   17.451760000   78.544974014   -2.685696138
   17.454240000   78.538367818   -2.642153941
   17.456720000   78.531850398   -2.634722427
   17.459200000   78.525364808   -2.595873632
   17.461680000   78.518973469   -2.558713388
   17.464160000   78.512672197   -2.523238277
   17.466640000   78.506456819   -2.489442487
   17.469120000   78.500323181   -2.457317804
   17.471600000   78.494234687   -2.461573085
   17.474080000   78.488164303   -2.434180043
   17.476560000   78.482159762   -2.408471158
   17.479040000   78.476216907   -2.384430224
   17.481520000   78.470331624   -2.362038683
   17.484000000   78.464452377   -2.374694626
   17.486480000   78.458530429   -2.387450130
   17.488960000   78.452634916   -2.367272514
   17.491440000   78.446787397   -2.348740232
   17.493920000   78.440983832   -2.331820264
   17.496400000   78.435220265   -2.316477414
   17.498880000   78.429492831   -2.302674333
   17.501360000   78.423797760   -2.290371550
   17.503840000   78.418131382   -2.279527503
   17.506320000   78.412472736   -2.304007443
   17.508800000   78.406770747   -2.294603710
   17.511280000   78.401090369   -2.286569910
   17.513760000   78.395386009   -2.314733502
   17.516240000   78.389650721   -2.310714014
   17.518720000   78.383923823   -2.307957993
   17.521200000   78.378202250   -2.306410523
   17.523680000   78.372483075   -2.306014996
   17.526160000   78.366763512   -2.306713164
   17.528640000   78.361040923   -2.308445187
   17.531120000   78.355312820   -2.311149689
   17.533600000   78.349576868   -2.314763814
   17.536080000   78.343830892   -2.319223284
   17.538560000   78.338072876   -2.324462458
   17.541040000   78.332300969   -2.330414390
   17.543520000   78.326513488   -2.337010895
   17.546000000   78.320708920   -2.344182610
   17.548480000   78.314885925   -2.351859063
   17.550960000   78.309043341   -2.359968731
   17.553440000   78.303180182   -2.368439118
   17.555920000   78.297295645   -2.377196814
   17.558400000   78.291389110   -2.386167571
   17.560880000   78.285460140   -2.395276370
   17.563360000   78.279508487   -2.404447492
   17.565840000   78.273534092   -2.413604594
   17.568320000   78.267537084   -2.422670777
   17.570800000   78.261517784   -2.431568662
   17.573280000   78.255476706   -2.440220463
   17.575760000   78.249414558   -2.448548060
   17.578240000   78.243332241   -2.456473076
   17.580720000   78.237230850   -2.463916949
   17.583200000   78.231111676   -2.470801012
   17.585680000   78.224976204   -2.477046559
   17.588160000   78.218826118   -2.482574929
   17.590640000   78.212618942   -2.520777466
   17.593120000   78.206364098   -2.523307454
   17.595600000   78.200104085   -2.524932889
   17.598080000   78.193841244   -2.525574542
   17.600560000   78.187565150   -2.559556325
   17.603040000   78.181217403   -2.559406651
   17.605520000   78.174871458   -2.558090249
   17.608000000   78.168468342   -2.590729863
   17.610480000   78.162046081   -2.588295872
   17.612960000   78.155631500   -2.584524059
   17.615440000   78.149228006   -2.579343204
   17.617920000   78.142839181   -2.572683103
   17.620400000   78.136468778   -2.564474639
   17.622880000   78.130120723   -2.554649846
   17.625360000   78.123761549   -2.577944167
   17.627840000   78.117361797   -2.599968583
   17.630320000   78.110932031   -2.585036131
   17.632800000   78.104541484   -2.568330165
   17.635280000   78.098194630   -2.549789596
   17.637760000   78.091896093   -2.529354928
   17.640240000   78.085650643   -2.506968313
   17.642720000   78.079463190   -2.482573606
   17.645200000   78.073338783   -2.456116417
   17.647680000   78.067282601   -2.427544160
   17.650160000   78.061299954   -2.396806102
   17.652640000   78.055396274   -2.363853408
   17.655120000   78.049543596   -2.362285614
   17.657600000   78.043732838   -2.323430068
   17.660080000   78.038021286   -2.282273018
   17.662560000   78.032414701   -2.238772161
   17.665040000   78.026918947   -2.192887327
   17.667520000   78.021512953   -2.179211754
   17.670000000   78.016169194   -2.129867615
   17.672480000   78.010950826   -2.078084143
   17.674960000   78.005863938   -2.023831634
   17.677440000   78.000914685   -1.967082697
   17.679920000   77.996109292   -1.907812279
   17.682400000   77.991454040   -1.845997678
   17.684880000   77.986951000   -1.815741156
   17.687360000   77.982532145   -1.747427705
   17.689840000   77.978204769   -1.744998928
   17.692320000   77.973967590   -1.671669258
   17.694800000   77.969915337   -1.595863131
   17.697280000   77.966054164   -1.517570965
   17.699760000   77.962390246   -1.436785709
   17.702240000   77.958929772   -1.353502844
   17.704720000   77.955678939   -1.267720375
   17.707200000   77.952643945   -1.179438827
   17.709680000   77.949830985   -1.088661238
   17.712160000   77.947152895   -1.064934098
   17.714640000   77.944629968   -0.969288907
   17.717120000   77.942347182   -0.871273007
   17.719600000   77.940310403   -0.770899505
   17.722080000   77.938525457   -0.668184014
   17.724560000   77.936998131   -0.563144632
   17.727040000   77.935734164   -0.455801920
   17.729520000   77.934739239   -0.346178868
   17.732000000   77.934018981   -0.234300870
   17.734480000   77.933495970   -0.155734442
   17.736960000   77.933251721   -0.040885907
   17.739440000   77.933294922    0.076074245
   17.741920000   77.933601474    0.160441736
   17.744400000   77.934102300    0.246633345
   17.746880000   77.934865988    0.369555820
   17.749360000   77.935936828    0.494330005
   17.751840000   77.937319358    0.620910635
   17.754320000   77.939017999    0.749250294
   17.756800000   77.941037052    0.879299463
   17.759280000   77.943380695    1.011006573
   17.761760000   77.946052971    1.144318057
   17.764240000   77.949057793    1.279178409
   17.766720000   77.952321315    1.380078377
   17.769200000   77.955912684    1.516411921
   17.771680000   77.959843808    1.654063778
   17.774160000   77.964048760    1.757655464
   17.776640000   77.968579442    1.896303779
   17.779120000   77.973455309    2.036019641
   17.781600000   77.978678923    2.176732236
   17.784080000   77.984252665    2.318369234
   17.786560000   77.990178738    2.460856847
   17.789040000   77.996459156    2.604119905
   17.791520000   78.003095750    2.748081924
   17.794000000   78.010090156    2.892665173
   17.796480000   78.017443818    3.037790752
   17.798960000   78.025157981    3.183378657
   17.801440000   78.033233691    3.329347860
   17.803920000   78.041671793    3.475616382
   17.806400000   78.050472927    3.622101363
   17.808880000   78.059633656    3.734464279
   17.811360000   78.069075259    3.879723849
   17.813840000   78.078877014    4.024895203
   17.816320000   78.089038594    4.169891121
   17.818800000   78.099559456    4.314623848
   17.821280000   78.110438838    4.459005174
   17.823760000   78.121675758    4.602946508
   17.826240000   78.133269015    4.746358959
   17.828720000   78.145217188    4.889153411
   17.831200000   78.157518632    5.031240603
   17.833680000   78.170171482    5.172531205
   17.836160000   78.183171705    5.278775654
   17.838640000   78.196437860    5.419558433
   17.841120000   78.210051795    5.559228619
   17.843600000   78.224010642    5.697698884
   17.846080000   78.238311318    5.834882179
   17.848560000   78.252950522    5.970691814
   17.851040000   78.267924742    6.105041535
   17.853520000   78.283230251    6.237845599
   17.856000000   78.298863108    6.369018852
   17.858480000   78.314819166    6.498476802
   17.860960000   78.331094066    6.626135693
   17.863440000   78.347683243    6.751912579
   17.865920000   78.364581929    6.875725400
   17.868400000   78.381785151    6.997493051
   17.870880000   78.399287738    7.117135454
   17.873360000   78.417084320    7.234573630
   17.875840000   78.435169336    7.349729770
   17.878320000   78.453537030    7.462527297
   17.880800000   78.472181460    7.572890944
   17.883280000   78.491096496    7.680746811
   17.885760000   78.510249356    7.751400208
   17.888240000   78.529598888    7.852604513
   17.890720000   78.549169309    7.917278353
   17.893200000   78.568924955    8.014206922
   17.895680000   78.588917330    8.108177819
   17.898160000   78.609139019    8.199126502
   17.900640000   78.629582447    8.286990160
   17.903120000   78.650208675    8.338023868
   17.905600000   78.670990385    8.420872477
   17.908080000   78.691973466    8.500410725
   17.910560000   78.713149641    8.576584767
   17.913040000   78.734510503    8.649342726
   17.915520000   78.756047516    8.718634745
   17.918000000   78.777752026    8.784413033
   17.920480000   78.799615262    8.846631915
   17.922960000   78.821628342    8.905247878
   17.925440000   78.843782279    8.960219616
   17.927920000   78.866067986    9.011508071
   17.930400000   78.888476284    9.059076481
   17.932880000   78.910997902    9.102890411
   17.935360000   78.933623490    9.142917802
   17.937840000   78.956343619    9.179128997
   17.940320000   78.979148792    9.211496787
   17.942800000   79.001950666    9.207088206
   17.945280000   79.024817199    9.233005967
   17.947760000   79.047743105    9.254966679
   17.950240000   79.070659856    9.237809537
   17.952720000   79.093586037    9.250372432
   17.955200000   79.116538356    9.258886395
   17.957680000   79.139496768    9.228987498
   17.960160000   79.162384243    9.227967281
   17.962640000   79.185264078    9.222825597
   17.965120000   79.208126048    9.213559124
   17.967600000   79.230959921    9.200167151
   17.970080000   79.253755468    9.182651589
   17.972560000   79.276502468    9.161016988
   17.975040000   79.299190713    9.135270544
   17.977520000   79.321810018    9.105422113
   17.980000000   79.344350226    9.071484214
   17.982480000   79.366801212    9.033472040
   17.984960000   79.389152894    8.991403457
   17.987440000   79.411326324    8.909988177
   17.989920000   79.433359995    8.858425716
   17.992400000   79.455260776    8.802823718
   17.994880000   79.477018684    8.743209125
   17.997360000   79.498623801    8.679611508
   17.999840000   79.520066290    8.612063070
   18.002320000   79.541336397    8.540598631
   18.004800000   79.562359811    8.430014017
   18.007280000   79.583107488    8.316168134
   18.009760000   79.603629276    8.233014782
   18.012240000   79.623940057    8.146008984
   18.014720000   79.644030335    8.055198274
   18.017200000   79.663890736    7.960632652
   18.019680000   79.683512012    7.862364557
   18.022160000   79.702885049    7.760448853
   18.024640000   79.722000870    7.654942802
   18.027120000   79.740850646    7.545906042
   18.029600000   79.759425697    7.433400562
   18.032080000   79.777717499    7.317490673
   18.034560000   79.795717691    7.198242981
   18.037040000   79.813405159    7.041744648
   18.039520000   79.830678985    6.883773543
   18.042000000   79.847594905    6.757566602
   18.044480000   79.864193917    6.628216152
   18.046960000   79.880468325    6.495802729
   18.049440000   79.896402907    6.326342651
   18.051920000   79.911923031    6.189402817
   18.054400000   79.927099983    6.049605318
   18.056880000   79.941926785    5.907040033
   18.059360000   79.956396689    5.761798670
   18.061840000   79.970459077    5.580500682
   18.064320000   79.984114495    5.431518095
   18.066800000   79.997320220    5.244652757
   18.069280000   80.010134983    5.089443807
   18.071760000   80.022561969    4.931945493
   18.074240000   80.034514207    4.736745818
   18.076720000   80.046024457    4.539898204
   18.079200000   80.057080558    4.375974575
   18.081680000   80.067727656    4.210073392
   18.084160000   80.077960976    4.042301332
   18.086640000   80.087776013    3.872766213
   18.089120000   80.097168529    3.701576940
   18.091600000   80.106134558    3.528843449
   18.094080000   80.114670407    3.354676649
   18.096560000   80.122772662    3.179188364
   18.099040000   80.130438182    3.002491276
   18.101520000   80.137664113    2.824698864
   18.104000000   80.144447878    2.645925344
   18.106480000   80.150787186    2.466285608
   18.108960000   80.156680034    2.285895162
   18.111440000   80.162041958    2.069335090
   18.113920000   80.166947098    1.886338297
   18.116400000   80.171397820    1.702887306
   18.118880000   80.175373117    1.485231656
   18.121360000   80.178830026    1.302562313
   18.123840000   80.181833699    1.119738471
   18.126320000   80.184383898    0.936877871
   18.128800000   80.186480680    0.754098280
   18.131280000   80.188124390    0.571517414
   18.133760000   80.189315668    0.389252880
   18.136240000   80.190055443    0.207422103
   18.138720000   80.190344937    0.026142262
   18.141200000   80.190137053   -0.189451310
   18.143680000   80.189442287   -0.370712380
   18.146160000   80.188299021   -0.551125564
   18.148640000   80.186709499   -0.730576982
   18.151120000   80.184676248   -0.908953375
   18.153600000   80.182202072   -1.086142178
   18.156080000   80.179290057   -1.262031583
   18.158560000   80.175943562   -1.436510614
   18.161040000   80.172090070   -1.644897333
   18.163520000   80.167796142   -1.817676000
   18.166000000   80.163075790   -1.988769932
   18.168480000   80.157895409   -2.192881760
   18.170960000   80.152247314   -2.361718300
   18.173440000   80.146182894   -2.528609932
   18.175920000   80.139707099   -2.693456723
   18.178400000   80.132825121   -2.856160170
   18.180880000   80.125542396   -3.016623268
   18.183360000   80.117864600   -3.174750569
   18.185840000   80.109797642   -3.330448249
   18.188320000   80.101218203   -3.551685056
   18.190800000   80.092222640   -3.702374915
   18.193280000   80.082856573   -3.850463629
   18.195760000   80.073126562   -3.995864630
   18.198240000   80.063039377   -4.138493342
   18.200720000   80.052601995   -4.278267236
   18.203200000   80.041821598   -4.415105883
   18.205680000   80.030705561   -4.548931010
   18.208160000   80.019244296   -4.713579311
   18.210640000   80.007397445   -4.839807046
   18.213120000   79.995167692   -5.030384116
   18.215600000   79.982543032   -5.150260652
   18.218080000   79.969625067   -5.266910518
   18.220560000   79.956421878   -5.380268114
   18.223040000   79.942941710   -5.490270430
   18.225520000   79.929192960   -5.596857081
   18.228000000   79.915184171   -5.699970351
   18.230480000   79.900924024   -5.799555222
   18.232960000   79.886421337   -5.895559411
   18.235440000   79.871685051   -5.987933396
   18.237920000   79.856686166   -6.110202802
   18.240400000   79.841428381   -6.193846776
   18.242880000   79.825967756   -6.273776578
   18.245360000   79.810313552   -6.349952526
   18.247840000   79.794448365   -6.456964726
   18.250320000   79.778347533   -6.526945927
   18.252800000   79.762077858   -6.593123851
   18.255280000   79.745646340   -6.689704229
   18.257760000   79.728980808   -6.749605559
   18.260240000   79.712171456   -6.805685387
   18.262720000   79.695227781   -6.857928106
   18.265200000   79.678159315   -6.906321172
   18.267680000   79.660975618   -6.950855112
   18.270160000   79.643686269   -6.991523513
   18.272640000   79.626300860   -7.028323024
   18.275120000   79.608828986   -7.061253345
   18.277600000   79.591280240   -7.090317217
   18.280080000   79.573594940   -7.150836947
   18.282560000   79.555831812   -7.173633831
   18.285040000   79.538016847   -7.192643403
   18.287520000   79.520089291   -7.243212579
   18.290000000   79.502109324   -7.256145790
   18.292480000   79.484101847   -7.265402623
   18.294960000   79.466075944   -7.271009992
   18.297440000   79.448040630   -7.272997748
   18.299920000   79.430004840   -7.271398650
   18.302400000   79.411977428   -7.266248324
   18.304880000   79.393967153   -7.257585225
   18.307360000   79.375982675   -7.245450597
   18.309840000   79.358032551   -7.229888426
   18.312320000   79.340125223   -7.210945393
   18.314800000   79.322269016   -7.188670824
   18.317280000   79.304472127   -7.163116639
   18.319760000   79.286742624   -7.134337293
   18.322240000   79.269088434   -7.102389723
   18.324720000   79.251517341   -7.067333286
   18.327200000   79.234036979   -7.029229693
   18.329680000   79.216654828   -6.988142950
   18.332160000   79.199376790   -6.978308264
   18.334640000   79.182129789   -6.930102521
   18.337120000   79.165005738   -6.879167097
   18.339600000   79.147890564   -6.891989943
   18.342080000   79.130870856   -6.833171604
   18.344560000   79.114000030   -6.771937001
   18.347040000   79.097283985   -6.708359840
   18.349520000   79.080728439   -6.642515622
   18.352000000   79.064338918   -6.574481565
   18.354480000   79.048120756   -6.504336508
   18.356960000   79.031992886   -6.467751810
   18.359440000   79.016042588   -6.395082972
   18.361920000   79.000274773   -6.320601639
   18.364400000   78.984693831   -6.244393892
   18.366880000   78.969303934   -6.166547017
   18.369360000   78.954109040   -6.087149406
   18.371840000   78.939112881   -6.006290459
   18.374320000   78.924318972   -5.924060482
   18.376800000   78.909730599   -5.840550595
   18.379280000   78.895350823   -5.755852623
   18.381760000   78.881182476   -5.670059000
   18.384240000   78.867228160   -5.583262662
   18.386720000   78.853490245   -5.495556948
   18.389200000   78.839970872   -5.407035493
   18.391680000   78.826671946   -5.317792125
   18.394160000   78.813595142   -5.227920761
   18.396640000   78.800741900   -5.137515299
   18.399120000   78.788113430   -5.046669518
   18.401600000   78.775710706   -4.955476969
   18.404080000   78.763534474   -4.864030870
   18.406560000   78.751585246   -4.772424003
   18.409040000   78.739863307   -4.680748608
   18.411520000   78.728368714   -4.589096277
   18.414000000   78.717080566   -4.532086753
   18.416480000   78.705923724   -4.476829369
   18.418960000   78.694930586   -4.388677913
   18.421440000   78.684116083   -4.334563552
   18.423920000   78.673476144   -4.246143726
   18.426400000   78.663020540   -4.193182858
   18.428880000   78.652727630   -4.107700289
   18.431360000   78.642645573   -4.023154074
   18.433840000   78.632771941   -3.939629218
   18.436320000   78.623057544   -3.892157460
   18.438800000   78.613504211   -3.812356371
   18.441280000   78.604147166   -3.733874727
   18.443760000   78.594977300   -3.690891294
   18.446240000   78.585919638   -3.613936047
   18.448720000   78.577050852   -3.538583379
   18.451200000   78.568366879   -3.464906210
   18.453680000   78.559863474   -3.392975432
   18.456160000   78.551536220   -3.322859825
   18.458640000   78.543380534   -3.254625981
   18.461120000   78.535391667   -3.188338228
   18.463600000   78.527564716   -3.124058558
   18.466080000   78.519894627   -3.061846551
   18.468560000   78.512376200   -3.001759311
   18.471040000   78.505004099   -2.943851399
   18.473520000   78.497772853   -2.888174768
   18.476000000   78.490676867   -2.834778702
   18.478480000   78.483710427   -2.783709761
   18.480960000   78.476867706   -2.735011721
   18.483440000   78.470142775   -2.688725525
   18.485920000   78.463502255   -2.678636106
   18.488400000   78.456895789   -2.670413218
   18.490880000   78.450293786   -2.666348743
   18.493360000   78.443651041   -2.664694945
   18.495840000   78.437060876   -2.665271176
   18.498320000   78.430490999   -2.633492111
   18.500800000   78.423996388   -2.604576263
   18.503280000   78.417569921   -2.578539535
   18.505760000   78.411126076   -2.588309833
   18.508240000   78.404638072   -2.636706977
   18.510720000   78.398119176   -2.620977405
   18.513200000   78.391635492   -2.608310852
   18.515680000   78.385126735   -2.632043922
   18.518160000   78.378533939   -2.659605637
   18.520640000   78.371942863   -2.656305097
   18.523120000   78.365356058   -2.656159150
   18.525600000   78.358765713   -2.659158749
   18.528080000   78.352164040   -2.665291957
   18.530560000   78.345543287   -2.674543955
   18.533040000   78.338895739   -2.686897045
   18.535520000   78.332213731   -2.702330667
   18.538000000   78.325489651   -2.720821413
   18.540480000   78.318715951   -2.742343044
   18.542960000   78.311885148   -2.766866509
   18.545440000   78.304989838   -2.794359975
   18.547920000   78.298004604   -2.859274885
   18.550400000   78.290871128   -2.894016960
   18.552880000   78.283647875   -2.931668955
   18.555360000   78.276327678   -2.972189806
   18.557840000   78.268903478   -3.015535859
   18.560320000   78.261368323   -3.061660920
   18.562800000   78.253715382   -3.110516289
   18.565280000   78.245935075   -3.196289458
   18.567760000   78.237907533   -3.285520351
   18.570240000   78.229689492   -3.342372191
   18.572720000   78.221327207   -3.401836494
   18.575200000   78.212814273   -3.463852955
   18.577680000   78.204144438   -3.528359147
   18.580160000   78.195311607   -3.595290587
   18.582640000   78.186309847   -3.664580798
   18.585120000   78.177133393   -3.736161365
   18.587600000   78.167776651   -3.809962005
   18.590080000   78.158234206   -3.885910636
   18.592560000   78.148500820   -3.963933437
   18.595040000   78.138571444   -4.043954923
   18.597520000   78.128393783   -4.159317642
   18.600000000   78.117976808   -4.241776960
