# Supplementary material for: Finite-Temperature Evolution of Frenkel Defects in Hybrid Perovskites: Healing and Lead-Methylammonium Antisite Pairs
Source: ACS Appl Mater Interfaces. 2026 Apr 9;18(15):22071–80. doi: 10.1021/acsami.6c02743 (PMC13107386; doi:10.1021/acsami.6c02743)
Supplement: Supplementary file 2 [file am6c02743_si_002.zip › supporting/fig1-3/molecule/dissociation/COLVAR]

#! FIELDS time d_com metad_com.bias dist.lowest lw.bias
 1000000.000000 0.139827 0.000000 4.801524 0.000000
 1000100.000000 0.104866 0.000000 4.846162 0.000000
 1000200.000000 0.217339 0.000000 4.559470 0.000000
 1000300.000000 0.414382 0.000000 5.011381 0.000000
 1000400.000000 0.122635 0.000000 4.896154 0.000000
 1000500.000000 0.059707 0.000000 4.821795 0.000000
 1000600.000000 0.266004 0.586642 4.543844 0.000000
 1000700.000000 0.156860 0.888496 4.974263 0.000000
 1000800.000000 0.337754 0.379262 4.784097 0.000000
 1000900.000000 0.675278 0.006851 4.841337 0.000000
 1001000.000000 0.400902 0.231877 4.768113 0.000000
 1001100.000000 0.224842 1.388748 4.657443 0.000000
 1001200.000000 0.696059 0.339692 4.828365 0.000000
 1001300.000000 0.630402 0.531914 4.750945 0.000000
 1001400.000000 0.690189 0.355086 4.550575 0.000000
 1001500.000000 0.674834 0.397150 4.920481 0.000000
 1001600.000000 0.222085 1.463913 4.904323 0.000000
 1001700.000000 0.192840 1.435151 4.860755 0.000000
 1001800.000000 0.304874 1.540754 4.682596 0.000000
 1001900.000000 0.336961 1.570011 5.026688 0.000000
 1002000.000000 0.144933 1.380851 4.721558 0.000000
 1002100.000000 0.247883 2.363790 4.520715 0.000000
 1002200.000000 0.518591 1.820353 4.938996 0.000000
 1002300.000000 0.488426 1.881606 4.756292 0.000000
 1002400.000000 0.430360 1.999829 4.686987 0.000000
 1002500.000000 0.453111 1.953021 4.798456 0.000000
 1002600.000000 0.530041 2.725194 4.584383 0.000000
 1002700.000000 0.903873 0.635708 4.944252 0.000000
 1002800.000000 0.404524 3.025049 4.925685 0.000000
 1002900.000000 0.473253 2.907127 4.994690 0.000000
 1003000.000000 0.279675 3.000070 4.764913 0.000000
 1003100.000000 0.146584 3.491552 4.674721 0.000000
 1003200.000000 0.211659 3.824868 5.031261 0.000000
 1003300.000000 0.120096 3.314506 4.613085 0.000000
 1003400.000000 0.670090 2.141762 4.902587 0.000000
 1003500.000000 0.786062 1.302696 4.840526 0.000000
 1003600.000000 0.791245 2.268381 4.835961 0.000000
 1003700.000000 0.386143 4.040379 4.712280 0.000000
 1003800.000000 0.097178 3.145507 4.722679 0.000000
 1003900.000000 0.245142 3.958032 4.910806 0.000000
 1004000.000000 0.280713 4.040537 5.025159 0.000000
 1004100.000000 0.565723 3.836151 4.561334 0.000000
 1004200.000000 0.631257 3.393864 4.889425 0.000000
 1004300.000000 0.728870 2.740442 4.802801 0.000000
 1004400.000000 0.635043 3.368599 4.933913 0.000000
 1004500.000000 0.499447 4.284605 5.079926 0.000000
 1004600.000000 0.742506 3.123749 4.631249 0.000000
 1004700.000000 0.960251 1.171023 4.859999 0.000000
 1004800.000000 0.869728 1.912851 4.678012 0.000000
 1004900.000000 1.046392 0.639791 4.791764 0.000000
 1005000.000000 0.813970 2.430402 4.430169 0.000000
 1005100.000000 0.801188 3.550788 4.806882 0.000000
 1005200.000000 0.698336 4.401774 4.576300 0.000000
 1005300.000000 0.446092 5.765378 4.978792 0.000000
 1005400.000000 0.125147 4.263389 4.594318 0.000000
 1005500.000000 0.211232 5.140225 4.752425 0.000000
 1005600.000000 0.107199 4.925452 4.875258 0.000000
 1005700.000000 0.145608 5.441903 4.950541 0.000000
 1005800.000000 0.238453 6.345831 4.813414 0.000000
 1005900.000000 0.132034 5.266866 4.788142 0.000000
 1006000.000000 0.454128 6.219320 4.793839 0.000000
 1006100.000000 0.884033 2.825565 5.044123 0.000000
 1006200.000000 0.615726 5.801731 5.075282 0.000000
 1006300.000000 0.938619 2.208220 4.753716 0.000000
 1006400.000000 0.527366 6.664998 4.390118 0.000000
 1006500.000000 0.761901 4.225795 4.516243 0.000000
 1006600.000000 0.670239 6.127268 4.633556 0.000000
 1006700.000000 0.937389 2.901597 4.715981 0.000000
 1006800.000000 1.011279 1.924295 4.596539 0.000000
 1006900.000000 0.830911 4.382628 4.640106 0.000000
 1007000.000000 0.885852 3.629525 4.780269 0.000000
 1007100.000000 0.878113 4.737520 4.272077 0.000000
 1007200.000000 0.853089 5.071271 4.734924 0.000000
 1007300.000000 0.516808 7.408779 4.442764 0.000000
 1007400.000000 0.491755 7.503581 4.523666 0.000000
 1007500.000000 0.128123 5.482939 4.858359 0.000000
 1007600.000000 0.301486 8.127591 4.875821 0.000000
 1007700.000000 0.439623 7.948773 4.690850 0.000000
 1007800.000000 0.797885 5.713098 4.838058 0.000000
 1007900.000000 0.845771 5.164172 4.785934 0.000000
 1008000.000000 1.156958 0.999958 4.535799 0.000000
 1008100.000000 0.841697 5.502209 4.847133 0.000000
 1008200.000000 0.707859 6.549759 4.459767 0.000000
 1008300.000000 1.074737 2.790750 4.698978 0.000000
 1008400.000000 0.886455 5.020515 4.624964 0.000000
 1008500.000000 0.908136 4.768165 4.630583 0.000000
 1008600.000000 1.014295 4.344376 4.647338 0.000000
 1008700.000000 0.908261 5.766679 4.703803 0.000000
 1008800.000000 1.089480 3.298249 4.757622 0.000000
 1008900.000000 1.075477 3.486940 4.694029 0.000000
 1009000.000000 1.086527 3.337706 4.582070 0.000000
 1009100.000000 1.015715 5.263342 4.438953 0.000000
 1009200.000000 0.994448 5.524655 4.833412 0.000000
 1009300.000000 1.044182 4.898788 4.909760 0.000000
 1009400.000000 1.001320 5.441448 4.711512 0.000000
 1009500.000000 0.603721 7.467281 4.818429 0.000000
 1009600.000000 0.148488 6.862780 4.868896 0.000000
 1009700.000000 0.228309 7.885515 4.754777 0.000000
 1009800.000000 0.136264 6.671857 4.881878 0.000000
 1009900.000000 0.120097 6.407344 4.941973 0.000000
 1010000.000000 0.091312 5.907585 4.766616 0.000000
 1010100.000000 0.070213 6.517314 4.948277 0.000000
 1010200.000000 0.244819 8.789136 5.076204 0.000000
 1010300.000000 0.126673 7.500957 4.500424 0.000000
 1010400.000000 0.283970 8.977458 4.756699 0.000000
 1010500.000000 0.426994 8.976556 4.733710 0.000000
 1010600.000000 0.024394 5.732737 5.055455 0.000000
 1010700.000000 0.182413 8.720469 4.918948 0.000000
 1010800.000000 0.128912 7.863686 4.719369 0.000000
 1010900.000000 0.129956 7.882290 4.902133 0.000000
 1011000.000000 0.209744 9.076702 4.878971 0.000000
 1011100.000000 0.655802 8.965200 4.654696 0.000000
 1011200.000000 0.540487 9.774319 4.956810 0.000000
 1011300.000000 0.472518 10.254824 4.668427 0.000000
 1011400.000000 0.800004 7.915863 4.896071 0.000000
 1011500.000000 0.887543 7.045812 4.639942 0.000000
 1011600.000000 1.268453 2.209907 4.976301 0.000000
 1011700.000000 1.023926 6.069841 4.908214 0.000000
 1011800.000000 1.242762 2.544931 4.699876 0.000000
 1011900.000000 1.184780 3.384450 4.709569 0.000000
 1012000.000000 1.257807 2.345776 5.045120 0.000000
 1012100.000000 1.019785 6.630581 4.794085 0.000000
 1012200.000000 1.546259 0.579451 4.531093 0.000000
 1012300.000000 0.882685 8.270830 4.784997 0.000000
 1012400.000000 0.385140 10.753497 4.938956 0.000000
 1012500.000000 0.150659 9.193689 5.093079 0.000000
 1012600.000000 0.114383 9.473581 5.322991 0.000000
 1012700.000000 0.100947 9.172402 5.089363 0.000000
 1012800.000000 0.104961 9.264089 4.879566 0.000000
 1012900.000000 0.175352 10.596947 5.112276 0.000000
 1013000.000000 0.151793 10.213801 5.075031 0.000000
 1013100.000000 0.082549 9.675625 5.042348 0.000000
 1013200.000000 0.029417 8.169277 4.830685 0.000000
 1013300.000000 0.117378 10.523647 5.037091 0.000000
 1013400.000000 0.105465 10.248984 4.946424 0.000000
 1013500.000000 0.147734 11.140877 5.019536 0.000000
 1013600.000000 0.152233 12.221313 5.062249 0.000000
 1013700.000000 0.033916 9.154108 4.662380 0.000000
 1013800.000000 0.084323 10.672902 4.977508 0.000000
 1013900.000000 0.112324 11.393615 5.202792 0.000000
 1014000.000000 0.095312 10.968166 5.099851 0.000000
 1014100.000000 0.083653 11.652701 5.252480 0.000000
 1014200.000000 0.097720 12.030721 5.342328 0.000000
 1014300.000000 0.053163 10.739210 4.983886 0.000000
 1014400.000000 0.117551 12.509972 4.829384 0.000000
 1014500.000000 0.079121 11.524618 4.748584 0.000000
 1014600.000000 0.088185 12.776738 4.717269 0.000000
 1014700.000000 0.144259 13.995112 5.074849 0.000000
 1014800.000000 0.107958 13.275850 5.305245 0.000000
 1014900.000000 0.099233 13.064506 5.093110 0.000000
 1015000.000000 0.230931 14.617538 4.713875 0.000000
 1015100.000000 0.123206 14.475063 4.960625 0.000000
 1015200.000000 0.139866 14.823727 5.028026 0.000000
 1015300.000000 0.121212 14.429255 4.913569 0.000000
 1015400.000000 0.149826 15.002384 4.716792 0.000000
 1015500.000000 0.097614 13.824105 4.783595 0.000000
 1015600.000000 0.130571 15.623278 4.676749 0.000000
 1015700.000000 0.086852 14.510113 4.868910 0.000000
 1015800.000000 0.220215 16.447739 4.911418 0.000000
 1015900.000000 0.925227 7.830170 5.145562 0.000000
 1016000.000000 0.444660 12.712012 4.972262 0.000000
 1016100.000000 0.748688 9.529930 5.097144 0.000000
 1016200.000000 0.605230 10.901834 5.164384 0.000000
 1016300.000000 0.746814 9.544483 4.780671 0.000000
 1016400.000000 0.850884 8.679716 5.213621 0.000000
 1016500.000000 1.045686 6.279885 4.846960 0.000000
 1016600.000000 0.896651 8.969643 4.620698 0.000000
 1016700.000000 0.806526 9.560188 4.692994 0.000000
 1016800.000000 0.719619 10.021828 5.192604 0.000000
 1016900.000000 0.658968 10.447131 4.971353 0.000000
 1017000.000000 0.787142 9.661764 4.911008 0.000000
 1017100.000000 0.574805 11.949407 4.605799 0.000000
 1017200.000000 0.650989 11.308999 4.868989 0.000000
 1017300.000000 0.540655 12.366071 4.738414 0.000000
 1017400.000000 0.703269 11.037556 4.654044 0.000000
 1017500.000000 0.641458 11.370172 4.497519 0.000000
 1017600.000000 0.630833 12.442553 4.639799 0.000000
 1017700.000000 0.913758 10.035712 4.795135 0.000000
 1017800.000000 0.971880 9.136787 4.693862 0.000000
 1017900.000000 1.078872 7.226921 4.667629 0.000000
 1018000.000000 1.134879 6.181455 5.056726 0.000000
 1018100.000000 1.330457 3.448629 4.869341 0.000000
 1018200.000000 1.084329 8.093696 4.782595 0.000000
 1018300.000000 0.498619 13.772326 5.014861 0.000000
 1018400.000000 0.809420 11.505441 4.709951 0.000000
 1018500.000000 0.740038 11.905720 4.982275 0.000000
 1018600.000000 0.525284 13.994649 5.141332 0.000000
 1018700.000000 0.544232 13.836071 4.819349 0.000000
 1018800.000000 0.688740 13.125851 4.877534 0.000000
 1018900.000000 0.515935 14.080727 4.847088 0.000000
 1019000.000000 0.866505 11.875090 4.880135 0.000000
 1019100.000000 1.178683 6.734415 4.862987 0.000000
 1019200.000000 1.244522 5.274244 4.999474 0.000000
 1019300.000000 1.267279 4.788289 4.479507 0.000000
 1019400.000000 1.303095 4.054106 4.472955 0.000000
 1019500.000000 1.542659 0.766522 4.594877 0.000000
 1019600.000000 1.310142 4.422742 5.066434 0.000000
 1019700.000000 1.476680 2.296120 4.995337 0.000000
 1019800.000000 1.296895 4.647074 4.860315 0.000000
 1019900.000000 1.378238 3.397803 4.708558 0.000000
 1020000.000000 1.254979 5.403502 5.013894 0.000000
 1020100.000000 1.431858 3.420862 4.814309 0.000000
 1020200.000000 1.189737 7.642781 4.647882 0.000000
 1020300.000000 1.391762 4.011712 4.534588 0.000000
 1020400.000000 0.758707 13.713165 4.870384 0.000000
 1020500.000000 0.630195 13.848592 4.948317 0.000000
 1020600.000000 0.607014 14.875258 4.786652 0.000000
 1020700.000000 0.510164 15.174290 4.566857 0.000000
 1020800.000000 0.600814 14.883813 4.905352 0.000000
 1020900.000000 0.528944 15.081065 4.781405 0.000000
 1021000.000000 0.497517 15.248425 4.535417 0.000000
 1021100.000000 0.456694 16.530064 4.900398 0.000000
 1021200.000000 0.510488 16.170411 4.872119 0.000000
 1021300.000000 0.615946 15.703071 4.903163 0.000000
 1021400.000000 0.465703 16.463367 4.953473 0.000000
 1021500.000000 0.558181 15.928564 4.786276 0.000000
 1021600.000000 1.043865 10.567051 4.675778 0.000000
 1021700.000000 1.442214 3.278405 5.010129 0.000000
 1021800.000000 1.234202 6.806163 4.769143 0.000000
 1021900.000000 1.173269 7.987950 4.585293 0.000000
 1022000.000000 1.426296 3.499119 4.604091 0.000000
 1022100.000000 1.236760 7.394666 4.689053 0.000000
 1022200.000000 1.529388 3.127119 4.686662 0.000000
 1022300.000000 1.048834 10.633440 4.556536 0.000000
 1022400.000000 1.021619 11.144680 4.736677 0.000000
 1022500.000000 1.102961 9.647397 4.562037 0.000000
 1022600.000000 1.501800 3.610612 4.674620 0.000000
 1022700.000000 1.368509 5.753802 4.742451 0.000000
 1022800.000000 1.502316 3.603276 4.492256 0.000000
 1022900.000000 1.251880 7.908949 4.464334 0.000000
 1023000.000000 1.405950 5.106598 4.367186 0.000000
 1023100.000000 1.139601 10.400778 4.458913 0.000000
 1023200.000000 1.149974 10.241382 5.003727 0.000000
 1023300.000000 0.956443 13.231195 4.475642 0.000000
 1023400.000000 1.128708 10.568028 4.577824 0.000000
 1023500.000000 1.222158 9.122822 4.544386 0.000000
 1023600.000000 1.013555 12.926270 4.326134 0.000000
 1023700.000000 0.990614 13.213377 4.618680 0.000000
 1023800.000000 0.818333 15.286613 4.899178 0.000000
 1023900.000000 0.979803 13.349342 4.579965 0.000000
 1024000.000000 1.215310 10.229630 4.490177 0.000000
 1024100.000000 0.840736 15.215489 4.804876 0.000000
 1024200.000000 0.809270 15.505885 4.941682 0.000000
 1024300.000000 0.849139 15.135101 4.559869 0.000000
 1024400.000000 1.041019 13.266463 5.025733 0.000000
 1024500.000000 0.927159 14.364270 4.592506 0.000000
 1024600.000000 0.681479 16.893706 4.801522 0.000000
 1024700.000000 0.712824 16.804837 5.040483 0.000000
 1024800.000000 0.726911 16.756840 5.246434 0.000000
 1024900.000000 0.480207 17.374422 4.949019 0.000000
 1025000.000000 0.408835 17.708402 4.903879 0.000000
 1025100.000000 0.740306 16.957580 4.964693 0.000000
 1025200.000000 1.023359 14.331468 4.863269 0.000000
 1025300.000000 1.231730 11.279776 4.959840 0.000000
 1025400.000000 1.457164 6.252088 4.527696 0.000000
 1025500.000000 1.648287 2.504512 4.362686 0.000000
 1025600.000000 1.599486 4.274475 4.593778 0.000000
 1025700.000000 1.516435 5.736864 4.871068 0.000000
 1025800.000000 1.445092 7.127638 4.560193 0.000000
 1025900.000000 1.551196 5.103003 4.512523 0.000000
 1026000.000000 1.389336 8.274130 4.461079 0.000000
 1026100.000000 1.558845 5.665228 4.496134 0.000000
 1026200.000000 1.364309 9.786211 4.748306 0.000000
 1026300.000000 1.446581 8.057300 4.374515 0.000000
 1026400.000000 1.381271 9.440766 4.827945 0.000000
 1026500.000000 1.602265 4.795382 4.667198 0.000000
 1026600.000000 1.570051 6.423070 4.735986 0.000000
 1026700.000000 1.557747 6.663305 4.919900 0.000000
 1026800.000000 1.349811 10.524431 4.574608 0.000000
 1026900.000000 1.365481 10.257793 4.696093 0.000000
 1027000.000000 1.025126 14.519137 4.921745 0.000000
 1027100.000000 0.809793 17.047507 4.985172 0.000000
 1027200.000000 0.603686 17.776077 4.570655 0.000000
 1027300.000000 0.680310 17.518186 4.713415 0.000000
 1027400.000000 0.658156 17.589533 4.856750 0.000000
 1027500.000000 0.880759 16.668136 4.469664 0.000000
 1027600.000000 0.165989 17.582206 4.676777 0.000000
 1027700.000000 0.431975 18.673033 4.674472 0.000000
 1027800.000000 0.589153 18.174951 4.949964 0.000000
 1027900.000000 0.472305 18.499751 4.773742 0.000000
 1028000.000000 0.457228 18.562615 4.959128 0.000000
 1028100.000000 0.301256 19.768927 4.741804 0.000000
 1028200.000000 0.214564 18.926661 4.838793 0.000000
 1028300.000000 0.180974 18.280642 4.969248 0.000000
 1028400.000000 0.100587 15.904675 4.663108 0.000000
 1028500.000000 0.131844 16.967207 4.997526 0.000000
 1028600.000000 0.188259 19.398853 4.998758 0.000000
 1028700.000000 0.085777 16.319014 4.890863 0.000000
 1028800.000000 0.097029 16.758317 4.824483 0.000000
 1028900.000000 0.089939 16.484122 5.008753 0.000000
 1029000.000000 0.115239 17.420132 4.859111 0.000000
 1029100.000000 0.113284 18.352045 4.528307 0.000000
 1029200.000000 0.196436 20.472776 4.423732 0.000000
 1029300.000000 0.069306 16.611914 4.931406 0.000000
 1029400.000000 0.135185 19.065553 4.764516 0.000000
 1029500.000000 0.100872 17.900556 4.862931 0.000000
 1029600.000000 0.146497 20.365084 4.840149 0.000000
 1029700.000000 0.284981 21.784462 5.057384 0.000000
 1029800.000000 0.611651 19.027205 4.957916 0.000000
 1029900.000000 0.789249 18.292702 4.616304 0.000000
 1030000.000000 0.590189 19.151615 4.693920 0.000000
 1030100.000000 0.345614 21.878000 4.739058 0.000000
 1030200.000000 0.830445 18.576699 4.762662 0.000000
 1030300.000000 0.989188 16.876340 4.851581 0.000000
 1030400.000000 0.656042 19.757589 4.656650 0.000000
 1030500.000000 0.624767 19.943034 4.557593 0.000000
 1030600.000000 0.430837 21.888441 4.719503 0.000000
 1030700.000000 0.666436 20.674356 4.626598 0.000000
 1030800.000000 0.758918 19.915177 4.725945 0.000000
 1030900.000000 0.610056 21.028328 4.592779 0.000000
 1031000.000000 0.838440 19.072874 4.587781 0.000000
 1031100.000000 0.777951 20.684353 4.677106 0.000000
 1031200.000000 0.808898 20.394445 4.809216 0.000000
 1031300.000000 0.709418 21.162218 4.930325 0.000000
 1031400.000000 0.560387 21.666580 4.858492 0.000000
 1031500.000000 0.327452 22.341263 4.708232 0.000000
 1031600.000000 0.528801 22.339039 4.951681 0.000000
 1031700.000000 0.974702 18.071804 4.869212 0.000000
 1031800.000000 1.426352 9.336765 4.649106 0.000000
 1031900.000000 1.305880 11.777087 4.825754 0.000000
 1032000.000000 1.874156 1.387262 4.769582 0.000000
 1032100.000000 1.371259 10.495059 4.664801 0.000000
 1032200.000000 1.464364 8.687726 4.892655 0.000000
 1032300.000000 1.442371 9.107402 4.529244 0.000000
 1032400.000000 1.414797 9.640953 4.876458 0.000000
 1032500.000000 1.697556 4.670547 4.639441 0.000000
 1032600.000000 1.400932 10.243240 4.604632 0.000000
 1032700.000000 1.468013 9.135259 4.680493 0.000000
 1032800.000000 1.635646 6.601756 4.801536 0.000000
 1032900.000000 1.381402 10.580207 4.475680 0.000000
 1033000.000000 1.516060 8.387488 4.604796 0.000000
 1033100.000000 1.141663 15.188920 4.759749 0.000000
 1033200.000000 1.333527 12.090503 4.633962 0.000000
 1033300.000000 1.255814 13.299879 4.730081 0.000000
 1033400.000000 1.270013 13.073917 4.706706 0.000000
 1033500.000000 1.399996 11.103985 4.592389 0.000000
 1033600.000000 1.069868 16.694344 4.586889 0.000000
 1033700.000000 0.833195 20.189425 4.758444 0.000000
 1033800.000000 0.470997 22.658005 4.774893 0.000000
 1033900.000000 0.668279 21.589807 4.429073 0.000000
 1034000.000000 0.204564 22.564795 4.836400 0.000000
 1034100.000000 0.734860 21.163522 4.942418 0.000000
 1034200.000000 0.217251 23.765144 4.930615 0.000000
 1034300.000000 0.725244 21.240511 5.073195 0.000000
 1034400.000000 0.769483 20.862146 4.751282 0.000000
 1034500.000000 1.250258 14.144005 4.649423 0.000000
 1034600.000000 1.474829 11.469789 4.988975 0.000000
 1034700.000000 1.343269 13.801555 4.665238 0.000000
 1034800.000000 1.332791 13.964853 4.854368 0.000000
 1034900.000000 1.035272 17.796438 4.869139 0.000000
 1035000.000000 0.989927 18.384044 4.545747 0.000000
 1035100.000000 1.416276 12.671688 4.708913 0.000000
 1035200.000000 1.200104 16.355440 4.583147 0.000000
 1035300.000000 1.211071 16.186915 4.848487 0.000000
 1035400.000000 0.979438 19.520378 4.842920 0.000000
 1035500.000000 1.078540 18.158014 4.874355 0.000000
 1035600.000000 1.344700 14.396178 4.517886 0.000000
 1035700.000000 1.889242 3.088728 4.874917 0.000000
 1035800.000000 1.612567 8.626755 4.739697 0.000000
 1035900.000000 1.672580 7.295214 4.771890 0.000000
 1036000.000000 1.712692 6.421477 4.702497 0.000000
 1036100.000000 1.973778 2.365106 4.510722 0.000000
 1036200.000000 1.599460 9.770104 4.340077 0.000000
 1036300.000000 0.998768 20.191166 4.485627 0.000000
 1036400.000000 0.992889 20.257501 4.321270 0.000000
 1036500.000000 1.637519 9.003221 4.513179 0.000000
 1036600.000000 1.761020 7.206225 4.773708 0.000000
 1036700.000000 1.560291 11.464986 4.736921 0.000000
 1036800.000000 1.198070 17.345051 4.473744 0.000000
 1036900.000000 1.536948 11.865360 4.415598 0.000000
 1037000.000000 1.434399 13.501198 4.910943 0.000000
 1037100.000000 1.530627 12.861598 4.863478 0.000000
 1037200.000000 1.222995 17.506339 4.947220 0.000000
 1037300.000000 1.482048 13.727665 4.868798 0.000000
 1037400.000000 1.369725 15.467092 4.642156 0.000000
 1037500.000000 1.306806 16.355238 4.506275 0.000000
 1037600.000000 1.021098 20.409341 4.504602 0.000000
 1037700.000000 0.655369 22.106781 4.923122 0.000000
 1037800.000000 0.326299 24.175973 5.081880 0.000000
 1037900.000000 0.242093 24.050080 4.883591 0.000000
 1038000.000000 0.059690 18.382390 4.746155 0.000000
 1038100.000000 0.145596 23.009274 5.012646 0.000000
 1038200.000000 0.181559 23.929829 5.163274 0.000000
 1038300.000000 0.261507 24.782384 4.753001 0.000000
 1038400.000000 0.034748 18.013256 4.837954 0.000000
 1038500.000000 0.466326 23.270852 4.645945 0.000000
 1038600.000000 0.585106 23.250637 4.487664 0.000000
 1038700.000000 0.567707 23.386688 4.738348 0.000000
 1038800.000000 0.958482 20.941825 4.555406 0.000000
 1038900.000000 1.016141 20.471379 4.652687 0.000000
 1039000.000000 1.127371 19.441615 4.827361 0.000000
 1039100.000000 0.862415 22.011653 4.695281 0.000000
 1039200.000000 0.488699 24.070441 4.954700 0.000000
 1039300.000000 0.637024 22.924400 4.586303 0.000000
 1039400.000000 0.628919 22.974888 4.838488 0.000000
 1039500.000000 0.701109 22.577773 4.692133 0.000000
 1039600.000000 0.575324 24.166989 4.815122 0.000000
 1039700.000000 0.634741 23.884793 4.780601 0.000000
 1039800.000000 0.642775 23.847763 4.628379 0.000000
 1039900.000000 0.420827 25.059980 4.290820 0.000000
 1040000.000000 0.398622 25.197958 4.918216 0.000000
 1040100.000000 0.659967 24.193338 4.904341 0.000000
 1040200.000000 0.439045 25.924609 4.955239 0.000000
 1040300.000000 0.205570 25.445904 4.975256 0.000000
 1040400.000000 0.311898 26.476364 4.800047 0.000000
 1040500.000000 0.259284 26.231600 4.624931 0.000000
 1040600.000000 0.395504 27.009192 4.595806 0.000000
 1040700.000000 0.369510 27.212412 4.767618 0.000000
 1040800.000000 0.172225 25.527361 4.589913 0.000000
 1040900.000000 0.128018 23.883509 4.861139 0.000000
 1041000.000000 0.161186 25.167870 5.063263 0.000000
 1041100.000000 0.148676 25.717394 4.716414 0.000000
 1041200.000000 0.305290 28.212927 4.819301 0.000000
 1041300.000000 0.327210 28.127055 4.586486 0.000000
 1041400.000000 0.664187 24.329794 4.502559 0.000000
 1041500.000000 0.682748 24.162547 4.436874 0.000000
 1041600.000000 1.016289 21.868453 4.478483 0.000000
 1041700.000000 1.319498 17.816752 4.280806 0.000000
 1041800.000000 1.801940 6.449325 4.568785 0.000000
 1041900.000000 1.891084 4.262061 4.563733 0.000000
 1042000.000000 1.911064 3.827609 4.624240 0.000000
 1042100.000000 1.847349 6.240508 4.597930 0.000000
 1042200.000000 1.936713 4.298698 4.542047 0.000000
 1042300.000000 1.789847 7.601577 5.018844 0.000000
 1042400.000000 1.788987 7.622337 4.925353 0.000000
 1042500.000000 1.753228 8.491235 4.966018 0.000000
 1042600.000000 1.536613 14.112846 4.805626 0.000000
 1042700.000000 1.243221 19.107558 4.840977 0.000000
 1042800.000000 1.011461 21.919872 4.800408 0.000000
 1042900.000000 1.185195 19.911597 4.917483 0.000000
 1043000.000000 1.247297 19.047645 4.934331 0.000000
 1043100.000000 0.706254 24.978845 4.942556 0.000000
 1043200.000000 0.822333 23.976886 4.839221 0.000000
 1043300.000000 0.856728 23.679703 4.626591 0.000000
 1043400.000000 0.554878 26.298339 4.844845 0.000000
 1043500.000000 0.815147 24.039203 4.731112 0.000000
 1043600.000000 0.808872 25.092937 4.935875 0.000000
 1043700.000000 0.562683 26.676131 4.710782 0.000000
 1043800.000000 0.542836 26.805754 4.906161 0.000000
 1043900.000000 0.499659 27.119607 5.038627 0.000000
 1044000.000000 0.834315 24.868340 4.907101 0.000000
 1044100.000000 0.810145 26.074840 4.644778 0.000000
 1044200.000000 0.680481 26.738856 5.084604 0.000000
 1044300.000000 0.497317 27.378121 5.150775 0.000000
 1044400.000000 0.517429 27.269132 4.837250 0.000000
 1044500.000000 0.546364 27.135455 4.577406 0.000000
 1044600.000000 0.375340 28.889809 4.831282 0.000000
 1044700.000000 0.105456 23.902206 4.823918 0.000000
 1044800.000000 0.174592 26.818088 4.731684 0.000000
 1044900.000000 0.103095 23.779608 4.818562 0.000000
 1045000.000000 0.077321 22.351344 4.541242 0.000000
 1045100.000000 0.295763 29.440820 4.575092 0.000000
 1045200.000000 0.681637 27.539014 4.947679 0.000000
 1045300.000000 0.683898 27.525707 4.855761 0.000000
 1045400.000000 0.524196 28.310037 5.024554 0.000000
 1045500.000000 0.404855 29.037495 4.918552 0.000000
 1045600.000000 0.072682 23.328266 4.808995 0.000000
 1045700.000000 0.141698 26.967846 4.430609 0.000000
 1045800.000000 0.162134 27.784476 4.643194 0.000000
 1045900.000000 0.163376 27.830095 4.478172 0.000000
 1046000.000000 0.123331 26.127738 4.644597 0.000000
 1046100.000000 0.102329 26.043370 4.851189 0.000000
 1046200.000000 0.130692 27.475513 4.867864 0.000000
 1046300.000000 0.125003 27.208222 4.869617 0.000000
 1046400.000000 0.136000 27.715795 4.821389 0.000000
 1046500.000000 0.265506 30.878559 4.599517 0.000000
 1046600.000000 0.155422 29.376461 4.619413 0.000000
 1046700.000000 0.173289 30.045523 4.712634 0.000000
 1046800.000000 0.071682 24.858199 4.704388 0.000000
 1046900.000000 0.095635 26.366894 4.773638 0.000000
 1047000.000000 0.137237 28.584210 4.654355 0.000000
 1047100.000000 0.070567 25.730196 4.642307 0.000000
 1047200.000000 0.138047 29.621870 4.832874 0.000000
 1047300.000000 0.178888 31.211502 4.705014 0.000000
 1047400.000000 0.104093 27.847351 4.814152 0.000000
 1047500.000000 0.030888 22.847921 4.964712 0.000000
 1047600.000000 0.067770 26.522225 4.928274 0.000000
 1047700.000000 0.139461 30.549796 4.811668 0.000000
 1047800.000000 0.183584 32.102470 4.853374 0.000000
 1047900.000000 0.157645 31.278100 4.586113 0.000000
 1048000.000000 0.150792 31.018331 4.742331 0.000000
 1048100.000000 0.159928 32.359669 4.693845 0.000000
 1048200.000000 0.115009 30.360167 4.889564 0.000000
 1048300.000000 0.042627 25.597514 4.598722 0.000000
 1048400.000000 0.057563 26.712641 4.856744 0.000000
 1048500.000000 0.154716 32.169045 4.798483 0.000000
 1048600.000000 0.095573 30.210261 4.688333 0.000000
 1048700.000000 0.144919 32.779902 4.706279 0.000000
 1048800.000000 0.144660 32.769046 4.955456 0.000000
 1048900.000000 0.040062 26.248604 4.681596 0.000000
 1049000.000000 0.076040 28.930677 4.724481 0.000000
 1049100.000000 0.059270 28.724922 4.945581 0.000000
 1049200.000000 0.130183 33.081348 4.739289 0.000000
 1049300.000000 0.077236 30.012866 4.844281 0.000000
 1049400.000000 0.110069 32.052923 4.867923 0.000000
 1049500.000000 0.117235 32.439510 4.789991 0.000000
 1049600.000000 0.025531 26.936033 4.642816 0.000000
 1049700.000000 0.043121 28.410956 4.458643 0.000000
 1049800.000000 0.035089 27.747919 4.847933 0.000000
 1049900.000000 0.038711 28.049197 4.426367 0.000000
 1050000.000000 0.147298 34.805292 4.737312 0.000000
 1050100.000000 0.147888 35.827872 4.548691 0.000000
 1050200.000000 0.113459 34.224143 4.668005 0.000000
 1050300.000000 0.101453 33.530644 4.758086 0.000000
 1050400.000000 0.108478 33.944515 4.828626 0.000000
 1050500.000000 0.118227 34.480734 4.957806 0.000000
 1050600.000000 0.027192 28.814888 4.874270 0.000000
 1050700.000000 0.033795 29.404908 4.755057 0.000000
 1050800.000000 0.017501 27.927041 5.059747 0.000000
 1050900.000000 0.028309 28.915635 4.517620 0.000000
 1051000.000000 0.087220 33.610979 4.848271 0.000000
 1051100.000000 0.133408 37.194890 4.496696 0.000000
 1051200.000000 0.124087 36.763663 4.628417 0.000000
 1051300.000000 0.052950 32.023615 4.501958 0.000000
 1051400.000000 0.110024 36.025240 5.072492 0.000000
 1051500.000000 0.116007 36.352250 5.024100 0.000000
 1051600.000000 0.039564 31.811075 4.848551 0.000000
 1051700.000000 0.133657 38.201896 4.454855 0.000000
 1051800.000000 0.053374 33.010712 4.829197 0.000000
 1051900.000000 0.126072 37.858119 4.675429 0.000000
 1052000.000000 0.134031 38.218005 4.619470 0.000000
 1052100.000000 0.066327 35.008536 4.777770 0.000000
 1052200.000000 0.082000 36.203220 4.961040 0.000000
 1052300.000000 0.092131 36.908718 4.738428 0.000000
 1052400.000000 0.534376 30.861275 4.876262 0.000000
 1052500.000000 1.151818 21.758961 4.749614 0.000000
 1052600.000000 1.399818 17.801860 4.983123 0.000000
 1052700.000000 2.033530 2.948467 4.609457 0.000000
 1052800.000000 1.904406 5.722786 4.804818 0.000000
 1052900.000000 2.057088 2.541587 4.746644 0.000000
 1053000.000000 1.751685 9.577805 4.650214 0.000000
 1053100.000000 1.859760 7.694610 4.793750 0.000000
 1053200.000000 1.992031 4.231913 4.940413 0.000000
 1053300.000000 1.769640 10.121845 4.682296 0.000000
 1053400.000000 1.644695 13.025132 4.686166 0.000000
 1053500.000000 1.421312 17.549461 4.386635 0.000000
 1053600.000000 1.823847 8.811441 4.622379 0.000000
 1053700.000000 1.937480 5.620266 4.720673 0.000000
 1053800.000000 2.166406 1.239536 4.879745 0.000000
 1053900.000000 1.895135 6.780620 4.615594 0.000000
 1054000.000000 2.162993 1.276535 4.313786 0.000000
 1054100.000000 1.975030 5.299309 4.651174 0.000000
 1054200.000000 1.896456 7.153940 4.488094 0.000000
 1054300.000000 2.018215 4.420420 4.913943 0.000000
 1054400.000000 1.954715 5.749192 4.858550 0.000000
 1054500.000000 1.839528 8.631437 4.473158 0.000000
 1054600.000000 1.848168 9.402416 4.583776 0.000000
 1054700.000000 1.439229 18.296061 4.784911 0.000000
 1054800.000000 1.697208 13.106814 4.908851 0.000000
 1054900.000000 1.350344 20.074189 4.496157 0.000000
 1055000.000000 1.655000 14.003509 4.705569 0.000000
 1055100.000000 1.954111 6.936805 4.720810 0.000000
 1055200.000000 2.077324 3.997486 4.907872 0.000000
 1055300.000000 2.172759 2.452862 4.793510 0.000000
 1055400.000000 2.029375 5.019945 5.177638 0.000000
 1055500.000000 2.035696 4.875716 4.641090 0.000000
 1055600.000000 1.915720 8.864769 4.921661 0.000000
 1055700.000000 1.836541 10.980420 4.983433 0.000000
 1055800.000000 2.065804 5.216647 4.941433 0.000000
 1055900.000000 2.137397 3.831171 4.846692 0.000000
 1056000.000000 1.886154 9.656463 4.792520 0.000000
 1056100.000000 1.405935 19.490064 4.855140 0.000000
 1056200.000000 1.400797 19.575161 4.959135 0.000000
 1056300.000000 1.459877 18.612931 4.770271 0.000000
 1056400.000000 1.294834 21.307417 4.950552 0.000000
 1056500.000000 1.457025 18.658242 4.870830 0.000000
 1056600.000000 1.564024 17.910525 4.992460 0.000000
 1056700.000000 1.402070 20.516955 4.714192 0.000000
 1056800.000000 1.369791 20.999861 4.728201 0.000000
 1056900.000000 0.883096 26.116383 4.643477 0.000000
 1057000.000000 0.896626 25.969302 4.707188 0.000000
 1057100.000000 0.652047 29.169138 4.729285 0.000000
 1057200.000000 0.904635 26.881263 4.946569 0.000000
 1057300.000000 0.643450 29.263968 4.679832 0.000000
 1057400.000000 0.759704 28.224222 4.879938 0.000000
 1057500.000000 0.806174 27.841356 4.717622 0.000000
 1057600.000000 0.640490 30.006721 4.716582 0.000000
 1057700.000000 0.685712 29.670372 5.094842 0.000000
 1057800.000000 0.897742 27.857448 4.973101 0.000000
 1057900.000000 1.124880 24.556731 4.502358 0.000000
 1058000.000000 0.905943 27.749498 4.761652 0.000000
 1058100.000000 0.663255 30.304338 4.738944 0.000000
 1058200.000000 0.635917 30.447395 4.619771 0.000000
 1058300.000000 0.691877 30.193165 4.758774 0.000000
 1058400.000000 0.591141 30.815153 4.850346 0.000000
 1058500.000000 0.722094 30.094938 4.800125 0.000000
 1058600.000000 1.132674 25.094037 4.806290 0.000000
 1058700.000000 1.419059 20.329906 4.957827 0.000000
 1058800.000000 1.504320 18.914910 4.893165 0.000000
 1058900.000000 1.704818 15.287003 4.862076 0.000000
 1059000.000000 1.987106 7.933384 4.944173 0.000000
 1059100.000000 2.404034 0.907399 4.721691 0.000000
 1059200.000000 1.966413 9.496734 4.734114 0.000000
 1059300.000000 1.712245 15.516430 4.526882 0.000000
 1059400.000000 1.410094 20.492161 4.675472 0.000000
 1059500.000000 1.211029 23.747593 4.704230 0.000000
 1059600.000000 1.380224 21.679590 4.483142 0.000000
 1059700.000000 1.636352 16.955317 4.827367 0.000000
 1059800.000000 1.712800 15.547125 4.886804 0.000000
 1059900.000000 1.849944 12.546770 4.574474 0.000000
 1060000.000000 1.451979 20.292490 4.711449 0.000000
 1060100.000000 1.562900 19.106192 4.724602 0.000000
 1060200.000000 1.885466 11.747819 4.867617 0.000000
 1060300.000000 2.210461 3.482489 4.782214 0.000000
 1060400.000000 2.046301 7.342244 4.749769 0.000000
 1060500.000000 2.244789 2.858031 4.851213 0.000000
 1060600.000000 2.050240 7.859162 4.633257 0.000000
 1060700.000000 2.018198 8.629030 4.932522 0.000000
 1060800.000000 1.649133 17.352374 4.864760 0.000000
 1060900.000000 1.607075 18.214472 5.027847 0.000000
 1061000.000000 1.800267 14.018713 4.949197 0.000000
 1061100.000000 2.202622 4.743691 4.703359 0.000000
 1061200.000000 2.026440 8.955701 4.617458 0.000000
 1061300.000000 2.150339 5.851816 4.734219 0.000000
 1061400.000000 2.108782 6.822708 4.877340 0.000000
 1061500.000000 2.219377 4.414751 4.619906 0.000000
 1061600.000000 2.132821 7.161665 5.014818 0.000000
 1061700.000000 1.967234 11.045176 5.056820 0.000000
 1061800.000000 1.566368 19.544177 5.105163 0.000000
 1061900.000000 1.377846 22.764855 4.874935 0.000000
 1062000.000000 0.849269 30.407447 4.794303 0.000000
 1062100.000000 0.515103 32.851387 4.682601 0.000000
 1062200.000000 0.568890 32.204192 4.898219 0.000000
 1062300.000000 0.705690 31.955699 4.918543 0.000000
 1062400.000000 0.587062 32.083282 4.602009 0.000000
 1062500.000000 0.517017 32.820155 4.870443 0.000000
 1062600.000000 0.641187 32.758243 4.902685 0.000000
 1062700.000000 0.707022 32.592440 4.788401 0.000000
 1062800.000000 0.535587 33.544991 4.575349 0.000000
 1062900.000000 0.794429 32.190684 4.993471 0.000000
 1063000.000000 1.224027 25.237562 4.818207 0.000000
 1063100.000000 0.579777 33.082151 4.808162 0.000000
 1063200.000000 0.733851 32.560050 4.537309 0.000000
 1063300.000000 0.632413 32.798644 4.914737 0.000000
 1063400.000000 1.257980 25.704987 4.857323 0.000000
 1063500.000000 1.168146 27.059966 5.009232 0.000000
 1063600.000000 1.698240 17.311121 4.844346 0.000000
 1063700.000000 1.625627 18.731925 4.701764 0.000000
 1063800.000000 1.916975 12.315038 4.876304 0.000000
 1063900.000000 2.128978 7.243525 4.667871 0.000000
 1064000.000000 1.972433 10.914905 4.801693 0.000000
 1064100.000000 2.296402 4.265730 4.758743 0.000000
 1064200.000000 2.261201 4.980419 4.849377 0.000000
 1064300.000000 2.280110 4.591356 4.648574 0.000000
 1064400.000000 2.251647 5.181273 4.761582 0.000000
 1064500.000000 2.352532 3.222850 5.063759 0.000000
 1064600.000000 2.372301 3.884044 4.831772 0.000000
 1064700.000000 2.052897 10.198579 4.530919 0.000000
 1064800.000000 1.548050 20.391315 4.703044 0.000000
 1064900.000000 1.754207 16.720636 4.701581 0.000000
 1065000.000000 1.571006 19.947028 4.724186 0.000000
 1065100.000000 1.528544 21.760697 4.880721 0.000000
 1065200.000000 1.748877 17.489534 4.641496 0.000000
 1065300.000000 1.874136 14.645653 4.637591 0.000000
 1065400.000000 2.069775 9.856848 4.473711 0.000000
 1065500.000000 2.059118 10.105311 4.643293 0.000000
 1065600.000000 1.692814 18.812325 4.965535 0.000000
 1065700.000000 1.415752 24.003521 4.705637 0.000000
 1065800.000000 1.629161 19.946871 4.755878 0.000000
 1065900.000000 1.510192 22.139509 4.492196 0.000000
 1066000.000000 1.655320 19.481749 4.768246 0.000000
 1066100.000000 1.804431 17.481110 4.862579 0.000000
 1066200.000000 1.932091 14.414326 4.870343 0.000000
 1066300.000000 1.982277 13.155412 4.571372 0.000000
 1066400.000000 2.099353 10.245763 4.878441 0.000000
 1066500.000000 2.174381 8.461421 5.008505 0.000000
 1066600.000000 2.397807 4.231937 4.571398 0.000000
 1066700.000000 2.173501 9.481902 4.568017 0.000000
 1066800.000000 2.364622 4.960016 4.867329 0.000000
 1066900.000000 2.333084 5.685499 4.989932 0.000000
 1067000.000000 2.273059 7.114404 4.589177 0.000000
 1067100.000000 1.789788 18.015718 4.609293 0.000000
 1067200.000000 1.500536 23.068681 4.541363 0.000000
 1067300.000000 1.509631 22.918920 4.432597 0.000000
 1067400.000000 1.076503 29.371661 4.490959 0.000000
 1067500.000000 1.078877 29.341821 4.768434 0.000000
 1067600.000000 1.121821 29.787185 4.796324 0.000000
 1067700.000000 1.399915 25.033229 4.797675 0.000000
 1067800.000000 1.787440 18.062462 4.793058 0.000000
 1067900.000000 1.884134 16.099500 5.082679 0.000000
 1068000.000000 1.661973 20.418427 4.879289 0.000000
 1068100.000000 1.230780 28.268656 4.701165 0.000000
 1068200.000000 0.847740 32.632256 4.875480 0.000000
 1068300.000000 0.559263 33.306530 5.100112 0.000000
 1068400.000000 0.711359 32.871688 4.786789 0.000000
 1068500.000000 0.541915 33.494158 4.807926 0.000000
 1068600.000000 0.551978 34.378812 4.712583 0.000000
 1068700.000000 0.679749 33.652098 4.643565 0.000000
 1068800.000000 0.580683 34.111034 4.499807 0.000000
 1068900.000000 0.766835 33.396071 4.673377 0.000000
 1069000.000000 0.535188 34.578268 4.824620 0.000000
 1069100.000000 0.702543 34.296514 4.805648 0.000000
 1069200.000000 0.501193 36.075511 4.753177 0.000000
 1069300.000000 0.802764 33.637622 4.929943 0.000000
 1069400.000000 1.036611 30.951057 4.977955 0.000000
 1069500.000000 1.266970 27.689222 4.913675 0.000000
 1069600.000000 0.972545 32.115670 4.769827 0.000000
 1069700.000000 0.871641 33.132384 4.733021 0.000000
 1069800.000000 1.042727 31.404169 4.824805 0.000000
 1069900.000000 1.016847 31.663779 4.794210 0.000000
 1070000.000000 0.963893 32.205210 4.615218 0.000000
 1070100.000000 1.336265 27.639541 4.630015 0.000000
 1070200.000000 1.532286 23.862862 4.514738 0.000000
 1070300.000000 1.802682 18.563960 4.570886 0.000000
 1070400.000000 1.906916 16.110501 4.514773 0.000000
 1070500.000000 1.943858 15.260690 4.741706 0.000000
 1070600.000000 1.876360 17.772564 4.561132 0.000000
 1070700.000000 2.113948 12.347837 4.805358 0.000000
 1070800.000000 1.720413 20.927473 4.692246 0.000000
 1070900.000000 1.461890 25.192261 4.807116 0.000000
 1071000.000000 1.492002 24.657530 4.731463 0.000000
 1071100.000000 1.520998 25.156128 4.729787 0.000000
 1071200.000000 1.309540 28.841782 4.732763 0.000000
 1071300.000000 1.658931 22.683486 4.918173 0.000000
 1071400.000000 1.510038 25.345513 4.799378 0.000000
 1071500.000000 1.571818 24.274382 4.723773 0.000000
 1071600.000000 1.600431 24.757169 4.751379 0.000000
 1071700.000000 1.992493 15.306130 4.646469 0.000000
 1071800.000000 2.031034 14.369599 4.497323 0.000000
 1071900.000000 2.016360 14.724448 4.548921 0.000000
 1072000.000000 2.104557 12.603231 4.424557 0.000000
 1072100.000000 2.334125 7.281020 4.423221 0.000000
 1072200.000000 2.438518 4.404238 4.676115 0.000000
 1072300.000000 2.414103 5.031581 4.729647 0.000000
 1072400.000000 2.213643 10.781574 4.550343 0.000000
 1072500.000000 1.932028 17.499797 4.528655 0.000000
 1072600.000000 2.273830 9.287419 4.553469 0.000000
 1072700.000000 2.508374 2.853000 4.564565 0.000000
 1072800.000000 2.338297 7.284107 4.781952 0.000000
 1072900.000000 2.436890 4.484417 4.897292 0.000000
 1073000.000000 2.314820 8.007701 4.780424 0.000000
 1073100.000000 2.394105 6.562228 4.667028 0.000000
 1073200.000000 2.536634 2.864817 4.817421 0.000000
 1073300.000000 2.320645 8.826788 4.669159 0.000000
 1073400.000000 2.552354 2.554024 4.745287 0.000000
 1073500.000000 2.415799 5.918753 4.536562 0.000000
 1073600.000000 2.567063 3.034277 4.444592 0.000000
 1073700.000000 2.524642 3.978851 4.468664 0.000000
 1073800.000000 2.667767 1.389796 4.870433 0.000000
 1073900.000000 2.290877 10.569478 4.718614 0.000000
 1074000.000000 2.566362 3.048731 4.763582 0.000000
 1074100.000000 2.371526 8.845560 4.757735 0.000000
 1074200.000000 2.486581 5.860368 5.153737 0.000000
 1074300.000000 2.326108 10.045997 5.046922 0.000000
 1074400.000000 2.241231 12.186103 4.757070 0.000000
 1074500.000000 2.230211 12.449941 4.736052 0.000000
 1074600.000000 2.365784 9.792224 4.604999 0.000000
 1074700.000000 2.454911 7.185145 4.660398 0.000000
 1074800.000000 2.526861 5.238249 4.838010 0.000000
 1074900.000000 2.433348 7.807644 4.794293 0.000000
 1075000.000000 2.325199 10.962915 5.014764 0.000000
 1075100.000000 2.546229 5.303104 4.717030 0.000000
 1075200.000000 2.538029 5.527073 4.812852 0.000000
 1075300.000000 2.505431 6.457484 4.679461 0.000000
 1075400.000000 2.626062 3.384380 4.583386 0.000000
 1075500.000000 2.573324 4.596681 4.932665 0.000000
 1075600.000000 2.598847 4.973809 4.633018 0.000000
 1075700.000000 2.633123 4.195495 4.567436 0.000000
 1075800.000000 2.419934 9.837971 4.440931 0.000000
 1075900.000000 2.566662 5.764925 4.451202 0.000000
 1076000.000000 2.481018 8.088320 4.590860 0.000000
 1076100.000000 2.708668 3.260395 4.501260 0.000000
 1076200.000000 2.621317 5.237178 4.602219 0.000000
 1076300.000000 2.551637 7.091557 4.680823 0.000000
 1076400.000000 2.738428 2.700022 4.465513 0.000000
 1076500.000000 2.382374 11.784105 4.636699 0.000000
 1076600.000000 2.598993 6.365741 4.652127 0.000000
 1076700.000000 2.623286 5.670879 4.456370 0.000000
 1076800.000000 2.785398 2.073681 4.518157 0.000000
 1076900.000000 2.596622 6.435056 4.434506 0.000000
 1077000.000000 2.797786 1.884783 4.350181 0.000000
 1077100.000000 2.724856 4.112850 4.484936 0.000000
 1077200.000000 2.619312 6.453322 4.707022 0.000000
 1077300.000000 2.574909 7.617426 4.681650 0.000000
 1077400.000000 2.809317 2.718189 4.679373 0.000000
 1077500.000000 2.587857 7.269113 4.402288 0.000000
 1077600.000000 2.004645 18.318635 4.680153 0.000000
 1077700.000000 1.173034 31.018735 4.750498 0.000000
 1077800.000000 1.200696 30.692415 4.437971 0.000000
 1077900.000000 0.993132 32.949492 4.537068 0.000000
 1078000.000000 1.157650 31.194525 4.670868 0.000000
 1078100.000000 0.826905 34.563705 4.562302 0.000000
 1078200.000000 0.585441 35.224444 4.382119 0.000000
 1078300.000000 0.489794 36.330397 4.693918 0.000000
 1078400.000000 0.727568 34.772786 4.831184 0.000000
 1078500.000000 0.500286 36.159383 4.668824 0.000000
 1078600.000000 0.383418 39.573544 4.645616 0.000000
 1078700.000000 0.865774 34.607767 4.543753 0.000000
 1078800.000000 0.651236 35.672661 4.740520 0.000000
 1078900.000000 0.781395 35.052413 4.458258 0.000000
 1079000.000000 1.300122 30.175940 4.802170 0.000000
 1079100.000000 0.861413 34.721692 4.766309 0.000000
 1079200.000000 0.550227 36.488489 4.697683 0.000000
 1079300.000000 0.672802 35.561082 4.597775 0.000000
 1079400.000000 0.752874 35.205086 4.750132 0.000000
 1079500.000000 0.511142 36.994540 4.654441 0.000000
 1079600.000000 0.776016 35.523063 4.689483 0.000000
 1079700.000000 0.678935 36.233228 4.586768 0.000000
 1079800.000000 0.780722 35.490059 4.608814 0.000000
 1079900.000000 0.585297 37.072335 4.816244 0.000000
 1080000.000000 0.683285 36.199090 4.909687 0.000000
 1080100.000000 0.494688 38.885658 5.038879 0.000000
 1080200.000000 0.935303 34.887800 4.863089 0.000000
 1080300.000000 0.726428 36.852066 4.864447 0.000000
 1080400.000000 0.592505 37.899470 4.680021 0.000000
 1080500.000000 0.750025 36.651638 4.814550 0.000000
 1080600.000000 0.408921 40.462596 4.771913 0.000000
 1080700.000000 0.625901 38.461969 4.846040 0.000000
 1080800.000000 0.446859 39.888987 4.834802 0.000000
 1080900.000000 0.446476 39.894243 4.674243 0.000000
 1081000.000000 0.837042 36.754830 5.088363 0.000000
 1081100.000000 1.134836 33.724209 4.565526 0.000000
 1081200.000000 1.025483 35.129988 4.734644 0.000000
 1081300.000000 0.828111 37.857215 4.724660 0.000000
 1081400.000000 0.921651 36.624535 4.757804 0.000000
 1081500.000000 1.274562 31.713906 4.755809 0.000000
 1081600.000000 0.753166 38.571487 5.054547 0.000000
 1081700.000000 0.374518 41.121655 4.648047 0.000000
 1081800.000000 0.575759 39.148476 4.742271 0.000000
 1081900.000000 0.516129 39.405143 4.805240 0.000000
 1082000.000000 0.417057 40.439614 4.789019 0.000000
 1082100.000000 0.618160 39.654771 4.797046 0.000000
 1082200.000000 0.373131 42.121332 5.078966 0.000000
 1082300.000000 0.661919 39.431088 4.709920 0.000000
 1082400.000000 0.440709 41.106496 4.757412 0.000000
 1082500.000000 0.747458 38.861344 4.653089 0.000000
 1082600.000000 1.276471 32.709949 4.419881 0.000000
 1082700.000000 1.537027 27.101863 4.843193 0.000000
 1082800.000000 1.322603 31.846952 4.698156 0.000000
 1082900.000000 1.709703 23.419667 4.676223 0.000000
 1083000.000000 1.727572 23.050326 4.536999 0.000000
 1083100.000000 1.539306 27.692974 4.858746 0.000000
 1083200.000000 1.471762 29.005238 5.080087 0.000000
 1083300.000000 2.016693 18.526426 4.758695 0.000000
 1083400.000000 2.000299 18.765081 4.834909 0.000000
 1083500.000000 1.523060 28.003077 4.887152 0.000000
 1083600.000000 1.846516 21.828151 4.759636 0.000000
 1083700.000000 1.901112 20.633427 5.089820 0.000000
 1083800.000000 1.984080 19.081384 5.135973 0.000000
 1083900.000000 1.748522 24.144845 4.847006 0.000000
 1084000.000000 2.010043 18.671455 4.696831 0.000000
 1084100.000000 1.917032 21.205110 5.053962 0.000000
 1084200.000000 1.715781 25.257421 4.732451 0.000000
 1084300.000000 1.476811 29.905556 4.685649 0.000000
 1084400.000000 1.456510 30.275154 5.051311 0.000000
 1084500.000000 1.613326 27.339015 4.922963 0.000000
 1084600.000000 1.066477 35.546382 5.053802 0.000000
 1084700.000000 0.960498 36.953065 5.055456 0.000000
 1084800.000000 0.888247 38.099326 4.734154 0.000000
 1084900.000000 0.893104 38.022812 4.662433 0.000000
 1085000.000000 0.880709 38.216757 4.846383 0.000000
 1085100.000000 0.994414 37.301130 4.586915 0.000000
 1085200.000000 1.219053 34.342857 4.817810 0.000000
 1085300.000000 1.032575 36.691093 4.692274 0.000000
 1085400.000000 1.115117 35.557643 4.944580 0.000000
 1085500.000000 1.019003 36.902385 4.762841 0.000000
 1085600.000000 1.221341 34.914441 4.728783 0.000000
 1085700.000000 0.981950 38.492816 4.870755 0.000000
 1085800.000000 1.220345 34.929264 5.047812 0.000000
 1085900.000000 1.403852 31.983393 4.677185 0.000000
 1086000.000000 1.714571 26.162681 4.843868 0.000000
 1086100.000000 1.650533 28.539013 4.898152 0.000000
 1086200.000000 2.239990 16.458054 4.788245 0.000000
 1086300.000000 2.486697 11.032782 5.041173 0.000000
 1086400.000000 2.729638 4.800009 4.845712 0.000000
 1086500.000000 2.587600 8.289513 4.685611 0.000000
 1086600.000000 2.498881 11.610307 4.826106 0.000000
 1086700.000000 2.963614 1.434602 4.279309 0.000000
 1086800.000000 2.675489 6.943375 4.361990 0.000000
 1086900.000000 2.884756 2.455698 4.690694 0.000000
 1087000.000000 2.672828 7.012866 4.690284 0.000000
 1087100.000000 2.728049 6.577785 4.851227 0.000000
 1087200.000000 2.779252 5.298411 4.698680 0.000000
 1087300.000000 2.774264 5.419343 4.513815 0.000000
 1087400.000000 2.746587 6.105943 4.564517 0.000000
 1087500.000000 2.826563 4.204540 4.811247 0.000000
 1087600.000000 2.835458 5.010380 4.623495 0.000000
 1087700.000000 2.495954 12.612854 4.652328 0.000000
 1087800.000000 1.947354 21.432677 4.790883 0.000000
 1087900.000000 1.776199 25.657469 4.861694 0.000000
 1088000.000000 1.663215 28.285035 4.615931 0.000000
 1088100.000000 2.099443 18.761667 4.766430 0.000000
 1088200.000000 1.777334 26.478131 4.408686 0.000000
 1088300.000000 2.186943 17.505971 4.552093 0.000000
 1088400.000000 1.681511 28.897693 4.317642 0.000000
 1088500.000000 2.051429 19.578031 4.745342 0.000000
 1088600.000000 2.000847 21.541552 4.893732 0.000000
 1088700.000000 1.957162 22.452652 4.977027 0.000000
 1088800.000000 1.482875 31.868782 4.706767 0.000000
 1088900.000000 0.865339 40.191005 4.703098 0.000000
 1089000.000000 0.443362 41.488406 4.762983 0.000000
 1089100.000000 0.537708 41.873568 4.492290 0.000000
 1089200.000000 0.602824 41.721505 4.786444 0.000000
 1089300.000000 0.525770 41.921384 4.886728 0.000000
 1089400.000000 0.505171 42.022587 4.731169 0.000000
 1089500.000000 0.671653 41.626533 4.889338 0.000000
 1089600.000000 0.445779 42.993001 4.860202 0.000000
 1089700.000000 0.466940 42.872807 4.864725 0.000000
 1089800.000000 0.357364 43.753422 4.569057 0.000000
 1089900.000000 0.534764 42.675483 4.691940 0.000000
 1090000.000000 0.476026 42.830515 4.390542 0.000000
 1090100.000000 0.381761 44.414103 4.765652 0.000000
 1090200.000000 0.073335 36.520825 4.904604 0.000000
 1090300.000000 0.230649 44.449238 4.881951 0.000000
 1090400.000000 0.208638 44.006528 4.611774 0.000000
 1090500.000000 0.201291 43.816576 4.919185 0.000000
 1090600.000000 0.083070 38.184739 4.796733 0.000000
 1090700.000000 0.629135 43.511066 4.826959 0.000000
 1090800.000000 0.321350 45.640784 4.701580 0.000000
 1090900.000000 0.114702 40.641763 4.645394 0.000000
 1091000.000000 0.097557 39.369309 4.839825 0.000000
 1091100.000000 0.149294 43.726763 4.635555 0.000000
 1091200.000000 0.308220 46.294652 4.388714 0.000000
 1091300.000000 0.453332 44.594987 4.792531 0.000000
 1091400.000000 0.356365 45.770359 4.879477 0.000000
 1091500.000000 0.600869 43.660579 4.836786 0.000000
 1091600.000000 0.418115 45.642288 5.029454 0.000000
 1091700.000000 0.582318 44.735603 5.017009 0.000000
 1091800.000000 0.313018 46.607151 4.749664 0.000000
 1091900.000000 0.664717 44.311071 4.403732 0.000000
 1092000.000000 0.676118 44.225876 4.598061 0.000000
 1092100.000000 0.685944 45.144426 4.806058 0.000000
 1092200.000000 0.683161 45.168351 4.609774 0.000000
 1092300.000000 0.417591 46.079580 5.117317 0.000000
 1092400.000000 0.368584 46.427163 4.813075 0.000000
 1092500.000000 0.327054 46.722936 4.594670 0.000000
 1092600.000000 0.158548 44.996122 4.856918 0.000000
 1092700.000000 0.114263 42.241831 4.773638 0.000000
 1092800.000000 0.132125 43.475941 4.795030 0.000000
 1092900.000000 0.282350 47.845008 5.044668 0.000000
 1093000.000000 0.249662 47.655439 5.011859 0.000000
 1093100.000000 0.391692 47.979929 5.059649 0.000000
 1093200.000000 0.569872 46.404717 4.720230 0.000000
 1093300.000000 0.872607 41.986458 4.821267 0.000000
 1093400.000000 1.242663 34.796362 4.255126 0.000000
 1093500.000000 1.264490 34.493919 4.688475 0.000000
 1093600.000000 1.284252 35.218509 4.365522 0.000000
 1093700.000000 1.028228 38.805082 4.656913 0.000000
 1093800.000000 0.945027 40.487084 4.737783 0.000000
 1093900.000000 1.443800 32.945890 4.387591 0.000000
 1094000.000000 1.110887 37.506043 4.666712 0.000000
 1094100.000000 1.169114 37.699895 4.872623 0.000000
 1094200.000000 1.459035 32.957187 4.667001 0.000000
 1094300.000000 1.583199 31.058174 4.803432 0.000000
 1094400.000000 1.505187 32.259841 4.832995 0.000000
 1094500.000000 1.361899 34.552098 4.304162 0.000000
 1094600.000000 1.298095 36.616513 4.537189 0.000000
 1094700.000000 1.133801 38.711547 4.657449 0.000000
 1094800.000000 1.014278 40.170062 4.626015 0.000000
 1094900.000000 1.130245 38.749892 4.532962 0.000000
 1095000.000000 1.070956 39.417865 4.436185 0.000000
 1095100.000000 1.157954 39.359747 4.702564 0.000000
 1095200.000000 1.227353 38.370502 4.577254 0.000000
 1095300.000000 1.551679 32.248819 4.903601 0.000000
 1095400.000000 2.088278 19.924596 4.549305 0.000000
 1095500.000000 1.895110 23.918887 4.603409 0.000000
 1095600.000000 1.782689 27.728711 4.441286 0.000000
 1095700.000000 2.190848 18.571267 4.784228 0.000000
 1095800.000000 2.048908 21.368412 4.549119 0.000000
 1095900.000000 1.900054 24.796606 4.430095 0.000000
 1096000.000000 1.949071 23.607541 4.781158 0.000000
 1096100.000000 2.033939 22.602255 4.658366 0.000000
 1096200.000000 1.605616 31.758092 4.817387 0.000000
 1096300.000000 1.465806 34.017863 4.793874 0.000000
 1096400.000000 1.552294 32.603825 4.577239 0.000000
 1096500.000000 1.681122 30.468284 4.829342 0.000000
 1096600.000000 1.742955 30.224692 4.353376 0.000000
 1096700.000000 1.648691 32.030189 4.536352 0.000000
 1096800.000000 1.303753 37.214751 4.562828 0.000000
 1096900.000000 0.995828 41.382533 4.576851 0.000000
 1097000.000000 1.227663 38.442231 4.810901 0.000000
 1097100.000000 1.243642 39.196299 4.676725 0.000000
 1097200.000000 1.142686 40.491842 4.796175 0.000000
 1097300.000000 0.884896 43.313726 4.591937 0.000000
 1097400.000000 0.952810 42.395863 4.809809 0.000000
 1097500.000000 0.901795 43.076460 4.996370 0.000000
 1097600.000000 0.915589 43.883424 4.750164 0.000000
 1097700.000000 1.309951 38.150240 4.844311 0.000000
 1097800.000000 1.480888 34.826729 5.015973 0.000000
 1097900.000000 1.611230 32.765265 4.766958 0.000000
 1098000.000000 2.001608 23.639586 4.743807 0.000000
 1098100.000000 2.229147 18.779975 4.353685 0.000000
 1098200.000000 2.592087 10.631525 4.564346 0.000000
 1098300.000000 2.478641 13.149539 4.265112 0.000000
 1098400.000000 2.412343 14.589662 4.408675 0.000000
 1098500.000000 2.556256 11.439809 4.547199 0.000000
 1098600.000000 2.659741 9.945177 4.497302 0.000000
 1098700.000000 2.693541 9.066974 4.638587 0.000000
 1098800.000000 2.173595 20.320735 4.774268 0.000000
 1098900.000000 2.315968 17.217113 4.722067 0.000000
 1099000.000000 2.188415 19.971019 4.580235 0.000000
 1099100.000000 2.046232 24.289612 4.702098 0.000000
 1099200.000000 1.662263 32.160242 4.567741 0.000000
 1099300.000000 1.392281 36.472615 4.579673 0.000000
 1099400.000000 1.402479 36.272494 4.570987 0.000000
 1099500.000000 1.246797 39.370341 4.574335 0.000000
 1099600.000000 1.626881 32.861189 4.530881 0.000000
 1099700.000000 1.401638 37.029419 4.817039 0.000000
 1099800.000000 1.598978 33.312886 4.975992 0.000000
 1099900.000000 1.444486 36.097295 4.779064 0.000000
 1100000.000000 1.502101 34.960033 4.941172 0.000000
 1100100.000000 1.415533 37.631433 4.922336 0.000000
 1100200.000000 1.690548 32.424874 4.784091 0.000000
 1100300.000000 1.642025 33.395336 4.586275 0.000000
 1100400.000000 1.665694 32.930835 4.895874 0.000000
 1100500.000000 1.696648 32.297790 4.696354 0.000000
 1100600.000000 1.895020 28.417576 4.797800 0.000000
 1100700.000000 1.949172 27.003697 4.602635 0.000000
 1100800.000000 2.161735 21.663162 4.694594 0.000000
 1100900.000000 2.000523 25.686240 4.920483 0.000000
 1101000.000000 2.389012 16.408528 4.568355 0.000000
 1101100.000000 2.167378 22.066677 4.672582 0.000000
 1101200.000000 2.060324 24.430553 4.591403 0.000000
 1101300.000000 2.072228 24.157653 4.744969 0.000000
 1101400.000000 1.849219 29.641534 4.696002 0.000000
 1101500.000000 1.941514 27.282534 4.673612 0.000000
 1101600.000000 1.884778 29.686143 4.766638 0.000000
 1101700.000000 2.494344 14.959569 4.702838 0.000000
 1101800.000000 2.863629 4.777374 5.105771 0.000000
 1101900.000000 2.802511 6.331233 4.582762 0.000000
 1102000.000000 2.755098 7.641587 4.885422 0.000000
 1102100.000000 2.702968 10.110393 4.606152 0.000000
 1102200.000000 3.034589 2.026636 4.725075 0.000000
 1102300.000000 2.599014 12.885988 4.968712 0.000000
 1102400.000000 2.081092 24.741008 4.419925 0.000000
 1102500.000000 1.677567 34.104307 4.520527 0.000000
 1102600.000000 1.236974 41.114059 4.683805 0.000000
 1102700.000000 0.761488 45.803951 4.715209 0.000000
 1102800.000000 0.625848 46.546769 4.655810 0.000000
 1102900.000000 0.362157 48.338783 4.752659 0.000000
 1103000.000000 0.841486 45.008281 4.698005 0.000000
 1103100.000000 0.715934 46.957839 4.549892 0.000000
 1103200.000000 0.526986 47.189056 4.657147 0.000000
 1103300.000000 0.496867 47.293517 4.757622 0.000000
 1103400.000000 0.415918 47.859010 4.815639 0.000000
 1103500.000000 0.770710 46.663857 4.873586 0.000000
 1103600.000000 0.772211 47.653054 4.752071 0.000000
 1103700.000000 0.451500 47.837179 5.078166 0.000000
 1103800.000000 0.479793 47.723629 4.972634 0.000000
 1103900.000000 0.567901 47.720432 4.530719 0.000000
 1104000.000000 0.468411 47.761952 4.860917 0.000000
 1104100.000000 0.577837 48.605143 5.068642 0.000000
 1104200.000000 0.770588 47.982791 4.645012 0.000000
 1104300.000000 0.594171 48.607874 4.620471 0.000000
 1104400.000000 0.316354 49.590684 4.895606 0.000000
 1104500.000000 0.202612 48.147075 4.986412 0.000000
 1104600.000000 0.640481 48.687527 4.703612 0.000000
 1104700.000000 0.350582 50.213272 4.827479 0.000000
 1104800.000000 0.420007 49.558578 4.851616 0.000000
 1104900.000000 0.424690 49.516264 4.804150 0.000000
 1105000.000000 0.476540 49.123015 4.734309 0.000000
 1105100.000000 0.498392 49.998027 4.883048 0.000000
 1105200.000000 0.613144 49.520988 5.069902 0.000000
 1105300.000000 1.077960 43.413336 5.054311 0.000000
 1105400.000000 0.992289 44.672545 4.772310 0.000000
 1105500.000000 1.087511 43.288022 4.809082 0.000000
 1105600.000000 1.020982 45.164904 4.640758 0.000000
 1105700.000000 1.363062 39.668816 4.461288 0.000000
 1105800.000000 1.335005 40.207280 4.797223 0.000000
 1105900.000000 1.353165 39.856658 4.778761 0.000000
 1106000.000000 1.385363 39.256123 4.451333 0.000000
 1106100.000000 1.330695 41.254565 4.761167 0.000000
 1106200.000000 0.905974 46.909026 4.737822 0.000000
 1106300.000000 1.083569 44.658295 4.762269 0.000000
 1106400.000000 0.752391 48.798113 4.752898 0.000000
 1106500.000000 0.616644 49.567573 4.718664 0.000000
 1106600.000000 0.362363 51.403068 4.933864 0.000000
 1106700.000000 0.609943 50.589138 4.833726 0.000000
 1106800.000000 0.799547 48.975905 4.992444 0.000000
 1106900.000000 0.868896 47.885872 4.866925 0.000000
 1107000.000000 1.182743 43.584042 5.025291 0.000000
 1107100.000000 0.606104 50.614489 4.860132 0.000000
 1107200.000000 0.574411 50.688758 4.700957 0.000000
 1107300.000000 0.523263 50.790104 4.862989 0.000000
 1107400.000000 0.403283 51.216878 4.781474 0.000000
 1107500.000000 0.654828 50.434218 4.542596 0.000000
 1107600.000000 0.465858 51.587236 4.653867 0.000000
 1107700.000000 0.103296 43.469781 4.985074 0.000000
 1107800.000000 0.030179 35.837636 4.855165 0.000000
 1107900.000000 0.166717 48.049826 4.636993 0.000000
 1108000.000000 0.073180 40.590538 4.929676 0.000000
 1108100.000000 0.131913 46.752585 4.848744 0.000000
 1108200.000000 0.182370 49.720690 5.015304 0.000000
 1108300.000000 0.077588 42.037348 4.675578 0.000000
 1108400.000000 0.148927 47.907352 4.785281 0.000000
 1108500.000000 0.119936 45.845884 4.870325 0.000000
 1108600.000000 0.150527 48.996152 5.036329 0.000000
 1108700.000000 0.143417 48.543802 4.629949 0.000000
 1108800.000000 0.370027 52.520769 4.860930 0.000000
 1108900.000000 0.308478 52.838048 4.935032 0.000000
 1109000.000000 0.163968 49.772712 4.939568 0.000000
 1109100.000000 0.097028 45.837393 5.022881 0.000000
 1109200.000000 0.196256 52.220435 4.811355 0.000000
 1109300.000000 0.203045 52.452988 4.733952 0.000000
 1109400.000000 0.218333 52.891540 4.944511 0.000000
 1109500.000000 0.195616 52.197294 4.826860 0.000000
 1109600.000000 0.182284 52.662822 4.787611 0.000000
 1109700.000000 0.792995 50.020876 4.681271 0.000000
 1109800.000000 1.024139 46.349748 4.604920 0.000000
 1109900.000000 1.061188 45.936707 5.082396 0.000000
 1110000.000000 1.103446 45.502086 4.923304 0.000000
 1110100.000000 1.105948 46.476396 5.116532 0.000000
 1110200.000000 0.934854 48.311419 4.687294 0.000000
 1110300.000000 0.918709 48.530604 4.638794 0.000000
 1110400.000000 1.171708 45.695539 4.614068 0.000000
 1110500.000000 1.400415 40.869678 4.669058 0.000000
 1110600.000000 1.498639 39.675540 4.673550 0.000000
 1110700.000000 1.373589 42.495169 4.653655 0.000000
 1110800.000000 1.569369 38.219452 4.822147 0.000000
 1110900.000000 1.992655 27.299593 4.666005 0.000000
 1111000.000000 2.129102 23.614201 4.858957 0.000000
 1111100.000000 1.999876 27.908997 4.525988 0.000000
 1111200.000000 1.539284 38.842543 4.631160 0.000000
 1111300.000000 1.549429 38.637792 4.629163 0.000000
 1111400.000000 1.414004 41.554775 4.410491 0.000000
 1111500.000000 1.495622 39.744078 4.583717 0.000000
 1111600.000000 1.488169 40.901429 4.211875 0.726741
 1111700.000000 1.666759 36.908299 4.562380 0.000000
 1111800.000000 2.327792 19.592483 4.433860 0.000000
 1111900.000000 2.326849 19.615698 4.681009 0.000000
 1112000.000000 2.326439 19.625775 4.539032 0.000000
 1112100.000000 2.246669 22.539912 4.812719 0.000000
 1112200.000000 1.968513 28.960405 4.535711 0.000000
 1112300.000000 2.172670 24.245237 4.700924 0.000000
 1112400.000000 1.667157 36.900769 4.506638 0.000000
 1112500.000000 2.054894 26.927183 4.529388 0.000000
 1112600.000000 1.816536 33.396114 4.287069 0.000000
 1112700.000000 1.566565 39.281570 4.495870 0.000000
 1112800.000000 1.579778 39.001098 4.575305 0.000000
 1112900.000000 1.375513 43.286123 4.762567 0.000000
 1113000.000000 0.536972 52.201903 4.900627 0.000000
 1113100.000000 0.309641 54.975367 4.721787 0.000000
 1113200.000000 0.663036 52.438358 4.704196 0.000000
 1113300.000000 1.057032 47.302378 4.677352 0.000000
 1113400.000000 1.059922 47.282263 4.854866 0.000000
 1113500.000000 0.649920 52.550194 4.584948 0.000000
 1113600.000000 0.332404 55.121308 4.744872 0.000000
 1113700.000000 0.215226 54.172161 4.945899 0.000000
 1113800.000000 0.196355 53.531666 4.763131 0.000000
 1113900.000000 0.119568 48.861953 4.570333 0.000000
 1114000.000000 0.224166 54.414064 4.663711 0.000000
 1114100.000000 0.178712 53.736672 4.542419 0.000000
 1114200.000000 0.300673 56.150709 4.625059 0.000000
 1114300.000000 0.112402 49.102958 4.693934 0.000000
 1114400.000000 0.317860 56.081509 4.946625 0.000000
 1114500.000000 0.500113 54.535209 4.912690 0.000000
 1114600.000000 0.952861 48.684927 4.686606 0.000000
 1114700.000000 1.428632 42.169367 4.384458 0.000000
 1114800.000000 1.472814 41.238318 4.772444 0.000000
 1114900.000000 1.530881 40.028395 4.607333 0.000000
 1115000.000000 1.646422 37.532362 4.535729 0.000000
 1115100.000000 2.154944 25.567453 4.279126 0.000000
 1115200.000000 2.775157 8.156045 4.788414 0.000000
 1115300.000000 2.972879 3.107049 4.881971 0.000000
 1115400.000000 2.862558 5.693927 4.946395 0.000000
 1115500.000000 2.852718 5.958013 4.504020 0.000000
 1115600.000000 2.755748 9.615851 4.933213 0.000000
 1115700.000000 3.070739 2.078793 4.600120 0.000000
 1115800.000000 2.440344 17.994891 4.550034 0.000000
 1115900.000000 2.053900 28.073923 4.988337 0.000000
 1116000.000000 1.844856 33.320877 4.663949 0.000000
 1116100.000000 2.112421 27.042139 4.911371 0.000000
 1116200.000000 2.374774 19.778076 4.794723 0.000000
 1116300.000000 2.886232 6.063714 4.809579 0.000000
 1116400.000000 2.680746 11.648303 4.901350 0.000000
 1116500.000000 2.510824 16.129414 4.951373 0.000000
 1116600.000000 2.265593 23.263817 4.420317 0.000000
 1116700.000000 1.987917 30.476369 4.850071 0.000000
 1116800.000000 1.871154 33.611992 4.795309 0.000000
 1116900.000000 1.816332 35.087923 4.892680 0.000000
 1117000.000000 1.861498 33.872896 5.000493 0.000000
 1117100.000000 2.503861 17.316751 4.868765 0.000000
 1117200.000000 2.372317 20.667882 4.919147 0.000000
 1117300.000000 2.737580 10.637780 4.858873 0.000000
 1117400.000000 3.031176 2.781788 4.382018 0.000000
 1117500.000000 2.761713 9.906474 4.868363 0.000000
 1117600.000000 3.066103 2.483469 4.256760 0.000000
 1117700.000000 2.906731 6.440449 5.095850 0.000000
 1117800.000000 3.036554 3.069339 5.028592 0.000000
 1117900.000000 3.044510 2.904199 4.601288 0.000000
 1118000.000000 2.926536 5.859332 4.699002 0.000000
 1118100.000000 2.841370 9.356404 4.830172 0.000000
 1118200.000000 3.056195 3.481516 4.898886 0.000000
 1118300.000000 2.904684 7.495430 4.664874 0.000000
 1118400.000000 3.018322 4.368741 4.840742 0.000000
 1118500.000000 2.864281 8.683892 4.460038 0.000000
 1118600.000000 3.171568 1.781709 4.326648 0.000000
 1118700.000000 3.059240 4.035803 4.621160 0.000000
 1118800.000000 3.015117 5.200467 4.844891 0.000000
 1118900.000000 2.923755 7.896477 4.695336 0.000000
 1119000.000000 3.076814 3.611304 4.568640 0.000000
 1119100.000000 2.748901 13.071980 4.731768 0.000000
 1119200.000000 2.164385 26.153324 4.725485 0.000000
 1119300.000000 2.438634 19.426562 4.873708 0.000000
 1119400.000000 2.201692 25.124920 4.743035 0.000000
 1119500.000000 2.480251 18.552382 4.761219 0.000000
 1119600.000000 2.163340 26.466142 4.967980 0.000000
 1119700.000000 2.304252 23.164171 4.891691 0.000000
 1119800.000000 2.105668 28.002973 5.405433 0.000000
 1119900.000000 2.485775 19.437813 4.868965 0.000000
 1120000.000000 2.518198 18.757642 4.681483 0.000000
 1120100.000000 2.201951 25.781569 4.880585 0.000000
 1120200.000000 2.216621 25.461033 4.792824 0.000000
 1120300.000000 2.111219 27.975333 4.488989 0.000000
 1120400.000000 2.264983 24.470608 4.577503 0.000000
 1120500.000000 2.131635 27.451570 4.615339 0.000000
 1120600.000000 2.178711 27.282481 4.776843 0.000000
 1120700.000000 2.140582 28.226209 5.019405 0.000000
 1120800.000000 2.325104 23.974657 4.767913 0.000000
 1120900.000000 2.085155 29.639557 4.999200 0.000000
 1121000.000000 1.838279 35.838213 4.883579 0.000000
 1121100.000000 2.230321 26.200505 4.896522 0.000000
 1121200.000000 2.232087 26.157298 4.429040 0.000000
 1121300.000000 2.274515 25.150969 4.512602 0.000000
 1121400.000000 2.111923 29.343162 4.360151 0.000000
 1121500.000000 2.249702 25.732029 4.622086 0.000000
 1121600.000000 2.460434 21.755921 4.711010 0.000000
 1121700.000000 2.440223 22.245694 4.936882 0.000000
 1121800.000000 2.303722 25.456390 4.750877 0.000000
 1121900.000000 2.178858 28.451077 4.729386 0.000000
 1122000.000000 2.377233 23.736809 4.641980 0.000000
 1122100.000000 2.528128 20.814637 4.684701 0.000000
 1122200.000000 2.771097 13.539278 4.711949 0.000000
 1122300.000000 3.214434 2.003523 4.493115 0.000000
 1122400.000000 2.989448 6.944875 4.236204 0.095162
 1122500.000000 2.982962 7.129903 4.668635 0.000000
 1122600.000000 3.074682 5.590912 4.628743 0.000000
 1122700.000000 3.044367 6.402597 4.811932 0.000000
 1122800.000000 2.765414 14.264829 4.669361 0.000000
 1122900.000000 2.463222 22.631786 4.667432 0.000000
 1123000.000000 2.065076 31.629837 5.009161 0.000000
 1123100.000000 1.746682 39.119994 4.837039 0.000000
 1123200.000000 1.446705 42.797681 4.667282 0.000000
 1123300.000000 0.826322 51.173274 4.965860 0.000000
 1123400.000000 1.127326 46.927872 4.966437 0.000000
 1123500.000000 1.014828 47.859788 4.720843 0.000000
 1123600.000000 0.953303 49.632133 4.637635 0.000000
 1123700.000000 1.037824 48.620066 4.706342 0.000000
 1123800.000000 1.194224 47.047936 4.762940 0.000000
 1123900.000000 1.019485 48.809440 4.529043 0.000000
 1124000.000000 1.031137 48.687569 5.147310 0.000000
 1124100.000000 0.523696 55.490014 4.618679 0.000000
 1124200.000000 0.547469 55.384769 4.873983 0.000000
 1124300.000000 0.686226 54.394974 4.722177 0.000000
 1124400.000000 0.692114 54.328673 4.942778 0.000000
 1124500.000000 1.052203 49.474654 5.077282 0.000000
 1124600.000000 0.876911 52.304301 4.962974 0.000000
 1124700.000000 1.191601 48.588901 4.576971 0.000000
 1124800.000000 0.903048 51.994840 4.821903 0.000000
 1124900.000000 0.792413 53.366485 4.797829 0.000000
 1125000.000000 1.063332 50.361112 4.696651 0.000000
 1125100.000000 0.870482 53.009180 4.792749 0.000000
 1125200.000000 0.978725 52.101833 4.548191 0.000000
 1125300.000000 0.516525 55.569455 4.584146 0.000000
 1125400.000000 0.527661 55.528619 4.738387 0.000000
 1125500.000000 0.788892 53.800217 4.689159 0.000000
 1125600.000000 1.070959 51.648839 4.954391 0.000000
 1125700.000000 0.905743 53.539063 4.666211 0.000000
 1125800.000000 0.524944 55.955900 4.768014 0.000000
 1125900.000000 0.385354 56.467130 4.831322 0.000000
 1126000.000000 0.493059 55.998386 4.995062 0.000000
 1126100.000000 0.382805 57.341891 4.772346 0.000000
 1126200.000000 0.248380 56.831507 4.382409 0.000000
 1126300.000000 0.095590 47.768757 4.930070 0.000000
 1126400.000000 0.147370 52.321068 5.013645 0.000000
 1126500.000000 0.135701 51.432271 4.660599 0.000000
 1126600.000000 0.178354 55.265241 4.717515 0.000000
 1126700.000000 0.203780 56.438212 4.734173 0.000000
 1126800.000000 0.190485 55.870533 4.780951 0.000000
 1126900.000000 0.199336 56.259222 4.821705 0.000000
 1127000.000000 0.148337 53.389042 4.732371 0.000000
 1127100.000000 0.139931 53.762773 4.846889 0.000000
 1127200.000000 0.129463 52.919014 4.850602 0.000000
 1127300.000000 0.142047 53.924673 4.728940 0.000000
 1127400.000000 0.137787 53.595669 4.628009 0.000000
 1127500.000000 0.173346 55.982486 4.521906 0.000000
 1127600.000000 0.155169 55.860137 5.060702 0.000000
 1127700.000000 0.203783 58.389004 4.865433 0.000000
 1127800.000000 0.268771 59.694834 4.841310 0.000000
 1127900.000000 0.182579 57.470150 4.894105 0.000000
 1128000.000000 0.265754 59.676095 5.131337 0.000000
 1128100.000000 0.152451 56.524868 4.929940 0.000000
 1128200.000000 0.237042 60.301843 4.534870 0.000000
 1128300.000000 0.327175 60.486366 5.037614 0.000000
 1128400.000000 0.709455 56.179858 5.176674 0.000000
 1128500.000000 0.721694 56.035675 4.652743 0.000000
 1128600.000000 0.982889 53.165969 4.835410 0.000000
 1128700.000000 0.707248 57.202753 4.693511 0.000000
 1128800.000000 1.472213 42.845662 4.999539 0.000000
 1128900.000000 1.345852 45.609973 4.719978 0.000000
 1129000.000000 1.330033 46.025144 4.916042 0.000000
 1129100.000000 1.603580 41.444599 4.978531 0.000000
 1129200.000000 1.884790 36.609716 4.720972 0.000000
 1129300.000000 1.742372 39.307774 4.711029 0.000000
 1129400.000000 1.953551 35.154755 4.865624 0.000000
 1129500.000000 2.375131 25.093171 4.609704 0.000000
 1129600.000000 2.800168 13.412711 4.677015 0.000000
 1129700.000000 3.124156 4.360218 4.726724 0.000000
 1129800.000000 2.992907 7.852121 4.655711 0.000000
 1129900.000000 3.176787 3.213906 4.735215 0.000000
 1130000.000000 2.910767 10.231220 4.832509 0.000000
 1130100.000000 2.934234 10.542702 4.454762 0.000000
 1130200.000000 3.218277 2.754252 4.667706 0.000000
 1130300.000000 3.252301 2.149378 4.619263 0.000000
 1130400.000000 3.052535 6.959184 4.532421 0.000000
 1130500.000000 3.168066 3.826959 4.491568 0.000000
 1130600.000000 3.243313 3.231210 4.618710 0.000000
 1130700.000000 3.184460 4.450160 4.707475 0.000000
 1130800.000000 3.108836 6.295660 4.814375 0.000000
 1130900.000000 3.176220 4.637740 4.677059 0.000000
 1131000.000000 3.061062 7.571848 4.722154 0.000000
 1131100.000000 2.546049 21.365711 4.648352 0.000000
 1131200.000000 2.538470 21.587567 4.787292 0.000000
 1131300.000000 2.626967 19.061276 4.762242 0.000000
 1131400.000000 2.680613 17.649446 4.546538 0.000000
 1131500.000000 2.777915 15.366957 4.741979 0.000000
 1131600.000000 2.697037 18.161947 4.575996 0.000000
 1131700.000000 2.486614 23.443188 4.363942 0.000000
 1131800.000000 2.039744 33.464879 4.290420 0.000000
 1131900.000000 2.053408 33.176005 4.362089 0.000000
 1132000.000000 2.008845 34.114741 4.463930 0.000000
 1132100.000000 1.380971 45.704614 4.502081 0.000000
 1132200.000000 1.595929 41.673229 4.865875 0.000000
 1132300.000000 1.381058 45.702414 4.817924 0.000000
 1132400.000000 1.707889 40.202227 4.506238 0.000000
 1132500.000000 1.473752 43.617386 4.587125 0.000000
 1132600.000000 1.566257 42.980944 4.782561 0.000000
 1132700.000000 1.497054 44.175857 4.834395 0.000000
 1132800.000000 1.337428 47.623252 4.753980 0.000000
 1132900.000000 1.529824 43.591012 4.631830 0.000000
 1133000.000000 1.443722 45.221679 4.885968 0.000000
 1133100.000000 1.460380 45.877891 4.634795 0.000000
 1133200.000000 1.528501 44.527783 4.387877 0.000000
 1133300.000000 1.230797 50.580916 4.746239 0.000000
 1133400.000000 1.338101 48.476903 4.648381 0.000000
 1133500.000000 1.656347 42.111437 4.693889 0.000000
 1133600.000000 1.342683 48.669733 4.829409 0.000000
 1133700.000000 0.872309 54.929352 4.960691 0.000000
 1133800.000000 0.630511 57.893918 4.713039 0.000000
 1133900.000000 0.567743 58.269329 4.758064 0.000000
 1134000.000000 0.493374 58.741835 4.964701 0.000000
 1134100.000000 0.199769 59.553248 4.762051 0.000000
 1134200.000000 0.200552 59.587395 4.791563 0.000000
 1134300.000000 0.081761 49.884511 4.535473 0.000000
 1134400.000000 0.134565 55.336457 4.745324 0.000000
 1134500.000000 0.313097 61.404218 4.782940 0.000000
 1134600.000000 1.077685 52.572973 4.651649 0.000000
 1134700.000000 0.524965 60.075619 4.667574 0.000000
 1134800.000000 0.643208 58.811651 4.818435 0.000000
 1134900.000000 1.436447 46.918880 4.754568 0.000000
 1135000.000000 1.619842 43.784862 4.809985 0.000000
 1135100.000000 1.517401 46.404351 4.765991 0.000000
 1135200.000000 1.287040 49.967486 4.616449 0.000000
 1135300.000000 1.239608 50.703567 4.643173 0.000000
 1135400.000000 1.458022 47.257312 4.760174 0.000000
 1135500.000000 1.108417 52.297256 4.782607 0.000000
 1135600.000000 0.949877 54.693512 4.763181 0.000000
 1135700.000000 0.821338 56.328877 4.627008 0.000000
 1135800.000000 0.844745 55.987947 4.887967 0.000000
 1135900.000000 0.866860 55.681749 4.738906 0.000000
 1136000.000000 1.011709 54.131312 4.802595 0.000000
 1136100.000000 0.760367 57.712190 4.905262 0.000000
 1136200.000000 0.848730 56.648443 4.746185 0.000000
 1136300.000000 0.722802 58.173665 4.769627 0.000000
 1136400.000000 0.704528 58.390593 4.569842 0.000000
 1136500.000000 1.045392 54.841841 4.627158 0.000000
 1136600.000000 0.643630 59.185338 4.582495 0.000000
 1136700.000000 0.873258 57.073110 4.928786 0.000000
 1136800.000000 0.557704 59.890669 4.837003 0.000000
 1136900.000000 0.555605 59.907915 4.516911 0.000000
 1137000.000000 0.600696 59.543906 4.719687 0.000000
 1137100.000000 1.031642 56.056863 4.797574 0.000000
 1137200.000000 1.158948 54.360070 5.029612 0.000000
 1137300.000000 1.142381 54.650748 4.800198 0.000000
 1137400.000000 1.078720 55.562733 4.746147 0.000000
 1137500.000000 1.464438 47.552852 4.430024 0.000000
 1137600.000000 1.904766 38.204566 4.840138 0.000000
 1137700.000000 1.799142 41.040579 4.506535 0.000000
 1137800.000000 2.105497 33.104717 4.633028 0.000000
 1137900.000000 2.318945 27.849635 5.117458 0.000000
 1138000.000000 2.694478 18.220927 4.928777 0.000000
 1138100.000000 2.863826 15.096855 4.458881 0.000000
 1138200.000000 3.330785 2.262969 4.753522 0.000000
 1138300.000000 2.884525 14.526667 5.166160 0.000000
 1138400.000000 2.602618 21.327882 4.842713 0.000000
 1138500.000000 2.207752 30.624702 4.678672 0.000000
 1138600.000000 2.137052 33.275576 4.966271 0.000000
 1138700.000000 2.219349 31.347315 4.911734 0.000000
 1138800.000000 2.078628 34.597794 4.595125 0.000000
 1138900.000000 2.053081 35.167929 4.961351 0.000000
 1139000.000000 1.907596 38.453390 4.332983 0.000000
 1139100.000000 1.459186 48.728561 4.993403 0.000000
 1139200.000000 1.378681 50.239028 4.892893 0.000000
 1139300.000000 1.568459 46.875488 4.885282 0.000000
 1139400.000000 1.304662 51.802895 4.926054 0.000000
 1139500.000000 1.659517 45.166753 4.821567 0.000000
 1139600.000000 1.365006 50.854318 4.336267 0.000000
 1139700.000000 1.394675 50.336718 4.754526 0.000000
 1139800.000000 1.330257 51.505809 4.569317 0.000000
 1139900.000000 1.130878 55.115017 4.347657 0.000000
 1140000.000000 1.253483 53.029652 4.792254 0.000000
 1140100.000000 1.483407 49.504478 4.812597 0.000000
 1140200.000000 1.487101 49.441813 4.651500 0.000000
 1140300.000000 2.081262 35.330613 4.829339 0.000000
 1140400.000000 2.438251 25.774290 4.389061 0.000000
 1140500.000000 2.806891 16.585081 4.829679 0.000000
 1140600.000000 3.041745 10.235740 4.368897 0.000000
 1140700.000000 3.293280 2.974443 4.670935 0.000000
 1140800.000000 3.162502 6.260115 4.618450 0.000000
 1140900.000000 3.069814 9.266815 4.653399 0.000000
 1141000.000000 3.288052 3.078854 4.767469 0.000000
 1141100.000000 3.131236 7.963516 4.710643 0.000000
 1141200.000000 3.127409 8.074636 4.820224 0.000000
 1141300.000000 3.121965 8.233807 4.595115 0.000000
 1141400.000000 3.201950 6.039390 4.603292 0.000000
 1141500.000000 3.186587 6.434484 4.697064 0.000000
 1141600.000000 3.332193 4.012764 4.672092 0.000000
 1141700.000000 3.288435 4.949294 4.956527 0.000000
 1141800.000000 3.221027 6.552446 4.887996 0.000000
 1141900.000000 3.142766 8.608921 4.936263 0.000000
 1142000.000000 3.401020 2.732669 4.777333 0.000000
 1142100.000000 2.978219 13.420374 4.477432 0.000000
 1142200.000000 2.161544 33.201067 4.874904 0.000000
 1142300.000000 1.769475 43.618041 4.851417 0.000000
 1142400.000000 1.823839 42.169406 4.992744 0.000000
 1142500.000000 2.191741 32.402203 4.498148 0.000000
 1142600.000000 2.481507 25.221807 4.690843 0.000000
 1142700.000000 2.550617 23.425018 4.558672 0.000000
 1142800.000000 2.534362 23.831997 4.530931 0.000000
 1142900.000000 2.741036 19.253563 4.917858 0.000000
 1143000.000000 2.150256 34.478735 4.743729 0.000000
 1143100.000000 1.792560 43.342368 4.484051 0.000000
 1143200.000000 2.145184 35.607412 4.475302 0.000000
 1143300.000000 2.460464 26.098652 4.718743 0.000000
 1143400.000000 2.526535 24.200361 5.098692 0.000000
 1143500.000000 2.600193 22.327386 5.234777 0.000000
 1143600.000000 2.409616 28.302597 5.016791 0.000000
 1143700.000000 2.242601 33.126356 4.770378 0.000000
 1143800.000000 2.654591 22.060475 4.829246 0.000000
 1143900.000000 2.075807 37.283622 4.884284 0.000000
 1144000.000000 2.016672 38.531989 4.488071 0.000000
 1144100.000000 1.662344 46.514553 4.663248 0.000000
 1144200.000000 1.601796 47.606848 4.680268 0.000000
 1144300.000000 2.026331 39.332567 4.785808 0.000000
 1144400.000000 1.510279 49.095870 4.501699 0.000000
 1144500.000000 1.257303 53.954367 4.585079 0.000000
 1144600.000000 1.590216 48.051667 4.869321 0.000000
 1144700.000000 1.516525 49.426193 4.972116 0.000000
 1144800.000000 1.902899 41.713754 4.841250 0.000000
 1144900.000000 1.550088 48.800227 4.918825 0.000000
 1145000.000000 1.557730 48.658735 4.926569 0.000000
 1145100.000000 2.146813 36.460996 4.785141 0.000000
 1145200.000000 2.173923 35.704454 4.988679 0.000000
 1145300.000000 2.562612 24.254252 4.743422 0.000000
 1145400.000000 2.626359 22.721728 4.830713 0.000000
 1145500.000000 2.673437 21.628958 4.681698 0.000000
 1145600.000000 2.368041 30.020362 4.583612 0.000000
 1145700.000000 2.500131 26.556728 4.689250 0.000000
 1145800.000000 2.377304 29.757945 4.598971 0.000000
 1145900.000000 2.530689 25.838493 5.000018 0.000000
 1146000.000000 2.520343 26.078904 4.644523 0.000000
 1146100.000000 2.116599 37.410333 4.345234 0.000000
 1146200.000000 1.721819 46.112799 4.913137 0.000000
 1146300.000000 1.779585 44.712487 4.787465 0.000000
 1146400.000000 1.880309 42.418340 4.726693 0.000000
 1146500.000000 1.737854 45.724280 4.606891 0.000000
 1146600.000000 2.082247 38.444971 4.756823 0.000000
 1146700.000000 2.306098 32.420905 5.026288 0.000000
 1146800.000000 2.418352 29.507302 4.789529 0.000000
 1146900.000000 2.705810 22.513395 4.893894 0.000000
 1147000.000000 3.398622 3.772783 4.976420 0.000000
 1147100.000000 2.981115 13.986718 4.707765 0.000000
 1147200.000000 3.052344 11.871552 4.699769 0.000000
 1147300.000000 2.909039 16.296947 4.348074 0.000000
 1147400.000000 2.918646 15.984236 4.803957 0.000000
 1147500.000000 2.760637 20.968034 4.854323 0.000000
 1147600.000000 3.039400 12.615111 4.578820 0.000000
 1147700.000000 3.134778 9.930651 4.694878 0.000000
 1147800.000000 3.141681 9.759743 4.812312 0.000000
 1147900.000000 2.999644 13.903894 5.000361 0.000000
 1148000.000000 3.153420 9.475777 4.749812 0.000000
 1148100.000000 2.924494 17.027041 4.884674 0.000000
 1148200.000000 3.190280 9.618923 4.848099 0.000000
 1148300.000000 3.522891 2.977824 4.925010 0.000000
 1148400.000000 3.231424 8.706960 4.909856 0.000000
 1148500.000000 3.255224 8.195076 4.831313 0.000000
 1148600.000000 3.538430 3.096770 5.024770 0.000000
 1148700.000000 3.409246 5.781704 4.793698 0.000000
 1148800.000000 2.933713 17.001923 4.638750 0.000000
 1148900.000000 3.439397 5.110813 4.307740 0.000000
 1149000.000000 3.036748 14.091226 4.389498 0.000000
 1149100.000000 2.686056 24.268474 4.580642 0.000000
 1149200.000000 2.348749 31.395850 4.337726 0.000000
 1149300.000000 2.408865 29.958498 4.538744 0.000000
 1149400.000000 2.419630 29.714744 4.437955 0.000000
 1149500.000000 2.203093 35.281395 4.601466 0.000000
 1149600.000000 2.364641 31.722987 4.816855 0.000000
 1149700.000000 2.396545 30.868001 4.796692 0.000000
 1149800.000000 2.385047 31.172312 4.337021 0.000000
 1149900.000000 2.420370 30.251533 4.518466 0.000000
 1150000.000000 2.393246 30.954877 4.410343 0.000000
 1150100.000000 2.852805 20.201614 4.710311 0.000000
 1150200.000000 3.030206 15.265876 4.549192 0.000000
 1150300.000000 3.224318 10.493183 4.634400 0.000000
 1150400.000000 3.349495 7.422840 4.627482 0.000000
 1150500.000000 3.026064 15.374762 4.407197 0.000000
 1150600.000000 3.105242 14.289739 4.530334 0.000000
 1150700.000000 3.473096 4.554910 4.536275 0.000000
 1150800.000000 3.385818 6.722728 4.578255 0.000000
 1150900.000000 3.103472 14.336348 4.992291 0.000000
 1151000.000000 3.456406 4.945633 4.536572 0.000000
 1151100.000000 3.724056 1.161432 4.518835 0.000000
 1151200.000000 3.313249 9.449684 4.622541 0.000000
 1151300.000000 3.271730 10.463218 4.593971 0.000000
 1151400.000000 3.309650 9.537752 4.536860 0.000000
 1151500.000000 3.341636 8.752238 4.410361 0.000000
 1151600.000000 3.216096 12.633124 4.502378 0.000000
 1151700.000000 3.130089 14.466881 4.534127 0.000000
 1151800.000000 2.803745 22.142589 4.617820 0.000000
 1151900.000000 2.445444 30.604321 4.556310 0.000000
 1152000.000000 2.384259 32.196217 4.352084 0.000000
 1152100.000000 2.586406 27.777169 4.546243 0.000000
 1152200.000000 2.624300 26.792879 4.265983 0.000000
 1152300.000000 2.843269 21.249630 4.350698 0.000000
 1152400.000000 2.976809 17.924106 4.392501 0.000000
 1152500.000000 3.048389 16.252559 4.468068 0.000000
 1152600.000000 2.891044 20.774203 4.402939 0.000000
 1152700.000000 2.608721 27.283067 4.626056 0.000000
 1152800.000000 2.691107 25.291200 4.791034 0.000000
 1152900.000000 2.465037 31.040790 4.660939 0.000000
 1153000.000000 2.466823 30.992873 4.530635 0.000000
 1153100.000000 2.673919 26.281519 4.444503 0.000000
 1153200.000000 2.796935 23.131284 4.831292 0.000000
 1153300.000000 2.847132 21.916024 4.845936 0.000000
 1153400.000000 2.578735 28.894943 4.516071 0.000000
 1153500.000000 2.806116 22.906489 4.624639 0.000000
 1153600.000000 2.955087 20.153210 4.564692 0.000000
 1153700.000000 3.036969 18.038303 4.619454 0.000000
 1153800.000000 2.860407 22.563738 4.539035 0.000000
 1153900.000000 2.900002 21.563999 4.563470 0.000000
 1154000.000000 3.301844 11.200419 4.343696 0.000000
 1154100.000000 3.266794 13.119028 4.391947 0.000000
 1154200.000000 2.831496 23.344048 4.491476 0.000000
 1154300.000000 2.578295 29.428994 4.319141 0.000000
 1154400.000000 3.020850 18.825761 4.334665 0.000000
 1154500.000000 2.962777 20.191285 4.461492 0.000000
 1154600.000000 2.621273 28.597202 4.412608 0.000000
 1154700.000000 2.392580 34.043793 4.612607 0.000000
 1154800.000000 1.878335 43.592312 4.535964 0.000000
 1154900.000000 1.859602 43.988561 4.459634 0.000000
 1155000.000000 1.802436 45.275648 4.815160 0.000000
 1155100.000000 1.779900 46.798019 4.543451 0.000000
 1155200.000000 2.006090 41.863563 4.562957 0.000000
 1155300.000000 1.675028 49.019269 4.609262 0.000000
 1155400.000000 1.281605 54.941808 4.557514 0.000000
 1155500.000000 0.845729 58.008524 4.619148 0.000000
 1155600.000000 0.782551 59.587733 4.886371 0.000000
 1155700.000000 0.826144 59.179332 4.788011 0.000000
 1155800.000000 0.586957 61.088011 5.149505 0.000000
 1155900.000000 0.481623 61.613523 4.817863 0.000000
 1156000.000000 0.513370 61.433774 4.738946 0.000000
 1156100.000000 0.403289 63.071050 4.828749 0.000000
 1156200.000000 0.624161 61.752116 4.923119 0.000000
 1156300.000000 0.928075 58.529852 4.696705 0.000000
 1156400.000000 0.795785 59.828650 4.592902 0.000000
 1156500.000000 0.645078 61.572022 4.489530 0.000000
 1156600.000000 0.208753 61.348000 4.661103 0.000000
 1156700.000000 0.555271 63.114906 4.608034 0.000000
 1156800.000000 0.953246 58.663898 5.121867 0.000000
 1156900.000000 0.748165 61.295840 4.987250 0.000000
 1157000.000000 1.032944 58.079590 4.785140 0.000000
 1157100.000000 0.753311 61.594813 4.796575 0.000000
 1157200.000000 0.879023 60.178472 4.930839 0.000000
 1157300.000000 0.809871 60.907893 4.888844 0.000000
 1157400.000000 0.987843 59.365800 4.936976 0.000000
 1157500.000000 0.826278 60.719095 4.774532 0.000000
 1157600.000000 0.752817 62.535488 4.656233 0.000000
 1157700.000000 0.784591 62.189146 4.743113 0.000000
 1157800.000000 0.912451 60.799697 4.544793 0.000000
 1157900.000000 1.086898 59.082566 4.797867 0.000000
 1158000.000000 0.701315 63.021718 4.829217 0.000000
 1158100.000000 0.367578 63.981605 4.590382 0.000000
 1158200.000000 0.326709 63.899569 4.663669 0.000000
 1158300.000000 0.468171 64.072665 4.639674 0.000000
 1158400.000000 0.439819 64.018271 4.573862 0.000000
 1158500.000000 0.392113 63.987838 4.645212 0.000000
 1158600.000000 0.331847 64.874965 4.697915 0.000000
 1158700.000000 0.218260 62.502705 4.999579 0.000000
 1158800.000000 0.093089 52.244847 5.017333 0.000000
 1158900.000000 0.104708 53.604212 4.627180 0.000000
 1159000.000000 0.190478 61.057016 4.738946 0.000000
 1159100.000000 0.059390 48.697783 4.598139 0.000000
 1159200.000000 0.176417 61.150015 4.659654 0.000000
 1159300.000000 0.128242 57.062804 4.446678 0.000000
 1159400.000000 0.078538 51.290512 4.600971 0.000000
 1159500.000000 0.069240 50.054268 4.542031 0.000000
 1159600.000000 0.121801 57.366932 4.670072 0.000000
 1159700.000000 0.142658 59.381595 4.762348 0.000000
 1159800.000000 0.124619 57.656189 4.906370 0.000000
 1159900.000000 0.091114 53.883769 4.826410 0.000000
 1160000.000000 0.091418 53.921233 4.919429 0.000000
 1160100.000000 0.096326 55.516817 4.660971 0.000000
 1160200.000000 0.123597 58.538950 4.417765 0.000000
 1160300.000000 0.120695 58.241289 4.378411 0.000000
 1160400.000000 0.100625 56.025897 4.609417 0.000000
 1160500.000000 0.095398 55.405425 4.511607 0.000000
 1160600.000000 0.138633 60.964855 4.893703 0.000000
 1160700.000000 0.132705 60.418201 4.611531 0.000000
 1160800.000000 0.110575 58.155088 4.923241 0.000000
 1160900.000000 0.178042 63.951773 4.754785 0.000000
 1161000.000000 0.097758 56.687661 4.566791 0.000000
 1161100.000000 0.158566 63.570772 4.802090 0.000000
 1161200.000000 0.107271 58.786308 4.702763 0.000000
 1161300.000000 0.157632 63.501276 4.669301 0.000000
 1161400.000000 0.238143 67.272341 4.508686 0.000000
 1161500.000000 0.672759 64.695811 4.754703 0.000000
 1161600.000000 0.877375 62.483128 4.697590 0.000000
 1161700.000000 0.901368 62.074381 4.948612 0.000000
 1161800.000000 1.040203 60.016818 4.732157 0.000000
 1161900.000000 0.941308 61.429435 4.799491 0.000000
 1162000.000000 1.308409 54.987807 4.934851 0.000000
 1162100.000000 1.495653 52.278487 4.808872 0.000000
 1162200.000000 1.411948 53.776267 4.684003 0.000000
 1162300.000000 1.409260 53.829059 4.525567 0.000000
 1162400.000000 1.567303 51.136796 4.731035 0.000000
 1162500.000000 1.745952 47.656345 4.933129 0.000000
 1162600.000000 2.449224 32.702472 4.850972 0.000000
 1162700.000000 2.187570 38.527679 4.559878 0.000000
 1162800.000000 2.327977 35.544107 4.504344 0.000000
 1162900.000000 2.241544 37.417341 4.548651 0.000000
 1163000.000000 1.981765 42.836287 4.769193 0.000000
 1163100.000000 2.204610 38.716664 4.598814 0.000000
 1163200.000000 2.247493 37.705139 4.848994 0.000000
 1163300.000000 2.323774 35.868764 4.899290 0.000000
 1163400.000000 2.527592 30.817837 4.732210 0.000000
 1163500.000000 2.254056 37.548969 4.619347 0.000000
 1163600.000000 1.908669 45.737060 4.413545 0.000000
 1163700.000000 1.643502 50.948639 4.704692 0.000000
 1163800.000000 1.269954 56.893656 4.818572 0.000000
 1163900.000000 1.513154 52.564615 4.869460 0.000000
 1164000.000000 1.422392 53.860526 4.604434 0.000000
 1164100.000000 1.368832 55.798591 4.810560 0.000000
 1164200.000000 1.230079 58.326613 4.882288 0.000000
 1164300.000000 1.135844 59.627056 4.952231 0.000000
 1164400.000000 1.046998 60.518010 4.914060 0.000000
 1164500.000000 1.056269 60.431198 4.753749 0.000000
 1164600.000000 0.855037 63.564646 4.647749 0.000000
 1164700.000000 0.983025 62.097746 4.964056 0.000000
 1164800.000000 1.027663 61.692128 4.684143 0.000000
 1164900.000000 1.024542 61.720196 4.731943 0.000000
 1165000.000000 0.839494 63.777252 4.796990 0.000000
 1165100.000000 1.184540 60.052227 4.830258 0.000000
 1165200.000000 1.316275 57.265805 4.989111 0.000000
 1165300.000000 1.048552 62.080976 4.980942 0.000000
 1165400.000000 0.934218 63.485119 4.717486 0.000000
 1165500.000000 0.872468 64.321299 4.853980 0.000000
 1165600.000000 1.348479 56.611319 4.699110 0.000000
 1165700.000000 1.321821 57.220394 4.394503 0.000000
 1165800.000000 1.495574 53.817273 5.109931 0.000000
 1165900.000000 1.308390 57.533268 4.933487 0.000000
 1166000.000000 1.477393 54.110297 4.826752 0.000000
 1166100.000000 1.355645 57.282459 4.982564 0.000000
 1166200.000000 1.734557 50.145752 4.969163 0.000000
 1166300.000000 2.310850 37.144104 4.532504 0.000000
 1166400.000000 2.631754 28.532045 4.364173 0.000000
 1166500.000000 2.536511 30.966976 4.556341 0.000000
 1166600.000000 2.974683 20.996065 4.866103 0.000000
 1166700.000000 2.593470 30.434460 4.835742 0.000000
 1166800.000000 2.543676 31.773051 4.831866 0.000000
 1166900.000000 2.377268 36.110398 4.604656 0.000000
 1167000.000000 2.819373 24.790423 4.591128 0.000000
 1167100.000000 3.038397 19.940478 4.854785 0.000000
 1167200.000000 3.140375 17.072879 4.754778 0.000000
 1167300.000000 3.081239 18.728829 4.621165 0.000000
 1167400.000000 3.031425 20.137723 4.738141 0.000000
 1167500.000000 3.183727 15.862410 4.857431 0.000000
 1167600.000000 3.186946 16.772262 4.943439 0.000000
 1167700.000000 3.206833 16.209225 4.757037 0.000000
 1167800.000000 3.188190 16.737391 4.584987 0.000000
 1167900.000000 2.542536 32.190318 4.845958 0.000000
 1168000.000000 2.282917 38.320309 4.915021 0.000000
 1168100.000000 1.894162 46.371468 4.557613 0.000000
 1168200.000000 1.394535 56.543830 4.938678 0.000000
 1168300.000000 1.655365 51.967819 4.644848 0.000000
 1168400.000000 1.845429 47.476518 4.553840 0.000000
 1168500.000000 2.082438 42.924334 4.546851 0.000000
 1168600.000000 1.803509 48.859659 4.869371 0.000000
 1168700.000000 1.369915 57.006464 4.772942 0.000000
 1168800.000000 1.538804 54.131731 4.748339 0.000000
 1168900.000000 1.218270 60.053644 4.844279 0.000000
 1169000.000000 1.418192 56.118731 5.029007 0.000000
 1169100.000000 1.106793 62.293571 4.462615 0.000000
 1169200.000000 1.050457 63.013651 4.704705 0.000000
 1169300.000000 1.409935 57.264637 4.703878 0.000000
 1169400.000000 1.783745 49.479793 4.446643 0.000000
 1169500.000000 1.672621 52.161618 4.649165 0.000000
 1169600.000000 1.996911 45.551851 4.382626 0.000000
 1169700.000000 2.136807 43.067434 4.799675 0.000000
 1169800.000000 1.989332 45.689300 4.757340 0.000000
 1169900.000000 1.798249 49.957849 4.878797 0.000000
 1170000.000000 1.885334 47.810073 4.544913 0.000000
 1170100.000000 2.297577 39.683066 4.702902 0.000000
 1170200.000000 2.846776 25.379537 4.369470 0.000000
 1170300.000000 2.619833 30.626535 4.681009 0.000000
 1170400.000000 2.758933 27.357994 4.838461 0.000000
 1170500.000000 2.580527 31.651089 4.878496 0.000000
 1170600.000000 2.881576 24.890743 4.761575 0.000000
 1170700.000000 3.393910 10.248881 5.219009 0.000000
 1170800.000000 3.603828 3.695494 5.084765 0.000000
 1170900.000000 3.184124 16.859923 4.690527 0.000000
 1171000.000000 2.689325 29.800580 4.659160 0.000000
 1171100.000000 2.100126 44.359431 4.624150 0.000000
 1171200.000000 1.976866 46.827739 4.532002 0.000000
 1171300.000000 1.872958 49.094491 5.034424 0.000000
 1171400.000000 1.886110 48.792854 4.660645 0.000000
 1171500.000000 1.987894 46.602781 4.604908 0.000000
 1171600.000000 1.772959 52.033481 4.790547 0.000000
 1171700.000000 1.886715 49.658730 4.954949 0.000000
 1171800.000000 1.872198 49.957707 4.744051 0.000000
 1171900.000000 2.106852 45.062470 4.901856 0.000000
 1172000.000000 2.483148 35.910942 4.686514 0.000000
 1172100.000000 2.815372 27.665723 4.771013 0.000000
 1172200.000000 3.409117 9.725474 4.487631 0.000000
 1172300.000000 3.982676 0.059858 4.556612 0.000000
 1172400.000000 3.411790 9.633418 4.855396 0.000000
 1172500.000000 3.906422 0.189582 4.670829 0.000000
 1172600.000000 3.606868 3.946247 4.965911 0.000000
 1172700.000000 3.661224 2.923678 4.988867 0.000000
 1172800.000000 3.832790 1.412421 4.872072 0.000000
 1172900.000000 3.856439 1.329836 4.618297 0.000000
 1173000.000000 3.601675 4.060053 4.739886 0.000000
 1173100.000000 3.426355 9.866691 5.127871 0.000000
 1173200.000000 3.303494 13.619506 4.656682 0.000000
 1173300.000000 3.659634 3.908044 4.917448 0.000000
 1173400.000000 3.450232 9.137153 4.964444 0.000000
 1173500.000000 3.628831 4.486646 4.981072 0.000000
 1173600.000000 3.188097 16.993441 4.851186 0.000000
 1173700.000000 3.454033 9.703916 4.712591 0.000000
 1173800.000000 3.609081 5.893029 4.427431 0.000000
 1173900.000000 3.677622 4.575967 4.858800 0.000000
 1174000.000000 3.394426 11.353062 4.752512 0.000000
 1174100.000000 3.539193 8.258629 4.777474 0.000000
 1174200.000000 3.700581 4.502320 4.688264 0.000000
 1174300.000000 3.693573 4.632696 4.692172 0.000000
 1174400.000000 3.614507 6.324184 5.009914 0.000000
 1174500.000000 3.688553 4.728095 4.604183 0.000000
 1174600.000000 3.531608 9.200550 4.752023 0.000000
 1174700.000000 3.626644 6.992407 4.703592 0.000000
 1174800.000000 3.539555 9.005985 4.595267 0.000000
 1174900.000000 3.571766 8.233498 4.859158 0.000000
 1175000.000000 3.627745 6.968597 4.718526 0.000000
 1175100.000000 3.705709 6.331924 4.785608 0.000000
 1175200.000000 3.627596 7.971817 4.847672 0.000000
 1175300.000000 3.787959 4.746994 5.057043 0.000000
 1175400.000000 3.970842 2.042940 4.553524 0.000000
 1175500.000000 3.818697 4.205729 4.594438 0.000000
 1175600.000000 4.078271 1.490244 4.734645 0.000000
 1175700.000000 4.254467 0.340187 4.657062 0.000000
 1175800.000000 4.203739 0.556316 4.585686 0.000000
 1175900.000000 4.000167 2.393280 4.489388 0.000000
 1176000.000000 4.167439 0.763298 4.632616 0.000000
 1176100.000000 4.371941 0.677793 4.581337 0.000000
 1176200.000000 4.487336 0.291501 4.600016 0.000000
 1176300.000000 4.694675 0.029096 4.269542 0.000000
 1176400.000000 4.733232 0.016389 4.811753 0.000000
 1176500.000000 4.771809 0.008488 4.829243 0.000000
 1176600.000000 4.496938 0.655824 5.021255 0.000000
 1176700.000000 4.685780 0.944390 4.945138 0.000000
 1176800.000000 4.482341 0.653800 4.924131 0.000000
 1176900.000000 4.759096 1.008647 4.674674 0.000000
 1177000.000000 4.615026 0.814915 4.513768 0.000000
 1177100.000000 4.144178 1.981387 4.829144 0.000000
 1177200.000000 4.046264 2.678904 4.613815 0.000000
 1177300.000000 3.977994 3.333688 4.842781 0.000000
 1177400.000000 4.172448 1.825577 4.767468 0.000000
 1177500.000000 4.363998 1.288487 5.058774 0.000000
 1177600.000000 4.255004 2.338402 5.058715 0.000000
 1177700.000000 4.066261 2.843292 4.892699 0.000000
 1177800.000000 3.994660 3.340026 4.940049 0.000000
 1177900.000000 4.280973 2.318493 4.654415 0.000000
 1178000.000000 4.708923 2.095354 4.940500 0.000000
 1178100.000000 5.078256 0.554610 4.706391 0.000000
 1178200.000000 4.882171 1.986717 5.012189 0.000000
 1178300.000000 5.134414 0.326490 4.704386 0.000000
 1178400.000000 4.915971 1.696476 4.573943 0.000000
 1178500.000000 5.162060 0.244227 4.497696 0.000000
 1178600.000000 4.834647 2.641697 4.786907 0.000000
 1178700.000000 4.250543 2.413004 5.024099 0.000000
 1178800.000000 3.148422 18.598530 4.727056 0.000000
 1178900.000000 2.896004 25.261007 4.685179 0.000000
 1179000.000000 3.274483 15.859112 4.786743 0.000000
 1179100.000000 3.576814 9.892106 4.461812 0.000000
 1179200.000000 3.791731 5.887808 4.517223 0.000000
 1179300.000000 3.888663 4.479761 4.744349 0.000000
 1179400.000000 3.467025 12.392032 4.381598 0.000000
 1179500.000000 3.536744 10.772229 4.453628 0.000000
 1179600.000000 3.575709 10.896963 4.816798 0.000000
 1179700.000000 3.676152 8.678641 4.845377 0.000000
 1179800.000000 2.813081 27.815717 5.304768 0.000000
 1179900.000000 2.828987 27.351922 4.688079 0.000000
 1180000.000000 2.956078 23.801821 4.709906 0.000000
 1180100.000000 2.817686 28.468069 4.873945 0.000000
 1180200.000000 2.623991 33.483951 4.975294 0.000000
 1180300.000000 2.471451 37.246764 4.768641 0.000000
 1180400.000000 2.237265 42.455569 4.391975 0.000000
 1180500.000000 1.873766 49.933000 4.868135 0.000000
 1180600.000000 2.340179 40.277071 4.816561 0.000000
 1180700.000000 2.083396 46.296546 4.693813 0.000000
 1180800.000000 2.108763 45.691742 4.714422 0.000000
 1180900.000000 1.914699 50.081798 4.707845 0.000000
 1181000.000000 1.826480 51.886867 4.844477 0.000000
 1181100.000000 2.294418 41.386467 4.791313 0.000000
 1181200.000000 2.397770 38.983914 4.719616 0.000000
 1181300.000000 2.663403 32.477067 4.901967 0.000000
 1181400.000000 2.729933 30.762108 4.563549 0.000000
 1181500.000000 2.915111 25.878659 4.619811 0.000000
 1181600.000000 3.071788 22.655023 4.554386 0.000000
 1181700.000000 3.220816 18.980198 4.698036 0.000000
 1181800.000000 3.072815 22.627928 4.851130 0.000000
 1181900.000000 3.137642 20.968939 4.911674 0.000000
 1182000.000000 3.185893 19.796846 4.917285 0.000000
 1182100.000000 3.471269 13.652259 4.690947 0.000000
 1182200.000000 3.889763 4.674755 4.454101 0.000000
 1182300.000000 3.496038 13.022295 4.482384 0.000000
 1182400.000000 3.522254 12.363693 4.554723 0.000000
 1182500.000000 3.589379 10.726011 4.600666 0.000000
 1182600.000000 3.350566 17.251185 4.845370 0.000000
 1182700.000000 3.209211 20.405064 5.101540 0.000000
 1182800.000000 2.982227 25.673730 4.757840 0.000000
 1182900.000000 2.823740 29.401099 4.650011 0.000000
 1183000.000000 2.946982 26.519567 4.958154 0.000000
 1183100.000000 2.835243 29.994766 4.864731 0.000000
 1183200.000000 2.422976 38.477487 4.743712 0.000000
 1183300.000000 2.270094 41.971504 4.563255 0.000000
 1183400.000000 2.304061 41.169608 4.385493 0.000000
 1183500.000000 2.370995 39.635892 4.492783 0.000000
 1183600.000000 2.269624 42.861973 4.653883 0.000000
 1183700.000000 1.932787 50.654054 4.848930 0.000000
 1183800.000000 1.865964 52.112680 4.778593 0.000000
 1183900.000000 1.968627 49.827581 4.899028 0.000000
 1184000.000000 2.331109 41.522704 4.888060 0.000000
 1184100.000000 2.476168 38.935325 4.797875 0.000000
 1184200.000000 2.684546 33.409038 4.625414 0.000000
 1184300.000000 2.486325 38.657992 4.695918 0.000000
 1184400.000000 2.230106 44.602630 4.638043 0.000000
 1184500.000000 1.702736 54.978158 4.541748 0.000000
 1184600.000000 1.087786 62.560569 4.752352 0.000000
 1184700.000000 0.885819 65.173055 4.469144 0.000000
 1184800.000000 1.284240 59.832285 4.678249 0.000000
 1184900.000000 1.342306 59.032076 4.678623 0.000000
 1185000.000000 1.310113 59.463098 4.257243 0.000000
 1185100.000000 1.081030 63.163226 4.458331 0.000000
 1185200.000000 1.051131 63.445674 4.950938 0.000000
 1185300.000000 1.325425 60.250913 4.608830 0.000000
 1185400.000000 1.320296 60.321958 4.828077 0.000000
 1185500.000000 0.835087 65.894709 4.876237 0.000000
 1185600.000000 0.972738 65.027578 4.977195 0.000000
 1185700.000000 0.934789 65.558762 4.527168 0.000000
 1185800.000000 1.137964 62.921674 4.738771 0.000000
 1185900.000000 1.030370 64.264601 4.708018 0.000000
 1186000.000000 1.158246 62.661707 5.070849 0.000000
 1186100.000000 1.206168 62.993943 4.979765 0.000000
 1186200.000000 1.396340 59.829996 4.987576 0.000000
 1186300.000000 1.241967 62.435468 4.477220 0.000000
 1186400.000000 1.175832 63.427570 4.460658 0.000000
 1186500.000000 0.872133 66.786722 4.523167 0.000000
 1186600.000000 1.106128 64.789995 4.314370 0.000000
 1186700.000000 1.566990 57.777770 4.423227 0.000000
 1186800.000000 1.200169 63.341775 4.795988 0.000000
 1186900.000000 1.535709 58.092046 4.770222 0.000000
 1187000.000000 1.221178 62.982685 4.785248 0.000000
 1187100.000000 1.274813 62.979703 4.970834 0.000000
 1187200.000000 1.415403 60.191485 4.716369 0.000000
 1187300.000000 1.482888 59.093247 4.763737 0.000000
 1187400.000000 1.539790 58.329867 4.619168 0.000000
 1187500.000000 1.193422 64.445276 4.563649 0.000000
 1187600.000000 1.556506 58.316967 4.641895 0.000000
 1187700.000000 1.380695 61.483515 4.845011 0.000000
 1187800.000000 1.376055 61.587904 4.962555 0.000000
 1187900.000000 1.418755 60.660779 4.529551 0.000000
 1188000.000000 1.486666 59.378504 4.781154 0.000000
 1188100.000000 1.369296 62.582702 4.836081 0.000000
 1188200.000000 1.452889 60.968876 4.846305 0.000000
 1188300.000000 1.392892 62.109108 4.775602 0.000000
 1188400.000000 1.528597 59.693553 4.884502 0.000000
 1188500.000000 1.321685 63.552425 4.835363 0.000000
 1188600.000000 1.399138 62.913443 4.776786 0.000000
 1188700.000000 1.594486 59.062491 4.700636 0.000000
 1188800.000000 1.249442 65.862339 4.638655 0.000000
 1188900.000000 0.561347 67.747428 4.847747 0.000000
 1189000.000000 0.603905 68.111142 4.702242 0.000000
 1189100.000000 0.362951 68.188472 4.763189 0.000000
 1189200.000000 0.166356 64.257345 4.814798 0.000000
 1189300.000000 0.419934 67.997303 4.668007 0.000000
 1189400.000000 0.147192 62.782347 4.320585 0.000000
 1189500.000000 0.159381 63.751525 4.644246 0.000000
 1189600.000000 0.043984 51.255219 4.996990 0.000000
 1189700.000000 0.137693 62.945069 4.805376 0.000000
 1189800.000000 0.091291 57.896782 4.497874 0.000000
 1189900.000000 0.035526 49.939224 4.878710 0.000000
 1190000.000000 0.153948 64.332749 5.022153 0.000000
 1190100.000000 0.184349 67.383705 4.863955 0.000000
 1190200.000000 0.022993 48.739603 4.843826 0.000000
 1190300.000000 0.152320 65.202806 5.040392 0.000000
 1190400.000000 0.062921 54.973405 4.538703 0.000000
 1190500.000000 0.135576 63.745413 4.615102 0.000000
 1190600.000000 0.146673 65.734456 4.918651 0.000000
 1190700.000000 0.175396 67.832528 4.920329 0.000000
 1190800.000000 0.169412 67.449474 4.651283 0.000000
 1190900.000000 0.154237 66.351233 4.680903 0.000000
 1191000.000000 0.077496 57.988797 4.743781 0.000000
 1191100.000000 0.171121 68.457736 4.754013 0.000000
 1191200.000000 0.132292 65.396645 4.538893 0.000000
 1191300.000000 0.095102 61.303550 4.792490 0.000000
 1191400.000000 0.136697 65.806894 4.796131 0.000000
 1191500.000000 0.102781 62.239548 4.671201 0.000000
 1191600.000000 0.200817 70.870747 5.041012 0.000000
 1191700.000000 0.104385 63.429237 4.832973 0.000000
 1191800.000000 0.352733 70.866723 4.824937 0.000000
 1191900.000000 0.508354 69.096212 4.741235 0.000000
 1192000.000000 0.419363 69.719057 4.904137 0.000000
 1192100.000000 0.503147 70.017072 4.703588 0.000000
 1192200.000000 0.559995 69.979065 4.948085 0.000000
 1192300.000000 0.420918 70.697802 5.018991 0.000000
 1192400.000000 0.576062 70.004590 4.658040 0.000000
 1192500.000000 0.499342 70.030101 4.763549 0.000000
 1192600.000000 0.537679 70.946314 4.713600 0.000000
 1192700.000000 0.876724 68.968675 4.547959 0.000000
 1192800.000000 0.488588 71.073954 4.762561 0.000000
 1192900.000000 0.501508 71.022442 4.773261 0.000000
 1193000.000000 0.629819 70.910381 4.604670 0.000000
 1193100.000000 0.449840 71.993569 4.962844 0.000000
 1193200.000000 0.491680 71.847694 4.975996 0.000000
 1193300.000000 0.516927 71.831341 4.622329 0.000000
 1193400.000000 0.357874 72.896704 4.782370 0.000000
 1193500.000000 0.440814 72.049341 4.742242 0.000000
 1193600.000000 0.617474 72.597257 4.768429 0.000000
 1193700.000000 0.496694 72.802540 4.409020 0.000000
 1193800.000000 0.708754 71.949790 4.828193 0.000000
 1193900.000000 1.189452 66.671865 4.695114 0.000000
 1194000.000000 0.844163 70.014817 5.157752 0.000000
 1194100.000000 0.915440 69.925043 4.599510 0.000000
 1194200.000000 1.132364 67.544444 4.741461 0.000000
 1194300.000000 0.990265 68.933902 4.637987 0.000000
 1194400.000000 0.896967 70.202078 4.854544 0.000000
 1194500.000000 0.926623 69.762496 4.582295 0.000000
 1194600.000000 1.335958 64.428087 4.949907 0.000000
 1194700.000000 1.205890 67.049773 4.619967 0.000000
 1194800.000000 1.184935 67.386575 4.569449 0.000000
 1194900.000000 0.936765 70.616979 4.912572 0.000000
 1195000.000000 1.113989 68.368240 4.417221 0.000000
 1195100.000000 1.219766 67.683083 4.861372 0.000000
 1195200.000000 1.635485 58.330719 4.760108 0.000000
 1195300.000000 1.787319 55.051051 4.848952 0.000000
 1195400.000000 2.070892 48.010697 4.558087 0.000000
 1195500.000000 2.452216 39.580215 4.836990 0.000000
 1195600.000000 2.821866 30.569553 4.821307 0.000000
 1195700.000000 2.606388 36.107405 4.615911 0.000000
 1195800.000000 2.699827 33.516080 4.843727 0.000000
 1195900.000000 2.653199 34.770223 4.387074 0.000000
 1196000.000000 3.195780 21.164870 4.683388 0.000000
 1196100.000000 3.374638 17.475254 4.510359 0.000000
 1196200.000000 3.452902 15.391459 4.578437 0.000000
 1196300.000000 3.222942 21.474827 4.633220 0.000000
 1196400.000000 2.962837 27.695023 4.664229 0.000000
 1196500.000000 2.830994 30.545306 4.512179 0.000000
 1196600.000000 2.749790 33.268371 4.812937 0.000000
 1196700.000000 2.608340 36.599137 4.785075 0.000000
 1196800.000000 2.433449 41.206645 4.818745 0.000000
 1196900.000000 2.236241 45.075782 4.731540 0.000000
 1197000.000000 1.705684 56.901898 4.726296 0.000000
 1197100.000000 2.102992 47.633623 4.262207 0.000000
 1197200.000000 1.916726 52.408543 4.682315 0.000000
 1197300.000000 2.294351 44.088642 4.609075 0.000000
 1197400.000000 1.917851 52.376725 4.757026 0.000000
 1197500.000000 2.191878 45.883916 4.677512 0.000000
 1197600.000000 1.840230 54.771189 4.737255 0.000000
 1197700.000000 2.138514 47.858288 4.773329 0.000000
 1197800.000000 1.838696 54.810623 4.402178 0.000000
 1197900.000000 2.142162 47.790271 4.228110 0.239583
 1198000.000000 1.900741 53.205857 4.454466 0.000000
 1198100.000000 1.763772 57.455158 4.345696 0.000000
 1198200.000000 1.818418 56.245753 4.651548 0.000000
 1198300.000000 1.699770 58.676668 4.369534 0.000000
 1198400.000000 1.460426 62.431738 4.822845 0.000000
 1198500.000000 1.532289 61.198409 4.830439 0.000000
 1198600.000000 1.400961 64.467221 4.603925 0.000000
 1198700.000000 1.421000 64.083536 4.832608 0.000000
 1198800.000000 1.348207 65.527520 4.618494 0.000000
 1198900.000000 1.498099 62.737231 4.943479 0.000000
 1199000.000000 1.324681 66.013540 4.902215 0.000000
 1199100.000000 1.713639 59.242007 4.960581 0.000000
 1199200.000000 2.052988 50.349355 4.649466 0.000000
 1199300.000000 2.065224 50.049170 5.006616 0.000000
 1199400.000000 2.055745 50.281304 4.908176 0.000000
 1199500.000000 2.210042 46.858387 4.925573 0.000000
 1199600.000000 2.225555 47.538350 4.748745 0.000000
 1199700.000000 1.999822 52.281773 4.522875 0.000000
 1199800.000000 2.152421 49.018023 4.651785 0.000000
 1199900.000000 2.118163 49.708124 4.350851 0.000000
 1200000.000000 2.350930 44.605549 4.386617 0.000000
 1200100.000000 2.710124 34.407405 4.917217 0.000000
 1200200.000000 2.733583 33.831184 4.620526 0.000000
 1200300.000000 2.803742 32.219382 4.720618 0.000000
 1200400.000000 2.488107 41.334979 4.829676 0.000000
 1200500.000000 2.770975 32.957276 4.708437 0.000000
 1200600.000000 3.080365 25.747660 4.611742 0.000000
 1200700.000000 3.479258 14.702897 4.619584 0.000000
 1200800.000000 3.734600 8.264590 4.440451 0.000000
 1200900.000000 3.560908 12.596146 4.878625 0.000000
 1201000.000000 3.465615 15.061532 4.613065 0.000000
 1201100.000000 3.424444 17.137886 4.738400 0.000000
 1201200.000000 3.018082 27.637740 4.512606 0.000000
 1201300.000000 3.328867 19.553824 4.850993 0.000000
 1201400.000000 3.644508 11.149624 4.859326 0.000000
 1201500.000000 4.120182 2.656944 4.794954 0.000000
 1201600.000000 3.640933 11.304917 4.760876 0.000000
 1201700.000000 3.773440 7.883213 4.682153 0.000000
 1201800.000000 3.820823 6.850362 4.652860 0.000000
 1201900.000000 4.082055 3.824719 4.774274 0.000000
 1202000.000000 3.804089 7.199550 4.415511 0.000000
 1202100.000000 3.965818 5.374344 4.455970 0.000000
 1202200.000000 3.938041 5.758233 4.768015 0.000000
 1202300.000000 4.102635 4.056581 4.600032 0.000000
 1202400.000000 4.248070 3.313870 4.998085 0.000000
 1202500.000000 4.227784 3.394322 4.879494 0.000000
 1202600.000000 4.409438 3.631053 4.740106 0.000000
 1202700.000000 4.398788 3.666536 4.551661 0.000000
 1202800.000000 4.331705 3.935059 4.560799 0.000000
 1202900.000000 3.936295 6.128263 4.674505 0.000000
 1203000.000000 3.847249 7.475795 4.623134 0.000000
 1203100.000000 4.247915 4.442152 4.509526 0.000000
 1203200.000000 4.627041 3.375411 4.876550 0.000000
 1203300.000000 4.275560 4.287203 4.359994 0.000000
 1203400.000000 3.935265 7.048363 4.466598 0.000000
 1203500.000000 4.079553 5.490915 4.687070 0.000000
 1203600.000000 4.527491 3.494961 4.632635 0.000000
 1203700.000000 4.761550 3.040471 4.699576 0.000000
 1203800.000000 5.206299 1.122771 5.001411 0.000000
 1203900.000000 5.132704 1.321453 4.981455 0.000000
 1204000.000000 4.914971 2.170995 4.703559 0.000000
 1204100.000000 5.159066 1.725983 4.276989 0.000000
 1204200.000000 5.389538 0.588552 4.844753 0.000000
 1204300.000000 5.128316 1.898271 4.651410 0.000000
 1204400.000000 4.964582 2.876152 4.706704 0.000000
 1204500.000000 4.514269 3.650276 4.664510 0.000000
 1204600.000000 4.501189 4.658663 4.780611 0.000000
 1204700.000000 4.471145 4.688716 4.755002 0.000000
 1204800.000000 4.308703 5.220798 4.626688 0.000000
 1204900.000000 4.589906 4.626327 4.713379 0.000000
 1205000.000000 4.848399 3.760085 4.858022 0.000000
 1205100.000000 4.652779 5.192492 4.993854 0.000000
 1205200.000000 4.378390 4.975328 4.935765 0.000000
 1205300.000000 4.116784 6.342790 4.305226 0.000000
 1205400.000000 4.318397 5.200152 4.562431 0.000000
 1205500.000000 4.552809 4.970861 4.934643 0.000000
 1205600.000000 4.088957 6.586893 4.621091 0.000000
 1205700.000000 3.654815 12.427889 4.454433 0.000000
 1205800.000000 4.067352 6.717323 4.507771 0.000000
 1205900.000000 4.428022 5.697239 4.463342 0.000000
 1206000.000000 4.240733 5.900318 4.604063 0.000000
 1206100.000000 3.996094 7.713339 4.629507 0.000000
 1206200.000000 3.876853 8.751072 4.319341 0.000000
 1206300.000000 3.986317 7.771088 4.446291 0.000000
 1206400.000000 3.974482 7.846973 4.421868 0.000000
 1206500.000000 3.843888 9.174726 4.916843 0.000000
 1206600.000000 3.534099 15.252028 4.861739 0.000000
 1206700.000000 3.235885 21.882439 4.700759 0.000000
 1206800.000000 3.456562 16.826183 4.685810 0.000000
 1206900.000000 3.403064 17.989823 4.952679 0.000000
 1207000.000000 3.128139 24.614143 4.604500 0.000000
 1207100.000000 3.005776 28.812180 4.764495 0.000000
 1207200.000000 3.063264 27.323530 4.635512 0.000000
 1207300.000000 2.817262 33.191423 4.636437 0.000000
 1207400.000000 2.518513 40.742318 4.413421 0.000000
 1207500.000000 2.675536 36.280615 4.960311 0.000000
 1207600.000000 2.792836 34.544694 4.593116 0.000000
 1207700.000000 3.079943 27.013165 4.645735 0.000000
 1207800.000000 2.956850 30.405094 4.594660 0.000000
 1207900.000000 3.214867 23.331723 4.475130 0.000000
 1208000.000000 3.555010 14.954488 4.736864 0.000000
 1208100.000000 3.060725 27.590156 4.754536 0.000000
 1208200.000000 3.160442 24.948922 4.386251 0.000000
 1208300.000000 3.186595 24.278309 4.764419 0.000000
 1208400.000000 3.337569 20.609719 4.836546 0.000000
 1208500.000000 3.153668 25.124218 4.261609 0.000000
 1208600.000000 2.942599 31.368334 4.926201 0.000000
 1208700.000000 2.547128 40.667333 4.633844 0.000000
 1208800.000000 2.776743 35.086031 4.726539 0.000000
 1208900.000000 3.029993 29.251721 4.441359 0.000000
 1209000.000000 2.960558 30.941596 4.566552 0.000000
 1209100.000000 2.342242 46.186601 4.739673 0.000000
 1209200.000000 1.841887 56.239436 4.929832 0.000000
 1209300.000000 1.706993 59.435317 4.952052 0.000000
 1209400.000000 1.788084 57.565170 4.516936 0.000000
 1209500.000000 2.134437 49.962628 4.616662 0.000000
 1209600.000000 1.504316 63.310048 4.558840 0.000000
 1209700.000000 2.045690 52.465617 4.514569 0.000000
 1209800.000000 1.758784 58.433962 4.371381 0.000000
 1209900.000000 1.683506 60.010284 4.889372 0.000000
 1210000.000000 1.573750 62.047452 4.712730 0.000000
 1210100.000000 1.384583 66.384000 5.029657 0.000000
 1210200.000000 1.303002 67.851318 5.033658 0.000000
 1210300.000000 1.351316 66.992578 4.842405 0.000000
 1210400.000000 0.797874 72.834491 4.974996 0.000000
 1210500.000000 0.745244 73.245543 4.701427 0.000000
 1210600.000000 0.343590 74.139314 4.509532 0.000000
 1210700.000000 0.228650 73.435045 4.845375 0.000000
 1210800.000000 0.196270 72.132413 4.906650 0.000000
 1210900.000000 0.562099 73.943937 4.669798 0.000000
 1211000.000000 0.813336 73.635877 4.902855 0.000000
 1211100.000000 0.282273 74.328617 4.911647 0.000000
 1211200.000000 0.220344 73.176171 4.704643 0.000000
 1211300.000000 0.468753 73.749899 4.711848 0.000000
 1211400.000000 0.340640 74.219642 4.863744 0.000000
 1211500.000000 0.405869 73.809103 4.880273 0.000000
 1211600.000000 0.325883 75.225341 4.818540 0.000000
 1211700.000000 0.233274 74.268485 5.051042 0.000000
 1211800.000000 0.202490 73.040346 4.974170 0.000000
 1211900.000000 0.224924 73.994245 5.219769 0.000000
 1212000.000000 0.131095 67.546147 4.403673 0.000000
 1212100.000000 0.178912 72.633046 5.094783 0.000000
 1212200.000000 0.223588 74.844868 4.980417 0.000000
 1212300.000000 0.037455 55.345333 4.965551 0.000000
 1212400.000000 0.203084 74.007101 4.808507 0.000000
 1212500.000000 0.155570 70.873491 5.009155 0.000000
 1212600.000000 0.176141 73.441717 5.123413 0.000000
 1212700.000000 0.118064 68.088132 5.119684 0.000000
 1212800.000000 0.172798 73.210777 4.758092 0.000000
 1212900.000000 0.152060 71.570247 4.907776 0.000000
 1213000.000000 0.146167 71.037258 4.679470 0.000000
 1213100.000000 0.081171 64.170810 4.913987 0.000000
 1213200.000000 0.187658 75.147051 4.807614 0.000000
 1213300.000000 0.228527 76.859626 5.014806 0.000000
 1213400.000000 0.155543 72.870065 5.166748 0.000000
 1213500.000000 0.118900 69.176217 4.793327 0.000000
 1213600.000000 0.445321 75.923774 4.654841 0.000000
 1213700.000000 0.346504 77.458198 4.375360 0.000000
 1213800.000000 0.661887 75.752911 4.810656 0.000000
 1213900.000000 0.443967 75.938073 4.699102 0.000000
 1214000.000000 0.523090 75.518542 5.059492 0.000000
 1214100.000000 0.310956 78.566998 4.790688 0.000000
 1214200.000000 0.613896 76.586241 4.786267 0.000000
 1214300.000000 0.085536 65.884724 4.631362 0.000000
 1214400.000000 0.848535 74.554460 4.767452 0.000000
 1214500.000000 1.156752 70.136021 4.707352 0.000000
 1214600.000000 1.058722 72.187072 4.439181 0.000000
 1214700.000000 0.359406 77.946453 4.457175 0.000000
 1214800.000000 0.574514 76.561415 4.872331 0.000000
 1214900.000000 0.550683 76.530322 4.654724 0.000000
 1215000.000000 0.478962 76.630308 5.002162 0.000000
 1215100.000000 0.531945 77.486574 5.019539 0.000000
 1215200.000000 0.751691 76.448245 4.879339 0.000000
 1215300.000000 0.412133 78.146714 4.658994 0.000000
 1215400.000000 0.678707 77.142244 5.244694 0.000000
 1215500.000000 0.521575 77.501583 4.837073 0.000000
 1215600.000000 0.276778 79.783078 4.989383 0.000000
 1215700.000000 0.603966 78.341113 4.880783 0.000000
 1215800.000000 1.289440 68.962742 4.588599 0.000000
 1215900.000000 1.198089 70.577997 4.878983 0.000000
 1216000.000000 1.090250 71.893084 5.130998 0.000000
 1216100.000000 0.967924 74.151060 4.885119 0.000000
 1216200.000000 0.799394 76.521143 4.943661 0.000000
 1216300.000000 0.913783 74.838247 4.679057 0.000000
 1216400.000000 1.000629 73.791325 5.144233 0.000000
 1216500.000000 0.797861 76.543972 4.803237 0.000000
 1216600.000000 1.063720 73.576004 4.910777 0.000000
 1216700.000000 0.996760 74.441080 5.106721 0.000000
 1216800.000000 0.988969 74.548015 4.662568 0.000000
 1216900.000000 1.055162 73.683906 4.727331 0.000000
 1217000.000000 0.901942 75.875567 4.853115 0.000000
 1217100.000000 0.973073 75.711069 4.711140 0.000000
 1217200.000000 1.359102 67.971846 4.983964 0.000000
 1217300.000000 1.597297 62.746254 4.887842 0.000000
 1217400.000000 1.736383 59.653049 4.742139 0.000000
 1217500.000000 1.444065 65.901003 4.857021 0.000000
 1217600.000000 1.515621 65.302898 5.113514 0.000000
 1217700.000000 1.854865 56.781805 4.995725 0.000000
 1217800.000000 1.936108 54.778592 4.781357 0.000000
 1217900.000000 1.795958 58.365179 4.459571 0.000000
 1218000.000000 2.012280 53.167086 4.893678 0.000000
 1218100.000000 2.217219 50.113007 4.744335 0.000000
 1218200.000000 2.103357 52.412529 4.239386 0.056328
 1218300.000000 1.785278 59.181836 4.519312 0.000000
 1218400.000000 1.782912 59.239695 4.671961 0.000000
 1218500.000000 1.870626 57.150249 4.344918 0.000000
 1218600.000000 1.960650 56.099751 4.552429 0.000000
 1218700.000000 1.903592 57.397104 4.651083 0.000000
 1218800.000000 1.501393 65.832602 4.641386 0.000000
 1218900.000000 1.486825 66.125291 4.652849 0.000000
 1219000.000000 1.278846 70.758171 4.532937 0.000000
 1219100.000000 1.484916 66.751377 5.010427 0.000000
 1219200.000000 1.613580 63.932098 4.956130 0.000000
 1219300.000000 1.332663 70.500948 4.430486 0.000000
 1219400.000000 1.369453 69.588135 4.493079 0.000000
 1219500.000000 1.760779 60.694939 4.631000 0.000000
 1219600.000000 1.700199 63.014711 4.699105 0.000000
 1219700.000000 1.672658 63.571411 4.871862 0.000000
 1219800.000000 2.037229 54.773306 4.736861 0.000000
 1219900.000000 2.144180 52.168473 4.769053 0.000000
 1220000.000000 2.162235 51.737078 4.521251 0.000000
 1220100.000000 2.112772 53.891152 4.803678 0.000000
 1220200.000000 1.957132 57.387689 4.784533 0.000000
 1220300.000000 1.746695 62.127225 4.981780 0.000000
 1220400.000000 1.707565 62.934966 4.979837 0.000000
 1220500.000000 1.821583 60.483793 4.728154 0.000000
 1220600.000000 1.949560 58.374374 4.859925 0.000000
 1220700.000000 1.837831 61.112521 4.551514 0.000000
 1220800.000000 1.529015 66.605073 4.690200 0.000000
 1220900.000000 1.316126 71.022219 4.413315 0.000000
 1221000.000000 1.251775 72.380946 4.429998 0.000000
 1221100.000000 0.643197 79.420814 4.776092 0.000000
 1221200.000000 0.093703 67.307440 4.703142 0.000000
 1221300.000000 0.070239 63.755133 4.867056 0.000000
 1221400.000000 0.169925 75.693307 4.708856 0.000000
 1221500.000000 0.058288 61.792372 4.926611 0.000000
 1221600.000000 0.190321 77.900228 5.009338 0.000000
 1221700.000000 0.220688 79.308019 4.686951 0.000000
 1221800.000000 0.193370 78.073037 4.854406 0.000000
 1221900.000000 0.125960 72.410868 5.015179 0.000000
 1222000.000000 0.038725 59.379587 4.795448 0.000000
 1222100.000000 0.204052 79.331806 5.009172 0.000000
 1222200.000000 0.337065 80.485469 4.774040 0.000000
 1222300.000000 0.347038 80.365264 5.149073 0.000000
 1222400.000000 0.315016 80.713658 5.117022 0.000000
 1222500.000000 0.461796 79.246882 4.863802 0.000000
 1222600.000000 0.409736 80.581841 4.877465 0.000000
 1222700.000000 0.445690 80.323677 4.706394 0.000000
 1222800.000000 0.642336 80.105768 4.771598 0.000000
 1222900.000000 0.508382 80.143653 5.012492 0.000000
 1223000.000000 0.339984 81.281392 4.783416 0.000000
 1223100.000000 0.896573 77.460456 4.709198 0.000000
 1223200.000000 0.892709 77.514247 4.736700 0.000000
 1223300.000000 1.002678 76.197293 4.933915 0.000000
 1223400.000000 0.978247 76.444154 4.714041 0.000000
 1223500.000000 0.948880 76.777441 4.614078 0.000000
 1223600.000000 1.302085 72.511171 4.846361 0.000000
 1223700.000000 1.679165 64.370123 4.707022 0.000000
 1223800.000000 1.490966 67.778741 4.508024 0.000000
 1223900.000000 2.035040 56.209311 4.748961 0.000000
 1224000.000000 2.352388 47.467017 4.720448 0.000000
 1224100.000000 3.037651 29.991232 4.654816 0.000000
 1224200.000000 3.379452 20.289233 4.798145 0.000000
 1224300.000000 3.405390 19.609436 4.894453 0.000000
 1224400.000000 3.301797 22.439182 4.557273 0.000000
 1224500.000000 3.160272 26.559380 4.631223 0.000000
 1224600.000000 3.644943 14.282279 4.705308 0.000000
 1224700.000000 3.448090 18.890793 4.368432 0.000000
 1224800.000000 3.581301 15.646530 4.434664 0.000000
 1224900.000000 3.303514 23.163623 4.744870 0.000000
 1225000.000000 3.522769 16.990711 4.602217 0.000000
 1225100.000000 3.276073 24.489718 4.576705 0.000000
 1225200.000000 3.346153 22.519158 4.866465 0.000000
 1225300.000000 3.136952 28.380093 4.511038 0.000000
 1225400.000000 3.280465 24.364565 4.785437 0.000000
 1225500.000000 3.010747 31.489236 4.725800 0.000000
 1225600.000000 2.654588 38.788494 4.718830 0.000000
 1225700.000000 2.576296 40.869860 4.512613 0.000000
 1225800.000000 2.795068 36.238099 4.701495 0.000000
 1225900.000000 2.663621 38.583537 4.630689 0.000000
 1226000.000000 2.671334 38.413816 4.606661 0.000000
 1226100.000000 2.573569 41.839321 4.678578 0.000000
 1226200.000000 2.506078 43.861312 4.501047 0.000000
 1226300.000000 2.608163 40.908109 4.696295 0.000000
 1226400.000000 2.547841 42.582117 4.768828 0.000000
 1226500.000000 2.682782 39.169011 4.474419 0.000000
 1226600.000000 2.470545 45.564914 4.629056 0.000000
 1226700.000000 2.696120 39.891026 4.512078 0.000000
 1226800.000000 2.612327 41.741289 4.670861 0.000000
 1226900.000000 2.386005 48.047066 4.807087 0.000000
 1227000.000000 2.601851 41.993120 4.727017 0.000000
 1227100.000000 2.524160 44.955088 4.818170 0.000000
 1227200.000000 2.889326 36.295261 4.863240 0.000000
 1227300.000000 3.820379 11.251117 4.508673 0.000000
 1227400.000000 3.769365 12.300059 4.735300 0.000000
 1227500.000000 3.283052 24.703225 4.920279 0.000000
 1227600.000000 3.673342 14.601927 4.750240 0.000000
 1227700.000000 3.836110 10.967494 4.630879 0.000000
 1227800.000000 3.844446 10.808802 4.812551 0.000000
 1227900.000000 3.683528 14.352545 4.344006 0.000000
 1228000.000000 3.721228 13.448517 4.580003 0.000000
 1228100.000000 3.833515 11.871524 4.711707 0.000000
 1228200.000000 4.216206 7.203629 4.557699 0.000000
 1228300.000000 4.517724 6.270248 4.429181 0.000000
 1228400.000000 4.224877 7.156237 4.528520 0.000000
 1228500.000000 4.312229 6.724047 4.283618 0.000000
 1228600.000000 3.836562 11.862618 4.653152 0.000000
 1228700.000000 4.129337 8.388742 4.526944 0.000000
 1228800.000000 4.591769 6.632774 4.485085 0.000000
 1228900.000000 4.466337 7.042402 5.028938 0.000000
 1229000.000000 4.481180 6.986422 4.629893 0.000000
 1229100.000000 4.849975 5.293959 4.554546 0.000000
 1229200.000000 5.063606 2.902655 4.475709 0.000000
 1229300.000000 5.281443 1.169433 4.621172 0.000000
 1229400.000000 5.374122 0.679642 4.968293 0.000000
 1229500.000000 5.426132 0.469749 4.617795 0.000000
 1229600.000000 5.468539 1.311930 4.905595 0.000000
 1229700.000000 5.452218 1.374298 4.790559 0.000000
 1229800.000000 5.425865 1.470699 4.938227 0.000000
 1229900.000000 5.471250 1.301390 5.016246 0.000000
 1230000.000000 5.490940 1.223763 4.724163 0.000000
 1230100.000000 5.344741 2.504584 4.707688 0.000000
 1230200.000000 5.275017 2.517355 4.728725 0.000000
 1230300.000000 5.227004 2.549352 4.682508 0.000000
 1230400.000000 5.098729 2.969069 4.527981 0.000000
 1230500.000000 5.133978 2.792473 4.688898 0.000000
 1230600.000000 5.185133 3.589928 4.918343 0.000000
 1230700.000000 5.031399 4.320655 5.011951 0.000000
 1230800.000000 5.173817 3.631927 4.478911 0.000000
 1230900.000000 4.996843 4.541670 4.858332 0.000000
 1231000.000000 5.405787 2.849974 4.459733 0.000000
 1231100.000000 5.151887 4.163346 4.397503 0.000000
 1231200.000000 5.035682 4.473722 4.764700 0.000000
 1231300.000000 5.084060 4.299385 4.472979 0.000000
 1231400.000000 4.882911 5.433950 4.305563 0.000000
 1231500.000000 5.002906 4.631086 4.492982 0.000000
 1231600.000000 4.832302 6.531220 4.713396 0.000000
 1231700.000000 5.171210 4.844756 4.543093 0.000000
 1231800.000000 5.019445 5.544156 4.616598 0.000000
 1231900.000000 5.220091 4.671986 4.603478 0.000000
 1232000.000000 5.206745 4.716766 4.360718 0.000000
 1232100.000000 5.497889 3.674198 4.347246 0.000000
 1232200.000000 5.677136 1.618917 4.543643 0.000000
 1232300.000000 5.721121 1.202082 4.726077 0.000000
 1232400.000000 5.643241 1.980372 4.862096 0.000000
 1232500.000000 5.763702 0.865508 4.666563 0.000000
 1232600.000000 5.708607 2.276396 4.515098 0.000000
 1232700.000000 5.681250 2.495586 4.834232 0.000000
 1232800.000000 6.208300 0.082743 4.575259 0.000000
 1232900.000000 5.902502 1.005381 4.486997 0.000000
 1233000.000000 6.460009 0.000403 4.933322 0.000000
 1233100.000000 6.113054 0.443375 4.820517 0.000000
 1233200.000000 6.111611 0.443653 4.636931 0.000000
 1233300.000000 5.935809 0.867806 4.946876 0.000000
 1233400.000000 5.588763 3.291426 4.878797 0.000000
 1233500.000000 5.831009 1.421846 4.825792 0.000000
 1233600.000000 5.844931 2.335619 4.828449 0.000000
 1233700.000000 6.238791 0.722655 4.846311 0.000000
 1233800.000000 5.857197 2.258236 4.447023 0.000000
 1233900.000000 5.783737 2.699597 4.639836 0.000000
 1234000.000000 6.299571 0.812555 4.510813 0.000000
 1234100.000000 5.799061 2.653921 4.970609 0.000000
 1234200.000000 5.964252 1.795215 5.121440 0.000000
 1234300.000000 6.136570 1.473671 4.699138 0.000000
 1234400.000000 5.902933 2.097422 4.844501 0.000000
 1234500.000000 6.184145 1.548767 4.875885 0.000000
 1234600.000000 5.828035 2.703664 4.575235 0.000000
 1234700.000000 5.982569 2.318538 4.702242 0.000000
 1234800.000000 6.183195 2.546809 4.377301 0.000000
 1234900.000000 5.820617 2.730086 4.234474 0.120530
 1235000.000000 6.171742 2.522635 4.407448 0.000000
 1235100.000000 5.694009 3.294647 4.690404 0.000000
 1235200.000000 5.676469 3.364889 4.739464 0.000000
 1235300.000000 5.779800 3.026779 4.581568 0.000000
 1235400.000000 5.717133 3.210195 4.532758 0.000000
 1235500.000000 5.975161 2.942687 4.568420 0.000000
 1235600.000000 5.985045 3.961083 4.571194 0.000000
 1235700.000000 5.838728 3.706875 4.638459 0.000000
 1235800.000000 5.647878 3.751251 4.483658 0.000000
 1235900.000000 5.450648 4.658405 4.656235 0.000000
 1236000.000000 5.648821 3.748919 4.717962 0.000000
 1236100.000000 5.087329 6.060003 4.770032 0.000000
 1236200.000000 4.846891 6.653097 4.496863 0.000000
 1236300.000000 4.519428 7.895400 4.687743 0.000000
 1236400.000000 4.596620 7.622214 4.599661 0.000000
 1236500.000000 4.902498 6.478714 4.754512 0.000000
 1236600.000000 4.930344 7.391163 4.678800 0.000000
 1236700.000000 5.251791 5.948886 4.239535 0.054761
 1236800.000000 5.081005 6.742819 4.570778 0.000000
 1236900.000000 4.930517 7.390575 4.356755 0.000000
 1237000.000000 4.917817 7.432194 4.735066 0.000000
 1237100.000000 4.805975 8.542034 4.914376 0.000000
 1237200.000000 4.460530 8.241311 4.666368 0.000000
 1237300.000000 4.846124 8.554310 4.684249 0.000000
 1237400.000000 4.696918 8.358066 4.616890 0.000000
 1237500.000000 5.252071 6.193747 4.583587 0.000000
 1237600.000000 5.515642 5.533045 4.435046 0.000000
 1237700.000000 5.194122 7.538836 4.772492 0.000000
 1237800.000000 5.392840 6.300964 4.684890 0.000000
 1237900.000000 5.211156 7.439123 4.633307 0.000000
 1238000.000000 5.309503 6.837305 4.460039 0.000000
 1238100.000000 5.726103 4.738385 4.265936 0.000000
 1238200.000000 5.439400 6.809425 4.348366 0.000000
 1238300.000000 5.699212 4.856887 4.417045 0.000000
 1238400.000000 5.684050 4.930745 4.485502 0.000000
 1238500.000000 5.621018 5.295129 4.633007 0.000000
 1238600.000000 5.626287 6.260544 4.467037 0.000000
 1238700.000000 5.315538 8.108713 4.734398 0.000000
 1238800.000000 5.148701 8.580262 4.596178 0.000000
 1238900.000000 4.945293 8.827147 4.615849 0.000000
 1239000.000000 4.555952 8.184441 4.559458 0.000000
 1239100.000000 4.639395 9.181657 4.821379 0.000000
 1239200.000000 4.231611 8.769372 4.546915 0.000000
 1239300.000000 4.073484 8.829735 4.271408 0.000000
 1239400.000000 4.071091 8.839310 4.713565 0.000000
 1239500.000000 4.024576 9.105225 4.322629 0.000000
 1239600.000000 4.227718 9.359176 4.657992 0.000000
 1239700.000000 3.956251 10.744858 4.474217 0.000000
 1239800.000000 4.078068 9.777196 4.262582 0.000000
 1239900.000000 4.099204 9.681401 4.666033 0.000000
 1240000.000000 3.925891 11.117114 4.376210 0.000000
 1240100.000000 4.578745 9.210361 4.428648 0.000000
 1240200.000000 5.044320 8.797831 4.676040 0.000000
 1240300.000000 4.716535 9.157969 4.969658 0.000000
 1240400.000000 4.690091 9.168772 4.541831 0.000000
 1240500.000000 4.382439 9.311181 4.388952 0.000000
 1240600.000000 4.523613 10.005831 4.853300 0.000000
 1240700.000000 4.427502 10.244568 4.669758 0.000000
 1240800.000000 4.474743 10.143423 4.863884 0.000000
 1240900.000000 4.436183 10.228603 4.851980 0.000000
 1241000.000000 4.052406 10.990931 4.573517 0.000000
 1241100.000000 4.096713 11.720523 4.437380 0.000000
 1241200.000000 4.221739 11.123187 4.435325 0.000000
 1241300.000000 4.144477 11.467912 4.611492 0.000000
 1241400.000000 3.977756 12.540656 4.788513 0.000000
 1241500.000000 4.060661 11.937696 4.609161 0.000000
 1241600.000000 4.437033 10.551314 4.682224 0.000000
 1241700.000000 4.587882 9.851499 4.527071 0.000000
 1241800.000000 4.953680 8.977792 4.444350 0.000000
 1241900.000000 5.070289 8.747685 4.732707 0.000000
 1242000.000000 4.955790 8.973933 4.510557 0.000000
 1242100.000000 5.117402 9.375250 4.878125 0.000000
 1242200.000000 4.731018 9.903661 4.610541 0.000000
 1242300.000000 4.952986 9.978959 4.323037 0.000000
 1242400.000000 4.937326 10.003246 4.626939 0.000000
 1242500.000000 5.452448 7.435321 4.502279 0.000000
 1242600.000000 5.171467 9.471755 4.316720 0.000000
 1242700.000000 5.461939 8.370101 4.263547 0.000000
 1242800.000000 4.890209 10.054853 4.429312 0.000000
 1242900.000000 4.786784 9.958524 4.605503 0.000000
 1243000.000000 4.163606 12.251418 4.454668 0.000000
 1243100.000000 4.711033 9.917343 4.611503 0.000000
 1243200.000000 4.487093 10.636482 4.597913 0.000000
 1243300.000000 4.811581 9.993481 4.791233 0.000000
 1243400.000000 4.625925 10.022594 4.793193 0.000000
 1243500.000000 4.598401 10.101481 4.687197 0.000000
 1243600.000000 4.744397 10.691665 4.606687 0.000000
 1243700.000000 4.721018 10.745655 4.720474 0.000000
 1243800.000000 4.644068 10.957472 4.948389 0.000000
 1243900.000000 4.492330 11.472624 4.751584 0.000000
 1244000.000000 4.355402 12.107005 4.459315 0.000000
 1244100.000000 4.564458 11.793101 4.517125 0.000000
 1244200.000000 4.657983 11.233175 4.213956 0.649598
 1244300.000000 4.762306 10.778185 4.572004 0.000000
 1244400.000000 4.534169 11.989433 4.511664 0.000000
 1244500.000000 4.826970 10.590465 4.461798 0.000000
 1244600.000000 4.658516 11.931126 4.678996 0.000000
 1244700.000000 4.688907 11.863617 4.564470 0.000000
 1244800.000000 4.594477 12.110797 4.542471 0.000000
 1244900.000000 4.601028 12.089574 4.671934 0.000000
 1245000.000000 4.766154 11.720213 4.642791 0.000000
 1245100.000000 4.530851 12.843575 4.528474 0.000000
 1245200.000000 4.693413 12.790196 4.765876 0.000000
 1245300.000000 4.726068 12.771851 4.623349 0.000000
 1245400.000000 4.966919 11.577204 4.409850 0.000000
 1245500.000000 5.111607 10.257048 4.345076 0.000000
 1245600.000000 5.208999 10.516954 4.770558 0.000000
 1245700.000000 4.992992 12.171951 5.031327 0.000000
 1245800.000000 5.187886 10.671622 4.608204 0.000000
 1245900.000000 5.090436 11.424444 4.772604 0.000000
 1246000.000000 5.309631 9.802136 4.956509 0.000000
 1246100.000000 5.252037 11.168210 4.547669 0.000000
 1246200.000000 5.531234 8.477182 4.689540 0.000000
 1246300.000000 5.183040 11.525785 4.354965 0.000000
 1246400.000000 5.007727 12.385006 4.919207 0.000000
 1246500.000000 5.146487 11.701211 4.764331 0.000000
 1246600.000000 5.148077 12.693594 4.770692 0.000000
 1246700.000000 4.940506 13.271944 4.929605 0.000000
 1246800.000000 4.389307 13.166680 5.000968 0.000000
 1246900.000000 4.040126 14.199377 4.823248 0.000000
 1247000.000000 3.837947 14.810563 4.880714 0.000000
 1247100.000000 3.926588 15.300205 4.692570 0.000000
 1247200.000000 3.964741 15.120481 4.723565 0.000000
 1247300.000000 3.613629 18.107794 4.880402 0.000000
 1247400.000000 3.305612 25.139183 4.568171 0.000000
 1247500.000000 3.555641 19.035381 4.366319 0.000000
 1247600.000000 3.366681 24.005178 4.980381 0.000000
 1247700.000000 3.334679 24.824539 4.777521 0.000000
 1247800.000000 3.451043 22.051412 4.667557 0.000000
 1247900.000000 3.276042 26.401962 4.562192 0.000000
 1248000.000000 3.261969 26.791164 4.504876 0.000000
 1248100.000000 3.460101 22.470663 4.607421 0.000000
 1248200.000000 3.473726 22.147793 4.780834 0.000000
 1248300.000000 3.476980 22.071915 4.304227 0.000000
 1248400.000000 3.474271 22.135066 5.247554 0.000000
 1248500.000000 3.712240 17.694819 4.759741 0.000000
 1248600.000000 3.385236 24.636520 4.654658 0.000000
 1248700.000000 3.104414 31.862604 4.912175 0.000000
 1248800.000000 2.599588 43.051374 4.683506 0.000000
 1248900.000000 2.433470 47.358787 4.767174 0.000000
 1249000.000000 2.483738 46.019881 4.936842 0.000000
 1249100.000000 2.677182 41.864781 4.807509 0.000000
 1249200.000000 2.470749 47.363129 4.726268 0.000000
 1249300.000000 2.553092 45.149713 4.698886 0.000000
 1249400.000000 2.665957 42.153739 5.021547 0.000000
 1249500.000000 2.558043 45.015582 4.800523 0.000000
 1249600.000000 2.575207 45.547219 4.631670 0.000000
 1249700.000000 2.642462 43.678374 4.754044 0.000000
 1249800.000000 2.862578 37.671018 4.979116 0.000000
 1249900.000000 3.157361 30.598832 4.846023 0.000000
 1250000.000000 3.425255 23.688747 4.935131 0.000000
 1250100.000000 3.324574 27.074168 4.559995 0.000000
 1250200.000000 3.033199 33.703883 4.303452 0.000000
 1250300.000000 2.845951 38.113097 4.596319 0.000000
 1250400.000000 2.988041 34.701294 4.739745 0.000000
 1250500.000000 3.227748 29.395761 4.588867 0.000000
 1250600.000000 3.290594 28.847856 4.358765 0.000000
 1250700.000000 3.726724 18.851645 4.807937 0.000000
 1250800.000000 3.370595 26.738822 4.964182 0.000000
 1250900.000000 3.578785 21.679689 4.842466 0.000000
 1251000.000000 3.710474 19.133024 4.306013 0.000000
 1251100.000000 3.720926 19.949830 4.383910 0.000000
 1251200.000000 3.888434 17.172464 4.480651 0.000000
 1251300.000000 3.760851 19.253776 4.484929 0.000000
 1251400.000000 3.697001 20.369280 4.663897 0.000000
 1251500.000000 3.552328 22.981007 4.348133 0.000000
 1251600.000000 2.814814 39.043792 4.593420 0.000000
 1251700.000000 2.711488 41.773840 4.252110 0.000000
 1251800.000000 2.885599 37.342573 4.604488 0.000000
 1251900.000000 2.884892 37.358670 4.588663 0.000000
 1252000.000000 2.679185 42.666807 4.708885 0.000000
 1252100.000000 3.031557 34.600364 4.243688 0.019920
 1252200.000000 2.815539 39.817712 4.675906 0.000000
 1252300.000000 2.527279 47.587716 4.451083 0.000000
 1252400.000000 2.507714 48.039359 4.286984 0.000000
 1252500.000000 2.366750 50.866089 4.667948 0.000000
 1252600.000000 1.959023 58.443759 4.906574 0.000000
 1252700.000000 1.586891 65.947255 5.000545 0.000000
 1252800.000000 1.442728 68.885402 5.214896 0.000000
 1252900.000000 1.557325 66.468777 4.961210 0.000000
 1253000.000000 1.429902 69.199928 4.806565 0.000000
 1253100.000000 1.843218 61.186299 4.825313 0.000000
 1253200.000000 1.705810 64.280617 5.027043 0.000000
 1253300.000000 1.986144 57.880925 4.758192 0.000000
 1253400.000000 1.879801 60.315206 4.976626 0.000000
 1253500.000000 2.189467 54.431617 4.879530 0.000000
 1253600.000000 2.887681 37.907360 4.878981 0.000000
 1253700.000000 3.124333 32.801386 4.742609 0.000000
 1253800.000000 2.853416 38.829438 4.754899 0.000000
 1253900.000000 2.938211 36.645384 4.713588 0.000000
 1254000.000000 2.867477 38.445227 4.903823 0.000000
 1254100.000000 3.203152 31.488164 4.961646 0.000000
 1254200.000000 3.343509 28.283589 4.861037 0.000000
 1254300.000000 3.514071 24.715381 4.527949 0.000000
 1254400.000000 3.285934 29.599633 4.626047 0.000000
 1254500.000000 3.142233 32.844137 4.529487 0.000000
 1254600.000000 3.278834 30.554434 4.623073 0.000000
 1254700.000000 3.300326 30.000274 4.750050 0.000000
 1254800.000000 3.306956 29.828798 4.808640 0.000000
 1254900.000000 2.965299 37.579519 4.295737 0.000000
 1255000.000000 3.030090 36.204355 4.616762 0.000000
 1255100.000000 2.605679 46.801207 4.405400 0.000000
 1255200.000000 2.061578 57.207898 4.342025 0.000000
 1255300.000000 1.949404 59.175068 4.390200 0.000000
 1255400.000000 1.674081 64.969206 4.781056 0.000000
 1255500.000000 1.553719 67.363838 4.868743 0.000000
 1255600.000000 1.380186 72.130725 4.629639 0.000000
 1255700.000000 1.715288 64.860086 4.543278 0.000000
 1255800.000000 2.073225 57.062481 4.386542 0.000000
 1255900.000000 1.910111 60.177453 4.829541 0.000000
 1256000.000000 2.095303 56.727829 4.979459 0.000000
 1256100.000000 1.749641 64.266447 4.882277 0.000000
 1256200.000000 1.679416 65.796871 5.155211 0.000000
 1256300.000000 1.987343 59.412566 4.911452 0.000000
 1256400.000000 1.871388 61.611464 5.017653 0.000000
 1256500.000000 1.457113 70.426543 4.668540 0.000000
 1256600.000000 1.241420 75.410947 4.480502 0.000000
 1256700.000000 0.950924 77.855371 4.667122 0.000000
 1256800.000000 1.060780 76.913849 4.520475 0.000000
 1256900.000000 0.837894 79.167161 4.919060 0.000000
 1257000.000000 1.121849 76.505755 4.991088 0.000000
 1257100.000000 1.370213 73.721755 4.423220 0.000000
 1257200.000000 1.662046 66.780339 4.975010 0.000000
 1257300.000000 2.045115 58.494700 4.960027 0.000000
 1257400.000000 1.580528 68.740031 5.011419 0.000000
 1257500.000000 1.523060 70.097064 4.721554 0.000000
 1257600.000000 1.571755 69.918352 4.534920 0.000000
 1257700.000000 2.150417 56.925810 4.671968 0.000000
 1257800.000000 1.919154 60.858016 4.705251 0.000000
 1257900.000000 1.917106 60.902349 5.073766 0.000000
 1258000.000000 1.933033 60.563415 4.676917 0.000000
 1258100.000000 1.861686 63.117389 5.157668 0.000000
 1258200.000000 2.049522 59.299094 4.980613 0.000000
 1258300.000000 1.790987 64.781114 4.809572 0.000000
 1258400.000000 1.905130 62.155917 4.596651 0.000000
 1258500.000000 1.727142 66.353483 4.609342 0.000000
 1258600.000000 1.847191 64.285048 4.588568 0.000000
 1258700.000000 1.976642 61.136511 4.700937 0.000000
 1258800.000000 2.063403 59.286449 4.676127 0.000000
 1258900.000000 2.072983 59.092910 4.585169 0.000000
 1259000.000000 2.214927 56.347479 4.794220 0.000000
 1259100.000000 2.256372 56.499336 5.137599 0.000000
 1259200.000000 1.911346 62.990636 4.968362 0.000000
 1259300.000000 2.143117 58.660319 4.349426 0.000000
 1259400.000000 2.229106 57.066125 4.681788 0.000000
 1259500.000000 2.129876 58.889331 4.701151 0.000000
 1259600.000000 2.056819 61.087074 4.733234 0.000000
 1259700.000000 1.782231 66.270243 4.780447 0.000000
 1259800.000000 1.615895 69.979556 4.422679 0.000000
 1259900.000000 1.336359 75.277161 4.709880 0.000000
 1260000.000000 0.915953 78.842250 4.352423 0.000000
 1260100.000000 0.650133 81.180149 4.685382 0.000000
 1260200.000000 0.485305 81.110508 4.718226 0.000000
 1260300.000000 0.589802 81.112615 4.747350 0.000000
 1260400.000000 0.346579 82.241494 4.805550 0.000000
 1260500.000000 0.472828 81.153934 4.862749 0.000000
 1260600.000000 0.493733 82.082943 4.625933 0.000000
 1260700.000000 0.480205 82.126016 5.000136 0.000000
 1260800.000000 0.493986 82.082231 4.760330 0.000000
 1260900.000000 0.832906 80.690601 4.695783 0.000000
 1261000.000000 1.028433 78.961252 4.613090 0.000000
 1261100.000000 0.895750 80.918087 4.755325 0.000000
 1261200.000000 0.617088 82.041306 4.566301 0.000000
 1261300.000000 0.520219 82.061724 4.732476 0.000000
 1261400.000000 0.439707 82.334457 4.786690 0.000000
 1261500.000000 0.581750 82.043008 4.787194 0.000000
 1261600.000000 0.321582 83.624791 4.679653 0.000000
 1261700.000000 0.220465 81.923745 4.859909 0.000000
 1261800.000000 0.080867 68.166094 4.646181 0.000000
 1261900.000000 0.170817 78.901163 4.726015 0.000000
 1262000.000000 0.133198 75.261137 4.862128 0.000000
 1262100.000000 0.179457 80.539474 4.403641 0.000000
 1262200.000000 0.109848 73.374837 4.905819 0.000000
 1262300.000000 0.143898 77.420942 4.803733 0.000000
 1262400.000000 0.046821 63.312998 4.754715 0.000000
 1262500.000000 0.132782 76.213969 4.759979 0.000000
 1262600.000000 0.111565 74.598048 4.630453 0.000000
 1262700.000000 0.029063 60.854136 4.744381 0.000000
 1262800.000000 0.070557 68.411414 4.646206 0.000000
 1262900.000000 0.133212 77.262764 4.598981 0.000000
 1263000.000000 0.122906 76.047988 4.827885 0.000000
 1263100.000000 0.075454 70.195779 5.048032 0.000000
 1263200.000000 0.069207 69.148833 4.775096 0.000000
 1263300.000000 0.118981 76.559338 4.499850 0.000000
 1263400.000000 0.127813 77.638218 5.008090 0.000000
 1263500.000000 0.130794 77.985654 4.783580 0.000000
 1263600.000000 0.120339 77.728637 4.877272 0.000000
 1263700.000000 0.122820 78.036630 4.964611 0.000000
 1263800.000000 0.083948 72.541193 4.947921 0.000000
 1263900.000000 0.151029 81.117362 4.949561 0.000000
 1264000.000000 0.142179 80.234154 4.956284 0.000000
 1264100.000000 0.089712 74.410105 4.826752 0.000000
 1264200.000000 0.059084 69.242514 5.020386 0.000000
 1264300.000000 0.164489 83.308179 4.986055 0.000000
 1264400.000000 0.146995 81.724047 4.555814 0.000000
 1264500.000000 0.086145 73.850161 4.985335 0.000000
 1264600.000000 0.182836 85.539705 4.993347 0.000000
 1264700.000000 0.105249 77.706289 4.837452 0.000000
 1264800.000000 0.181727 85.469895 4.751498 0.000000
 1264900.000000 0.158303 83.719557 4.984769 0.000000
 1265000.000000 0.209069 86.863898 4.971703 0.000000
 1265100.000000 0.111627 79.468274 4.614543 0.000000
 1265200.000000 0.117246 80.216343 4.943564 0.000000
 1265300.000000 0.187855 86.835284 5.018865 0.000000
 1265400.000000 0.738396 82.597917 4.799597 0.000000
 1265500.000000 0.971005 80.535520 4.605631 0.000000
 1265600.000000 0.684093 83.365213 4.818435 0.000000
 1265700.000000 0.699256 83.297168 4.956301 0.000000
 1265800.000000 0.593953 83.742981 4.671479 0.000000
 1265900.000000 1.023885 81.046751 4.994770 0.000000
 1266000.000000 1.086491 80.367005 4.626816 0.000000
 1266100.000000 1.231762 78.857339 4.812021 0.000000
 1266200.000000 1.325752 76.599384 4.675073 0.000000
 1266300.000000 1.481968 72.872327 5.041435 0.000000
 1266400.000000 1.640069 69.499792 4.744920 0.000000
 1266500.000000 1.808340 65.682185 4.903767 0.000000
 1266600.000000 2.170307 59.353603 4.627319 0.000000
 1266700.000000 2.737766 43.538817 5.143353 0.000000
 1266800.000000 2.794207 42.192128 4.559540 0.000000
 1266900.000000 2.636806 46.170648 5.018763 0.000000
 1267000.000000 2.701835 44.440099 4.893036 0.000000
 1267100.000000 2.965246 38.948326 5.059686 0.000000
 1267200.000000 2.938420 39.569400 4.536836 0.000000
 1267300.000000 2.950516 39.288390 4.549267 0.000000
 1267400.000000 2.421616 53.036273 4.516707 0.000000
 1267500.000000 2.509885 50.534599 5.020245 0.000000
 1267600.000000 2.469073 52.663192 4.536980 0.000000
 1267700.000000 2.578447 49.599680 4.756903 0.000000
 1267800.000000 2.905697 40.479072 4.676414 0.000000
 1267900.000000 2.762480 44.343049 4.752581 0.000000
 1268000.000000 2.580010 49.555225 4.883268 0.000000
 1268100.000000 2.727664 46.093018 4.600937 0.000000
 1268200.000000 3.052042 37.041637 4.565030 0.000000
 1268300.000000 3.280878 30.969857 4.674230 0.000000
 1268400.000000 3.035741 37.435862 4.589682 0.000000
 1268500.000000 2.543432 51.575704 4.665401 0.000000
 1268600.000000 1.859270 65.551553 4.436882 0.000000
 1268700.000000 1.742866 68.122409 4.239361 0.056595
 1268800.000000 1.910132 64.457379 4.607258 0.000000
 1268900.000000 1.967050 63.307593 4.499121 0.000000
 1269000.000000 1.565405 71.569854 4.282808 0.000000
 1269100.000000 1.570526 72.477017 4.567142 0.000000
 1269200.000000 1.421444 75.176280 4.507438 0.000000
 1269300.000000 1.519953 73.376708 4.856729 0.000000
 1269400.000000 1.349153 76.639931 5.029390 0.000000
 1269500.000000 1.156505 80.468566 4.671315 0.000000
 1269600.000000 1.509365 73.772951 4.685978 0.000000
 1269700.000000 1.479868 74.358600 4.849342 0.000000
 1269800.000000 1.561925 72.759014 5.041581 0.000000
 1269900.000000 1.517512 73.614374 4.906026 0.000000
 1270000.000000 1.594359 72.124817 4.689514 0.000000
 1270100.000000 1.977980 63.374710 4.779617 0.000000
 1270200.000000 2.273118 58.274484 4.575908 0.000000
 1270300.000000 1.865521 66.134812 4.862682 0.000000
 1270400.000000 1.881024 65.720199 4.662678 0.000000
 1270500.000000 1.868753 66.047673 4.634053 0.000000
 1270600.000000 2.147603 60.669709 4.690821 0.000000
 1270700.000000 2.117780 61.233346 4.526374 0.000000
 1270800.000000 1.867865 67.071577 4.659455 0.000000
 1270900.000000 1.956162 64.768329 4.439962 0.000000
 1271000.000000 1.763223 69.870498 4.676315 0.000000
 1271100.000000 1.383737 77.234620 4.491965 0.000000
 1271200.000000 1.472489 75.824086 4.681119 0.000000
 1271300.000000 1.897866 67.067027 4.612073 0.000000
 1271400.000000 1.978214 64.790604 4.257562 0.000000
 1271500.000000 2.047761 63.018909 4.305125 0.000000
 1271600.000000 2.167717 61.262687 4.587824 0.000000
 1271700.000000 1.967116 66.013735 5.023517 0.000000
 1271800.000000 2.069277 63.506223 4.707176 0.000000
 1271900.000000 1.999526 65.197719 4.461484 0.000000
 1272000.000000 1.859379 68.832617 4.642504 0.000000
 1272100.000000 1.721113 72.945482 4.312336 0.000000
 1272200.000000 1.714639 73.060732 4.364402 0.000000
 1272300.000000 1.462870 76.110296 4.800728 0.000000
 1272400.000000 1.328704 78.322453 4.793562 0.000000
 1272500.000000 1.268032 79.559290 4.678474 0.000000
 1272600.000000 1.187612 81.998667 4.681346 0.000000
 1272700.000000 0.789508 83.391828 4.790264 0.000000
 1272800.000000 0.564226 83.942569 4.641757 0.000000
 1272900.000000 0.423412 85.727014 4.785360 0.000000
 1273000.000000 0.720882 83.493932 4.500696 0.000000
 1273100.000000 0.754905 84.421936 4.525173 0.000000
 1273200.000000 0.504811 84.970521 4.714274 0.000000
 1273300.000000 0.592873 84.626654 4.575812 0.000000
 1273400.000000 0.629856 84.595542 4.381751 0.000000
 1273500.000000 0.442535 85.716974 4.771541 0.000000
 1273600.000000 0.703277 84.950614 4.691155 0.000000
 1273700.000000 0.469233 86.322262 4.755970 0.000000
 1273800.000000 0.878856 84.195324 4.765643 0.000000
 1273900.000000 0.726771 84.845786 4.846537 0.000000
 1274000.000000 0.536478 85.670314 4.624315 0.000000
 1274100.000000 0.777764 85.091055 4.687071 0.000000
 1274200.000000 0.718011 85.547003 4.660318 0.000000
 1274300.000000 0.452057 87.480411 4.847228 0.000000
 1274400.000000 0.908794 84.262996 4.664114 0.000000
 1274500.000000 0.715843 85.563212 4.633320 0.000000
 1274600.000000 0.530661 87.361146 4.745138 0.000000
 1274700.000000 1.063541 83.668680 4.362358 0.000000
 1274800.000000 1.139257 82.844501 4.830639 0.000000
 1274900.000000 1.155248 82.624194 4.708682 0.000000
 1275000.000000 1.533999 75.725386 4.421745 0.000000
 1275100.000000 1.982921 66.517754 4.677479 0.000000
 1275200.000000 1.887272 69.305696 4.683288 0.000000
 1275300.000000 1.959404 67.197150 4.941317 0.000000
 1275400.000000 1.525816 76.830872 4.557485 0.000000
 1275500.000000 1.376357 79.024082 4.890685 0.000000
 1275600.000000 1.323476 80.945168 4.705989 0.000000
 1275700.000000 1.174989 83.128225 4.748870 0.000000
 1275800.000000 0.767953 86.140031 4.815290 0.000000
 1275900.000000 0.970341 84.545516 4.882187 0.000000
 1276000.000000 0.781487 86.020440 4.716947 0.000000
 1276100.000000 0.710415 87.544013 4.687178 0.000000
 1276200.000000 0.386072 88.955727 4.533041 0.000000
 1276300.000000 0.465971 88.049369 4.912670 0.000000
 1276400.000000 0.778732 87.044889 5.030845 0.000000
 1276500.000000 0.705279 87.571772 4.657814 0.000000
 1276600.000000 0.361730 89.562266 4.808104 0.000000
 1276700.000000 0.493076 88.474720 4.830196 0.000000
 1276800.000000 0.376712 89.357509 4.903866 0.000000
 1276900.000000 0.569801 88.597962 4.934453 0.000000
 1277000.000000 0.459478 88.564442 4.793238 0.000000
 1277100.000000 0.647769 89.374044 4.757911 0.000000
 1277200.000000 0.574064 89.458871 4.929862 0.000000
 1277300.000000 0.466746 89.533575 4.547017 0.000000
 1277400.000000 0.435796 89.703524 4.733143 0.000000
 1277500.000000 0.550890 89.444506 4.846142 0.000000
 1277600.000000 0.290696 91.407067 4.839941 0.000000
 1277700.000000 0.176165 87.315980 4.919058 0.000000
 1277800.000000 0.191060 88.398804 4.987755 0.000000
 1277900.000000 0.176732 87.360948 4.844573 0.000000
 1278000.000000 0.156116 85.531153 4.873181 0.000000
 1278100.000000 0.041641 68.825698 4.878892 0.000000
 1278200.000000 0.059262 72.312504 5.032313 0.000000
 1278300.000000 0.129285 83.516524 5.118875 0.000000
 1278400.000000 0.160753 86.978076 4.801461 0.000000
 1278500.000000 0.124882 82.952304 4.927164 0.000000
 1278600.000000 0.155441 87.452643 4.948742 0.000000
 1278700.000000 0.142386 86.076104 4.795608 0.000000
 1278800.000000 0.094060 79.445399 4.922958 0.000000
 1278900.000000 0.146202 86.496962 4.750363 0.000000
 1279000.000000 0.153864 87.295881 4.994657 0.000000
 1279100.000000 0.115478 83.661697 4.968628 0.000000
 1279200.000000 0.105907 82.263024 4.674612 0.000000
 1279300.000000 0.130975 85.720927 4.927509 0.000000
 1279400.000000 0.196112 91.617510 5.169000 0.000000
 1279500.000000 0.140220 86.828246 4.866964 0.000000
 1279600.000000 0.153719 89.279002 5.025756 0.000000
 1279700.000000 0.277013 94.524314 4.994633 0.000000
 1279800.000000 0.938799 86.191219 4.676824 0.000000
 1279900.000000 0.798638 88.471190 4.843234 0.000000
 1280000.000000 1.179735 83.275653 4.485352 0.000000
 1280100.000000 1.414734 79.875128 4.439347 0.000000
 1280200.000000 1.396654 80.237787 4.921376 0.000000
 1280300.000000 1.065270 85.464814 4.556835 0.000000
 1280400.000000 1.055883 85.543425 4.632712 0.000000
 1280500.000000 1.002548 86.006458 4.402451 0.000000
 1280600.000000 0.989609 87.126599 4.682358 0.000000
 1280700.000000 0.848037 88.630364 4.844279 0.000000
 1280800.000000 1.047007 86.593183 4.687480 0.000000
 1280900.000000 0.684405 90.415397 4.803651 0.000000
 1281000.000000 0.670173 90.519062 4.544660 0.000000
 1281100.000000 0.385011 93.186692 4.690161 0.000000
 1281200.000000 0.487123 92.028401 4.547025 0.000000
 1281300.000000 0.570113 91.845035 4.929428 0.000000
 1281400.000000 0.526356 91.898732 4.659994 0.000000
 1281500.000000 0.634196 91.711301 4.519085 0.000000
 1281600.000000 0.480092 92.808867 4.734805 0.000000
 1281700.000000 0.635545 92.705972 4.619418 0.000000
 1281800.000000 1.112873 86.034706 4.619846 0.000000
 1281900.000000 1.313667 82.250065 4.524021 0.000000
 1282000.000000 1.359302 81.207087 4.746511 0.000000
 1282100.000000 1.641557 76.050306 4.679119 0.000000
 1282200.000000 2.061647 64.315991 4.418841 0.000000
 1282300.000000 2.502759 53.722684 4.904899 0.000000
 1282400.000000 3.191034 33.513547 4.894784 0.000000
 1282500.000000 3.684201 21.424407 4.321311 0.000000
 1282600.000000 3.296763 30.663798 4.918522 0.000000
 1282700.000000 2.938425 40.008017 4.849507 0.000000
 1282800.000000 3.037917 37.431897 4.222432 0.380001
 1282900.000000 3.514897 25.623470 4.547030 0.000000
 1283000.000000 3.296232 30.678275 4.632884 0.000000
 1283100.000000 2.991445 38.911023 4.303538 0.000000
 1283200.000000 2.683338 48.270377 4.398208 0.000000
 1283300.000000 3.148610 35.437481 4.650667 0.000000
 1283400.000000 3.369306 29.689329 4.700220 0.000000
 1283500.000000 3.535887 25.723216 4.560166 0.000000
 1283600.000000 2.913888 40.863565 4.562504 0.000000
 1283700.000000 3.137024 35.836580 4.661499 0.000000
 1283800.000000 3.398194 29.719555 4.609216 0.000000
 1283900.000000 3.713561 22.591151 4.587738 0.000000
 1284000.000000 3.647496 24.231184 4.418985 0.000000
 1284100.000000 3.518172 27.908955 4.400221 0.000000
 1284200.000000 2.807470 44.074041 4.285066 0.000000
 1284300.000000 3.073277 37.179965 4.614702 0.000000
 1284400.000000 2.909407 40.985605 4.248146 0.001718
 1284500.000000 3.299500 32.304091 4.477208 0.000000
 1284600.000000 2.819729 43.729237 4.239079 0.059629
 1284700.000000 2.764851 45.522480 4.348297 0.000000
 1284800.000000 2.338536 57.605732 4.288839 0.000000
 1284900.000000 2.166960 61.589254 4.383071 0.000000
 1285000.000000 1.999902 66.043529 4.568621 0.000000
 1285100.000000 1.807373 72.360303 4.496621 0.000000
 1285200.000000 1.385595 81.618925 4.702056 0.000000
 1285300.000000 1.621126 76.676214 4.544605 0.000000
 1285400.000000 1.798851 72.579364 4.354788 0.000000
 1285500.000000 1.786123 72.902932 4.539996 0.000000
 1285600.000000 2.132532 63.471594 4.427877 0.000000
 1285700.000000 2.526875 53.109137 4.659776 0.000000
 1285800.000000 2.550761 52.436557 4.448439 0.000000
 1285900.000000 2.780744 44.993887 4.381215 0.000000
 1286000.000000 3.162156 36.136236 4.347784 0.000000
 1286100.000000 3.019442 39.461085 4.599839 0.000000
 1286200.000000 2.644318 49.603391 4.500005 0.000000
 1286300.000000 3.066974 38.710255 4.855048 0.000000
 1286400.000000 2.766481 45.607586 4.646473 0.000000
 1286500.000000 2.948276 40.744759 4.795718 0.000000
 1286600.000000 2.500360 53.908974 4.614785 0.000000
 1286700.000000 2.244055 60.297078 4.680720 0.000000
 1286800.000000 2.400280 56.372073 4.913235 0.000000
 1286900.000000 2.608667 50.959895 4.381144 0.000000
 1287000.000000 2.993606 40.871389 4.644993 0.000000
 1287100.000000 2.677000 49.223609 4.694324 0.000000
 1287200.000000 2.934187 42.989521 4.610534 0.000000
 1287300.000000 2.563110 52.340216 4.561715 0.000000
 1287400.000000 2.295372 58.954542 4.664327 0.000000
 1287500.000000 2.453150 55.112365 4.666917 0.000000
 1287600.000000 2.153618 63.169960 4.546135 0.000000
 1287700.000000 2.372944 57.959218 4.596525 0.000000
 1287800.000000 2.042671 66.373853 4.487967 0.000000
 1287900.000000 2.147397 63.338490 4.633660 0.000000
 1288000.000000 2.488885 55.223986 4.498853 0.000000
 1288100.000000 2.989457 42.015583 4.629275 0.000000
 1288200.000000 3.092114 39.988168 4.635412 0.000000
 1288300.000000 2.753162 47.881986 4.927593 0.000000
 1288400.000000 2.731220 48.588264 4.659878 0.000000
 1288500.000000 3.170253 38.201665 4.618830 0.000000
 1288600.000000 3.578801 27.372368 4.891729 0.000000
 1288700.000000 3.739646 22.931985 4.659818 0.000000
 1288800.000000 3.982125 16.715150 4.424202 0.000000
 1288900.000000 3.839798 20.010291 4.719538 0.000000
 1289000.000000 3.978358 16.782850 4.895256 0.000000
 1289100.000000 3.964186 18.044778 4.734046 0.000000
 1289200.000000 3.786686 22.171799 4.969929 0.000000
 1289300.000000 4.008132 17.267173 4.442003 0.000000
 1289400.000000 3.939357 18.529863 4.668146 0.000000
 1289500.000000 3.872359 20.000238 4.706557 0.000000
 1289600.000000 4.183723 15.238039 4.561572 0.000000
 1289700.000000 4.139982 15.838934 4.781855 0.000000
 1289800.000000 4.222607 14.759029 4.812961 0.000000
 1289900.000000 4.781053 13.158833 4.802742 0.000000
 1290000.000000 4.706434 13.007395 4.858318 0.000000
 1290100.000000 4.527157 13.559463 4.952403 0.000000
 1290200.000000 4.313678 14.002440 4.734865 0.000000
 1290300.000000 4.431751 13.528597 4.871050 0.000000
 1290400.000000 4.342335 13.828295 4.914874 0.000000
 1290500.000000 4.439932 13.518957 4.543482 0.000000
 1290600.000000 4.915560 13.922708 4.364793 0.000000
 1290700.000000 5.148354 12.777549 4.445889 0.000000
 1290800.000000 5.324563 11.370831 4.594376 0.000000
 1290900.000000 5.459905 9.652701 4.583452 0.000000
 1291000.000000 5.507319 8.976056 4.619916 0.000000
 1291100.000000 5.712522 6.870023 4.713708 0.000000
 1291200.000000 5.810287 5.652971 4.540230 0.000000
 1291300.000000 5.796187 5.806520 4.393974 0.000000
 1291400.000000 6.115469 4.263976 4.221054 0.418930
 1291500.000000 6.200957 4.132877 4.807254 0.000000
 1291600.000000 6.755441 0.454025 4.781785 0.000000
 1291700.000000 6.451664 3.047908 5.119595 0.000000
 1291800.000000 6.429868 3.303439 4.724984 0.000000
 1291900.000000 6.550616 1.935154 4.919178 0.000000
 1292000.000000 6.866766 0.144236 4.696225 0.000000
 1292100.000000 6.990407 0.854187 4.634451 0.000000
 1292200.000000 7.186212 0.277878 4.885710 0.000000
 1292300.000000 7.126711 0.430546 4.584429 0.000000
 1292400.000000 7.185818 0.278759 4.404334 0.000000
 1292500.000000 7.180834 0.290052 4.235684 0.102471
 1292600.000000 7.116856 1.409176 4.344233 0.000000
 1292700.000000 6.989332 1.488979 4.200906 1.205116
 1292800.000000 6.957177 1.483131 4.371842 0.000000
 1292900.000000 6.910130 1.460901 4.487988 0.000000
 1293000.000000 6.853488 1.426580 4.289869 0.000000
 1293100.000000 7.278492 1.108694 4.185034 2.110318
 1293200.000000 7.225343 1.350359 4.451679 0.000000
 1293300.000000 7.361363 0.747817 4.228179 0.238087
 1293400.000000 7.520774 0.239126 4.372382 0.000000
 1293500.000000 7.417207 0.534107 4.199832 1.258390
 1293600.000000 7.502071 1.195433 4.585488 0.000000
 1293700.000000 7.582520 0.841458 4.229781 0.204403
 1293800.000000 7.606239 0.741457 4.266533 0.000000
 1293900.000000 7.496711 1.218643 4.386606 0.000000
 1294000.000000 7.067476 2.241542 4.330710 0.000000
 1294100.000000 7.375371 1.974002 4.299319 0.000000
 1294200.000000 7.334303 2.188543 4.369426 0.000000
 1294300.000000 7.379551 1.951793 4.214295 0.637414
 1294400.000000 7.579273 0.891371 4.468405 0.000000
 1294500.000000 7.678772 0.474763 4.235818 0.100569
 1294600.000000 7.611796 1.686692 4.278184 0.000000
 1294700.000000 7.490099 1.992712 4.314446 0.000000
 1294800.000000 7.352536 2.357121 4.457995 0.000000
 1294900.000000 7.262232 2.656925 4.334644 0.000000
 1295000.000000 7.310435 2.491525 4.342080 0.000000
 1295100.000000 7.145574 3.766670 4.310092 0.000000
 1295200.000000 7.292483 3.547944 4.335465 0.000000
 1295300.000000 7.488582 2.668226 4.312193 0.000000
 1295400.000000 7.552244 2.323598 4.401245 0.000000
 1295500.000000 7.657569 1.766824 4.464135 0.000000
 1295600.000000 7.649483 2.808189 4.250135 0.000000
 1295700.000000 7.708600 2.470536 4.257219 0.000000
 1295800.000000 7.566197 3.149212 4.264520 0.000000
 1295900.000000 7.488576 3.367459 4.235665 0.102750
 1296000.000000 7.451428 3.452876 4.256478 0.000000
 1296100.000000 7.305519 4.484393 4.329118 0.000000
 1296200.000000 7.042020 3.819459 4.447719 0.000000
 1296300.000000 6.843311 3.038286 4.548482 0.000000
 1296400.000000 6.852117 3.081457 4.282080 0.000000
 1296500.000000 6.955215 3.531880 4.459259 0.000000
 1296600.000000 6.887142 4.191047 4.394009 0.000000
 1296700.000000 6.745071 3.147397 4.229122 0.217942
 1296800.000000 6.855138 3.978258 4.333915 0.000000
 1296900.000000 6.724999 3.010909 4.506657 0.000000
 1297000.000000 6.803432 3.589885 4.592795 0.000000
 1297100.000000 7.133191 5.005623 4.251889 0.000000
 1297200.000000 7.061167 5.179291 4.513911 0.000000
 1297300.000000 7.270565 4.774579 4.559043 0.000000
 1297400.000000 6.816927 4.692084 4.471068 0.000000
 1297500.000000 7.093672 5.102210 4.441016 0.000000
 1297600.000000 7.265660 5.470142 4.471319 0.000000
 1297700.000000 7.484536 4.539381 4.289260 0.000000
 1297800.000000 7.458600 4.667072 4.220590 0.432481
 1297900.000000 7.455966 4.679532 4.251613 0.000000
 1298000.000000 7.637953 3.534924 4.269339 0.000000
 1298100.000000 7.334803 5.507934 4.327043 0.000000
 1298200.000000 7.205940 5.808083 4.232351 0.155747
 1298300.000000 7.244650 5.698637 4.408556 0.000000
 1298400.000000 7.278375 5.615713 4.365748 0.000000
 1298500.000000 7.587784 4.885889 4.429091 0.000000
 1298600.000000 7.755071 4.017009 4.298113 0.000000
 1298700.000000 7.749815 4.096030 4.327045 0.000000
 1298800.000000 7.871002 2.268196 4.254797 0.000000
 1298900.000000 7.982113 0.995367 4.306770 0.000000
 1299000.000000 7.918753 1.648361 4.241957 0.032342
 1299100.000000 7.983252 1.934754 4.261766 0.000000
 1299200.000000 7.851623 3.490431 4.318871 0.000000
 1299300.000000 8.039839 1.410307 4.216777 0.551868
 1299400.000000 7.891674 2.978486 4.288946 0.000000
 1299500.000000 8.037907 1.426542 4.315908 0.000000
 1299600.000000 8.080328 2.074260 4.263267 0.000000
 1299700.000000 7.937110 3.314422 4.366068 0.000000
 1299800.000000 7.935508 3.329217 4.512111 0.000000
 1299900.000000 7.747233 5.172850 4.398425 0.000000
 1300000.000000 7.675637 5.773164 4.205163 1.005197
 1300100.000000 7.589687 7.122550 4.239694 0.053112
 1300200.000000 7.672928 6.792160 4.206592 0.942145
 1300300.000000 8.060279 2.395072 4.201383 1.181782
 1300400.000000 8.030129 2.698656 4.334989 0.000000
 1300500.000000 8.199654 1.202840 4.307853 0.000000
 1300600.000000 7.886714 4.656296 4.273120 0.000000
 1300700.000000 7.855189 4.995320 4.403355 0.000000
 1300800.000000 7.694325 6.668138 4.311114 0.000000
 1300900.000000 7.145919 6.102540 4.310461 0.000000
 1301000.000000 7.155485 6.087709 4.368006 0.000000
 1301100.000000 7.283489 6.880899 4.266245 0.000000
 1301200.000000 7.075872 7.127636 4.315331 0.000000
 1301300.000000 7.189790 7.028830 4.198207 1.341262
 1301400.000000 7.207523 6.995312 4.296248 0.000000
 1301500.000000 7.235976 6.943931 4.285543 0.000000
 1301600.000000 7.215088 7.975663 4.392410 0.000000
 1301700.000000 7.209637 7.982648 4.408978 0.000000
 1301800.000000 7.394220 7.676087 4.347078 0.000000
 1301900.000000 6.799521 5.191389 4.361595 0.000000
 1302000.000000 6.748798 4.536460 4.332584 0.000000
 1302100.000000 6.738744 5.412301 4.397924 0.000000
 1302200.000000 6.879921 7.034431 4.457516 0.000000
 1302300.000000 7.008413 7.919149 4.259192 0.000000
 1302400.000000 6.601963 4.030604 4.283363 0.000000
 1302500.000000 6.693706 4.875154 4.284728 0.000000
 1302600.000000 6.576128 4.728984 4.261168 0.000000
 1302700.000000 6.602823 4.937882 4.394369 0.000000
 1302800.000000 6.541975 4.524780 4.415024 0.000000
 1302900.000000 6.535590 4.495193 4.806935 0.000000
 1303000.000000 6.672616 5.637935 4.310954 0.000000
 1303100.000000 6.452959 4.910780 4.277531 0.000000
 1303200.000000 6.498023 5.061824 4.342077 0.000000
 1303300.000000 6.512222 5.136170 4.556566 0.000000
 1303400.000000 6.738077 7.327478 4.500150 0.000000
 1303500.000000 7.148192 8.271973 4.362611 0.000000
 1303600.000000 6.975673 9.132640 4.508622 0.000000
 1303700.000000 6.834222 8.353864 4.245895 0.008424
 1303800.000000 6.883434 8.692837 4.469815 0.000000
 1303900.000000 6.916260 8.877346 4.423192 0.000000
 1304000.000000 7.106544 9.335210 4.209593 0.816349
 1304100.000000 7.176119 10.134409 4.347321 0.000000
 1304200.000000 7.254990 9.604103 4.237146 0.082610
 1304300.000000 7.599536 7.514777 4.255305 0.000000
 1304400.000000 7.414809 8.375292 4.272606 0.000000
 1304500.000000 7.731934 6.414282 4.301200 0.000000
 1304600.000000 7.456024 8.542630 4.296316 0.000000
 1304700.000000 7.497960 8.477511 4.244112 0.017334
 1304800.000000 7.477073 8.505253 4.228724 0.226336
 1304900.000000 7.378694 8.815481 4.279686 0.000000
 1305000.000000 7.398074 8.724250 4.306997 0.000000
 1305100.000000 7.425320 9.613601 4.214501 0.630104
 1305200.000000 7.102291 10.676537 4.245494 0.010154
 1305300.000000 6.772827 8.063602 4.254340 0.000000
 1305400.000000 6.504436 5.106397 4.286361 0.000000
 1305500.000000 6.558848 5.499359 4.382298 0.000000
 1305600.000000 6.477932 5.906502 4.353629 0.000000
 1305700.000000 6.689851 7.817206 4.241755 0.033990
 1305800.000000 6.576957 6.665642 4.309212 0.000000
 1305900.000000 6.560741 6.516284 4.501614 0.000000
 1306000.000000 6.500892 6.046309 4.517210 0.000000
 1306100.000000 6.541585 7.329868 4.432486 0.000000
 1306200.000000 6.643611 8.111024 4.303152 0.000000
 1306300.000000 6.874723 9.637896 4.231977 0.162415
 1306400.000000 7.168509 10.713501 4.269026 0.000000
 1306500.000000 7.087576 10.679568 4.246857 0.004941
 1306600.000000 6.718352 8.839879 4.446450 0.000000
 1306700.000000 6.702428 8.702130 4.495393 0.000000
 1306800.000000 6.674011 8.456523 4.346132 0.000000
 1306900.000000 6.773701 9.318648 4.221878 0.395426
 1307000.000000 6.550933 7.424373 4.390783 0.000000
 1307100.000000 6.516429 8.151396 4.242242 0.030090
 1307200.000000 6.606178 8.837160 4.401782 0.000000
 1307300.000000 6.549318 8.411753 4.340428 0.000000
 1307400.000000 6.165852 5.814610 4.385570 0.000000
 1307500.000000 6.201029 6.013463 4.277000 0.000000
 1307600.000000 6.374000 7.752467 4.338771 0.000000
 1307700.000000 6.336377 7.611357 4.666459 0.000000
 1307800.000000 6.649974 9.212287 4.647880 0.000000
 1307900.000000 6.216375 7.098332 4.582115 0.000000
 1308000.000000 6.626716 9.082002 4.559661 0.000000
 1308100.000000 6.342470 7.996871 4.239749 0.052539
 1308200.000000 6.725477 10.499446 4.426960 0.000000
 1308300.000000 6.580930 9.790664 4.467983 0.000000
 1308400.000000 6.924562 11.147269 4.267039 0.000000
 1308500.000000 7.104131 11.784058 4.652200 0.000000
 1308600.000000 6.505654 9.219136 4.290737 0.000000
 1308700.000000 6.556783 9.636244 4.290256 0.000000
 1308800.000000 6.572332 9.756793 4.275046 0.000000
 1308900.000000 6.454399 8.796927 4.302360 0.000000
 1309000.000000 6.454951 8.801359 4.326519 0.000000
 1309100.000000 6.669750 10.950794 4.276899 0.000000
 1309200.000000 6.702873 11.020559 4.497579 0.000000
 1309300.000000 6.691035 10.996900 4.350809 0.000000
 1309400.000000 7.096139 12.784104 4.506118 0.000000
 1309500.000000 6.933269 11.936804 4.396001 0.000000
 1309600.000000 6.769239 11.869426 4.620365 0.000000
 1309700.000000 6.759083 11.815832 4.446194 0.000000
 1309800.000000 6.660361 11.321001 4.389857 0.000000
 1309900.000000 6.706555 11.552730 4.451940 0.000000
 1310000.000000 6.338498 8.825848 4.534469 0.000000
 1310100.000000 6.333982 9.785414 4.510020 0.000000
 1310200.000000 6.353059 9.952357 4.439556 0.000000
 1310300.000000 6.255266 8.991166 4.272468 0.000000
 1310400.000000 6.468230 10.781767 4.364764 0.000000
 1310500.000000 6.540090 11.159738 4.290670 0.000000
 1310600.000000 6.526098 12.091877 4.266341 0.000000
 1310700.000000 6.547067 12.190519 4.294863 0.000000
 1310800.000000 6.666499 12.430549 4.296293 0.000000
 1310900.000000 6.831512 12.622948 4.401468 0.000000
 1311000.000000 6.876772 12.800850 4.390614 0.000000
 1311100.000000 6.968293 14.173225 4.514190 0.000000
 1311200.000000 6.991264 14.228755 4.746609 0.000000
 1311300.000000 6.838746 13.629260 4.381433 0.000000
 1311400.000000 7.408340 10.354334 4.424202 0.000000
 1311500.000000 7.431921 10.135925 4.272744 0.000000
 1311600.000000 7.537244 10.273439 4.258269 0.000000
 1311700.000000 7.564832 10.034802 4.261582 0.000000
 1311800.000000 7.782222 7.187409 4.291271 0.000000
 1311900.000000 7.811865 6.701547 4.280934 0.000000
 1312000.000000 7.939952 4.776922 4.343653 0.000000
 1312100.000000 7.773369 8.038340 4.413637 0.000000
 1312200.000000 7.891828 6.418205 4.271850 0.000000
 1312300.000000 7.876707 6.623930 4.277903 0.000000
 1312400.000000 7.990846 5.125941 4.314451 0.000000
 1312500.000000 8.176235 2.949404 4.248616 0.000958
 1312600.000000 8.073473 4.998688 4.261927 0.000000
 1312700.000000 7.995566 5.731249 4.363674 0.000000
 1312800.000000 7.698549 9.030005 4.335535 0.000000
 1312900.000000 7.497681 10.680442 4.309511 0.000000
 1313000.000000 7.541363 10.379019 4.222687 0.373006
 1313100.000000 7.703855 9.690984 4.365287 0.000000
 1313200.000000 8.011825 5.639070 4.334062 0.000000
 1313300.000000 7.801116 8.262687 4.314124 0.000000
 1313400.000000 7.957531 6.211096 4.216517 0.560541
 1313500.000000 7.952716 6.264596 4.315846 0.000000
 1313600.000000 8.168414 4.598258 4.262784 0.000000
 1313700.000000 8.062538 5.994188 4.419443 0.000000
 1313800.000000 8.014824 6.561577 4.193958 1.570345
 1313900.000000 8.113966 5.339020 4.418786 0.000000
 1314000.000000 8.473368 0.890943 4.299946 0.000000
 1314100.000000 8.275110 3.693276 4.398443 0.000000
 1314200.000000 8.271019 3.738014 4.265007 0.000000
 1314300.000000 8.575696 1.218629 4.305874 0.000000
 1314400.000000 8.536435 1.459678 4.300049 0.000000
 1314500.000000 8.144737 5.183444 4.508775 0.000000
 1314600.000000 8.461399 2.263483 4.299788 0.000000
 1314700.000000 8.546949 1.523806 4.471543 0.000000
 1314800.000000 8.280968 4.422187 4.304677 0.000000
 1314900.000000 8.017248 7.421698 4.524003 0.000000
 1315000.000000 8.137241 6.269041 4.350042 0.000000
 1315100.000000 8.097565 7.675591 4.263500 0.000000
 1315200.000000 8.030087 8.181958 4.506355 0.000000
 1315300.000000 7.928788 8.692388 4.260640 0.000000
 1315400.000000 7.689493 10.458330 4.295602 0.000000
 1315500.000000 7.732110 10.077206 4.266735 0.000000
 1315600.000000 7.427887 12.401366 4.266884 0.000000
 1315700.000000 7.592692 11.996061 4.282529 0.000000
 1315800.000000 7.377375 12.597321 4.411180 0.000000
 1315900.000000 7.446717 12.348803 4.239557 0.054533
 1316000.000000 7.366511 12.651676 4.491173 0.000000
 1316100.000000 7.189482 14.608487 4.499750 0.000000
 1316200.000000 7.303311 14.002805 4.204074 1.054615
 1316300.000000 7.463138 13.199407 4.367095 0.000000
 1316400.000000 7.336061 13.815487 4.236556 0.090364
 1316500.000000 7.295863 14.046103 4.285328 0.000000
 1316600.000000 7.044433 15.165526 4.279523 0.000000
 1316700.000000 6.755766 13.334071 4.222313 0.383277
 1316800.000000 6.735915 13.256752 4.467595 0.000000
 1316900.000000 6.860993 13.876658 4.408416 0.000000
 1317000.000000 6.806802 13.565683 4.209991 0.800373
 1317100.000000 6.901306 15.045310 4.299010 0.000000
 1317200.000000 6.905325 15.065663 4.290371 0.000000
 1317300.000000 6.866077 14.866315 4.490838 0.000000
 1317400.000000 6.590097 13.245364 4.562832 0.000000
 1317500.000000 6.601297 13.333988 4.532806 0.000000
 1317600.000000 6.105568 7.278383 4.347301 0.000000
 1317700.000000 6.136447 7.725905 4.489067 0.000000
 1317800.000000 6.195896 8.647673 4.414951 0.000000
 1317900.000000 5.985978 5.964724 4.567735 0.000000
 1318000.000000 5.993008 6.016810 4.392195 0.000000
 1318100.000000 6.189709 9.165266 4.816443 0.000000
 1318200.000000 6.086253 7.912429 4.424527 0.000000
 1318300.000000 6.269199 10.210557 4.515297 0.000000
 1318400.000000 6.303417 10.674920 4.376768 0.000000
 1318500.000000 6.330917 11.053273 4.371503 0.000000
 1318600.000000 6.644419 14.918954 4.420030 0.000000
 1318700.000000 6.604176 14.755683 4.582697 0.000000
 1318800.000000 6.937511 15.476696 4.587145 0.000000
 1318900.000000 7.213811 15.549829 4.305859 0.000000
 1319000.000000 6.965319 15.551972 4.222929 0.366410
 1319100.000000 7.326518 15.083969 4.246795 0.005136
 1319200.000000 7.439731 14.136750 4.381710 0.000000
 1319300.000000 7.290950 15.390898 4.421648 0.000000
 1319400.000000 7.726603 11.419223 4.395518 0.000000
 1319500.000000 7.888170 9.679444 4.287908 0.000000
 1319600.000000 7.994057 9.678153 4.256168 0.000000
 1319700.000000 8.078870 8.692893 4.266509 0.000000
 1319800.000000 8.203956 6.746499 4.323346 0.000000
 1319900.000000 8.406330 3.278879 4.388798 0.000000
 1320000.000000 8.636354 0.976769 4.239019 0.060293
 1320100.000000 8.463719 3.205771 4.379313 0.000000
 1320200.000000 8.783463 1.089690 4.248579 0.001009
 1320300.000000 8.689327 1.652252 4.350780 0.000000
 1320400.000000 8.512964 2.797381 4.386154 0.000000
 1320500.000000 8.383649 4.065742 4.222197 0.386508
 1320600.000000 8.310843 6.025998 4.289708 0.000000
 1320700.000000 8.488334 3.864122 4.287727 0.000000
 1320800.000000 8.418185 4.646168 4.432149 0.000000
 1320900.000000 8.494984 3.794245 4.262742 0.000000
 1321000.000000 8.301519 6.154396 4.275232 0.000000
 1321100.000000 8.657901 2.436525 4.346087 0.000000
 1321200.000000 8.976258 0.286923 4.268838 0.000000
 1321300.000000 8.721384 1.804210 4.305663 0.000000
 1321400.000000 8.697852 2.028593 4.210218 0.791297
 1321500.000000 8.862647 0.750757 4.375593 0.000000
 1321600.000000 9.063168 0.717236 4.249811 0.000018
 1321700.000000 8.467049 4.941436 4.466212 0.000000
 1321800.000000 8.275421 7.520670 4.223193 0.359312
 1321900.000000 8.605802 3.455922 4.339393 0.000000
 1322000.000000 8.497867 4.568958 4.330226 0.000000
 1322100.000000 8.246944 8.340178 4.330441 0.000000
 1322200.000000 8.192487 8.836333 4.276797 0.000000
 1322300.000000 8.258962 8.223056 4.215132 0.607873
 1322400.000000 8.395007 6.760625 4.241527 0.035898
 1322500.000000 8.339852 7.376886 4.222808 0.369698
 1322600.000000 7.774942 11.759137 4.240342 0.046635
 1322700.000000 7.908094 10.806083 4.233449 0.136966
 1322800.000000 8.114344 9.964963 4.303345 0.000000
 1322900.000000 7.845536 11.209867 4.242276 0.029833
 1323000.000000 7.703759 12.353325 4.223240 0.358036
 1323100.000000 7.879292 11.660210 4.264478 0.000000
 1323200.000000 7.847520 11.967547 4.347512 0.000000
 1323300.000000 7.871592 11.733099 4.201251 1.188217
 1323400.000000 8.033627 10.508512 4.332401 0.000000
 1323500.000000 7.874392 11.706470 4.235158 0.110145
 1323600.000000 8.126871 10.469436 4.308562 0.000000
 1323700.000000 8.361631 8.182283 4.440885 0.000000
 1323800.000000 8.311527 8.771089 4.280960 0.000000
 1323900.000000 8.467915 6.744113 4.246501 0.006122
 1324000.000000 8.683442 3.717328 4.205435 0.993024
 1324100.000000 8.449029 7.516931 4.331557 0.000000
 1324200.000000 8.592092 5.825759 4.230921 0.181996
 1324300.000000 9.133354 0.527461 4.294392 0.000000
 1324400.000000 9.229086 0.217865 4.322368 0.000000
 1324500.000000 9.470406 0.007966 4.248229 0.001568
 1324600.000000 9.403322 0.969194 4.298330 0.000000
 1324700.000000 9.967171 0.043898 4.315041 0.000000
 1324800.000000 10.628560 0.000000 4.245396 0.010598
 1324900.000000 11.106141 0.000000 4.282983 0.000000
 1325000.000000 11.612251 0.000000 4.342387 0.000000
 1325100.000000 11.847842 0.498712 4.316414 0.000000
 1325200.000000 12.047820 0.091586 4.500977 0.000000
 1325300.000000 11.917430 0.310848 4.617889 0.000000
 1325400.000000 11.931577 0.278145 4.276610 0.000000
 1325500.000000 11.556998 0.962485 4.485596 0.000000
 1325600.000000 11.691339 1.722298 4.365656 0.000000
 1325700.000000 11.798342 1.129794 4.586590 0.000000
 1325800.000000 12.020264 0.189697 4.355867 0.000000
 1325900.000000 12.105069 0.067708 4.673030 0.000000
 1326000.000000 11.871237 0.720952 4.472600 0.000000
 1326100.000000 11.945078 1.333498 4.264872 0.000000
 1326200.000000 12.015369 0.970895 4.433727 0.000000
 1326300.000000 12.013813 0.978590 4.426253 0.000000
 1326400.000000 12.118433 0.521193 4.435269 0.000000
 1326500.000000 12.113084 0.541055 4.375687 0.000000
 1326600.000000 12.100446 1.587667 4.353054 0.000000
 1326700.000000 11.821956 2.306403 4.444323 0.000000
 1326800.000000 12.381535 0.441806 4.576795 0.000000
 1326900.000000 12.095318 1.606104 4.417404 0.000000
 1327000.000000 12.067425 1.701480 4.526607 0.000000
 1327100.000000 12.062572 2.716936 4.601198 0.000000
 1327200.000000 12.370089 0.796470 4.510347 0.000000
 1327300.000000 12.116556 2.498185 4.562373 0.000000
 1327400.000000 12.431444 0.487465 4.409332 0.000000
 1327500.000000 12.404369 0.612209 4.222111 0.388901
 1327600.000000 12.274389 2.247370 4.551433 0.000000
 1327700.000000 12.239326 2.409186 4.320137 0.000000
 1327800.000000 12.275332 2.242925 4.261771 0.000000
 1327900.000000 12.046852 2.962104 4.521507 0.000000
 1328000.000000 12.014629 2.974024 4.431494 0.000000
 1328100.000000 11.596693 2.571644 4.460146 0.000000
 1328200.000000 11.289161 0.689147 4.704239 0.000000
 1328300.000000 11.000849 0.026474 4.473593 0.000000
 1328400.000000 11.032640 0.043393 4.600076 0.000000
 1328500.000000 11.293496 0.711642 4.234757 0.116171
 1328600.000000 11.836926 3.501132 4.458572 0.000000
 1328700.000000 11.738364 3.179802 4.442776 0.000000
 1328800.000000 11.588335 2.869681 4.316151 0.000000
 1328900.000000 11.532033 2.731985 4.310318 0.000000
 1329000.000000 11.466252 2.516544 4.305476 0.000000
 1329100.000000 11.198468 1.616433 4.288527 0.000000
 1329200.000000 11.142409 1.195897 4.309043 0.000000
 1329300.000000 10.984786 0.375975 4.286720 0.000000
 1329400.000000 10.911336 0.182661 4.424723 0.000000
 1329500.000000 11.032024 0.560303 4.344278 0.000000
 1329600.000000 11.024168 1.525287 4.385264 0.000000
 1329700.000000 11.059319 1.681483 4.422512 0.000000
 1329800.000000 10.985228 1.350410 4.648226 0.000000
 1329900.000000 10.758502 0.417399 4.249977 0.000000
 1330000.000000 10.921816 1.063024 4.404279 0.000000
 1330100.000000 10.940125 2.141683 4.329002 0.000000
 1330200.000000 11.097461 2.530227 4.296182 0.000000
 1330300.000000 11.495963 3.691016 4.296987 0.000000
 1330400.000000 11.896231 3.821986 4.610882 0.000000
 1330500.000000 12.086856 3.856358 4.573106 0.000000
 1330600.000000 12.310927 2.937462 4.495858 0.000000
 1330700.000000 12.343678 2.606360 4.453515 0.000000
 1330800.000000 12.331393 2.728708 4.523227 0.000000
 1330900.000000 12.516460 1.204648 4.596642 0.000000
 1331000.000000 12.273725 3.327089 4.248045 0.001911
 1331100.000000 12.269232 4.374166 4.323795 0.000000
 1331200.000000 12.369819 3.245379 4.504508 0.000000
 1331300.000000 12.457256 2.269999 4.262699 0.000000
 1331400.000000 12.280845 4.251440 4.249237 0.000291
 1331500.000000 12.168488 5.230502 4.266153 0.000000
 1331600.000000 11.678824 3.797648 4.241050 0.040051
 1331700.000000 11.921489 5.269472 4.578821 0.000000
 1331800.000000 11.654852 3.782427 4.621574 0.000000
 1331900.000000 11.581387 3.776421 4.306739 0.000000
 1332000.000000 11.616778 3.777061 4.334968 0.000000
 1332100.000000 11.530458 4.662131 4.290110 0.000000
 1332200.000000 11.367751 3.757816 4.231880 0.164160
 1332300.000000 10.964436 2.236712 4.285054 0.000000
 1332400.000000 10.833585 1.591685 4.275400 0.000000
 1332500.000000 10.726754 0.947545 4.300262 0.000000
 1332600.000000 11.070737 2.738035 4.276431 0.000000
 1332700.000000 11.158155 2.790374 4.267038 0.000000
 1332800.000000 10.628024 1.354086 4.248838 0.000675
 1332900.000000 10.604308 1.211569 4.260084 0.000000
 1333000.000000 11.154240 2.784617 4.258410 0.000000
 1333100.000000 11.147369 3.774894 4.541172 0.000000
 1333200.000000 11.249861 3.954576 4.460686 0.000000
 1333300.000000 11.065290 3.643941 4.420373 0.000000
 1333400.000000 11.342166 4.231663 4.548478 0.000000
 1333500.000000 11.336426 4.211112 4.280780 0.000000
 1333600.000000 10.749323 2.210933 4.398124 0.000000
 1333700.000000 10.895769 3.156711 4.225371 0.303287
 1333800.000000 10.820959 2.692702 4.327663 0.000000
 1333900.000000 10.768130 2.339702 4.388745 0.000000
 1334000.000000 10.831016 2.757728 4.350424 0.000000
 1334100.000000 10.629545 1.994782 4.327540 0.000000
 1334200.000000 10.521283 1.063444 4.206100 0.963605
 1334300.000000 10.521106 1.062151 4.249568 0.000093
 1334400.000000 10.310907 0.153062 4.311326 0.000000
 1334500.000000 10.314753 0.160055 4.302725 0.000000
 1334600.000000 10.638052 2.345876 4.286781 0.000000
 1334700.000000 10.791314 3.533816 4.227381 0.255805
 1334800.000000 11.238434 4.939530 4.457174 0.000000
 1334900.000000 11.273300 5.049344 4.522151 0.000000
 1335000.000000 11.454664 5.494640 4.403605 0.000000
 1335100.000000 11.357052 6.198005 4.314551 0.000000
 1335200.000000 11.259244 5.624101 4.394157 0.000000
 1335300.000000 10.896122 4.138154 4.284732 0.000000
 1335400.000000 10.588201 2.002506 4.403707 0.000000
 1335500.000000 10.702983 2.855555 4.301186 0.000000
 1335600.000000 10.423503 1.727890 4.598827 0.000000
 1335700.000000 10.156443 0.770107 4.248362 0.001341
 1335800.000000 9.890899 0.212088 4.293344 0.000000
 1335900.000000 9.915299 0.216870 4.349873 0.000000
 1336000.000000 10.165103 0.800302 4.322690 0.000000
 1336100.000000 10.415947 2.147484 4.441497 0.000000
 1336200.000000 10.865106 4.709339 4.245629 0.009551
 1336300.000000 11.097960 4.944177 4.340722 0.000000
 1336400.000000 10.839740 4.642064 4.265564 0.000000
 1336500.000000 10.856235 4.688213 4.314830 0.000000
 1336600.000000 10.908929 5.746000 4.528507 0.000000
 1336700.000000 10.942958 5.717528 4.240178 0.048234
 1336800.000000 11.238190 5.680409 4.522950 0.000000
 1336900.000000 11.273599 5.840234 4.464585 0.000000
 1337000.000000 11.585376 6.127894 4.254284 0.000000
 1337100.000000 11.739413 5.993632 4.354932 0.000000
 1337200.000000 11.891408 5.777443 4.423442 0.000000
 1337300.000000 11.670601 6.505771 4.262429 0.000000
 1337400.000000 11.891026 5.776144 4.435020 0.000000
 1337500.000000 11.844752 5.679976 4.677898 0.000000
 1337600.000000 11.719386 6.949123 4.691701 0.000000
 1337700.000000 11.871083 6.710290 4.549883 0.000000
 1337800.000000 11.979296 6.989627 4.564620 0.000000
 1337900.000000 12.035634 7.073470 4.571377 0.000000
 1338000.000000 11.950630 6.912359 4.449305 0.000000
 1338100.000000 12.026093 7.999878 4.492137 0.000000
 1338200.000000 11.940697 7.882355 4.488306 0.000000
 1338300.000000 11.708849 7.478660 4.746506 0.000000
 1338400.000000 11.474600 7.596998 4.454643 0.000000
 1338500.000000 11.214059 5.769749 4.725831 0.000000
 1338600.000000 11.272991 7.104857 4.427644 0.000000
 1338700.000000 11.164298 6.534235 4.328003 0.000000
 1338800.000000 11.194989 6.673034 4.240785 0.042454
 1338900.000000 10.827377 5.743387 4.301806 0.000000
 1339000.000000 10.466051 2.417897 4.549758 0.000000
 1339100.000000 10.305234 2.804552 4.405858 0.000000
 1339200.000000 10.486842 3.522842 4.273790 0.000000
 1339300.000000 10.521577 3.723290 4.256766 0.000000
 1339400.000000 10.830619 5.950077 4.319239 0.000000
 1339500.000000 11.397873 7.796092 4.488553 0.000000
 1339600.000000 11.706893 7.830249 4.458378 0.000000
 1339700.000000 11.483655 8.946752 4.565506 0.000000
 1339800.000000 11.774760 7.612318 4.555708 0.000000
 1339900.000000 11.490277 8.938978 4.492363 0.000000
 1340000.000000 11.896736 7.771013 4.248368 0.001331
 1340100.000000 11.882396 8.725112 4.289082 0.000000
 1340200.000000 12.367849 4.079005 4.557450 0.000000
 1340300.000000 12.348556 4.409540 4.441736 0.000000
 1340400.000000 12.500266 2.118767 4.401320 0.000000
 1340500.000000 12.845843 0.101839 4.399126 0.000000
 1340600.000000 12.358100 4.294347 4.705475 0.000000
 1340700.000000 12.439351 3.067417 4.625717 0.000000
 1340800.000000 12.606239 1.542501 4.647250 0.000000
 1340900.000000 12.490021 2.450689 4.327056 0.000000
 1341000.000000 12.403869 3.571690 4.648059 0.000000
 1341100.000000 12.759364 1.387565 4.314996 0.000000
 1341200.000000 12.333837 5.642581 4.521973 0.000000
 1341300.000000 12.664827 1.753111 4.481665 0.000000
 1341400.000000 12.729960 1.475328 4.607695 0.000000
 1341500.000000 12.728111 1.481451 4.546815 0.000000
 1341600.000000 12.625757 2.872394 4.772449 0.000000
 1341700.000000 12.872771 1.894621 4.525167 0.000000
 1341800.000000 12.598468 3.014114 4.562873 0.000000
 1341900.000000 12.823761 2.127163 4.525541 0.000000
 1342000.000000 12.626208 2.870241 4.449371 0.000000
 1342100.000000 12.590931 4.042177 4.354584 0.000000
 1342200.000000 12.546324 4.281931 4.446889 0.000000
 1342300.000000 12.436315 5.075418 4.270038 0.000000
 1342400.000000 12.308358 6.425159 4.567387 0.000000
 1342500.000000 12.313343 6.365801 4.542194 0.000000
 1342600.000000 12.230717 8.285819 4.450462 0.000000
 1342700.000000 12.303287 7.484570 4.427416 0.000000
 1342800.000000 12.516573 5.060331 4.632987 0.000000
 1342900.000000 12.512067 5.103506 4.472302 0.000000
 1343000.000000 12.496192 5.259784 4.676027 0.000000
 1343100.000000 12.563794 5.583810 4.524146 0.000000
 1343200.000000 12.380712 7.402134 4.737906 0.000000
 1343300.000000 12.583875 5.385586 4.702688 0.000000
 1343400.000000 12.365374 7.547901 4.491684 0.000000
 1343500.000000 12.394141 7.272842 4.355393 0.000000
 1343600.000000 12.440339 7.792585 4.285229 0.000000
 1343700.000000 12.598951 5.828884 4.277445 0.000000
 1343800.000000 12.457978 7.593319 4.295569 0.000000
 1343900.000000 12.746062 4.019298 4.372020 0.000000
 1344000.000000 12.615010 5.623675 4.564290 0.000000
 1344100.000000 12.516956 7.765671 4.479040 0.000000
 1344200.000000 12.606071 6.736697 4.277811 0.000000
 1344300.000000 12.802283 4.018879 4.721944 0.000000
 1344400.000000 12.978513 1.753856 4.608690 0.000000
 1344500.000000 12.903892 2.629851 4.747009 0.000000
 1344600.000000 13.128304 1.114072 4.764409 0.000000
 1344700.000000 12.721768 5.832418 4.355933 0.000000
 1344800.000000 13.206348 0.592057 4.294279 0.000000
 1344900.000000 13.198670 0.633779 4.549977 0.000000
 1345000.000000 13.155070 0.910495 4.485485 0.000000
 1345100.000000 13.231563 1.398558 4.645210 0.000000
 1345200.000000 13.250084 1.284783 4.402923 0.000000
 1345300.000000 13.387317 0.586807 4.745845 0.000000
 1345400.000000 13.171418 1.795467 4.586052 0.000000
 1345500.000000 13.169510 1.808741 4.535679 0.000000
 1345600.000000 13.129852 3.074160 4.915597 0.000000
 1345700.000000 13.053140 3.545107 4.772117 0.000000
 1345800.000000 12.888186 4.610048 4.452377 0.000000
 1345900.000000 12.829284 5.066856 4.552510 0.000000
 1346000.000000 13.058498 3.513161 4.640907 0.000000
 1346100.000000 12.795359 5.769299 4.512960 0.000000
 1346200.000000 12.865497 5.407584 4.348931 0.000000
 1346300.000000 12.687360 6.505440 4.625953 0.000000
 1346400.000000 12.743130 6.097739 4.467161 0.000000
 1346500.000000 12.550483 7.662356 4.727154 0.000000
 1346600.000000 12.617018 8.031135 4.654939 0.000000
 1346700.000000 12.702934 7.133430 4.741340 0.000000
 1346800.000000 12.944793 5.206173 4.810126 0.000000
 1346900.000000 12.978750 5.017455 4.644022 0.000000
 1347000.000000 13.039920 4.667659 4.507138 0.000000
 1347100.000000 13.058030 5.549952 4.535598 0.000000
 1347200.000000 13.234961 3.623860 4.418066 0.000000
 1347300.000000 13.226736 3.737240 4.742713 0.000000
 1347400.000000 13.422375 1.252507 4.717195 0.000000
 1347500.000000 13.400859 1.469135 4.795479 0.000000
 1347600.000000 13.428579 2.184308 4.854479 0.000000
 1347700.000000 13.428810 2.182003 4.683097 0.000000
 1347800.000000 13.571695 1.001423 4.446690 0.000000
 1347900.000000 13.411946 2.353413 4.463616 0.000000
 1348000.000000 13.313545 3.440727 4.322947 0.000000
 1348100.000000 13.279977 4.813146 4.264322 0.000000
 1348200.000000 13.137846 5.944151 4.520651 0.000000
 1348300.000000 13.101451 6.097861 4.763124 0.000000
 1348400.000000 12.934431 6.363266 4.627967 0.000000
 1348500.000000 12.828103 6.606239 4.593838 0.000000
 1348600.000000 12.832962 7.587354 4.300702 0.000000
 1348700.000000 12.594895 8.839817 4.549163 0.000000
 1348800.000000 12.724649 8.084645 4.497056 0.000000
 1348900.000000 12.821470 7.632423 4.657176 0.000000
 1349000.000000 12.652967 8.493832 4.834829 0.000000
 1349100.000000 12.878925 7.946638 4.653475 0.000000
 1349200.000000 12.929566 7.630813 4.731261 0.000000
 1349300.000000 12.685050 9.292466 4.882770 0.000000
 1349400.000000 12.748924 8.850156 4.659236 0.000000
 1349500.000000 12.765779 8.729037 4.683411 0.000000
 1349600.000000 12.894144 8.663005 4.733266 0.000000
 1349700.000000 13.246727 5.322421 4.705301 0.000000
 1349800.000000 13.428139 3.048452 4.829885 0.000000
 1349900.000000 13.351310 4.035620 4.463684 0.000000
 1350000.000000 13.436510 2.942752 4.584424 0.000000
 1350100.000000 13.466323 3.563457 4.624659 0.000000
 1350200.000000 13.757781 0.579142 4.677580 0.000000
 1350300.000000 13.637260 1.507124 4.601315 0.000000
 1350400.000000 13.800237 0.382802 4.771439 0.000000
 1350500.000000 13.604816 1.848802 4.728403 0.000000
 1350600.000000 13.525053 3.731163 4.987292 0.000000
 1350700.000000 13.435277 4.655796 4.795747 0.000000
 1350800.000000 13.399258 4.989524 4.763408 0.000000
 1350900.000000 13.000053 7.816094 4.885961 0.000000
 1351000.000000 13.280747 5.925762 4.522909 0.000000
 1351100.000000 12.820280 9.380411 4.315107 0.000000
 1351200.000000 12.954982 8.437974 4.525169 0.000000
 1351300.000000 13.069778 7.882757 4.605939 0.000000
 1351400.000000 12.864718 9.052222 4.778793 0.000000
 1351500.000000 12.749570 9.870577 4.890384 0.000000
 1351600.000000 12.627512 11.257823 4.845437 0.000000
 1351700.000000 12.970684 8.887715 4.534677 0.000000
 1351800.000000 12.507459 10.987002 4.623000 0.000000
 1351900.000000 12.368610 10.396569 4.641329 0.000000
 1352000.000000 12.662858 11.226274 4.941834 0.000000
 1352100.000000 12.882618 10.268664 4.632350 0.000000
 1352200.000000 12.790815 11.386500 4.320005 0.000000
 1352300.000000 12.874862 10.368631 4.614656 0.000000
 1352400.000000 13.090018 8.140490 4.800891 0.000000
 1352500.000000 12.955169 9.368004 4.720413 0.000000
 1352600.000000 12.858743 11.465954 4.594315 0.000000
 1352700.000000 13.284960 7.183044 4.363272 0.000000
 1352800.000000 13.494927 4.641457 4.545568 0.000000
 1352900.000000 13.630579 2.782805 4.560834 0.000000
 1353000.000000 13.633880 2.740639 4.692745 0.000000
 1353100.000000 13.789015 1.860014 4.720426 0.000000
 1353200.000000 14.068571 0.165406 4.487594 0.000000
 1353300.000000 14.140994 0.064027 4.275577 0.000000
 1353400.000000 14.067036 0.168477 4.588292 0.000000
 1353500.000000 13.923182 0.722942 4.526556 0.000000
 1353600.000000 14.093553 0.816419 4.527151 0.000000
 1353700.000000 13.892109 1.917327 4.302882 0.000000
 1353800.000000 13.957643 1.518540 4.688751 0.000000
 1353900.000000 13.806673 2.519411 4.561131 0.000000
 1354000.000000 13.962360 1.491394 4.654875 0.000000
 1354100.000000 13.757962 3.507134 4.467646 0.000000
 1354200.000000 13.953318 2.542575 4.754142 0.000000
 1354300.000000 13.911625 2.762323 4.905650 0.000000
 1354400.000000 13.932244 2.656820 4.925415 0.000000
 1354500.000000 13.833074 3.132478 4.574057 0.000000
 1354600.000000 13.721715 4.575899 4.497556 0.000000
 1354700.000000 13.765927 4.408921 4.588763 0.000000
 1354800.000000 13.775415 4.373060 4.594212 0.000000
 1354900.000000 13.644364 4.905369 4.492498 0.000000
 1355000.000000 13.927954 3.572618 4.417174 0.000000
 1355100.000000 14.075864 2.986993 4.404790 0.000000
 1355200.000000 14.163935 1.881338 4.492557 0.000000
 1355300.000000 14.230701 1.179564 4.255331 0.000000
 1355400.000000 14.267127 0.874303 4.563480 0.000000
 1355500.000000 14.177930 1.720719 4.437341 0.000000
 1355600.000000 14.331020 1.223366 4.624016 0.000000
 1355700.000000 13.879513 5.188410 4.335212 0.000000
 1355800.000000 13.835991 5.248660 4.430575 0.000000
 1355900.000000 13.931169 5.014892 4.585408 0.000000
 1356000.000000 13.771642 5.249034 4.587591 0.000000
 1356100.000000 13.525460 6.210228 4.557616 0.000000
 1356200.000000 13.543895 6.166902 4.624424 0.000000
 1356300.000000 13.672752 6.141032 4.786788 0.000000
 1356400.000000 13.613189 6.099902 4.402978 0.000000
 1356500.000000 13.449610 6.494641 4.640119 0.000000
 1356600.000000 13.575487 6.938433 4.728180 0.000000
 1356700.000000 13.587882 6.894857 4.606861 0.000000
 1356800.000000 13.635197 6.756451 4.660885 0.000000
 1356900.000000 13.422753 7.621738 4.301690 0.000000
 1357000.000000 13.661134 6.698760 4.502516 0.000000
 1357100.000000 13.764230 7.409533 4.357440 0.000000
 1357200.000000 13.653058 7.714671 4.611158 0.000000
 1357300.000000 13.770101 7.385742 4.377026 0.000000
 1357400.000000 14.155947 3.170903 4.713006 0.000000
 1357500.000000 14.164278 3.059312 4.472223 0.000000
 1357600.000000 13.984353 6.227676 4.807140 0.000000
 1357700.000000 13.678012 7.714101 4.725254 0.000000
 1357800.000000 13.766557 7.536987 4.361600 0.000000
 1357900.000000 13.839231 7.276601 4.621948 0.000000
 1358000.000000 14.050963 5.505092 4.522782 0.000000
 1358100.000000 14.397146 1.511715 4.472461 0.000000
 1358200.000000 14.148573 5.155435 4.607603 0.000000
 1358300.000000 14.426337 1.216823 4.482995 0.000000
 1358400.000000 14.017515 6.870007 4.694453 0.000000
 1358500.000000 14.214813 4.100612 4.854519 0.000000
 1358600.000000 14.342259 2.987671 4.706494 0.000000
 1358700.000000 14.358492 2.734833 4.670179 0.000000
 1358800.000000 14.561008 0.573575 4.504813 0.000000
 1358900.000000 14.314694 3.433740 4.586343 0.000000
 1359000.000000 14.386011 2.327332 4.654236 0.000000
 1359100.000000 14.296004 4.648273 4.614217 0.000000
 1359200.000000 14.407169 3.029350 4.602311 0.000000
 1359300.000000 14.247980 5.341094 4.671687 0.000000
 1359400.000000 14.621946 0.794684 4.446288 0.000000
 1359500.000000 14.502900 1.827628 4.440935 0.000000
 1359600.000000 14.333405 4.792640 4.669712 0.000000
 1359700.000000 14.681225 1.149537 4.631665 0.000000
 1359800.000000 14.716851 0.904269 4.678293 0.000000
 1359900.000000 14.417412 3.800854 4.845117 0.000000
 1360000.000000 14.649735 1.394626 4.585804 0.000000
 1360100.000000 15.041280 0.173052 4.676155 0.000000
 1360200.000000 15.005454 0.251132 4.727368 0.000000
 1360300.000000 14.763397 1.487205 4.536084 0.000000
 1360400.000000 14.753110 1.565177 4.567631 0.000000
 1360500.000000 14.579001 2.973574 4.389993 0.000000
 1360600.000000 14.622647 3.593067 4.250676 0.000000
 1360700.000000 14.795220 1.812190 4.254232 0.000000
 1360800.000000 14.355631 5.402374 4.669977 0.000000
 1360900.000000 14.108411 7.227597 4.557286 0.000000
 1361000.000000 14.221805 6.372551 4.305578 0.000000
 1361100.000000 14.282237 6.863180 4.490491 0.000000
 1361200.000000 14.396782 5.832434 4.636134 0.000000
 1361300.000000 14.136619 7.941728 4.209987 0.800532
 1361400.000000 13.914402 8.323040 4.725393 0.000000
 1361500.000000 13.913208 8.321609 4.705112 0.000000
 1361600.000000 13.717171 8.597514 4.500614 0.000000
 1361700.000000 13.678788 8.439387 4.676426 0.000000
 1361800.000000 13.656609 8.360270 4.360121 0.000000
 1361900.000000 13.543680 8.130915 4.507333 0.000000
 1362000.000000 13.337887 8.271983 4.678102 0.000000
 1362100.000000 12.997494 10.203034 4.348139 0.000000
 1362200.000000 12.994644 10.226060 4.503695 0.000000
 1362300.000000 13.196051 9.391608 4.491548 0.000000
 1362400.000000 13.282279 9.334363 4.251826 0.000000
 1362500.000000 13.397794 9.148414 4.687227 0.000000
 1362600.000000 13.422032 10.073675 4.403592 0.000000
 1362700.000000 13.465087 9.891367 4.520928 0.000000
 1362800.000000 13.787994 9.145736 4.455151 0.000000
 1362900.000000 13.628971 9.133953 4.437354 0.000000
 1363000.000000 13.771368 9.111467 4.305836 0.000000
 1363100.000000 13.644117 9.912533 4.339851 0.000000
 1363200.000000 13.587145 9.934769 4.582520 0.000000
 1363300.000000 13.661012 9.922842 4.700054 0.000000
 1363400.000000 13.560578 9.974251 4.358763 0.000000
 1363500.000000 13.569225 9.959660 4.655888 0.000000
 1363600.000000 13.684585 10.795745 4.332507 0.000000
 1363700.000000 13.697829 10.782211 4.589484 0.000000
 1363800.000000 13.608953 10.895856 4.333944 0.000000
 1363900.000000 13.580390 10.941693 4.345195 0.000000
 1364000.000000 13.589859 10.926363 4.765290 0.000000
 1364100.000000 13.341367 11.307551 4.945651 0.000000
 1364200.000000 13.233785 10.549569 4.774567 0.000000
 1364300.000000 13.173665 10.213114 4.385986 0.000000
 1364400.000000 13.469734 11.906272 4.433444 0.000000
 1364500.000000 13.257607 10.712515 4.629281 0.000000
 1364600.000000 13.206986 11.351209 4.503127 0.000000
 1364700.000000 13.288158 11.921122 4.723644 0.000000
 1364800.000000 13.210774 11.377841 4.682275 0.000000
 1364900.000000 13.168221 11.094711 4.617138 0.000000
 1365000.000000 13.229737 11.513336 4.478421 0.000000
 1365100.000000 13.227935 12.500312 4.577549 0.000000
 1365200.000000 13.357361 13.109870 4.473987 0.000000
 1365300.000000 13.645283 12.070318 4.624777 0.000000
 1365400.000000 13.764077 11.467028 4.767772 0.000000
 1365500.000000 13.848054 11.035945 4.471995 0.000000
 1365600.000000 13.778249 12.338100 4.222165 0.387385
 1365700.000000 13.707222 12.528711 4.387137 0.000000
 1365800.000000 13.715121 12.510530 4.548233 0.000000
 1365900.000000 13.868037 11.917896 4.735786 0.000000
 1366000.000000 14.174881 8.547877 4.413122 0.000000
 1366100.000000 14.349222 7.088686 4.276552 0.000000
 1366200.000000 14.443441 5.863845 4.696947 0.000000
 1366300.000000 14.461875 5.641988 4.552243 0.000000
 1366400.000000 14.403086 6.369208 4.715032 0.000000
 1366500.000000 14.388132 6.563851 4.279448 0.000000
 1366600.000000 14.444948 6.805882 4.436520 0.000000
 1366700.000000 14.441217 6.856290 4.651381 0.000000
 1366800.000000 14.320144 8.439833 4.515839 0.000000
 1366900.000000 14.777073 2.174906 4.475895 0.000000
 1367000.000000 14.837485 1.494717 4.538250 0.000000
 1367100.000000 14.668846 4.340375 4.511327 0.000000
 1367200.000000 14.720771 3.752922 4.789446 0.000000
 1367300.000000 14.883449 2.045130 4.542204 0.000000
 1367400.000000 15.127083 0.432653 4.400392 0.000000
 1367500.000000 15.259169 0.115459 4.557828 0.000000
 1367600.000000 15.646531 0.151622 4.328437 0.000000
 1367700.000000 15.517102 0.435431 4.536449 0.000000
 1367800.000000 15.382920 0.847818 4.821060 0.000000
 1367900.000000 15.745761 0.050003 4.904254 0.000000
 1368000.000000 15.749978 0.047395 4.663304 0.000000
 1368100.000000 15.533169 0.945298 4.602860 0.000000
 1368200.000000 15.706861 1.056856 4.783580 0.000000
 1368300.000000 16.281771 0.027280 4.648165 0.000000
 1368400.000000 16.481427 0.000000 4.640351 0.000000
 1368500.000000 16.440933 0.000631 4.698680 0.000000
 1368600.000000 16.760323 0.278002 4.941052 0.000000
 1368700.000000 16.804333 0.190343 4.504233 0.000000
 1368800.000000 16.942632 0.041161 4.396472 0.000000
 1368900.000000 17.277868 0.000000 4.521583 0.000000
 1369000.000000 17.411185 0.000000 4.476766 0.000000
 1369100.000000 17.384372 0.991036 4.403953 0.000000
 1369200.000000 17.646198 0.500416 4.448619 0.000000
 1369300.000000 17.453371 0.977957 4.280463 0.000000
 1369400.000000 17.762129 0.212964 4.604782 0.000000
 1369500.000000 17.784058 0.174289 4.863470 0.000000
 1369600.000000 17.430957 1.204039 4.874372 0.000000
 1369700.000000 17.051624 0.204666 4.831685 0.000000
 1369800.000000 16.749370 0.305393 4.740816 0.000000
 1369900.000000 16.932990 0.102183 4.760564 0.000000
 1370000.000000 17.182828 0.529155 4.235048 0.111783
 1370100.000000 17.012765 0.846731 4.636257 0.000000
 1370200.000000 16.887555 0.446448 4.433323 0.000000
 1370300.000000 17.013382 0.849259 4.383197 0.000000
 1370400.000000 16.863478 0.405334 4.372255 0.000000
 1370500.000000 17.004730 0.814080 4.694252 0.000000
 1370600.000000 17.158634 2.191027 4.610352 0.000000
 1370700.000000 17.213252 2.195545 4.222082 0.389717
 1370800.000000 17.606071 1.407475 4.480432 0.000000
 1370900.000000 17.512394 1.569795 4.595674 0.000000
 1371000.000000 17.631035 1.376304 4.435095 0.000000
 1371100.000000 17.851739 1.575733 4.569384 0.000000
 1371200.000000 17.782931 1.934283 4.892885 0.000000
 1371300.000000 17.779747 1.948971 4.844940 0.000000
 1371400.000000 17.789197 1.904794 4.908363 0.000000
 1371500.000000 17.998053 0.759002 4.450678 0.000000
 1371600.000000 17.828166 2.402604 4.483141 0.000000
 1371700.000000 18.005622 1.721426 4.366288 0.000000
 1371800.000000 18.012448 1.687115 4.383268 0.000000
 1371900.000000 18.326333 0.282452 4.228036 0.241208
 1372000.000000 18.001243 1.743231 4.332955 0.000000
 1372100.000000 17.955096 2.934538 4.461976 0.000000
 1372200.000000 17.646894 2.774208 4.589214 0.000000
 1372300.000000 17.750342 2.992032 4.551710 0.000000
 1372400.000000 17.704566 2.900779 4.414568 0.000000
 1372500.000000 18.034307 2.561310 4.607898 0.000000
 1372600.000000 18.529195 0.101315 4.644635 0.000000
 1372700.000000 18.301557 1.080813 4.425449 0.000000
 1372800.000000 18.360596 0.665971 4.562269 0.000000
 1372900.000000 18.466655 0.223278 4.582120 0.000000
 1373000.000000 18.395727 0.479361 4.561544 0.000000
 1373100.000000 18.819479 0.104243 4.381529 0.000000
 1373200.000000 18.492088 1.054090 4.740379 0.000000
 1373300.000000 18.975631 0.013036 4.373943 0.000000
 1373400.000000 18.624116 0.542526 4.533707 0.000000
 1373500.000000 18.471598 1.141015 4.303255 0.000000
 1373600.000000 18.281945 2.733587 4.334715 0.000000
 1373700.000000 18.263238 2.798086 4.441220 0.000000
 1373800.000000 18.282634 2.731321 4.460231 0.000000
 1373900.000000 18.383903 2.443772 4.721540 0.000000
 1374000.000000 18.307289 2.654669 4.662998 0.000000
 1374100.000000 18.484730 2.756976 4.785692 0.000000
 1374200.000000 18.710758 0.906436 4.638122 0.000000
 1374300.000000 18.544608 2.268367 4.477426 0.000000
 1374400.000000 18.507206 2.581575 4.545913 0.000000
 1374500.000000 18.592097 1.851662 4.392024 0.000000
 1374600.000000 18.676896 2.060722 4.468168 0.000000
 1374700.000000 18.938818 0.312606 4.592562 0.000000
 1374800.000000 18.987141 0.186597 4.447397 0.000000
 1374900.000000 19.161547 0.016138 4.679391 0.000000
 1375000.000000 19.132518 0.026416 4.575449 0.000000
 1375100.000000 19.369087 0.495830 4.535907 0.000000
 1375200.000000 19.638860 0.038712 4.592340 0.000000
 1375300.000000 19.369812 0.493697 4.782255 0.000000
 1375400.000000 19.363179 0.513306 4.678954 0.000000
 1375500.000000 19.312552 0.666231 4.612732 0.000000
 1375600.000000 19.480520 0.920795 4.885899 0.000000
 1375700.000000 19.219860 1.812178 4.810476 0.000000
 1375800.000000 19.547189 0.616373 4.621865 0.000000
 1375900.000000 19.399895 1.316896 4.518200 0.000000
 1376000.000000 19.344163 1.557990 4.257938 0.000000
 1376100.000000 19.354064 2.517970 4.664406 0.000000
 1376200.000000 19.417042 2.170107 4.793985 0.000000
 1376300.000000 19.230502 2.660626 4.506847 0.000000
 1376400.000000 18.788553 1.373171 4.493436 0.000000
 1376500.000000 18.919909 1.191600 4.645069 0.000000
 1376600.000000 19.084381 2.688200 4.501951 0.000000
 1376700.000000 18.976762 2.334047 4.739948 0.000000
 1376800.000000 18.891381 2.145352 4.637211 0.000000
 1376900.000000 18.756779 2.261973 4.567333 0.000000
 1377000.000000 18.846901 2.117728 4.397446 0.000000
 1377100.000000 18.735796 3.192612 4.663493 0.000000
 1377200.000000 19.038304 3.165443 4.535006 0.000000
 1377300.000000 19.181352 3.175151 4.506969 0.000000
 1377400.000000 19.107710 3.187149 4.584386 0.000000
 1377500.000000 19.272303 3.013954 4.443404 0.000000
 1377600.000000 18.942814 3.389190 4.442399 0.000000
 1377700.000000 18.868568 3.246639 4.777768 0.000000
 1377800.000000 18.794385 3.189136 4.640521 0.000000
 1377900.000000 18.608583 3.523739 4.404980 0.000000
 1378000.000000 18.779010 3.189886 4.472565 0.000000
 1378100.000000 18.418087 4.217138 4.346492 0.000000
 1378200.000000 18.651073 4.205743 4.626937 0.000000
 1378300.000000 18.814402 4.179480 4.547344 0.000000
 1378400.000000 19.093426 4.142800 4.617737 0.000000
 1378500.000000 18.962315 4.094912 4.234739 0.116456
 1378600.000000 18.917600 5.093819 4.484140 0.000000
 1378700.000000 18.743858 4.744220 4.677085 0.000000
 1378800.000000 18.542247 4.351375 4.656447 0.000000
 1378900.000000 18.344069 4.150673 4.619780 0.000000
 1379000.000000 18.373841 4.187594 4.633510 0.000000
 1379100.000000 18.169318 4.707813 4.664413 0.000000
 1379200.000000 18.052565 4.521627 4.414663 0.000000
 1379300.000000 18.040302 4.501801 4.382413 0.000000
 1379400.000000 17.785355 3.558625 4.505236 0.000000
 1379500.000000 17.807013 3.667953 4.378349 0.000000
 1379600.000000 17.531867 2.967478 4.509828 0.000000
 1379700.000000 17.428165 2.574858 4.611579 0.000000
 1379800.000000 17.440364 2.608582 4.620866 0.000000
 1379900.000000 17.389732 2.488333 4.379441 0.000000
 1380000.000000 17.368584 2.452198 4.604861 0.000000
 1380100.000000 17.435288 3.539959 4.606063 0.000000
 1380200.000000 17.407090 3.505460 4.441114 0.000000
 1380300.000000 17.372074 3.457506 4.931580 0.000000
 1380400.000000 17.518456 3.657826 4.580667 0.000000
 1380500.000000 17.329554 3.383795 4.342288 0.000000
 1380600.000000 17.354215 4.421470 4.750109 0.000000
 1380700.000000 17.624643 4.281310 4.605124 0.000000
 1380800.000000 17.752731 4.620809 4.664331 0.000000
 1380900.000000 17.400962 4.435763 4.644350 0.000000
 1381000.000000 17.713170 4.484567 4.851642 0.000000
 1381100.000000 17.541930 4.965322 4.459732 0.000000
 1381200.000000 17.324640 4.523518 4.601969 0.000000
 1381300.000000 17.415630 4.756860 4.333296 0.000000
 1381400.000000 17.535263 4.951484 4.595587 0.000000
 1381500.000000 17.500549 4.888081 4.779829 0.000000
 1381600.000000 16.979787 2.108915 4.699408 0.000000
 1381700.000000 17.032057 2.561662 4.753147 0.000000
 1381800.000000 17.042367 2.655475 4.618351 0.000000
 1381900.000000 16.981512 2.123165 4.781738 0.000000
 1382000.000000 16.920123 1.650670 4.703973 0.000000
 1382100.000000 16.936278 2.764225 4.733502 0.000000
 1382200.000000 16.818418 1.949863 4.750712 0.000000
 1382300.000000 17.009212 3.263918 4.986139 0.000000
 1382400.000000 16.955611 2.899066 4.890583 0.000000
 1382500.000000 16.882222 2.383789 4.848813 0.000000
 1382600.000000 17.002373 4.052608 4.517455 0.000000
 1382700.000000 17.186142 4.766095 4.294685 0.000000
 1382800.000000 17.022943 4.136074 4.766751 0.000000
 1382900.000000 17.030505 4.165322 4.581360 0.000000
 1383000.000000 17.128996 4.527142 4.585437 0.000000
 1383100.000000 17.020997 4.992498 4.422791 0.000000
 1383200.000000 17.214844 5.809875 4.484670 0.000000
 1383300.000000 17.504180 6.082663 4.394403 0.000000
 1383400.000000 17.893227 5.843500 4.251831 0.000000
 1383500.000000 17.928697 5.731537 4.669332 0.000000
 1383600.000000 18.145366 5.554166 4.874593 0.000000
 1383700.000000 18.255960 5.281244 4.815417 0.000000
 1383800.000000 18.151131 5.529276 4.675021 0.000000
 1383900.000000 18.073098 5.945233 4.678303 0.000000
 1384000.000000 17.796317 6.831859 4.765057 0.000000
 1384100.000000 17.568823 6.781407 4.708603 0.000000
 1384200.000000 17.550585 6.701790 4.732400 0.000000
 1384300.000000 17.460176 6.400794 4.271642 0.000000
 1384400.000000 17.513747 6.561096 4.486313 0.000000
 1384500.000000 17.529690 6.618676 4.665201 0.000000
 1384600.000000 17.544005 7.672112 4.570833 0.000000
 1384700.000000 17.449660 7.297180 4.426967 0.000000
 1384800.000000 17.345348 6.800701 4.630158 0.000000
 1384900.000000 17.325191 6.695600 4.475332 0.000000
 1385000.000000 17.233345 6.208427 4.420752 0.000000
 1385100.000000 17.182798 6.911913 4.590937 0.000000
 1385200.000000 17.055297 5.921919 4.598159 0.000000
 1385300.000000 17.169018 6.821052 4.628185 0.000000
 1385400.000000 17.289068 7.466198 4.427150 0.000000
 1385500.000000 17.331347 7.614519 4.832017 0.000000
 1385600.000000 17.273512 8.360867 4.477717 0.000000
 1385700.000000 17.472581 8.660757 4.434190 0.000000
 1385800.000000 17.541588 8.541425 4.575800 0.000000
 1385900.000000 17.825645 8.245929 4.550086 0.000000
 1386000.000000 18.331378 5.306356 4.279532 0.000000
 1386100.000000 18.187404 6.319333 4.432369 0.000000
 1386200.000000 18.514062 5.779686 4.451632 0.000000
 1386300.000000 18.828191 5.089655 4.345412 0.000000
 1386400.000000 18.965172 5.109193 4.626007 0.000000
 1386500.000000 18.893842 5.126756 4.698000 0.000000
 1386600.000000 18.689073 5.670117 4.492727 0.000000
 1386700.000000 18.494431 6.013930 4.910224 0.000000
 1386800.000000 18.553141 5.808076 4.386725 0.000000
 1386900.000000 18.348003 6.324112 4.587674 0.000000
 1387000.000000 18.448176 6.168361 4.563100 0.000000
 1387100.000000 18.424417 7.223625 4.477729 0.000000
 1387200.000000 18.525895 6.827819 4.434176 0.000000
 1387300.000000 18.544223 6.728193 4.468564 0.000000
 1387400.000000 18.775427 6.150606 4.368784 0.000000
 1387500.000000 18.874488 6.216758 4.749102 0.000000
 1387600.000000 19.023147 6.634451 4.320468 0.000000
 1387700.000000 19.212009 5.172468 4.608546 0.000000
 1387800.000000 19.416294 3.139174 4.289988 0.000000
 1387900.000000 19.523936 1.871657 4.284857 0.000000
 1388000.000000 19.704635 0.449968 4.322008 0.000000
 1388100.000000 19.673325 1.595685 4.246460 0.006266
 1388200.000000 20.061016 0.202877 4.373669 0.000000
 1388300.000000 19.862234 0.797627 4.379277 0.000000
 1388400.000000 20.144373 0.087416 4.419764 0.000000
 1388500.000000 20.037345 0.249733 4.391512 0.000000
 1388600.000000 20.105994 1.074511 4.679376 0.000000
 1388700.000000 20.157663 0.909254 4.297537 0.000000
 1388800.000000 20.537498 0.042004 4.278285 0.000000
 1388900.000000 19.919794 1.426259 4.581996 0.000000
 1389000.000000 19.906787 1.438986 4.442323 0.000000
 1389100.000000 19.546084 2.606243 4.378884 0.000000
 1389200.000000 19.848344 2.448808 4.282564 0.000000
 1389300.000000 19.799638 2.405287 4.482639 0.000000
 1389400.000000 19.872280 2.455145 4.527952 0.000000
 1389500.000000 19.621061 2.342181 4.740562 0.000000
 1389600.000000 19.388849 4.292741 4.338666 0.000000
 1389700.000000 19.622117 3.340121 4.244299 0.016253
 1389800.000000 19.834921 3.003898 4.380507 0.000000
 1389900.000000 20.255765 0.791777 4.446431 0.000000
 1390000.000000 20.020558 2.268319 4.395495 0.000000
 1390100.000000 20.405187 0.381631 4.267170 0.000000
 1390200.000000 20.564312 0.054718 4.246901 0.004801
 1390300.000000 20.345599 0.661396 4.313827 0.000000
 1390400.000000 20.533274 0.085401 4.433952 0.000000
 1390500.000000 20.282348 1.080383 4.602047 0.000000
 1390600.000000 20.381996 1.360816 4.653157 0.000000
 1390700.000000 20.479712 0.783165 4.548007 0.000000
 1390800.000000 20.095777 3.379473 4.398599 0.000000
 1390900.000000 20.440512 0.995492 4.437847 0.000000
 1391000.000000 20.026391 3.674207 4.409357 0.000000
 1391100.000000 19.795992 4.178178 4.387244 0.000000
 1391200.000000 19.500452 3.775414 4.456111 0.000000
 1391300.000000 19.477193 3.863236 4.385575 0.000000
 1391400.000000 19.777079 4.087911 4.498382 0.000000
 1391500.000000 19.604647 3.597376 4.335628 0.000000
 1391600.000000 19.847672 4.901074 4.453720 0.000000
 1391700.000000 19.776019 4.775072 4.351089 0.000000
 1391800.000000 19.806982 4.829962 4.245619 0.009597
 1391900.000000 19.513503 4.634173 4.797494 0.000000
 1392000.000000 19.378084 4.887792 4.598735 0.000000
 1392100.000000 19.482385 5.544121 4.488951 0.000000
 1392200.000000 19.448561 5.667029 4.417420 0.000000
 1392300.000000 19.601644 5.131316 4.277533 0.000000
 1392400.000000 19.310953 6.033692 4.402108 0.000000
 1392500.000000 19.486357 5.529371 4.515015 0.000000
 1392600.000000 19.510620 6.432232 4.352039 0.000000
 1392700.000000 19.766815 5.281919 4.417933 0.000000
 1392800.000000 19.653924 5.708652 4.297071 0.000000
 1392900.000000 20.023206 4.822985 4.437922 0.000000
 1393000.000000 19.948470 5.053529 4.339851 0.000000
 1393100.000000 19.969419 6.003643 4.478403 0.000000
 1393200.000000 20.115160 4.925044 4.380266 0.000000
 1393300.000000 20.512033 0.697124 4.315122 0.000000
 1393400.000000 20.465278 0.980000 4.471655 0.000000
 1393500.000000 20.395302 1.534545 4.412719 0.000000
 1393600.000000 20.938565 0.025776 4.537034 0.000000
 1393700.000000 20.607473 0.876550 4.495945 0.000000
 1393800.000000 20.708494 0.397119 4.720666 0.000000
 1393900.000000 20.562232 1.169001 4.596520 0.000000
 1394000.000000 20.394983 2.537447 4.604595 0.000000
 1394100.000000 20.235447 4.829638 4.424358 0.000000
 1394200.000000 20.542013 2.075924 4.306312 0.000000
 1394300.000000 20.682742 0.850312 4.548824 0.000000
 1394400.000000 20.559436 1.901070 4.520707 0.000000
 1394500.000000 20.671038 0.931056 4.591401 0.000000
 1394600.000000 20.868301 0.744030 4.491216 0.000000
 1394700.000000 20.564854 2.715774 4.547846 0.000000
 1394800.000000 20.189973 5.217902 4.443898 0.000000
 1394900.000000 20.707499 1.677785 4.292907 0.000000
 1395000.000000 20.780220 1.214657 4.354225 0.000000
 1395100.000000 20.775288 2.243804 4.467189 0.000000
 1395200.000000 20.355349 4.275353 4.854535 0.000000
 1395300.000000 20.544519 3.367270 4.710855 0.000000
 1395400.000000 20.620843 3.023023 4.596154 0.000000
 1395500.000000 20.886629 1.528730 4.325038 0.000000
 1395600.000000 20.965347 1.945156 4.552847 0.000000
 1395700.000000 20.996641 1.697540 4.582908 0.000000
 1395800.000000 20.639167 3.404186 4.388851 0.000000
 1395900.000000 20.580272 3.513463 4.343252 0.000000
 1396000.000000 20.395917 4.119654 4.539228 0.000000
 1396100.000000 20.464769 4.787988 4.604112 0.000000
 1396200.000000 20.324118 5.391801 4.427865 0.000000
 1396300.000000 20.361290 5.260170 4.596659 0.000000
 1396400.000000 20.028066 6.278492 4.673500 0.000000
 1396500.000000 20.304684 5.455356 4.613802 0.000000
 1396600.000000 19.658797 6.037446 4.446005 0.000000
 1396700.000000 19.571214 6.305628 4.461688 0.000000
 1396800.000000 19.361161 6.763770 4.563013 0.000000
 1396900.000000 19.290732 6.689765 4.777826 0.000000
 1397000.000000 19.214263 6.583946 4.517270 0.000000
 1397100.000000 19.465059 7.108750 4.325938 0.000000
 1397200.000000 19.665099 6.100997 4.430552 0.000000
 1397300.000000 19.880679 6.284723 4.182897 2.251386
 1397400.000000 19.815725 6.090064 4.769873 0.000000
 1397500.000000 19.860236 6.217966 4.278748 0.000000
 1397600.000000 19.851586 7.189724 4.395615 0.000000
 1397700.000000 19.810129 7.045840 4.455479 0.000000
 1397800.000000 19.770113 6.910811 4.748493 0.000000
 1397900.000000 19.607983 6.770930 4.656279 0.000000
 1398000.000000 19.505510 7.089204 4.638816 0.000000
 1398100.000000 19.232247 7.996820 4.567794 0.000000
 1398200.000000 19.344320 8.319194 4.552220 0.000000
 1398300.000000 18.997861 7.620244 4.605914 0.000000
 1398400.000000 19.087350 7.631388 4.717342 0.000000
 1398500.000000 19.061596 7.616931 4.489777 0.000000
 1398600.000000 19.514818 8.126925 4.301040 0.000000
 1398700.000000 19.749650 7.324932 4.362387 0.000000
 1398800.000000 19.574834 7.824678 4.647542 0.000000
 1398900.000000 19.603666 7.688794 4.319220 0.000000
 1399000.000000 19.509919 8.151073 4.380215 0.000000
 1399100.000000 19.899899 7.617984 4.483765 0.000000
 1399200.000000 19.858685 7.638869 4.537679 0.000000
 1399300.000000 20.119564 7.148577 4.445287 0.000000
 1399400.000000 19.936710 7.590913 4.630158 0.000000
 1399500.000000 20.027850 7.428823 4.365005 0.000000
 1399600.000000 20.761289 3.405038 4.628068 0.000000
 1399700.000000 21.034195 1.409967 4.682827 0.000000
 1399800.000000 21.116010 0.842325 4.392471 0.000000
 1399900.000000 21.151608 0.645290 4.478131 0.000000
 1400000.000000 20.970559 1.920212 4.468755 0.000000
 1400100.000000 20.497555 5.364645 4.495449 0.000000
 1400200.000000 20.630783 4.425872 4.638323 0.000000
 1400300.000000 20.918664 3.307975 4.533007 0.000000
 1400400.000000 20.747627 4.018326 4.585460 0.000000
 1400500.000000 20.770297 3.958568 4.522542 0.000000
 1400600.000000 20.665089 5.144670 4.557037 0.000000
 1400700.000000 20.350029 6.710760 4.488087 0.000000
 1400800.000000 20.078473 8.250077 4.584730 0.000000
 1400900.000000 19.694585 8.283842 4.360130 0.000000
 1401000.000000 19.686031 8.310261 4.478800 0.000000
 1401100.000000 19.736999 9.167992 4.331461 0.000000
 1401200.000000 19.715605 9.221561 4.471419 0.000000
 1401300.000000 19.705414 9.250313 4.413443 0.000000
 1401400.000000 19.608012 9.591386 4.254382 0.000000
 1401500.000000 19.796208 9.070791 4.642317 0.000000
 1401600.000000 19.375693 9.846527 4.452298 0.000000
 1401700.000000 19.456110 10.123797 4.525612 0.000000
 1401800.000000 19.565776 10.247240 4.560068 0.000000
 1401900.000000 19.446975 10.100161 4.447720 0.000000
 1402000.000000 19.197176 9.018690 4.634941 0.000000
 1402100.000000 19.167116 9.904516 4.545917 0.000000
 1402200.000000 19.348616 10.474014 4.519059 0.000000
 1402300.000000 19.253879 10.222059 4.827063 0.000000
 1402400.000000 19.216410 10.090282 4.503740 0.000000
 1402500.000000 19.142080 9.808919 4.662981 0.000000
 1402600.000000 19.279316 11.092988 4.783097 0.000000
 1402700.000000 19.371390 11.028785 4.679284 0.000000
 1402800.000000 19.197394 10.981912 4.723167 0.000000
 1402900.000000 19.343796 11.065269 4.604687 0.000000
 1403000.000000 19.633042 10.354790 4.702848 0.000000
 1403100.000000 19.652637 11.304910 4.469204 0.000000
 1403200.000000 20.195723 7.810097 4.576817 0.000000
 1403300.000000 19.988268 9.651251 4.590257 0.000000
 1403400.000000 19.961961 9.858896 4.556999 0.000000
 1403500.000000 20.108427 8.566698 4.376785 0.000000
 1403600.000000 20.413673 6.614383 4.438299 0.000000
 1403700.000000 20.516319 5.774135 4.516180 0.000000
 1403800.000000 20.166505 9.008737 4.374127 0.000000
 1403900.000000 20.554838 5.539722 4.268171 0.000000
 1404000.000000 20.802307 4.852930 4.552181 0.000000
 1404100.000000 20.506270 6.177028 4.957877 0.000000
 1404200.000000 20.431195 6.633162 4.943703 0.000000
 1404300.000000 20.499095 6.211479 4.876621 0.000000
 1404400.000000 20.334549 7.424999 4.853660 0.000000
 1404500.000000 20.260942 8.100239 4.814607 0.000000
 1404600.000000 20.309058 8.625199 4.775551 0.000000
 1404700.000000 20.503148 6.671017 4.611476 0.000000
 1404800.000000 20.261352 9.096360 4.822057 0.000000
 1404900.000000 20.544802 6.394966 4.521391 0.000000
 1405000.000000 20.498786 6.705101 4.793345 0.000000
 1405100.000000 20.515355 7.577479 4.747522 0.000000
 1405200.000000 20.495885 7.728158 4.887952 0.000000
 1405300.000000 20.705364 6.651801 4.740811 0.000000
 1405400.000000 20.610914 7.000209 4.403538 0.000000
 1405500.000000 20.496524 7.723061 4.881730 0.000000
 1405600.000000 20.582098 8.055866 4.618047 0.000000
 1405700.000000 20.685943 7.355968 5.001500 0.000000
 1405800.000000 20.174505 10.384887 4.684734 0.000000
 1405900.000000 19.760678 11.204264 4.647356 0.000000
 1406000.000000 19.582431 11.484954 4.481941 0.000000
 1406100.000000 19.716013 12.074003 4.391716 0.000000
 1406200.000000 19.546194 12.500644 4.668539 0.000000
 1406300.000000 19.519029 12.481016 4.277463 0.000000
 1406400.000000 19.263678 11.544791 4.542642 0.000000
 1406500.000000 18.816173 8.199590 4.754332 0.000000
 1406600.000000 18.695730 7.990891 4.799246 0.000000
 1406700.000000 18.706279 8.078545 4.805373 0.000000
 1406800.000000 18.774752 8.753512 4.606825 0.000000
 1406900.000000 18.655806 7.714348 4.715921 0.000000
 1407000.000000 18.664495 7.766557 5.037155 0.000000
 1407100.000000 18.675320 8.836472 4.813054 0.000000
 1407200.000000 18.615315 8.502139 4.511976 0.000000
 1407300.000000 18.849430 10.198140 4.426312 0.000000
 1407400.000000 18.993583 10.898941 4.572653 0.000000
 1407500.000000 19.120503 11.209279 4.384669 0.000000
 1407600.000000 19.341051 12.468006 4.455946 0.000000
 1407700.000000 19.430308 12.564285 4.511255 0.000000
 1407800.000000 19.738052 11.983166 4.580117 0.000000
 1407900.000000 19.723931 12.047896 4.491352 0.000000
 1408000.000000 19.925833 11.275995 4.364198 0.000000
 1408100.000000 20.184054 10.794558 4.645984 0.000000
 1408200.000000 20.061376 11.614568 4.531073 0.000000
 1408300.000000 20.716781 7.155525 4.471665 0.000000
 1408400.000000 21.017748 3.598065 4.768238 0.000000
 1408500.000000 21.522576 0.024731 4.615601 0.000000
 1408600.000000 21.850777 0.258732 4.607960 0.000000
 1408700.000000 21.831162 0.302779 4.524114 0.000000
 1408800.000000 21.868379 0.222805 4.251593 0.000000
 1408900.000000 21.771265 0.460547 4.878852 0.000000
 1409000.000000 21.557360 0.998249 4.705697 0.000000
 1409100.000000 21.106417 2.455390 4.544637 0.000000
 1409200.000000 21.084014 2.729486 4.906720 0.000000
 1409300.000000 21.225132 1.541776 4.737565 0.000000
 1409400.000000 20.924719 5.055236 4.821878 0.000000
 1409500.000000 21.099340 2.538837 4.772844 0.000000
 1409600.000000 21.095530 3.584916 4.575885 0.000000
 1409700.000000 21.228525 2.341542 4.431253 0.000000
 1409800.000000 21.217606 2.409573 4.158793 4.159345
 1409900.000000 21.276610 2.121002 4.503604 0.000000
 1410000.000000 21.449251 2.092459 4.680827 0.000000
 1410100.000000 21.195682 3.013270 4.490306 0.000000
 1410200.000000 21.294085 2.811352 4.597599 0.000000
 1410300.000000 21.097913 3.768277 4.634166 0.000000
 1410400.000000 21.087220 3.879528 4.766705 0.000000
 1410500.000000 21.089231 3.858283 4.626749 0.000000
 1410600.000000 21.163670 4.135936 4.398222 0.000000
 1410700.000000 21.187456 3.942316 4.328894 0.000000
 1410800.000000 21.188655 3.933180 4.516031 0.000000
 1410900.000000 21.178735 4.010614 4.540062 0.000000
 1411000.000000 20.951513 6.256113 4.669799 0.000000
 1411100.000000 21.436275 3.348086 4.644169 0.000000
 1411200.000000 21.351175 3.452017 4.780635 0.000000
 1411300.000000 21.111393 5.355210 4.775121 0.000000
 1411400.000000 21.473158 3.293468 4.704353 0.000000
 1411500.000000 21.502064 3.225196 4.853810 0.000000
 1411600.000000 20.877748 7.752213 4.835428 0.000000
 1411700.000000 20.390202 9.575622 4.634247 0.000000
 1411800.000000 20.519321 8.675240 4.600688 0.000000
 1411900.000000 20.680803 8.020582 4.496302 0.000000
 1412000.000000 20.465414 9.052477 4.317005 0.000000
 1412100.000000 20.182465 11.171086 4.584405 0.000000
 1412200.000000 20.097576 11.556579 4.715769 0.000000
 1412300.000000 20.209383 11.076596 4.749618 0.000000
 1412400.000000 20.095021 11.569526 4.348838 0.000000
 1412500.000000 19.955774 12.209679 4.492347 0.000000
 1412600.000000 19.479419 12.745235 4.623175 0.000000
 1412700.000000 19.473073 12.731197 4.463220 0.000000
 1412800.000000 19.128059 12.226996 4.393675 0.000000
 1412900.000000 19.186681 12.331162 4.378873 0.000000
 1413000.000000 19.213646 12.363639 4.789655 0.000000
 1413100.000000 18.933107 11.695755 4.511599 0.000000
 1413200.000000 18.930112 11.665360 4.811711 0.000000
 1413300.000000 18.567806 8.349601 4.680855 0.000000
 1413400.000000 18.794970 10.153389 4.621017 0.000000
 1413500.000000 18.692564 9.087189 4.643420 0.000000
 1413600.000000 18.702297 10.172695 4.713365 0.000000
 1413700.000000 18.787184 10.958155 4.620938 0.000000
 1413800.000000 18.749918 10.609823 4.665683 0.000000
 1413900.000000 18.681223 9.989609 4.693594 0.000000
 1414000.000000 18.710045 10.242005 4.519705 0.000000
 1414100.000000 19.061288 13.170313 4.573439 0.000000
 1414200.000000 19.084372 13.236291 4.481243 0.000000
 1414300.000000 19.239384 13.430759 4.334372 0.000000
 1414400.000000 19.306545 13.362850 4.605497 0.000000
 1414500.000000 19.438705 13.186348 4.562964 0.000000
 1414600.000000 19.470287 14.150517 4.596225 0.000000
 1414700.000000 19.641484 13.742502 4.473426 0.000000
 1414800.000000 19.605388 13.842855 4.626435 0.000000
 1414900.000000 19.622066 13.796160 4.638449 0.000000
 1415000.000000 19.590820 13.883565 4.436929 0.000000
 1415100.000000 19.375855 14.771539 4.458216 0.000000
 1415200.000000 19.127974 13.706339 4.692370 0.000000
 1415300.000000 19.061365 13.365804 4.532218 0.000000
 1415400.000000 19.046683 13.292930 4.458908 0.000000
 1415500.000000 18.954169 12.856785 4.681085 0.000000
 1415600.000000 19.177005 14.492017 4.377633 0.000000
 1415700.000000 19.118712 14.370858 4.671948 0.000000
 1415800.000000 18.994870 14.024276 4.586245 0.000000
 1415900.000000 19.117315 14.367731 4.460540 0.000000
 1416000.000000 18.985194 13.987999 4.625853 0.000000
 1416100.000000 19.265689 15.033999 4.739247 0.000000
 1416200.000000 19.149695 15.149295 4.843127 0.000000
 1416300.000000 19.692932 14.491057 4.799506 0.000000
 1416400.000000 19.648759 14.684241 4.260314 0.000000
 1416500.000000 19.839669 13.914881 4.398107 0.000000
 1416600.000000 19.776220 15.091859 4.399848 0.000000
 1416700.000000 19.895968 14.673099 4.301434 0.000000
 1416800.000000 19.978383 14.082631 4.534436 0.000000
 1416900.000000 20.075695 13.056882 4.707059 0.000000
 1417000.000000 20.317880 11.027063 4.581405 0.000000
 1417100.000000 20.703155 8.646201 4.667526 0.000000
 1417200.000000 20.431862 11.195292 4.625331 0.000000
 1417300.000000 20.161841 12.865226 4.569280 0.000000
 1417400.000000 20.247119 12.376464 4.269903 0.000000
 1417500.000000 20.266986 12.280132 4.775867 0.000000
 1417600.000000 19.918930 14.892621 4.526684 0.000000
 1417700.000000 19.773625 15.166483 4.568871 0.000000
 1417800.000000 19.797929 15.132938 4.467966 0.000000
 1417900.000000 19.322161 15.043760 4.537918 0.000000
 1418000.000000 19.472788 15.253349 4.336838 0.000000
 1418100.000000 19.131648 15.395513 4.377743 0.000000
 1418200.000000 19.175343 15.456128 4.626957 0.000000
 1418300.000000 19.224037 15.538714 4.648805 0.000000
 1418400.000000 19.173023 15.452721 4.481792 0.000000
 1418500.000000 19.442841 16.189377 4.341441 0.000000
 1418600.000000 19.403410 17.053359 4.665819 0.000000
 1418700.000000 19.349397 16.784843 4.432420 0.000000
 1418800.000000 19.107406 15.604946 4.531164 0.000000
 1418900.000000 19.312044 16.571285 4.497760 0.000000
 1419000.000000 19.195014 15.949803 4.505956 0.000000
 1419100.000000 19.190864 16.930995 4.388090 0.000000
 1419200.000000 19.239023 17.139712 4.770488 0.000000
 1419300.000000 18.935766 15.230100 4.621280 0.000000
 1419400.000000 18.817725 13.781274 4.481746 0.000000
 1419500.000000 18.515874 9.650032 4.581366 0.000000
 1419600.000000 19.059536 16.251847 4.474230 0.000000
 1419700.000000 19.148288 16.732523 4.678318 0.000000
 1419800.000000 18.669951 12.298345 4.831920 0.000000
 1419900.000000 18.849416 14.466948 4.650535 0.000000
 1420000.000000 18.992609 15.802071 4.765953 0.000000
 1420100.000000 19.023591 17.009643 4.518604 0.000000
 1420200.000000 18.900484 15.905588 4.664349 0.000000
 1420300.000000 18.451487 9.983514 4.746416 0.000000
 1420400.000000 18.483391 10.345650 4.497181 0.000000
 1420500.000000 18.655654 12.373681 4.615002 0.000000
 1420600.000000 18.428541 10.237447 4.348746 0.000000
 1420700.000000 18.391480 9.680408 4.392087 0.000000
 1420800.000000 18.535370 11.757835 4.655581 0.000000
 1420900.000000 18.311665 8.498147 4.543469 0.000000
 1421000.000000 18.771690 14.926851 4.908720 0.000000
 1421100.000000 18.834048 16.645151 4.519965 0.000000
 1421200.000000 19.389691 17.758655 4.527071 0.000000
 1421300.000000 19.308287 17.716006 4.473057 0.000000
 1421400.000000 19.653581 16.630910 4.444833 0.000000
 1421500.000000 19.652797 16.637160 4.839942 0.000000
 1421600.000000 19.754788 16.752051 4.795857 0.000000
 1421700.000000 19.868852 15.817800 4.536559 0.000000
 1421800.000000 19.675717 17.448125 4.524591 0.000000
 1421900.000000 19.923617 15.407646 4.358303 0.000000
 1422000.000000 19.982760 14.966242 4.550094 0.000000
 1422100.000000 19.571043 18.277084 4.698690 0.000000
 1422200.000000 19.482986 18.388856 4.719546 0.000000
 1422300.000000 19.404824 18.233987 4.657255 0.000000
 1422400.000000 19.116340 17.716087 4.520730 0.000000
 1422500.000000 19.369561 18.125901 4.505441 0.000000
 1422600.000000 19.474051 19.253268 4.597499 0.000000
 1422700.000000 19.419206 19.243955 4.566142 0.000000
 1422800.000000 19.441158 19.265685 4.767642 0.000000
 1422900.000000 19.644575 18.326824 4.488169 0.000000
 1423000.000000 19.254500 18.670797 4.699427 0.000000
 1423100.000000 19.084079 18.759302 4.598437 0.000000
 1423200.000000 18.791504 16.254794 4.586223 0.000000
 1423300.000000 18.741068 15.553118 4.732991 0.000000
 1423400.000000 18.770321 15.969991 4.338728 0.000000
 1423500.000000 18.479278 11.319096 4.328935 0.000000
 1423600.000000 18.513197 12.870666 4.427167 0.000000
 1423700.000000 18.321613 9.448825 4.250931 0.000000
 1423800.000000 18.114711 7.191191 4.650100 0.000000
 1423900.000000 18.689220 15.338693 4.586148 0.000000
 1424000.000000 18.439207 11.625671 4.352741 0.000000
 1424100.000000 18.241285 8.765379 4.418658 0.000000
 1424200.000000 18.474752 13.227511 4.448992 0.000000
 1424300.000000 18.681212 15.716446 4.527664 0.000000
 1424400.000000 18.753402 16.411613 4.389561 0.000000
 1424500.000000 18.865959 17.379787 4.873577 0.000000
 1424600.000000 19.114162 19.406171 4.954014 0.000000
 1424700.000000 19.164000 19.551429 4.483695 0.000000
 1424800.000000 19.489620 19.733440 4.287839 0.000000
 1424900.000000 19.562614 19.234195 4.730278 0.000000
 1425000.000000 19.978164 16.008243 4.373934 0.000000
 1425100.000000 20.098695 15.814017 4.546363 0.000000
 1425200.000000 20.216501 14.513391 4.334397 0.000000
 1425300.000000 20.335715 13.281344 4.339225 0.000000
 1425400.000000 20.387440 12.661688 4.568200 0.000000
 1425500.000000 20.580353 9.903587 4.757150 0.000000
 1425600.000000 20.368250 13.471242 4.730354 0.000000
 1425700.000000 20.769938 9.038942 4.806026 0.000000
 1425800.000000 20.673947 9.834545 4.720337 0.000000
 1425900.000000 20.614960 10.474159 4.403496 0.000000
 1426000.000000 20.253164 14.401725 4.381116 0.000000
 1426100.000000 20.141157 16.272702 4.268978 0.000000
 1426200.000000 20.186935 15.913547 4.394077 0.000000
 1426300.000000 19.931001 17.586555 4.445067 0.000000
 1426400.000000 20.103337 16.572526 4.444123 0.000000
 1426500.000000 19.759738 18.027008 4.602983 0.000000
 1426600.000000 19.764691 19.006512 4.741688 0.000000
 1426700.000000 19.524978 20.097432 4.421071 0.000000
 1426800.000000 19.513173 20.130736 4.416199 0.000000
 1426900.000000 19.454549 20.225750 4.591154 0.000000
 1427000.000000 19.602839 19.784511 4.430179 0.000000
 1427100.000000 19.263888 20.126639 4.477544 0.000000
 1427200.000000 19.459564 20.995399 4.445005 0.000000
 1427300.000000 19.090451 19.377209 4.330975 0.000000
 1427400.000000 19.285862 20.242381 4.393013 0.000000
 1427500.000000 19.122749 19.489119 4.367525 0.000000
 1427600.000000 19.161997 20.622164 4.457077 0.000000
 1427700.000000 19.206831 20.756349 4.636471 0.000000
 1427800.000000 19.215391 20.779981 4.215450 0.596866
 1427900.000000 19.257766 20.890640 4.594306 0.000000
 1428000.000000 19.496283 21.210683 4.581439 0.000000
 1428100.000000 19.290345 21.557231 4.336736 0.000000
 1428200.000000 19.366429 21.943750 4.385014 0.000000
 1428300.000000 19.435826 22.184270 4.612830 0.000000
 1428400.000000 19.303629 21.628324 4.369672 0.000000
 1428500.000000 19.223091 21.193023 4.584757 0.000000
 1428600.000000 18.936689 19.846507 4.727248 0.000000
 1428700.000000 18.966714 20.163268 4.319197 0.000000
 1428800.000000 18.894034 19.363181 4.533241 0.000000
 1428900.000000 18.805355 18.230850 4.552332 0.000000
 1429000.000000 18.416905 12.294180 4.543060 0.000000
 1429100.000000 18.199259 8.703447 4.525704 0.000000
 1429200.000000 18.185350 8.495002 4.525373 0.000000
 1429300.000000 18.173845 8.338773 4.525016 0.000000
 1429400.000000 18.256856 9.765266 4.336670 0.000000
 1429500.000000 18.219643 9.045276 4.501105 0.000000
 1429600.000000 18.112196 8.626206 4.405587 0.000000
 1429700.000000 18.236191 10.348141 4.280283 0.000000
 1429800.000000 18.181577 9.424165 4.628044 0.000000
 1429900.000000 18.495137 15.037373 4.352773 0.000000
 1430000.000000 18.163326 9.170093 4.344275 0.000000
 1430100.000000 18.165093 10.193296 4.569449 0.000000
 1430200.000000 17.921894 8.799456 4.421026 0.000000
 1430300.000000 18.106540 9.541840 4.666722 0.000000
 1430400.000000 18.038393 9.082202 4.483583 0.000000
 1430500.000000 18.313321 12.664613 4.463509 0.000000
 1430600.000000 18.175544 11.123351 4.479449 0.000000
 1430700.000000 18.096380 10.008301 4.470034 0.000000
 1430800.000000 18.168650 11.010025 4.482720 0.000000
 1430900.000000 18.043188 9.505777 4.411314 0.000000
 1431000.000000 17.859699 8.808672 4.637282 0.000000
 1431100.000000 17.736770 9.406335 4.625870 0.000000
 1431200.000000 18.043315 10.162190 4.506472 0.000000
 1431300.000000 18.040909 10.151179 4.621931 0.000000
 1431400.000000 18.044868 10.169475 4.554292 0.000000
 1431500.000000 18.177765 11.441371 4.347910 0.000000
 1431600.000000 18.018411 10.792532 4.393897 0.000000
 1431700.000000 17.947835 10.441400 4.301966 0.000000
 1431800.000000 18.177620 12.439282 4.415642 0.000000
 1431900.000000 18.127909 11.776344 4.434301 0.000000
 1432000.000000 18.111243 11.582939 4.387672 0.000000
 1432100.000000 18.000395 11.545600 4.283070 0.000000
 1432200.000000 18.101205 12.473085 4.628300 0.000000
 1432300.000000 17.719693 9.550476 4.280031 0.000000
 1432400.000000 17.574728 8.901028 4.440141 0.000000
 1432500.000000 17.342107 8.678029 4.426721 0.000000
 1432600.000000 17.538004 9.463905 4.589718 0.000000
 1432700.000000 17.827557 10.362924 4.427728 0.000000
 1432800.000000 17.737369 9.808477 4.406530 0.000000
 1432900.000000 18.005315 11.586509 4.502265 0.000000
 1433000.000000 17.630366 9.421784 4.884341 0.000000
 1433100.000000 17.694914 10.554136 4.440378 0.000000
 1433200.000000 17.945291 11.435904 4.538512 0.000000
 1433300.000000 17.852527 11.066502 4.545980 0.000000
 1433400.000000 17.827996 10.978777 4.619926 0.000000
 1433500.000000 17.736485 10.672153 4.648219 0.000000
 1433600.000000 17.681138 11.482521 4.541798 0.000000
 1433700.000000 17.459794 10.734652 4.307874 0.000000
 1433800.000000 17.386506 10.439316 4.472588 0.000000
 1433900.000000 16.884875 4.249857 4.449833 0.000000
 1434000.000000 16.777640 2.896345 4.545214 0.000000
 1434100.000000 16.606066 2.262013 4.223395 0.353913
 1434200.000000 17.026943 6.723914 4.299017 0.000000
 1434300.000000 17.133034 8.010687 4.362997 0.000000
 1434400.000000 17.119821 7.846228 4.345601 0.000000
 1434500.000000 16.977648 6.159292 4.443470 0.000000
 1434600.000000 17.083560 8.267793 4.625617 0.000000
 1434700.000000 16.808424 4.942829 4.591238 0.000000
 1434800.000000 16.773665 4.445580 4.407772 0.000000
 1434900.000000 16.566260 2.119220 4.397731 0.000000
 1435000.000000 16.707328 3.541353 4.407575 0.000000
 1435100.000000 16.967087 7.467794 4.587705 0.000000
 1435200.000000 16.898096 6.822494 4.466085 0.000000
 1435300.000000 17.186976 9.308470 4.489722 0.000000
 1435400.000000 17.086169 8.458217 4.289120 0.000000
 1435500.000000 16.798702 5.703968 4.390456 0.000000
 1435600.000000 16.843586 7.211942 4.435159 0.000000
 1435700.000000 17.251237 9.895235 4.524024 0.000000
 1435800.000000 17.335634 10.375044 4.492415 0.000000
 1435900.000000 17.316645 10.281127 4.568599 0.000000
 1436000.000000 17.504145 10.900178 4.705476 0.000000
 1436100.000000 17.463407 11.779203 4.324849 0.000000
 1436200.000000 17.717918 12.176560 4.675416 0.000000
 1436300.000000 17.626110 12.107345 4.581206 0.000000
 1436400.000000 17.794956 12.168202 4.598691 0.000000
 1436500.000000 17.625012 12.106082 4.473669 0.000000
 1436600.000000 17.911564 12.452750 4.475230 0.000000
 1436700.000000 17.937490 12.390964 4.609793 0.000000
 1436800.000000 17.640587 13.120384 4.556554 0.000000
 1436900.000000 17.706112 13.092951 4.622464 0.000000
 1437000.000000 17.298405 11.032933 4.509318 0.000000
 1437100.000000 17.081029 9.464636 4.681871 0.000000
 1437200.000000 16.983364 8.584024 4.599715 0.000000
 1437300.000000 16.793820 6.683069 4.703994 0.000000
 1437400.000000 16.935038 8.178106 4.317284 0.000000
 1437500.000000 16.637602 4.402224 4.558301 0.000000
 1437600.000000 17.003425 8.938006 4.595195 0.000000
 1437700.000000 17.063745 9.395415 4.670931 0.000000
 1437800.000000 16.933504 8.498273 4.761306 0.000000
 1437900.000000 16.735396 6.757871 4.353478 0.000000
 1438000.000000 16.981583 8.795582 4.722595 0.000000
 1438100.000000 17.090267 10.497362 4.460791 0.000000
 1438200.000000 16.927494 9.425051 4.586657 0.000000
 1438300.000000 17.422449 13.122293 4.363216 0.000000
 1438400.000000 17.505192 13.353973 4.429071 0.000000
 1438500.000000 17.889010 12.532142 4.580301 0.000000
 1438600.000000 18.012390 13.203176 4.672772 0.000000
 1438700.000000 17.997441 13.219415 4.458337 0.000000
 1438800.000000 18.115032 13.424204 4.594392 0.000000
 1438900.000000 17.919764 13.425290 4.646038 0.000000
 1439000.000000 17.788042 13.816499 4.677313 0.000000
 1439100.000000 17.931969 14.155578 4.620303 0.000000
 1439200.000000 17.733047 14.836686 4.708774 0.000000
 1439300.000000 17.461686 13.622388 4.345394 0.000000
 1439400.000000 17.404234 13.247552 4.504799 0.000000
 1439500.000000 17.478993 13.725879 4.702264 0.000000
 1439600.000000 17.133643 11.057719 4.570640 0.000000
 1439700.000000 16.974544 9.790277 4.603104 0.000000
 1439800.000000 16.792231 8.042431 4.396354 0.000000
 1439900.000000 16.269009 1.069250 4.361110 0.000000
 1440000.000000 16.591517 4.865423 4.700912 0.000000
 1440100.000000 16.388665 2.678480 4.266821 0.000000
 1440200.000000 16.461387 3.743300 4.344528 0.000000
 1440300.000000 16.267969 1.331482 4.420890 0.000000
 1440400.000000 16.390485 2.703170 4.598601 0.000000
 1440500.000000 16.328970 1.936241 4.364448 0.000000
 1440600.000000 16.419519 4.013921 4.248714 0.000827
 1440700.000000 16.183238 1.539734 4.526868 0.000000
 1440800.000000 16.490022 4.920596 4.561617 0.000000
 1440900.000000 16.362723 3.325040 4.677671 0.000000
 1441000.000000 16.157589 1.359868 4.525427 0.000000
 1441100.000000 16.398814 4.240499 4.289708 0.000000
 1441200.000000 16.587259 6.326951 4.595323 0.000000
 1441300.000000 16.523956 5.557789 4.309848 0.000000
 1441400.000000 16.511265 5.410587 4.341250 0.000000
 1441500.000000 16.286970 3.290760 4.397412 0.000000
 1441600.000000 16.387281 5.015843 4.474692 0.000000
 1441700.000000 16.620257 6.988793 4.361244 0.000000
 1441800.000000 16.530248 6.108052 4.374476 0.000000
 1441900.000000 16.456072 5.503392 4.569026 0.000000
 1442000.000000 16.404026 5.131532 4.619671 0.000000
 1442100.000000 16.029024 2.262690 4.395386 0.000000
 1442200.000000 15.680367 1.115890 4.439613 0.000000
 1442300.000000 15.334399 1.090055 4.407774 0.000000
 1442400.000000 15.063492 1.334707 4.564656 0.000000
 1442500.000000 14.972715 1.650214 4.380560 0.000000
 1442600.000000 14.801678 3.630870 4.425780 0.000000
 1442700.000000 14.855966 3.282123 4.444019 0.000000
 1442800.000000 14.768483 3.864005 4.235034 0.111995
 1442900.000000 14.862699 3.241453 4.215556 0.593188
 1443000.000000 14.819943 3.509214 4.498690 0.000000
 1443100.000000 14.793918 4.675508 4.636018 0.000000
 1443200.000000 15.100145 2.460931 4.298515 0.000000
 1443300.000000 14.892181 4.007288 4.561406 0.000000
 1443400.000000 14.920836 3.794233 4.335737 0.000000
 1443500.000000 14.732056 5.047200 4.456213 0.000000
 1443600.000000 14.545624 6.894493 4.296482 0.000000
 1443700.000000 14.724081 6.092964 4.278167 0.000000
 1443800.000000 14.664822 6.385511 4.463028 0.000000
 1443900.000000 14.319894 8.639145 4.543098 0.000000
 1444000.000000 14.512278 7.067612 4.641274 0.000000
 1444100.000000 15.004217 3.595006 4.548178 0.000000
 1444200.000000 15.374867 1.195404 4.581082 0.000000
 1444300.000000 15.356852 1.250537 4.490106 0.000000
 1444400.000000 15.186104 2.030629 4.638299 0.000000
 1444500.000000 15.393792 1.143083 4.622263 0.000000
 1444600.000000 15.629972 1.544067 4.503176 0.000000
 1444700.000000 15.527843 1.766797 4.619804 0.000000
 1444800.000000 15.335786 2.280735 4.321176 0.000000
 1444900.000000 15.074665 3.158326 4.382019 0.000000
 1445000.000000 15.172035 2.659645 4.284629 0.000000
 1445100.000000 15.398262 2.657873 4.280403 0.000000
 1445200.000000 15.034670 4.257816 4.731782 0.000000
 1445300.000000 14.999074 4.480095 4.489425 0.000000
 1445400.000000 15.758797 1.424414 4.864259 0.000000
 1445500.000000 15.743347 1.434482 4.524612 0.000000
 1445600.000000 15.688141 2.460699 4.648539 0.000000
 1445700.000000 15.413150 2.828207 4.894287 0.000000
 1445800.000000 15.727451 2.445293 4.266807 0.000000
 1445900.000000 15.906205 2.283127 4.600643 0.000000
 1446000.000000 15.498914 2.580902 4.352757 0.000000
 1446100.000000 15.342195 3.829741 4.518117 0.000000
 1446200.000000 15.456400 3.664739 4.618685 0.000000
 1446300.000000 15.040189 4.296570 4.531025 0.000000
 1446400.000000 15.170105 3.938376 4.515564 0.000000
 1446500.000000 15.281623 3.871152 4.684287 0.000000
 1446600.000000 14.977844 4.973271 4.570207 0.000000
 1446700.000000 14.803216 6.149096 4.266858 0.000000
 1446800.000000 14.943566 5.143291 4.693808 0.000000
 1446900.000000 14.710578 6.861613 4.524015 0.000000
 1447000.000000 14.693279 6.984386 4.456298 0.000000
 1447100.000000 14.938167 5.645209 4.241132 0.039320
 1447200.000000 15.026632 5.055388 4.463025 0.000000
 1447300.000000 14.964970 5.428528 4.565115 0.000000
 1447400.000000 14.804189 6.998559 4.289271 0.000000
 1447500.000000 14.970663 5.386435 4.539300 0.000000
 1447600.000000 14.799910 7.736600 4.724522 0.000000
 1447700.000000 14.550715 8.741713 4.703425 0.000000
 1447800.000000 14.323315 9.425922 4.577085 0.000000
 1447900.000000 14.470896 8.879911 4.620840 0.000000
 1448000.000000 14.352463 9.277534 4.359371 0.000000
 1448100.000000 14.165420 11.124010 4.485731 0.000000
 1448200.000000 14.103898 11.384965 4.403951 0.000000
 1448300.000000 14.860183 7.303766 4.523062 0.000000
 1448400.000000 15.065108 5.814003 4.579325 0.000000
 1448500.000000 14.835938 7.513492 4.559612 0.000000
 1448600.000000 14.837443 8.500528 4.568059 0.000000
 1448700.000000 14.746639 9.137815 4.493905 0.000000
 1448800.000000 14.575602 9.663569 4.562951 0.000000
 1448900.000000 14.489280 9.855871 4.641551 0.000000
 1449000.000000 13.851924 12.354133 4.730250 0.000000
 1449100.000000 13.668599 13.310524 4.615255 0.000000
 1449200.000000 13.574837 13.238028 4.540160 0.000000
 1449300.000000 13.626946 13.263097 4.522902 0.000000
 1449400.000000 13.690266 13.341244 4.475636 0.000000
 1449500.000000 13.459248 13.291321 4.317186 0.000000
 1449600.000000 13.022890 11.397684 4.384063 0.000000
 1449700.000000 13.616998 13.987091 4.431180 0.000000
 1449800.000000 13.589340 14.049629 4.336107 0.000000
 1449900.000000 14.097634 11.885513 4.559480 0.000000
 1450000.000000 14.349372 10.385712 4.391679 0.000000
 1450100.000000 14.324559 11.497465 4.450357 0.000000
 1450200.000000 14.569104 10.222416 4.506413 0.000000
 1450300.000000 14.646140 9.844643 4.488893 0.000000
 1450400.000000 14.445514 10.885249 4.382152 0.000000
 1450500.000000 14.509958 10.530587 4.324574 0.000000
 1450600.000000 14.795857 9.269648 4.520234 0.000000
 1450700.000000 15.337311 5.025868 4.327245 0.000000
 1450800.000000 15.382803 4.804495 4.412834 0.000000
 1450900.000000 15.475208 4.297851 4.344348 0.000000
 1451000.000000 15.601177 3.630957 4.461893 0.000000
 1451100.000000 16.131459 3.509087 4.223879 0.341145
 1451200.000000 15.923226 2.670126 4.336617 0.000000
 1451300.000000 16.012636 2.691059 4.401118 0.000000
 1451400.000000 15.974300 2.615633 4.488297 0.000000
 1451500.000000 16.044843 2.831798 4.395102 0.000000
 1451600.000000 16.048061 3.849407 4.447972 0.000000
 1451700.000000 15.919615 3.501867 4.320960 0.000000
 1451800.000000 16.022708 3.721614 4.634933 0.000000
 1451900.000000 15.859020 3.598421 4.877165 0.000000
 1452000.000000 15.843950 3.643728 4.520469 0.000000
 1452100.000000 16.243656 5.452974 4.575517 0.000000
 1452200.000000 16.474042 6.683961 4.683012 0.000000
 1452300.000000 16.306535 5.836474 4.366781 0.000000
 1452400.000000 16.096621 4.607141 4.381045 0.000000
 1452500.000000 15.990352 4.362639 4.377577 0.000000
 1452600.000000 16.259115 5.954269 4.577033 0.000000
 1452700.000000 16.225227 5.836553 4.575093 0.000000
 1452800.000000 16.389455 6.414046 4.449832 0.000000
 1452900.000000 16.584519 7.321613 4.445147 0.000000
 1453000.000000 16.325202 6.188237 4.613269 0.000000
 1453100.000000 16.541714 7.620760 4.549286 0.000000
 1453200.000000 16.678367 8.216281 4.415047 0.000000
 1453300.000000 16.797567 9.005436 4.481587 0.000000
 1453400.000000 16.711015 8.424492 4.535729 0.000000
 1453500.000000 16.741686 8.630686 4.490916 0.000000
 1453600.000000 16.630007 8.802202 4.404531 0.000000
 1453700.000000 16.707747 9.388581 4.281743 0.000000
 1453800.000000 16.574355 8.420590 4.465024 0.000000
 1453900.000000 16.517868 8.101034 4.542836 0.000000
 1454000.000000 16.947025 10.425913 4.613605 0.000000
 1454100.000000 17.026774 11.535242 4.263678 0.000000
 1454200.000000 17.238651 12.680693 4.598922 0.000000
 1454300.000000 17.030917 11.541458 4.464103 0.000000
 1454400.000000 17.093612 11.693380 4.439850 0.000000
 1454500.000000 17.035962 11.549648 4.392057 0.000000
 1454600.000000 17.170204 12.899875 4.616912 0.000000
 1454700.000000 17.145735 12.801086 4.646687 0.000000
 1454800.000000 17.174195 12.917865 4.806621 0.000000
 1454900.000000 17.135470 12.765789 4.504187 0.000000
 1455000.000000 17.353430 14.096572 4.703200 0.000000
 1455100.000000 16.842314 11.699846 4.612364 0.000000
 1455200.000000 16.903162 12.197108 4.967506 0.000000
 1455300.000000 16.738861 10.529872 4.629344 0.000000
 1455400.000000 16.674644 9.728563 4.668590 0.000000
 1455500.000000 16.442420 7.824333 4.739821 0.000000
 1455600.000000 16.710738 10.581792 4.354983 0.000000
 1455700.000000 16.595891 9.605548 4.600289 0.000000
 1455800.000000 16.679904 10.285860 5.181519 0.000000
 1455900.000000 16.638588 9.923537 4.702809 0.000000
 1456000.000000 16.730976 10.783050 4.433914 0.000000
 1456100.000000 16.854045 12.754512 4.689100 0.000000
 1456200.000000 16.609411 10.530902 4.786512 0.000000
 1456300.000000 16.506647 9.643295 4.812782 0.000000
 1456400.000000 16.674949 11.201479 4.687576 0.000000
 1456500.000000 16.725648 11.729460 4.528112 0.000000
 1456600.000000 17.174614 13.752034 4.438322 0.000000
 1456700.000000 16.980325 13.538986 4.559756 0.000000
 1456800.000000 17.226093 14.101480 4.531859 0.000000
 1456900.000000 17.164779 13.697880 4.717346 0.000000
 1457000.000000 17.195093 13.879023 5.003028 0.000000
 1457100.000000 17.087824 14.317147 4.493305 0.000000
 1457200.000000 17.332829 15.748161 4.638168 0.000000
 1457300.000000 17.532057 15.961157 4.889375 0.000000
 1457400.000000 17.887414 14.570982 4.568788 0.000000
 1457500.000000 17.971144 13.980668 4.574928 0.000000
 1457600.000000 17.970893 14.982208 4.380908 0.000000
 1457700.000000 17.689814 15.985386 4.554189 0.000000
 1457800.000000 17.922431 15.283835 4.791917 0.000000
 1457900.000000 17.919477 15.301808 4.799916 0.000000
 1458000.000000 17.778008 15.899580 4.821657 0.000000
 1458100.000000 17.384021 16.093310 4.681290 0.000000
 1458200.000000 17.339150 15.870698 4.899675 0.000000
 1458300.000000 16.994524 14.117167 4.608720 0.000000
 1458400.000000 17.079070 14.288580 4.943065 0.000000
 1458500.000000 16.775489 13.279727 4.979818 0.000000
 1458600.000000 16.306803 8.284995 4.662557 0.000000
 1458700.000000 16.206905 7.217695 4.605890 0.000000
 1458800.000000 16.152137 6.686888 4.914291 0.000000
 1458900.000000 16.232905 7.488893 4.463398 0.000000
 1459000.000000 16.181001 6.958480 4.843932 0.000000
 1459100.000000 16.131686 7.477908 4.952108 0.000000
 1459200.000000 16.184092 7.988641 4.641623 0.000000
 1459300.000000 15.958217 6.133396 4.564158 0.000000
 1459400.000000 15.963179 6.159680 4.673855 0.000000
 1459500.000000 15.615483 5.364671 4.642771 0.000000
 1459600.000000 15.482424 6.145621 4.319435 0.000000
 1459700.000000 15.542003 6.264620 4.443632 0.000000
 1459800.000000 15.433099 6.040613 4.601075 0.000000
 1459900.000000 15.177035 5.869505 4.869696 0.000000
 1460000.000000 14.899200 8.088364 4.278199 0.000000
 1460100.000000 15.208724 6.115158 4.459197 0.000000
 1460200.000000 15.183362 6.218905 4.384252 0.000000
 1460300.000000 15.115799 6.643607 4.838642 0.000000
 1460400.000000 15.476446 6.146424 4.656847 0.000000
 1460500.000000 14.996746 7.887210 4.888466 0.000000
 1460600.000000 15.428397 6.154815 4.659638 0.000000
 1460700.000000 15.195355 6.776283 4.459232 0.000000
 1460800.000000 15.037110 8.388031 4.491505 0.000000
 1460900.000000 15.451106 6.172792 4.481557 0.000000
 1461000.000000 15.209924 6.676727 4.623865 0.000000
 1461100.000000 15.192637 7.792159 4.822814 0.000000
 1461200.000000 15.133134 8.234153 4.365421 0.000000
 1461300.000000 15.335170 7.011160 4.439881 0.000000
 1461400.000000 15.269447 7.325615 4.383368 0.000000
 1461500.000000 15.167254 7.972215 4.732922 0.000000
 1461600.000000 15.214356 8.620804 4.411299 0.000000
 1461700.000000 15.249125 8.358000 4.433171 0.000000
 1461800.000000 15.151592 9.086558 4.420175 0.000000
 1461900.000000 15.143680 9.143801 4.535316 0.000000
 1462000.000000 15.165481 8.985230 4.454858 0.000000
 1462100.000000 15.656624 6.562440 4.378644 0.000000
 1462200.000000 15.349070 8.271128 4.622708 0.000000
 1462300.000000 15.244275 9.320072 4.527785 0.000000
 1462400.000000 15.642412 6.592945 4.696797 0.000000
 1462500.000000 15.918826 6.265726 4.273115 0.000000
 1462600.000000 15.740042 7.064956 4.561846 0.000000
 1462700.000000 15.159799 10.026407 4.626070 0.000000
 1462800.000000 15.310132 8.673577 4.253834 0.000000
 1462900.000000 15.524217 7.096988 4.500451 0.000000
 1463000.000000 15.495800 7.202393 4.595382 0.000000
 1463100.000000 15.181020 10.156022 4.242604 0.027350
 1463200.000000 15.326491 9.207683 4.493514 0.000000
 1463300.000000 15.510733 8.139823 4.430583 0.000000
 1463400.000000 15.405783 8.677307 4.289985 0.000000
 1463500.000000 15.382391 8.826022 4.354359 0.000000
 1463600.000000 15.470877 9.223369 4.304174 0.000000
 1463700.000000 15.493931 9.066229 4.262300 0.000000
 1463800.000000 15.504142 8.997447 4.532217 0.000000
 1463900.000000 15.491268 9.084258 4.444782 0.000000
 1464000.000000 15.371014 9.899528 4.260154 0.000000
 1464100.000000 14.831125 11.233891 4.414742 0.000000
 1464200.000000 14.570580 11.553417 4.476900 0.000000
 1464300.000000 14.551185 11.608448 4.309655 0.000000
 1464400.000000 14.563921 11.571894 4.491234 0.000000
 1464500.000000 14.647332 11.377959 4.603886 0.000000
 1464600.000000 14.283444 12.386008 4.472992 0.000000
 1464700.000000 13.987548 12.935469 4.462660 0.000000
 1464800.000000 13.924536 13.249674 4.482994 0.000000
 1464900.000000 13.832627 13.602920 4.301811 0.000000
 1465000.000000 13.772782 13.736167 4.456157 0.000000
 1465100.000000 14.057593 12.975808 4.303663 0.000000
 1465200.000000 13.952651 13.778424 4.664029 0.000000
 1465300.000000 13.619090 14.726462 4.766147 0.000000
 1465400.000000 13.231532 13.085043 4.470996 0.000000
 1465500.000000 13.358570 14.201880 4.489488 0.000000
 1465600.000000 13.100252 12.213330 4.791150 0.000000
 1465700.000000 13.127669 12.520293 4.722327 0.000000
 1465800.000000 13.010495 11.594867 4.646888 0.000000
 1465900.000000 12.904438 11.689314 4.542294 0.000000
 1466000.000000 12.999227 11.564439 4.612805 0.000000
 1466100.000000 12.961241 12.520322 4.290324 0.000000
 1466200.000000 13.124020 13.299731 4.832487 0.000000
 1466300.000000 12.776872 12.908223 4.507140 0.000000
 1466400.000000 13.037705 12.694470 4.779840 0.000000
 1466500.000000 12.937198 12.530920 4.738859 0.000000
 1466600.000000 13.055357 13.623282 4.905965 0.000000
 1466700.000000 12.844096 13.640865 4.634358 0.000000
 1466800.000000 13.079944 13.714036 4.694919 0.000000
 1466900.000000 13.102214 13.820271 4.679913 0.000000
 1467000.000000 13.296236 15.213165 4.859895 0.000000
 1467100.000000 13.611687 15.464523 4.763237 0.000000
 1467200.000000 13.460822 16.273474 4.759745 0.000000
 1467300.000000 13.201964 15.407339 4.837629 0.000000
 1467400.000000 13.193063 15.317759 4.578787 0.000000
 1467500.000000 13.278750 16.095629 4.497228 0.000000
 1467600.000000 12.871887 13.839810 4.720150 0.000000
 1467700.000000 12.993772 14.192303 4.570306 0.000000
 1467800.000000 12.839384 13.804027 4.483979 0.000000
 1467900.000000 12.601846 12.796465 4.611582 0.000000
 1468000.000000 12.624784 12.976990 4.519051 0.000000
 1468100.000000 12.593112 13.711665 4.466967 0.000000
 1468200.000000 12.142831 9.996562 4.487717 0.000000
 1468300.000000 12.212608 10.193161 4.723345 0.000000
 1468400.000000 12.184541 10.104541 4.995114 0.000000
 1468500.000000 12.378253 11.301762 4.686832 0.000000
 1468600.000000 12.323648 11.769974 4.266245 0.000000
 1468700.000000 12.306238 11.613319 4.819390 0.000000
 1468800.000000 12.210378 10.887952 4.849897 0.000000
 1468900.000000 12.259563 11.230403 4.905577 0.000000
 1469000.000000 12.189470 10.758685 4.571257 0.000000
 1469100.000000 12.369649 12.880725 4.571528 0.000000
 1469200.000000 12.227299 11.981316 4.891679 0.000000
 1469300.000000 11.868052 9.131405 4.831197 0.000000
 1469400.000000 11.945677 9.825310 4.570843 0.000000
 1469500.000000 12.287790 12.341097 4.699313 0.000000
 1469600.000000 12.080877 11.616735 4.834470 0.000000
 1469700.000000 12.150020 12.303639 4.767254 0.000000
 1469800.000000 12.042158 11.186471 4.707782 0.000000
 1469900.000000 11.941311 10.005187 4.595206 0.000000
 1470000.000000 11.843714 9.033746 4.858726 0.000000
 1470100.000000 11.718190 9.360523 4.831725 0.000000
 1470200.000000 11.812384 9.804735 4.648238 0.000000
 1470300.000000 11.601921 9.294431 4.668050 0.000000
 1470400.000000 11.526829 9.313299 4.738045 0.000000
 1470500.000000 11.708553 9.337738 4.749511 0.000000
 1470600.000000 11.758880 10.471981 4.839360 0.000000
 1470700.000000 11.853898 10.882588 4.708928 0.000000
 1470800.000000 11.884633 11.054409 4.803368 0.000000
 1470900.000000 11.833191 10.776358 4.614029 0.000000
 1471000.000000 12.110630 12.466121 4.584550 0.000000
 1471100.000000 11.671625 10.357969 4.939842 0.000000
 1471200.000000 11.745170 10.616593 4.756759 0.000000
 1471300.000000 11.640377 10.283823 4.725266 0.000000
 1471400.000000 11.726189 10.534643 4.766644 0.000000
 1471500.000000 11.582315 10.153194 4.606899 0.000000
 1471600.000000 11.812903 11.523187 4.323590 0.000000
 1471700.000000 11.711480 11.290348 4.802550 0.000000
 1471800.000000 11.811583 11.517951 4.640559 0.000000
 1471900.000000 11.546406 11.037636 4.479053 0.000000
 1472000.000000 11.856297 11.729960 4.775482 0.000000
 1472100.000000 11.883674 12.883889 4.768879 0.000000
 1472200.000000 11.929019 13.140741 4.340258 0.000000
 1472300.000000 11.684211 11.960025 4.846009 0.000000
 1472400.000000 11.946557 13.238634 4.369742 0.000000
 1472500.000000 11.763101 12.266168 4.628015 0.000000
 1472600.000000 11.815781 13.480307 4.921167 0.000000
 1472700.000000 11.949306 13.901419 4.852162 0.000000
 1472800.000000 12.154095 14.187555 4.510630 0.000000
 1472900.000000 12.021160 14.049667 4.978233 0.000000
 1473000.000000 11.948468 13.899337 4.324533 0.000000
 1473100.000000 12.050062 14.971801 4.705206 0.000000
 1473200.000000 12.189580 14.686508 4.362998 0.000000
 1473300.000000 12.221014 14.608765 4.437108 0.000000
 1473400.000000 12.378084 14.415292 4.615223 0.000000
 1473500.000000 12.226195 14.596425 4.580291 0.000000
 1473600.000000 12.261295 15.505064 4.793951 0.000000
 1473700.000000 12.587354 14.952148 4.462555 0.000000
 1473800.000000 12.381745 15.154818 4.622383 0.000000
 1473900.000000 12.583342 14.952043 4.758648 0.000000
 1474000.000000 12.413113 15.081086 4.487389 0.000000
 1474100.000000 12.456326 15.983517 4.735157 0.000000
 1474200.000000 12.188772 16.203334 4.328529 0.000000
 1474300.000000 11.643422 12.971026 4.556806 0.000000
 1474400.000000 11.351440 9.490282 4.856949 0.000000
 1474500.000000 11.759789 13.958897 4.547014 0.000000
 1474600.000000 11.577499 13.007740 4.498292 0.000000
 1474700.000000 11.445174 11.089203 4.310447 0.000000
 1474800.000000 11.121614 6.857517 4.766020 0.000000
 1474900.000000 11.214089 7.705608 4.637214 0.000000
 1475000.000000 11.017007 6.391746 4.727422 0.000000
 1475100.000000 11.258555 8.738069 4.718868 0.000000
 1475200.000000 11.206465 8.257339 4.720556 0.000000
 1475300.000000 11.300217 9.204502 4.669784 0.000000
 1475400.000000 11.339885 9.704729 4.524825 0.000000
 1475500.000000 11.416339 10.769537 4.652428 0.000000
 1475600.000000 11.300774 10.057125 4.754502 0.000000
 1475700.000000 10.997896 7.454233 4.830660 0.000000
 1475800.000000 11.237490 9.198851 4.431483 0.000000
 1475900.000000 11.144487 8.237437 4.518994 0.000000
 1476000.000000 11.064363 7.729826 4.867185 0.000000
 1476100.000000 11.107334 8.947493 4.794136 0.000000
 1476200.000000 11.312910 10.694732 4.485240 0.000000
 1476300.000000 10.937545 8.040950 4.372923 0.000000
 1476400.000000 10.282887 2.716677 4.490959 0.000000
 1476500.000000 9.933592 0.765489 4.577345 0.000000
 1476600.000000 10.347072 3.074123 4.589052 0.000000
 1476700.000000 10.463603 3.463122 4.501076 0.000000
 1476800.000000 10.248807 2.855822 4.382224 0.000000
 1476900.000000 10.486844 3.584238 4.540200 0.000000
 1477000.000000 10.476212 3.526502 4.536101 0.000000
 1477100.000000 10.756812 6.669507 4.313253 0.000000
 1477200.000000 10.268804 3.484943 4.658577 0.000000
 1477300.000000 10.071298 2.444591 4.221361 0.410095
 1477400.000000 9.818512 1.336904 4.262416 0.000000
 1477500.000000 10.280577 3.546750 4.468720 0.000000
 1477600.000000 10.347753 4.834025 4.237486 0.078297
 1477700.000000 10.423960 5.036148 4.189220 1.847131
 1477800.000000 10.564193 5.408344 4.490196 0.000000
 1477900.000000 10.480297 5.154623 4.296220 0.000000
 1478000.000000 10.854713 7.547098 4.319032 0.000000
 1478100.000000 10.843113 8.455008 4.358166 0.000000
 1478200.000000 10.660605 6.572642 4.295953 0.000000
 1478300.000000 10.515220 5.476947 4.262372 0.000000
 1478400.000000 10.396185 5.043784 4.253673 0.000000
 1478500.000000 10.160862 3.743237 4.463518 0.000000
 1478600.000000 9.916221 2.373317 4.546675 0.000000
 1478700.000000 9.934159 2.538054 4.248184 0.001649
 1478800.000000 9.541205 1.096772 4.562014 0.000000
 1478900.000000 9.938117 2.575349 4.360081 0.000000
 1479000.000000 9.881297 2.075710 4.477112 0.000000
 1479100.000000 10.097225 4.740154 4.473331 0.000000
 1479200.000000 10.342153 5.581250 4.494423 0.000000
 1479300.000000 10.597429 6.087374 4.589667 0.000000
 1479400.000000 10.508035 5.668651 4.298751 0.000000
 1479500.000000 10.119659 4.883467 4.217013 0.544059
 1479600.000000 9.623958 1.577460 4.474264 0.000000
 1479700.000000 9.531591 1.323489 4.282425 0.000000
 1479800.000000 9.929466 4.101164 4.229663 0.206787
 1479900.000000 9.451462 1.159024 4.340662 0.000000
 1480000.000000 9.164854 0.712419 4.354641 0.000000
 1480100.000000 9.388917 1.551818 4.249038 0.000463
 1480200.000000 9.671082 1.822686 4.367306 0.000000
 1480300.000000 9.675040 1.841192 4.313292 0.000000
 1480400.000000 9.679099 1.860799 4.336142 0.000000
 1480500.000000 9.739540 2.228572 4.346342 0.000000
 1480600.000000 9.748253 3.292081 4.538081 0.000000
 1480700.000000 9.764991 3.416562 4.398197 0.000000
 1480800.000000 9.687730 2.871564 4.704792 0.000000
 1480900.000000 9.559133 2.191681 4.576842 0.000000
 1481000.000000 9.621999 2.482916 4.724801 0.000000
 1481100.000000 9.727675 4.012994 4.546007 0.000000
 1481200.000000 9.425495 2.436396 4.473740 0.000000
 1481300.000000 9.706704 3.911848 4.250282 0.000000
 1481400.000000 9.814738 4.431826 4.522156 0.000000
 1481500.000000 9.765627 4.193620 4.651676 0.000000
 1481600.000000 9.475707 3.037862 4.265303 0.000000
 1481700.000000 9.251679 1.899597 4.446074 0.000000
 1481800.000000 9.519922 3.397521 4.562400 0.000000
 1481900.000000 9.598804 4.064784 4.699344 0.000000
 1482000.000000 9.201261 1.824147 4.408036 0.000000
 1482100.000000 9.585253 4.107796 4.491185 0.000000
 1482200.000000 9.770911 5.233949 4.311500 0.000000
 1482300.000000 9.885613 5.633458 4.287973 0.000000
 1482400.000000 10.038536 6.076395 4.654523 0.000000
 1482500.000000 10.280020 6.316416 4.274559 0.000000
 1482600.000000 10.678164 6.942420 4.414919 0.000000
 1482700.000000 10.356505 7.024248 4.579596 0.000000
 1482800.000000 10.505834 6.344294 4.234064 0.126979
 1482900.000000 10.625744 6.564245 4.336515 0.000000
 1483000.000000 10.582996 6.375250 4.392308 0.000000
 1483100.000000 10.347740 7.567373 4.420048 0.000000
 1483200.000000 10.675648 7.819395 4.276323 0.000000
 1483300.000000 10.606706 7.458468 4.646547 0.000000
 1483400.000000 10.139817 7.202565 4.363002 0.000000
 1483500.000000 9.747905 5.154632 4.244120 0.017287
 1483600.000000 9.780220 6.303472 4.268144 0.000000
 1483700.000000 9.926358 6.630093 4.537575 0.000000
 1483800.000000 10.641589 7.621232 4.403548 0.000000
 1483900.000000 11.206245 9.825513 4.672583 0.000000
 1484000.000000 10.815199 8.747883 4.548081 0.000000
 1484100.000000 10.614678 8.095807 4.668543 0.000000
 1484200.000000 10.529570 7.637253 4.483960 0.000000
 1484300.000000 10.485430 7.540208 4.503446 0.000000
 1484400.000000 10.422999 7.540310 4.655242 0.000000
 1484500.000000 10.758719 9.342826 4.659359 0.000000
 1484600.000000 10.951946 10.682617 4.454071 0.000000
 1484700.000000 11.208863 10.062391 4.327210 0.000000
 1484800.000000 10.782671 10.523762 4.489499 0.000000
 1484900.000000 10.279653 7.740561 4.535607 0.000000
 1485000.000000 10.558764 8.360351 4.292430 0.000000
 1485100.000000 10.718690 10.700400 4.575886 0.000000
 1485200.000000 10.621890 9.892037 4.696177 0.000000
 1485300.000000 10.463146 8.750121 4.338759 0.000000
 1485400.000000 10.419732 8.564790 4.531901 0.000000
 1485500.000000 10.256929 8.032496 4.232466 0.153713
 1485600.000000 10.265996 9.066268 4.457751 0.000000
 1485700.000000 10.070839 7.753573 4.454071 0.000000
 1485800.000000 9.775698 6.338520 4.316405 0.000000
 1485900.000000 9.913817 6.840531 4.401625 0.000000
 1486000.000000 9.747922 6.192082 4.312667 0.000000
 1486100.000000 9.415293 3.664522 4.523687 0.000000
 1486200.000000 9.386534 3.464028 4.279894 0.000000
 1486300.000000 9.599425 5.727115 4.333150 0.000000
 1486400.000000 9.396912 3.531788 4.424089 0.000000
 1486500.000000 9.361544 3.321363 4.250107 0.000000
 1486600.000000 9.756783 7.380808 4.287084 0.000000
 1486700.000000 10.069375 8.015492 4.265308 0.000000
 1486800.000000 9.981061 7.656087 4.323738 0.000000
 1486900.000000 9.853798 7.554590 4.278961 0.000000
 1487000.000000 10.095445 8.169811 4.274591 0.000000
 1487100.000000 10.319926 9.745955 4.443437 0.000000
 1487200.000000 10.507758 9.571620 4.403939 0.000000
 1487300.000000 10.395821 9.591836 4.397289 0.000000
 1487400.000000 10.705167 10.687579 4.449686 0.000000
 1487500.000000 10.814045 11.163951 4.467624 0.000000
 1487600.000000 10.669228 11.209407 4.380211 0.000000
 1487700.000000 10.249825 9.803270 4.338899 0.000000
 1487800.000000 10.261291 9.812969 4.344530 0.000000
 1487900.000000 10.608351 10.609061 4.533851 0.000000
 1488000.000000 10.315202 9.796416 4.611503 0.000000
 1488100.000000 10.104410 9.797552 4.422756 0.000000
 1488200.000000 9.798409 7.863416 4.457200 0.000000
 1488300.000000 9.592654 6.193219 4.246942 0.004674
 1488400.000000 9.257785 3.843164 4.367531 0.000000
 1488500.000000 9.110700 3.202923 4.206052 0.965702
 1488600.000000 9.036466 3.901654 4.417471 0.000000
 1488700.000000 8.890420 3.651568 4.350630 0.000000
 1488800.000000 8.635614 5.399327 4.271279 0.000000
 1488900.000000 8.746033 4.344078 4.426518 0.000000
 1489000.000000 8.503627 6.898781 4.396093 0.000000
 1489100.000000 8.879386 3.838314 4.255679 0.000000
 1489200.000000 8.827023 4.103173 4.328488 0.000000
 1489300.000000 8.825961 4.110290 4.403255 0.000000
 1489400.000000 8.842370 4.007819 4.559394 0.000000
 1489500.000000 8.836245 4.044178 4.236964 0.084975
 1489600.000000 8.851085 4.957463 4.446735 0.000000
 1489700.000000 8.628442 6.881803 4.308789 0.000000
 1489800.000000 8.761350 5.593465 4.559328 0.000000
 1489900.000000 8.774116 5.487963 4.364378 0.000000
 1490000.000000 8.753284 5.662507 4.396945 0.000000
 1490100.000000 8.909873 5.431083 4.242077 0.031389
 1490200.000000 9.396138 4.893645 4.251228 0.000000
 1490300.000000 9.356187 4.804635 4.459219 0.000000
 1490400.000000 9.405282 4.922474 4.446680 0.000000
 1490500.000000 9.566837 5.998917 4.429566 0.000000
 1490600.000000 9.674005 7.886170 4.343905 0.000000
 1490700.000000 9.645538 7.684403 4.359070 0.000000
 1490800.000000 9.386084 5.529845 4.299371 0.000000
 1490900.000000 9.476540 6.172105 4.258240 0.000000
 1491000.000000 9.518114 6.542664 4.201238 1.188890
 1491100.000000 9.164243 5.112011 4.359195 0.000000
 1491200.000000 9.377379 6.262989 4.203368 1.087253
 1491300.000000 8.883305 5.612572 4.422824 0.000000
 1491400.000000 8.874207 5.676006 4.268364 0.000000
 1491500.000000 9.076817 4.965945 4.299808 0.000000
 1491600.000000 8.426558 9.082205 4.283600 0.000000
 1491700.000000 7.963047 11.888666 4.360660 0.000000
 1491800.000000 8.289205 9.803663 4.225980 0.288491
 1491900.000000 8.043161 11.228354 4.210018 0.799296
 1492000.000000 8.095509 10.860170 4.299601 0.000000
 1492100.000000 7.757373 13.950983 4.264650 0.000000
 1492200.000000 7.844208 13.444622 4.219933 0.452000
 1492300.000000 7.841673 13.460519 4.362064 0.000000
 1492400.000000 7.498958 14.583608 4.307076 0.000000
 1492500.000000 7.687355 14.250994 4.261842 0.000000
 1492600.000000 7.768514 14.812541 4.259261 0.000000
 1492700.000000 7.414120 15.214382 4.255934 0.000000
 1492800.000000 7.587012 15.349733 4.239990 0.050102
 1492900.000000 7.399719 15.237952 4.301506 0.000000
 1493000.000000 7.484420 15.208076 4.235408 0.106456
 1493100.000000 7.326815 16.216295 4.199769 1.261558
 1493200.000000 7.195766 16.575767 4.377731 0.000000
 1493300.000000 7.265827 16.361600 4.397467 0.000000
 1493400.000000 7.315032 16.238937 4.231741 0.166704
 1493500.000000 7.218573 16.505964 4.327643 0.000000
 1493600.000000 7.086803 17.583164 4.251979 0.000000
 1493700.000000 6.878401 16.483976 4.241913 0.032702
 1493800.000000 7.057444 17.494873 4.374066 0.000000
 1493900.000000 6.905604 16.656382 4.311685 0.000000
 1494000.000000 6.672391 15.363140 4.543064 0.000000
 1494100.000000 6.981543 17.429242 4.564378 0.000000
 1494200.000000 6.689172 16.447757 4.744030 0.000000
 1494300.000000 6.412354 13.555018 4.472007 0.000000
 1494400.000000 6.195384 10.088894 4.431160 0.000000
 1494500.000000 5.988701 7.215029 4.621363 0.000000
 1494600.000000 5.973620 8.076557 4.522711 0.000000
 1494700.000000 6.020189 8.531130 4.344644 0.000000
 1494800.000000 6.183760 10.521090 4.282734 0.000000
 1494900.000000 5.876027 7.444285 4.248409 0.001265
 1495000.000000 6.090622 9.336722 4.334855 0.000000
 1495100.000000 5.891997 8.122104 4.324180 0.000000
 1495200.000000 6.189486 11.481278 4.258536 0.000000
 1495300.000000 6.242601 12.054097 4.473426 0.000000
 1495400.000000 6.147620 11.010711 4.350732 0.000000
 1495500.000000 6.293100 12.592889 4.343369 0.000000
 1495600.000000 6.154504 11.875532 4.277930 0.000000
 1495700.000000 6.420841 14.846857 4.589057 0.000000
 1495800.000000 6.136266 11.614439 4.540304 0.000000
 1495900.000000 6.122851 11.418086 4.366239 0.000000
 1496000.000000 6.138810 11.651300 4.584768 0.000000
 1496100.000000 5.856273 8.342094 4.387830 0.000000
 1496200.000000 5.840932 8.213659 4.270688 0.000000
 1496300.000000 5.797154 7.970380 4.363281 0.000000
 1496400.000000 5.821026 8.080425 4.448469 0.000000
 1496500.000000 5.918313 9.060628 4.465889 0.000000
 1496600.000000 5.912419 9.979817 4.515341 0.000000
 1496700.000000 5.788990 8.756379 4.292095 0.000000
 1496800.000000 5.763140 8.648064 4.468229 0.000000
 1496900.000000 5.840027 9.132910 4.436665 0.000000
 1497000.000000 5.660815 8.782329 4.662596 0.000000
 1497100.000000 5.947838 10.839384 4.680324 0.000000
 1497200.000000 5.962837 11.024937 4.763992 0.000000
 1497300.000000 5.785715 9.562009 4.810211 0.000000
 1497400.000000 5.976291 11.197074 4.560243 0.000000
 1497500.000000 6.210187 13.927138 4.396953 0.000000
 1497600.000000 5.864424 10.201072 4.426004 0.000000
 1497700.000000 5.996001 12.018211 4.863561 0.000000
 1497800.000000 5.822403 9.851606 4.760733 0.000000
 1497900.000000 5.743555 9.586598 4.753218 0.000000
 1498000.000000 5.834840 9.939845 4.887599 0.000000
 1498100.000000 5.539823 11.020279 4.740744 0.000000
 1498200.000000 5.619365 10.612600 4.503833 0.000000
 1498300.000000 5.433803 11.699536 4.681693 0.000000
 1498400.000000 5.310190 12.389929 4.738303 0.000000
 1498500.000000 5.263813 12.591063 4.682181 0.000000
 1498600.000000 5.549061 11.325808 4.584207 0.000000
 1498700.000000 5.418092 12.540462 4.520066 0.000000
 1498800.000000 4.969768 14.050053 4.462116 0.000000
 1498900.000000 4.974010 14.042961 4.440330 0.000000
 1499000.000000 4.600757 14.459815 4.805135 0.000000
 1499100.000000 4.048398 17.484450 4.721429 0.000000
 1499200.000000 4.415743 15.199674 4.890146 0.000000
 1499300.000000 3.977496 18.742269 4.843174 0.000000
 1499400.000000 4.328339 15.158334 4.466208 0.000000
 1499500.000000 4.101246 16.714348 4.557532 0.000000
 1499600.000000 4.359915 15.579253 4.748382 0.000000
 1499700.000000 4.407359 15.495870 4.628298 0.000000
 1499800.000000 4.333898 15.660840 4.857425 0.000000
 1499900.000000 4.545859 15.509978 4.921305 0.000000
 1500000.000000 4.256342 16.087157 4.942219 0.000000
