# Supplementary material for: Finite-Temperature Evolution of Frenkel Defects in Hybrid Perovskites: Healing and Lead-Methylammonium Antisite Pairs
Source: ACS Appl Mater Interfaces. 2026 Apr 9;18(15):22071–80. doi: 10.1021/acsami.6c02743 (PMC13107386; doi:10.1021/acsami.6c02743)
Supplement: Supplementary file 2 [file am6c02743_si_002.zip › supporting/fig1-3/molecule/dissociation/save.vmd]

\
# vmd mult for mapi 

package require pbctools
package require topotools 1.5


lassign [molinfo num] nm 

for { set m 0 } { $m < $nm } { incr m } {
   
   # loops over the represenation of the top molecule
   lassign [molinfo $m get numreps] nr
   display depthcue off
   
   #cancels all representation
   for {set i 0 } { $i < $nr } { incr i } {
     set j [ expr $nr - $i -1  ]
     puts " $i  $j "
     mol delrep $j $m
   }
   
   
   # groups 
   set selino "(name Pb or name Sn or name I or name Br)"
   set selorg "not $selino"
   set selpolyhed "name Pb or name Sn"

   #lassign { 0 0 3 7.9 10} x0 y0 z0 dr0  dz0 
   
   #
   # 
   set r  0 
   mol    addrep          $m
   mol    modselect  $r   $m  $selino 
   mol    modstyle   $r   $m  DynamicBonds 3.6 0.2
   
   incr r
   mol    addrep          $m
   mol    modselect  $r   $m  $selino
   mol    modstyle   $r   $m  VDW 0.3 10.0

   incr r
   mol    addrep          0
   mol    modselect   $r  0  $selpolyhed and $selino
   mol    modstyle    $r  0  Polyhedra  3.6
   mol    modmaterial $r  0  Transparent


   
   incr r
   mol    addrep          $m
   mol    modselect  $r   $m  $selorg
   mol    modstyle   $r   $m  VDW 0.3 10.0
   mol    modmaterial $r  0  Transparent


   incr r
   mol    addrep          $m
   mol    modselect  $r   $m  $selorg
   mol    modstyle   $r   $m  DynamicBonds 1.6  0.2
   mol    modmaterial $r  0  Transparent

   
   
#########molecola
incr r
   mol    addrep          $m
   mol    modselect  $r   $m  $selorg and index 2248 to 2255
   mol    modstyle   $r   $m  VDW 0.3 10.0
   
   incr r
   mol    addrep          $m
   mol    modselect  $r   $m  $selorg and index 2248 to 2255
   mol    modstyle   $r   $m  DynamicBonds 1.6  0.2
   
   

}

 # all representation of molecules 1,...,nm are set to transparent
for { set m 1 } { $m < $nm } { incr m } {
  lassign [molinfo $m get numreps] nr
  for { set r 0 } { $r < $nr } { incr r } {
    echo $r $m
    mol modmaterial $r $m Transparent
  }
}

for { set m 1 } { $m < $nm } { incr m } {
  # deactivate mol rep  
  #(Polyhedra)
  #
 
      mol showrep  $m  4   0

}


#additional
color Display Background white
axes location off
light 0 on
light 1 on
light 2 off
light 3 off  

color Labels Atoms black
color Labels Bonds black
color Labels Dihedrals black

#rotate x by -90
play info.pbc
pbc box
