# Supplementary material for: Finite-Temperature Evolution of Frenkel Defects in Hybrid Perovskites: Healing and Lead-Methylammonium Antisite Pairs
Source: ACS Appl Mater Interfaces. 2026 Apr 9;18(15):22071–80. doi: 10.1021/acsami.6c02743 (PMC13107386; doi:10.1021/acsami.6c02743)
Supplement: Supplementary file 2 [file am6c02743_si_002.zip › supporting/fig1-3/molecule/dissociation/log.lammps]

LAMMPS (2 Aug 2023 - Update 3)
  using 1 OpenMP thread(s) per MPI task
#######  control_lammps_header

#unita' di misura
units       real

#condizioni periodiche
boundary p p p

#considera sia i contributi bonding che non bonding nel potenziale
atom_style  full

#usa un potenziale ibrido: lennard jones e coulombiano e buckingham
# cutoff
# vari contributi bonding

pair_style   hybrid lj/charmm/coul/long 9.9 10. buck/coul/long 9.9 10.
bond_style      harmonic
angle_style     harmonic
special_bonds   amber
dihedral_style  charmm

#uso la particle-particle particle-mesh per risolvere lo spazio K
kspace_style pppm 1.0e-4
kspace_modify diff ad

#leggo le posizioni e i valori iniziali dal data o da un restart
read_data    dlpoly2lammps.data
Reading data file ...
  orthogonal box = (0 0 0) to (36.3576 34.1482 49.2956)
  4 by 2 by 5 MPI processor grid
  reading atoms ...
  3072 atoms
  scanning bonds ...
  4 = max bonds/atom
  scanning angles ...
  6 = max angles/atom
  scanning dihedrals ...
  9 = max dihedrals/atom
  reading bonds ...
  1792 bonds
  reading angles ...
  3072 angles
  reading dihedrals ...
  2304 dihedrals
Finding 1-2 1-3 1-4 neighbors ...
  special bond factors lj:    0        0        0.5     
  special bond factors coul:  0        0        0.8333333333333334
     4 = max # of 1-2 neighbors
     3 = max # of 1-3 neighbors
     6 = max # of 1-4 neighbors
     7 = max # of special neighbors
  special bonds CPU = 0.006 seconds
  read_data CPU = 0.081 seconds

#read data from a  restart file
#read_restart  restart.a.old

#read nonbonding from a file
include dlpoly2lammps.nonbonding
 pair_coeff           1           3 lj/charmm/coul/long   1.4000000000000000E-002   2.2645400000000002
 pair_coeff           2           3 lj/charmm/coul/long   5.7400000000000000E-002   2.7500000000000000
 pair_coeff           3           3 lj/charmm/coul/long   1.5699999999999999E-002   1.0690999999999999
 pair_coeff           3           4 lj/charmm/coul/long   5.1700000000000003E-002   2.1595000000000000
 pair_coeff           4           4 lj/charmm/coul/long  0.17000000000000001        3.2500000000000000
 pair_coeff           3           5 lj/charmm/coul/long   4.1399999999999999E-002   2.2343999999999999
 pair_coeff           4           5 lj/charmm/coul/long  0.13639999999999999        3.3248000000000002
 pair_coeff           5           5 lj/charmm/coul/long  0.10940000000000000        3.3997000000000002
 pair_coeff           1           6 lj/charmm/coul/long   1.4000000000000000E-002   2.7099899999999999
 pair_coeff           2           6 lj/charmm/coul/long   5.7400000000000000E-002   3.1000000000000001
 pair_coeff           3           6 lj/charmm/coul/long   1.5699999999999999E-002   1.5145000000000000
 pair_coeff           4           6 lj/charmm/coul/long   5.1700000000000003E-002   2.6050000000000000
 pair_coeff           5           6 lj/charmm/coul/long   4.1399999999999999E-002   2.6798000000000002
 pair_coeff           6           6 lj/charmm/coul/long   1.5699999999999999E-002   1.9600000000000000
 pair_coeff           1           1 buck/coul/long   70359906.629702002       0.13125800000000001        0.0000000000000000
 pair_coeff           1           2 buck/coul/long   103496.13301000001       0.32173700000000000        0.0000000000000000
 pair_coeff           2           2 buck/coul/long   22793.338582000000       0.48221700000000001        696.94954199999995
 pair_coeff           1           4 buck/coul/long   32690390.937995002       0.15094700000000000        0.0000000000000000
 pair_coeff           2           4 buck/coul/long   112936.71421300001       0.34242600000000001        0.0000000000000000
 pair_coeff           1           5 buck/coul/long   32690390.937995002       0.15094700000000000        0.0000000000000000
 pair_coeff           2           5 buck/coul/long   112936.71421300001       0.34242600000000001        0.0000000000000000

#example
#pair_coeff  4 6   lj/charmm/coul/long    0.0574     3.10000
#pair_coeff  1 5   buck/coul/long    32690390.937995   0.150947     0.000000

# definisco il time step
timestep    1

#definisco quali informazioni sull'energia stampare in output (multi mette di tutto un po')
#thermo_style    multi
thermo_style custom step temp etotal pe
thermo_modify format float %.10f

#decido ogni quanti step stampare le informazioni sull-energia
thermo      100

#decido ogni quanto e dove salvare il restart (cosi alterno i restart su due file)  ###################
#restart 1000 restart.a restart.b


group frozen id 0 #blocks the first atom otherwise modify it
0 atoms in group frozen
group free   subtract all frozen
3072 atoms in group free

velocity frozen set 0. 0. 0.
fix 0 frozen setforce 0. 0. 0.
fix 00 all momentum 1 linear 1 1 1 angular
dump 1 all dcd 1000 trajcg.dcd
dump_modify 1 unwrap yes

fix 000 free npt temp 1.0 300 100 iso 1.0 1.0 500
run 500000 #run 0.2 ns
PPPM initialization ...
  using 12-bit tables for long-range coulomb (../kspace.cpp:342)
  G vector (1/distance) = 0.2721894
  grid = 24 24 32
  stencil order = 5
  estimated absolute RMS force accuracy = 0.035722058
  estimated relative force accuracy = 0.00010757592
  using single precision MKL FFT
  3d grid and FFT values/proc = 3211 504
Generated 0 of 15 mixed pair_coeff terms from geometric mixing rule
Neighbor list info ...
  update: every = 1 steps, delay = 0 steps, check = yes
  max neighbors/atom: 2000, page size: 100000
  master list distance cutoff = 12
  ghost atom cutoff = 12
  binsize = 6, bins = 7 6 9
  3 neighbor lists, perpetual/occasional/extra = 3 0 0
  (1) pair lj/charmm/coul/long, perpetual, skip from (3)
      attributes: half, newton on
      pair build: skip
      stencil: none
      bin: none
  (2) pair buck/coul/long, perpetual, skip from (3)
      attributes: half, newton on
      pair build: skip
      stencil: none
      bin: none
  (3) neighbor class addition, perpetual
      attributes: half, newton on
      pair build: half/bin/newton
      stencil: half/bin/3d
      bin: standard
Per MPI rank memory allocation (min/avg/max) = 13.1 | 13.1 | 13.11 Mbytes
   Step          Temp          TotEng         PotEng    
         0  0.0000000000 -183096.8381203788 -183096.8381203788
       100  0.2386835135 -183098.5786428806 -183100.7635679132
       200  0.2689230051 -183097.7178705064 -183100.1796098911
       300  0.1533346474 -183095.8916636761 -183097.2952994131
       400  0.3461451189 -183095.4131547455 -183098.5817905849
       500  0.4076687227 -183093.1860810704 -183096.9179081426
       600  0.3947761559 -183090.6681414405 -183094.2819490840
       700  0.6165975893 -183090.3542902897 -183095.9986663431
       800  0.6942496599 -183085.7949440951 -183092.1501524575
       900  0.8356640336 -183085.3366269780 -183092.9863520854
      1000  0.9832610952 -183081.3786223947 -183090.3794609907
      1100  1.1704233504 -183078.0356426582 -183088.7497772028
      1200  1.2766282611 -183072.5974080393 -183084.2837495224
      1300  1.6797647957 -183069.9621028966 -183085.3387834950
      1400  1.7584135563 -183065.3268290550 -183081.4234657295
      1500  1.4736476596 -183064.8290227849 -183078.3188931727
      1600  1.8639334541 -183062.2550765945 -183079.3176495536
      1700  2.4897525630 -183060.5529873888 -183083.3443508160
      1800  1.3806909387 -183061.7573047297 -183074.3962430054
      1900  2.2370577046 -183061.8976884798 -183082.3758660752
      2000  2.6603639559 -183058.5370228470 -183082.8901745092
      2100  1.7493003611 -183059.3213977181 -183075.3346115872
      2200  2.2155826864 -183056.4727385001 -183076.7543323252
      2300  2.7999602353 -183053.9865490331 -183079.6175744820
      2400  2.3872011620 -183052.8391562320 -183074.6917571959
      2500  2.0677259947 -183056.3154248323 -183075.2435284979
      2600  2.9188311373 -183051.3145716746 -183078.0337494042
      2700  2.3011926915 -183054.0876265115 -183075.1529001164
      2800  2.4205431613 -183049.2077263402 -183071.3655422211
      2900  3.0764826142 -183049.8856811683 -183078.0480111848
      3000  2.3437129376 -183050.9755259765 -183072.4300327913
      3100  2.7073604746 -183049.4573060450 -183074.2406670193
      3200  2.9822853454 -183044.9768370103 -183072.2768788536
      3300  2.6733138292 -183044.2797347786 -183068.7514304568
      3400  3.5020049618 -183042.6154384191 -183074.6730287972
      3500  2.9505128185 -183044.5087358855 -183071.5179298687
      3600  2.9114216494 -183041.5006313178 -183068.1519820939
      3700  3.6350838831 -183038.7881168006 -183072.0639206294
      3800  3.7297413605 -183036.2293870563 -183070.3716918376
      3900  3.1564222601 -183039.7163226345 -183068.6104255778
      4000  3.2817194884 -183038.8828480050 -183068.9239302541
      4100  3.6724391530 -183039.2480059432 -183072.8657624398
      4200  3.5945339941 -183034.2034755829 -183067.1080829836
      4300  2.9613832706 -183033.2170323177 -183060.3257351549
      4400  4.6195206762 -183031.3077072040 -183073.5951120468
      4500  3.2473094775 -183033.7201383672 -183063.4462290487
      4600  2.9420143918 -183031.5082855366 -183058.4396843463
      4700  4.2667187841 -183028.9900835365 -183068.0479159879
      4800  3.9609171040 -183025.0938339420 -183061.3523371220
      4900  4.1931934810 -183027.6680521749 -183066.0528290264
      5000  3.6980339129 -183030.4054754926 -183064.2575281539
      5100  3.8700617649 -183026.2661163372 -183061.6929235954
      5200  4.9244490542 -183021.2596051912 -183066.3383450391
      5300  4.3433841195 -183022.7881082913 -183062.5477404100
      5400  4.1067043658 -183021.2607289614 -183058.8537786002
      5500  4.7186743942 -183020.6238586805 -183063.8189233670
      5600  4.9394179435 -183019.4899359776 -183064.7057020513
      5700  3.7078629865 -183019.3435445747 -183053.2855732400
      5800  4.7539895108 -183017.7143339128 -183061.2326755666
      5900  5.6052333701 -183014.5823702943 -183065.8930558341
      6000  3.5522388394 -183017.5098261268 -183050.0272608194
      6100  4.5735686146 -183014.7426367582 -183056.6093933199
      6200  5.7438123505 -183011.5537394657 -183064.1329863690
      6300  4.0006129586 -183011.1946786220 -183047.8165603410
      6400  4.6064354342 -183010.3020760804 -183052.4696977324
      6500  5.9972810343 -183007.7720749181 -183062.6715913034
      6600  4.5074096569 -183011.5578916426 -183052.8190246290
      6700  5.4227146231 -183006.9743833877 -183056.6142799677
      6800  4.5503379083 -183005.5386372951 -183047.1927383997
      6900  5.7224702915 -183000.3140783950 -183052.6979586465
      7000  5.4619358651 -183005.3737072659 -183055.3726377487
      7100  4.6669947931 -183004.5582142753 -183047.2802003966
      7200  4.9797778469 -183004.9730925571 -183050.5583159169
      7300  5.7926197852 -182999.7771353704 -183052.8031688330
      7400  6.0706716482 -182996.4787487888 -183052.0500878194
      7500  4.4656885189 -183000.1959006359 -183041.0751155022
      7600  5.0548890438 -182999.7127014269 -183045.9854977659
      7700  7.1506056385 -182989.5870736504 -183055.0442015003
      7800  3.6801331279 -182999.2424101999 -183032.9305978633
      7900  5.9642315504 -182991.4031696395 -183046.0001488132
      8000  6.6316969179 -182994.5854892482 -183055.2924915589
      8100  4.2469373145 -182996.5802446632 -183035.4569962029
      8200  5.6968516175 -182989.8745099707 -183042.0238751463
      8300  7.3847585592 -182984.0112385685 -183051.6118180984
      8400  5.2026194412 -182993.4148939196 -183041.0400243124
      8500  5.4459572869 -182990.1399309163 -183039.9925924131
      8600  6.3206358486 -182986.2375630878 -183044.0970913225
      8700  6.9652891675 -182979.2201830558 -183042.9809113910
      8800  6.1788127658 -182980.1164630074 -183036.6777331461
      8900  6.5201918591 -182982.7011799539 -183042.3874574112
      9000  5.9634879544 -182989.5055968523 -183044.0957690979
      9100  6.4956407453 -182985.3356759481 -183044.7972108485
      9200  6.3931224979 -182981.6031703218 -183040.1262462493
      9300  5.8795070432 -182977.0725468915 -183030.8939521931
      9400  7.0189294401 -182977.9144020975 -183042.1661571180
      9500  6.9444101545 -182972.8645466030 -183036.4341470410
      9600  5.8612610288 -182975.8672780606 -183029.5216581124
      9700  6.9910010284 -182977.0452208448 -183041.0413172943
      9800  7.6148745478 -182970.6657593262 -183040.3728361866
      9900  7.0557254020 -182966.7386624350 -183031.3272501802
     10000  6.5100915639 -182976.0002297184 -183035.5940483901
     10100  7.7181439883 -182972.1433444688 -183042.7957567750
     10200  7.4281622637 -182970.5342270327 -183038.5321270106
     10300  6.2018964881 -182973.7018893218 -183030.4744694161
     10400  8.1824776198 -182964.1980267213 -183039.1009805081
     10500  8.4744707243 -182963.0417480833 -183040.6176265067
     10600  6.4463632706 -182969.9900498675 -183029.0004954300
     10700  7.2096763459 -182961.7946912024 -183027.7925563047
     10800  8.6043907100 -182961.4795292118 -183040.2447039748
     10900  6.9675307309 -182963.4168994486 -183027.1981472069
     11000  7.7005396065 -182955.2328896273 -183025.7241502307
     11100  7.8132281005 -182961.3506303811 -183032.8734490834
     11200  7.9851330632 -182962.1362392879 -183035.2326876505
     11300  7.7906564269 -182952.5694866506 -183023.8856827256
     11400  7.4742678308 -182957.3269857449 -183025.7469392032
     11500  8.5665291707 -182958.1468966965 -183036.5654843670
     11600  8.4461602564 -182952.2056010795 -183029.5223235639
     11700  7.0929965920 -182952.6055807777 -183017.5353515183
     11800  9.5771355426 -182943.4644797009 -183031.1342264813
     11900  9.2918007969 -182949.1580165476 -183034.2157897586
     12000  7.8522153507 -182955.7185838496 -183027.5982944785
     12100  7.8390058388 -182953.5690479811 -183025.3278378441
     12200  8.5490183092 -182946.7393432352 -183024.9976352950
     12300  9.3268603565 -182941.5070487633 -183026.8857595554
     12400  7.7474195215 -182946.7675649351 -183017.6879674530
     12500  7.3013242926 -182946.9791659683 -183013.8159825764
     12600  9.8173832085 -182938.5028882801 -183028.3718784499
     12700  7.6428656065 -182942.2599400767 -183012.2232489823
     12800  8.0098479565 -182943.2791908098 -183016.6018809784
     12900  9.9066329174 -182936.9203678642 -183027.6063559078
     13000  8.3112534319 -182941.5841202564 -183017.6658965408
     13100  6.9686694955 -182942.9468188543 -183006.7384909412
     13200  10.2529687210 -182930.6786106067 -183024.5349800311
     13300  9.4113107856 -182940.1086256697 -183026.2604014036
     13400  8.3340199060 -182940.2713076790 -183016.5614898081
     13500  9.2509113113 -182933.2260302244 -183017.9094983177
     13600  8.5541704014 -182938.0284333459 -183016.3338880055
     13700  9.9583223128 -182932.2008827794 -183023.3600390466
     13800  8.1950018993 -182926.1483576646 -183001.1659595535
     13900  8.9273841411 -182925.7567183588 -183007.4785968452
     14000  11.7075279356 -182923.5138756555 -183030.6853785510
     14100  8.1884609234 -182930.8701079586 -183005.8278333115
     14200  8.7134168671 -182927.1717930903 -183006.9350006726
     14300  10.6833354487 -182919.5355897777 -183017.3315653474
     14400  9.6535272602 -182921.7863310196 -183010.1553727513
     14500  9.6328804143 -182923.7221860506 -183011.9022251584
     14600  9.4030310502 -182926.3503524818 -183012.4263349580
     14700  9.7680311097 -182923.7340655476 -183013.1512832653
     14800  10.5884336326 -182916.7681931720 -183013.6954310958
     14900  9.9727021294 -182909.2845001677 -183000.5752902486
     15000  10.4692382366 -182914.9966350092 -183010.8327502128
     15100  10.8247623044 -182923.0882632202 -183022.1788697963
     15200  9.0461690510 -182919.3570389360 -183002.1662825246
     15300  10.1222206581 -182913.2453639494 -183005.9048567589
     15400  10.6909227396 -182911.6693805656 -183009.5348107094
     15500  10.4010717721 -182910.0483058102 -183005.2604205851
     15600  8.4564601276 -182917.1986690214 -182994.6096772236
     15700  10.1952829355 -182907.7636140070 -183001.0919238472
     15800  11.7107764420 -182900.7995490225 -183008.0007889649
     15900  9.3815738319 -182909.4337972831 -182995.3133589307
     16000  10.4034023131 -182907.6531385883 -183002.8865872934
     16100  11.1006491954 -182907.1416115231 -183008.7577053669
     16200  10.4147058145 -182904.9616798305 -183000.2986015528
     16300  10.3135385588 -182898.0546440979 -182992.4654739158
     16400  12.1942764607 -182898.1069687576 -183009.7342005866
     16500  11.6935862372 -182901.3078263632 -183008.3517060084
     16600  10.7155171559 -182902.2808874433 -183000.3714565381
     16700  11.3607260448 -182902.3365534717 -183006.3334083925
     16800  11.0372150304 -182892.8023482273 -182993.8377614324
     16900  12.5685526096 -182887.0819523854 -183002.1353334064
     17000  10.6813300798 -182897.5561913944 -182995.3338096812
     17100  10.5913013535 -182896.5499861786 -182993.5034754138
     17200  12.1010351525 -182889.5600297044 -183000.3337242896
     17300  10.9235150837 -182891.4467877460 -182991.4413839463
     17400  12.0165874488 -182887.1475579300 -182997.1482125215
     17500  10.7709476334 -182892.0609732148 -182990.6589566512
     17600  11.3022295440 -182888.4945554093 -182991.9559294039
     17700  11.3924187612 -182888.8185015397 -182993.1054737311
     17800  10.9981696938 -182891.8815326683 -182992.5595222203
     17900  12.0897914056 -182883.9217805975 -182994.5925491623
     18000  11.1870241045 -182884.9335062308 -182987.3402818369
     18100  11.6501423292 -182891.1571160120 -182997.8033071839
     18200  13.2385945767 -182883.8149096672 -183005.0019001921
     18300  11.2641029415 -182879.5671135469 -182982.6794740426
     18400  11.1278440119 -182882.8601358744 -182984.7251729087
     18500  12.6113599172 -182877.5681754966 -182993.0134175081
     18600  13.4962003404 -182874.2161476002 -182997.7612787170
     18700  10.1750531760 -182882.6273360805 -182975.7704613341
     18800  10.5656383172 -182874.2148397845 -182970.9334078485
     18900  14.2158736157 -182868.7500495766 -182998.8831185512
     19000  12.7943293350 -182877.5453529042 -182994.6655093461
     19100  10.3984256972 -182879.7040696308 -182974.8919620578
     19200  13.6067585243 -182874.3320351148 -182998.8892233275
     19300  11.8550113222 -182874.0154938618 -182982.5370696577
     19400  12.1764955188 -182862.6918539928 -182974.1563178770
     19500  12.7291742176 -182866.2681926092 -182982.7919146981
     19600  12.6474021264 -182871.0026191887 -182986.7777940216
     19700  12.6225033317 -182872.2047411492 -182987.7519907306
     19800  12.9504493420 -182868.6742107819 -182987.2235003319
     19900  12.1035072559 -182858.9384079205 -182969.7347323076
     20000  14.3631821019 -182852.3483417803 -182983.8298826051
     20100  12.2510940169 -182862.4589194576 -182974.6062630407
     20200  12.5180412451 -182861.2757876024 -182975.8667841755
     20300  12.6855005774 -182864.6442148971 -182980.7681455286
     20400  12.8989722053 -182859.9955768118 -182978.0736411691
     20500  12.2206131321 -182859.5288725376 -182971.3971920388
     20600  13.4924108926 -182862.0830144751 -182985.5934567306
     20700  13.3966529752 -182855.6125764837 -182978.2464442840
     20800  13.8665099936 -182855.2333857444 -182982.1683564829
     20900  10.9338724933 -182866.6940753190 -182966.7834839476
     21000  14.3923345496 -182854.8418823530 -182986.5902866561
     21100  12.9068421006 -182851.6140115816 -182969.7641174928
     21200  12.2400748611 -182853.1150425757 -182965.1615160615
     21300  15.2181274251 -182840.3702980914 -182979.6780662528
     21400  14.2735949080 -182847.4537236529 -182978.1151772428
     21500  12.6607613433 -182851.1456922283 -182967.0431582372
     21600  14.6371844114 -182838.8909610531 -182972.8807375589
     21700  14.5653044489 -182845.6743788852 -182979.0061613510
     21800  13.9132404397 -182850.2420960413 -182977.6048404456
     21900  12.8539134793 -182837.6889298793 -182955.3545236100
     22000  15.0999438659 -182838.9223014434 -182977.1482093073
     22100  13.2944848928 -182847.0810615030 -182968.7796757640
     22200  12.2921852723 -182838.7520046375 -182951.2755003526
     22300  15.0358293783 -182835.4927912245 -182973.1317907311
     22400  14.7220752367 -182838.7382566803 -182973.5051295446
     22500  12.5735217656 -182835.4912332817 -182950.5901022928
     22600  14.0902500520 -182837.2844680888 -182966.2675704613
     22700  14.9704005083 -182832.7912756384 -182969.8313348420
     22800  13.5633457690 -182832.9933648403 -182957.1531497534
     22900  12.3714383045 -182832.2341873251 -182945.4831706596
     23000  16.2151839503 -182823.3228098449 -182971.7577009032
     23100  14.7829499718 -182829.5880099241 -182964.9121342329
     23200  12.9354768426 -182834.2221193659 -182952.6343496432
     23300  15.3198102415 -182824.9973624197 -182965.2359419635
     23400  14.6141260603 -182825.2618311314 -182959.0405299311
     23500  15.6034280236 -182817.5975195968 -182960.4323555080
     23600  14.6433824841 -182823.1598366808 -182957.2063507632
     23700  13.2618824799 -182823.7262786321 -182945.1264481993
     23800  15.9448738269 -182817.9352014177 -182963.8956553157
     23900  15.4216006923 -182816.7306951412 -182957.9010713583
     24000  14.1263813993 -182826.0669832591 -182955.3808344297
     24100  16.4788861919 -182819.8848742744 -182970.7337134954
     24200  14.6949341485 -182817.3413227644 -182951.8597442713
     24300  15.2893834934 -182814.5234753788 -182954.4835264111
     24400  16.0288367836 -182811.0062698323 -182957.7353263172
     24500  14.8273264975 -182811.5365528032 -182947.2669028305
     24600  15.4354399829 -182811.4028387867 -182952.6999008064
     24700  15.3916714180 -182804.7755092917 -182945.6719109068
     24800  17.1368146460 -182808.7571803810 -182965.6287411881
     24900  14.8921545249 -182808.6373230195 -182944.9611131961
     25000  15.4197824848 -182804.9264360585 -182946.0801682813
     25100  15.5831329089 -182808.0036466326 -182950.6526996910
     25200  16.2193161753 -182807.4685607138 -182955.9412784389
     25300  15.7246340549 -182801.2060401727 -182945.1504042957
     25400  14.3021110894 -182806.8767730607 -182937.7992657045
     25500  17.9737374734 -182798.1672749614 -182962.7000839596
     25600  16.5211896495 -182798.7232580438 -182949.9593459775
     25700  13.9908778243 -182802.8051086869 -182930.8785509627
     25800  17.4216631304 -182799.5404050272 -182959.0194881340
     25900  15.6537056679 -182800.9373967994 -182944.2324776684
     26000  16.6926156621 -182796.8622249350 -182949.6675581878
     26100  15.1537191997 -182794.0890508713 -182932.8072217799
     26200  17.0583303068 -182791.7836740852 -182947.9367839409
     26300  17.0384072465 -182792.2280633231 -182948.1987961365
     26400  16.4334940504 -182793.6888190514 -182944.1221355376
     26500  15.8868167415 -182792.9446411115 -182938.3736365219
     26600  18.7383465369 -182791.7710484761 -182963.3031405776
     26700  16.1009710766 -182791.7423690575 -182939.1317477418
     26800  16.9773586090 -182789.7072486011 -182945.1191380560
     26900  16.5490481730 -182783.9323375482 -182935.4234442911
     27000  18.0491069724 -182773.7766149284 -182938.9993614204
     27100  17.3132549452 -182784.3471465435 -182942.8338537883
     27200  16.6254665169 -182790.1641936539 -182942.3548390873
     27300  16.7003270251 -182785.2300589800 -182938.1059825714
     27400  17.6123422681 -182779.8010537839 -182941.0256266196
     27500  16.9396237324 -182778.8141904450 -182933.8806522863
     27600  17.7122934138 -182775.4710067085 -182937.6105390951
     27700  16.3038982355 -182776.5359147191 -182925.7829023461
     27800  18.6514805032 -182770.1744815359 -182940.9113960879
     27900  17.0818392677 -182778.8335528675 -182935.2018653415
     28000  18.3107852872 -182773.8875523923 -182941.5057198838
     28100  18.0657817773 -182771.3543556574 -182936.7297444415
     28200  17.2715557649 -182778.2052168656 -182936.3102069923
     28300  17.6972851355 -182772.5300042262 -182934.5321498181
     28400  18.5626408033 -182767.3915731014 -182937.3152430289
     28500  15.7648646836 -182776.2663940997 -182920.5790321198
     28600  19.1470694341 -182764.7717628822 -182940.0453320411
     28700  17.9649759495 -182769.7970448126 -182934.2496502282
     28800  15.4275288713 -182777.4703627128 -182918.6950058823
     28900  19.3600695910 -182764.3364317811 -182941.5598187882
     29000  18.2181354971 -182765.0898344564 -182931.8598795003
     29100  16.8425631912 -182769.2390713867 -182923.4170344665
     29200  19.2661293664 -182757.2568671710 -182933.6203190055
     29300  20.0571199395 -182759.4536275579 -182943.0578606199
     29400  17.0239739848 -182768.4689584688 -182924.3075682285
     29500  17.1325078516 -182757.7157613242 -182914.5478974445
     29600  20.6944283152 -182751.0831797474 -182940.5213768030
     29700  17.5753297866 -182759.3348358980 -182920.2205939739
     29800  18.7157694839 -182751.1233024188 -182922.4487226495
     29900  18.9758953759 -182752.4756516344 -182926.1822818818
     30000  19.2298154717 -182753.3413294025 -182929.3723613881
     30100  18.2266708200 -182745.6771005683 -182912.5252785356
     30200  18.2793977903 -182754.3387439208 -182921.6695881419
     30300  19.8452928466 -182752.1177151896 -182933.7828687103
     30400  19.0779177344 -182748.4194545371 -182923.0600043577
     30500  18.3683066253 -182750.8580029011 -182919.0027246138
     30600  18.7984524308 -182744.8325114629 -182916.9148169844
     30700  21.5060410532 -182739.2732182907 -182936.1409732670
     30800  17.6811808522 -182746.2448912332 -182908.0996171256
     30900  18.5225943643 -182738.6792968866 -182908.2363790017
     31000  20.9154475577 -182734.5694129440 -182926.0308351005
     31100  19.8179158198 -182739.3159237268 -182920.7304660917
     31200  17.9894551035 -182744.2460684184 -182908.9227576664
     31300  18.4974526425 -182740.7396418122 -182910.0665749047
     31400  21.4087909340 -182730.6273127265 -182926.6048335314
     31500  20.1320394300 -182737.1679325199 -182921.4579836676
     31600  18.7874404517 -182743.1397290201 -182915.1212301395
     31700  20.8264646499 -182731.6982748845 -182922.3451414822
     31800  20.0124050357 -182728.6846592961 -182911.8795691033
     31900  20.4624456397 -182726.7642531153 -182914.0788650627
     32000  19.4641660252 -182724.9510898165 -182903.1273826256
     32100  21.9328977985 -182725.4980607238 -182926.2732912292
     32200  19.0713002861 -182734.4584681660 -182909.0384414171
     32300  19.3277489291 -182726.0504235199 -182902.9779450012
     32400  21.1436712601 -182722.4775019048 -182916.0280992756
     32500  20.3787038924 -182723.6276270854 -182910.1756614116
     32600  20.2541818493 -182716.2631490887 -182901.6713002068
     32700  21.7466510042 -182718.8209969013 -182917.8913116497
     32800  20.5767009271 -182720.7237781681 -182909.0842907478
     32900  21.1159890914 -182713.6529490028 -182906.9501419285
     33000  21.4313618774 -182718.4342397059 -182914.6183764535
     33100  19.8492843132 -182716.8635464293 -182898.5652381049
     33200  21.8640523857 -182708.8484871141 -182908.9935020523
     33300  20.7712775828 -182720.2284890196 -182910.3701694709
     33400  19.9154664413 -182722.2816141432 -182904.5891414977
     33500  20.4154193625 -182716.5265451949 -182903.4106754193
     33600  20.7935403610 -182710.6661973779 -182901.0116728072
     33700  22.2373643362 -182701.3415781767 -182904.9039159694
     33800  22.4050977054 -182710.3391769970 -182915.4369574007
     33900  20.1959858243 -182714.8490961231 -182899.7245168908
     34000  20.4481230910 -182704.1937568907 -182891.3772592581
     34100  22.3220104911 -182699.8134382354 -182904.1506326575
     34200  21.1908978551 -182705.7882222079 -182899.7711350246
     34300  20.5715718285 -182710.4221420358 -182898.7357024997
     34400  21.1245644471 -182708.5264946532 -182901.9021869650
     34500  21.9832170658 -182702.4069696434 -182903.6428261262
     34600  21.9134188254 -182695.5079879320 -182896.1049065991
     34700  22.2065984382 -182700.3585930626 -182903.6392977429
     34800  23.5702225208 -182696.1433220605 -182911.9067338612
     34900  20.3782126589 -182700.1366052554 -182886.6801427971
     35000  21.6167896820 -182696.8691124604 -182894.7506678782
     35100  22.6726139757 -182688.1324798392 -182895.6791222826
     35200  21.8617939836 -182692.4365828251 -182892.5609241973
     35300  21.7543753641 -182696.4242313070 -182895.5652553678
     35400  22.2007309981 -182691.9056393331 -182895.1326330700
     35500  23.8118750375 -182685.9253902335 -182903.9009055227
     35600  22.1838902853 -182683.0900231399 -182886.1628558527
     35700  23.0281293704 -182680.0782477099 -182890.8793021317
     35800  22.2493067503 -182688.1780414704 -182891.8497009302
     35900  22.4212960952 -182687.8993563191 -182893.1454178790
     36000  22.3124680040 -182681.7616872898 -182886.0115291390
     36100  21.8129045254 -182683.1318592151 -182882.8086631789
     36200  23.9817782764 -182675.5561935927 -182895.0870146275
     36300  22.5388845977 -182680.5563860008 -182886.8788606692
     36400  21.4510017696 -182684.7140317725 -182881.0779534227
     36500  24.4652229419 -182676.1157453419 -182900.0720515558
     36600  22.5522693688 -182682.9154570779 -182889.3604568463
     36700  22.0999882871 -182681.6581624713 -182883.9629506147
     36800  23.7429298758 -182672.6203122590 -182889.9646988728
     36900  24.1373433711 -182675.4801458391 -182896.4350202766
     37000  22.0131707795 -182681.7014010315 -182883.2114558362
     37100  22.5513043236 -182671.7616661411 -182878.1978318205
     37200  23.8280510311 -182668.4789372931 -182886.6025287220
     37300  24.2182647259 -182671.0321805532 -182892.7278145480
     37400  21.6382794367 -182674.3372851570 -182872.4155592433
     37500  22.9897121211 -182675.1136507140 -182885.5630310364
     37600  22.3175029057 -182670.3311103332 -182874.6270420134
     37700  24.4739603051 -182660.0107518086 -182884.0470404366
     37800  24.3227526017 -182668.4223771701 -182891.0745002502
     37900  22.1550490464 -182676.0408202912 -182878.8496383516
     38000  24.0289078185 -182664.2294253588 -182884.1916734110
     38100  24.4595078964 -182663.8828181485 -182887.7868084492
     38200  20.9842754298 -182665.9169692190 -182858.0084463737
     38300  24.6808746868 -182657.5482157829 -182883.4786126619
     38400  23.8722526802 -182664.1547649457 -182882.6829812613
     38500  22.7608322155 -182664.6623074861 -182873.0165056654
     38600  23.7105098577 -182658.1095603205 -182875.1571718949
     38700  24.7786611163 -182654.0103679600 -182880.8359084311
     38800  24.7955471600 -182647.5043228497 -182874.4844393070
     38900  24.3726632986 -182648.8273527110 -182871.9363616877
     39000  23.8072196736 -182653.7671650198 -182871.7000647927
     39100  23.9659735301 -182658.9557050597 -182878.3418483774
     39200  23.2530823844 -182660.0989465436 -182872.9592360767
     39300  24.6923183239 -182649.4788491121 -182875.5140018194
     39400  24.1113677933 -182648.1921418382 -182868.9092340785
     39500  24.9777128522 -182649.1412471307 -182877.7889206604
     39600  25.3596438050 -182645.6627963691 -182877.8066916832
     39700  24.6370935886 -182646.9301996470 -182872.4598213899
     39800  23.7828434021 -182648.8909084228 -182866.6006661573
     39900  24.8031455096 -182639.2052964482 -182866.2549687124
     40000  25.0502325697 -182643.4036835575 -182872.7152074886
     40100  23.7832394377 -182647.0726687652 -182864.7860518360
     40200  24.9426683949 -182636.0193846293 -182864.3462588260
     40300  24.3079198442 -182637.8468389102 -182860.3631819243
     40400  24.6176085603 -182633.8020032036 -182859.1532576797
     40500  26.7162316306 -182629.1498077773 -182873.7119998392
     40600  24.9380728622 -182641.8136117782 -182870.0984181577
     40700  24.2507438464 -182635.8743539006 -182857.8673039624
     40800  26.1696657399 -182626.0714894160 -182865.6303803313
     40900  25.5224250056 -182636.1390957009 -182869.7731011405
     41000  24.6915201398 -182636.7121256633 -182862.7399717394
     41100  25.6030998488 -182626.8232704392 -182861.1957788515
     41200  25.5153793236 -182626.7607328445 -182860.3302416341
     41300  26.7226450898 -182620.4057994495 -182865.0267007503
     41400  25.7654666868 -182619.7601936258 -182855.6190190593
     41500  25.0579739075 -182627.4857077189 -182856.8680963797
     41600  27.0385251196 -182622.9875926478 -182870.5000811154
     41700  25.6721692303 -182622.8284759020 -182857.8332501063
     41800  26.1801120495 -182619.2773932900 -182858.9319104301
     41900  26.5419883982 -182619.0207375946 -182861.9878953171
     42000  26.6802883106 -182620.1860878445 -182864.4192523228
     42100  25.5231159237 -182620.0071233867 -182853.6474535367
     42200  26.7877726398 -182611.3865933923 -182856.6036766932
     42300  25.6359248237 -182615.3628854840 -182850.0358759379
     42400  26.8790021965 -182611.3772508151 -182857.4294556506
     42500  25.8658744586 -182611.6942496583 -182848.4722146296
     42600  24.9049407273 -182619.5380836076 -182847.5195961823
     42700  27.5872629838 -182614.7142487872 -182867.2499207927
     42800  26.1858537908 -182614.9421105881 -182854.6491880165
     42900  26.1415801701 -182611.7724296507 -182851.0742233598
     43000  26.9239461667 -182603.6435958685 -182850.1072208481
     43100  26.8828067415 -182605.5323838699 -182851.6194157681
     43200  26.3085659140 -182611.2938005185 -182852.1241930265
     43300  26.7028120649 -182609.2842561486 -182853.7236045982
     43400  25.5023757383 -182603.6348015769 -182837.0852746668
     43500  27.7818610474 -182601.3980001509 -182855.7150359979
     43600  27.1849950089 -182605.1416834703 -182853.9949672149
     43700  26.2975070363 -182606.2389269982 -182846.9680857914
     43800  27.6931121225 -182597.2907547270 -182850.7953769109
     43900  27.0276812149 -182596.0351460152 -182843.4483686454
     44000  27.3646047136 -182597.2425751316 -182847.7400182664
     44100  28.2793843531 -182592.6600726046 -182851.5314704562
     44200  27.0760204183 -182590.7311475223 -182838.5868704910
     44300  27.8849575708 -182590.9489259416 -182846.2097143396
     44400  27.3584304672 -182584.2669462976 -182834.7078699625
     44500  27.8491671832 -182581.1675803604 -182836.1007411291
     44600  27.9301581079 -182586.1482992720 -182841.8228564453
     44700  27.6627742054 -182594.3596862711 -182847.5865931085
     44800  27.6018164722 -182591.9870556827 -182844.6559513063
     44900  28.3307064176 -182592.7945660581 -182852.1357695612
     45000  26.7478559182 -182591.1575890875 -182836.0092720173
     45100  28.0336844968 -182582.8892546610 -182839.5114994036
     45200  27.3299997725 -182586.3819044443 -182836.5625716068
     45300  27.6849484725 -182580.7994350917 -182834.2293266708
     45400  28.3559840766 -182579.0647821196 -182838.6373790234
     45500  27.6060123703 -182585.0188295122 -182837.7261346711
     45600  27.3023800220 -182578.3117342447 -182828.2395683421
     45700  29.9327479332 -182575.1778904144 -182849.1842903506
     45800  27.0202765968 -182582.3883572145 -182829.7337974695
     45900  28.9354171703 -182571.3991703181 -182836.2759369679
     46000  28.5556731277 -182581.1588976197 -182842.5594616091
     46100  27.4033896466 -182579.8261906029 -182830.6786736384
     46200  28.7721462037 -182567.5962741023 -182830.9784472764
     46300  28.8974037334 -182570.1481895610 -182834.6769786373
     46400  28.1857353976 -182573.0672182012 -182831.0813471773
     46500  29.9239149612 -182565.4861870544 -182839.4117293677
     46600  27.8588911555 -182570.9432795496 -182825.9654542190
     46700  29.8138097400 -182560.6976546591 -182833.6152863275
     46800  28.9987762723 -182564.4291184509 -182829.8858786075
     46900  28.6410032003 -182565.5148645169 -182827.6965457648
     47000  29.5079862381 -182560.5468646455 -182830.6649672846
     47100  27.8934302413 -182563.4131070426 -182818.7514548401
     47200  30.5848134593 -182554.2801705773 -182834.2556224611
     47300  29.4895687188 -182557.3887792775 -182827.3382866986
     47400  28.2732231228 -182562.7980336165 -182821.6130311497
     47500  30.7005189374 -182557.3572170758 -182838.3918447348
     47600  28.6919090889 -182560.5582190534 -182823.2058962496
     47700  27.9908222918 -182560.8530174038 -182817.0828986214
     47800  29.4867929427 -182550.0878513022 -182820.0119490807
     47900  29.0025664880 -182549.9167556964 -182815.4082117440
     48000  29.2151980041 -182550.6925014820 -182818.1304008157
     48100  30.7884836142 -182547.5344235035 -182829.3742857663
     48200  29.4678502784 -182557.8258606250 -182827.5765559725
     48300  28.6525124444 -182556.2748621697 -182818.5618998166
     48400  30.3534544784 -182545.0209352718 -182822.8785113900
     48500  30.8079782065 -182542.9732526467 -182824.9915697264
     48600  29.7173068481 -182549.2522759547 -182821.2865136205
     48700  28.9554741308 -182550.1077372267 -182815.1681066502
     48800  30.8306209359 -182542.7681845297 -182824.9937746865
     48900  28.8028447425 -182542.0912786283 -182805.7544683039
     49000  31.4228366446 -182535.0088009387 -182822.6555737636
     49100  30.3719387620 -182544.9706623720 -182822.9974448729
     49200  29.9854134792 -182546.8439574844 -182821.3324613927
     49300  31.0712199973 -182534.8103554137 -182819.2384056579
     49400  31.2077488316 -182534.3662719418 -182820.0441163737
     49500  29.6969287048 -182539.8123659126 -182811.6600606756
     49600  31.6797948549 -182536.7964054073 -182826.7953910766
     49700  29.7950098338 -182536.4541630741 -182809.1996991287
     49800  31.1362917152 -182523.6110267418 -182808.6347478950
     49900  31.9988423891 -182521.3037399106 -182814.2233082953
     50000  30.3879739963 -182532.5519580504 -182810.7255281710
     50100  30.6257091163 -182532.4749021640 -182812.8247156587
     50200  31.3154971493 -182526.0886102808 -182812.7527901028
     50300  30.8157755822 -182525.7277648637 -182807.8174596481
     50400  31.2714787630 -182527.1982059356 -182813.4594384712
     50500  29.9139973726 -182529.6036661330 -182803.4384221687
     50600  30.8020954675 -182525.2578044021 -182807.2222704907
     50700  32.3187819409 -182519.1334466291 -182814.9817633193
     50800  30.2098603856 -182522.0323071097 -182798.5754131857
     50900  32.2859161020 -182515.1740259383 -182810.7214865161
     51000  31.5231918772 -182515.6515281619 -182804.2169595771
     51100  31.2253309265 -182521.7063325978 -182807.5451247153
     51200  31.6810902462 -182525.0843926399 -182815.0952364082
     51300  31.5974536125 -182522.4270101789 -182811.6722385435
     51400  31.4355454600 -182517.0950181587 -182804.8581283404
     51500  32.0159650376 -182507.8122588327 -182800.8885691009
     51600  32.2835822879 -182505.1016259172 -182800.6277226027
     51700  31.3817274578 -182510.9996618107 -182798.2701183582
     51800  31.7811443398 -182509.4411014630 -182800.3678471745
     51900  31.2726293955 -182508.9928817310 -182795.2646472348
     52000  31.5791276599 -182506.6705351780 -182795.7480065326
     52100  33.3436486066 -182497.8972520848 -182803.1272675796
     52200  32.5310202857 -182502.1801502245 -182799.9713110842
     52300  31.5511193802 -182506.0368800902 -182794.8579617569
     52400  32.9190824431 -182501.1003075742 -182802.4438156804
     52500  32.7852754167 -182500.3532418765 -182800.4718714091
     52600  31.4963287636 -182506.8397245421 -182795.1592491971
     52700  31.7393749237 -182509.8375211285 -182800.3819067787
     52800  32.0745987259 -182504.9255418629 -182798.5385888807
     52900  32.0751103149 -182498.3815791556 -182791.9993092936
     53000  32.8703130723 -182494.2410044903 -182795.1380744766
     53100  32.1055899763 -182498.3944046195 -182792.2911476405
     53200  32.1675548440 -182496.9454220281 -182791.4093956411
     53300  33.8088023484 -182484.6737164800 -182794.1617808006
     53400  32.9533617459 -182487.8883975472 -182789.5457007103
     53500  33.5091006792 -182488.3415509008 -182795.0861258631
     53600  32.6227440053 -182495.1235579241 -182793.7543639191
     53700  32.0710064974 -182505.0077296414 -182798.5878931565
     53800  32.9295189705 -182499.4185713003 -182800.8576160848
     53900  32.6115580123 -182487.0046426914 -182785.5330513495
     54000  33.5246326240 -182482.6359427097 -182789.5226981457
     54100  33.1428710156 -182476.4113915661 -182779.8034754072
     54200  34.1785339475 -182473.4829999325 -182786.3556123287
     54300  32.7367092367 -182482.6180838890 -182782.2921353233
     54400  34.2795471939 -182482.6559551980 -182796.4532496864
     54500  33.5923470276 -182481.4968342436 -182789.0034519119
     54600  33.9158711951 -182479.5904337810 -182790.0586135690
     54700  33.6167876526 -182477.5701096458 -182785.3004584485
     54800  34.2860444023 -182475.3708710539 -182789.2276414279
     54900  33.2447414948 -182479.5841884808 -182783.9088015815
     55000  33.1322771104 -182476.7408185499 -182780.0359250660
     55100  34.8192970517 -182472.1929408591 -182790.9311420673
     55200  34.1301176260 -182471.5869180253 -182784.0163241388
     55300  33.9203635390 -182468.7166676237 -182779.2259706323
     55400  35.6257164286 -182457.7251585060 -182783.8453772559
     55500  33.6260908094 -182460.2677075339 -182768.0832180635
     55600  34.1580490115 -182468.7905385887 -182781.4756304946
     55700  33.6428480252 -182479.3225683075 -182787.2914755251
     55800  33.9333345220 -182472.8136322342 -182783.4416724980
     55900  34.4290640254 -182464.4280275387 -182779.5940092200
     56000  34.0173079859 -182460.3657960063 -182771.7625350413
     56100  34.8484318391 -182455.1136338354 -182774.1185368588
     56200  34.8309335336 -182458.4947189037 -182777.3394412549
     56300  34.4354824519 -182462.4767205557 -182777.7014569473
     56400  35.4941419575 -182462.2112216176 -182787.1269987566
     56500  34.1279382961 -182468.2531618515 -182780.6626182316
     56600  34.3124705162 -182463.3443616059 -182777.4430384151
     56700  35.5591525040 -182455.7879264253 -182781.2988145057
     56800  34.0083340663 -182458.7326714298 -182770.0472625972
     56900  35.0764955524 -182448.9133346546 -182770.0059483413
     57000  35.7776115696 -182443.9243279677 -182771.4350051161
     57100  33.6110828358 -182448.8402126091 -182756.5183391328
     57200  36.3012962391 -182444.9242478839 -182777.2287699316
     57300  35.9085144261 -182449.7319304281 -182778.4409011818
     57400  34.0974868726 -182454.8098847970 -182766.9405867858
     57500  35.3908459342 -182446.0006809683 -182769.9708793202
     57600  35.3624984436 -182442.1613155011 -182765.8720190063
     57700  36.5226829416 -182440.8723104660 -182775.2034213681
     57800  34.2176921751 -182451.6804987022 -182764.9115681632
     57900  35.3125665164 -182449.6121478551 -182772.8657711196
     58000  35.5731983757 -182444.7550019453 -182770.3944668850
     58100  35.3278202091 -182440.5878774536 -182763.9811340536
     58200  35.2965907505 -182435.4253841232 -182758.5327641456
     58300  36.7509482835 -182433.9135685582 -182770.3342358446
     58400  35.5368715303 -182436.4367741747 -182761.7437007139
     58500  36.7522034778 -182428.6798590432 -182765.1120164639
     58600  36.7808689350 -182431.7162888871 -182768.4108518420
     58700  36.1167718166 -182433.0800403269 -182763.6954133250
     58800  36.9722460341 -182429.4113992787 -182767.8578411480
     58900  36.9213606901 -182431.9140653286 -182769.8946993165
     59000  36.4808872063 -182438.1005561407 -182772.0490660533
     59100  34.3731109402 -182447.6019421378 -182762.2557254913
     59200  35.3968619314 -182437.3735345582 -182761.3988037560
     59300  35.5078554060 -182430.6651035907 -182755.7064145647
     59400  36.2529604146 -182425.4300990995 -182757.2921517385
     59500  37.1738982105 -182419.2876773672 -182759.5800569038
     59600  36.3144716009 -182416.9527420525 -182749.3778722534
     59700  37.7438929319 -182410.8656338015 -182756.3757835857
     59800  38.0002231770 -182412.1622809028 -182760.0188950954
     59900  36.5421698719 -182420.4892117818 -182754.9987073623
     60000  35.6688952246 -182420.3258413905 -182746.8413217608
     60100  37.8433658776 -182414.3644576069 -182760.7851894668
     60200  36.2852924954 -182420.8533402846 -182753.0113629789
     60300  35.1653415515 -182430.5269132158 -182752.4328291903
     60400  37.8424284542 -182420.5827357857 -182766.9948864085
     60500  36.9278891436 -182419.5068652735 -182757.5472611657
     60600  36.1399442492 -182414.4193076969 -182745.2468027114
     60700  38.6569604840 -182403.5954543081 -182757.4638862462
     60800  38.3912537830 -182409.4911049498 -182760.9272397676
     60900  36.1345825670 -182416.8982831533 -182747.6766969654
     61000  36.9690157553 -182409.1135206000 -182747.5303922790
     61100  38.1300784567 -182402.4904342715 -182751.5357524804
     61200  37.8912047648 -182400.4997281006 -182747.3583803712
     61300  37.6438842658 -182405.1259282152 -182749.7205919032
     61400  36.5084619364 -182415.2958512304 -182749.4967820880
     61500  37.7851133974 -182407.5833535529 -182753.4708382677
     61600  37.5047469629 -182400.8010813742 -182744.1220727768
     61700  38.8930772534 -182393.8294498236 -182749.8593106452
     61800  37.9167807366 -182395.4376394447 -182742.5304158913
     61900  38.5063274824 -182394.6017791136 -182747.0913063619
     62000  39.7187809256 -182397.8189452194 -182761.4073533259
     62100  37.3499659472 -182405.9169931849 -182747.8211086968
     62200  38.1513915978 -182398.9262190504 -182748.1666391955
     62300  37.7471706743 -182396.1829030390 -182741.7230574995
     62400  38.5370879674 -182389.1368229881 -182741.9079337982
     62500  38.5835607192 -182390.7231844696 -182743.9197099938
     62600  37.1479221289 -182394.5867955884 -182734.6413883168
     62700  38.3422878457 -182384.8117240495 -182735.7996213642
     62800  38.4325390162 -182384.2276078617 -182736.0416704980
     62900  39.1515647663 -182386.4299105257 -182744.8259835299
     63000  39.6067367574 -182388.8973965336 -182751.4601447429
     63100  38.1104296110 -182395.6237300514 -182744.4891813971
     63200  38.6958203849 -182391.9223288766 -182746.1464869764
     63300  39.4331710392 -182380.8945549999 -182741.8684708810
     63400  38.0554473309 -182379.3757857889 -182727.7379256222
     63500  38.3727376965 -182374.2954828119 -182725.5621201210
     63600  39.5827497961 -182364.7315307113 -182727.0747006542
     63700  39.3026511256 -182356.9860836350 -182716.7652113953
     63800  40.7097482635 -182356.8250172891 -182729.4848074595
     63900  40.1080376941 -182375.0447849135 -182742.1964758174
     64000  40.1652018123 -182376.1673674948 -182743.8423426047
     64100  38.7412682248 -182379.3581322006 -182733.9983229022
     64200  39.7587389238 -182377.0678596353 -182741.0220459611
     64300  39.6169528059 -182368.9802170321 -182731.6364836411
     64400  39.4204615903 -182359.9749237497 -182720.8324964760
     64500  40.1103905682 -182357.2739428516 -182724.4471721247
     64600  39.0582919148 -182361.4988075493 -182719.0410545601
     64700  39.7585684125 -182361.9476813807 -182725.9003068348
     64800  39.5179235780 -182368.1599270380 -182729.9096733939
     64900  40.4212941748 -182369.0651481713 -182739.0844100954
     65000  39.9578419800 -182366.9813396927 -182732.7581288670
     65100  40.1838079522 -182352.4754264223 -182720.3207233958
     65200  41.6818209563 -182343.4481903742 -182725.0063997485
     65300  39.5693578204 -182358.1410534854 -182720.3616323769
     65400  38.6634248002 -182362.6569276712 -182716.5845343970
     65500  40.6276399618 -182355.6389588947 -182727.5471241154
     65600  39.4998017567 -182354.3325659319 -182715.9164239097
     65700  41.4497433237 -182346.0932949420 -182725.5270499641
     65800  41.3059279903 -182343.8954272046 -182722.0126869337
     65900  39.4106109594 -182355.8337003522 -182716.6010997364
     66000  42.5611072011 -182353.2683294126 -182742.8755845672
     66100  40.2176045508 -182357.8518280297 -182726.0065013541
     66200  39.9440272482 -182356.2333418388 -182721.8836700233
     66300  40.7908068811 -182341.7623799531 -182715.1641861935
     66400  40.3296401329 -182337.3831568221 -182706.5634114449
     66500  40.9182377224 -182341.7325679743 -182716.3008847586
     66600  39.6136643750 -182353.5513814407 -182716.1775455310
     66700  40.8144207795 -182349.8066580415 -182723.4246275060
     66800  41.1461101597 -182344.6390737625 -182721.2933502561
     66900  40.3453183188 -182345.4072198225 -182714.7309936206
     67000  41.8308768437 -182338.3491313080 -182721.2718083607
     67100  41.3295284953 -182325.1504356016 -182703.4837359503
     67200  42.7443442044 -182317.0311802933 -182708.3157993744
     67300  40.5664936145 -182326.3580311711 -182697.7064585912
     67400  41.8082698697 -182332.7440900432 -182715.4598213261
     67500  40.3381356367 -182339.6699074609 -182708.9279305008
     67600  41.6147074182 -182335.4628323487 -182716.4066798540
     67700  41.7217075283 -182327.2151219380 -182709.1384556907
     67800  42.9967754023 -182319.2111568050 -182712.8065481525
     67900  41.2307615334 -182327.6729902355 -182705.1021711318
     68000  41.1515016565 -182344.9020719828 -182721.6057026034
     68100  40.8720387118 -182348.7508445226 -182722.8962524371
     68200  41.0864819592 -182340.1890329287 -182716.2974688407
     68300  41.6560458848 -182329.3232969088 -182710.6455595338
     68400  41.9224501008 -182322.3650965870 -182706.1260414316
     68500  41.5425873593 -182320.4258859680 -182700.7095415739
     68600  42.7673490615 -182313.2977938511 -182704.7930009504
     68700  43.6923800367 -182302.7480720133 -182702.7110752510
     68800  42.3784661830 -182309.9654310010 -182697.9007779175
     68900  42.0797799687 -182323.4530298513 -182708.6541829517
     69000  41.3421573456 -182325.2475911976 -182703.6964968966
     69100  43.4115500658 -182314.9102697441 -182712.3025364265
     69200  41.7811536579 -182313.3941764077 -182695.8616840534
     69300  43.2066439215 -182312.3222959448 -182707.8388379173
     69400  41.5037762630 -182322.8030091672 -182702.7313853716
     69500  40.8853055096 -182332.6706464009 -182706.9374994810
     69600  43.7451278658 -182322.6550193621 -182723.1008797961
     69700  41.8892555851 -182313.6285030457 -182697.0855830479
     69800  43.3915194985 -182302.4412006511 -182699.6501061642
     69900  43.4148301890 -182301.7390246800 -182699.1613178319
     70000  41.4887867206 -182307.1658167331 -182686.9569776521
     70100  42.6279864176 -182311.3801630813 -182701.5996351090
     70200  42.3476800195 -182319.6569674518 -182707.3104957448
     70300  42.1102328964 -182316.1765407552 -182701.6564620163
     70400  43.4460112316 -182305.0691783699 -182702.7769048955
     70500  43.0325982488 -182300.4618236049 -182694.3851397130
     70600  43.0348768915 -182294.9855245892 -182688.9296995469
     70700  44.1855573328 -182294.5457483259 -182699.0233299019
     70800  43.1170938701 -182297.3567838671 -182692.0535786097
     70900  44.1245443318 -182298.2723693395 -182702.1914337757
     71000  42.4797176813 -182303.8790294847 -182692.7412394682
     71100  42.7761758869 -182300.2494167587 -182691.8254252155
     71200  42.1746027868 -182292.7405164471 -182678.8096840405
     71300  44.1472864936 -182282.0410061286 -182686.1682538529
     71400  43.6258426761 -182284.0606194671 -182683.4145352037
     71500  44.4543454057 -182290.1725941366 -182697.1106799192
     71600  41.9001067899 -182305.8445293062 -182689.4009419705
     71700  43.5497483918 -182299.8703292170 -182698.5276727264
     71800  43.1206543039 -182290.2661478153 -182684.9955350100
     71900  44.7920403031 -182283.0682471568 -182693.0976148798
     72000  43.7762778199 -182284.5099061361 -182685.2409153581
     72100  43.6500511854 -182287.2008642677 -182686.7763863367
     72200  42.2941581784 -182296.3509637043 -182683.5145494418
     72300  45.3135276364 -182280.6908094557 -182695.4939075134
     72400  44.7872804193 -182281.5113949754 -182691.4971904002
     72500  44.3298202592 -182284.6198202532 -182690.4179944187
     72600  45.1503619481 -182275.0559591747 -182688.3654274814
     72700  43.2957636996 -182268.4381795054 -182664.7705299566
     72800  44.6796343393 -182264.2610635519 -182673.2614594763
     72900  46.5412110696 -182267.7734319947 -182693.8148272698
     73000  43.2771085965 -182278.1786242492 -182674.3402046244
     73100  44.6753647342 -182272.0202931218 -182680.9816047920
     73200  44.7408976474 -182265.4028546597 -182674.9640590517
     73300  45.8108916682 -182256.3333000340 -182675.6893020925
     73400  46.4652422749 -182247.3859640373 -182672.7319358253
     73500  46.0680516545 -182254.4312891172 -182676.1413510905
     73600  45.7719446223 -182266.9098571680 -182685.9093353327
     73700  44.1391525614 -182275.2467434956 -182679.2995326543
     73800  45.2094054870 -182269.8169488939 -182683.6669057512
     73900  45.0819741123 -182260.2856466152 -182672.9690880458
     74000  45.5204332835 -182248.0368028042 -182664.7339291556
     74100  47.1515005328 -182241.2398517851 -182672.8678781003
     74200  46.4512831695 -182249.7931305653 -182675.0113197572
     74300  45.5450845619 -182257.9375364331 -182674.8603222549
     74400  45.0839639357 -182258.8581775279 -182671.5598339367
     74500  46.0764628868 -182260.1588302637 -182681.9458892261
     74600  44.4865362306 -182271.2689580436 -182678.5017208153
     74700  44.8744009818 -182262.2677702214 -182673.0510731701
     74800  45.6585658314 -182252.6900921615 -182670.6516932030
     74900  44.6278455276 -182253.9808400216 -182662.5071576593
     75000  45.7820157537 -182247.4870578434 -182666.5787278261
     75100  47.2102830265 -182243.0728755119 -182675.2390007519
     75200  44.9442278228 -182255.3634878253 -182666.7859904012
     75300  44.2654291892 -182259.9418698793 -182665.1506038334
     75400  46.4599146269 -182244.2458404889 -182669.5430426265
     75500  47.3659400856 -182235.3586875259 -182668.9497080172
     75600  46.6360470469 -182240.1659731871 -182667.0755034154
     75700  46.7549608536 -182252.5766975813 -182680.5747728421
     75800  44.1307367452 -182253.4243008412 -182657.4000510487
     75900  46.2358949660 -182237.6340915412 -182660.8806025451
     76000  47.7646277146 -182235.9701050544 -182673.2107390780
     76100  46.6583507524 -182250.8002922138 -182677.9139920712
     76200  45.6415005706 -182250.1100783026 -182667.9154627921
     76300  46.7526219571 -182235.0747228426 -182663.0513876860
     76400  47.1172327995 -182232.0440074541 -182663.3583446199
     76500  46.4461803934 -182236.0000369685 -182661.1715150031
     76600  45.4842251799 -182237.6210255884 -182653.9867005093
     76700  47.0913965854 -182228.5376295576 -182659.6154602716
     76800  46.9138204101 -182230.3882967111 -182659.8405831008
     76900  46.9536395452 -182229.5927442204 -182659.4095376675
     77000  46.5036438755 -182220.0055566173 -182645.7030592554
     77100  47.8733126498 -182216.3083148565 -182654.5438581310
     77200  47.3590500319 -182224.9196734020 -182658.4476218752
     77300  46.4114723426 -182241.6770832442 -182666.5308414332
     77400  46.8327337141 -182245.6601779858 -182674.3701912733
     77500  46.4109197331 -182235.0309205765 -182659.8796201414
     77600  47.0184269893 -182223.7194515608 -182654.1293136550
     77700  47.3386685828 -182217.8865448865 -182651.2279201957
     77800  48.4087523602 -182210.2102872288 -182653.3472818422
     77900  47.7352003628 -182218.5551666073 -182655.5264206617
     78000  46.6601111769 -182232.7005866962 -182659.8304015982
     78100  47.1192894238 -182223.4503420919 -182654.7835057360
     78200  48.7066903451 -182212.8151872904 -182658.6795263771
     78300  48.7361988643 -182211.5169059314 -182657.6513679991
     78400  47.8939637735 -182210.7212970259 -182649.1458820839
     78500  48.2490705490 -182201.6960494494 -182643.3713059580
     78600  49.5991395477 -182192.9992976405 -182647.0331771138
     78700  47.9965214967 -182205.3970977628 -182644.7605031586
     78800  48.4228165505 -182216.5509599435 -182659.8166991064
     78900  47.6111259512 -182216.6207165991 -182652.4561850943
     79000  49.6098023863 -182207.0148323608 -182661.1463201807
     79100  47.7275215845 -182208.9555307697 -182645.8564927676
     79200  48.7266693500 -182200.6528422566 -182646.7000705064
     79300  50.1451326762 -182193.8707843600 -182652.9027218755
     79400  48.4393169909 -182202.5698650897 -182645.9866504010
     79500  47.7575518222 -182207.3925139414 -182644.5683747670
     79600  48.2841669861 -182204.0060804788 -182646.0026121479
     79700  48.7922519905 -182193.7412779011 -182640.3888540796
     79800  47.5608980708 -182185.2497115306 -182620.6253906103
     79900  50.5905046154 -182173.3523373311 -182636.4612397133
     80000  49.6878768130 -182185.3792261733 -182640.2254125778
     80100  49.1345816175 -182199.9220482666 -182649.7033330136
     80200  48.3982572995 -182200.1049718421 -182643.1458939593
     80300  50.4168613579 -182186.8090516410 -182648.3284118950
     80400  49.9215239178 -182182.0323501520 -182639.0173579627
     80500  50.5269178716 -182182.7038141104 -182645.2306391378
     80600  48.0253292886 -182199.8531004435 -182639.4802143160
     80700  47.7351989712 -182196.1588613331 -182633.1301026489
     80800  50.3334525067 -182185.2023334164 -182645.9581634024
     80900  47.9440777174 -182192.0013465183 -182630.8846780103
     81000  49.7292962621 -182184.8087003391 -182640.0340431835
     81100  50.0073117122 -182170.8293955921 -182628.5997106778
     81200  50.5700488022 -182162.7547559684 -182625.6764044526
     81300  50.5970299530 -182177.7381556767 -182640.9067914413
     81400  48.5752600901 -182193.2096257532 -182637.8708433923
     81500  50.0989551389 -182188.2580905055 -182646.8673157200
     81600  50.0813478687 -182182.3069050202 -182640.7549520922
     81700  50.2944162285 -182168.0693738397 -182628.4678630939
     81800  50.7036320137 -182162.7695587639 -182626.9140370050
     81900  49.7621472198 -182170.2253259163 -182625.7513886496
     82000  50.5465907659 -182177.1749799218 -182639.8818919549
     82100  48.9743825574 -182192.2646238585 -182640.5794355694
     82200  48.9791113628 -182189.2561302765 -182637.6142297917
     82300  49.4432333721 -182174.6371896302 -182627.2438934229
     82400  51.9349805842 -182165.9131563536 -182641.3294827268
     82500  49.9715831289 -182169.7950850656 -182627.2383382818
     82600  51.7328610117 -182167.5277224416 -182641.0938325714
     82700  50.4991927258 -182174.6858302135 -182636.9588573798
     82800  49.1229199449 -182174.1028114780 -182623.7773444845
     82900  50.6641722845 -182158.9195261038 -182622.7027873136
     83000  50.4698615317 -182157.2186503152 -182619.2231777468
     83100  49.2229703703 -182164.2284391412 -182614.8188405118
     83200  51.0974381103 -182166.8386857005 -182634.5880915965
     83300  51.1487080520 -182159.7809201168 -182627.9996545284
     83400  50.9556386088 -182146.8315159047 -182613.2828795691
     83500  50.6595084657 -182139.3635823072 -182603.1041506045
     83600  52.1196520218 -182144.5559002689 -182621.6627214770
     83700  50.1224923968 -182157.4585726733 -182616.2832595394
     83800  50.6704440202 -182159.1351288471 -182622.9758019501
     83900  50.4854851760 -182153.8866777767 -182616.0342251049
     84000  51.5891199457 -182140.0422872230 -182612.2925819086
     84100  51.9138518453 -182140.8246287232 -182616.0475411908
     84200  51.1808392491 -182148.8078854949 -182617.3207510586
     84300  51.8756668922 -182148.3054343945 -182623.1787992171
     84400  52.1554423708 -182145.8042404817 -182623.2386889663
     84500  50.4060595734 -182148.2032585986 -182609.6237385860
     84600  52.5697366525 -182132.1321433757 -182613.3590697477
     84700  51.7264769762 -182128.0710887313 -182601.5787589684
     84800  50.6242283790 -182141.0756581980 -182604.4932701947
     84900  51.2687370155 -182143.5823550390 -182612.8998427037
     85000  51.5987171412 -182139.3856339616 -182611.7237820247
     85100  50.2848352336 -182142.7202630934 -182603.0310472722
     85200  51.5741424364 -182149.8035946731 -182621.9167842255
     85300  50.9789361483 -182152.3684080849 -182619.0330390024
     85400  52.0486407906 -182135.8871567318 -182612.3439363244
     85500  52.0257435695 -182130.5300816505 -182606.7772585320
     85600  52.5733585358 -182128.0738112089 -182609.3338925455
     85700  52.6267461604 -182122.8741876843 -182604.6229829490
     85800  53.1109397970 -182115.4569332527 -182601.6380698296
     85900  52.1800118991 -182124.0566682573 -182601.7160278663
     86000  51.4124089337 -182131.2820432584 -182601.9147133840
     86100  51.5890985432 -182140.1864319559 -182612.4365307224
     86200  51.1638285147 -182150.4514302770 -182618.8085784269
     86300  51.0667199901 -182142.7211976264 -182610.1894077714
     86400  53.3322303904 -182124.9160022204 -182613.1228478624
     86500  52.5357986314 -182120.1346028724 -182601.0508583032
     86600  52.8464592900 -182110.7831134078 -182594.5431775277
     86700  53.9751831386 -182111.7616887153 -182605.8541673189
     86800  51.6665645365 -182126.8688199326 -182599.8280476426
     86900  53.0419726730 -182123.5029635112 -182609.0527703681
     87000  53.0706506468 -182122.1245353648 -182607.9368623340
     87100  51.8521575615 -182119.6348062043 -182594.2929650236
     87200  53.1699212793 -182110.8554435670 -182597.5765006237
     87300  53.3598384465 -182108.2947564450 -182596.7543280999
     87400  53.4105586248 -182102.2489064590 -182591.1727740584
     87500  53.2617272227 -182101.2034741245 -182588.7649289986
     87600  52.8092991613 -182109.2306649963 -182592.6505627837
     87700  53.0322286390 -182116.6842378018 -182602.1448471125
     87800  52.4118486115 -182120.4377265922 -182600.2193351536
     87900  53.6288826266 -182105.3018871281 -182596.2243074126
     88000  54.2709221828 -182094.3798514814 -182591.1795453060
     88100  54.2347936191 -182098.3321335140 -182594.8011040222
     88200  53.3113568475 -182110.8124824061 -182598.8282502240
     88300  53.5910366654 -182110.5134734696 -182601.0894492650
     88400  55.0493409165 -182108.0665800335 -182611.9919716174
     88500  53.3042389975 -182108.8612690959 -182596.8118796329
     88600  55.2180344063 -182097.1241464560 -182602.5937696599
     88700  55.5081713211 -182092.2442704412 -182600.3698265943
     88800  53.6283284321 -182093.7073576738 -182584.6247048239
     88900  54.6682966932 -182089.9863530383 -182590.4236400191
     89000  53.7995512777 -182096.7248402736 -182589.2095729380
     89100  53.1796505761 -182105.2500823424 -182592.0602020396
     89200  53.2470144401 -182107.0471121340 -182594.4738852004
     89300  54.3023364020 -182095.7196386959 -182592.8069004090
     89400  55.2445456068 -182082.0688743273 -182587.7811828543
     89500  54.8726341987 -182082.1949130305 -182584.5027193630
     89600  52.9837715734 -182091.5984282322 -182576.6154582855
     89700  53.1999006441 -182102.5061332956 -182589.5016234858
     89800  53.7584234183 -182105.6820196929 -182597.7902651497
     89900  55.1610208400 -182087.6738775699 -182592.6215947298
     90000  54.8452401825 -182078.0776301886 -182580.1346698429
     90100  55.6920066354 -182070.9568014737 -182580.7651985331
     90200  55.5568894414 -182074.5883424802 -182583.1598676028
     90300  54.5001121512 -182082.1833440936 -182581.0810583970
     90400  54.7286196480 -182087.1972000805 -182588.1866874706
     90500  53.8169765962 -182096.1423533872 -182588.7865985968
     90600  54.2795426540 -182090.1768701149 -182587.0554763164
     90700  55.2009964398 -182075.8744340215 -182581.1880905270
     90800  55.6782649940 -182064.4581525361 -182574.1407576801
     90900  56.8312236001 -182061.2311096390 -182581.4679758766
     91000  53.6154092424 -182078.4053610904 -182569.2044451045
     91100  54.2816085496 -182077.6175162394 -182574.5150337885
     91200  55.8478110465 -182066.4656360057 -182577.7002771867
     91300  54.3929192712 -182065.7441348291 -182563.6605982557
     91400  56.8803749007 -182062.4237153056 -182583.1105158746
     91500  54.6570252923 -182070.1574544771 -182570.4915622912
     91600  54.6264763215 -182083.8865357057 -182583.9409961738
     91700  55.4245824001 -182078.4391941388 -182585.7995716537
     91800  55.9177907176 -182064.5227655790 -182576.3980054038
     91900  54.6024841990 -182058.1429667610 -182557.9778017168
     92000  57.5798312421 -182050.0540720285 -182577.1437432748
     92100  54.9078481197 -182059.6507270591 -182562.2808840071
     92200  55.6063302634 -182059.8587623574 -182568.8828721105
     92300  57.5275327638 -182056.4330118274 -182583.0439392644
     92400  55.4703155466 -182063.4943705984 -182571.2733924307
     92500  55.1475633734 -182071.1760327042 -182576.0005593038
     92600  55.8711781339 -182065.8128783214 -182577.2614234010
     92700  56.8193662834 -182048.9242887216 -182569.0526122801
     92800  56.6991065775 -182045.3329334244 -182564.3603914978
     92900  55.8455426833 -182046.3309033652 -182557.5447797960
     93000  57.7678742510 -182038.3184224292 -182567.1294521027
     93100  57.6129605044 -182032.6491304245 -182560.0420691790
     93200  56.1033719642 -182042.6383566283 -182556.2124197422
     93300  56.5761810280 -182053.0806920247 -182570.9828813001
     93400  55.7512458227 -182057.0958896553 -182567.4465662432
     93500  57.8080206741 -182044.4421601365 -182573.6206928834
     93600  58.2582780513 -182026.7556558945 -182560.0558751384
     93700  58.6440939621 -182024.2785219425 -182561.1105261389
     93800  57.6213758830 -182032.0903309023 -182559.5603046020
     93900  56.9932970038 -182030.9261964942 -182552.6466936358
     94000  56.6782500810 -182035.9773316048 -182554.8138678976
     94100  58.0887283704 -182040.6453951535 -182572.3935451457
     94200  56.8943655483 -182041.6544106283 -182562.4692825323
     94300  58.0972489018 -182026.3902860812 -182558.2164335948
     94400  58.1105090191 -182022.0724729004 -182554.0200044242
     94500  57.7050675983 -182026.6265027968 -182554.8625961211
     94600  56.0309595622 -182036.3357174137 -182549.2469124999
     94700  57.9029492641 -182035.2415124911 -182565.2890279740
     94800  57.5348470566 -182027.3028013765 -182553.9806843448
     94900  57.1445021484 -182009.9566428241 -182533.0612820903
     95000  59.8634056783 -182006.5838198491 -182554.5774859990
     95100  57.4112603591 -182016.4935113574 -182542.0400733342
     95200  59.7577932075 -182013.0484083643 -182560.0752908105
     95300  56.8866637555 -182027.5090553162 -182548.2534244875
     95400  57.5282988684 -182030.3927925689 -182557.0107329792
     95500  59.4298799241 -182024.3940113799 -182568.4191534417
     95600  56.9919566917 -182025.6541177554 -182547.3623455897
     95700  59.6804261430 -182002.5824431501 -182548.9011022524
     95800  58.7392403239 -181995.0389332635 -182532.7419136940
     95900  58.7011679096 -182003.8754311059 -182541.2298940798
     96000  57.9562818672 -182023.3188108429 -182553.8545365828
     96100  58.2445974837 -182024.1739026416 -182557.3488890435
     96200  57.2623316046 -182014.4002465486 -182538.5835046293
     96300  60.1702616312 -182001.4478171273 -182552.2504634324
     96400  58.5477179715 -182006.8568666655 -182542.8066385229
     96500  58.2900779313 -182010.9213397113 -182544.5126572083
     96600  58.4091507502 -182006.4562232629 -182541.1375414009
     96700  59.4951027879 -182002.5925858494 -182547.2147824194
     96800  58.6188700351 -182008.6075176428 -182545.2086203054
     96900  58.6567539883 -182015.5493473771 -182552.4972423103
     97000  57.5382684269 -182030.9186781130 -182557.6278805360
     97100  57.8295914869 -182026.4439004191 -182555.8198938452
     97200  59.4386325263 -182007.8513318934 -182551.9565958684
     97300  59.9122480803 -181998.5904967578 -182547.0312695598
     97400  59.6614599371 -181990.7755528883 -182536.9205940583
     97500  60.8778170956 -181984.5863942654 -182541.8660511674
     97600  58.0623929473 -182000.1425595548 -182531.6496333018
     97700  58.8066323788 -182013.3813823531 -182551.7012742141
     97800  58.3129313990 -182010.3220413348 -182544.1225610214
     97900  59.7268417195 -181987.5781561368 -182534.3217065669
     98000  59.0667255817 -181984.6241879560 -182525.3249905954
     98100  61.0283725831 -181980.0857687661 -182538.7436207886
     98200  59.8163236464 -181991.0252604272 -182538.5879344708
     98300  59.5436199879 -182010.0788612204 -182555.1451875221
     98400  57.8798627208 -182009.6098394065 -182539.4460191100
     98500  60.1273090251 -181989.1000199615 -182539.5094752040
     98600  60.2769613499 -181986.7513107617 -182538.5306935124
     98700  60.7460028711 -181983.3346355426 -182539.4076561149
     98800  60.0289929616 -181980.4212997490 -182529.9307630943
     98900  59.6197811961 -181980.3471594208 -182526.1106705760
     99000  60.5396753671 -181979.9515144021 -182534.1357990417
     99100  58.7501964499 -181994.1841643528 -182531.9874379018
     99200  58.9252293754 -181994.2266539405 -182533.6321907329
     99300  59.6543608763 -181977.3989259947 -182523.4789818825
     99400  61.7592719083 -181970.9049200375 -182536.2534739380
     99500  58.7886317060 -181981.1627151427 -182519.3178276269
     99600  60.7112099178 -181975.3862673833 -182531.1407909066
     99700  62.2103105160 -181971.9734244137 -182541.4508162479
     99800  59.7102627186 -181976.8293524348 -182523.4211375688
     99900  60.0086505773 -181975.5988713749 -182524.9221191580
    100000  61.9102033206 -181969.0347202060 -182535.7649104672
    100100  60.0343385679 -181965.9222677828 -182515.4806651699
    100200  63.6203578056 -181952.0476621891 -182534.4327223205
    100300  60.2748915914 -181955.9065385353 -182507.6669745765
    100400  60.7184842174 -181972.0895222187 -182527.9106351730
    100500  60.6544572034 -181978.1946824645 -182533.4296878004
    100600  60.8973618518 -181967.1171262257 -182524.5756971484
    100700  61.9141271462 -181947.1137227839 -182513.8798320102
    100800  60.1942414607 -181946.9973262944 -182498.0194855813
    100900  63.3211497899 -181946.4576469715 -182526.1037366818
    101000  61.7491094094 -181959.8912261573 -182525.1467518546
    101100  60.8074774565 -181961.3339260836 -182517.9696891700
    101200  61.7535311275 -181952.6835622499 -182517.9795646539
    101300  62.8495418582 -181951.2374843217 -182526.5664431149
    101400  59.6850850170 -181965.2685116254 -182511.6298183760
    101500  61.9826167212 -181960.8237628373 -182528.2168302671
    101600  63.0258292889 -181947.2755671701 -182524.2182730318
    101700  61.4495555178 -181937.0784203609 -182499.5918094657
    101800  64.0980187702 -181931.9476440322 -182518.7052449544
    101900  60.3765745123 -181952.0141512462 -182504.7053996253
    102000  62.7983652270 -181950.6378151858 -182525.4982996341
    102100  61.8907291561 -181950.7959419709 -182517.3478644124
    102200  61.4611059508 -181955.1426119572 -182517.7617345077
    102300  61.4504364847 -181957.8161068011 -182520.3375603372
    102400  61.7192191410 -181944.1261395671 -182509.1080477257
    102500  63.9200529499 -181924.6132203834 -182509.7417101443
    102600  63.0886629842 -181933.3887738475 -182510.9066636077
    102700  61.4376788379 -181943.4729421127 -182505.8776112860
    102800  63.4118391960 -181932.6983918534 -182513.1746585238
    102900  61.3332428588 -181932.8436753438 -182494.2923304982
    103000  61.5804029916 -181935.3411371322 -182499.0523128658
    103100  62.8665760817 -181930.7031351383 -182506.1880263657
    103200  61.0371446709 -181945.5714694222 -182504.3096217292
    103300  61.6716045399 -181942.0591991208 -182506.6052399989
    103400  64.1157638079 -181927.4599086231 -182514.3799488209
    103500  62.4441876899 -181928.5649789095 -182500.1832982185
    103600  64.5820168147 -181917.7439301698 -182508.9320819399
    103700  64.2011289124 -181911.7428541537 -182499.4443322943
    103800  64.1070356729 -181916.8804006750 -182503.7205429348
    103900  62.8971373169 -181931.9145357890 -182507.6791866312
    104000  61.8520924011 -181938.1487066915 -182504.3469456635
    104100  63.9040260304 -181927.3362376193 -182512.3180158745
    104200  63.1415178796 -181914.1216161332 -182492.1233431820
    104300  64.2932840032 -181903.1955046164 -182491.7405766938
    104400  62.7192631987 -181910.3673291242 -182484.5037082527
    104500  63.2024073938 -181913.8855516532 -182492.4446654353
    104600  63.2860650932 -181929.8906863558 -182509.2156083783
    104700  62.3490168402 -181942.4141714355 -182513.1612903464
    104800  62.3097403856 -181929.1640176624 -182499.5515972507
    104900  63.4044614442 -181915.1838132876 -182495.5925435189
    105000  64.4572253756 -181906.7285610826 -182496.7743635759
    105100  65.7472006819 -181906.6907143911 -182508.5450381227
    105200  61.7697922933 -181930.4105719886 -182495.8554302051
    105300  63.7674826334 -181925.6835834588 -182509.4154342194
    105400  63.5405341263 -181914.5361166730 -182496.1904654430
    105500  62.5740610370 -181905.6644885787 -182478.4716772948
    105600  64.0601360454 -181901.6056229646 -182488.0164428602
    105700  65.4495200851 -181897.1749728509 -182496.3043082570
    105800  63.1641490136 -181898.6620291249 -182476.8709231056
    105900  65.8815918688 -181906.0865384004 -182509.1710881502
    106000  62.7523600226 -181919.0085874490 -182493.4479371437
    106100  62.8087619871 -181905.3332464725 -182480.2889035666
    106200  65.7993855443 -181899.4871587344 -182501.8191862270
    106300  64.2852737244 -181915.0212652900 -182503.4930107334
    106400  61.4627868281 -181912.2790688442 -182474.9135782588
    106500  64.7932956181 -181897.4689964148 -182490.5912086471
    106600  65.4977877488 -181896.3238747346 -182495.8950556003
    106700  63.9659547790 -181903.6936220490 -182489.2423002599
    106800  62.9024705599 -181908.4515308539 -182484.2650025639
    106900  66.3178205005 -181883.8725293243 -182490.9503454850
    107000  65.1919146481 -181883.5358192993 -182480.3070171047
    107100  63.8889053427 -181895.1732845973 -182480.0166470548
    107200  64.3270082302 -181899.2057658095 -182488.0595517423
    107300  64.4279410276 -181891.3046673769 -182481.0823989664
    107400  65.4374006048 -181871.2207170251 -182470.2391098884
    107500  67.5690448918 -181860.7666825104 -182479.2982914116
    107600  65.8989974399 -181875.3414822870 -182478.5853638116
    107700  65.8586207746 -181881.5173385434 -182484.3916093420
    107800  66.3572529584 -181882.5491009782 -182489.9878845263
    107900  66.3156374606 -181880.8694440720 -182487.9272765379
    108000  66.6038470669 -181870.3608012047 -182480.0569239082
    108100  65.7509746162 -181852.7509851505 -182454.6398557318
    108200  67.8151454690 -181847.2008888455 -182467.9853190821
    108300  67.5026882856 -181869.2012099689 -182487.1253860068
    108400  65.4283733345 -181884.3971687409 -182483.3329253606
    108500  64.8787828344 -181878.9695082079 -182472.8742762024
    108600  65.6070126254 -181863.3352174769 -182463.9062502529
    108700  66.7537626160 -181855.7258242152 -182466.7942839986
    108800  65.4505431101 -181862.2627668110 -182461.4014670566
    108900  64.8788016548 -181885.6755442314 -182479.5804845095
    109000  63.6021387059 -181891.9501285141 -182474.1684097748
    109100  66.5849697259 -181878.5160612007 -182488.0393794466
    109200  66.5321901113 -181870.2061020494 -182479.2462721321
    109300  65.5622427760 -181861.8249592936 -182461.9861658392
    109400  69.1913211824 -181840.4230204665 -182473.8050563009
    109500  66.3274944024 -181844.4992345883 -182451.6656063017
    109600  68.3071760161 -181846.1841496629 -182471.4726608201
    109700  67.1588300775 -181860.6064662173 -182475.3829409512
    109800  65.4384222868 -181876.1232401234 -182475.1509855325
    109900  64.8267850523 -181867.4859128498 -182460.9146896294
    110000  67.5249116771 -181854.8216939432 -182472.9493044104
    110100  66.7635852660 -181855.4289730680 -182466.5873500537
    110200  65.3320516555 -181859.9312390050 -182457.9852604583
    110300  66.3102393014 -181867.2430868204 -182474.2515041715
    110400  64.8591123309 -181877.3970212930 -182471.1217241674
    110500  66.0334754888 -181863.5092291825 -182467.9841318668
    110600  66.5992647794 -181850.3747758763 -182460.0289520101
    110700  66.9574110948 -181852.6390053542 -182465.5716770922
    110800  67.8979401250 -181843.7990391011 -182465.3413772208
    110900  66.8679625544 -181839.1355114836 -182451.2493652303
    111000  67.2639455494 -181838.1751271530 -182453.9138360296
    111100  68.5172154553 -181836.2614754168 -182463.4727018126
    111200  67.1707122447 -181850.0124383988 -182464.8976832958
    111300  67.1424370347 -181866.4382761740 -182481.0646878855
    111400  66.1666023406 -181872.0146191623 -182477.7081740558
    111500  67.5000095244 -181836.1832124090 -182454.0828668853
    111600  70.0799039923 -181817.3476247808 -182458.8638077815
    111700  67.7938311565 -181823.3578336203 -182443.9471511980
    111800  69.1577661563 -181830.8660016170 -182463.9408724716
    111900  68.3675481447 -181841.7436210214 -182467.5847827286
    112000  67.0739852261 -181859.7723162618 -182473.7721154857
    112100  66.1465717752 -181862.9416216457 -182468.4518153880
    112200  67.8055043499 -181847.2136430993 -182467.9098178792
    112300  67.0648891597 -181836.7830229259 -182450.6995561421
    112400  67.6674651335 -181821.0675442081 -182440.5000986609
    112500  67.9020336682 -181818.8751209473 -182440.4549316383
    112600  66.8054592107 -181828.5172471842 -182440.0589410935
    112700  68.8944437610 -181840.4510927854 -182471.1154926160
    112800  66.4998699694 -181857.4740189854 -182466.2183283024
    112900  68.0726487623 -181843.0950996899 -182466.2367324970
    113000  68.4924959030 -181830.5901794840 -182457.5751214252
    113100  68.4561717642 -181818.7566962607 -182445.4091245781
    113200  69.1486497223 -181808.6153802347 -182441.6067986362
    113300  68.9907518670 -181814.4318024610 -182445.9778132104
    113400  67.1420316749 -181829.8047343247 -182444.4274353450
    113500  68.1024353469 -181826.2474112136 -182449.6617124317
    113600  67.9269058956 -181822.5880397680 -182444.3955325120
    113700  68.8412000964 -181814.2954506307 -182444.4724543527
    113800  68.0821118240 -181802.8853515865 -182426.1136099005
    113900  71.3230365594 -181790.7365390461 -182443.6324416807
    114000  67.5358094871 -181805.7246006979 -182423.9519704555
    114100  72.3421585488 -181796.8754783396 -182459.1004926226
    114200  68.4772264718 -181812.9755136757 -182439.8206782104
    114300  68.2910354473 -181817.7034670856 -182442.8442263837
    114400  70.4663465279 -181808.9280857336 -182453.9817898528
    114500  69.2481342591 -181807.4561068162 -182441.3582133989
    114600  69.8938782457 -181788.3384767606 -182428.1517674893
    114700  72.4952434076 -181778.7152422074 -182442.3416056459
    114800  71.6147554678 -181796.2842222600 -182451.8505395206
    114900  69.2017411650 -181810.9493880461 -182444.4268091064
    115000  69.5814990845 -181808.3900103396 -182445.3437610907
    115100  71.0499958291 -181792.5856913491 -182442.9821606638
    115200  70.6629722847 -181784.3992960526 -182431.2529256540
    115300  69.6043648723 -181785.5493364359 -182422.7124021552
    115400  68.9346450524 -181788.0649881582 -182419.0973933309
    115500  69.4972528182 -181801.0310868832 -182437.2136416116
    115600  69.6741652898 -181812.8490466393 -182450.6510701039
    115700  68.4251977824 -181814.4447606809 -182440.8136510725
    115800  71.1268429864 -181797.6522598802 -182448.7521932721
    115900  70.0300039901 -181778.6603429466 -182419.7197379507
    116000  71.9467246126 -181773.1885366871 -182431.7937219616
    116100  70.6584533452 -181787.0573880074 -182433.8696509316
    116200  70.6265846978 -181791.5741860806 -182438.0947212494
    116300  70.8960251777 -181789.3138422740 -182438.3008538274
    116400  69.2141092526 -181796.7269225137 -182430.3175618845
    116500  70.1632343030 -181794.9665511492 -182437.2455454528
    116600  71.1933022193 -181778.9815403104 -182430.6898460176
    116700  71.6212737398 -181765.2759306079 -182420.9019165713
    116800  71.2841579529 -181767.2546822201 -182419.7946874605
    116900  69.1597985272 -181792.0088543569 -182425.1023296723
    117000  70.3699006097 -181792.6108868029 -182436.7817184613
    117100  70.2343555191 -181788.4171624018 -182431.3472051295
    117200  71.3153525730 -181778.3410980622 -182431.1666609657
    117300  70.4600931658 -181768.8529866701 -182413.8494470903
    117400  71.8775496033 -181752.2688675944 -182410.2408201531
    117500  73.9876742374 -181734.1021818119 -182411.3903580502
    117600  71.4599439473 -181750.1171436063 -182404.2663057336
    117700  73.0590117372 -181762.1393771588 -182430.9265140334
    117800  71.4769102219 -181772.5338748183 -182426.8383473710
    117900  70.7751135586 -181776.8665769046 -182424.7467553152
    118000  72.1438971027 -181769.7883297497 -182430.1984453402
    118100  72.5704362331 -181757.9112236665 -182422.2259073172
    118200  70.4138611475 -181756.7674695236 -182401.3407189197
    118300  73.1171522687 -181743.6089391867 -182412.9282984206
    118400  74.5589089734 -181736.9166658454 -182419.4339635082
    118500  69.7174838962 -181756.3139151179 -182394.5124800364
    118600  74.2830241363 -181756.6583757699 -182436.6502049663
    118700  71.7144451291 -181768.9007963887 -182425.3796795547
    118800  70.6009421961 -181770.8353198263 -182417.1211218001
    118900  71.5242200651 -181762.4408784681 -182417.1784285268
    119000  72.0128143886 -181755.5686359660 -182414.7788115215
    119100  72.4368548993 -181754.3321713478 -182417.4240424305
    119200  70.7491046625 -181758.0676908663 -182405.7097820819
    119300  71.9165791085 -181743.8912893596 -182402.2205206495
    119400  73.3110117222 -181732.1279905769 -182403.2219523654
    119500  73.0176022536 -181743.2225789746 -182411.6306506339
    119600  70.9730796494 -181760.3003008444 -182409.9926742458
    119700  71.3109346882 -181758.6095004687 -182411.3946217553
    119800  72.1926803109 -181751.7633766065 -182412.6200569856
    119900  73.9056310753 -181731.0318265492 -182407.5689741296
    120000  74.6750230848 -181711.7718769952 -182395.3520910910
    120100  72.8674076132 -181719.8366166301 -182386.8697963890
    120200  74.3354485119 -181731.5600428808 -182412.0317683594
    120300  72.9853213238 -181750.6150284223 -182418.7275982661
    120400  72.6408850309 -181752.8755333828 -182417.8351100961
    120500  72.9372514624 -181742.6742085877 -182410.3467436678
    120600  72.4430075483 -181729.4193606574 -182392.5675535058
    120700  75.1653468173 -181707.1946531871 -182395.2633239065
    120800  73.8446636409 -181716.4181497776 -182392.3971973389
    120900  74.1549419486 -181720.6694785233 -182399.4888347073
    121000  72.2655636064 -181733.1094117048 -182394.6332707021
    121100  73.5327527337 -181740.5026627222 -182413.6264567333
    121200  70.7747214699 -181757.4834086966 -182405.3599979006
    121300  72.0401239597 -181762.1589213928 -182421.6190906105
    121400  72.5692038749 -181742.6894480193 -182406.9928505798
    121500  73.0374519125 -181724.7987648679 -182393.3885416487
    121600  75.3139436410 -181719.3667938556 -182408.7957299537
    121700  72.3117925964 -181729.4566907831 -182391.4037330832
    121800  74.0011913961 -181714.7744309904 -182392.1863442132
    121900  75.2075852674 -181701.8558985860 -182390.3112229361
    122000  73.8232360228 -181717.5246552748 -182393.3075529695
    122100  72.8676390541 -181728.7247850011 -182395.7600833852
    122200  72.9586488248 -181723.0101820839 -182390.8785900671
    122300  74.5910773858 -181707.6795067041 -182390.4912761904
    122400  73.6870913676 -181711.0851822857 -182385.6218025946
    122500  75.8603035099 -181709.6629426916 -182404.0932939983
    122600  76.2149235108 -181713.6596593593 -182411.3362261493
    122700  72.8928313106 -181728.1554964834 -182395.4214064885
    122800  73.8407340406 -181721.2314355565 -182397.1745112904
    122900  74.7605445658 -181703.5741675395 -182387.9372510587
    123000  75.6839439938 -181693.8715135166 -182386.6874578805
    123100  76.1360614237 -181697.6697582837 -182394.6244161924
    123200  72.2683897275 -181717.2775464486 -182378.8272759497
    123300  74.9255675575 -181704.4197947150 -182390.2935098661
    123400  75.1347566123 -181696.9405991857 -182384.7292450993
    123500  76.1301584195 -181701.3229906236 -182398.2236120328
    123600  73.6640725620 -181726.8373410320 -182401.1632456376
    123700  73.5343542571 -181731.4821882108 -182404.6206426759
    123800  75.3349689272 -181714.0914369127 -182403.7128399041
    123900  74.1529636229 -181699.5937215665 -182378.3949680236
    124000  75.9260123910 -181687.0931704676 -182382.1250253188
    124100  74.8529726267 -181694.8036866173 -182380.0128628601
    124200  74.8463527241 -181702.7258716793 -182387.8744488857
    124300  73.5292930728 -181709.0771780616 -182382.1693021030
    124400  72.9953379536 -181723.0977552247 -182391.3020179755
    124500  75.6481107512 -181708.8383427795 -182401.3262672154
    124600  75.8485813529 -181699.5981551625 -182393.9212010509
    124700  73.6922871146 -181692.8324814720 -182367.4166640005
    124800  77.1765509979 -181671.7446457486 -182378.2240156232
    124900  76.3540305910 -181674.9290003655 -182373.8789627805
    125000  75.1141206076 -181687.1181717970 -182374.7179143269
    125100  75.8707873549 -181703.0271134221 -182397.5534345556
    125200  74.1381087314 -181713.2854082392 -182391.9506720140
    125300  75.5124276723 -181705.2258233847 -182396.4716957361
    125400  75.6977051582 -181688.6537890701 -182381.5957040635
    125500  75.9871962817 -181676.7413491681 -182372.3332854946
    125600  76.7903580451 -181668.8195417902 -182371.7636752435
    125700  75.9865164449 -181669.6742971851 -182365.2600102395
    125800  75.5459695721 -181697.2947188606 -182388.8476360321
    125900  76.3695281994 -181703.5965763753 -182402.6884049458
    126000  75.4282649235 -181690.4110850525 -182380.8865259064
    126100  75.0907005465 -181667.5486995729 -182354.9340532788
    126200  76.9213625130 -181664.7338974451 -182368.8772546613
    126300  77.4249912553 -181664.8368941634 -182373.5905029646
    126400  76.4498736873 -181680.3782349433 -182380.2055515469
    126500  75.0018521041 -181696.9348650088 -182383.5068940610
    126600  75.6872354804 -181685.0635022360 -182377.9095770907
    126700  77.6417210305 -181672.0152466272 -182382.7528144547
    126800  75.6391825970 -181667.3788466121 -182359.7850421204
    126900  78.7033416668 -181656.4962579401 -182376.9519729052
    127000  74.0526918484 -181674.6204752290 -182352.5038270770
    127100  75.9394262904 -181684.7689359360 -182379.9235825290
    127200  76.6810813035 -181670.9597192875 -182372.9035260540
    127300  76.8790977928 -181657.5308003366 -182361.2872634445
    127400  78.8047213696 -181627.8317003376 -182349.2154519618
    127500  78.0799451777 -181623.1770849500 -182337.9261862729
    127600  78.4274219167 -181638.2959664526 -182356.2258933557
    127700  77.1648213141 -181653.3439964884 -182359.7159920430
    127800  78.2283198240 -181656.7104293709 -182372.8177622458
    127900  75.4390111577 -181674.7089542001 -182365.2827668088
    128000  75.1091246515 -181673.5688621565 -182361.1228713666
    128100  76.7419955375 -181656.6293891457 -182359.1308089322
    128200  78.2850864326 -181650.6064617885 -182367.2334400397
    128300  77.8055470788 -181657.9393812448 -182370.1766238039
    128400  76.4347917613 -181670.7382919847 -182370.4275476174
    128500  76.3853549262 -181654.7844571407 -182354.0211646395
    128600  78.0294657501 -181630.5247405084 -182344.8117497356
    128700  79.1715187254 -181632.0455286409 -182356.7869680791
    128800  76.9539987364 -181646.6733504618 -182351.1154618754
    128900  78.6946065631 -181656.2454533851 -182376.6212066203
    129000  75.8496846315 -181672.6433607182 -182366.9765060940
    129100  78.6146718735 -181651.9638024226 -182371.6078281003
    129200  79.9900801486 -181627.9537053810 -182360.1883114740
    129300  79.2558513587 -181635.5501213139 -182361.0635473835
    129400  78.1555871859 -181647.5125742756 -182362.9541076594
    129500  76.1998867705 -181644.9504165601 -182342.4893360123
    129600  81.4129149008 -181616.3282411554 -182361.5875728446
    129700  79.7142792963 -181634.9163109082 -182364.6262173378
    129800  77.2982688979 -181643.0026017552 -182350.5961855219
    129900  79.4916149884 -181628.8630957782 -182356.5347180667
    130000  78.0272678987 -181625.0131407845 -182339.2800307309
    130100  80.6687527789 -181613.1185660175 -182351.5657872893
    130200  77.1816930944 -181608.3002513951 -182314.8266923690
    130300  80.6904227487 -181600.4981740068 -182339.1437636489
    130400  79.5018462981 -181626.0010045834 -182353.7662849732
    130500  78.2404901982 -181637.1583990432 -182353.3771403469
    130600  77.3291919064 -181632.4872288290 -182340.3638839081
    130700  78.7621120623 -181618.0173597470 -182339.0110628892
    130800  78.6236974301 -181614.0257149838 -182333.7523612177
    130900  79.5329760930 -181609.9739160973 -182338.0241607358
    131000  79.5405702494 -181610.4581943473 -182338.5779564081
    131100  80.2162666074 -181615.7741289155 -182350.0792611574
    131200  77.4147335864 -181635.9147922468 -182344.5745016525
    131300  79.3604078345 -181628.4932471983 -182354.9637903223
    131400  79.4857498308 -181618.3950049212 -182346.0129371603
    131500  80.2067334759 -181612.9858325445 -182347.2036978549
    131600  80.6195729798 -181609.1449480010 -182347.1419740648
    131700  78.6250168359 -181612.1918172942 -182331.9305414580
    131800  80.5360069639 -181605.7621403810 -182342.9941974810
    131900  80.4291797873 -181612.2345806860 -182348.4887345827
    132000  78.9905666951 -181632.4224132336 -182355.5074055430
    132100  78.3355121945 -181630.4590110242 -182347.5475901111
    132200  79.0300814329 -181602.0068805558 -182325.4535934489
    132300  82.0307023933 -181590.2560210290 -182341.1706212256
    132400  80.6598277825 -181603.7674776150 -182342.1329988660
    132500  80.7926490138 -181613.5790713551 -182353.1604471448
    132600  78.8364161695 -181610.9426430875 -182332.6165310553
    132700  79.9009398426 -181584.7345056111 -182316.1531153113
    132800  81.1490772132 -181574.5871037235 -182317.4312473678
    132900  81.1049574429 -181587.2586880097 -182329.6989562918
    133000  79.0949706172 -181591.8543233120 -182315.8950361882
    133100  81.0555411644 -181580.9936238798 -182322.9815322041
    133200  80.9820445150 -181588.3697147410 -182329.6848297642
    133300  78.5273703763 -181613.0313564400 -182331.8762183053
    133400  81.7686461235 -181604.7288778570 -182353.2445972285
    133500  80.1119605530 -181603.4686444254 -182336.8189519871
    133600  80.7334653209 -181594.8384614891 -182333.8780657494
    133700  80.4510354304 -181587.7855755795 -182324.2397975117
    133800  80.3775828662 -181580.0273070521 -182315.8091392424
    133900  83.6442823366 -181577.1954401307 -182342.8808603086
    134000  81.0218647177 -181588.6683609282 -182330.3479927812
    134100  82.4200146441 -181588.8138762153 -182343.2922670979
    134200  80.4030269226 -181583.1584900432 -182319.1732388466
    134300  83.0392813880 -181559.4022785037 -182319.5494790617
    134400  81.1178613737 -181565.8973021664 -182308.4556939041
    134500  80.6467283857 -181584.2927918351 -182322.5384003222
    134600  79.5951950797 -181606.0365982538 -182334.6563997066
    134700  77.7890691804 -181617.5068950863 -182329.5932978478
    134800  82.1852458271 -181589.7658913798 -182342.0951926265
    134900  82.6759662800 -181576.6605863293 -182333.4819758057
    135000  79.1765662301 -181577.0667837148 -182301.8544283526
    135100  83.4931437828 -181550.9872750565 -182315.2891626867
    135200  82.5195542278 -181551.0432904069 -182306.4328733743
    135300  82.5719835118 -181558.3139650915 -182314.1834892723
    135400  82.1633392691 -181565.5979917648 -182317.7267588970
    135500  82.5621516243 -181572.9491029102 -182328.7286253276
    135600  81.8507037829 -181589.4805560499 -182338.7474367879
    135700  79.3240299128 -181607.1776573440 -182333.3151945111
    135800  82.1514763705 -181585.2011573435 -182337.2213307000
    135900  82.6090619794 -181573.2161222514 -182329.4250652335
    136000  80.2856056078 -181565.7176288584 -182300.6574950016
    136100  82.6338297529 -181548.2355199734 -182304.6711888295
    136200  83.2297115252 -181547.1203652170 -182309.0107761368
    136300  80.7230749979 -181558.3301664012 -182297.2746569419
    136400  85.5003234002 -181555.8637710726 -182338.5395167337
    136500  80.6627439843 -181566.6126043079 -182305.0048206676
    136600  83.1445550223 -181559.7269077453 -182320.8377902751
    136700  82.6040923144 -181557.1296274666 -182313.2930777984
    136800  80.6686203776 -181548.4256246554 -182286.8716339172
    136900  86.4264316208 -181529.5494242853 -182320.7028272615
    137000  82.7976934574 -181551.6437907322 -182309.5794790271
    137100  81.0200982790 -181564.3771058973 -182306.0405676512
    137200  81.5132539981 -181558.1843808642 -182304.3622234387
    137300  85.3616899012 -181539.7537887034 -182321.1604739340
    137400  81.6168468074 -181539.3317640582 -182286.4579022186
    137500  83.3345614733 -181539.2519409372 -182302.1021553756
    137600  81.8483127413 -181562.0358430572 -182311.2808360386
    137700  82.4111999169 -181563.3663893827 -182317.7640896568
    137800  84.5972580507 -181540.2339055906 -182314.6429299375
    137900  84.0610501850 -181536.6111189498 -182306.1116602128
    138000  85.9525245227 -181536.1642374850 -182322.9794628186
    138100  83.2951628440 -181542.2174309354 -182304.7069876554
    138200  84.6987425955 -181531.3913057111 -182306.7293264477
    138300  86.3973865581 -181505.8436938879 -182296.7312163950
    138400  84.9564482785 -181513.3660256554 -182291.0631016520
    138500  83.9108540919 -181545.4191498410 -182313.5447859050
    138600  82.8350473320 -181546.6289733171 -182304.9066015080
    138700  83.0930864646 -181527.2000301116 -182287.8397659822
    138800  84.5047115473 -181514.3225745264 -182287.8844219192
    138900  84.2202070597 -181515.4368742593 -182286.3943483219
    139000  84.4007448871 -181529.7024855011 -182302.3126150514
    139100  85.3681122442 -181550.8596203611 -182332.3250961540
    139200  82.8358150769 -181559.1855106974 -182317.4701668768
    139300  85.9364075832 -181545.4127138189 -182332.0804035983
    139400  83.3365607190 -181532.4286448588 -182295.2971605281
    139500  84.4616617418 -181522.2965065953 -182295.4642731556
    139600  86.4587757803 -181505.1248176362 -182296.5743012370
    139700  85.8370558806 -181502.9345130303 -182288.6927306013
    139800  84.8973041382 -181521.3248921866 -182298.4805587204
    139900  84.7046300189 -181527.5686152023 -182302.9605298112
    140000  84.4315936480 -181525.7739908998 -182298.6665120946
    140100  82.6109737062 -181521.1234583904 -182277.3499014486
    140200  86.7441860793 -181490.9645562568 -182285.0267050466
    140300  85.4046896224 -181495.0753436650 -182276.8756512526
    140400  82.5581894663 -181507.0551568087 -182262.7984093634
    140500  85.3541489548 -181499.5500525716 -182280.8877074683
    140600  86.8211767365 -181501.2071927670 -182295.9741192422
    140700  84.1935775187 -181513.5250844081 -182284.2387898503
    140800  84.8555527510 -181513.9541871005 -182290.7276586108
    140900  85.5036902566 -181509.3418502657 -182292.0484163574
    141000  87.2804470909 -181501.1518649083 -182300.1229832831
    141100  87.5495362232 -181475.7041441653 -182277.1385226652
    141200  87.8920634596 -181472.0482567239 -182276.6181527220
    141300  85.7200884249 -181495.4376124748 -182280.1251020421
    141400  86.3855645889 -181508.5767510914 -182299.3560544920
    141500  85.4988261149 -181512.0831812703 -182294.7452206805
    141600  83.5104196598 -181508.5277923388 -182272.9878245157
    141700  86.7333718428 -181492.3206105405 -182286.2837650776
    141800  85.7944664758 -181485.7870855884 -182271.1554368660
    141900  87.1474639587 -181462.6975727646 -182260.4513545492
    142000  88.9841414873 -181454.1567833469 -182268.7236355046
    142100  85.1830982839 -181477.5550918604 -182257.3269373417
    142200  85.6762779183 -181497.5795405055 -182281.8659857308
    142300  85.5902455904 -181502.5714296647 -182286.0703291391
    142400  86.1091469835 -181501.5622711337 -182289.8112290708
    142500  84.9108054179 -181507.3728980598 -182284.6521562222
    142600  85.3179644976 -181507.1108142867 -182288.1172342141
    142700  86.0979822898 -181485.0437807247 -182273.1905363008
    142800  85.1226654455 -181466.5688790701 -182245.7875182597
    142900  89.8624155061 -181449.7400223668 -182272.3466543197
    143000  86.9437418508 -181466.8803217649 -182262.7692175896
    143100  86.7454187849 -181483.4355702693 -182277.5090033292
    143200  85.9819202236 -181485.5378893038 -182272.6222048729
    143300  87.8923775284 -181474.4308482944 -182279.0036192997
    143400  86.1736101276 -181485.6140151822 -182274.4530731026
    143500  83.2488638089 -181514.6801029280 -182276.7458351481
    143600  83.9947188332 -181497.2364303640 -182266.1297699438
    143700  87.5085850038 -181478.6704293040 -182279.7299375704
    143800  86.1881367542 -181480.6858667794 -182269.6579024228
    143900  88.0377764529 -181474.5831583534 -182280.4869209519
    144000  85.3631000916 -181470.4402858250 -182251.8598800339
    144100  88.8305102154 -181450.4250959766 -182263.5855970760
    144200  88.4092732347 -181459.2121999383 -182268.5166692140
    144300  85.6828075478 -181485.0651859057 -182269.4114038008
    144400  85.1610204246 -181493.5688725495 -182273.1386158131
    144500  88.9774872273 -181458.7355658119 -182273.2415044229
    144600  87.5793699775 -181450.4993075244 -182252.2067862294
    144700  89.4019634318 -181455.9743435310 -182274.3659660402
    144800  86.5378241308 -181476.6213873121 -182268.7944848617
    144900  84.9095357444 -181484.1993845940 -182261.4670200791
    145000  88.6527733653 -181462.4078499349 -182273.9413358820
    145100  88.4450966526 -181443.8477001203 -182253.4800993877
    145200  88.2712162712 -181436.8331272776 -182244.8738137678
    145300  88.7095924860 -181438.8203375129 -182250.8739495360
    145400  88.5895191417 -181454.7180161437 -182265.6724686484
    145500  87.1351848742 -181469.5426249700 -182267.1840031839
    145600  88.7561592907 -181464.3038930391 -182276.7837807433
    145700  86.7175751146 -181456.6120798227 -182250.4306300408
    145800  88.4983875059 -181426.2588870244 -182236.3791143684
    145900  90.1919927133 -181422.4067231185 -182248.0303271263
    146000  88.7046508920 -181440.8256315123 -182252.8340078493
    146100  87.6135872726 -181461.9274867101 -182263.9481928499
    146200  88.3768448230 -181465.9357012727 -182274.9433186734
    146300  86.4449326776 -181458.4758039089 -182249.7985668111
    146400  88.5137071570 -181437.0435144228 -182247.3039788897
    146500  89.4180352974 -181433.7936898314 -182252.3324352854
    146600  89.0479338316 -181428.9805844914 -182244.1313960851
    146700  90.6522821671 -181412.5039112291 -182242.3410360417
    146800  91.6881995963 -181387.9619251421 -182227.2819081953
    146900  91.1025798025 -181410.3425224765 -182244.3017023127
    147000  89.2299406222 -181434.8847245042 -182251.7016385739
    147100  87.5990453058 -181437.3684321404 -182239.2560201324
    147200  89.8292910783 -181422.3105627518 -182244.6139714513
    147300  88.8355176164 -181414.8985509617 -182228.1048901486
    147400  89.6580401568 -181426.4971022315 -182247.2328684081
    147500  88.4701223241 -181453.5652213156 -182263.4267072728
    147600  85.6578657364 -181460.0966721997 -182244.2145710656
    147700  90.3645839161 -181437.9038879996 -182265.1074035564
    147800  87.8372502584 -181425.8922139484 -182229.9603461937
    147900  90.9242736698 -181416.0443717987 -182248.3713252310
    148000  88.8450912852 -181420.1318840372 -182233.4258612359
    148100  90.7871340622 -181423.4913223766 -182254.5628905620
    148200  86.4762229752 -181445.7327636723 -182237.3419600757
    148300  88.9834637370 -181452.4318804324 -182266.9925284178
    148400  88.5171210120 -181460.3447110787 -182270.6364262054
    148500  90.2676402404 -181434.5293975551 -182260.8454841445
    148600  87.2364903897 -181421.9781092660 -182220.5468450238
    148700  91.1454433916 -181395.8742716562 -182230.2258276874
    148800  90.8269929466 -181397.1324565534 -182228.5688956629
    148900  89.4746596995 -181421.1632064480 -182240.2202955105
    149000  90.2882877355 -181423.7197984597 -182250.2248936161
    149100  88.4552537488 -181427.0944242514 -182236.8198022647
    149200  89.0127229901 -181416.9374945597 -182231.7659837278
    149300  91.7523972866 -181385.5430047368 -182225.4506577913
    149400  88.8462914091 -181395.7241771979 -182209.0291404120
    149500  89.8767991389 -181399.0514068848 -182221.7897075854
    149600  92.2235169462 -181399.1931468220 -182243.4134611176
    149700  89.0761575837 -181423.3445447723 -182238.7537185028
    149800  90.4507253783 -181431.4467229565 -182259.4387832867
    149900  89.6066464306 -181425.7998693900 -182246.0651739197
    150000  89.7827287429 -181389.5045446339 -182211.3817185643
    150100  91.5513379215 -181386.2560359561 -182224.3231779777
    150200  89.2343197443 -181407.9813757325 -182224.8383765827
    150300  89.8044999263 -181415.7702018256 -182237.8466706423
    150400  89.7361618612 -181409.2091984428 -182230.6600959874
    150500  93.0065163675 -181381.3735250435 -182232.7614690230
    150600  91.3137797145 -181374.5729968176 -182210.4655149388
    150700  91.1839645715 -181385.2905236936 -182219.9947052120
    150800  90.6428017359 -181404.2189181963 -182233.9692585008
    150900  90.6465312564 -181405.2215519943 -182235.0060325818
    151000  90.3022011861 -181406.0343168051 -182232.6667766302
    151100  91.0114555209 -181392.5416168610 -182225.6666388580
    151200  92.4906613189 -181376.7533483666 -182223.4191203261
    151300  92.4746454526 -181362.0691182265 -182208.5882798622
    151400  93.3608911867 -181345.6426609410 -182200.2745759931
    151500  90.9865102875 -181380.4533989969 -182213.3500706386
    151600  91.8148065297 -181402.8553645545 -182243.3343160432
    151700  89.7776889419 -181406.2691403881 -182228.1001796391
    151800  92.8847522765 -181386.8039373921 -182237.0772446430
    151900  91.3533318822 -181377.6416490694 -182213.8962304098
    152000  94.5046977638 -181350.6502364043 -182215.7526342571
    152100  91.8298812420 -181345.8426488914 -182186.4595953160
    152200  92.1516875634 -181367.9020742850 -182211.4648575505
    152300  92.1801260476 -181398.0303387539 -182241.8534498285
    152400  90.7670065563 -181409.6934298442 -182240.5807494782
    152500  89.7299133286 -181402.2192408361 -182223.6129388902
    152600  93.7910399876 -181370.8224083381 -182229.3919346193
    152700  91.2054060435 -181370.1906122956 -182205.0910704996
    152800  93.8696466108 -181356.2090285659 -182215.4981251944
    152900  93.2484122761 -181361.0452805875 -182214.6475560819
    153000  91.4913197769 -181387.2021148502 -182224.7198467154
    153100  91.0553932671 -181400.9938799163 -182234.5211110144
    153200  95.0156706686 -181370.1331623862 -182239.9130407844
    153300  92.1056498868 -181355.8603524856 -182199.0017037448
    153400  94.1890208126 -181353.6078404603 -182215.8205101423
    153500  92.5035541434 -181369.4177975449 -182216.2015912926
    153600  92.1365943488 -181378.5784770351 -182222.0030959930
    153700  91.8690442494 -181384.0704933478 -182225.0459405927
    153800  93.8789871101 -181356.3588989762 -182215.7334991675
    153900  94.9301327071 -181341.6081678655 -182210.6050259762
    154000  92.9199634307 -181354.4350659170 -182205.0306984564
    154100  91.3570443575 -181367.7448958186 -182204.0334614087
    154200  92.8013389673 -181355.6256108061 -182205.1353469805
    154300  95.0723538191 -181339.0484252732 -182209.3471850657
    154400  93.4825231218 -181348.5611241500 -182204.3064661662
    154500  93.7049966467 -181363.8273717983 -182221.6092515146
    154600  90.0526410751 -181389.0813900686 -182213.4293597510
    154700  92.6846207796 -181369.7317355643 -182218.1730255511
    154800  92.9760034543 -181359.2733529178 -182210.3819796246
    154900  93.6838757077 -181352.4857383394 -182210.0742755511
    155000  93.2015405738 -181331.8350613113 -182185.0082700708
    155100  95.6667544865 -181320.9326069168 -182196.6725506388
    155200  93.6845018705 -181335.0849297811 -182192.6791989300
    155300  94.5083509490 -181335.0479715222 -182200.1838108803
    155400  96.1643463489 -181340.5301902618 -182220.8251235612
    155500  93.4068410670 -181354.9889386357 -182210.0414820013
    155600  92.5316608534 -181359.2029218453 -182206.2440063180
    155700  95.0064113959 -181336.3700553498 -182206.0651737389
    155800  92.6145262844 -181333.4035198405 -182181.2031600756
    155900  94.1670312614 -181324.9862259944 -182186.9976018372
    156000  94.5571545487 -181327.1539381637 -182192.7365289754
    156100  93.2832465612 -181352.0348776293 -182205.9560285262
    156200  92.4486023251 -181372.7824304106 -182219.0631914953
    156300  92.3962218771 -181358.2692908216 -182204.0705577406
    156400  93.3037164531 -181334.8099989914 -182188.9185326640
    156500  96.5629910333 -181327.3101595988 -182211.2543133127
    156600  94.3684362741 -181333.3127075425 -182197.1677584991
    156700  93.6279287961 -181336.0871345270 -182193.1635299241
    156800  94.0891764215 -181319.2659230173 -182180.5646103872
    156900  96.6334187155 -181294.9155696048 -182179.5044230867
    157000  94.0976053660 -181312.2649585597 -182173.6408050585
    157100  94.3150788931 -181320.2765040490 -182183.6431179296
    157200  95.8919553279 -181315.7210634931 -182193.5225109547
    157300  93.0103676454 -181331.9538382594 -182183.3770370973
    157400  93.2382080136 -181340.8453327994 -182194.3541977837
    157500  97.2206092662 -181309.1421958173 -182199.1062313315
    157600  94.5217982509 -181305.5991506624 -182170.8580875316
    157700  94.0858118574 -181309.7377019350 -182171.0055898576
    157800  95.6061001253 -181310.8513430780 -182186.0360526732
    157900  97.2503287182 -181308.4528471841 -182198.6889365731
    158000  96.2935133854 -181297.6286997046 -182179.1060367956
    158100  97.4448188742 -181285.0339975496 -182177.0504629866
    158200  95.5146084805 -181296.0449789054 -182170.3921677931
    158300  94.9116197702 -181320.5091778558 -182189.3365672892
    158400  95.4820037752 -181338.7549661241 -182212.8036893335
    158500  94.3746578713 -181336.3069034119 -182200.2189072903
    158600  97.0563148267 -181310.6579111781 -182199.1179842766
    158700  94.6916429613 -181309.1534809229 -182175.9671877630
    158800  93.4693567914 -181308.8382337919 -182164.4630503292
    158900  96.6931690612 -181293.0602790477 -182178.1960912372
    159000  98.2211203229 -181268.5043360977 -182167.6271175229
    159100  96.6036415673 -181284.2792588755 -182168.5955303280
    159200  97.3987321341 -181294.7995148820 -182186.3940991818
    159300  96.6236267870 -181301.6959474135 -182186.1951649192
    159400  92.9193724082 -181308.5624096918 -182159.1526319708
    159500  99.3380222227 -181275.1253670146 -182184.4723440046
    159600  99.0327873640 -181281.1104261127 -182187.6632625530
    159700  94.3294311269 -181297.2940571035 -182160.7920523035
    159800  95.3823838676 -181293.7324502717 -182166.8692461066
    159900  96.6587434502 -181282.9647036603 -182167.7853814769
    160000  98.3620717526 -181247.8735704713 -182148.2866308219
    160100  101.5457431635 -181246.0218368686 -182175.5784407328
    160200  95.4199641945 -181270.1010826407 -182143.5818913308
    160300  97.4219096783 -181275.9151424259 -182167.7218955332
    160400  95.3009681196 -181291.8318856141 -182164.2233961830
    160500  95.6592923795 -181302.7632048188 -182178.4348399081
    160600  97.2223018775 -181295.8807687393 -182185.8602985317
    160700  98.2650956564 -181267.7214586405 -182167.2467932441
    160800  97.4704298394 -181261.8111460840 -182154.0620560289
    160900  99.1745928759 -181261.2045820360 -182169.0555157269
    161000  94.7320825513 -181285.3108028021 -182152.4946963854
    161100  98.0897256968 -181293.1740263071 -182191.0940124345
    161200  96.7108443016 -181312.4313589143 -182197.7289714499
    161300  94.3625416834 -181317.4438429137 -182181.2449343885
    161400  97.4467712040 -181288.3686220064 -182180.4029592021
    161500  99.6195282107 -181278.1270207195 -182190.0509225712
    161600  95.0838319382 -181284.4223687629 -182154.8262000351
    161700  97.6062522251 -181269.1716672204 -182162.6659044748
    161800  99.5971538370 -181239.7855852124 -182151.5046705329
    161900  99.8727445388 -181229.3292631620 -182143.5711244144
    162000  98.0557571297 -181244.6201110934 -182142.2291466593
    162100  99.6146268442 -181252.2849222649 -182164.1639566756
    162200  97.8310677848 -181265.4734818041 -182161.0256959039
    162300  96.9136188245 -181278.3738974677 -182165.5277217069
    162400  97.5829700158 -181286.7999648429 -182180.0810751777
    162500  94.6003064733 -181311.6546702954 -182177.6322767448
    162600  98.3388525102 -181295.1466289556 -182195.3471387896
    162700  96.8370170267 -181268.8950063223 -182155.3476125211
    162800  97.5920301490 -181249.2414193044 -182142.6054667115
    162900  100.1072261860 -181230.2136038683 -182146.6019259850
    163000  98.6388187224 -181234.1395103025 -182137.0859311403
    163100  98.9251493779 -181258.3513112835 -182163.9188223158
    163200  98.2825203326 -181268.6744690689 -182168.3593103379
    163300  97.4157574428 -181264.2525443902 -182156.0029795175
    163400  98.0108791228 -181240.8673714581 -182138.0655907126
    163500  100.9294463070 -181230.8292475001 -182154.7442282387
    163600  98.5597622499 -181250.7759031483 -182152.9986356872
    163700  95.0958139222 -181255.6913451767 -182126.2048603408
    163800  101.1087613843 -181232.4696555858 -182158.0260986758
    163900  100.4878218318 -181233.6128500323 -182153.4851704431
    164000  99.6425613718 -181248.4338702284 -182160.5686191954
    164100  98.2591472835 -181262.5624576756 -182162.0333404717
    164200  97.1081467211 -181280.0056886030 -182168.9402343698
    164300  98.0278572178 -181271.4809717485 -182168.8346096332
    164400  100.3945952716 -181244.4060534399 -182163.4249716106
    164500  100.4966608448 -181226.5572649130 -182146.5104982467
    164600  100.1493840620 -181207.3324508232 -182124.1066889898
    164700  101.9484565179 -181201.8560001666 -182135.0990693257
    164800  100.4796598580 -181220.9580578612 -182140.7556630115
    164900  98.1221520702 -181232.5592712709 -182130.7760906146
    165000  101.1858118961 -181229.7929559823 -182156.0547246709
    165100  98.8224020715 -181237.7991494139 -182142.4261046509
    165200  98.2767892858 -181250.7145840407 -182150.3469629194
    165300  99.6933767321 -181246.0368630709 -182158.6367792843
    165400  101.5452596791 -181219.6049040194 -182149.1570820343
    165500  102.2919722121 -181211.8778709592 -182148.2655060271
    165600  98.7976531174 -181229.0300821062 -182133.4304837430
    165700  99.1933566213 -181235.4470491662 -182143.4697474519
    165800  101.7178968499 -181211.8620584458 -182142.9945688041
    165900  100.6093842554 -181190.1320337857 -182111.1171448474
    166000  104.3761922021 -181188.9199800290 -182144.3867059111
    166100  98.5247627074 -181222.3871287401 -182124.2894730987
    166200  101.5530459186 -181216.5255667509 -182146.1490205297
    166300  100.7113289965 -181219.3068870924 -182141.2252072123
    166400  98.4366159141 -181230.7260848685 -182131.8215275171
    166500  98.4355052895 -181230.9358153995 -182132.0210913152
    166600  101.9699365409 -181220.1226606078 -182153.5623593512
    166700  99.5098405801 -181208.1430358401 -182119.0628496989
    166800  102.7809586550 -181185.8741095306 -182126.7379595831
    166900  103.0264158759 -181191.4953700248 -182134.6061520861
    167000  98.1655174597 -181228.7273195649 -182127.3411086183
    167100  100.5326261266 -181228.9071260059 -182149.1895879632
    167200  99.6943706233 -181220.2481011324 -182132.8571154927
    167300  102.3496234047 -181200.2931214001 -182137.2084993853
    167400  101.3396123776 -181199.7918398828 -182127.4615085858
    167500  101.4199716976 -181196.6036504975 -182125.0089338523
    167600  100.4935760012 -181202.6336980118 -182122.5586924793
    167700  100.2742324042 -181209.4358149785 -182127.3529233175
    167800  100.4154159226 -181197.1399149542 -182116.3494267733
    167900  100.3608820270 -181169.8074855532 -182088.5177904023
    168000  101.8106992219 -181148.8330986772 -182080.8151282282
    168100  103.1008829299 -181168.1992207046 -182111.9916792163
    168200  102.2658277912 -181194.1407443330 -182130.2890516028
    168300  99.6900390566 -181201.8726709834 -182114.4420338892
    168400  102.7005516807 -181191.2725539853 -182131.4003531547
    168500  99.3661418570 -181204.3004684377 -182113.9048544625
    168600  102.5346497518 -181199.9006112550 -182138.5097329415
    168700  102.9742603483 -181169.1981724915 -182111.8315193236
    168800  104.6885234140 -181152.1085647709 -182110.4343916995
    168900  104.2841870624 -181161.8788183079 -182116.5033229158
    169000  103.7149258668 -181174.4981749096 -182123.9116240148
    169100  100.9043653351 -181184.9721304713 -182108.6575182961
    169200  103.0533057407 -181183.8122350680 -182127.1691687712
    169300  101.2287095493 -181185.8767455904 -182112.5312022981
    169400  105.2653622077 -181159.5447130685 -182123.1509613460
    169500  102.5491222786 -181161.1855617654 -182099.9271659412
    169600  100.2940855741 -181167.4761116697 -182085.5749572692
    169700  102.6302056917 -181161.0459526500 -182100.5297998754
    169800  101.6910934098 -181162.5303937278 -182093.4175435817
    169900  102.4120216021 -181162.5628007781 -182100.0493760849
    170000  101.9250824536 -181184.0157761900 -182117.0448775830
    170100  98.9203671471 -181210.4906525818 -182116.0143867494
    170200  102.1732981807 -181207.1035117157 -182142.4047966697
    170300  101.6580680325 -181195.3609145668 -182125.9457478820
    170400  101.9027003589 -181177.7903530305 -182110.6145672141
    170500  101.7697635244 -181160.1235239175 -182091.7308253233
    170600  106.2352046199 -181143.9472019633 -182116.4314533049
    170700  102.9416775343 -181160.8823873996 -182103.2174689482
    170800  101.1977556318 -181179.2198682215 -182105.5909706746
    170900  103.1043162204 -181195.8327609357 -182139.6566480212
    171000  101.2608409674 -181225.7701944149 -182152.7187842982
    171100  102.4872943453 -181202.4716073139 -182140.6472344045
    171200  101.2540175191 -181185.6416515425 -182112.5277791183
    171300  102.9571282641 -181157.3648662732 -182099.8413848476
    171400  105.6830665777 -181140.7839120073 -182108.2138543513
    171500  103.4043987338 -181157.0652351328 -182103.6360978503
    171600  103.3016799599 -181172.7056707462 -182118.3362388575
    171700  106.6121225059 -181154.0477819258 -182129.9823650993
    171800  103.7191677171 -181148.0591033560 -182097.5113826453
    171900  102.6774505049 -181143.5878199342 -182083.5041493768
    172000  105.8989505342 -181141.6758404363 -182111.0819991251
    172100  104.4860168806 -181157.0748898731 -182113.5469582928
    172200  102.6165627473 -181173.1369756584 -182112.4959344476
    172300  103.3790399670 -181167.7538298522 -182114.0925567028
    172400  103.7847077800 -181141.0949492823 -182091.1471867419
    172500  107.3498083421 -181112.9245619935 -182095.6119712264
    172600  105.8719422849 -181119.4684137932 -182088.6273371406
    172700  102.2483262129 -181133.9436063597 -182069.9317029972
    172800  107.3464956532 -181130.7553229250 -182113.4124075797
    172900  102.7953662900 -181147.3971277187 -182088.3928662367
    173000  105.5543657065 -181146.3342244909 -182112.5860303511
    173100  105.1367215124 -181145.5080727701 -182107.9367354182
    173200  101.4409368665 -181150.5627443631 -182079.1599442931
    173300  105.5233624521 -181114.6473246941 -182080.6153246657
    173400  105.5048947817 -181097.9058281656 -182063.7047738328
    173500  104.2079381120 -181117.5976729794 -182071.5241895353
    173600  103.3449354705 -181134.3572644677 -182080.3837964500
    173700  107.0205677604 -181140.0711630636 -182119.7446817339
    173800  103.2812725077 -181169.0370225988 -182114.4807795123
    173900  103.4382941603 -181176.8938147249 -182123.7749584707
    174000  104.4509136043 -181136.5186175193 -182092.6693481730
    174100  104.2843320999 -181122.0051120223 -182076.6309443126
    174200  105.9655909265 -181113.7370566158 -182083.7532459652
    174300  105.6970870564 -181115.9080815250 -182083.4663682798
    174400  104.5548992966 -181138.8291492158 -182095.9317719329
    174500  102.6079604259 -181167.6878495872 -182106.9680621450
    174600  103.1513901058 -181151.0802893649 -182095.3350939828
    174700  104.4003646690 -181131.3395608180 -182087.0275630976
    174800  104.8044194829 -181127.7314540040 -182087.1182013898
    174900  104.3866177430 -181116.0173192932 -182071.5794812815
    175000  109.9640950542 -181085.7977886600 -182092.4165553470
    175100  108.0228643638 -181096.7014673042 -182085.5500769006
    175200  104.6774142329 -181118.0076709425 -182076.2318036755
    175300  105.5065288457 -181116.2162120767 -182082.0301160763
    175400  107.6653924982 -181105.4597994211 -182091.0360873718
    175500  106.4764042241 -181109.6080877676 -182084.3002966063
    175600  103.0804461780 -181146.4702615026 -182090.0756406047
    175700  104.0885320699 -181138.6753841256 -182091.5088496934
    175800  105.1108400191 -181118.8421444858 -182081.0338861935
    175900  108.1464681795 -181107.8632151359 -182097.8433024252
    176000  103.7636816224 -181117.7965865654 -182067.6563491560
    176100  107.4460383654 -181100.4224329340 -182083.9907383114
    176200  107.0102065922 -181062.1589205170 -182041.7375923526
    176300  107.1160780912 -181066.3001036743 -182046.8479303748
    176400  108.1886142999 -181086.4954400998 -182076.8613358267
    176500  104.1078182743 -181102.4918993429 -182055.5019121302
    176600  107.0520809573 -181099.1680584914 -182079.1300510987
    176700  107.7716408872 -181100.7566822225 -182087.3055751162
    176800  106.0571490649 -181124.3296116913 -182095.1839304350
    176900  105.2825977348 -181143.2284475489 -182106.9924710077
    177000  104.1648519540 -181129.2468439305 -182082.7789468813
    177100  106.8466454607 -181089.2851638268 -182067.3665859972
    177200  103.4393977999 -181085.5009720764 -182032.3922186139
    177300  107.4180328711 -181068.1665670242 -182051.4785082120
    177400  108.1937158292 -181062.9251779019 -182053.3377733734
    177500  108.3487340982 -181095.9349915679 -182087.7666347630
    177600  106.8134071190 -181113.4022313792 -182091.1793875210
    177700  108.9827523071 -181102.8059223967 -182100.4414111758
    177800  107.6333438750 -181081.3555836688 -182066.6384963546
    177900  107.9854952847 -181065.4465556926 -182053.9530862105
    178000  107.5618880859 -181064.3781499812 -182049.0069515386
    178100  110.1396681172 -181062.2281317590 -182070.4541061449
    178200  107.5716718273 -181075.2225810238 -182059.9409436122
    178300  108.8961044115 -181086.7635031637 -182083.6058112438
    178400  106.5026100668 -181093.8401632910 -182068.7722621874
    178500  107.3167163985 -181079.0968371195 -182061.4813204612
    178600  108.4288551871 -181046.3118733197 -182038.8769503834
    178700  108.9081427621 -181016.7783730209 -182013.7308809772
    178800  110.3777738398 -181021.5726147649 -182031.9782250465
    178900  109.8038145828 -181050.6772874813 -182055.8288358884
    179000  106.3134857773 -181069.2326782375 -182042.4335205911
    179100  110.9489509788 -181054.1992942795 -182069.8334987397
    179200  108.3578565675 -181068.2929521003 -182060.2081029965
    179300  105.5860119755 -181091.7212403478 -182058.2627382957
    179400  109.1962506722 -181074.6989934027 -182074.2888606618
    179500  107.3603008889 -181065.4980077376 -182048.2814664533
    179600  107.6194787054 -181058.5667732788 -182043.7227632638
    179700  109.2654530995 -181044.3755422671 -182044.5988932285
    179800  110.4171152291 -181021.4831573274 -182032.2489013490
    179900  110.2860902922 -181034.4622794800 -182044.0286123634
    180000  108.8255582167 -181064.0076957914 -182060.2042192311
    180100  110.3466342909 -181059.6079860537 -182069.7285427980
    180200  109.6417925877 -181063.8979164655 -182067.5663045663
    180300  109.2896690069 -181074.9883713044 -182075.4333963208
    180400  106.6256039656 -181087.3786782903 -182063.4366716586
    180500  107.8406091536 -181075.3765315857 -182062.5567646561
    180600  110.4270235082 -181044.3436648667 -182055.2001099451
    180700  109.2482372378 -181036.5439703984 -182036.6097261966
    180800  110.2221740838 -181035.4064092147 -182044.3876488011
    180900  106.9554869950 -181061.4854805963 -182040.5632455363
    181000  107.6742181132 -181081.5118634326 -182067.1689416609
    181100  106.3225095467 -181064.6811973696 -182037.9646439182
    181200  110.2526491371 -181042.9112882840 -182052.1714985705
    181300  106.2734933708 -181041.6523719935 -182014.4871211517
    181400  110.8915263232 -181019.0950451336 -182034.2035804101
    181500  111.2642541502 -181017.7655244920 -182036.2860355178
    181600  107.3955518909 -181054.8741030689 -182037.9802518427
    181700  108.0047004847 -181054.7493894322 -182043.4317256504
    181800  112.8490175711 -181043.4560140684 -182076.4835566794
    181900  108.3044092331 -181061.5002489360 -182052.9261393167
    182000  108.4138084614 -181044.5126999378 -182036.9400382569
    182100  109.6097241982 -181020.9682731724 -182024.3431050659
    182200  111.0763178054 -181023.3750876468 -182040.1752166558
    182300  108.8797545128 -181029.6570831535 -182026.3497231545
    182400  111.7107359169 -181016.8116535045 -182039.4192888331
    182500  112.8540930047 -180994.3929535815 -182027.4669570554
    182600  111.8790641306 -180994.8089352229 -182018.9574584088
    182700  110.0927748037 -181031.2645812363 -182039.0612910575
    182800  110.5530021572 -181037.7956180076 -182049.8052801634
    182900  109.5625639707 -181032.1152477775 -182035.0583717575
    183000  111.9536691115 -181010.8564782521 -182035.6879404812
    183100  112.0576895544 -180995.2491375383 -182021.0328099407
    183200  112.6264466137 -180980.4814489516 -182011.4715619584
    183300  111.1649200113 -180990.4362463245 -182008.0474459207
    183400  109.8569740840 -181022.2840013252 -182027.9221754032
    183500  112.0505929006 -181033.9894698765 -182059.7081790292
    183600  110.4624535301 -181046.0696822412 -182057.2504561375
    183700  106.4848648730 -181063.8804638693 -182038.6501220606
    183800  111.5958465110 -181029.1645014641 -182050.7204313969
    183900  108.2200647738 -181017.1945313139 -182007.8483268069
    184000  113.5991934971 -180992.4125838474 -182032.3072876448
    184100  111.9543898010 -180991.4864992911 -182016.3245587608
    184200  110.2940769162 -181015.5301034304 -182025.1695464099
    184300  109.9879174903 -181048.0280369704 -182054.8648758495
    184400  108.7878295418 -181042.4991459961 -182038.3502985925
    184500  110.9267893857 -181017.3207906142 -182032.7521263514
    184600  110.8395173066 -180999.8308188712 -182014.4632600912
    184700  111.0629078664 -180990.8801054698 -182007.5574789892
    184800  112.7067556606 -180989.5470859669 -182021.2723534232
    184900  110.5504305099 -181004.6195811097 -182016.6057022323
    185000  110.3242663332 -181036.4742620412 -182046.3900609870
    185100  110.8245134155 -181031.2159661013 -182045.7110606864
    185200  110.6421460243 -180999.1229033068 -182011.9485944535
    185300  113.2961378208 -180989.8349882795 -182026.9554999098
    185400  111.7647391338 -181003.3027801345 -182026.4047645640
    185500  111.6810658173 -181022.2882068019 -182044.6242400307
    185600  109.9469543749 -181035.0111216445 -182041.4729813933
    185700  111.3864245432 -180994.1265332663 -182013.7654003354
    185800  110.8914827536 -180975.0355964401 -181990.1437328776
    185900  111.4579379064 -180970.4220057623 -181990.7155109975
    186000  110.5868329159 -180982.3133450825 -181994.6326962928
    186100  111.2423237796 -181014.8061036503 -182033.1258625791
    186200  110.7990701770 -181030.8495065004 -182045.1116919593
    186300  111.1276621975 -181020.8567860597 -182038.1269251077
    186400  111.3616265665 -180993.9773645223 -182013.3892292353
    186500  112.0381539224 -180969.9658384330 -181995.5706803374
    186600  111.8337266001 -180964.7700395636 -181988.5035399282
    186700  113.1506433995 -180968.3650180759 -182004.1536639291
    186800  112.2612930898 -180994.7897796881 -182022.4372526295
    186900  112.2833107290 -181003.4767817884 -182031.3258056894
    187000  114.6120144225 -180983.6904484225 -182032.8565835022
    187100  112.5566950639 -180946.3749707160 -181976.7265733168
    187200  114.4077645264 -180930.7364210369 -181978.0328387475
    187300  114.9467872249 -180939.0407160523 -181991.2713840171
    187400  115.9178175658 -180969.9072785799 -182031.0268239886
    187500  111.1187032735 -180993.1265136696 -182010.3146421215
    187600  114.1352907975 -180991.0928281686 -182035.8950029278
    187700  111.1526090322 -180995.4360709790 -182012.9345750397
    187800  112.1552174923 -180976.3421334801 -182003.0185832249
    187900  113.7849467091 -180942.8257743068 -181984.4208755752
    188000  115.2208655936 -180954.7204202794 -182009.4600201758
    188100  109.8883327406 -180985.4623240411 -181991.3875573833
    188200  115.7725000485 -180977.0300832839 -182036.8193823065
    188300  112.4825502336 -180957.6104639308 -181987.2833397376
    188400  114.7756106234 -180938.3498596282 -181989.0135654003
    188500  115.6518035473 -180948.1000907631 -182006.7845258467
    188600  112.0063417373 -180973.7363211463 -181999.0499521563
    188700  114.1416093710 -180965.2275142542 -182010.0875296624
    188800  115.3808289237 -180955.9342521287 -182012.1381671723
    188900  111.4399331973 -180962.9638802812 -181983.0925691909
    189000  110.8964749101 -180967.8336457742 -181982.9874807502
    189100  112.3396022609 -180957.6052993817 -181985.9696197741
    189200  116.0142015846 -180958.9052445313 -182020.9070957694
    189300  109.1780501652 -180977.1373296634 -181976.5605882503
    189400  115.4790420465 -180956.1737147224 -182013.2766793376
    189500  114.0097403450 -180929.8959773021 -181973.5488547244
    189600  119.3600229643 -180920.2020701938 -182012.8317967319
    189700  111.2435240769 -180949.7290012876 -181968.0597478190
    189800  114.3891108379 -180947.4407833254 -181994.5664439092
    189900  111.7344851827 -180947.4225883474 -181970.2476260617
    190000  113.4389369347 -180914.4093051587 -181952.8370095399
    190100  118.5465356970 -180907.7861353412 -181992.9691443908
    190200  113.0928212706 -180938.5612578835 -181973.8205960566
    190300  115.4364946348 -180932.7298084686 -181989.4432911988
    190400  114.4495420290 -180945.9359862921 -181993.6148380877
    190500  111.2175123816 -180956.5334387415 -181974.6260724545
    190600  116.0313056339 -180937.4320078648 -181999.5904307276
    190700  113.1404601702 -180939.8902236599 -181975.5856515430
    190800  114.7698435953 -180933.5593422937 -181984.1702562999
    190900  111.5713006569 -180940.8936659039 -181962.2249014272
    191000  115.4611839558 -180916.6140294028 -181973.5535198479
    191100  118.0047674587 -180869.7685279730 -181949.9921539111
    191200  116.5483375033 -180889.3053091414 -181956.1966767209
    191300  115.8228210909 -180911.3776188005 -181971.6275600500
    191400  117.7067576718 -180939.4239580265 -182016.9195822117
    191500  110.9974024601 -180954.5751512519 -181970.6528838495
    191600  117.9970370254 -180922.0476910667 -182002.2005520958
    191700  114.9671273514 -180927.8973233269 -181980.3141861860
    191800  115.0057635198 -180931.5890483597 -181984.3595893180
    191900  115.3625422378 -180907.2431270272 -181963.2796445112
    192000  118.0128227905 -180889.4244736739 -181969.7218386651
    192100  116.5492110530 -180913.4158950762 -181980.3152591891
    192200  114.5526826481 -180959.8357280393 -182008.4587360408
    192300  114.3710560443 -180959.9575181665 -182006.9179039473
    192400  115.3097208894 -180923.1764379841 -181978.7294252711
    192500  114.8015497738 -180904.2514601022 -181955.1526146119
    192600  118.4385765497 -180888.1978860644 -181972.3926297752
    192700  116.7548760421 -180911.9912889427 -181980.7733242813
    192800  115.9117426174 -180934.1314610788 -181995.1953959987
    192900  114.1168228008 -180924.5570843875 -181969.1902018554
    193000  116.8883682048 -180905.8796083549 -181975.8836399832
    193100  115.3130535567 -180900.9464780468 -181956.5299727951
    193200  117.2409221300 -180903.6765650555 -181976.9078991707
    193300  116.3289391492 -180912.9548728963 -181977.8378530970
    193400  117.0526715045 -180890.3802385418 -181961.8883136931
    193500  121.6418989276 -180860.1915241145 -181973.7096976205
    193600  115.9674968855 -180890.3939201206 -181951.9682333828
    193700  117.4180532782 -180901.2299508271 -181976.0827554578
    193800  114.7911018998 -180912.8340566023 -181963.6395705665
    193900  118.5131030636 -180894.0230051010 -181978.8999695621
    194000  119.1783115912 -180857.8272633899 -181948.7935917233
    194100  118.5105407106 -180854.4215840933 -181939.2750926016
    194200  118.0277572520 -180879.5163116095 -181959.9503876714
    194300  116.9073510324 -180888.9300891587 -181959.1078908761
    194400  117.4192582028 -180893.7230938769 -181968.5869284689
    194500  117.8317449979 -180893.8838955319 -181972.5236621569
    194600  118.5218988095 -180892.0079811227 -181976.9654624370
    194700  114.6262274567 -180912.1076092153 -181961.4038513715
    194800  115.7732398339 -180894.1029932368 -181953.8990643045
    194900  121.1435293241 -180864.3702322395 -181973.3262966740
    195000  114.3538975342 -180873.8151683758 -181920.6184839944
    195100  121.8365670983 -180865.8357527968 -181981.1359319093
    195200  114.3891688257 -180916.3140347908 -181963.4402261981
    195300  117.5402736442 -180912.5563340204 -181988.5279521516
    195400  115.8877063878 -180892.1199277950 -181952.9638334425
    195500  120.8793445177 -180863.0749029550 -181969.6126017960
    195600  116.3795801714 -180858.8680791103 -181924.2146306545
    195700  118.7065775264 -180847.9708623387 -181934.6189051239
    195800  122.4390473976 -180831.6688598908 -181952.4841844290
    195900  122.7739741421 -180837.4951846026 -181961.3764512223
    196000  118.7957620551 -180883.8906556291 -181971.3550996249
    196100  116.9890538630 -180903.4980084376 -181974.4237233938
    196200  117.9743928861 -180903.3412720105 -181983.2868470565
    196300  115.2744640256 -180875.1953549306 -181930.4255985003
    196400  119.6689816737 -180841.8201507414 -181937.2781062104
    196500  120.8951231160 -180848.6079345693 -181955.2900717661
    196600  115.3660372919 -180883.6968014243 -181939.7653128699
    196700  117.3858751084 -180884.0210649508 -181958.5793084380
    196800  118.8121409481 -180879.4605782888 -181967.0749557790
    196900  115.8154892365 -180862.9714848008 -181923.1543097591
    197000  121.4539959249 -180826.9602704937 -181938.7583671988
    197100  117.6718289015 -180839.2288350492 -181916.4047189069
    197200  119.2786828350 -180849.5385268291 -181941.4236603200
    197300  116.0762836188 -180873.6510447175 -181936.2211990975
    197400  119.0017591741 -180891.0417907371 -181980.3919462984
    197500  116.8078295536 -180904.6570976617 -181973.9238730273
    197600  118.8285043229 -180867.5651186328 -181955.3292875632
    197700  119.4578573641 -180843.8952473998 -181937.4205566533
    197800  120.1505470133 -180827.7235123562 -181927.5897495287
    197900  119.8626304408 -180821.4598265598 -181918.6904559463
    198000  121.4133245277 -180809.0607046786 -181920.4864926616
    198100  121.1326971449 -180832.7823519433 -181941.6392578756
    198200  117.1250748666 -180867.1006728974 -181939.2715333251
    198300  117.2772971216 -180866.8223521264 -181940.3866653760
    198400  118.7994522335 -180845.4208639205 -181932.9190880588
    198500  121.2832371205 -180819.6647953936 -181929.8997544492
    198600  122.7532741127 -180824.6738657809 -181948.3656429310
    198700  115.5256148423 -180858.0643455010 -181915.5936406408
    198800  120.1201328672 -180851.8063055105 -181951.3941295313
    198900  115.8665166924 -180855.0600571379 -181915.7099908798
    199000  124.1752259859 -180830.9666030818 -181967.6750238934
    199100  120.8271401941 -180831.2535514878 -181937.3133684176
    199200  118.7039311633 -180851.4666389063 -181938.0904567045
    199300  118.8795535813 -180873.4097953851 -181961.6412726806
    199400  119.8745654254 -180865.5890191607 -181962.9289022033
    199500  118.9472239688 -180828.3336175286 -181917.1845541305
    199600  122.5403790974 -180803.6832712495 -181925.4261930239
    199700  120.7162140114 -180814.1145077049 -181919.1588988531
    199800  119.9522499912 -180833.9343552143 -181931.9853680291
    199900  120.0929175840 -180858.1857892634 -181957.5244827407
    200000  121.6463532028 -180881.1838697175 -181994.7428179605
    200100  118.6848157045 -180903.9333460784 -181990.3821796731
    200200  116.4308658246 -180882.3349315165 -181948.1509554002
    200300  119.3284063457 -180833.6874357649 -181926.0277416366
    200400  123.4502890575 -180819.1861106941 -181949.2584098113
    200500  120.8679571542 -180840.1580708524 -181946.5915289970
    200600  118.8052943128 -180852.6196239348 -181940.1713268619
    200700  119.3490810590 -180827.1186279667 -181919.6481915630
    200800  121.6677706951 -180790.8004985979 -181904.5555040143
    200900  122.0271618456 -180794.8948014503 -181911.9396977755
    201000  123.1751020597 -180816.3367651385 -181943.8899838581
    201100  122.0702659895 -180836.8286960934 -181954.2681706692
    201200  117.4621835899 -180838.3403808122 -181913.5971573021
    201300  125.3955585498 -180811.2515983390 -181959.1310260121
    201400  118.1729992049 -180824.3435306852 -181906.1071614114
    201500  121.8974441872 -180810.6864658113 -181926.5439179151
    201600  118.9028834150 -180802.2681331687 -181890.7131733407
    201700  122.3034973228 -180782.4984161626 -181902.0729061442
    201800  123.6131445211 -180791.6219686643 -181923.1850577146
    201900  119.8319391232 -180832.7596848189 -181929.7093638072
    202000  119.8380960260 -180843.0011160355 -181940.0071557290
    202100  120.8039353343 -180819.6556352964 -181925.5030333696
    202200  122.4521093297 -180801.3039846436 -181922.2388789923
    202300  122.8268628757 -180779.4511739333 -181903.8165875991
    202400  126.8904548256 -180736.1793593643 -181897.7431686964
    202500  122.6945862484 -180748.5303206690 -181871.6848651383
    202600  123.7432311365 -180769.8159750849 -181902.5698858143
    202700  123.8010549301 -180788.0399310238 -181921.3231646728
    202800  120.9087885336 -180798.1363754641 -181904.9436068186
    202900  122.8127252604 -180797.5915475802 -181921.8275445590
    203000  118.9784985575 -180822.7120100461 -181911.8492363494
    203100  118.2760949908 -180840.5342757650 -181923.2416522915
    203200  124.3872026061 -180799.3701987662 -181938.0190679020
    203300  123.7424259993 -180790.3672643850 -181923.1138048348
    203400  121.2515822501 -180797.8889084254 -181907.8340966551
    203500  124.0019676548 -180781.1273639940 -181916.2497663191
    203600  123.7412830892 -180741.9813886627 -181874.7174668358
    203700  123.9537111611 -180739.8347979907 -181874.5154571074
    203800  125.6790179365 -180766.1160272400 -181916.5902613191
    203900  121.9212359664 -180784.5597180841 -181900.6349617439
    204000  123.3236353631 -180785.7425407691 -181914.6554433979
    204100  120.2143915490 -180789.5400199405 -181889.9906943123
    204200  125.2728080580 -180749.5611707884 -181896.3169321545
    204300  124.8887428936 -180746.6224698765 -181889.8624727406
    204400  120.1053054316 -180770.3393242130 -181869.7914168854
    204500  125.2202232495 -180760.5336341125 -181906.8080305835
    204600  124.8632119237 -180755.8960399871 -181898.9023306246
    204700  123.4578895372 -180769.3405270929 -181899.4824015155
    204800  122.2112440772 -180802.0295927651 -181920.7595902948
    204900  120.2101365899 -180824.5386055939 -181924.9503297825
    205000  123.2466628410 -180808.0033231999 -181936.2116141535
    205100  122.5820504477 -180794.0992897000 -181916.2236738352
    205200  124.7434834835 -180763.1542230744 -181905.0645114697
    205300  125.6300783235 -180747.5995557545 -181897.6257933047
    205400  123.9560112998 -180744.2715819041 -181878.9732966467
    205500  128.5228422109 -180724.9800630818 -181901.4868569922
    205600  122.1950274039 -180758.3223992360 -181876.9039482404
    205700  123.6956385636 -180782.9061019788 -181915.2243470764
    205800  124.3434089826 -180790.8466220534 -181929.0946013966
    205900  121.4853488832 -180781.6479410271 -181893.7330448336
    206000  125.8814300185 -180734.5229470324 -181886.8500750060
    206100  122.8989733956 -180739.8760283871 -181864.9015466314
    206200  124.9505395191 -180752.3345035082 -181896.1401968627
    206300  122.2325966152 -180773.0766519401 -181892.0021120469
    206400  121.5175774442 -180784.2337871681 -181896.6139134027
    206500  121.3255555649 -180781.6557098742 -181892.2780548334
    206600  124.2401852855 -180750.1656460148 -181887.4687086499
    206700  124.8748216571 -180741.0326246386 -181884.1451915616
    206800  122.9227320996 -180737.6349651103 -181862.8779721386
    206900  125.8097324715 -180709.0620165372 -181860.7328203145
    207000  127.4883765760 -180694.1772328482 -181861.2144583407
    207100  125.5148698746 -180717.9881004170 -181866.9597120307
    207200  123.7408429212 -180761.4009712534 -181894.1330200986
    207300  123.7789173128 -180761.7762707963 -181894.8568551983
    207400  124.1087824667 -180737.7086490625 -181873.8088414037
    207500  126.3488990572 -180715.4293625093 -181872.0357336941
    207600  125.0814667454 -180718.9975763557 -181864.0017863990
    207700  127.8367233551 -180722.1212214169 -181892.3472368965
    207800  123.7739000144 -180752.4227099869 -181885.4573657000
    207900  123.2891441217 -180805.5210177900 -181934.1181852610
    208000  122.8444371020 -180784.5531535865 -181909.0794429087
    208100  124.5110147492 -180749.5147585433 -181889.2970124149
    208200  126.9876734257 -180722.4945952291 -181884.9483502045
    208300  124.7032763628 -180715.7501780914 -181857.2924077827
    208400  129.5528500545 -180686.9678150997 -181872.9033705040
    208500  124.3554077036 -180687.7778618216 -181826.1356782688
    208600  125.6595285709 -180736.8718674970 -181887.1676946049
    208700  124.0245416455 -180758.0678915137 -181893.3969376775
    208800  124.9532142198 -180740.1739758686 -181884.0041536151
    208900  125.9768590419 -180706.5255595325 -181859.7262512439
    209000  126.1055367586 -180697.0678445432 -181851.4464607794
    209100  125.2860299078 -180713.1099029628 -181859.9866980363
    209200  121.9347689252 -180740.0797603648 -181856.2788856458
    209300  129.0728868566 -180720.8835090078 -181902.4254488228
    209400  125.7346104003 -180694.8693727570 -181845.8525040117
    209500  127.5440256700 -180687.8514562190 -181855.3980972837
    209600  126.1037436729 -180709.6660582708 -181864.0282604799
    209700  127.8128034648 -180733.2331182887 -181903.2401694731
    209800  123.1682943151 -180752.3626019846 -181879.8535021493
    209900  127.3294197777 -180731.5297730738 -181897.1118972792
    210000  127.8627941290 -180686.6908946534 -181857.1555637610
    210100  125.0353817866 -180689.8565622487 -181834.4389074615
    210200  126.1364161209 -180685.4456714145 -181840.1069594233
    210300  127.2705628880 -180664.0215889981 -181829.0649332531
    210400  132.9148069091 -180647.2153759850 -181863.9265119189
    210500  126.9392219648 -180699.3503207061 -181861.3605477301
    210600  125.8497167030 -180713.9149364995 -181865.9517586374
    210700  127.0480625299 -180706.3191642017 -181869.3257251236
    210800  128.6004596859 -180702.0130993805 -181879.2304089089
    210900  123.9829161438 -180732.1104443230 -181867.0584478274
    211000  124.8884010445 -180734.9905978258 -181878.2274713798
    211100  129.5403814892 -180695.7703228454 -181881.5917401600
    211200  127.5380751109 -180669.2551824674 -181836.7473517117
    211300  129.7214511779 -180660.6222103472 -181848.1011518440
    211400  124.6251010777 -180690.6144282851 -181831.4410361270
    211500  126.1958810125 -180701.5695043496 -181856.7751379994
    211600  128.3607195289 -180692.1606765878 -181867.1833884975
    211700  129.1314644915 -180686.3868701543 -181868.4650336029
    211800  126.8514408649 -180671.5043398637 -181832.7110127601
    211900  128.3758037159 -180650.1301676670 -181825.2909612451
    212000  127.8189463210 -180651.6241980954 -181821.6874814011
    212100  127.0771788851 -180699.2255640175 -181862.4986580250
    212200  124.4015495984 -180728.7478767237 -181867.5280791980
    212300  127.3198969206 -180711.1393568987 -181876.6343082259
    212400  127.5923121702 -180683.1291632975 -181851.1178222525
    212500  126.4936820301 -180661.2112413253 -181819.1429656407
    212600  130.3902811561 -180650.1796718188 -181843.7811281909
    212700  129.3079585596 -180666.8293689074 -181850.5231709977
    212800  128.8362372368 -180688.3147402444 -181867.6903734268
    212900  127.3880465583 -180688.7299714493 -181854.8487691714
    213000  125.3701134246 -180683.1071262446 -181830.7536275207
    213100  130.3125590421 -180663.2253175050 -181856.1153003864
    213200  127.1248116637 -180666.0161166434 -181829.7252443293
    213300  127.7440260740 -180691.8532996058 -181861.2307579012
    213400  128.1833231412 -180722.5158070934 -181895.9146204669
    213500  127.8742420440 -180708.1856989548 -181878.7551630505
    213600  127.8617083954 -180671.7636083615 -181842.2183385905
    213700  128.4445516882 -180646.2943916990 -181822.0845088667
    213800  131.6601269563 -180634.7454427969 -181839.9711535466
    213900  129.5990153813 -180657.6895906361 -181844.0477465657
    214000  129.6647271542 -180659.1904858580 -181846.1501718036
    214100  130.2260581382 -180649.8862845331 -181841.9844322878
    214200  128.0633387127 -180672.5180266393 -181844.8184944355
    214300  124.8406876282 -180694.2445694861 -181837.0446711991
    214400  127.0949689756 -180661.3585901616 -181824.7945358610
    214500  129.9280532451 -180643.3303013501 -181832.7004921489
    214600  128.5598488223 -180652.4672723944 -181829.3128273292
    214700  128.4907338736 -180641.5418443496 -181817.7547163679
    214800  132.4763952618 -180614.9317569232 -181827.6296429725
    214900  129.4352537729 -180624.0126420438 -181808.8717131295
    215000  127.0190848000 -180660.5725214528 -181823.3138182744
    215100  130.0445203658 -180667.4254862548 -181857.8618249574
    215200  128.2793855847 -180680.2573714994 -181854.5355469806
    215300  128.2199472775 -180704.8211282725 -181878.5552014672
    215400  128.0112960298 -180696.3006630699 -181868.1247286258
    215500  130.2475513443 -180651.6437631455 -181843.9386611628
    215600  128.4910456397 -180636.2445185430 -181812.4602444890
    215700  129.2757234589 -180620.6221862002 -181804.0209059977
    215800  131.7694019205 -180594.2934865059 -181800.5195076714
    215900  132.0236118165 -180586.3204669575 -181794.8735427120
    216000  131.4545494763 -180636.3629718384 -181839.7068124262
    216100  129.0844742212 -180661.4316856976 -181843.0796970324
    216200  128.3931609708 -180650.1977474299 -181825.5174304939
    216300  130.5345132276 -180621.4779724068 -181816.3997389212
    216400  128.3220427882 -180614.8558012437 -181789.5244636516
    216500  133.7242532351 -180589.5792157083 -181813.7000780800
    216600  133.7542353629 -180566.0597117806 -181790.4550325792
    216700  132.8331479959 -180574.8184653884 -181790.7820901055
    216800  130.9522894769 -180610.4864452712 -181809.2325638391
    216900  131.8872612051 -180643.9469305516 -181851.2518435837
    217000  129.3729419086 -180657.0525358254 -181841.3411998889
    217100  133.8540757108 -180629.3256282255 -181854.6348943244
    217200  131.3777242610 -180624.4361555322 -181827.0767329010
    217300  130.1302211428 -180620.4864798881 -181811.7073293018
    217400  132.9614838850 -180574.6712479015 -181791.8096680305
    217500  134.4894110603 -180559.7169507921 -181790.8421196693
    217600  132.2204327784 -180581.8503245270 -181792.2051126844
    217700  129.9339049358 -180600.2246728979 -181789.6484304693
    217800  131.7639911411 -180598.1425484021 -181804.3190389268
    217900  128.8507500172 -180615.1837455159 -181794.6922296725
    218000  129.1914790245 -180665.1642173136 -181847.7917578577
    218100  129.9636814362 -180655.1177730094 -181844.8141066802
    218200  130.0094153389 -180625.4088807761 -181815.5238656870
    218300  130.5512895792 -180603.0482986882 -181798.1236370601
    218400  134.1822315034 -180587.1159524538 -181815.4291788822
    218500  130.9221714838 -180583.9035697325 -181782.3739861542
    218600  134.8607956834 -180559.0663654193 -181793.5912142650
    218700  128.1730036876 -180609.3388586523 -181782.6432070488
    218800  129.0836697120 -180601.7087956383 -181783.3494424408
    218900  133.4256280987 -180570.7747671698 -181792.1619948366
    219000  131.9841604907 -180578.9820174387 -181787.1739530878
    219100  131.7850707928 -180607.0377762067 -181813.4072312897
    219200  130.2776298430 -180632.5074970772 -181825.0777357069
    219300  128.1385834638 -180631.3248519348 -181804.3141152736
    219400  135.2986974751 -180567.6822071831 -181806.2156386606
    219500  129.9143602524 -180564.9639416871 -181754.2087859044
    219600  135.0573493046 -180542.4538989073 -181778.7780129012
    219700  131.4226218793 -180563.4220087313 -181766.4735819358
    219800  133.8958246402 -180588.8746970366 -181814.5661356598
    219900  130.7576304994 -180593.2522342534 -181790.2164313707
    220000  132.3677257807 -180581.8220316206 -181793.5251498873
    220100  134.0617883795 -180582.0045261252 -181809.2152080478
    220200  129.9780209488 -180598.1007702871 -181787.9283688269
    220300  132.0428009842 -180594.2332592676 -181802.9619939614
    220400  131.9273229703 -180578.3993436420 -181786.0709847831
    220500  134.4277188679 -180559.4689687574 -181790.0294031313
    220600  132.2280789412 -180528.2074994302 -181738.6322810792
    220700  137.5433496957 -180509.7742740411 -181768.8554038268
    220800  133.4853161528 -180541.0065026330 -181762.9401187862
    220900  132.4004194674 -180548.9482400634 -181760.9506385506
    221000  133.5757024966 -180563.1643760641 -181785.9253949241
    221100  131.5401221720 -180596.2503956979 -181800.3775745316
    221200  131.3187013159 -180606.9277998607 -181809.0280771963
    221300  129.3743837102 -180592.4137007965 -181776.7155632102
    221400  135.7310143260 -180571.8718627912 -181814.3627519740
    221500  131.4374858023 -180584.0001863967 -181787.1878249575
    221600  134.6837793313 -180566.8961082683 -181799.8005374501
    221700  131.8776184543 -180525.2632404383 -181732.4798830769
    221800  136.2872431647 -180528.3068669226 -181775.8895125307
    221900  133.4609030396 -180558.4932434450 -181780.2033803083
    222000  131.6760331667 -180574.4718074120 -181779.8431246881
    222100  133.0802254979 -180587.6743236951 -181805.8997125837
    222200  129.2967263092 -180595.3654634457 -181778.9564447559
    222300  132.1579879130 -180544.2001949694 -181753.9833586033
    222400  136.0745554130 -180530.1271196777 -181775.7628072158
    222500  133.3632207137 -180546.7775051749 -181767.5934514170
    222600  131.9456215979 -180548.1118799352 -181755.9510279517
    222700  135.3169584247 -180504.6912306069 -181743.3918240524
    222800  138.1033734586 -180494.1827280444 -181758.3903532494
    222900  136.3820948099 -180523.7269921377 -181772.1779161246
    223000  133.0403737856 -180536.8454807415 -181754.7060643585
    223100  136.9127687962 -180543.7316393448 -181797.0403889091
    223200  129.6841311028 -180571.1943213781 -181758.3316323819
    223300  132.3039190936 -180548.7116939517 -181759.8307214878
    223400  136.8342633472 -180524.6703396926 -181777.2604450650
    223500  132.8978793760 -180532.2154772558 -181748.7716574061
    223600  135.7932477331 -180515.3085207781 -181758.3690987796
    223700  139.1133255319 -180494.9378328427 -181768.3906276627
    223800  133.8169028127 -180526.3811337173 -181751.3501165914
    223900  134.2619413475 -180565.0627721807 -181794.1056679148
    224000  134.3265888886 -180566.2496748292 -181795.8843585291
    224100  133.3421602106 -180548.4478975987 -181769.0710545700
    224200  134.0503640120 -180519.0723788229 -181746.1784813124
    224300  132.8504571468 -180503.4908307331 -181719.6129045883
    224400  137.2070572970 -180492.0652641707 -181748.0679505842
    224500  136.0293314033 -180519.0542549184 -181764.2759588119
    224600  135.2899613516 -180536.9063386235 -181775.3597990351
    224700  134.5031213779 -180534.1663062575 -181765.4169803091
    224800  134.2584718288 -180517.3545676047 -181746.3657031305
    224900  136.0174152541 -180495.1334749143 -181740.2460975715
    225000  137.7025135334 -180483.1167143617 -181743.6548406870
    225100  133.9120562106 -180507.2920101393 -181733.1320336564
    225200  135.5090771630 -180562.0955063856 -181802.5547677607
    225300  133.4933899919 -180569.6366595750 -181791.6441841977
    225400  136.0543271498 -180547.2760150607 -181792.7265317086
    225500  139.3255932749 -180510.2120350584 -181785.6079431608
    225600  134.1184134422 -180510.2587202102 -181737.9877517883
    225700  135.5159366546 -180499.5192547320 -181740.0413083571
    225800  138.8525550849 -180482.1730324498 -181753.2387169541
    225900  134.3814229532 -180507.2600283391 -181737.3966667766
    226000  134.3320764187 -180523.4179394745 -181753.1028563960
    226100  134.9675463675 -180502.4682105466 -181737.9702623777
    226200  139.2288776981 -180462.9112200737 -181737.4217872418
    226300  138.5950248256 -180476.4639291257 -181745.1721642104
    226400  136.6821193582 -180496.9555685173 -181748.1529375197
    226500  136.7972440110 -180518.4537110674 -181770.7049389310
    226600  135.0825406955 -180533.7047953605 -181770.2595130512
    226700  133.6585986721 -180505.0268990846 -181728.5467551443
    226800  138.5333196882 -180466.9462762033 -181735.0896582851
    226900  136.6223910075 -180478.0529417783 -181728.7035534171
    227000  135.7723132644 -180487.2937936031 -181730.1627360619
    227100  137.0198037030 -180501.1578454190 -181755.4463997623
    227200  136.3268583171 -180527.1732775346 -181775.1185629285
    227300  132.6423579735 -180550.8652385841 -181765.0823585265
    227400  134.9336591467 -180560.3479916055 -181795.5398375251
    227500  138.8791060708 -180512.7436073306 -181784.0523413564
    227600  133.1983664041 -180496.2263376590 -181715.5331963969
    227700  139.6601042536 -180480.3688547351 -181758.8268989711
    227800  136.0649955164 -180498.0959349212 -181743.6441105189
    227900  134.5394517022 -180540.7435069899 -181772.3267512887
    228000  134.9467847023 -180550.6123112906 -181785.9243094340
    228100  137.9392491201 -180524.6962727993 -181787.4014927041
    228200  136.4666744173 -180517.4341046950 -181766.6592761309
    228300  133.8618517217 -180498.4149731282 -181723.7954213569
    228400  137.4630590843 -180464.3889828625 -181722.7351269591
    228500  141.1323850683 -180462.0925589226 -181754.0279613558
    228600  136.6923421627 -180488.1146899961 -181739.4056392427
    228700  136.5299171686 -180507.1355579078 -181756.9396577683
    228800  135.3690947658 -180508.8546384941 -181748.0324915337
    228900  137.9907613505 -180470.5050107989 -181733.6817771466
    229000  137.4905582495 -180461.1691886907 -181719.7670620061
    229100  136.3212584194 -180472.3943044602 -181720.2883280113
    229200  136.7235531671 -180476.8397259219 -181728.4163828146
    229300  138.0684704818 -180471.9811036171 -181735.8692246103
    229400  141.1613641875 -180468.5687273196 -181760.7694065706
    229500  134.0325917349 -180510.9574632025 -181737.9008770644
    229600  139.0459845281 -180503.0065319143 -181775.8428826295
    229700  134.0973918342 -180477.6978226195 -181705.2344209755
    229800  137.5697206854 -180439.9861767755 -181699.3087083850
    229900  139.9380242491 -180436.8108259495 -181717.8129686293
    230000  137.6548655049 -180463.9657716210 -181724.0677246695
    230100  138.5572355463 -180495.4782443416 -181763.8405538070
    230200  136.9554055516 -180496.2332759296 -181749.9323252382
    230300  138.0913736108 -180475.4701856770 -181739.5679634630
    230400  135.8179706931 -180459.4721901841 -181702.7590838345
    230500  139.6994479229 -180442.5041999434 -181721.3223987906
    230600  140.7582201593 -180438.7183037179 -181727.2285752572
    230700  136.8025174931 -180450.3119278118 -181702.6114294873
    230800  137.9859356228 -180451.1113117699 -181714.2439030797
    230900  141.0030251369 -180451.3840200522 -181742.1352529203
    231000  131.7096122950 -180479.4010591494 -181685.0797620377
    231100  140.6795484255 -180450.2053716419 -181737.9954768071
    231200  140.9715005646 -180426.7014913846 -181717.1641461854
    231300  140.3516973406 -180428.8212226590 -181713.6101568085
    231400  138.4225679695 -180470.5300226409 -181737.6595759960
    231500  136.8270052558 -180495.9788238288 -181748.5024881412
    231600  141.5327777815 -180462.3219491905 -181757.9225736125
    231700  141.2672411636 -180438.1450801359 -181731.3149643903
    231800  138.5888915461 -180431.3070623309 -181699.9591529603
    231900  142.4234430843 -180437.7446773696 -181741.4985122390
    232000  136.2556477528 -180468.9623947494 -181716.2558138198
    232100  138.2543637371 -180463.0787296753 -181728.6685301056
    232200  138.7557736384 -180420.9108186541 -181691.0905592481
    232300  140.5878886325 -180395.0831720801 -181682.0342172976
    232400  142.0666308792 -180411.0155486518 -181711.5031004527
    232500  139.8782460517 -180431.1338249409 -181711.5887539569
    232600  141.1029183806 -180424.6675063369 -181716.3331687175
    232700  141.4960936773 -180423.6840570982 -181718.9488727482
    232800  140.6030453233 -180408.0853895104 -181695.1751801009
    232900  141.2662764588 -180381.2944167391 -181674.4554700203
    233000  143.1474026759 -180363.5664036256 -181673.9474135822
    233100  139.6931218197 -180386.6099711719 -181665.3702604419
    233200  139.3868523845 -180431.9344864491 -181707.8911645859
    233300  138.5638226966 -180441.4148610637 -181709.8374697483
    233400  139.0831513587 -180434.0898572549 -181707.2664356524
    233500  141.6861877410 -180417.6273369793 -181714.6322865509
    233600  143.8781879769 -180380.8471597795 -181697.9178278287
    233700  142.0424702392 -180371.2697550060 -181671.5361386731
    233800  142.9505224534 -180407.2556223133 -181715.8343773920
    233900  136.4596836336 -180438.2145708516 -181687.3757481805
    234000  140.6373972715 -180404.5651259463 -181691.9693765955
    234100  143.0376633475 -180406.0442728896 -181715.4207216084
    234200  139.0962108964 -180425.5947699453 -181698.8908962347
    234300  145.0606347724 -180405.9516712490 -181733.8465372730
    234400  138.3003584933 -180422.0603007913 -181688.0711403325
    234500  140.8475071174 -180446.5816362007 -181735.9092465960
    234600  136.2073286831 -180458.6431466747 -181705.4942497111
    234700  142.0614982299 -180420.5738077487 -181721.0143749306
    234800  142.1443818071 -180404.0328232765 -181705.2321123321
    234900  140.2979366083 -180387.0013842842 -181671.2981890528
    235000  144.0955063889 -180335.3982967752 -181654.4583122730
    235100  148.2155101708 -180325.3084968577 -181682.0833057485
    235200  139.3840166589 -180389.5057264267 -181665.4364461398
    235300  138.8279283661 -180391.1746063084 -181662.0148561620
    235400  144.0185666314 -180389.8137515832 -181708.1694553342
    235500  142.9246745505 -180406.0398059625 -181714.3819475890
    235600  140.0318806285 -180410.0746020139 -181691.9359123418
    235700  143.8374156575 -180377.3859132005 -181694.0833486797
    235800  144.1574045693 -180361.3583516146 -181680.9849872437
    235900  143.3854726133 -180378.0372060151 -181690.5975242873
    236000  139.8600558591 -180416.5183119507 -181696.8067267127
    236100  139.8698978782 -180429.8150732538 -181710.1935825250
    236200  139.5943913317 -180408.0201114349 -181685.8766151375
    236300  144.0843806722 -180379.6337118099 -181698.5918817439
    236400  148.1267892546 -180370.3284150921 -181726.2910667134
    236500  143.6681597550 -180406.7001973761 -181721.8482528706
    236600  138.2899809158 -180421.6047758679 -181687.5206183617
    236700  142.5066437979 -180404.2506764449 -181708.7661362760
    236800  141.6764701453 -180394.5623151854 -181691.4783092282
    236900  143.8332749433 -180372.8880818150 -181689.5476129160
    237000  147.1729097071 -180361.4989939696 -181708.7297676697
    237100  140.9888311539 -180375.4045621138 -181666.0258623017
    237200  145.9134133378 -180372.2952576150 -181707.9965163284
    237300  140.8690490620 -180386.2337439577 -181675.7585507708
    237400  140.6844916944 -180381.1062741683 -181668.9416303510
    237500  145.7128706637 -180357.9770401338 -181691.8425176392
    237600  145.6361605420 -180320.4534875056 -181653.6167553671
    237700  146.9217112501 -180320.0883513466 -181665.0196373741
    237800  141.9662167487 -180363.0905915840 -181662.6589456394
    237900  144.8985784677 -180371.0533197264 -181697.4647113719
    238000  143.8524624428 -180380.6864231721 -181697.5215979419
    238100  141.1896835559 -180395.6585769832 -181688.1184936487
    238200  147.2452225618 -180384.5417188115 -181732.4344492771
    238300  142.7432001585 -180391.7892003503 -181698.4701131131
    238400  145.9809306389 -180386.9503276866 -181723.2696443428
    238500  145.1191022515 -180394.4055920880 -181722.8356733721
    238600  140.7673253936 -180417.5815315912 -181706.1751530616
    238700  141.7664426616 -180407.8569573318 -181705.5965658769
    238800  143.0734890824 -180360.3027700935 -181670.0071700135
    238900  141.4232563026 -180330.3028149711 -181624.9008723647
    239000  146.3748445853 -180301.3877268097 -181641.3129583853
    239100  147.9077073002 -180319.2302763677 -181673.1874369543
    239200  146.5277386407 -180347.7947644731 -181689.1195985774
    239300  142.4624635124 -180385.0679944636 -181689.1790249720
    239400  142.8011033878 -180389.5465909693 -181696.7575538111
    239500  141.4617500034 -180352.9791284602 -181647.9295597957
    239600  144.8210197381 -180331.7246938435 -181657.4261076307
    239700  146.5835275886 -180342.6109307110 -181684.4464606186
    239800  143.2367901438 -180379.1432733051 -181690.3425421910
    239900  140.3216628376 -180376.7789303512 -181661.2929266286
    240000  145.7734220449 -180351.4801356483 -181685.8999045947
    240100  141.7956738451 -180359.1566385553 -181657.1638313317
    240200  147.0388287541 -180362.5862096327 -181708.5895972169
    240300  143.0929322553 -180364.4706933342 -181674.3530773752
    240400  148.5661608015 -180325.3881920197 -181685.3728805105
    240500  144.9642070557 -180314.3003677811 -181641.3125279620
    240600  148.0837276139 -180303.2872270495 -181658.8556894982
    240700  144.9827478119 -180345.9395791375 -181673.1214626553
    240800  142.6602680859 -180377.4087640828 -181683.3305110413
    240900  143.0266708470 -180364.5302638224 -181673.8060864481
    241000  147.0214322492 -180333.7397021189 -181679.5838409203
    241100  143.4810954317 -180325.4485469961 -181638.8842030180
    241200  145.6636650955 -180311.5844965868 -181644.9995429914
    241300  146.8813775224 -180313.0299537409 -181657.5920220963
    241400  145.1542941993 -180335.4454380582 -181664.1976688138
    241500  145.3172795452 -180363.0520179117 -181693.2962275511
    241600  144.6707413474 -180370.6427206802 -181694.9684759105
    241700  144.1492447744 -180320.8076016086 -181640.3595419227
    241800  147.1450106206 -180285.9716088768 -181632.9469924514
    241900  148.3045341416 -180298.0371577046 -181655.6268980478
    242000  146.4406756064 -180347.9883865140 -181688.5162397105
    242100  141.3735698624 -180371.5753102126 -181665.7185345709
    242200  145.2742466680 -180335.2491465814 -181665.0994303513
    242300  148.3181039033 -180307.5521378740 -181665.2660967345
    242400  145.0334399626 -180307.4973911777 -181635.1433140730
    242500  149.3135276309 -180295.2874943521 -181662.1136293686
    242600  149.5025726280 -180318.6374202610 -181687.1940859721
    242700  138.7200890642 -180364.1814260340 -181634.0345076214
    242800  147.3011847023 -180334.8139404849 -181683.2189521707
    242900  145.7919458483 -180316.3081550085 -181650.8974921042
    243000  149.9616761892 -180288.0614562203 -181660.8207869959
    243100  145.8862515249 -180283.6693761518 -181619.1219937922
    243200  147.1584552325 -180285.7695543242 -181632.8680107861
    243300  146.4431839980 -180306.2668335769 -181646.8176487600
    243400  145.6847094312 -180332.8376472744 -181666.4453349523
    243500  147.3219804769 -180350.9809063089 -181699.5762839225
    243600  144.7489350659 -180354.8568435601 -181679.8983893799
    243700  146.9799174144 -180297.7308983906 -181643.1950075846
    243800  148.4538300347 -180273.5032412063 -181632.4596462570
    243900  148.7568544607 -180280.0729033783 -181641.8032145288
    244000  147.8474120615 -180302.5565431087 -181655.9617570000
    244100  144.4915129557 -180345.0841766096 -181667.7692630152
    244200  144.2931323942 -180347.4698135489 -181668.3389108714
    244300  143.3967089262 -180329.7908286008 -181642.4540048417
    244400  146.1402905403 -180318.6961814613 -181656.4742894380
    244500  147.8076423021 -180305.9435205153 -181658.9846793383
    244600  147.3578213564 -180281.8536982050 -181630.7771656550
    244700  149.7967698896 -180237.5303236000 -181608.7800909502
    244800  153.2373480000 -180213.7917384078 -181616.5367905828
    244900  146.8160396927 -180252.3872448239 -181596.3512062649
    245000  149.8323482915 -180266.5042692908 -181638.0797237397
    245100  146.4697409343 -180277.4582264964 -181618.2521456720
    245200  146.7840964218 -180287.1364829047 -181630.8080334828
    245300  149.0370374488 -180304.5288080302 -181668.8239332114
    245400  144.3096908798 -180351.3063711808 -181672.3270460003
    245500  144.0055807046 -180339.9404739785 -181658.1773036768
    245600  146.7000935670 -180309.2352084848 -181652.1377912463
    245700  148.3653980475 -180275.5976045705 -181633.7444972272
    245800  144.5748661061 -180259.2930229491 -181582.7411297328
    245900  151.3560423974 -180241.4357757243 -181626.9592291174
    246000  143.8480694489 -180268.4038282437 -181585.1987892499
    246100  142.0999601478 -180289.6997509672 -181590.4924011477
    246200  146.4581306877 -180296.5620344882 -181637.2496726802
    246300  148.1331119468 -180281.7029342900 -181637.7234642636
    246400  149.2773651175 -180250.1057505383 -181616.6008514604
    246500  146.6429459567 -180240.9446262431 -181583.3240759130
    246600  149.7801891310 -180241.4266101606 -181612.5245961253
    246700  147.6646635811 -180280.3053220359 -181632.0376439726
    246800  144.2452660730 -180304.5687459639 -181624.9996717426
    246900  148.2106223813 -180275.5872015676 -181632.3172673027
    247000  147.5172307336 -180250.1314668826 -181600.5141785580
    247100  149.8001883634 -180230.8370475993 -181602.1181078905
    247200  150.4850961891 -180223.5522561175 -181601.1030089883
    247300  153.0321015323 -180242.4519237266 -181643.3181358489
    247400  146.8731215408 -180269.4606525604 -181613.9471451012
    247500  150.6083769251 -180268.2344624478 -181646.9137355174
    247600  148.6632735396 -180275.4166985771 -181636.2903636437
    247700  145.1609324782 -180306.6686956754 -181635.4816936851
    247800  147.7380613213 -180287.1210702555 -181639.5252800727
    247900  152.2864626295 -180241.3875962021 -181635.4281793548
    248000  149.3231132905 -180235.8823941352 -181602.7962769283
    248100  151.2840752708 -180225.9982720736 -181610.8629335198
    248200  151.0947231096 -180222.7887096149 -181605.9200285659
    248300  151.2767446833 -180250.0429902800 -181634.8405470322
    248400  148.6158913843 -180297.3157761390 -181657.7557017493
    248500  145.2963599094 -180290.3794358734 -181620.4321457512
    248600  150.3859844527 -180255.4672348934 -181632.1107122226
    248700  146.6179802064 -180251.5876362329 -181593.7385477349
    248800  151.6809627676 -180212.7966216856 -181601.2944181329
    248900  151.8865737093 -180202.1765731518 -181592.5565460711
    249000  151.6946491886 -180219.8922444106 -181608.5153272819
    249100  149.4453458500 -180250.1426086753 -181618.1754165892
    249200  148.3964027822 -180256.5949564418 -181615.0256685372
    249300  150.3772022165 -180245.9793849966 -181622.5424691414
    249400  152.1357755108 -180226.3862423351 -181619.0474254080
    249500  151.0227447812 -180185.8780225261 -181568.3504469885
    249600  151.6577350732 -180160.2832322941 -181548.5684008552
    249700  154.2181822300 -180197.5147857153 -181609.2384607983
    249800  149.0220425918 -180233.3108573560 -181597.4687186022
    249900  149.6697039488 -180225.3162186393 -181595.4028157698
    250000  154.2456595037 -180206.8526912072 -181618.8278951132
    250100  147.8651077980 -180241.1112397236 -181594.6784415847
    250200  148.5395881089 -180271.7333359368 -181631.4747762012
    250300  146.0544235145 -180289.8478655552 -181626.8399409678
    250400  145.5328250705 -180264.5790460619 -181596.7963740244
    250500  152.5661037864 -180214.1754460909 -181610.7758833156
    250600  151.6825328145 -180217.3374622977 -181605.8496310604
    250700  148.8856542441 -180253.2569129100 -181616.1662659920
    250800  146.8985582358 -180256.1401764079 -181600.8595181766
    250900  155.5680587018 -180217.7282881582 -181641.8088238016
    251000  148.4613046641 -180228.3405722713 -181587.3654005854
    251100  150.8201292795 -180219.5378745238 -181600.1555429735
    251200  150.4354537076 -180209.3940189193 -181586.4903411550
    251300  154.5105595462 -180163.8095916788 -181578.2097084973
    251400  156.8714859754 -180142.1688719503 -181578.1810690504
    251500  150.5745633844 -180173.1636253376 -181551.5333669677
    251600  152.9538594650 -180185.1713530943 -181585.3213320382
    251700  148.9614568834 -180218.4840236056 -181582.0872791773
    251800  151.3436620125 -180212.7670902859 -181598.1772127981
    251900  153.5010673700 -180200.8362419981 -181605.9953991300
    252000  152.8760201843 -180194.2713792367 -181593.7088121379
    252100  153.2792617792 -180178.4805607719 -181581.6092945179
    252200  152.7492209429 -180175.1419885682 -181573.4186926341
    252300  151.2825238368 -180195.0878966090 -181579.9383561237
    252400  149.2114303142 -180215.5029324418 -181581.3944617132
    252500  151.5142500726 -180193.5403171748 -181580.5120143318
    252600  155.4280891185 -180150.6174921976 -181573.4167368047
    252700  156.3340528778 -180151.3774511695 -181582.4699493297
    252800  151.9945934559 -180172.5491823520 -181563.9179753407
    252900  150.2138109221 -180214.7474074379 -181589.8147966182
    253000  151.5796267126 -180239.2108112296 -181626.7809705721
    253100  153.7939199147 -180210.2142332729 -181618.0541824151
    253200  152.1326699675 -180151.1496323018 -181543.7823870204
    253300  153.3026976582 -180124.9981549634 -181528.3414223315
    253400  155.4392401346 -180130.2020966252 -181553.1034183882
    253500  150.0508880166 -180179.2373903132 -181552.8133721928
    253600  155.3839617290 -180186.0906953774 -181608.4859948749
    253700  149.8954176100 -180203.3273788888 -181575.4801741471
    253800  150.8073613677 -180206.3287672639 -181586.8295573855
    253900  153.4469545956 -180154.7099902906 -181559.3737954244
    254000  156.3433511923 -180126.6589802520 -181557.8365958127
    254100  154.0285369876 -180150.2906435133 -181560.2782932153
    254200  151.2236257476 -180178.8219210473 -181563.1332234684
    254300  149.9351967144 -180176.2405345747 -181548.7574704458
    254400  153.5444522060 -180124.9157869652 -181530.4720918216
    254500  155.0006967366 -180094.7398403626 -181513.6267061870
    254600  153.9890222541 -180122.5619558527 -181532.1878850108
    254700  155.4827517439 -180141.7982050204 -181565.0978349993
    254800  149.4237485502 -180174.0422179592 -181541.8773227287
    254900  155.1876217202 -180180.5196003651 -181601.1175901374
    255000  149.6367180262 -180194.5452891744 -181564.3299309378
    255100  149.5011003308 -180181.6685707213 -181550.2117589242
    255200  154.0769509831 -180156.5218803642 -181566.9527150569
    255300  153.9256232514 -180132.6420468233 -181541.6876172209
    255400  155.0297932484 -180110.0928352419 -181529.2460525036
    255500  156.7803398891 -180100.9270154052 -181536.1048550642
    255600  153.3960789721 -180109.4654006508 -181513.6634868847
    255700  155.0775928858 -180146.1153667473 -181565.7061451243
    255800  150.0748371183 -180183.3541899843 -181557.1494035617
    255900  154.0800517920 -180168.2090408083 -181578.6682605152
    256000  154.2012586214 -180140.4252347880 -181551.9939900125
    256100  156.0796288012 -180120.1226467697 -181548.8861297174
    256200  154.3209295273 -180120.8706783474 -181533.5349091421
    256300  154.1200334217 -180140.5394264654 -181551.3646407166
    256400  155.8451960878 -180155.4462066517 -181582.0636766784
    256500  152.5775377695 -180162.5570198482 -181559.2621245284
    256600  157.4852101384 -180133.7082961531 -181575.3385657682
    256700  155.8803306137 -180102.7023139806 -181529.6414078346
    256800  156.8592056000 -180094.5373624064 -181530.4371441194
    256900  152.3367798149 -180154.9720503417 -181549.4732404142
    257000  154.2877051422 -180171.2910582632 -181583.6511507886
    257100  148.7348241080 -180167.5926490448 -181529.1212928558
    257200  153.8873694093 -180123.8948132044 -181532.5902053425
    257300  153.9719322084 -180101.1656273591 -181510.6351130825
    257400  158.9236551547 -180090.7345683697 -181545.5324609946
    257500  155.0649200246 -180116.1449044230 -181535.6196745709
    257600  157.2897947938 -180129.8393919610 -181569.6808162895
    257700  155.5871240342 -180142.5272558278 -181566.7823168139
    257800  153.6044888297 -180139.0745869857 -181545.1804711577
    257900  158.0163621487 -180112.9167562553 -181559.4092273126
    258000  156.1681720589 -180116.1495776544 -181545.7235915743
    258100  156.0665731961 -180109.4135510220 -181538.0575220776
    258200  155.4766268404 -180110.4378316939 -181533.6813938915
    258300  152.3820246349 -180136.9067634974 -181531.8221277143
    258400  156.3393563639 -180126.5857630995 -181557.7268097300
    258500  155.1203059689 -180112.6528019353 -181532.6345787651
    258600  157.4427703091 -180116.9405767371 -181558.1823492832
    258700  155.2530529752 -180131.7683135881 -181552.9652654957
    258800  155.0584898968 -180124.5627494692 -181543.9786577926
    258900  156.6261134684 -180087.2118730995 -181520.9779136685
    259000  157.4338692036 -180062.5052903227 -181503.6655815473
    259100  155.4280955847 -180076.3239502549 -181499.1232540541
    259200  155.3645211276 -180133.3196402157 -181555.5369791330
    259300  154.2331637398 -180145.5185101758 -181557.3793270136
    259400  156.4238938663 -180129.5285056150 -181561.4434142633
    259500  154.6771211518 -180104.3315169233 -181520.2563499502
    259600  157.1366254852 -180061.7253905088 -181500.1646926220
    259700  157.4418230340 -180057.2280059725 -181498.4611070986
    259800  159.4789073534 -180059.4149360119 -181519.2956448344
    259900  154.6625755558 -180099.1836334293 -181514.9753150864
    260000  154.5692396600 -180117.5044753134 -181532.4417538644
    260100  154.7331155683 -180093.1025065059 -181509.5399162096
    260200  156.2273912793 -180070.1684719678 -181500.2845826381
    260300  159.9577229999 -180065.9705877347 -181530.2344073831
    260400  159.7270373997 -180074.4226523963 -181536.5747604517
    260500  151.1040084595 -180118.0539461685 -181501.2702638406
    260600  154.5468000169 -180134.8616397466 -181549.5935042861
    260700  154.6167415872 -180091.0111620470 -181506.3832764537
    260800  158.1408866782 -180039.9464389087 -181487.5788159346
    260900  159.6476589004 -180023.4234311151 -181484.8489030165
    261000  158.2205470502 -180045.6375700130 -181493.9991634745
    261100  156.4756751637 -180091.6634708850 -181524.0523890334
    261200  153.6789683381 -180109.0591295168 -181515.8468041485
    261300  157.3661404050 -180088.5990787765 -181529.1393759954
    261400  156.9161554282 -180061.2905782435 -181497.7116825369
    261500  161.3183881699 -180014.0793441053 -181490.7987847876
    261600  162.7861546542 -180015.8278268767 -181505.9833012700
    261700  156.7472727493 -180048.9790732817 -181483.8542141053
    261800  160.9281588403 -180074.8461276788 -181547.9933826732
    261900  157.3252849672 -180094.9454397935 -181535.1117435708
    262000  156.2777624739 -180088.4373398260 -181519.0145518204
    262100  155.6091347961 -180073.6291150433 -181498.0856640336
    262200  159.0498936667 -180036.5492824321 -181492.5027709373
    262300  158.7247758772 -180006.1882823099 -181459.1656205718
    262400  159.9708062885 -179957.7336433369 -181422.1172282948
    262500  164.4990388139 -179950.4919399881 -181456.3272718794
    262600  157.5288552849 -180017.0234710833 -181459.0532713232
    262700  156.4911783753 -180037.8571095132 -181470.3879451093
    262800  156.0542286405 -180060.6198242823 -181489.1507924406
    262900  156.6784786156 -180071.1243272634 -181505.3697219327
    263000  158.5551010287 -180052.4873760054 -181503.9114992227
    263100  164.1215810960 -180012.3616968389 -181514.7417552408
    263200  158.1413900219 -180032.8314035104 -181480.4683881791
    263300  156.5840636424 -180073.4521928687 -181506.8333064851
    263400  157.0886510682 -180081.4950532370 -181519.4951942909
    263500  157.1637425213 -180076.8813943742 -181515.5689276709
    263600  157.8414623095 -180043.9559464142 -181488.8473725093
    263700  163.6602309631 -180013.5951054660 -181511.7519335343
    263800  158.3258726538 -180034.1922371525 -181483.5179883159
    263900  154.7385391850 -180044.8727449551 -181461.3598028132
    264000  159.7379030923 -180005.5363418209 -181467.7879151611
    264100  161.2964735745 -179946.0933896861 -181422.6122226790
    264200  164.0703485369 -179968.7547133387 -181470.6657854274
    264300  154.1884021216 -180008.2550066644 -181419.7060726199
    264400  159.3904311568 -179996.1928160394 -181455.2636077712
    264500  159.4573386591 -180010.2857042273 -181469.9689717627
    264600  157.3182389974 -180047.4826433420 -181487.5844478344
    264700  153.8465115457 -180087.0764703077 -181495.3978467982
    264800  162.1570224158 -180062.9723812296 -181547.3687365437
    264900  159.2113057267 -180042.8060287719 -181500.2370941960
    265000  161.1691899194 -180037.0116638735 -181512.3653336756
    265100  159.0511426758 -180019.8756345576 -181475.8405565764
    265200  159.0022902027 -179990.1246227698 -181445.6423459446
    265300  162.5748775472 -179976.2245284706 -181464.4459579310
    265400  157.3202299145 -179994.6384667148 -181434.7584961972
    265500  158.1338809066 -180040.3050670335 -181487.8733127525
    265600  158.8453401850 -180084.2974174140 -181538.3784095071
    265700  157.2409972538 -180079.3308137349 -181518.7255420802
    265800  158.7417979388 -180028.3434935884 -181481.4766529541
    265900  159.3056911735 -180005.0988323157 -181463.3939085066
    266000  159.7606110707 -179988.6196128241 -181451.0790565351
    266100  162.4605428546 -179976.4437104164 -181463.6185123644
    266200  160.6320434243 -179999.2528765609 -181469.6894710012
    266300  158.2937870357 -180045.0422611032 -181494.0742983473
    266400  159.5774867610 -180055.4740250029 -181516.2571363923
    266500  160.8808668298 -180017.7221667206 -181490.4365074510
    266600  161.6115870176 -179990.2549923107 -181469.6583950836
    266700  158.7291432422 -179996.6153172241 -181449.6326346401
    266800  161.8610926698 -179983.5469987314 -181465.2343931268
    266900  160.6807116514 -179974.2011969134 -181445.0833035973
    267000  165.9583185726 -179953.6326751647 -181472.8263527075
    267100  160.1623200321 -179973.2419636862 -181439.3786784116
    267200  162.1448394797 -179999.5149333857 -181483.7997652785
    267300  158.5919615334 -180038.1919199328 -181489.9534667046
    267400  158.5576749722 -180047.3570308585 -181498.8047161295
    267500  160.3397747637 -179980.0770852057 -181447.8382325513
    267600  164.0411022758 -179957.3406051510 -181458.9839549866
    267700  161.8881891015 -179972.0726631649 -181454.0081001294
    267800  159.6619649908 -179993.0306197691 -181454.5870505903
    267900  162.7589567702 -180027.7368789822 -181517.6433821056
    268000  154.1745879591 -180057.8802576116 -181469.2048677889
    268100  161.0287396092 -180013.3103376353 -181487.3783157943
    268200  162.4355312935 -179993.9233385597 -181480.8691829853
    268300  159.8097918916 -179987.1545070815 -181450.0641553551
    268400  162.5721531828 -179966.5000893593 -181454.6965798033
    268500  164.9145829586 -179915.0735335885 -181424.7127846978
    268600  163.6326544139 -179910.8462909437 -181408.7506814150
    268700  161.9235557324 -179952.4084970793 -181434.6676825761
    268800  161.1544426201 -179960.3691568944 -181435.5878289207
    268900  166.6896584412 -179962.5104262542 -181488.3988384391
    269000  161.2490224344 -180007.0495667616 -181483.1340288071
    269100  159.3821642929 -180000.1305766027 -181459.1256929029
    269200  164.2625851363 -179977.9032055972 -181481.5740245248
    269300  158.8762671234 -179966.0172532070 -181420.3813525869
    269400  164.4074105889 -179950.0365457447 -181455.0331066642
    269500  164.0862041914 -179963.9001217918 -181465.9563376151
    269600  160.9578101826 -179978.2367941189 -181451.6554795077
    269700  163.3804750486 -179955.4844579817 -181451.0803814793
    269800  165.4345251496 -179909.8064539958 -181424.2052911022
    269900  166.2831872836 -179842.7564710810 -181364.9240187859
    270000  167.5763348938 -179858.1426363036 -181392.1477447315
    270100  164.3535623199 -179903.4310980117 -181407.9347282334
    270200  163.8877550660 -179947.9155812553 -181448.1551803571
    270300  164.1019373761 -179971.3540275330 -181473.5542659932
    270400  162.9203604335 -179979.8377473794 -181471.2217505581
    270500  156.0158305093 -180006.9063939457 -181435.0858630127
    270600  166.3117126455 -179983.4618512322 -181505.8905220300
    270700  164.0574404992 -179942.0476991292 -181443.8406101681
    270800  164.2722623903 -179916.1990067720 -181419.9584119376
    270900  170.0766107884 -179910.2337073482 -181467.1265104921
    271000  159.0359831818 -179967.4079894024 -181423.2341403882
    271100  161.6963436201 -179998.7931538186 -181478.9724242656
    271200  161.4780701902 -179979.6235605126 -181457.8047412130
    271300  165.6732372417 -179942.5195182412 -181459.1035419911
    271400  159.2067841649 -179936.9808947492 -181394.3705694911
    271500  165.7982019708 -179890.1632588289 -181407.8912181642
    271600  168.3792032452 -179879.8102883918 -181421.1649080330
    271700  164.6549835911 -179907.5288713607 -181414.7917322943
    271800  167.2741662788 -179932.4830913131 -181463.7221277932
    271900  158.0627360706 -179966.3712708620 -181413.2882519377
    272000  162.5892752864 -179960.8508333797 -181449.2040607188
    272100  164.1416454420 -179939.2536618695 -181441.8173906518
    272200  163.0215061369 -179929.5406974569 -181421.8505952483
    272300  164.9277127223 -179924.6902640090 -181434.4497058637
    272400  163.5538306619 -179923.6264330676 -181420.8092655794
    272500  166.8088648364 -179918.0961522162 -181445.0757878090
    272600  157.7888120899 -179956.5890278666 -181400.9984902892
    272700  166.2715207139 -179950.2597117739 -181472.3204629100
    272800  165.3776326498 -179934.7491945880 -181448.6272339020
    272900  163.0953389521 -179896.9029572680 -181389.8887256449
    273000  168.9039860395 -179860.9565085863 -181407.1150254353
    273100  160.0666119507 -179889.6634226786 -181354.9240191505
    273200  162.2698929170 -179894.8777114310 -181380.3072909499
    273300  165.4784757420 -179888.1757542157 -181402.9769180190
    273400  165.8712812985 -179923.6478074652 -181442.0447399116
    273500  163.7673093101 -179976.0760031253 -181475.2130336273
    273600  158.6971426841 -179984.4517675798 -181437.1761497218
    273700  166.4374702138 -179930.1352750388 -181453.7151391257
    273800  165.3778995827 -179910.9825131996 -181424.8629960353
    273900  165.5958828795 -179885.2349758879 -181401.1108925722
    274000  167.3459689531 -179852.8729591580 -181384.7692821772
    274100  167.6178265687 -179845.4133989707 -181379.7983249978
    274200  162.6415423139 -179900.1026743866 -181388.9343576322
    274300  163.0787786584 -179922.4523527690 -181415.2865270973
    274400  160.5437780507 -179927.3039480860 -181396.9325553241
    274500  166.5130721257 -179878.4585206599 -181402.7304497642
    274600  168.4323759257 -179851.8899532537 -181393.7313192099
    274700  167.3835633153 -179863.0501499686 -181395.2906143234
    274800  164.9047629423 -179885.9877316901 -181395.5370897051
    274900  163.2907561459 -179914.5664262341 -181409.3410568255
    275000  163.0349499569 -179970.1502597001 -181462.5832231290
    275100  164.8678005122 -179995.5724440521 -181504.7834454812
    275200  164.3362858428 -179964.6257184625 -181468.9711986436
    275300  164.6817999349 -179923.2926708741 -181430.8010104336
    275400  166.8034930596 -179898.8253734834 -181425.7558354679
    275500  167.9421367890 -179872.9637412091 -181410.3174249364
    275600  171.9027457553 -179857.2955438961 -181430.9049100897
    275700  164.7429954919 -179882.4587940686 -181390.5273218973
    275800  160.4212433033 -179947.0484673536 -181415.5553832231
    275900  166.6004715692 -179959.5759673927 -181484.6479569165
    276000  165.1370558767 -179950.1365162806 -181461.8122995357
    276100  163.5517840333 -179895.1043742500 -181392.2684717852
    276200  169.8717066450 -179867.1853728186 -181422.2024695699
    276300  160.6109785998 -179876.5656199609 -181346.8093855725
    276400  171.3386808476 -179838.4964830540 -181406.9423609161
    276500  169.7346300149 -179849.6426304615 -181403.4049184651
    276600  166.1607742060 -179905.4529379209 -181426.4999080301
    276700  168.8793239347 -179910.3283124741 -181456.2610707473
    276800  164.8977207810 -179921.9007188462 -181431.3856124402
    276900  166.6346967024 -179900.2787716548 -181425.6640603632
    277000  168.4739909141 -179859.0583380619 -181401.2806504378
    277100  168.2516970628 -179842.9889845033 -181383.1764039230
    277200  168.5129956424 -179838.2969094101 -181380.8762737081
    277300  165.1542842963 -179860.0121761534 -181371.8456695266
    277400  162.7029596931 -179919.6853961564 -181409.0792982465
    277500  163.0452395648 -179942.7505424270 -181435.2776976225
    277600  167.1321250958 -179915.7351942572 -181445.6739761375
    277700  164.1429989716 -179886.6312265563 -181389.2073456408
    277800  168.4363305866 -179869.6084469331 -181411.4860141230
    277900  168.5146871107 -179866.7912646890 -181409.3861128027
    278000  168.9494590346 -179855.8201894026 -181402.3949691252
    278100  168.6101447931 -179842.0565510126 -181385.5252252096
    278200  166.3482881851 -179856.2407785153 -181379.0042642773
    278300  166.4961436196 -179849.4500226255 -181373.5669870391
    278400  169.8378858730 -179815.6485326406 -181370.3560317567
    278500  167.8065807821 -179808.4914258718 -181344.6042207401
    278600  168.9130096930 -179844.9661308504 -181391.2072508344
    278700  166.8286266368 -179888.5855629495 -181415.7460994000
    278800  164.4013544868 -179884.5110224796 -181389.4521454308
    278900  170.9994147158 -179843.2066421773 -181408.5468549134
    279000  168.7309989269 -179827.8427213237 -181372.4177024389
    279100  164.8270297299 -179831.6335123934 -181340.4712953224
    279200  172.1770968323 -179773.3897457976 -181349.5105403139
    279300  173.1197855832 -179746.2198105712 -181330.9700416990
    279400  168.3866341907 -179791.1260290373 -181332.5486720563
    279500  169.4446499093 -179818.9897114242 -181370.0975019202
    279600  167.1359002090 -179844.6452530539 -181374.6185925756
    279700  172.2355271272 -179855.2349769135 -181431.8906463027
    279800  162.1974164713 -179906.5483000438 -181391.3144252747
    279900  163.5480774507 -179896.5245986797 -181393.6547659073
    280000  168.5108621932 -179833.6884880545 -181376.2483226142
    280100  169.8300929126 -179818.2903536427 -181372.9265154713
    280200  169.1375838340 -179812.3552136833 -181360.6521005487
    280300  168.6024447777 -179803.7119673910 -181347.1101551256
    280400  167.6840476392 -179807.3136505084 -181342.3047686956
    280500  167.7268451550 -179836.9082861019 -181372.2911756447
    280600  164.0666692259 -179863.5667462066 -181365.4441376340
    280700  172.4591661607 -179836.9609749712 -181415.6638512058
    280800  170.3016141860 -179792.9203141604 -181351.8728136313
    280900  173.0822896427 -179750.3261621549 -181334.7331529064
    281000  167.9898022411 -179775.7950832575 -181313.5850997592
    281100  171.0203748019 -179794.1041767946 -181359.6362595770
    281200  169.9882649501 -179817.5712084633 -181373.6552878259
    281300  167.9956918711 -179816.3441186229 -181354.1880491963
    281400  169.1679376737 -179792.7773650728 -181341.3521130408
    281500  166.7927559653 -179796.0152366503 -181322.8474105464
    281600  169.0122729771 -179808.7423584948 -181355.8921412973
    281700  166.4292898543 -179813.9499111810 -181337.4548917036
    281800  171.2700124480 -179787.6369944193 -181355.4542771055
    281900  170.8183331833 -179761.5976711854 -181325.2802513200
    282000  171.0939002604 -179755.4954422973 -181321.7005821016
    282100  168.1392050821 -179806.7742445308 -181345.9319047476
    282200  166.0369867888 -179829.9314489215 -181349.8452606381
    282300  166.3800322990 -179808.7652738917 -181331.8193474205
    282400  170.2903388997 -179778.7140605480 -181337.5633452844
    282500  170.9632865889 -179785.4074615501 -181350.4169549678
    282600  169.6503828656 -179805.0744620599 -181358.0655459589
    282700  172.2923467295 -179819.7648424071 -181396.9406422805
    282800  167.8466808257 -179831.3525838000 -181367.8324571806
    282900  159.8900860896 -179829.5516429635 -181293.1963097585
    283000  170.4541650564 -179787.5566609366 -181347.9056213966
    283100  170.1509788233 -179773.0187419014 -181330.5923150695
    283200  175.3738715796 -179775.3625681823 -181380.7468550411
    283300  170.5298963440 -179822.0954631461 -181383.1376729375
    283400  169.9791219874 -179838.9122087025 -181394.9125927657
    283500  170.0019051533 -179817.4140484388 -181373.6229911443
    283600  174.5248713898 -179779.2737317878 -181376.8862134627
    283700  172.4377585529 -179751.9349049474 -181330.4418144919
    283800  176.6588265002 -179707.6881701100 -181324.8350212566
    283900  171.2704964977 -179741.8876585350 -181309.7093722445
    284000  171.6152041161 -179761.8463432176 -181332.8235337906
    284100  171.9636574038 -179789.9134492254 -181364.0804047715
    284200  167.0410814579 -179830.9339787482 -181360.0393410066
    284300  169.8769609015 -179810.8277933580 -181365.8929879288
    284400  170.0825439857 -179800.1429487949 -181357.0900648289
    284500  172.1711841188 -179782.6838657886 -181358.7505349260
    284600  169.7117478828 -179770.3002800830 -181323.8531035011
    284700  176.2169284168 -179722.9790853315 -181336.0807715214
    284800  172.8584718505 -179690.0598108370 -181272.4179583747
    284900  175.1682017569 -179712.1311512704 -181315.6327226551
    285000  170.1894853614 -179764.6898820642 -181322.6159466875
    285100  171.7218607586 -179782.1528570649 -181354.1063897594
    285200  168.3183781497 -179798.2892536565 -181339.0870762577
    285300  171.3076200484 -179782.3599621054 -181350.5215073103
    285400  173.0518598741 -179757.6770811468 -181341.8055157371
    285500  175.5944096443 -179730.1675236896 -181337.5706309144
    285600  172.2048747055 -179714.7365660254 -181291.1116410728
    285700  172.9818341554 -179722.7260277860 -181306.2134422096
    285800  170.3003601823 -179755.3736589379 -181314.3146791735
    285900  170.7092180401 -179772.9364166723 -181335.6201494032
    286000  168.6604587186 -179790.0460183412 -181333.9752696165
    286100  171.4031971691 -179742.7448423250 -181311.7813069595
    286200  177.0498633441 -179714.5722750750 -181335.2987039492
    286300  168.0419806628 -179754.6351015519 -181292.9027628557
    286400  171.9776628531 -179763.0880609861 -181337.3832233626
    286500  169.5174407276 -179762.8294749229 -181314.6035974954
    286600  171.7481686639 -179736.8163088190 -181309.0106658590
    286700  173.7302332830 -179716.4311549752 -181306.7694656518
    286800  172.2663344580 -179732.4980426041 -181309.4357243847
    286900  169.7007837280 -179809.1528049173 -181362.6052617205
    287000  172.8721703986 -179820.9727735777 -181403.4563185513
    287100  171.4262292333 -179812.2633525640 -181381.5106542729
    287200  173.9892083191 -179762.3230483062 -181355.0320339870
    287300  171.7051337896 -179730.0627488695 -181301.8631617588
    287400  172.3061550214 -179721.9538140432 -181299.2560159555
    287500  173.3166456367 -179723.2482868009 -181309.8005881790
    287600  171.5998823895 -179753.2076032800 -181324.0445377310
    287700  169.8077073158 -179798.1662423129 -181352.5974848741
    287800  174.9418129730 -179770.9840776019 -181372.4132707410
    287900  172.8433399856 -179743.8305197479 -181326.0501491701
    288000  175.2137713437 -179726.8606645789 -181330.7793830447
    288100  174.4995984170 -179734.3368045785 -181331.7179357500
    288200  172.1618963490 -179742.4980079144 -181318.4796561782
    288300  174.6737075288 -179744.6963689720 -181343.6713067334
    288400  166.8851628969 -179775.9912183931 -181303.6692915940
    288500  171.7622868835 -179751.7641008842 -181324.0876970618
    288600  172.6903777312 -179700.4154696460 -181281.2348722418
    288700  174.5972262747 -179690.9526128849 -181289.2274360721
    288800  177.3321752698 -179712.6682327919 -181335.9789641360
    288900  170.4266280156 -179762.8080531445 -181322.9049376700
    289000  172.5153489797 -179744.9634735241 -181324.1806510855
    289100  176.1720920662 -179711.6975665606 -181324.3888177637
    289200  173.3993753552 -179717.8870680736 -181305.1966828922
    289300  174.8856842095 -179716.7653377174 -181317.6807243577
    289400  175.9965063960 -179666.8302115111 -181277.9141396090
    289500  178.3504408359 -179647.6094108289 -181280.2414140648
    289600  175.4445002406 -179690.8675268143 -181296.8983532145
    289700  174.3217263419 -179728.8153358198 -181324.5682139803
    289800  173.3223293300 -179741.9593419798 -181328.5636722706
    289900  172.0229840866 -179743.5114644663 -181318.2215004809
    290000  172.4657230098 -179720.1511129501 -181298.9140110253
    290100  179.9661419574 -179646.1490156096 -181293.5712562355
    290200  175.9509870021 -179656.6231094506 -181267.2903499359
    290300  175.3855188755 -179693.9616360947 -181299.4525430882
    290400  174.0124808770 -179725.1485521880 -181318.0705764386
    290500  170.8828906826 -179742.6254347818 -181306.8989786332
    290600  174.9251722254 -179695.0529456687 -181296.3298082781
    290700  178.2159453727 -179654.9079211012 -181286.3087437664
    290800  173.8067245763 -179670.9862883662 -181262.0248055174
    290900  176.9877283171 -179692.8543554834 -181313.0119961161
    291000  171.1140901193 -179738.0908396394 -181304.4807987779
    291100  174.1542772874 -179743.7712910282 -181337.9913292134
    291200  176.4476702505 -179702.0679712701 -181317.2818838193
    291300  176.3495687829 -179658.2978560316 -181272.6137411079
    291400  178.6940772347 -179659.1474074025 -181294.9250814841
    291500  175.4279211422 -179704.2155950635 -181310.0946552755
    291600  175.8175248663 -179736.2669070942 -181345.7124261580
    291700  175.8857307898 -179730.7944498794 -181340.8643305826
    291800  169.4340788668 -179713.8723541040 -181264.8833765615
    291900  173.6493008044 -179655.7907453958 -181245.3881946875
    292000  180.8816886817 -179647.3422085971 -181303.1454258866
    292100  173.1636436835 -179699.8188341834 -181284.9705453291
    292200  175.0986988817 -179700.0461636793 -181302.9115010416
    292300  176.9274243911 -179687.9175652373 -181307.5231796507
    292400  175.8967918128 -179694.5327195997 -181304.7038536554
    292500  174.9075303446 -179716.2676861517 -181317.3830537903
    292600  173.2822796838 -179724.3461289573 -181310.5838420772
    292700  175.4533188118 -179706.1040082880 -181312.2155604854
    292800  178.7068998866 -179672.0684055289 -181307.9634590343
    292900  176.4306701110 -179652.8638335638 -181267.9221256858
    293000  180.5340681942 -179633.0806385430 -181285.7017143686
    293100  176.0593481359 -179656.6829296649 -181268.3421153013
    293200  174.3448521717 -179698.8224527979 -181294.7870263696
    293300  176.6067961847 -179727.6955579965 -181344.3661201145
    293400  177.8209122010 -179717.3525938329 -181345.1372561153
    293500  179.2214505930 -179652.0406706484 -181292.6459561365
    293600  178.2400307474 -179633.5488564442 -181265.1701582596
    293700  174.5530802334 -179664.2075216851 -181262.0782290224
    293800  176.2251946744 -179674.2446342377 -181287.4219903097
    293900  179.3579888913 -179658.9269555014 -181300.7821218110
    294000  184.5488488609 -179624.7859131067 -181314.1585628093
    294100  177.4832505567 -179628.9686864816 -181253.6623712248
    294200  172.1911819562 -179668.7606551727 -181245.0103858666
    294300  177.8757397421 -179669.4352033864 -181297.7217606893
    294400  171.6764673860 -179716.2797767003 -181287.8177753914
    294500  178.1280061574 -179710.3596034914 -181340.9554246296
    294600  178.3916817633 -179677.5370476916 -181310.5465731675
    294700  178.8009718249 -179664.1155790645 -181300.8717734577
    294800  173.9516676851 -179694.2660322889 -181286.6313684658
    294900  171.0734221606 -179743.7529487564 -181309.7706306496
    295000  176.4341658499 -179713.2902345887 -181328.3805269403
    295100  178.5781061056 -179674.0611206933 -181308.7771872125
    295200  176.6976649953 -179659.2290514170 -181276.7314327756
    295300  181.0678535350 -179630.9274616940 -181288.4348446476
    295400  185.8445674590 -179574.9266852158 -181276.1604306385
    295500  183.2527082701 -179556.8694921302 -181234.3771831635
    295600  176.8821594572 -179633.6398423676 -181252.8310985135
    295700  178.0766914447 -179647.1198871194 -181277.2459699050
    295800  175.4070027306 -179656.1506789562 -181261.8382506129
    295900  175.9986025964 -179657.6407218330 -181268.7438386903
    296000  181.2134133990 -179630.7818257231 -181289.6216735205
    296100  180.4092426085 -179613.3023213974 -181264.7807353655
    296200  178.4359093024 -179598.8967488177 -181232.3111361791
    296300  182.4796527603 -179593.4234658949 -181263.8545544833
    296400  175.3476475110 -179640.7652445980 -181245.9094745583
    296500  178.4207292634 -179642.6230890584 -181275.8985173156
    296600  179.9454478940 -179610.3108767675 -181257.5436825367
    296700  179.8186730144 -179570.9756895051 -181217.0479894485
    296800  180.7904942860 -179553.4662499500 -181208.4346675705
    296900  178.5721236718 -179583.2630035444 -181217.9243064598
    297000  177.8552491511 -179625.4770153856 -181253.5760004323
    297100  179.4423354892 -179666.5522393072 -181309.1795200811
    297200  176.0725418443 -179690.1196459032 -181301.8996076395
    297300  175.1677590422 -179658.4394367156 -181261.9369554603
    297400  181.3295584854 -179622.6849345228 -181282.5879822997
    297500  178.4814612854 -179608.8370388625 -181242.6684121583
    297600  178.0603651875 -179608.9792673743 -181238.9558984973
    297700  170.7742838572 -179645.7329180198 -181209.0122676426
    297800  179.2111574512 -179616.2248963230 -181256.7359576944
    297900  181.2284585061 -179585.1670901654 -181244.1446618909
    298000  178.9170813882 -179602.5649176710 -181240.3839868635
    298100  176.6121058819 -179669.2568214825 -181285.9759889277
    298200  177.7875020602 -179676.9684717910 -181304.4472953834
    298300  181.5763871692 -179654.1624849023 -181316.3250191524
    298400  177.8858122807 -179654.1838571980 -181282.5626192008
    298500  176.2314981170 -179633.7798065580 -181247.0148647700
    298600  179.9223783252 -179603.5621120794 -181250.5837374554
    298700  180.8085571914 -179604.3225673432 -181259.4563340220
    298800  179.7676750773 -179610.6784717481 -181256.2839331244
    298900  182.0716601225 -179611.6769308365 -181278.3732272129
    299000  176.9652331636 -179618.3309714338 -181238.2826899095
    299100  180.7719626219 -179586.6134725341 -181241.4122500476
    299200  183.7661223054 -179562.8728142703 -181245.0803321218
    299300  178.5478730985 -179588.7933542368 -181223.2326657638
    299400  178.2853112768 -179628.3025700075 -181260.3383728520
    299500  178.6972230611 -179650.0602275626 -181285.8666987528
    299600  180.3016560033 -179632.9619524064 -181283.4555113107
    299700  179.6650697636 -179581.5632578125 -181226.2294632053
    299800  183.7101079082 -179545.6218797901 -181227.3166380603
    299900  182.0755502953 -179537.1678408282 -181203.8997481094
    300000  180.0283498908 -179573.0757071947 -181221.0674034523
    300100  180.2610791397 -179628.7139887875 -181278.8361043370
    300200  177.2236359126 -179614.4798309890 -181236.7969857130
    300300  181.3681766672 -179598.1546396829 -181258.4112009096
    300400  178.8291724626 -179600.6337678215 -181237.6481127606
    300500  180.6769666424 -179545.2149966475 -181199.1441745367
    300600  184.6194778680 -179536.7456309261 -181226.7648233391
    300700  183.9834454182 -179569.1069195258 -181253.3038278566
    300800  178.8313263646 -179593.9243180086 -181230.9583799128
    300900  181.5123580498 -179576.8865090747 -181238.4629164331
    301000  184.1011558869 -179542.7116412829 -181227.9860792093
    301100  190.7025889853 -179509.9965545076 -181255.7009576937
    301200  179.1446350244 -179563.3824095931 -181203.2845201682
    301300  181.4718251611 -179593.2322287560 -181254.4375953088
    301400  178.5974316050 -179597.5728382818 -181232.4658117307
    301500  182.5697020203 -179572.3078902813 -181243.5632958896
    301600  181.0688073587 -179557.9330739885 -181215.4491883084
    301700  184.0326099647 -179495.1760888894 -181179.8230528064
    301800  182.4051458939 -179498.4390843868 -181168.1881320791
    301900  181.9417877311 -179548.8519285462 -181214.3593642638
    302000  181.4124677232 -179589.2298928422 -181249.8918973923
    302100  182.8944194646 -179587.4804886518 -181261.7083797165
    302200  180.6862237999 -179578.2635693791 -181232.2774879149
    302300  185.7691674322 -179543.5375548523 -181244.0810833279
    302400  183.6422401540 -179503.9264110378 -181184.9999032936
    302500  181.8021064380 -179469.4097423305 -181133.6385260396
    302600  188.8080702153 -179435.7961539422 -181164.1580041173
    302700  184.8661580483 -179496.0539240219 -181188.3312434967
    302800  184.1568342497 -179545.3942477189 -181231.1783691459
    302900  180.2916291627 -179578.7165367549 -181229.1183092815
    303000  179.2751693467 -179586.8619478712 -181227.9589784654
    303100  184.3083178217 -179544.8016103304 -181231.9724226253
    303200  182.8879245957 -179511.0718011141 -181185.2402377096
    303300  182.1875371453 -179485.5542247668 -181153.3112672500
    303400  190.9098674932 -179429.1631232608 -181176.7649679327
    303500  185.3021393428 -179476.6674749362 -181172.9357966810
    303600  183.4299371774 -179530.5415032912 -181209.6715597342
    303700  183.1630220118 -179539.7422494337 -181216.4289463903
    303800  180.1951687050 -179531.5223665615 -181181.0411335315
    303900  184.5494091499 -179510.5691941326 -181199.9469727585
    304000  187.1101038530 -179512.6025307793 -181225.4210819837
    304100  181.0420641138 -179564.8001106060 -181222.0714154521
    304200  182.3984343133 -179586.2063105955 -181255.8939200248
    304300  180.6967326704 -179559.2668410744 -181213.3769585216
    304400  183.6045662383 -179515.7963539739 -181196.5249766562
    304500  188.8660587642 -179500.6405939862 -181229.5332752615
    304600  181.3389939684 -179518.4461462261 -181178.4355670527
    304700  181.3837104900 -179523.8073162739 -181184.2060751651
    304800  183.3493683589 -179518.1325511865 -181196.5250752130
    304900  185.6898719357 -179500.9841451739 -181200.8017973090
    305000  183.1259315374 -179513.2788756104 -181189.6260438542
    305100  185.9440651312 -179547.1092628019 -181249.2538166482
    305200  181.1984564868 -179576.7760134345 -181235.4789446454
    305300  177.3577530977 -179555.7688318814 -181179.3137043926
    305400  184.3861971273 -179496.0635722373 -181183.9472969653
    305500  182.4556231677 -179497.1466168325 -181167.3577369048
    305600  180.3145120266 -179521.1617327591 -181171.7729765711
    305700  182.3775777549 -179538.1552668252 -181207.6519539075
    305800  182.6117326024 -179546.8399298470 -181218.4800862471
    305900  186.1335217036 -179518.5635620334 -181222.4424141634
    306000  183.9724093775 -179490.7487135856 -181174.8445972532
    306100  184.8484530128 -179454.8118796995 -181146.9271260812
    306200  188.5930173165 -179447.4414983784 -181173.8347397663
    306300  188.4045308923 -179491.3398018339 -181216.0076257414
    306400  181.1512345471 -179510.5132155090 -181168.7838738885
    306500  181.8661491632 -179493.2337986654 -181158.0488338143
    306600  185.1309105041 -179449.1123905628 -181143.8132719318
    306700  186.7176705250 -179451.7080058005 -181160.9341957664
    306800  181.8230085770 -179499.2969769271 -181163.7171002310
    306900  187.7628418775 -179497.1574917996 -181215.9512510464
    307000  183.7313428945 -179523.4726208129 -181205.3617655840
    307100  181.3106965168 -179538.8234934013 -181198.5538774412
    307200  185.8730099181 -179488.8724089245 -181190.3665185422
    307300  184.6324482580 -179455.0301997892 -181145.1681240301
    307400  182.8713129719 -179463.4392400120 -181137.4556126794
    307500  184.3852295963 -179459.5661450491 -181147.4410129332
    307600  191.8800419748 -179425.9092059814 -181182.3920935036
    307700  185.4308631942 -179478.5688866708 -181176.0155552613
    307800  185.6637978658 -179498.1283431534 -181197.7073114887
    307900  184.6621417348 -179489.1468606770 -181179.5566010130
    308000  185.2351079886 -179474.3435931520 -181169.9983053447
    308100  186.8494313146 -179438.2277307416 -181148.6600678909
    308200  186.1316850057 -179448.8814366811 -181152.7434755540
    308300  181.8239047450 -179499.3701006517 -181163.7984275381
    308400  181.5764139994 -179523.3966782659 -181185.5594581210
    308500  184.3628599270 -179496.7133730632 -181184.3834674805
    308600  184.6477337006 -179455.8192411890 -181146.0970894051
    308700  187.9829856038 -179464.7146675858 -181185.5236373995
    308800  185.3719123702 -179485.8868913986 -181182.7939201569
    308900  188.3945298807 -179510.2370898757 -181234.8133638459
    309000  184.2101262673 -179573.3550615830 -181259.6270217446
    309100  181.8857503528 -179558.8072925067 -181223.8017582714
    309200  183.8382492591 -179511.7261121372 -181194.5938850038
    309300  185.3547646294 -179477.2253811371 -181173.9754383158
    309400  190.7696920588 -179445.5452215823 -181191.8638908433
    309500  185.7367934530 -179452.1413262660 -181152.3885011452
    309600  186.8285916864 -179459.6815016941 -181169.9230714771
    309700  189.1680857198 -179449.7727282353 -181181.4301846983
    309800  183.5029006466 -179478.4969237930 -181158.2948927695
    309900  184.6385202189 -179490.5043958020 -181180.6979031834
    310000  184.1745212493 -179473.0469014580 -181158.9929308764
    310100  186.0067832319 -179417.4871205398 -181120.2058001235
    310200  189.8065697719 -179398.9969053708 -181136.4990880492
    310300  188.5029794089 -179425.6739437194 -181151.2429720088
    310400  185.7025206078 -179457.7673987896 -181157.7008377249
    310500  185.9348047650 -179467.0274215619 -181169.0872053898
    310600  187.5807182836 -179461.0951823082 -181178.2217698535
    310700  188.0008701010 -179463.2415040490 -181184.2141897595
    310800  183.0771489970 -179456.4330471040 -181132.3336566724
    310900  189.7684737171 -179420.5479854927 -181157.7014343073
    311000  187.2052933625 -179434.3722188107 -181148.0621412254
    311100  190.7966993172 -179445.3727412482 -181191.9386367795
    311200  189.0889923357 -179493.1641491035 -181224.0975793767
    311300  182.6836043390 -179513.8132324443 -181186.1113075846
    311400  191.4242339893 -179474.2846219826 -181226.5950123638
    311500  184.9023763001 -179484.2483467889 -181176.8572105910
    311600  187.1871844018 -179471.2770509786 -181184.8012027420
    311700  184.7910715649 -179436.4183257065 -181128.0082984311
    311800  189.6038167123 -179401.1025905004 -181136.7487579525
    311900  192.8613372130 -179413.4735464371 -181178.9392769675
    312000  185.1250454926 -179439.0465232596 -181133.6937159163
    312100  189.7259488103 -179436.3867517161 -181173.1509246564
    312200  189.7671105568 -179450.7870883185 -181187.9280586721
    312300  182.0824558978 -179498.8156383571 -181165.6107599906
    312400  184.1312629275 -179498.7258749365 -181184.2759147499
    312500  189.2334199891 -179444.9347072357 -181177.1902380211
    312600  186.2254986243 -179429.4209220901 -181134.1417371755
    312700  190.6320699404 -179426.0846676973 -181171.1435347741
    312800  186.7559313080 -179432.4348915998 -181142.0113233628
    312900  189.4428158489 -179392.5554788270 -181126.7278334808
    313000  191.8486847420 -179363.3230237782 -181119.5188650698
    313100  186.2242325354 -179421.4750232253 -181126.1842484468
    313200  185.2480643489 -179450.9946243643 -181146.7679399555
    313300  187.3527481817 -179442.8611525212 -181157.9008863286
    313400  188.6606216114 -179429.4945925947 -181156.5066882731
    313500  188.3560318566 -179415.8790748023 -181140.1029352552
    313600  191.7017262232 -179429.4741937552 -181184.3247668213
    313700  186.4470010630 -179453.6008183025 -181160.3492816993
    313800  185.9898900598 -179459.7819818285 -181162.3460201718
    313900  187.3745606326 -179432.1964744333 -181147.4358808916
    314000  194.6335305572 -179372.4280506818 -181154.1165589978
    314100  186.5354447249 -179386.5313062453 -181094.0893889078
    314200  193.7046528212 -179404.0962485411 -181177.2817472108
    314300  181.9544012965 -179456.8780059388 -181122.5009070877
    314400  190.1271152885 -179431.2790242221 -181171.7155022488
    314500  189.0094971096 -179411.2631152702 -181141.4688408654
    314600  191.9633371877 -179378.1751717695 -181135.4205493064
    314700  195.1502463884 -179340.6081794270 -181127.0267394247
    314800  184.1397505053 -179375.5689054195 -181061.1966410945
    314900  188.0187646112 -179422.6608955000 -181143.7973887676
    315000  187.6623204074 -179452.6042092481 -181170.4777881565
    315100  182.9466429902 -179470.0221236806 -181144.7280724324
    315200  191.9942395890 -179440.5351339656 -181198.0633941753
    315300  189.5495441166 -179384.8247148484 -181119.9740672871
    315400  193.2666648317 -179342.5394294766 -181111.7155564548
    315500  196.1102644499 -179362.9162939479 -181158.1229242392
    315600  187.2093895768 -179409.9503784934 -181123.6777979313
    315700  188.5618232700 -179412.8627831697 -181138.9704721459
    315800  188.0948685753 -179403.5942733846 -181125.4274274890
    315900  192.4222300356 -179355.0949277907 -181116.5410415077
    316000  191.0948359173 -179304.9096831683 -181054.2047413104
    316100  192.7434788145 -179322.4953870087 -181086.8822337849
    316200  191.1290394509 -179366.2489152514 -181115.8570748538
    316300  186.5082671034 -179381.0904787518 -181088.3997756274
    316400  188.2835214716 -179374.3621291919 -181097.9222246741
    316500  187.9697109710 -179382.3544919360 -181103.0419448621
    316600  187.1383699139 -179399.8071645238 -181112.8844651616
    316700  192.7586345653 -179381.4857148486 -181146.0112983927
    316800  188.5437341045 -179366.1900796019 -181092.1321791332
    316900  197.7980701788 -179308.4791988493 -181119.1361169852
    317000  194.6931295520 -179332.7160580984 -181114.9501396458
    317100  193.5459973785 -179364.6818775971 -181136.4150336090
    317200  188.8646813465 -179379.7572425180 -181108.6373148190
    317300  194.9302370958 -179369.0827568864 -181153.4873369329
    317400  186.4594604696 -179382.0338913332 -181088.8964089806
    317500  192.9910095297 -179326.6212462521 -181093.2740059438
    317600  196.5592010481 -179279.2525004382 -181078.5687267256
    317700  194.5734672229 -179303.8972568726 -181085.0359413627
    317800  195.8243592502 -179352.6190082045 -181145.2084429526
    317900  191.6238053131 -179379.8082670342 -181133.9455468172
    318000  189.2634348953 -179386.4071084975 -181118.9373977648
    318100  197.0072150915 -179372.7965829608 -181176.2139601161
    318200  189.8002266972 -179374.2682894348 -181111.7124071783
    318300  187.6621767025 -179383.1942964962 -181101.0665599195
    318400  189.3842383643 -179359.9659001655 -181093.6020325620
    318500  194.8531687979 -179332.4665964943 -181116.1656881278
    318600  192.4610992002 -179357.3820556709 -181119.1839803505
    318700  184.3503165883 -179405.5586766603 -181093.1139485064
    318800  190.6920309862 -179427.2511452346 -181172.8588997821
    318900  182.2176043097 -179443.6403400655 -181111.6726194068
    319000  188.1003476720 -179381.6035533754 -181103.4868635025
    319100  192.8430938935 -179351.1223236476 -181116.4210535971
    319200  191.7831755683 -179334.7613427641 -181090.3575086472
    319300  194.6248888173 -179313.8143617076 -181095.4237629516
    319400  188.5773444007 -179354.9494502590 -181081.1992207154
    319500  189.2349661345 -179400.6697526297 -181132.9394369348
    319600  189.6686527828 -179392.5398860856 -181128.7795673136
    319700  190.9447111637 -179327.7919685028 -181075.7127744925
    319800  193.6538147334 -179315.8167082918 -181088.5368316655
    319900  194.6393742698 -179347.8676282165 -181129.6096302733
    320000  189.5235605432 -179379.8047661650 -181114.7162632144
    320100  191.8457766591 -179369.4064572298 -181125.5756777335
    320200  195.7039525023 -179346.1828512251 -181137.6700744554
    320300  191.4248398856 -179278.1691211969 -181030.4850579937
    320400  193.2225780462 -179246.0309052182 -181014.8034587790
    320500  194.2585909468 -179257.9353210980 -181036.1916068513
    320600  189.3756930300 -179308.3721022829 -181041.9300101110
    320700  192.9547743460 -179323.6047174386 -181089.9257778073
    320800  192.0241544918 -179318.8706030939 -181076.6727063475
    320900  190.0668326642 -179304.8205035243 -181044.7051503291
    321000  199.2597474340 -179273.2860852721 -181097.3232959049
    321100  192.2432768402 -179295.5625516828 -181055.3705157409
    321200  191.3330519180 -179362.7016612942 -181114.1773648249
    321300  192.2449061077 -179369.2312966103 -181129.0541750931
    321400  191.3515581022 -179349.3651333073 -181101.0102437009
    321500  195.0573850251 -179294.0022925334 -181079.5707933286
    321600  199.5621118600 -179248.4667574467 -181075.2718324945
    321700  193.5942997395 -179262.4423546028 -181034.6176736954
    321800  192.9134579704 -179281.0300371136 -181046.9728845836
    321900  197.1706715195 -179305.3472957944 -181110.2609641512
    322000  187.7971023959 -179355.2449456190 -181074.3523279696
    322100  191.9780800470 -179351.3174799094 -181108.6978145777
    322200  196.1013508110 -179340.0937463029 -181135.2187805406
    322300  192.5548166822 -179329.1742108071 -181091.8340316582
    322400  194.1619437042 -179278.4399941002 -181055.8115644544
    322500  200.3142646991 -179257.5422257609 -181091.2325587907
    322600  193.6993760392 -179283.0799458617 -181056.2171405123
    322700  192.0306650262 -179294.7409399783 -181052.6026411050
    322800  193.3321828166 -179284.8457853744 -181054.6216684197
    322900  190.5510808004 -179273.3441753073 -181017.6616623171
    323000  198.1584742523 -179213.4662892821 -181027.4223706935
    323100  200.6564197997 -179199.8025309513 -181036.6249749235
    323200  195.0163459114 -179249.9459180957 -181035.1387440666
    323300  193.4673262128 -179284.4476592921 -181055.4606541298
    323400  188.5325711870 -179294.7674706078 -181020.6073840368
    323500  195.4876305175 -179259.9388090905 -181049.4458062350
    323600  195.5448532260 -179251.3446864817 -181041.3755041712
    323700  192.4056086906 -179271.2663232649 -181032.5602840650
    323800  193.0298884984 -179262.3949423712 -181029.4036027732
    323900  193.8131708571 -179257.0399387116 -181031.2188188247
    324000  201.7578062450 -179241.3433612820 -181088.2479712980
    324100  196.7523382234 -179300.0990898241 -181101.1833068826
    324200  188.7774353224 -179327.9457613369 -181056.0271776291
    324300  197.3513220426 -179279.8316349407 -181086.3989904095
    324400  192.6815873972 -179259.4078815437 -181023.2281700976
    324500  197.6250690574 -179230.0863928637 -181039.1596470285
    324600  197.0639033500 -179234.3683697722 -181038.3046750811
    324700  191.2666488100 -179316.7736821540 -181067.6415271414
    324800  195.3483645615 -179303.7802055331 -181092.0123526930
    324900  191.8035705946 -179283.5485247758 -181039.3313881090
    325000  195.4872940068 -179222.9315916051 -181012.4355083078
    325100  199.6271510202 -179214.9743080259 -181042.3747559462
    325200  194.5968744282 -179260.6389847671 -181041.9919403984
    325300  192.8806974562 -179263.0836052604 -181028.7265607671
    325400  198.4230897979 -179246.3657568111 -181062.7441468321
    325500  194.0085499209 -179281.1313776363 -181057.0987709196
    325600  192.1425718430 -179339.1067455345 -181097.9928492338
    325700  190.6062152811 -179326.9972625104 -181071.8194542871
    325800  190.8355371864 -179290.7317217987 -181037.6531418128
    325900  196.0166231138 -179247.9236897253 -181042.2731208892
    326000  198.8907817742 -179219.8217049910 -181040.4813790086
    326100  194.4747364798 -179232.4866618273 -181012.7215584145
    326200  195.9660198488 -179257.0976101676 -181050.9838156198
    326300  191.6173757717 -179295.8852357927 -181049.9636591189
    326400  194.4349698467 -179294.7308196193 -181074.6016897568
    326500  200.8716657475 -179226.5713044382 -181065.3641243812
    326600  196.2823847160 -179220.9686131926 -181017.7508440462
    326700  197.1617906462 -179231.7257246128 -181036.5580968549
    326800  193.8228401020 -179256.8454983615 -181031.1128913962
    326900  195.3499480331 -179258.1453187544 -181046.3919611200
    327000  194.0996121051 -179235.3754937414 -181012.1764764201
    327100  198.4195092898 -179191.6960583542 -181008.0416721614
    327200  201.4449634574 -179166.8500463206 -181010.8908722907
    327300  195.3926483458 -179219.0684878327 -181007.7060117502
    327400  196.9809169600 -179246.8926709221 -181050.0693132022
    327500  194.7708213477 -179240.4031030379 -181023.3483805402
    327600  202.4214251137 -179221.3768023882 -181074.3562244312
    327700  192.3640534552 -179257.5509233280 -181018.4644846918
    327800  193.3183425545 -179281.3034454724 -181050.9526338214
    327900  195.9326838140 -179263.3311898888 -181056.9122350233
    328000  197.9599483662 -179202.9366448647 -181015.0754068818
    328100  196.4672622822 -179181.3351503308 -180979.8097629347
    328200  196.1891698730 -179168.4022013232 -180964.3311371960
    328300  199.9670679087 -179174.8733532286 -181005.3854233461
    328400  195.8144580762 -179255.7844215378 -181048.2832202685
    328500  196.4439908627 -179269.7246102096 -181067.9861946643
    328600  196.1088578033 -179237.9725706429 -181033.1663243960
    328700  198.7458159418 -179192.2372025278 -181011.5698495064
    328800  203.7317828876 -179183.7600394686 -181048.7345652378
    328900  195.9998886179 -179222.7124867490 -181016.9087292056
    329000  194.2063023804 -179230.0100481112 -181007.7876807896
    329100  196.5887556636 -179207.0424689278 -181006.6292401655
    329200  196.4373199847 -179205.0546750493 -181003.2551938353
    329300  189.9137775795 -179246.0943865373 -180984.5779567407
    329400  197.0151055925 -179210.7404609554 -181014.2300682903
    329500  197.0333168770 -179167.6981128685 -180971.3544275347
    329600  202.2906759093 -179153.0874426310 -181004.8699776096
    329700  196.8786252826 -179170.0488208355 -180972.2890781792
    329800  198.0130349768 -179182.4976749029 -180995.1223953454
    329900  195.9665994750 -179238.9764090042 -181032.8679203940
    330000  196.0816756804 -179266.3856233616 -181061.3305501218
    330100  197.9484048475 -179222.6745861516 -181034.7076780176
    330200  200.0929912604 -179183.7622149905 -181015.4269959904
    330300  194.2210239648 -179202.2656096768 -180980.1780047349
    330400  198.5802967340 -179199.1727321789 -181016.9902051300
    330500  202.7381076779 -179162.1342343918 -181018.0125900558
    330600  197.7149340382 -179115.3529605901 -180925.2488448703
    330700  200.5344688277 -179105.6515092651 -180941.3576057875
    330800  194.5247914164 -179182.4638376099 -180963.1569404736
    330900  196.6810164018 -179203.3596048201 -181003.7909370981
    331000  200.8010082089 -179186.4341664716 -181024.5801825250
    331100  199.8807376335 -179185.4265241123 -181015.1483210499
    331200  196.7038945703 -179153.7446634388 -180954.3854240188
    331300  198.0272288715 -179102.0773675667 -180914.8320198813
    331400  203.7327840660 -179098.1026481661 -180963.0863387901
    331500  202.6870261150 -179145.3774800090 -181000.7882315893
    331600  201.1603108542 -179189.8354385671 -181031.2705353468
    331700  194.0567118286 -179216.3233193387 -180992.7315899839
    331800  202.1001746360 -179187.3679886551 -181037.4066620879
    331900  198.6278807168 -179143.1589038849 -180961.4119638341
    332000  205.6072269791 -179132.7230332475 -181014.8655011293
    332100  196.6262228503 -179177.7610354859 -180977.6907838862
    332200  199.7621713108 -179181.0421765105 -181009.6786093076
    332300  201.8008123258 -179178.6344261368 -181025.9327167266
    332400  200.4501072351 -179190.2515868263 -181025.1854316225
    332500  195.8030453772 -179222.1862963442 -181014.5806224562
    332600  197.4834866100 -179204.9011229739 -181012.6783218359
    332700  199.9615767866 -179135.4076208427 -180965.8694248576
    332800  201.4050735535 -179111.3731926779 -180955.0488637688
    332900  203.3962504086 -179141.6321076638 -181003.5351464169
    333000  201.8192487559 -179181.3420617458 -181028.8091206642
    333100  201.6076699978 -179165.6256837806 -181011.1559364313
    333200  201.1561297357 -179139.1358173150 -180980.5326398532
    333300  203.4097148713 -179108.8680141160 -180970.8943074717
    333400  207.6036988618 -179091.3118902617 -180991.7301968458
    333500  200.8519775707 -179136.3718432839 -180974.9844363243
    333600  197.6323121512 -179179.4803240563 -180988.6198819921
    333700  194.5589876704 -179188.2721325846 -180969.2782702711
    333800  201.6822186132 -179134.6526857847 -180980.8653615049
    333900  200.9732141675 -179104.3661860884 -180944.0885871389
    334000  200.1936636795 -179110.6588775825 -180943.2452207190
    334100  198.8349552125 -179109.5009609166 -180929.6495948103
    334200  200.6892605504 -179092.5203718889 -180929.6434423151
    334300  206.0188451298 -179093.6502674696 -180979.5607157540
    334400  200.3919369929 -179123.0076048772 -180957.4089553400
    334500  199.0867226506 -179136.4215976984 -180958.8749277565
    334600  199.4441769263 -179136.0874526686 -180961.8129433530
    334700  196.3527029282 -179142.8549508084 -180940.2808793343
    334800  203.6067456891 -179105.4334796724 -180969.2634064654
    334900  201.6390940428 -179099.0182399913 -180944.8361504761
    335000  203.8716467949 -179093.5570819328 -180959.8119313729
    335100  201.5996613807 -179102.3852755373 -180947.8422167653
    335200  199.2072098560 -179142.1521988851 -180965.7084769741
    335300  200.5078253045 -179168.6238479245 -181004.0860478333
    335400  200.7525064387 -179180.9850960232 -181018.6871235902
    335500  198.1338008210 -179178.5177752167 -180992.2479943689
    335600  199.9669356821 -179106.7984817736 -180937.3093414806
    335700  205.7546406173 -179075.0853602606 -180958.5772625608
    335800  199.4630327423 -179099.3690620612 -180925.2671601614
    335900  199.6559155197 -179149.6762305413 -180977.3399906362
    336000  200.5969383338 -179156.7211584234 -180992.9991050323
    336100  199.9488447648 -179141.5994650501 -180971.9447192761
    336200  199.6469584166 -179122.6456403619 -180950.2274065297
    336300  202.4292939846 -179098.2270069564 -180951.2784611761
    336400  204.7360776496 -179082.0940639403 -180956.2619719144
    336500  203.9374807669 -179089.7628505573 -180956.6203486317
    336600  200.6243570320 -179172.1799454268 -181008.7088846538
    336700  197.2111329451 -179196.5319240413 -181001.8159790259
    336800  202.0985599442 -179140.7108248552 -180990.7347172902
    336900  204.5168844356 -179090.4139063451 -180962.5753048074
    337000  204.4692052853 -179070.7231920185 -180942.4481323125
    337100  199.0656222794 -179074.8854834222 -180897.1456592549
    337200  206.2784124357 -179050.2519128925 -180938.5384578589
    337300  202.1593693408 -179063.3799857622 -180913.9605315285
    337400  201.6364572780 -179115.2628962240 -180961.0566695855
    337500  196.7456134054 -179153.0635299376 -180954.0861875572
    337600  206.4435469594 -179132.7986707377 -181022.5968683073
    337700  201.5231459893 -179121.7439245236 -180966.5004386810
    337800  209.8176517304 -179050.7626812155 -180971.4476621631
    337900  204.7950897407 -179064.0964689817 -180938.8045776310
    338000  201.9742529099 -179105.6811330693 -180954.5671105013
    338100  200.7988246354 -179120.3540475355 -180958.4800750094
    338200  202.7191989008 -179107.8578428606 -180963.5631062995
    338300  205.2566937510 -179104.5678987646 -180983.5015617580
    338400  205.1022340284 -179113.2369521571 -180990.7566803981
    338500  202.9007548948 -179112.5673171647 -180969.9345564570
    338600  203.9031012988 -179054.2710276251 -180920.8138137223
    338700  204.5162568392 -179013.7115519586 -180885.8672053606
    338800  202.9271564302 -179042.4230636279 -180900.0319843614
    338900  202.4085702695 -179083.4409907148 -180936.3027386442
    339000  207.0078446068 -179103.2943900548 -180998.2582064713
    339100  201.1352937339 -179132.4938426773 -180973.6999310453
    339200  200.7990354402 -179139.5604458194 -180977.6884030145
    339300  202.4349489240 -179081.3857903941 -180934.4890103116
    339400  204.4411909809 -179033.5781242428 -180905.0466196991
    339500  206.3928477663 -179072.1231693696 -180961.4572630954
    339600  204.2836758323 -179121.1771644766 -180991.2037556042
    339700  199.2485270188 -179147.3188658064 -180971.2533639988
    339800  204.4079202487 -179113.9335681839 -180985.0975011062
    339900  206.1969628767 -179068.6320185811 -180956.1729687733
    340000  202.0995130435 -179055.7414450966 -180905.7740622675
    340100  208.8632068115 -179066.8858240503 -180978.8337516287
    340200  198.3065213432 -179153.2101811956 -180968.5214956948
    340300  198.8441705039 -179149.3145135366 -180969.5475048318
    340400  206.2484811380 -179090.3401730200 -180978.3527248615
    340500  209.7257496779 -179063.2064642833 -180983.0501676232
    340600  205.1178443946 -179076.6282958978 -180954.2909224878
    340700  208.8470191273 -179092.2533701104 -181004.0531145324
    340800  201.4211525409 -179156.3716215529 -181000.1944807823
    340900  202.8755940985 -179145.5485534837 -181002.6854691441
    341000  205.8821831168 -179106.5726201934 -180991.2320551639
    341100  209.0358001620 -179098.4075305171 -181011.9353893047
    341200  206.0069948991 -179104.0767747577 -180989.8787452282
    341300  201.8841546399 -179108.1376963951 -180956.1989081671
    341400  207.5580813765 -179077.5056649163 -180977.5063859537
    341500  206.7862203765 -179057.7118670034 -180950.6469202199
    341600  203.4210484970 -179063.2739142627 -180925.4039563943
    341700  202.6242664316 -179082.0828733977 -180936.9191185901
    341800  200.0033808000 -179112.7819873259 -180943.6264681075
    341900  201.9432227379 -179138.5152968728 -180987.1172220111
    342000  204.1817726750 -179112.4708821318 -180981.5646448625
    342100  207.3766941673 -179062.9896106048 -180961.3299008557
    342200  210.2723338069 -179046.2005232614 -180971.0476947025
    342300  208.0274957760 -179101.9023604358 -181006.2001326484
    342400  203.8541637317 -179141.7706405702 -181007.8654488669
    342500  203.5419257795 -179122.3526931368 -180985.5892540919
    342600  208.3787801405 -179073.9585861791 -180981.4720392330
    342700  205.7961828002 -179043.0407731748 -180926.9129554279
    342800  210.3679760215 -179024.8790047587 -180950.6016915035
    342900  206.0446218216 -179054.0093949405 -180940.1558048060
    343000  208.8856960550 -179060.7799720978 -180972.9337677331
    343100  205.7569503910 -179059.9082153827 -180943.4212615078
    343200  209.0183208572 -179033.4001103332 -180946.7679623819
    343300  211.8897369792 -179025.0906069281 -180964.7435964474
    343400  205.6149571047 -179082.7031138657 -180964.9163438398
    343500  199.1999628165 -179139.6612974609 -180963.1512356597
    343600  203.7801103640 -179102.2954931095 -180967.7124118674
    343700  205.9848468476 -179064.8201287522 -180950.4193544609
    343800  208.2473410193 -179045.4610611069 -180951.7713115521
    343900  203.4932008847 -179054.1346956589 -180916.9252256298
    344000  206.0137002067 -179053.8797974578 -180939.7431487681
    344100  207.9065263474 -179019.2364398448 -180922.4268497223
    344200  211.5323773166 -179016.9295072099 -180953.3112021978
    344300  202.1321553058 -179076.4446146053 -180926.7760412538
    344400  211.1086391989 -179061.5864448550 -180994.0892124419
    344500  204.6701401132 -179064.2947980411 -180937.8591093459
    344600  211.2692896647 -179020.6101863655 -180954.5835591862
    344700  208.7648194754 -178966.5447537302 -180877.5920369766
    344800  209.6804696751 -179001.5694098987 -180920.9986170293
    344900  208.5528095642 -179052.8648398064 -180961.9713699805
    345000  206.8265252637 -179071.1060247742 -180964.4100316554
    345100  205.8352876295 -179066.0357305277 -180950.2658810342
    345200  207.9102311598 -179032.7832764496 -180936.0076004308
    345300  213.1685403510 -178996.6540586506 -180948.0133007643
    345400  205.4062692006 -179046.5718766219 -180926.8747634018
    345500  202.1840929834 -179088.3313556837 -180939.1382233470
    345600  208.6196189932 -179055.8242669215 -180965.5423751295
    345700  209.7875463068 -178992.7148890441 -180913.1242829068
    345800  211.0839570754 -178964.1988188755 -180896.4756446340
    345900  211.9193469127 -178964.4669394329 -180904.3909802872
    346000  205.5766296185 -178994.8124845377 -180876.6748621104
    346100  207.7477146076 -179010.3077527718 -180912.0443892375
    346200  207.4086363432 -179028.3911309917 -180927.0238220819
    346300  204.2171120864 -179072.6966629686 -180942.1139250620
    346400  202.2329861444 -179081.6128295898 -180932.8672685576
    346500  212.4734220642 -179016.2740925018 -180961.2701747832
    346600  212.6111200090 -178986.6302251759 -180932.8868037618
    346700  213.7929285500 -179007.2625547704 -180964.3374887057
    346800  204.5694764662 -179052.2647015292 -180924.9075309979
    346900  207.7459489342 -179033.2623939043 -180934.9828672760
    347000  206.4754607628 -179037.2687149745 -180927.3590536598
    347100  204.4924410498 -179007.4940270116 -180879.4316690658
    347200  211.5540974633 -178957.3547418897 -180893.9352645698
    347300  209.8447843583 -178990.9704674979 -180911.9038223572
    347400  210.4401465094 -179046.2028511523 -180972.5861914267
    347500  204.3025373272 -179064.1475563409 -180934.3468068691
    347600  209.0274906790 -179025.5604930516 -180939.0122862691
    347700  209.6336592392 -178977.0957939774 -180896.0964952103
    347800  211.1432865157 -178984.7204492276 -180917.5403806966
    347900  208.1673581464 -179002.0603698248 -180907.6384516394
    348000  211.6649715226 -178992.4266809339 -180930.0221522552
    348100  205.2450025894 -179020.5541831491 -180899.3808244576
    348200  210.1547397638 -178993.2108234215 -180916.9815310349
    348300  214.4394101401 -178958.3870558552 -180921.3799260093
    348400  209.0531659360 -178965.8947254191 -180879.5815516766
    348500  204.9998575483 -178991.0897648151 -180867.6723318303
    348600  209.5142075942 -179010.6671508426 -180928.5743836346
    348700  200.5871602455 -179038.9389234916 -180875.1273608180
    348800  211.5878599618 -178993.3832319239 -180930.2728187997
    348900  211.4438923852 -178941.1938327794 -180876.7655307183
    349000  213.4407421763 -178928.2991009174 -180882.1500969572
    349100  210.5752037161 -178961.3317071646 -180888.9513702476
    349200  213.2825242399 -178970.7545239662 -180923.1571823107
    349300  206.4318049575 -178974.5770059687 -180864.2677164587
    349400  208.4905986289 -178954.0078472543 -180862.5448943173
    349500  215.6148160058 -178871.6095295099 -180845.3621444905
    349600  213.7004070996 -178896.7795498878 -180853.0075362052
    349700  210.9053490076 -178943.2380972448 -180873.8799326649
    349800  205.8338455219 -178957.5856787199 -180841.8026280762
    349900  214.4116604053 -178957.5014951239 -180920.2403423281
    350000  208.7045843864 -179030.7906635227 -180941.2865506890
    350100  209.0514239591 -179055.2220069292 -180968.8928870124
    350200  209.7010528919 -179017.4167022325 -180937.0343295222
    350300  209.0410107192 -178989.1533889310 -180902.7289455110
    350400  209.4017206747 -178971.5228637797 -180888.4003836997
    350500  211.4431637899 -178952.2868275412 -180887.8518558694
    350600  210.5600948304 -178952.7801077878 -180880.2614631086
    350700  214.4084878416 -178986.7129688755 -180949.4227742171
    350800  207.1986108320 -179008.3051659776 -180905.0152693270
    350900  208.5690321588 -178979.3137020396 -180888.5687349424
    351000  212.7127752560 -178935.0756630132 -180882.2628006082
    351100  211.3210006444 -178928.3527600425 -180862.7994986700
    351200  206.3035506568 -178952.3995944159 -180840.9162563585
    351300  215.7770260105 -178959.3535543832 -180934.5910507232
    351400  206.6426891601 -179009.9461556734 -180901.5673144227
    351500  212.3177811991 -178984.5546717035 -180928.1260069750
    351600  212.0796558976 -178934.2730532733 -180875.6645734223
    351700  211.6415664424 -178902.2252573933 -180839.6064770266
    351800  214.8326201411 -178831.4049650723 -180797.9973061812
    351900  216.7390187721 -178800.6887969006 -180784.7324400723
    352000  215.5032158404 -178861.9520210699 -180834.6830405856
    352100  210.8261863231 -178930.1906043946 -180860.1077792448
    352200  208.8129391429 -178975.0246329522 -180886.5124068908
    352300  210.8681870400 -178963.5457939277 -180893.8474461818
    352400  217.3825744055 -178911.2064183572 -180901.1412133415
    352500  212.3917082221 -178897.4108046548 -180841.6588728968
    352600  214.7564135701 -178897.7759415741 -180863.6706825765
    352700  209.7608216166 -178969.7770597840 -180889.9418140239
    352800  212.6459442554 -178993.8677896308 -180940.4431517244
    352900  212.4990128477 -178969.6621895984 -180914.8925316441
    353000  213.5462474339 -178897.5204068274 -180852.3372051343
    353100  212.9318571478 -178870.6594969284 -180819.8521249846
    353200  207.3271826558 -178880.8357297904 -180778.7227883152
    353300  214.3584942203 -178875.9727446594 -180838.2249050090
    353400  208.3148065876 -178913.5451583079 -180820.4729931299
    353500  215.8638399180 -178948.2543219110 -180924.2865186342
    353600  211.1288521434 -178975.3515043764 -180908.0393026251
    353700  209.4454281737 -178951.6513003647 -180868.9289216881
    353800  211.3095262549 -178880.2966129421 -180814.6383142325
    353900  211.2309519779 -178856.1326485584 -180789.7550756000
    354000  215.8379717640 -178859.4907390259 -180835.2861369165
    354100  213.4587625187 -178916.5653017040 -180870.5812571779
    354200  213.6841359698 -178964.4028589754 -180920.4818982701
    354300  202.0470355873 -179024.1331381854 -180873.6853731710
    354400  205.4374152791 -178981.0559966977 -180861.6439967870
    354500  212.8727431865 -178921.5051128264 -180870.1566076807
    354600  209.6787507972 -178886.3085320607 -180805.7220044673
    354700  218.1016311854 -178826.7578841411 -180823.2749735431
    354800  217.5239499266 -178838.4375496719 -180829.6665057426
    354900  214.6205718743 -178888.9397038733 -180853.5909408008
    355000  209.4309615791 -178913.5360242914 -180830.6812174291
    355100  216.2341210468 -178900.2322309036 -180879.6540061341
    355200  208.2574523942 -178926.6132407184 -180833.0160513732
    355300  210.3862336890 -178942.9799542706 -180868.8697729392
    355400  216.1989703787 -178900.2142114625 -180879.3142150994
    355500  219.4416436175 -178836.8666250005 -180845.6502788760
    355600  216.5191411368 -178847.3973351099 -180829.4282035303
    355700  206.9213365522 -178890.9720187360 -180785.1439345672
    355800  213.5141246292 -178906.9269519210 -180861.4496959002
    355900  208.6225350158 -178982.2347428394 -180891.9795445153
    356000  210.2083123167 -178974.4496965850 -180898.7108109727
    356100  205.7819318746 -178924.9867536923 -180808.7284820088
    356200  213.6385262101 -178877.6651102133 -180833.3266346814
    356300  213.8605347736 -178836.5708932098 -180794.2646990904
    356400  219.6403427522 -178823.4330856958 -180834.0356448950
    356500  216.8030627281 -178883.6822965617 -180868.3122024399
    356600  216.1305367424 -178922.2028151373 -180900.6763726363
    356700  215.3582507749 -178915.0488163839 -180886.4528158813
    356800  211.9445874579 -178913.2150144683 -180853.3701089814
    356900  215.0097457665 -178869.1128124663 -180837.3265735355
    357000  216.6943816668 -178801.4682665635 -180785.1032986529
    357100  221.0323747735 -178817.6324351719 -180840.9777496840
    357200  215.1187526708 -178865.2900930539 -180834.5017107007
    357300  214.7702796440 -178884.8793053393 -180850.9009773199
    357400  214.0193601465 -178877.9781864915 -180837.1258905823
    357500  216.5896448875 -178831.1550678879 -180813.8313324125
    357600  221.4711465069 -178773.0139494067 -180800.3758100546
    357700  218.0650837187 -178694.1372396815 -180690.3197711001
    357800  223.4089810405 -178704.3659611320 -180749.4668902213
    357900  218.4523472466 -178796.3568300081 -180796.0843979648
    358000  214.6994413585 -178841.5727482508 -180806.9459617728
    358100  214.2983631067 -178868.4827693534 -180830.1844854197
    358200  219.0200127347 -178897.3877093969 -180902.3117256416
    358300  212.2721735651 -178938.0731593594 -180881.2269992632
    358400  218.6487318134 -178916.4443580487 -180917.9696436177
    358500  217.8948611287 -178867.8568963129 -180862.4811986252
    358600  219.9451740736 -178794.1959925588 -180807.5889982999
    358700  218.3770272007 -178787.7767672821 -180786.8148504424
    358800  213.8280066770 -178813.8977410911 -180771.2937825748
    358900  216.1996729710 -178834.0546775450 -180813.1611127585
    359000  214.9612922599 -178866.7404754321 -180834.5106898232
    359100  211.4528371870 -178947.1515515861 -180882.8051308453
    359200  214.8646950011 -178932.3054930993 -180899.1914496472
    359300  213.8831421179 -178889.7051843067 -180847.6059393466
    359400  217.3051367920 -178858.6191816583 -180847.8451074897
    359500  213.0884275816 -178829.4093531770 -180780.0352375784
    359600  224.0585187031 -178802.9751444049 -180854.0219852077
    359700  214.7862664082 -178839.0239797547 -180805.1919956570
    359800  213.5426920204 -178833.7165797957 -180788.5008316074
    359900  221.0770811773 -178795.1003266345 -180818.8548865919
    360000  217.8975548814 -178806.0385623033 -180800.6875234094
    360100  214.1481270274 -178813.0782196010 -180773.4046644322
    360200  219.9220397342 -178808.4560224139 -180821.6372548468
    360300  208.1349662805 -178850.2515247109 -180755.5330891937
    360400  209.6124810076 -178915.8199449365 -180834.6267792048
    360500  210.1801329826 -178883.6373993565 -180807.6405582130
    360600  217.5341550164 -178822.9176131985 -180814.2399873514
    360700  219.7862927070 -178811.6678682543 -180823.6064632150
    360800  213.5410399564 -178835.8769463993 -180790.6460751050
    360900  213.7906521538 -178818.1097960523 -180775.1638917029
    361000  224.3822284949 -178750.8207142727 -180804.8308164136
    361100  218.8969022672 -178777.2054824402 -180781.0025371355
    361200  217.7948425342 -178804.0465426338 -180797.7552679642
    361300  214.1697039737 -178819.3051997829 -180779.8291614410
    361400  218.2858522862 -178796.2888040921 -180794.4922659160
    361500  217.3754757267 -178791.4556897775 -180781.3255029765
    361600  220.2465064806 -178791.9782891895 -180808.1297121730
    361700  220.7668664596 -178794.8030534763 -180815.7178869176
    361800  215.3736928502 -178855.3977487489 -180826.9431060480
    361900  214.2369464516 -178880.9786248570 -180842.1181287070
    362000  211.2917760739 -178860.5828811786 -180794.7620961104
    362100  218.1217805873 -178787.2856384203 -180783.9871768104
    362200  218.1103123424 -178776.7078921905 -180773.3044494910
    362300  218.8979666584 -178783.1704102242 -180786.9772084287
    362400  216.0116547259 -178792.7936014851 -180770.1789049612
    362500  222.0240311037 -178742.2493902082 -180774.6723938657
    362600  222.1959239524 -178721.3047703776 -180755.3012928030
    362700  215.7431046797 -178773.7532133184 -180748.6801915010
    362800  217.4740085463 -178821.6178783505 -180812.3896676467
    362900  216.8294451851 -178823.9210070701 -180808.7924197444
    363000  216.5352584471 -178829.8377172595 -180812.0161246282
    363100  214.5164211442 -178831.8888945755 -180795.5867286717
    363200  216.4351050718 -178814.6740534812 -180795.9356500758
    363300  220.0522583408 -178778.3007557155 -180792.6740180844
    363400  220.8155020450 -178750.7359547853 -180772.0960016662
    363500  216.8153295869 -178759.9678493409 -180744.7100468745
    363600  215.8210492479 -178826.4472118303 -180802.0876998641
    363700  213.5569087208 -178857.1268753962 -180812.0412678449
    363800  215.9336603988 -178824.1643333622 -180800.8356714912
    363900  220.5522503124 -178774.6549044156 -180793.6051271231
    364000  222.0173676170 -178780.6746107085 -180813.0366163575
    364100  217.1851900808 -178812.6421936196 -180800.7701191405
    364200  214.5123880317 -178821.3955622997 -180785.0564770115
    364300  220.5988049551 -178773.3991187190 -180792.7755057759
    364400  222.9577937559 -178737.3615359630 -180778.3322661206
    364500  219.2745860569 -178733.1046618927 -180740.3590595543
    364600  223.1341162481 -178740.8179462141 -180783.4027443955
    364700  217.3374185870 -178774.8722865219 -180764.3937220885
    364800  222.2953673052 -178798.6946615756 -180833.6014951808
    364900  214.2272638191 -178852.5505254002 -180813.6013937776
    365000  214.2421445995 -178851.1732487265 -180812.3603367746
    365100  220.7422381370 -178757.4445756458 -180778.1339597551
    365200  219.4509589018 -178734.1550999885 -180743.0240266065
    365300  222.1374850095 -178708.5934905182 -180742.0550589064
    365400  222.4107596214 -178706.9291610123 -180742.8923036882
    365500  219.6868599686 -178753.7765855617 -180764.8049665070
    365600  218.3371728034 -178808.4199410547 -180807.0931943656
    365700  214.9243540469 -178836.9156490166 -180804.3477285070
    365800  218.1375392202 -178806.6311108885 -180803.4769048702
    365900  218.8768934990 -178764.1859027758 -180767.7997958530
    366000  222.7355647394 -178750.2650250792 -180789.2014557829
    366100  219.2618031756 -178765.9418989859 -180773.0792812876
    366200  221.0685135687 -178766.4472425072 -180790.1233739957
    366300  217.6148512150 -178782.5016651656 -180774.5627377813
    366400  218.0411308687 -178762.2271533731 -180758.1904187823
    366500  221.3569749888 -178713.7003925102 -180740.0171193561
    366600  226.1826703797 -178687.5244196590 -180758.0158886375
    366700  222.5282227725 -178732.0108744861 -180769.0492827946
    366800  217.1753019320 -178780.4713133693 -180768.5087221065
    366900  215.9606387070 -178749.2490748731 -180726.1673742607
    367000  223.4470501707 -178716.1832664077 -180761.6326828905
    367100  219.6096511084 -178714.7784736181 -180725.1000794326
    367200  221.5881150762 -178696.9678674738 -180725.4004663199
    367300  221.5652490112 -178705.5226767093 -180733.7459580493
    367400  214.3819384329 -178784.9692443128 -180747.4360145706
    367500  215.9644402357 -178815.8321003306 -180792.7851991687
    367600  216.7008251139 -178765.1512057949 -180748.8452216347
    367700  219.3675922167 -178725.4892263438 -180733.5950086854
    367800  221.3863390871 -178702.2946730235 -180728.8802008123
    367900  223.1632256720 -178695.8959568937 -180738.7472247116
    368000  224.3356064440 -178669.7932150580 -180723.3765357903
    368100  227.5151966009 -178636.9806915113 -180719.6701956815
    368200  218.2506535247 -178695.3027257969 -180693.1839757764
    368300  214.8491736923 -178726.4227049606 -180693.1665783976
    368400  218.1611707524 -178717.5420612396 -180714.6041798666
    368500  220.3002080346 -178686.3205962064 -180702.9636068494
    368600  219.4543801188 -178662.9545463019 -180671.8547909717
    368700  228.1577275294 -178668.9378407258 -180757.5091164921
    368800  219.5653694674 -178691.4072182465 -180701.3234669239
    368900  225.7944905864 -178661.6659325719 -180728.6039774563
    369000  224.6934624751 -178688.4375945768 -180745.2967536315
    369100  221.4945933545 -178751.6265058895 -180779.2030005667
    369200  221.3687637960 -178767.9569912784 -180794.3816336629
    369300  222.7500790596 -178749.0253511379 -180788.0946469110
    369400  224.6226280409 -178718.5709353288 -180774.7816711799
    369500  218.2077224616 -178693.2626910036 -180690.7509471266
    369600  222.6437472711 -178609.6172984626 -180647.7132258488
    369700  225.6184686026 -178597.8748076113 -180663.2015353463
    369800  224.4184798562 -178637.4518738503 -180691.7938234052
    369900  222.4014458897 -178694.0202468538 -180729.8981309994
    370000  220.7185771727 -178724.9366654722 -180745.4094555134
    370100  222.1194723524 -178705.8408903134 -180739.1375696194
    370200  225.8847575280 -178685.7097635931 -180753.4741181692
    370300  221.2461384773 -178689.5371403085 -180714.8392622287
    370400  222.6675392246 -178664.9722867725 -180703.2860073110
    370500  230.3719655752 -178565.4550678167 -180674.2956284768
    370600  223.2393011287 -178603.0296198101 -180646.5772875063
    370700  224.7776170801 -178648.7465277057 -180706.3760437081
    370800  220.2309776341 -178683.3266881983 -180699.3359590707
    370900  221.1453282605 -178660.7105643229 -180685.0898626978
    371000  223.4010165678 -178581.6839317630 -180626.7119535302
    371100  227.1562466546 -178570.5636329678 -180649.9672850422
    371200  219.4117646470 -178621.9412811689 -180630.4514209266
    371300  226.1596971968 -178638.6435915643 -180708.9247624719
    371400  222.0848112732 -178658.9417460063 -180691.9211354477
    371500  222.3859759652 -178636.0180022851 -180671.7542736951
    371600  228.2992243832 -178581.4775559783 -180671.3441035182
    371700  227.8548364439 -178592.8983340237 -180678.6969242984
    371800  219.1082396664 -178658.1771036819 -180663.9087552294
    371900  224.2055609677 -178656.4074316226 -180708.8003072648
    372000  221.1888052446 -178648.4998540081 -180673.2771436369
    372100  228.2263418282 -178564.8763428413 -180654.0757185410
    372200  225.9298385138 -178565.2729454598 -180633.4499744304
    372300  223.3728510296 -178612.2545725480 -180657.0247650735
    372400  221.9446577680 -178645.5041972691 -180677.2006120405
    372500  223.4907859479 -178665.5145143121 -180711.3642910587
    372600  220.0548035118 -178710.5064779211 -180724.9030389576
    372700  220.5330399252 -178756.7721847128 -180775.5465542368
    372800  226.6032203252 -178704.9247380957 -180779.2659497306
    372900  224.8147266804 -178644.8786609826 -180702.8478807771
    373000  221.4788033389 -178619.5707425078 -180647.0026943139
    373100  228.7517259239 -178588.8059223772 -180682.8146996380
    373200  229.1944213486 -178611.1935532889 -180709.2547944223
    373300  223.6740692974 -178642.8907172142 -180690.4182821443
    373400  223.6167533910 -178647.8896558020 -180694.8925470464
    373500  222.3356518989 -178650.1256730602 -180685.4012745623
    373600  223.5192292415 -178603.5217911319 -180649.6319397130
    373700  224.0343266178 -178528.1534756745 -180578.9788604917
    373800  230.2969579577 -178535.5903455987 -180643.7442814532
    373900  228.0327262593 -178597.5976801300 -180685.0246858115
    374000  223.0673359215 -178640.4087685231 -180682.3822550764
    374100  224.0708188994 -178642.0288967102 -180693.1883343426
    374200  226.3561750277 -178604.2012348323 -180676.2809770981
    374300  226.9242891885 -178564.0928400338 -180641.3731377686
    374400  231.0430630558 -178533.1021063510 -180648.0859387579
    374500  226.5444327324 -178562.9777623431 -180636.7808283758
    374600  220.7123290505 -178624.4405398858 -180644.8561341934
    374700  228.8942311466 -178630.8395490354 -180726.1528287474
    374800  225.5687691911 -178634.1659848500 -180699.0377608086
    374900  223.7025930933 -178612.9573525607 -180660.7460262488
    375000  228.4202618464 -178555.0914062137 -180646.0659388817
    375100  228.2925274410 -178564.8413011288 -180654.6465444069
    375200  227.1333897125 -178621.3796526439 -180700.5740707236
    375300  221.7278612525 -178650.3249617369 -180680.0368065361
    375400  220.3667641278 -178642.4621749003 -180659.7144445238
    375500  227.4721536963 -178593.2919020970 -180675.5873886065
    375600  229.4856706918 -178537.9172363107 -180638.6445936385
    375700  230.4781653779 -178566.3109603999 -180676.1236812404
    375800  221.9544235319 -178662.6453864287 -180694.4311976641
    375900  225.3827250171 -178620.6063857092 -180683.7751007112
    376000  225.9063992460 -178580.4621855109 -180648.4246498382
    376100  225.4710237200 -178580.2276875374 -180644.2046948406
    376200  229.7586677477 -178553.7405314177 -180656.9669222677
    376300  226.9222522893 -178569.4000886240 -180646.6617404452
    376400  218.1287352836 -178631.0847768926 -180627.8499790432
    376500  221.3984459137 -178616.1172566427 -180642.8136111414
    376600  222.0930025514 -178582.2436191737 -180615.2979921303
    376700  230.6924116715 -178506.2005763797 -180617.9745222886
    376800  226.3562800142 -178519.1078911706 -180591.1885944899
    376900  225.8295036711 -178559.5739186665 -180626.8324756973
    377000  225.2914195603 -178585.6571433430 -180647.9900420147
    377100  229.8072038388 -178581.1982851983 -180684.8689787097
    377200  219.9328905915 -178623.2970707870 -180636.5776327014
    377300  224.9016298892 -178620.9771763371 -180679.7419139851
    377400  229.0332723666 -178557.1448457874 -180653.7309182356
    377500  229.4196216514 -178507.9581888451 -180608.0809287884
    377600  229.5303776869 -178512.0204014757 -180613.1570096622
    377700  223.9434274234 -178533.4565411647 -180583.4498286061
    377800  229.8992801452 -178540.6529059256 -180645.1664721759
    377900  222.6032741727 -178615.9317579371 -180653.6571918415
    378000  227.4353014378 -178645.5157035383 -180727.4738419798
    378100  221.2348067055 -178642.4839783023 -180667.6823684166
    378200  223.7377163863 -178592.3327833347 -180640.4429780227
    378300  226.8603549184 -178540.6996260112 -180617.3946651114
    378400  227.2013098866 -178533.1533465747 -180612.9695105235
    378500  227.1499894387 -178513.1062872127 -180592.4526603089
    378600  238.0816964460 -178445.6775730551 -180625.0935317745
    378700  230.4128153979 -178462.8756432767 -180572.0901459780
    378800  229.4413028023 -178531.3466283582 -180631.6678390232
    378900  229.5696782612 -178539.9065833169 -180641.4029516195
    379000  226.8851089724 -178566.7507951583 -180643.6724345436
    379100  221.1696121135 -178588.3780629658 -180612.9796573740
    379200  227.6571390048 -178528.5772049564 -180612.5660594965
    379300  229.7158328638 -178494.5055958920 -180597.3398733159
    379400  231.0254533674 -178504.7615190847 -180619.5841512122
    379500  233.2458666861 -178516.1908784944 -180651.3393243826
    379600  223.9121249100 -178555.0478606537 -180604.7546027688
    379700  227.7402247405 -178541.5288318479 -180626.2782588346
    379800  234.5407696202 -178473.7863414511 -180620.7884164154
    379900  229.5855300593 -178489.8873376240 -180591.5288143591
    380000  227.1613901343 -178501.9937273910 -180581.4444632267
    380100  230.2433985580 -178487.4407646448 -180595.1044141303
    380200  229.5578035527 -178472.0355348639 -180573.4232012812
    380300  234.0977060106 -178474.9610226071 -180617.9072633098
    380400  222.7263599923 -178545.5812163998 -180584.4333862256
    380500  223.1201423757 -178557.1994188117 -180599.6562992201
    380600  225.8780770745 -178503.6715616853 -180571.3747629381
    380700  230.0507461996 -178466.9658910971 -180572.8659878587
    380800  228.0175193703 -178485.2100579315 -180572.4978587223
    380900  225.1232995202 -178509.7421582408 -180570.5360746903
    381000  227.5337005076 -178524.8183144973 -180607.6772046814
    381100  218.8036925038 -178580.3706069000 -180583.3144131146
    381200  231.5895207258 -178541.6080750738 -180661.5942179668
    381300  229.2914418117 -178501.6279844846 -180600.5773575016
    381400  229.3290244730 -178451.8005463014 -180551.0939535430
    381500  234.6744929837 -178380.6289404322 -180528.8551281145
    381600  230.2424736932 -178412.1811054146 -180519.8362886252
    381700  234.4976169576 -178463.7796410693 -180610.3866936401
    381800  232.2268465254 -178509.6904696547 -180635.5107360409
    381900  232.7011357939 -178525.1086964508 -180655.2706388930
    382000  228.9857222215 -178561.8910279937 -180658.0418231958
    382100  220.6741765479 -178586.0924637305 -180606.1588074486
    382200  229.0392225503 -178495.0086210618 -180591.6491618940
    382300  232.2203340805 -178480.7492794311 -180606.5099304566
    382400  228.9134917416 -178509.5359665350 -180605.0255590371
    382500  227.1901792198 -178545.9805511346 -180625.6948242068
    382600  227.8637059746 -178565.6779655931 -180651.5577481516
    382700  226.5192845931 -178542.2595073773 -180615.8323656415
    382800  235.0111227142 -178461.2167448962 -180612.5244639091
    382900  229.2554108703 -178463.8749265724 -180562.4944699139
    383000  228.7484328117 -178503.4213174594 -180597.3999493483
    383100  231.5384724067 -178540.5543104832 -180660.0731536087
    383200  225.6479592011 -178552.0295034370 -180617.6261901058
    383300  235.1661030474 -178464.2693049997 -180616.9957244691
    383400  234.7997092913 -178436.2688535803 -180585.6412798149
    383500  229.0263720771 -178463.3155282576 -180559.8384349885
    383600  231.3273232384 -178501.0975575193 -180618.6835268714
    383700  230.7243978467 -178536.8456782690 -180648.9124277894
    383800  229.5552696554 -178568.7313909369 -180670.0958618869
    383900  225.4155756243 -178549.3394615085 -180612.8088931912
    384000  235.9812373187 -178470.4116557299 -180630.5998694735
    384100  226.3280946115 -178475.8428424494 -180547.6655346850
    384200  232.1444297734 -178467.0896947273 -180592.1555125893
    384300  235.9353462351 -178456.7880972252 -180616.5562208847
    384400  226.5250176854 -178489.3870921358 -180563.0124315146
    384500  227.1102430025 -178507.7837823941 -180586.7663139238
    384600  234.3225358766 -178460.0286434460 -180605.0329919550
    384700  235.3313379092 -178425.8957480049 -180580.1347385799
    384800  232.8076579376 -178465.7473889501 -180596.8844423036
    384900  228.4536804142 -178544.0698788792 -180635.3503273775
    385000  227.1537936827 -178540.1909879837 -180619.5721853869
    385100  229.9203598401 -178482.9659585152 -180587.6724897191
    385200  230.4399801307 -178440.9294014276 -180550.3925719312
    385300  231.9994977930 -178426.4830622367 -180550.2221629436
    385400  233.1058897146 -178437.3375914253 -180571.2046786452
    385500  228.7072376056 -178501.6126361692 -180595.2141643546
    385600  229.1079248296 -178539.6458176961 -180636.9152638417
    385700  227.7207112702 -178569.8108761623 -180654.3816755211
    385800  230.2759177302 -178522.3330400854 -180630.2943722733
    385900  229.8163810583 -178452.8028852891 -180556.5575876893
    386000  231.8370726608 -178415.2734774818 -180537.5257275383
    386100  239.2451926496 -178409.9641685503 -180600.0308502438
    386200  229.4912893780 -178481.3676484296 -180582.1464395912
    386300  231.3929174328 -178511.1576414239 -180629.3440644697
    386400  229.7650990400 -178507.0016703762 -180610.2869337109
    386500  234.2383906325 -178475.1092711055 -180619.3433483568
    386600  230.6927634599 -178462.9052506188 -180574.6824168218
    386700  237.8815313540 -178412.7336549606 -180590.3172888840
    386800  239.1624435181 -178395.5583828139 -180584.8675733583
    386900  229.0186408624 -178485.0795043859 -180581.5316390547
    387000  226.3920385202 -178491.9229948274 -180564.3310339301
    387100  233.9276777596 -178426.8292930015 -180568.2190835896
    387200  239.3715377357 -178397.8196674731 -180589.0429206335
    387300  234.9414172656 -178438.3022998034 -180588.9719304231
    387400  230.9189195011 -178470.5029406257 -180584.3503545326
    387500  228.5371841598 -178476.2433361068 -180568.2881835424
    387600  232.5546937407 -178468.0816618249 -180596.9030638035
    387700  235.2369651526 -178455.7686442503 -180609.1437402251
    387800  230.7737468935 -178442.8983897116 -180555.4168837453
    387900  238.8341779978 -178388.2344760458 -180574.5387018060
    388000  237.8503461660 -178351.8267228205 -180529.1248854232
    388100  231.2694478640 -178380.7922987373 -180497.8484729966
    388200  230.9500448445 -178486.6381437051 -180600.7704811115
    388300  231.9666364281 -178493.9832329991 -180617.4215185479
    388400  231.3772280526 -178445.7894658840 -180563.8322672821
    388500  232.8515328351 -178408.3656272638 -180539.9043143974
    388600  235.8764810771 -178372.0425903132 -180531.2718583332
    388700  238.5942324515 -178332.3867844926 -180516.4945324866
    388800  240.0693792637 -178335.6710034412 -180533.2823451678
    388900  232.4161358153 -178422.6858880424 -180550.2389213967
    389000  232.3455064033 -178446.0528695599 -180572.9593564976
    389100  232.5427670893 -178425.4357381404 -180554.1479627449
    389200  230.5929863194 -178376.3021612662 -180487.1659607738
    389300  241.6316970497 -178315.0732416547 -180526.9861461063
    389400  238.4075475734 -178348.2130047089 -180530.6118266970
    389500  229.7748092892 -178386.3687966948 -180489.7429483072
    389600  239.1428379460 -178403.4260544095 -180592.5557742205
    389700  232.3825135043 -178447.0611511247 -180574.3064035686
    389800  231.8002765407 -178469.4233762548 -180591.3387921381
    389900  232.4703893715 -178459.7411635271 -180587.7908376054
    390000  237.8924296631 -178373.7107803267 -180551.3941781085
    390100  238.0803783265 -178379.6373429524 -180559.0412355171
    390200  233.7277342573 -178441.2131104800 -180580.7726047192
    390300  233.9220643742 -178468.3753075237 -180609.7137128027
    390400  234.0261232021 -178463.3831366055 -180605.6741034354
    390500  239.6371839827 -178404.0150535151 -180597.6700503951
    390600  241.1440910086 -178359.1481646779 -180566.5974904356
    390700  234.2923248244 -178431.5253411946 -180576.2531356876
    390800  232.0204525990 -178490.2687866329 -180614.1997090518
    390900  231.4730132847 -178492.9903685731 -180611.9099944671
    391000  235.2494964593 -178475.8048534820 -180629.2946618868
    391100  230.7699787373 -178443.2084785376 -180555.6924786146
    391200  236.2593502241 -178368.3507478327 -180531.0848259304
    391300  234.3291574354 -178372.9006527911 -180517.9656154976
    391400  238.6295191111 -178417.3532876490 -180601.7840521129
    391500  232.5309931803 -178452.0250560691 -180580.6295015140
    391600  233.1733307983 -178441.8938556249 -180576.3783030880
    391700  238.9024765556 -178419.5394287716 -180606.4688641516
    391800  237.3340834433 -178428.5332943802 -180601.1055530865
    391900  229.9683475790 -178469.3539841802 -180574.4997983930
    392000  231.5302113853 -178493.6549411899 -180613.0981623672
    392100  231.2845619130 -178493.2653711759 -180610.4599004617
    392200  237.8588645401 -178425.4457035985 -180602.8218439741
    392300  236.8219611292 -178406.5871803242 -180574.4714367151
    392400  233.5174118495 -178436.0695714119 -180573.7037600995
    392500  230.0934163032 -178485.7180766618 -180592.0087784387
    392600  232.2720630176 -178531.5374111385 -180657.7715923543
    392700  236.7468445929 -178512.0051224038 -180679.2017569395
    392800  235.3422708885 -178435.6411883431 -180589.9802601503
    392900  236.1607974092 -178396.7186869102 -180558.5506058718
    393000  233.2252640853 -178393.3348027522 -180528.2946510387
    393100  236.8972235191 -178363.7196524916 -180532.2928658926
    393200  244.2076367103 -178314.4155859638 -180549.9088163655
    393300  237.7588458254 -178356.2038104828 -180532.6643727756
    393400  233.4040280845 -178438.3967146652 -180574.9929806955
    393500  234.1997668553 -178441.4204930061 -180585.3010055867
    393600  237.0321902015 -178432.0955423079 -180601.9042498518
    393700  235.2593635424 -178419.2309319747 -180572.8110643259
    393800  238.6130190777 -178354.5707884436 -180538.8505104847
    393900  236.3370084660 -178341.7888769912 -180505.2338438896
    394000  237.9632833035 -178401.2376380961 -180579.5696348967
    394100  232.8389605665 -178463.0080303167 -180594.4316300530
    394200  241.0218503873 -178458.1655989291 -180664.4959257685
    394300  233.7427190267 -178441.9303594234 -180581.6270252563
    394400  242.0872169371 -178374.7381479256 -180590.8209122480
    394500  235.2347282642 -178370.1483083522 -180523.5029276999
    394600  241.9686541491 -178346.4348454397 -180561.4322779784
    394700  244.1771564274 -178383.8685363171 -180619.0827481470
    394800  240.0082510635 -178465.4058770787 -180662.4576471243
    394900  233.3502086159 -178491.6461909725 -180627.7497899462
    395000  233.0801801085 -178442.5175069654 -180576.1492467112
    395100  237.7614675716 -178386.3153439765 -180562.7999059118
    395200  234.9523385724 -178400.4207948341 -180551.1903998348
    395300  236.0693543214 -178424.9099180043 -180585.9047607531
    395400  227.4526170336 -178473.6578084330 -180555.7744550103
    395500  233.3527360498 -178495.7843563711 -180631.9110916459
    395600  233.0121226425 -178457.3115947953 -180590.3203318919
    395700  240.5327930663 -178385.5939387851 -180587.4474018165
    395800  233.3960331932 -178382.4942990016 -180519.0173792565
    395900  243.6608216780 -178374.3191639123 -180604.8068125093
    396000  230.7836707584 -178433.5740431339 -180546.1833808991
    396100  232.3531930402 -178455.2566282314 -180582.2334791631
    396200  237.2370234479 -178406.1645025694 -180577.8482675104
    396300  241.8209755485 -178348.7568998820 -180562.4024725191
    396400  240.4582990475 -178362.5021296899 -180563.6736694330
    396500  238.0926084926 -178374.5090146738 -180554.0248630059
    396600  245.6027588040 -178362.7487305557 -180611.0130030020
    396700  233.4862318843 -178425.0759476256 -180562.4247128022
    396800  234.4341668301 -178455.5385810636 -180601.5648068747
    396900  239.1446662020 -178404.0160496590 -180593.1625054496
    397000  237.0036628476 -178336.5320164731 -180506.0795826893
    397100  239.4940244080 -178338.8137287500 -180531.1582331971
    397200  238.9564567980 -178381.0291069617 -180568.4526811328
    397300  229.4975108326 -178424.8771234950 -180525.7128662733
    397400  233.3859375092 -178392.1079921563 -180528.5386558365
    397500  239.0379542000 -178355.9147265960 -180544.0843334991
    397600  240.0110258826 -178362.3843724234 -180559.4615433506
    397700  238.6333251819 -178361.5739666457 -180546.0395721389
    397800  240.2033528972 -178335.5077011296 -180534.3454465619
    397900  246.3686982365 -178251.6311808512 -180506.9069146893
    398000  241.9243726303 -178286.0209267329 -180500.6130032524
    398100  239.8915097781 -178326.5235494811 -180522.5066619011
    398200  240.9140091345 -178371.4733200838 -180576.8164607980
    398300  234.1856521686 -178407.9079669431 -180551.6592727273
    398400  236.3960485466 -178406.1637858471 -180570.1492096387
    398500  238.1805212005 -178349.7555955769 -180530.0762027860
    398600  244.6297612945 -178287.7117355968 -180527.0691230047
    398700  236.9998221066 -178318.0091068177 -180487.5215146305
    398800  240.0301235993 -178342.2834467229 -180539.5354394416
    398900  236.2429236712 -178408.4539235478 -180571.0376318693
    399000  235.5059077640 -178418.7030718802 -180574.5400867180
    399100  237.9471987227 -178383.9707609738 -180562.1555184338
    399200  239.5023220784 -178350.7373223133 -180543.1577841960
    399300  241.6814043520 -178330.0751188476 -180542.4430473078
    399400  237.1212089870 -178368.0168713277 -180538.6404628578
    399500  240.5421604268 -178407.8743316565 -180609.8135441396
    399600  233.7361866497 -178440.4065037660 -180580.0433717779
    399700  241.0945292317 -178391.4447224246 -180598.4403563233
    399800  239.2792066882 -178342.3404902924 -180532.7185387968
    399900  241.4327971813 -178301.8333303338 -180511.9254919313
    400000  244.9844089792 -178282.2406146012 -180524.8444709115
    400100  244.4083432979 -178344.4216106483 -180581.7521227331
    400200  234.9643566556 -178419.4122267781 -180570.2918461257
    400300  235.1928679243 -178402.5728276715 -180555.5442546350
    400400  244.8254096048 -178342.6686466467 -180583.8170119252
    400500  242.1343733792 -178346.0166144405 -180562.5310520248
    400600  236.0301964243 -178368.5116761086 -180529.1480648174
    400700  247.2593417449 -178325.7906861403 -180589.2194309175
    400800  245.2245451892 -178297.1842799448 -180541.9863593698
    400900  239.5856198994 -178314.4803894052 -180507.6633651775
    401000  239.0283286630 -178379.9483307197 -180568.0298248063
    401100  236.6115980870 -178411.4655891692 -180577.4241680381
    401200  241.2087181309 -178365.1418209526 -180573.1827477613
    401300  239.8961236705 -178338.0566136682 -180534.0819619710
    401400  241.7243460912 -178325.6438528934 -180538.4048729393
    401500  238.7650083917 -178344.6702212156 -180530.3412637212
    401600  235.8468337004 -178373.1738941178 -180532.1317680453
    401700  240.0327201010 -178367.9783790301 -180565.2541403010
    401800  244.7403603930 -178314.8575161300 -180555.2273351694
    401900  238.5160379289 -178289.1568788057 -180472.5488288488
    402000  250.3249041576 -178241.0927986544 -180532.5839091843
    402100  242.1385690964 -178287.1078458323 -180503.6606912958
    402200  247.0467845845 -178363.5094935639 -180624.9924757129
    402300  237.4872009057 -178399.1323854032 -180573.1062917212
    402400  241.9921436143 -178381.3477627383 -180596.5602194311
    402500  242.5168857930 -178322.0651904151 -180542.0811725175
    402600  245.4519434126 -178277.0022559443 -180523.8859540933
    402700  240.3680535350 -178300.0890506880 -180500.4344769033
    402800  242.1310163703 -178314.4418941390 -180530.9256014368
    402900  243.1986277664 -178314.5778211394 -180540.8345153959
    403000  239.6286170433 -178314.0162524712 -180507.5928270081
    403100  238.3411832902 -178327.4904579446 -180509.2817767936
    403200  239.8019045002 -178301.3761564780 -180496.5390161213
    403300  244.0988292321 -178237.9371450979 -180472.4343444823
    403400  245.4942804475 -178231.9178947706 -180479.1891490016
    403500  244.4733111091 -178295.2460720491 -180533.1713038736
    403600  245.0036233159 -178330.1390052884 -180572.9187509375
    403700  233.6427671973 -178324.8553503558 -180463.6370503787
    403800  246.7055822036 -178269.1717193303 -180527.5313117975
    403900  245.1536133830 -178261.8185534795 -180505.9713183509
    404000  243.5711857440 -178273.5433067576 -180503.2104219490
    404100  239.3969977915 -178323.6160256785 -180515.0723419126
    404200  235.4910782993 -178383.4270858929 -180539.1283508069
    404300  239.4874318067 -178342.5603993374 -180534.8445546658
    404400  245.5371510413 -178288.6985540747 -180536.3622486221
    404500  244.2120633561 -178298.5522599790 -180534.0860121959
    404600  239.9755732092 -178329.5239330301 -180526.2765677864
    404700  241.6879724303 -178338.3503536386 -180550.7784067315
    404800  236.3135859063 -178286.8217526048 -180450.0523078072
    404900  247.0723715799 -178216.3884802916 -180478.1056875281
    405000  242.5343719779 -178210.9453673307 -180431.1214191528
    405100  244.8725286303 -178227.5136785833 -180469.0933746094
    405200  241.2376624992 -178308.7111551029 -180517.0170406172
    405300  238.0165749761 -178308.3017242332 -180487.1215566113
    405400  243.6655751985 -178281.5979769625 -180512.1291396071
    405500  247.3519665151 -178289.0476648248 -180553.3243030160
    405600  243.2653354246 -178308.7768685493 -180535.6442092221
    405700  239.1215407599 -178344.4501590104 -180533.3849229385
    405800  242.3081140875 -178322.3430024088 -180540.4478741934
    405900  246.6102647993 -178252.9815055544 -180510.4685560528
    406000  242.9061896664 -178241.4140834334 -180464.9937795346
    406100  244.0126910423 -178226.9729202416 -180460.6816048076
    406200  248.1957211749 -178190.5641611300 -180462.5645865684
    406300  250.5449368828 -178169.4341166848 -180462.9394216702
    406400  243.7011210078 -178240.4284561666 -180471.2850075547
    406500  243.1063097817 -178270.2988431561 -180495.7104523334
    406600  238.8086818066 -178264.0440721321 -180450.1149040328
    406700  251.3716733514 -178199.4013824058 -180500.4746889647
    406800  254.4883174480 -178162.2658626090 -180491.8691401105
    406900  240.3212581442 -178191.3030169776 -180391.2200750193
    407000  238.9513628062 -178245.8379621660 -180433.2149055913
    407100  244.6963605347 -178254.4744851115 -180494.4415264709
    407200  240.0362470694 -178246.4911450381 -180443.7991924164
    407300  247.3126149620 -178160.7140880466 -180424.6304994580
    407400  242.9637910253 -178130.8591164042 -180354.9660992426
    407500  248.3354004778 -178129.7056062056 -180402.9846654340
    407600  243.3167029287 -178193.6454985558 -180420.9830608368
    407700  250.4666617615 -178215.4665637716 -180508.2553329999
    407800  245.5427692940 -178235.2366734274 -180482.9517978398
    407900  248.3559414491 -178225.7435915615 -180499.2106842311
    408000  249.9238063875 -178236.4645599474 -180524.2839943508
    408100  235.8627292953 -178292.2187969824 -180451.3221802611
    408200  248.0702052301 -178216.4938082408 -180487.3452522279
    408300  244.2068398229 -178192.3904941654 -180427.8764298056
    408400  242.5504648197 -178169.5337766145 -180389.8571433999
    408500  251.3812083621 -178140.9766042879 -180442.1371949792
    408600  240.3997119939 -178196.0482958783 -180396.6835257687
    408700  241.2106302949 -178258.9804179108 -180467.0388487979
    408800  244.1807807566 -178254.7448395080 -180489.9922286920
    408900  242.2112998248 -178222.9097403074 -180440.1283677802
    409000  244.7926623921 -178194.0469146028 -180434.8955096809
    409100  250.5117350371 -178187.7088088758 -180480.9101819183
    409200  241.6831153102 -178194.9495247497 -180407.3331154371
    409300  247.1916429268 -178159.9422285633 -180422.7512537791
    409400  247.5605874198 -178118.7976582472 -180384.9840263164
    409500  249.9727804820 -178128.9175632274 -180417.1853098053
    409600  248.0314041541 -178192.8061114182 -180463.3023677306
    409700  249.2081501553 -178244.4576469521 -180525.7259157816
    409800  238.3652822893 -178275.4629603987 -180457.4748831157
    409900  244.3928492814 -178211.9066159427 -180449.0952947520
    410000  247.2094789281 -178160.7067169889 -180423.6790141680
    410100  248.6092720785 -178184.8391558441 -180460.6252542365
    410200  246.8484339921 -178240.9822771704 -180500.6495445758
    410300  241.0362009998 -178272.2341654959 -180478.6958588135
    410400  244.9419763950 -178238.6988292648 -180480.9142548280
    410500  241.3629744057 -178156.9916043808 -180366.4446035667
    410600  251.3076433662 -178117.9262847840 -180418.4134565253
    410700  242.6555146730 -178163.8488741269 -180385.1338743770
    410800  242.7052030418 -178173.0454889460 -180394.7853398860
    410900  249.7646926206 -178118.3812591082 -180404.7441553230
    411000  249.4609150148 -178109.9901353541 -180393.5722308111
    411100  248.9404399529 -178162.3686777274 -180441.1863092504
    411200  244.0894763074 -178249.6447710138 -180484.0563530926
    411300  246.7492333089 -178234.3571163267 -180493.1162939656
    411400  244.8904071551 -178181.5770102027 -180423.3203674552
    411500  248.0000691363 -178135.0723897695 -180405.2818032081
    411600  250.5517096428 -178152.7529704066 -180446.3202736948
    411700  243.6622700438 -178187.1390444239 -180417.6399514588
    411800  246.0827305342 -178155.4490455735 -180408.1070117149
    411900  249.3612046475 -178114.2860603058 -180396.9554003134
    412000  243.3642137788 -178136.6789986261 -180364.4514784435
    412100  246.3671941443 -178143.4985202391 -180398.7604855150
    412200  244.6292790156 -178143.1067986298 -180382.4597712244
    412300  252.0313374829 -178078.8068500723 -180385.9187667262
    412400  246.6763418414 -178076.1988879808 -180334.2908121937
    412500  245.8064237124 -178179.6534332939 -180429.7820680922
    412600  244.4879070311 -178183.3504853176 -180421.4093292000
    412700  253.7210652645 -178148.7185206003 -180471.2983196995
    412800  246.0778497967 -178174.6514225148 -180427.2647100545
    412900  243.2079605720 -178218.5188112002 -180444.8609385901
    413000  238.8543787782 -178224.7380198865 -180411.2271649573
    413100  251.4781434870 -178130.2636399945 -180432.3115813786
    413200  244.0019262774 -178102.1738214729 -180335.7839646527
    413300  248.1719958412 -178065.1735211417 -180336.9567632700
    413400  251.4098709247 -178066.1261898268 -180367.5491595564
    413500  246.3838316711 -178154.1219019626 -180409.5361682842
    413600  243.0438489105 -178170.5196433093 -180395.3594814455
    413700  249.5012495588 -178113.3818721005 -180397.3331927017
    413800  252.1236581670 -178087.8420569352 -180395.7990833781
    413900  249.7058506135 -178083.0519152883 -180368.8761677890
    414000  248.6874553614 -178080.4916304130 -180356.9934238674
    414100  246.7668225976 -178138.0125529888 -180396.9327441669
    414200  244.2561740113 -178197.4891521938 -180433.4266963332
    414300  251.9868020572 -178161.2673748335 -180467.9716111863
    414400  245.2584179753 -178095.4629816608 -180340.5751348622
    414500  252.1423368189 -178073.4040386866 -180381.5320507720
    414600  246.7581977125 -178115.0324960597 -180373.8737344556
    414700  250.2119104485 -178135.2859208294 -180425.7426793006
    414800  246.5216737395 -178156.5892913382 -180413.2653732814
    414900  251.1095035978 -178126.3546708321 -180425.0280577268
    415000  247.5170127811 -178063.6460740470 -180329.4335569252
    415100  252.6035610927 -178044.8559624553 -180357.2060527513
    415200  256.0826870615 -178045.1205626557 -180389.3188074801
    415300  249.7097619741 -178061.7833174831 -180347.6433748431
    415400  245.9217876053 -178127.7015234755 -180378.8862071551
    415500  241.6129326156 -178153.5304772686 -180365.2716108203
    415600  250.4345957112 -178101.7363541330 -180394.2315885666
    415700  252.0357883071 -178033.8804586424 -180341.0331184415
    415800  250.5499876724 -178035.9533672955 -180329.5049075499
    415900  246.8350677090 -178075.8955962275 -180335.4405077729
    416000  250.8076188552 -178060.4881053858 -180356.3980189202
    416100  254.7188657652 -178024.6647708541 -180356.3785032518
    416200  253.4852512827 -178042.2173181473 -180362.6384601008
    416300  247.8864928092 -178063.1393144609 -180332.3090425168
    416400  242.9811155101 -178074.9960706919 -180299.2616430357
    416500  250.7383171148 -178029.8319134146 -180325.1074341278
    416600  255.3334895561 -178015.0894279492 -180352.4294681159
    416700  246.3134190863 -178079.0671070163 -180333.8368117731
    416800  248.1848864846 -178130.1456178074 -180402.0468617580
    416900  243.4824311143 -178111.7463578140 -180340.6010071204
    417000  248.7009816992 -178020.7407017763 -180297.3663162422
    417100  253.7961833842 -178013.2979994416 -180336.5654348916
    417200  256.0461430849 -178058.1711625715 -180402.0348813621
    417300  251.8760754773 -178109.1093556195 -180414.7999933677
    417400  251.3358902915 -178119.9489978309 -180420.6947438379
    417500  248.8757682758 -178144.4881704969 -180422.7137931118
    417600  239.4023110713 -178174.8238119558 -180366.3287663130
    417700  249.6615168622 -178093.4855929590 -180378.9040113003
    417800  253.2249739977 -178030.6436282468 -180348.6821743227
    417900  251.9908515787 -178006.2781115070 -180313.0194174538
    418000  249.2044002196 -177995.6994358571 -180276.9333775213
    418100  257.9672508786 -177947.2177040355 -180308.6673735582
    418200  253.6128672127 -177959.1689184831 -180280.7582652951
    418300  246.4320238134 -178052.3519371935 -180308.2073576468
    418400  249.6424450839 -178039.8440194248 -180325.0878534165
    418500  254.5814102699 -178020.0989436760 -180350.5543991690
    418600  252.1161233154 -178054.1968110644 -180362.0848629651
    418700  248.0224496316 -178110.9052374029 -180381.3195234097
    418800  248.8988008418 -178158.5054317843 -180436.9418960669
    418900  245.6153707429 -178199.9319697001 -180448.3116926889
    419000  247.5717538811 -178115.2818895215 -180381.5704761328
    419100  259.3992522854 -178065.8985737754 -180440.4568810699
    419200  244.3315398821 -178091.3913852713 -180328.0188336912
    419300  252.5302045667 -178042.2759611121 -180353.9545408054
    419400  256.6600260413 -178014.2231584508 -180363.7064033609
    419500  257.4654224808 -178015.4707564453 -180372.3266548591
    419600  246.7030941035 -178090.9172694797 -180349.2540857102
    419700  253.9155412839 -178082.4979897823 -180406.8580355219
    419800  253.7937833627 -178038.2714057709 -180361.5168712618
    419900  251.2971282680 -178002.6791373187 -180303.0700531402
    420000  252.3336681539 -178018.4175993061 -180328.2970713791
    420100  249.5725863472 -178130.0757526319 -180414.6800950214
    420200  244.8564609670 -178141.7312436682 -180383.1638552175
    420300  246.9983618825 -178074.6611742011 -180335.7008916599
    420400  251.2548175261 -178012.2268714165 -180312.2304718432
    420500  252.3571868328 -177998.4670816689 -180308.5618453196
    420600  255.7621684278 -178021.8170265417 -180363.0812221062
    420700  244.6174184062 -178100.9567337953 -180340.2011335688
    420800  249.0558215148 -178088.3780630694 -180368.2519052168
    420900  253.7087735981 -178064.1154780241 -180386.5827583772
    421000  250.9446178148 -178059.6831771341 -180356.8471884144
    421100  253.2040444566 -178027.0570384643 -180344.9039941045
    421200  255.3339406923 -177955.0033732523 -180292.3475431504
    421300  257.3299090099 -177907.0911748318 -180262.7065737640
    421400  254.6875231651 -177922.1285204515 -180253.5553405670
    421500  254.9915048295 -177944.5384581695 -180278.7479470092
    421600  251.5202697272 -177969.1748967564 -180271.6084645938
    421700  254.6368768443 -177992.5285374209 -180323.4917376890
    421800  250.9169029159 -178022.9457601091 -180319.8560673293
    421900  248.5340491378 -178041.9567369347 -180317.0542394385
    422000  248.0827360209 -178045.8463702191 -180316.8125219134
    422100  251.6786607005 -178029.1414254752 -180333.0249149995
    422200  253.5802963399 -177966.8657155207 -180288.1569063596
    422300  257.1946332838 -177931.8135980743 -180286.1906738557
    422400  255.6064540369 -177943.3453882755 -180283.1841637691
    422500  250.6275936832 -178047.1784667409 -180341.4404176697
    422600  250.9057422730 -178077.2095363457 -180374.0176782860
    422700  251.3420487033 -178070.8346162492 -180371.6367367745
    422800  254.2358447361 -177980.9179226031 -180308.2100478173
    422900  253.0989385419 -177938.0226991934 -180254.9075081785
    423000  253.3826879250 -177902.9044090687 -180222.3866791059
    423100  258.6322712825 -177909.9775130892 -180277.5148243872
    423200  256.5753029899 -178002.2949137385 -180351.0025981040
    423300  253.1011527376 -178014.4977384778 -180331.4028163600
    423400  260.2335889820 -177982.4992366962 -180364.6951185661
    423500  258.5985082358 -177953.0097491184 -180320.2379912020
    423600  256.3518182876 -177897.9052546837 -180244.5671449627
    423700  261.4012480491 -177839.2886860793 -180232.1733980568
    423800  256.1165302823 -177896.8881189256 -180241.3961668829
    423900  261.6950045753 -177979.1004805159 -180374.6742596113
    424000  253.4028833284 -178044.2695412768 -180363.9366814034
    424100  250.7583669529 -178063.3836953013 -180358.8427535893
    424200  253.7498468367 -178002.2683124652 -180325.1115800242
    424300  252.5544588832 -177946.2426557523 -180258.1432611004
    424400  254.1606036445 -177947.0329019356 -180273.6362651061
    424500  260.9666856049 -177957.1406578821 -180346.0473558414
    424600  257.5559383680 -178019.5886650079 -180377.2731519777
    424700  254.6979437171 -178092.9877802021 -180424.5099907558
    424800  246.9400898497 -178073.5382711951 -180334.0445625224
    424900  251.9203697166 -178005.5060159173 -180311.6021261299
    425000  261.3244705052 -177965.8970775127 -180358.0789626589
    425100  254.3475856082 -177955.4970397450 -180283.8120484632
    425200  259.7870682082 -177884.3917798655 -180262.5001803586
    425300  257.6773609334 -177867.2902408289 -180226.0862381784
    425400  259.8839169958 -177879.6816019580 -180258.6765628057
    425500  253.7822230677 -177919.5542491091 -180242.6938908769
    425600  253.2587394987 -177931.9972846333 -180250.3449223894
    425700  254.1056301614 -177924.7975422583 -180250.8976744447
    425800  253.3995587721 -177914.3215898269 -180233.9582967403
    425900  259.9277257745 -177922.3678816429 -180301.7638710151
    426000  257.1645760298 -177948.8424427927 -180302.9443724376
    426100  252.7387612044 -177968.4015452401 -180281.9892665069
    426200  255.9715447100 -177963.3944722210 -180306.5753124394
    426300  257.2564954723 -177954.9462550776 -180309.8896215183
    426400  253.2771403517 -177991.9158065320 -180310.4318869418
    426500  252.5865923311 -178029.9043289130 -180342.0990860170
    426600  255.4751522600 -177985.1841264767 -180323.8209566202
    426700  259.4486058157 -177929.1272327875 -180304.1373256380
    426800  256.2837152691 -177933.3186325725 -180279.3571032115
    426900  259.0971125528 -177912.3131136535 -180284.1056133923
    427000  258.1262494442 -177858.8194987832 -180221.7246519340
    427100  263.9956560638 -177846.6588169119 -180263.2929154036
    427200  257.8595870163 -177923.6295871656 -180284.0936944074
    427300  257.9261884886 -177969.7148516015 -180330.7886332281
    427400  252.0499184254 -177983.6501803056 -180290.9321881636
    427500  255.5743747405 -177928.9281467585 -180268.4732662028
    427600  263.1091811184 -177890.6037408806 -180299.1229877398
    427700  261.5757464280 -177919.7542480215 -180314.2363299672
    427800  259.9956774002 -177947.9595539005 -180327.9775770528
    427900  257.1386167257 -177962.3551355834 -180316.2194320025
    428000  251.8683850161 -177979.1015397167 -180284.7217784632
    428100  256.4001021925 -177944.3391998743 -180291.4430842860
    428200  264.7640626233 -177875.8935539094 -180299.5616980394
    428300  265.5625163928 -177871.3264103650 -180302.3036543275
    428400  259.2274444165 -177938.3367344430 -180311.3223008810
    428500  256.1712554078 -177992.3595979957 -180337.3686034550
    428600  257.7071814292 -177973.0980540677 -180332.1670302531
    428700  257.2532045006 -177960.6408282218 -180315.5540688854
    428800  255.7727633469 -177953.1593638092 -180294.5205459803
    428900  259.0813253472 -177879.1113158390 -180250.7592984294
    429000  260.4211267147 -177846.6790128785 -180230.5916278429
    429100  256.6111535450 -177886.1706281682 -180235.2064909406
    429200  257.9258089850 -177917.6741962877 -180278.7445039120
    429300  242.2536099225 -178023.7037292757 -180241.3096662458
    429400  257.1734352498 -178013.9987604625 -180368.1817880067
    429500  249.7506061538 -177971.7007472787 -180257.9346950232
    429600  260.0947585372 -177900.6167441081 -180281.5417626921
    429700  257.9698183974 -177892.9907278552 -180254.4639006189
    429800  261.9917742774 -177874.7744425886 -180273.0648716175
    429900  257.8209429142 -177933.0582082343 -180293.1685647514
    430000  246.7684202844 -177990.9785513065 -180249.9133678175
    430100  253.6586133342 -177948.3724898106 -180270.3805997139
    430200  258.7084741232 -177920.1236998674 -180288.3585771254
    430300  260.9080693421 -177871.2255601013 -180259.5956808250
    430400  264.8659219011 -177858.8366626282 -180283.4372334791
    430500  259.8592904171 -177882.9032013330 -180261.6727288130
    430600  258.3785530085 -177898.5579116783 -180263.7726687280
    430700  254.8095023976 -177923.0985017891 -180255.6419280526
    430800  257.9049699753 -177904.8865950711 -180265.7661409912
    430900  263.5013913942 -177824.2600411527 -180236.3696074149
    431000  263.6364399825 -177808.0122162327 -180221.3580264098
    431100  260.0019457527 -177882.5800904341 -180262.6554945092
    431200  258.1398915730 -177944.4132442530 -180307.4432783735
    431300  254.3997365477 -177934.3360697820 -180263.1284717288
    431400  255.9887941496 -177881.2191174886 -180224.5578602448
    431500  262.2594958749 -177844.9425534451 -180245.6837240921
    431600  261.6915165401 -177867.6197576738 -180263.1616070587
    431700  257.8008062617 -177895.6240698468 -180255.5500940846
    431800  252.6696339873 -177883.4979839940 -180196.4529100386
    431900  262.5902065415 -177833.4079440553 -180237.1764625216
    432000  259.8220314168 -177834.5917345767 -180213.0201906468
    432100  263.1013174837 -177870.5552398060 -180279.0025024210
    432200  257.2098577411 -177954.8065858172 -180309.3230273116
    432300  248.4656674098 -177976.9786923803 -180251.4502239187
    432400  259.6806356806 -177912.0930199143 -180289.2271298482
    432500  259.9835141096 -177884.5332324065 -180264.4399119733
    432600  260.2483646820 -177863.6646799633 -180245.9958195904
    432700  265.9626327719 -177840.9153912717 -180275.5553276414
    432800  260.3476709813 -177858.7174917813 -180241.9576879919
    432900  251.2997821430 -177926.6195347679 -180227.0347443399
    433000  255.8674995193 -177918.1524240691 -180260.3808275718
    433100  264.1447844100 -177844.4230348964 -180262.4222643596
    433200  260.3965553943 -177817.7252377201 -180201.4129251546
    433300  260.7412406486 -177841.1896475608 -180228.0326071356
    433400  259.2471031688 -177858.5737222101 -180231.7392461967
    433500  259.2527133542 -177862.6874212386 -180235.9043012418
    433600  263.7358058847 -177837.0336917335 -180251.2891041029
    433700  269.4196409535 -177751.0915036130 -180217.3771267907
    433800  264.6481800925 -177712.6455854240 -180135.2529330260
    433900  267.9861990264 -177775.4472697600 -180228.6110685453
    434000  257.9198469899 -177825.4187820870 -180186.4345132051
    434100  258.0189555571 -177823.0118334495 -180184.9348110973
    434200  261.7636070932 -177807.0761655130 -180203.2779366994
    434300  263.0567884835 -177841.4321313814 -180249.4717725152
    434400  257.2731152563 -177913.0354409686 -180268.1309460367
    434500  259.1146598729 -177907.0632812376 -180279.0164103318
    434600  259.7612760638 -177822.6482863462 -180200.5205838039
    434700  262.0936940904 -177798.7289893854 -180197.9523992788
    434800  266.1156122256 -177807.3106754427 -180243.3509960826
    434900  260.9123803822 -177852.5059157743 -180240.9155000510
    435000  256.0671535726 -177902.1868327694 -180246.2428829853
    435100  257.6841560003 -177876.1420385227 -180235.0002383745
    435200  269.7546986462 -177773.9365837536 -180243.2893477217
    435300  259.7487410964 -177815.6246654018 -180193.3822169205
    435400  260.5241601691 -177844.8211798679 -180229.6769700456
    435500  263.7148702387 -177839.2314530690 -180253.2952191182
    435600  268.7225043446 -177805.9410780054 -180265.8450654949
    435700  259.0287412268 -177808.8569997009 -180180.0236236954
    435800  259.9800488486 -177794.7644141361 -180174.6393724690
    435900  262.1496878367 -177824.7853801532 -180224.5213605887
    436000  255.7136215818 -177876.4762688756 -180217.2960633264
    436100  258.0733446298 -177825.2762465235 -180187.6971054233
    436200  260.7443627627 -177752.7226225475 -180139.5941621667
    436300  266.9338296252 -177735.3483955277 -180178.8787336077
    436400  261.3405906610 -177787.9794297391 -180180.3088798823
    436500  262.7038617103 -177837.1338154236 -180241.9427409952
    436600  257.5055830481 -177866.5528226085 -180223.7763535725
    436700  266.8966750784 -177825.2460633338 -180268.4362861778
    436800  258.7040254293 -177806.1112895164 -180174.3054431291
    436900  260.0490059406 -177792.3882807011 -180172.8944769205
    437000  265.4245098484 -177752.8718686302 -180182.5857913472
    437100  261.8900270635 -177774.9744228105 -180172.3334509590
    437200  262.2012071046 -177821.5340655788 -180221.7416568789
    437300  258.7229620135 -177907.9077027005 -180276.2752030858
    437400  254.1412318189 -177913.7214346806 -180240.1474668491
    437500  258.8531136233 -177841.6697265721 -180211.2286436004
    437600  264.7248202005 -177801.2065352426 -180224.5154515793
    437700  266.3812176501 -177762.7110323420 -180201.1827230097
    437800  265.3660917474 -177763.3465548052 -180192.5257142730
    437900  263.5690981722 -177823.8775156652 -180236.6068743546
    438000  254.8156693215 -177843.9219855825 -180176.5218642843
    438100  260.9646588993 -177821.8786116083 -180210.7667569674
    438200  266.6002089497 -177782.5806847808 -180223.0570366230
    438300  264.8507006656 -177764.5997882989 -180189.0610229300
    438400  256.1158885810 -177804.6700116187 -180149.1721853997
    438500  253.5613960203 -177868.1328048855 -180189.2509809198
    438600  261.2170854792 -177796.9129115980 -180188.1117869497
    438700  265.2568301211 -177756.9847849522 -180185.1637560996
    438800  264.4800837634 -177761.6478616848 -180182.7164441163
    438900  262.5494817730 -177807.1000516160 -180210.4957727964
    439000  256.5468230180 -177850.6250092343 -180199.0719860103
    439100  259.7612717144 -177827.5516501737 -180205.4239078171
    439200  268.2804480592 -177726.5275704192 -180182.3849447604
    439300  264.8511429250 -177724.5880181754 -180149.0533012793
    439400  258.0566369233 -177768.6606461732 -180130.9285615976
    439500  260.7808593649 -177743.6515790790 -180130.8572110641
    439600  269.3144237674 -177656.6784623565 -180122.0009202932
    439700  269.2367159482 -177686.7431795154 -180151.3542948175
    439800  261.5530945193 -177747.4503373914 -180141.7250622324
    439900  264.7577537460 -177753.1570241439 -180176.7674163841
    440000  262.9837993506 -177742.9862722895 -180150.3577659619
    440100  266.5487493333 -177694.0645820631 -180134.0698690951
    440200  272.8386068726 -177635.2523737267 -180132.8354422668
    440300  265.7677649962 -177697.7396257926 -180130.5957293584
    440400  268.2554635213 -177757.4454357832 -180213.0740999740
    440500  257.1305627317 -177775.3436204290 -180129.1341900415
    440600  264.2554426645 -177719.9949833719 -180139.0071859844
    440700  269.4245465363 -177699.5498828886 -180165.8804121029
    440800  264.1826122507 -177732.2890282020 -180150.6345362787
    440900  264.0831061009 -177757.7990611771 -180175.2336832249
    441000  265.1889731956 -177748.9630053994 -180176.5208096595
    441100  263.9207272478 -177730.3698490371 -180146.3180440768
    441200  270.4530858888 -177714.2134114682 -180189.9592595103
    441300  262.0851593129 -177793.4528488677 -180192.5981308302
    441400  261.1421567453 -177842.8995661382 -180233.4125387902
    441500  266.3877843627 -177809.9672462580 -180248.4990490575
    441600  266.0581653194 -177755.8834019025 -180191.3978496762
    441700  267.5979567050 -177713.0056946704 -180162.6154969753
    441800  263.9910695281 -177732.1852029891 -180148.7773160225
    441900  268.2901155946 -177755.7837668333 -180211.7296384479
    442000  265.3807622465 -177793.5090381438 -180222.8224923528
    442100  265.2571260218 -177751.8153481152 -180179.9970279571
    442200  267.2885702861 -177676.2436900085 -180123.0213481006
    442300  267.7004851787 -177676.1429586090 -180126.6913134998
    442400  266.1537155192 -177724.6524612818 -180161.0415820500
    442500  267.2708933312 -177774.4295731942 -180221.0454152453
    442600  259.9110880406 -177853.9783691020 -180233.2220555326
    442700  253.6818476526 -177877.3625794918 -180199.5833779183
    442800  262.6362902424 -177767.9549499618 -180172.1453217441
    442900  261.2741231487 -177734.5675762919 -180126.2885783294
    443000  268.4126147270 -177683.9524595994 -180141.0196965609
    443100  268.1339670686 -177692.6690524932 -180147.1855299356
    443200  260.1250437994 -177754.6949771723 -180135.8972290960
    443300  258.3486047368 -177776.9721882438 -180141.9127967882
    443400  273.4450010876 -177678.9504821574 -180182.0845243731
    443500  270.6805441975 -177669.3126842612 -180147.1407010512
    443600  267.3409992257 -177698.2582803575 -180145.5158765109
    443700  266.3180918423 -177714.0093545266 -180151.9031872789
    443800  262.0417044866 -177769.3665389144 -180168.1140324562
    443900  260.7640673849 -177802.1423831133 -180189.1943001768
    444000  266.0217370102 -177738.8329790047 -180174.0139595716
    444100  267.4733174353 -177678.7822468254 -180127.2510928227
    444200  268.1816545554 -177660.0384825467 -180114.9914944693
    444300  269.3572030109 -177688.9627774570 -180154.6768394833
    444400  270.2498196140 -177759.7157959155 -180233.6009307244
    444500  262.2777538127 -177777.8384851208 -180178.7467901660
    444600  265.7359201416 -177726.7235433579 -180159.2881369703
    444700  267.2010103174 -177669.4016139235 -180115.3777421382
    444800  268.4718702586 -177689.4563053441 -180147.0659714510
    444900  264.2055967590 -177724.4563122550 -180143.0122220751
    445000  263.5304408720 -177706.1777278811 -180118.5532150287
    445100  272.5643506860 -177678.8652394742 -180173.9377483251
    445200  266.1396686221 -177712.0160438556 -180148.2765783772
    445300  265.0604605683 -177737.2019873610 -180163.5833783354
    445400  258.2094742956 -177800.8885818126 -180164.5555808845
    445500  261.0144375168 -177797.5733291145 -180186.9171513070
    445600  266.6117589064 -177702.5254121129 -180143.1074930399
    445700  269.0854156844 -177693.8515615711 -180157.0776640205
    445800  263.2063531145 -177717.5612838569 -180126.9700497428
    445900  273.3640514752 -177672.5531303470 -180174.9461543328
    446000  270.8292035227 -177615.7260949941 -180094.9149493058
    446100  275.9062287780 -177558.5760797052 -180084.2403667343
    446200  272.9779883001 -177619.5074626848 -180118.3664382439
    446300  264.2910836774 -177686.9384998574 -180106.2769627132
    446400  266.9546984123 -177684.1468862270 -180127.8682585955
    446500  270.8896760863 -177658.6193610912 -180138.3617853420
    446600  269.9184465914 -177635.1281139029 -180105.9798376411
    446700  269.0002830856 -177625.5534391557 -180088.0002320353
    446800  266.6519051461 -177654.3384476356 -180095.2880299574
    446900  268.1994337212 -177677.6120175599 -180132.7277811694
    447000  266.4632633156 -177676.7077362954 -180115.9304785367
    447100  268.3973266084 -177649.4257470445 -180106.3530355334
    447200  275.3788857266 -177591.5462379905 -180112.3831910446
    447300  266.1875743454 -177593.3534907999 -180030.0525575536
    447400  268.6251307665 -177628.6632668989 -180087.6758900656
    447500  263.4358655906 -177711.0062346658 -180122.5159732881
    447600  260.7837554319 -177721.9509339208 -180109.1830766988
    447700  267.7105251388 -177640.0516480983 -180090.6919094632
    447800  266.9427590732 -177614.2553326358 -180057.8674114862
    447900  267.1176797863 -177615.8432387581 -180061.0565536522
    448000  267.9003819110 -177633.4778446150 -180085.8560677189
    448100  268.5376387583 -177672.0983311444 -180130.3100465477
    448200  263.5732920402 -177731.3930972865 -180144.1608469268
    448300  263.0504241072 -177727.6837492397 -180135.6651304426
    448400  267.9511984996 -177628.8983982942 -180081.7417998892
    448500  271.9330511486 -177599.7883439812 -180089.0818941512
    448600  274.9959760013 -177611.0236841208 -180128.3554556410
    448700  269.8507880199 -177655.3041013099 -180125.5364739068
    448800  261.9651514131 -177678.5664059671 -180076.6131274945
    448900  268.6133833589 -177605.8400560582 -180064.7451426607
    449000  274.5796824520 -177569.0295701875 -180082.5505623889
    449100  266.0921548126 -177617.0813842468 -180052.9069741411
    449200  271.0234444154 -177649.6018317005 -180130.5687802872
    449300  264.3540259694 -177696.1121217000 -180116.0267625560
    449400  259.3689768222 -177787.6524512772 -180161.9336149331
    449500  266.7779631256 -177756.2399250820 -180198.3434506778
    449600  266.9817076895 -177702.8355082263 -180146.8041253461
    449700  269.8480226647 -177680.5798971595 -180150.7869555072
    449800  269.1925248477 -177670.3871763531 -180134.5937633312
    449900  271.1158856704 -177612.6156468545 -180094.4288089447
    450000  277.1005482358 -177542.7731022645 -180079.3702704220
    450100  274.9865283252 -177599.4728348068 -180116.7181216602
    450200  273.4598050567 -177644.4537013203 -180147.7232600704
    450300  266.1960816090 -177670.7016400066 -180107.4785828269
    450400  263.6393590318 -177621.4069748785 -180034.7795062309
    450500  269.6961125893 -177558.0677639599 -180026.8842271983
    450600  269.7213373681 -177582.1649130957 -180051.2122856664
    450700  272.7812268026 -177619.1818783094 -180116.2396858062
    450800  263.3200450403 -177659.2604919083 -180069.7100013767
    450900  272.6661636166 -177586.9888548747 -180082.9933661820
    451000  273.1313411594 -177522.7095102768 -180022.9722882863
    451100  273.4454848564 -177535.2448463679 -180038.3833170360
    451200  275.8955713415 -177566.1982158712 -180091.7649440050
    451300  272.0423060471 -177631.3201167404 -180121.6137936436
    451400  269.0018980694 -177674.2268880600 -180136.6884646105
    451500  263.0964695368 -177660.7339559376 -180069.1368401183
    451600  282.2240075635 -177565.6594597936 -180149.1571213081
    451700  270.7849087773 -177572.1676826279 -180050.9510598438
    451800  271.8422675523 -177565.0126567111 -180053.4751676978
    451900  269.6626749798 -177582.4856324825 -180050.9960055819
    452000  264.5736944197 -177604.4400444360 -180026.3655451490
    452100  272.7323759395 -177598.1250756799 -180094.7356990707
    452200  278.1533619663 -177608.0892716270 -180154.3239679101
    452300  264.4675690016 -177658.1039022490 -180079.0579237039
    452400  268.1242106834 -177632.8675270729 -180087.2946939048
    452500  278.2682911112 -177551.4766887904 -180098.7634542427
    452600  271.5078490512 -177524.2649960351 -180009.6662174345
    452700  274.1027006785 -177491.9508474552 -180001.1055162276
    452800  269.8225205371 -177489.3042945988 -179959.2779047449
    452900  270.6451966268 -177583.5067393484 -180061.0111820853
    453000  265.2612048716 -177649.9144916259 -180078.1335095357
    453100  270.1986769447 -177605.0070804202 -180078.4240517735
    453200  277.6078429787 -177540.3035443136 -180081.5445228727
    453300  274.0602112679 -177557.2292848319 -180065.9950026651
    453400  265.5602156186 -177583.9990289879 -180014.9552115074
    453500  273.9794244286 -177521.2517563746 -180029.2779460143
    453600  276.1484536945 -177457.6171412026 -179985.4987715067
    453700  284.8204073067 -177481.5581902225 -180088.8234706681
    453800  273.6313551732 -177565.1171063836 -180069.9570465078
    453900  269.9115092346 -177594.3096920143 -180065.0979107184
    454000  269.6419465911 -177597.5765712540 -180065.8971952800
    454100  274.3278386178 -177531.2940197577 -180042.5096164607
    454200  278.7223634022 -177478.6610170054 -180030.1043909339
    454300  272.8869556130 -177507.4451843678 -180005.4708405493
    454400  270.6576105121 -177558.9907398746 -180036.6088201570
    454500  275.1603531835 -177589.2865539256 -180108.1230452934
    454600  269.7570384285 -177578.5576293713 -180047.9318118648
    454700  276.5042865705 -177537.9713498588 -180069.1102983864
    454800  276.5737945888 -177561.5736803627 -180093.3489099935
    454900  274.2695799201 -177617.5807251798 -180128.2630178216
    455000  266.7494656768 -177687.3564490028 -180129.1991070244
    455100  260.5834616543 -177792.7666653170 -180178.1653053027
    455200  265.8376417825 -177746.1604961012 -180179.6562564971
    455300  270.2610517680 -177672.1329870627 -180146.1209417694
    455400  270.6493295389 -177587.4380642798 -180064.9803399731
    455500  276.3036193246 -177532.8359131929 -180062.1379401741
    455600  271.4085842122 -177552.4121629225 -180036.9047072691
    455700  278.6554913046 -177626.4397559393 -180177.2709781612
    455800  267.2490331733 -177670.0737676294 -180116.4895003164
    455900  271.2898597682 -177637.3221312390 -180120.7278639917
    456000  271.4518381186 -177603.3403319936 -180088.2288255262
    456100  270.5275523273 -177589.3825024205 -180065.8100212789
    456200  271.6309985910 -177562.0631891133 -180048.5917297329
    456300  277.5856530499 -177549.4150950471 -180090.4529454965
    456400  272.2390637273 -177573.4327005967 -180065.5275106184
    456500  271.7538677815 -177593.8924761506 -180081.5457696543
    456600  269.3419953930 -177578.5246318544 -180044.0994823178
    456700  276.3760379094 -177479.9486120135 -180009.9135636202
    456800  276.7846424485 -177483.4963308336 -180017.2016760384
    456900  276.7419119399 -177530.2906655930 -180063.6048528310
    457000  267.7563979243 -177571.0000956138 -180022.0602795615
    457100  275.2095029961 -177547.1793850209 -180066.4657970995
    457200  276.9051286221 -177479.0016193287 -180013.8099031190
    457300  277.3391676456 -177491.7500054947 -180030.5315118749
    457400  272.3495629188 -177557.6887007088 -180050.7950278056
    457500  270.1727961153 -177579.6499847187 -180052.8300412082
    457600  278.3243057529 -177509.8907967485 -180057.6903240212
    457700  276.4416900399 -177437.1031695786 -179967.6691052300
    457800  278.4786102108 -177440.6569472294 -179989.8689879508
    457900  275.2420310045 -177470.9633298524 -179990.5475055210
    458000  272.7503493159 -177530.6192456444 -180027.3943985393
    458100  269.6361190965 -177548.6343942325 -180016.9016729792
    458200  275.3622679339 -177494.5740207723 -180015.2588534278
    458300  279.2282735676 -177370.1494869727 -179926.2239967865
    458400  280.4080325498 -177375.2252604619 -179942.0993638259
    458500  275.1483658969 -177458.7788291735 -179977.5055881085
    458600  281.0543911377 -177513.0488118149 -180085.8397254270
    458700  270.8540229282 -177574.9071148389 -180054.3231676680
    458800  272.7572056036 -177558.7071156944 -180055.5450315104
    458900  278.8291429559 -177502.1970198680 -180054.6178610560
    459000  277.6058374268 -177484.9207506631 -180026.1433702643
    459100  273.1941532231 -177486.3014230378 -179987.1391869285
    459200  273.9953166821 -177491.1644614601 -179999.3361298634
    459300  276.9553592043 -177514.1749868017 -180049.4430847410
    459400  269.9362128973 -177566.4154403369 -180037.4297980412
    459500  265.5946066099 -177571.0839331366 -180002.3549331179
    459600  275.2324358843 -177459.4868488101 -179978.9831900986
    459700  279.2049162991 -177427.6517710531 -179983.5124668504
    459800  276.2959440624 -177480.6570387059 -180009.8888058171
    459900  275.7988980196 -177543.4642739214 -180068.1460479256
    460000  272.4793338907 -177561.9076985651 -180056.2019579199
    460100  269.0334941769 -177523.9726084037 -179986.7234178600
    460200  281.0020565013 -177457.4366515077 -180029.7484903174
    460300  274.8965207755 -177459.2644736313 -179975.6858252852
    460400  284.3533885355 -177462.8897843036 -180065.8799433175
    460500  270.5462573189 -177486.3665704857 -179962.9653161034
    460600  279.7368498531 -177402.2000945071 -179962.9301460503
    460700  281.1044315747 -177360.2773411570 -179933.5263283159
    460800  279.0137618548 -177403.7494822785 -179957.8603373588
    460900  281.6671294232 -177429.3038016929 -180007.7037630304
    461000  277.9687244700 -177445.8053990249 -179990.3499111739
    461100  273.6002759877 -177475.2349568848 -179979.7903960421
    461200  278.4277857503 -177447.9083504477 -179996.6551406180
    461300  278.1938457779 -177389.8508998558 -179936.4561876901
    461400  280.3517439124 -177348.5804204232 -179914.9392537917
    461500  279.4204778611 -177410.7664378512 -179968.6003987732
    461600  276.2008488114 -177467.2273549259 -179995.5886136752
    461700  271.2156930738 -177453.4407177122 -179936.1675235262
    461800  283.7286735538 -177393.2454630189 -179990.5169388192
    461900  276.7621647245 -177422.4312086124 -179955.9307912110
    462000  275.3392909042 -177463.4308179146 -179983.9053172858
    462100  270.9109272085 -177463.2546905347 -179943.1916489961
    462200  279.0481066240 -177452.6226510378 -180007.0479004590
    462300  276.2629950150 -177473.4501189067 -180002.3802682090
    462400  273.9858751474 -177471.1424953463 -179979.2277353029
    462500  272.1100606180 -177447.1367211876 -179938.0506280175
    462600  280.8332333126 -177367.2362754527 -179938.0026953695
    462700  278.8575246392 -177376.7463373560 -179929.4269863935
    462800  273.0575351189 -177430.9341316584 -179930.5212841793
    462900  277.7137637874 -177443.6650909272 -179985.8756757361
    463000  283.0901444109 -177372.7664280953 -179964.1927649166
    463100  289.9281268310 -177348.2747319214 -180002.2964224983
    463200  277.8644744946 -177427.4422803272 -179971.0324811479
    463300  275.9824076005 -177459.7811477872 -179986.1427809114
    463400  276.1472547070 -177437.9757576014 -179965.8464122926
    463500  281.4848467779 -177379.3038590618 -179956.0351927309
    463600  285.5109269113 -177365.8330427218 -179979.4193863507
    463700  277.6398866778 -177462.4572963583 -180003.9916051076
    463800  275.6074388427 -177510.6596367570 -180033.5887805006
    463900  274.1067181028 -177514.7115954193 -180023.9030399658
    464000  270.0592733924 -177437.1901443433 -179909.3310061462
    464100  282.0272316386 -177372.7213190988 -179954.4176804820
    464200  275.9036457332 -177401.8198017291 -179927.4604433908
    464300  275.0656562703 -177433.2781963108 -179951.2478257277
    464400  278.9245945699 -177410.1336302957 -179963.4282420165
    464500  281.9405217966 -177331.9202542474 -179912.8228678697
    464600  287.6720358381 -177300.4368879503 -179933.8061689239
    464700  278.1729045624 -177364.9623532064 -179911.3759437369
    464800  286.1437736090 -177368.7199095072 -179988.0993746275
    464900  277.8357983659 -177397.6663370717 -179940.9940346693
    465000  276.5596270464 -177433.2806981501 -179964.9262371392
    465100  272.5635814418 -177489.7646791315 -179984.8301462690
    465200  279.2713322293 -177547.0447368876 -180103.5134086040
    465300  274.1430708666 -177546.9562334328 -180056.4804536394
    465400  274.7261390938 -177443.0512272809 -179957.9128934918
    465500  277.8299237244 -177386.8161171828 -179930.0900379146
    465600  284.3660609756 -177360.7511931800 -179963.8573565675
    465700  277.7308975366 -177414.5137694712 -179956.8811977793
    465800  272.2845574599 -177469.8940115301 -179962.4052742579
    465900  276.1022434836 -177441.0145530017 -179968.4731719085
    466000  283.1534324341 -177337.7776016045 -179929.7832812727
    466100  283.8447915606 -177363.2418840682 -179961.5763119599
    466200  281.2162958267 -177429.7326355011 -180004.0056355920
    466300  283.6051069672 -177439.8503936194 -180035.9907325257
    466400  280.4758100257 -177434.2884370220 -180001.7829799862
    466500  287.1492016401 -177429.7116113902 -180058.2948327384
    466600  277.1340424124 -177463.8248250756 -180000.7286011923
    466700  277.0247989895 -177454.6972686634 -179990.6010230941
    466800  277.8902733460 -177426.1510958425 -179969.9774610944
    466900  283.7254604608 -177356.4399928077 -179953.6820557378
    467000  284.4550798872 -177354.6634665094 -179958.5845150378
    467100  276.4153114424 -177391.6675802918 -179921.9920444770
    467200  279.4966001786 -177385.0363684350 -179943.5671582023
    467300  279.4610647083 -177389.3196352202 -179947.5251308877
    467400  280.1284146351 -177363.7666365077 -179928.0810985603
    467500  283.6492394283 -177273.4101227451 -179869.9544531865
    467600  279.2582333417 -177257.5911728257 -179813.9399364387
    467700  282.4297308905 -177286.0750583256 -179871.4559250958
    467800  279.7440518437 -177410.9417031347 -179971.7376821873
    467900  278.1705478912 -177438.3765002229 -179984.7685176260
    468000  282.5624901490 -177397.4808928204 -179984.0770468260
    468100  282.0521344766 -177356.2291499721 -179938.1534736197
    468200  283.2685123721 -177331.4211324859 -179924.4802616932
    468300  292.9791839064 -177284.8781806773 -179966.8294541681
    468400  278.3477766687 -177353.5232639125 -179901.5376455366
    468500  281.8438681588 -177411.9101926604 -179991.9280323425
    468600  278.1803253187 -177441.1602093663 -179987.6417300021
    468700  281.6096353218 -177414.0815692320 -179991.9552256757
    468800  289.4383825272 -177328.4381638085 -179977.9767018913
    468900  279.1885130763 -177325.8047376088 -179881.5152771950
    469000  280.6551751371 -177371.8497705801 -179940.9862339103
    469100  276.5300454895 -177469.2120652443 -180000.5868126600
    469200  273.9487293037 -177456.3696085923 -179964.1148129819
    469300  284.7985349350 -177399.7824461297 -180006.8475054048
    469400  279.9099165376 -177382.5094911120 -179944.8238067955
    469500  282.7638841186 -177345.3374677738 -179933.7771958038
    469600  284.1494179713 -177300.7430386870 -179901.8660373551
    469700  288.3343418116 -177210.0061214774 -179849.4381961464
    469800  288.5222732093 -177225.9179061430 -179867.0703175420
    469900  290.8369345883 -177300.1153528295 -179962.4563311099
    470000  281.0184092330 -177376.8691912700 -179949.3307240921
    470100  281.3111901902 -177416.0749819109 -179991.2166514260
    470200  282.6048489597 -177450.3827807012 -180037.3666901255
    470300  276.5403825349 -177489.9947426758 -180021.4641161046
    470400  282.5446868595 -177453.6090526226 -180040.0422341110
    470500  282.5143013137 -177361.5305969158 -179947.6856270620
    470600  287.4331206972 -177327.7128441375 -179958.8950797450
    470700  282.6848054304 -177366.2427816820 -179953.9586180497
    470800  278.5512807338 -177384.1793497413 -179934.0566213468
    470900  278.7774458155 -177351.3242631361 -179903.2718652030
    471000  282.0061152750 -177327.3352384180 -179908.8382991804
    471100  284.5947498105 -177320.2430009060 -179925.4425973624
    471200  280.2711686590 -177366.6207075217 -179932.2419495684
    471300  277.4023090164 -177448.5667173512 -179987.9262241120
    471400  282.6962683978 -177468.6547073022 -180056.4754764485
    471500  273.4136341395 -177431.4859001502 -179934.3328072007
    471600  286.6928709293 -177310.9006036681 -179935.3065428127
    471700  285.9728864083 -177314.0128619602 -179931.8280140822
    471800  284.2661090589 -177345.3238991664 -179947.5150959458
    471900  282.6386156494 -177368.1582191404 -179955.4512311271
    472000  280.5953038034 -177379.5959740281 -179948.1843711188
    472100  283.3287930104 -177398.4407419640 -179992.0516842132
    472200  276.0576388916 -177426.4776429180 -179953.5279483717
    472300  280.1122284148 -177347.5556664385 -179911.7219587356
    472400  283.4373552034 -177299.6176216907 -179894.2223495998
    472500  287.8143255435 -177299.7931196634 -179934.4649302275
    472600  283.2485819238 -177331.9648178243 -179924.8415023595
    472700  288.0426102721 -177377.5138368263 -180014.2753812422
    472800  275.4786012889 -177474.2817361946 -179996.0314922531
    472900  281.5551401558 -177391.1028675130 -179968.4776715191
    473000  283.7225882468 -177323.6846094732 -179920.9003799623
    473100  282.1521565360 -177290.0936707772 -179872.9336031242
    473200  289.8894774436 -177266.3108445650 -179919.9787360351
    473300  289.5137903757 -177339.3947506108 -179989.6235772409
    473400  282.5257029158 -177405.6885235301 -179991.9479247130
    473500  276.3244749746 -177388.0699437089 -179917.5628847216
    473600  280.1601391368 -177339.7012783304 -179904.3061486184
    473700  287.1178117375 -177301.5717815465 -179929.8676576016
    473800  288.8776537733 -177296.3108793908 -179940.7164685190
    473900  287.9842149579 -177321.4005016944 -179957.6274914532
    474000  279.7578243951 -177371.6157148874 -179932.5377688078
    474100  278.6405323852 -177372.4868794949 -179923.1811667563
    474200  293.0483441579 -177275.2903761403 -179957.8747472532
    474300  283.0692443613 -177281.0202807491 -179872.2552971026
    474400  282.7620639012 -177280.8035251680 -179869.2265908050
    474500  289.3939008469 -177207.2152532126 -179856.3466029839
    474600  286.3601189454 -177168.7716460394 -179790.1315510075
    474700  288.1816630586 -177184.2755378812 -179822.3099809142
    474800  279.0655175217 -177301.2615270391 -179855.8461569959
    474900  283.8939548232 -177294.6452716038 -179893.4297433284
    475000  281.7187094999 -177236.6084018334 -179815.4805306839
    475100  284.5306000624 -177186.5708990845 -179791.1832644066
    475200  283.3337144584 -177215.3127320901 -179808.9687256070
    475300  284.7083125483 -177286.1186458251 -179892.3578032671
    475400  285.1524051226 -177364.9090333497 -179975.2134442664
    475500  283.0540391190 -177352.1517953046 -179943.2476218409
    475600  289.5156651746 -177306.4726501832 -179956.7186388495
    475700  283.3327170065 -177272.3709263605 -179866.0177891350
    475800  292.9255914524 -177196.7725910530 -179878.2332755937
    475900  286.5141073885 -177163.3636400958 -179786.1331656921
    476000  285.0649987806 -177175.0960587553 -179784.6003461029
    476100  287.9171920541 -177281.2284693289 -179916.8419268916
    476200  282.5758452726 -177359.1342455287 -179945.8526532388
    476300  283.9861736551 -177357.3373334634 -179956.9659826151
    476400  282.2384947431 -177302.5935441780 -179886.2238223149
    476500  284.7213737659 -177223.7289449180 -179830.0876656295
    476600  286.8464397799 -177202.4688732488 -179828.2805920421
    476700  286.1955018095 -177207.7308253400 -179827.5838139082
    476800  287.0912421146 -177225.2446768256 -179853.2973327551
    476900  281.1835408498 -177315.0334333110 -179889.0065921266
    477000  282.5454104919 -177353.2707458095 -179939.7105514783
    477100  280.5599652789 -177313.8660396164 -179882.1309454631
    477200  281.7483620020 -177233.3017706698 -179812.4453405308
    477300  288.8196534129 -177199.6688891518 -179843.5435390567
    477400  291.7975670189 -177191.4325444116 -179862.5672169621
    477500  287.2569120559 -177241.1179685151 -179870.6871782976
    477600  281.6979118249 -177301.3668132223 -179880.0485587480
    477700  282.8087693502 -177284.7866851971 -179873.6372956742
    477800  286.1111398565 -177262.8994655757 -179881.9801991180
    477900  288.9356251188 -177290.7039331034 -179935.6401958513
    478000  280.3061226190 -177400.5494135217 -179966.4906264830
    478100  283.4421421980 -177380.8360237978 -179975.4845721799
    478200  283.3873660926 -177303.0596759963 -179897.2068002028
    478300  288.8358709226 -177253.2595962889 -179897.2827023747
    478400  288.4840451361 -177221.6575759558 -179862.4600449858
    478500  292.9603366943 -177174.4995655370 -179856.2783103728
    478600  288.1274229360 -177212.5776088480 -179850.1155341281
    478700  280.9027096674 -177297.6311773197 -179869.0335884893
    478800  283.5660066233 -177325.3485079028 -179921.1309196155
    478900  281.4143126141 -177310.8798038445 -179886.9654630053
    479000  288.8929435347 -177174.4222993387 -179818.9678519777
    479100  285.4689825159 -177162.0782323391 -179775.2806141347
    479200  291.9565130322 -177192.1227979144 -179864.7124730251
    479300  284.4202447980 -177281.1074392525 -179884.7096050167
    479400  291.0086460806 -177303.6950725016 -179967.6079094012
    479500  282.6602835784 -177331.1744701640 -179918.6658318389
    479600  283.7261526464 -177280.0558712391 -179877.3042704832
    479700  290.4471997817 -177177.8040495628 -179836.5773690533
    479800  287.5798048463 -177189.1848293428 -179821.7098215767
    479900  292.0453244106 -177223.0292563744 -179896.4319168523
    480000  278.8019760132 -177291.7474916281 -179843.9196447846
    480100  288.6712904026 -177255.7969751183 -179898.3134999881
    480200  287.0674426405 -177201.7396742755 -179829.5744682090
    480300  286.1030959050 -177193.3026598812 -179812.3097585468
    480400  292.2147896686 -177165.4097802051 -179840.3637371217
    480500  291.8050882727 -177177.7020750169 -179848.9055976337
    480600  282.3350858765 -177260.4947769658 -179845.0092568733
    480700  282.4135906738 -177264.5279282087 -179849.7610463426
    480800  286.0993147703 -177221.7023299595 -179840.6748158620
    480900  285.5452416994 -177202.6589916588 -179816.5594551796
    481000  290.9425328318 -177182.7019431556 -179846.0095749026
    481100  286.3097684035 -177213.6242218505 -179834.5232145510
    481200  282.6879325503 -177281.8403018675 -179869.5847641020
    481300  285.1324717921 -177319.9921218073 -179930.1140616672
    481400  285.5727597033 -177262.4563940449 -179876.6087592357
    481500  293.7279981647 -177170.1416619246 -179858.9476318034
    481600  292.7967830496 -177169.1815335960 -179849.4630973016
    481700  284.0890917242 -177203.9099065548 -179804.4806746750
    481800  292.2975234552 -177259.7893870582 -179935.5006946551
    481900  285.7888104317 -177319.2468708679 -179935.3769790449
    482000  288.6566974098 -177272.6094020391 -179914.9923416653
    482100  295.8912498870 -177169.6638437363 -179878.2723662546
    482200  292.6791675293 -177178.0366188638 -179857.2415221389
    482300  289.0568873605 -177185.4288196589 -179831.4751251718
    482400  293.7468606930 -177195.6952980102 -179884.6739367489
    482500  286.6100961336 -177273.7543351028 -179897.4025481664
    482600  281.9153809758 -177314.7176905897 -179895.3901634372
    482700  286.5889195297 -177244.5216636125 -179867.9760246110
    482800  288.9829208052 -177205.5623447617 -179850.9315554225
    482900  287.8731453843 -177184.2414525109 -179819.4517038781
    483000  289.7602902839 -177138.5316828243 -179791.0169862932
    483100  292.9450046406 -177090.8243414194 -179772.4627355986
    483200  294.8909016318 -177128.0541730153 -179827.5054399177
    483300  288.1265538249 -177219.8516833274 -179857.3816527058
    483400  288.4546159216 -177224.6856298491 -179865.2187018589
    483500  295.5004905111 -177222.1517207583 -179927.1832055091
    483600  285.7898902994 -177281.1817835366 -179897.3217768959
    483700  288.2790661346 -177292.1259139789 -179931.0519913598
    483800  290.5281499134 -177227.8229842098 -179887.3373266834
    483900  291.9079478362 -177146.3670709320 -179818.5121769530
    484000  292.9566701136 -177131.1057852793 -179812.8509659874
    484100  290.5641645361 -177150.2011982535 -179810.0452210196
    484200  288.3507864734 -177231.2105877681 -179870.7931979834
    484300  291.4935141026 -177298.5278828474 -179966.8792344284
    484400  289.6370399504 -177260.3728864112 -179911.7299479878
    484500  298.1824487791 -177188.0754832048 -179917.6577954119
    484600  296.6372467385 -177139.1896002169 -179854.6270283901
    484700  289.8397404543 -177157.3341710838 -179810.5467667886
    484800  287.4004494401 -177225.4741247867 -179856.3572854963
    484900  287.8687591920 -177317.5974607245 -179952.7675605899
    485000  283.4767722708 -177301.1700130505 -179896.1355674621
    485100  285.3399308637 -177237.4171902868 -179849.4382245261
    485200  289.5856246737 -177190.3652765485 -179841.2516792032
    485300  291.9399755755 -177150.5573127982 -179822.9956029118
    485400  293.5171645954 -177120.3828984269 -179807.2588835463
    485500  298.4706503300 -177054.9920703957 -179787.2125991003
    485600  294.9255492378 -177006.8380266877 -179706.6064601198
    485700  297.6690139230 -177047.3056482337 -179772.1879430274
    485800  291.1840372138 -177144.2502599831 -179809.7686391840
    485900  292.5376952133 -177168.7937527939 -179846.7036089156
    486000  292.2953887720 -177172.0096263007 -179847.7013928630
    486100  289.3028357118 -177150.9129057433 -179799.2106391058
    486200  297.4738936724 -177071.8477369419 -179794.9438877585
    486300  289.6199594106 -177054.0368583596 -179705.2375635184
    486400  292.3406219509 -177062.7272582174 -179738.8330923600
    486500  295.5798484069 -177112.6338427442 -179818.3917750425
    486600  290.4071476293 -177193.9775255595 -179852.3842049366
    486700  287.4951750453 -177221.0001020850 -179852.7503873935
    486800  287.2382940469 -177217.9533662503 -179847.3521455184
    486900  294.3538282835 -177123.4936095287 -179818.0284706607
    487000  294.6229962874 -177087.3261636236 -179784.3250068761
    487100  293.5524428955 -177084.7761672542 -179771.9750923197
    487200  296.6034283670 -177126.5317130833 -179841.6595655960
    487300  286.1455629647 -177197.8893220132 -179817.2851670166
    487400  288.6818824704 -177162.7458213271 -179805.3593067018
    487500  294.2625113593 -177078.1774369739 -179771.8763768034
    487600  293.9440472153 -177067.1391600089 -179757.9228575160
    487700  294.8969552711 -177057.7151613792 -179757.2218437053
    487800  292.4749830883 -177076.0152420011 -179753.3510270869
    487900  287.9506863960 -177143.0999950113 -179779.0200620462
    488000  290.8645285409 -177191.1462766932 -179853.7398518828
    488100  292.1190626634 -177182.1990023123 -179856.2766677458
    488200  300.5389322621 -177078.6992021459 -179829.8529236046
    488300  291.9514686740 -177056.2026358172 -179728.7461345321
    488400  293.5394010045 -177069.8102028020 -179756.8897415154
    488500  295.4107412953 -177186.4115378453 -179890.6214522021
    488600  280.5769934913 -177224.6373323222 -179793.0581155772
    488700  293.2967658611 -177169.4114220238 -179854.2698622169
    488800  288.9692077273 -177138.7143961236 -179783.9580763416
    488900  303.1680345796 -177057.5079350991 -179832.7286370664
    489000  293.9936247027 -177068.0680787632 -179759.3056119439
    489100  293.9426838001 -177094.0325896921 -179784.8038064040
    489200  294.0145139269 -177105.0139438660 -179796.4426984186
    489300  297.1313496225 -177112.7623060150 -179832.7227854211
    489400  292.8913784875 -177134.8220143687 -179815.9695111137
    489500  290.6664372182 -177154.8509669800 -179815.6312007980
    489600  291.3382566746 -177138.0919766945 -179805.0220912740
    489700  291.6289262326 -177106.1971005919 -179775.7880239739
    489800  297.3304816384 -177028.2389555096 -179750.0223028632
    489900  294.6990192368 -176998.3666393098 -179696.0614017854
    490000  298.6839534466 -177049.2981721656 -179783.4712920328
    490100  289.8815085949 -177113.9983656532 -179767.5933097425
    490200  291.7086162166 -177106.8489026899 -179777.1693135771
    490300  292.3046120666 -177134.6633419872 -179810.4395392126
    490400  286.7597979368 -177162.3013576276 -179787.3199511274
    490500  293.3927450191 -177114.5077089019 -179800.2447488012
    490600  299.6996156323 -177047.9527810009 -179791.4233412385
    490700  291.3089477439 -177056.3396822121 -179723.0015008571
    490800  300.2482787733 -176996.5056318743 -179744.9986916293
    490900  303.9969337396 -176918.4673125367 -179701.2758135006
    491000  300.7398977726 -177009.2837937972 -179762.2771671368
    491100  295.6609892868 -177077.7318285455 -179784.2325299492
    491200  296.3170368492 -177089.0850063290 -179801.5912115093
    491300  287.6138432058 -177106.1783729610 -179739.0149546404
    491400  297.5321638755 -177084.8446891494 -179808.4742493484
    491500  287.5610427426 -177054.9631857578 -179687.3164284247
    491600  308.6899810842 -176962.2551388188 -179788.0241127234
    491700  301.2632270147 -176994.2565237492 -179752.0404883813
    491800  294.2010626193 -177051.7116764049 -179744.8481103101
    491900  295.8509276745 -177065.1737554674 -179773.4131657235
    492000  293.9888557169 -177087.9570363155 -179779.1509138775
    492100  287.7673701417 -177147.4064960169 -179781.6484736563
    492200  284.9654533284 -177237.5975274045 -179846.1905689467
    492300  285.2083937755 -177236.4128979266 -179847.2298327601
    492400  294.8331768869 -177118.2815100685 -179817.2043607508
    492500  291.8037722191 -177092.7260443343 -179763.9175197071
    492600  301.1393432947 -177032.0242799242 -179788.6742046005
    492700  302.7865777826 -177016.3130657132 -179788.0418863495
    492800  293.8507169829 -177097.2667345272 -179787.1960807716
    492900  289.7943444964 -177116.5856825109 -179769.3827205455
    493000  296.4807549866 -177068.1505746156 -179782.1554667038
    493100  302.2379274797 -177027.9061389029 -179794.6125775429
    493200  297.5332163679 -177068.0639347098 -179791.7031294948
    493300  295.0738336074 -177103.2146012711 -179804.3404398563
    493400  295.2403647292 -177089.7537650579 -179792.4040408005
    493500  297.1231831725 -177064.3393821394 -179784.2251053099
    493600  293.9722683161 -177038.1189612464 -179729.1609966191
    493700  297.9834320009 -177001.6760763952 -179729.4365755487
    493800  299.7773070193 -177013.8302117462 -179758.0119641978
    493900  297.2918331598 -177040.6765173605 -179762.1060739264
    494000  295.8511322198 -177043.9064825036 -179752.1477651811
    494100  297.0678126118 -177045.3893140611 -179764.7681713723
    494200  299.2129147551 -177075.7659834145 -179814.7812508910
    494300  288.9876067141 -177146.7033213823 -179792.1154271709
    494400  293.3347224777 -177092.0704363688 -179777.2763339980
    494500  294.1320326881 -177025.6724752578 -179718.1770045026
    494600  300.8983765715 -177018.0508714277 -179772.4949704153
    494700  299.4384195964 -177019.9349743793 -179761.0145284313
    494800  296.5347405114 -177035.4424304877 -179749.9415097222
    494900  297.1900135865 -177026.8930329898 -179747.3905262917
    495000  294.9312049416 -177014.5837461713 -179714.4039522989
    495100  300.1316780606 -177008.6459490059 -179756.0716379476
    495200  294.8253828624 -177053.1870084336 -179752.0385120882
    495300  294.3507124825 -177043.8279409348 -179738.3342798133
    495400  305.2974477920 -176959.2514793911 -179753.9649739884
    495500  298.6047007900 -176936.0253377641 -179669.4729734501
    495600  305.7669353198 -176968.4567537391 -179767.4679689324
    495700  291.4218760135 -177082.4551426192 -179750.1507142854
    495800  294.9179308227 -177074.0382156488 -179773.7369095937
    495900  298.4583517183 -177009.0526767400 -179741.1606231214
    496000  301.7713473212 -176959.0416325547 -179721.4769648539
    496100  297.3013589916 -176965.2385943165 -179686.7553509913
    496200  295.7620712761 -177030.7759570933 -179738.2019698660
    496300  291.6649098260 -177112.8066056455 -179782.7269252758
    496400  293.7275386153 -177064.2632906388 -179753.0650537710
    496500  300.1420225155 -177000.2868971418 -179747.8072799236
    496600  298.8906955194 -176990.6075112550 -179726.6731620450
    496700  293.8100939162 -176997.9707613500 -179687.5282412930
    496800  299.6545028424 -176952.4507338290 -179695.5083285361
    496900  308.4900720913 -176844.0992534006 -179668.0382468579
    497000  303.8190092176 -176888.5128999884 -179669.6926678391
    497100  303.6060656226 -176952.2179640536 -179731.4484318271
    497200  294.2052474568 -177005.5268549677 -179698.7015971586
    497300  297.5718607633 -177032.7745034946 -179756.7674516904
    497400  302.3069047424 -177019.1421070033 -179786.4799681738
    497500  305.3553399448 -176933.2209724950 -179728.4644157764
    497600  303.5229546657 -176896.6177810533 -179675.0874455038
    497700  292.5923118887 -176968.7757294750 -179647.1855503384
    497800  297.8266951616 -176972.3500226416 -179698.6757421626
    497900  304.6085997344 -176972.3411872097 -179760.7489200780
    498000  298.7767117191 -176984.3865691040 -179719.4088044737
    498100  302.7855465809 -176978.4255650246 -179750.1449459710
    498200  294.9454871878 -176982.9549296180 -179682.9058763940
    498300  302.9953001225 -176910.6018608369 -179684.2413398960
    498400  305.1184621100 -176899.6945835579 -179692.7696311110
    498500  301.5765622784 -176973.2413887325 -179733.8936455697
    498600  296.0209187106 -176991.9643779282 -179701.7598976312
    498700  301.0641152257 -176979.4371207457 -179735.3984025883
    498800  295.7903662518 -177007.1531806079 -179714.8382075035
    498900  295.3864868574 -177046.8744496423 -179750.8623372335
    499000  292.1295756970 -177047.7043000082 -179721.8782024627
    499100  302.0252955833 -176973.0903292349 -179737.8503211078
    499200  301.6553512312 -176929.6535392946 -179691.0270355365
    499300  301.2047797170 -176910.8858333731 -179668.1347674870
    499400  299.4801350184 -176967.9256671713 -179709.3870870185
    499500  296.7776133674 -177049.6731064357 -179766.3954602276
    499600  299.1513045351 -177047.6977817790 -179786.1490651326
    499700  300.4413741775 -177013.3972525982 -179763.6579207486
    499800  308.1665545503 -176918.1162677184 -179739.0937597147
    499900  305.4915907605 -176912.1194925255 -179708.6101849931
    500000  298.9928613210 -176981.8307796255 -179718.8316630759
Loop time of 214.637 on 40 procs for 500000 steps with 3072 atoms

Performance: 201.270 ns/day, 0.119 hours/ns, 2329.517 timesteps/s, 7.156 Matom-step/s
99.5% CPU use with 40 MPI tasks x 1 OpenMP threads

MPI task timing breakdown:
Section |  min time  |  avg time  |  max time  |%varavg| %total
---------------------------------------------------------------
Pair    | 59.475     | 70.482     | 82.121     |  87.8 | 32.84
Bond    | 2.0378     | 3.0763     | 4.0415     |  44.9 |  1.43
Kspace  | 70.369     | 83.229     | 95.355     |  90.3 | 38.78
Neigh   | 6.41       | 6.4537     | 6.4996     |   0.8 |  3.01
Comm    | 18.6       | 20.13      | 21.375     |  15.5 |  9.38
Output  | 0.12424    | 0.14826    | 0.23943    |   5.3 |  0.07
Modify  | 28.067     | 28.729     | 29.495     |   7.5 | 13.38
Other   |            | 2.389      |            |       |  1.11

Nlocal:           76.8 ave          89 max          61 min
Histogram: 1 5 6 2 1 3 5 5 9 3
Nghost:        2100.88 ave        2191 max        2046 min
Histogram: 5 11 2 9 4 1 0 0 0 8
Neighs:              0 ave           0 max           0 min
Histogram: 40 0 0 0 0 0 0 0 0 0

Total # of neighbors = 0
Ave neighs/atom = 0
Ave special neighs/atom = 4.6666667
Neighbor list builds = 12574
Dangerous builds = 0
unfix 000

fix 000 free npt temp 300 300 100 iso 1.0 1.0 500
run 500000 #run 0.05 ns equilibration
PPPM initialization ...
  using 12-bit tables for long-range coulomb (../kspace.cpp:342)
  G vector (1/distance) = 0.27131459
  grid = 24 24 32
  stencil order = 5
  estimated absolute RMS force accuracy = 0.036739775
  estimated relative force accuracy = 0.00011064074
  using single precision MKL FFT
  3d grid and FFT values/proc = 3211 504
Generated 0 of 15 mixed pair_coeff terms from geometric mixing rule
Per MPI rank memory allocation (min/avg/max) = 13.1 | 13.38 | 13.57 Mbytes
   Step          Temp          TotEng         PotEng    
    500000  298.9928613210 -176982.3219795284 -179719.3228629789
    500100  302.8311052489 -176964.5156757757 -179736.6521038521
    500200  303.0758176307 -176964.5203804368 -179738.8969222140
    500300  296.1968266541 -176993.6125861018 -179705.0183790223
    500400  297.9143580765 -176964.8731995210 -179692.0013912968
    500500  305.2184467717 -176890.7204651028 -179684.7107790149
    500600  299.3574818055 -176895.0014700006 -179635.3401140383
    500700  301.1495363833 -176957.2320391757 -179713.9752720755
    500800  295.2989890318 -177064.6938377745 -179767.8807643491
    500900  292.7161816533 -177052.0600490077 -179731.6037820782
    501000  301.3440905755 -176990.6348112420 -179749.1590063813
    501100  295.9832776840 -176965.1039497890 -179674.5549009879
    501200  301.6424264866 -176939.9931797579 -179701.2483620138
    501300  309.2965257573 -176882.9188371244 -179714.2401620076
    501400  302.5796965568 -176849.1538452255 -179618.9888611226
    501500  300.5297471928 -176935.6773420843 -179686.7469827967
    501600  306.0605386192 -177011.7513323312 -179813.4502119935
    501700  303.6915459812 -177054.6611453095 -179834.6741060693
    501800  299.3319301286 -177046.7652402583 -179786.8699825165
    501900  302.7814308204 -176972.8718717339 -179744.5535767306
    502000  297.5410588203 -176988.8076963856 -179712.5186815105
    502100  295.5878699918 -177117.5751851108 -179823.4065475403
    502200  291.1212636000 -177119.9908749255 -179784.9346202178
    502300  301.0845473959 -177036.4494616287 -179792.5977809399
    502400  292.6708289946 -177029.2246390682 -179708.3532108322
    502500  309.2709626759 -176986.1119650787 -179817.1992837854
    502600  303.9402248675 -176991.5930657354 -179773.8824498471
    502700  295.8930890368 -177080.2166591420 -179788.8420173618
    502800  293.8519910294 -177097.6480294590 -179787.5890384108
    502900  302.9764562284 -177000.9715016658 -179774.4384824433
    503000  299.8547527614 -176973.2118650952 -179718.1025611105
    503100  302.7287234433 -176957.0703750919 -179728.2695931921
    503200  303.5974599158 -176945.2696760108 -179724.4213665616
    503300  298.1839048465 -177000.1857465520 -179729.7813876980
    503400  296.1129541973 -177082.0730693720 -179792.7110881473
    503500  289.2980713820 -177111.2899219278 -179759.5440422934
    503600  302.3847001228 -177038.9795817306 -179807.0295870768
    503700  301.7186179641 -176972.1574924311 -179734.1101366273
    503800  298.7446849478 -176957.3170331031 -179692.0460932408
    503900  302.2230551461 -176974.5984995194 -179741.1687958113
    504000  300.3207536829 -177009.2188939233 -179758.3753939049
    504100  302.4342492953 -177030.3986242616 -179798.9022060861
    504200  294.3471737969 -177086.7349254601 -179781.2088709714
    504300  295.0408509213 -177149.7971400989 -179850.6210529439
    504400  290.9764514701 -177163.9134264582 -179827.5315517150
    504500  294.3960844612 -177064.7257100802 -179759.6473871220
    504600  292.9534966985 -177017.7031895265 -179699.4193205782
    504700  304.0056445918 -176962.3126088267 -179745.2008495213
    504800  297.3087753488 -177001.1714837519 -179722.7561302616
    504900  294.9026952630 -177068.5485750738 -179768.1078016747
    505000  300.0153827410 -177058.4751407804 -179804.8362544975
    505100  298.3623931666 -177021.8991099351 -179753.1286452411
    505200  298.2376923782 -177000.8056464400 -179730.8936622911
    505300  294.7620437635 -176970.2173574494 -179668.4890507066
    505400  302.4922453917 -176908.1165694441 -179677.1510514589
    505500  304.3210666147 -176878.9553073086 -179664.7309425435
    505600  313.0336231389 -176856.6538072077 -179722.1847743876
    505700  297.2004474799 -176968.9231115917 -179689.5161174605
    505800  306.5507874448 -177003.7888181340 -179809.9754687181
    505900  286.7092140841 -177066.1246095455 -179690.6801550351
    506000  298.5313384058 -177002.9298825518 -179735.7059540085
    506100  304.5609000146 -176950.5947848063 -179738.5658712113
    506200  301.1633086111 -176961.4491381165 -179718.3184429210
    506300  299.3599570242 -176986.6708382713 -179727.0321406283
    506400  297.8984387330 -177030.8820478593 -179757.8645128875
    506500  288.8350003852 -177118.3895692751 -179762.4047064025
    506600  295.1902762192 -177104.0706441491 -179806.2624062821
    506700  300.1355190202 -177019.6541072944 -179767.1149566396
    506800  302.1034413042 -176957.1101945975 -179722.5855376878
    506900  303.8162605961 -176957.1043390548 -179738.2589458378
    507000  296.0677254471 -177014.3672413441 -179724.5912330800
    507100  294.4834673476 -177101.8536017017 -179797.5751875988
    507200  297.5522356543 -177082.6001858079 -179806.4134844276
    507300  304.1478370937 -177021.0444200724 -179805.2343005507
    507400  292.4246367013 -176988.9062833978 -179665.7811942501
    507500  310.7563655077 -176948.2021282018 -179792.8869249377
    507600  296.6150382093 -177014.3861710120 -179729.6203008068
    507700  299.6166373397 -177064.3403154608 -179807.0512867934
    507800  295.8723495645 -177087.7570680458 -179796.1925757331
    507900  304.1897258940 -177028.8163280821 -179813.3896614729
    508000  295.9096513133 -176982.3498634532 -179691.1268338728
    508100  312.0891904323 -176917.2608665661 -179774.1464328456
    508200  294.6051438165 -176987.5378463074 -179684.3732668332
    508300  297.6536718387 -177011.5437589935 -179736.2856113089
    508400  304.9868638968 -177008.7375146513 -179800.6079032569
    508500  295.2287977304 -177065.7038044047 -179768.2481950574
    508600  292.3173950098 -177164.5494715793 -179840.4426847321
    508700  293.4029683580 -177141.4468239004 -179827.2774489360
    508800  297.1595011599 -177089.2057424188 -179809.4239229030
    508900  300.4668109169 -177043.7887840513 -179794.2823018357
    509000  301.9200369586 -176976.2084463338 -179740.0048936341
    509100  301.1133189354 -176971.6971857624 -179728.1088816935
    509200  298.0563000952 -176992.7094337508 -179721.1369723696
    509300  298.8483711674 -176983.3055789697 -179718.9837897778
    509400  297.9728129715 -176985.4538908024 -179713.1171826418
    509500  293.2774467427 -177080.9960972997 -179765.6776889753
    509600  291.9757374431 -177133.9044568000 -179806.6701134695
    509700  298.9138575095 -177055.5935408201 -179791.8712180346
    509800  302.5710607140 -176997.7418201493 -179767.4977829570
    509900  295.4581366387 -176960.0734041692 -179664.7171787063
    510000  308.9284845517 -176911.0128905144 -179738.9651412986
    510100  298.8956011529 -176996.8556266036 -179732.9661838951
    510200  297.6418254751 -177018.9630596007 -179743.5964695023
    510300  305.6848798204 -177008.3432221795 -179806.6032957793
    510400  297.0543402294 -177031.0985864213 -179750.3541166327
    510500  298.1963553976 -176999.4164076186 -179729.1260219520
    510600  306.4831502340 -176915.7577239603 -179721.3252189401
    510700  304.7345433066 -176932.7612033174 -179722.3218321673
    510800  299.1128996478 -177007.2416367080 -179745.3413591243
    510900  297.7941518967 -177033.3612885672 -179759.3891048390
    511000  300.5936735277 -177029.8299293332 -179781.4847560406
    511100  299.0824059124 -177015.2784120187 -179753.0989927181
    511200  305.6149583524 -177009.9515286419 -179807.5715363933
    511300  297.1946645719 -177041.8339356725 -179762.3740044097
    511400  296.3388036336 -177065.7965109069 -179778.5019707046
    511500  294.5298626624 -177022.1984997015 -179718.3447914494
    511600  305.3481401122 -176950.8886356860 -179746.0661712124
    511700  299.0890576069 -176992.2465888778 -179730.1280596384
    511800  297.1708220843 -177018.5967593954 -179738.9185723881
    511900  298.6700379996 -177015.2411407443 -179749.2868776679
    512000  301.3815031414 -177004.8358347263 -179763.7025070249
    512100  297.0209148129 -176998.4079501740 -179717.3575018611
    512200  305.7853111908 -176944.8558769659 -179744.0353061265
    512300  300.8789311533 -176976.4507937437 -179730.7168880576
    512400  299.8126039118 -177076.8674356784 -179821.3722982719
    512500  292.2894413791 -177093.9885376524 -179769.6258613780
    512600  301.5413225340 -177040.3775223272 -179800.7071921593
    512700  300.3709838587 -177009.7916136276 -179759.4079240376
    512800  297.0060314392 -177003.9811706371 -179722.7944789140
    512900  307.0647859255 -176919.5444294219 -179730.4362568769
    513000  304.9801123353 -176873.0508015788 -179664.8593859332
    513100  304.7670788654 -176943.6723820196 -179733.5308435755
    513200  294.2165528450 -177018.0867683539 -179711.3650008331
    513300  293.5610152668 -177027.9034576402 -179715.1808547729
    513400  302.6630832181 -176957.4655619003 -179728.0639049373
    513500  301.7051862970 -176927.4587897418 -179689.2884795486
    513600  302.4720540923 -176958.6959691699 -179727.5456186637
    513700  296.6547735027 -177016.8387265677 -179732.4365959267
    513800  290.7665960145 -177102.6507892602 -179764.3478834768
    513900  290.7470275816 -177175.7227633351 -179837.2407267928
    514000  303.1044057660 -177069.2996617141 -179843.9379012166
    514100  293.5137206145 -177025.1833438089 -179712.0278024943
    514200  300.2099332406 -176963.6713847620 -179711.8134269167
    514300  304.5975471835 -176915.7892306718 -179704.0957877407
    514400  299.5732534610 -176957.5960613859 -179699.9098937578
    514500  298.2984692586 -177035.9234406820 -179766.5678122087
    514600  296.8052060590 -177045.2482275305 -179762.2231666883
    514700  297.7024294513 -177023.0455217593 -179748.2337045596
    514800  302.2664561068 -176970.9106355363 -179737.8782271598
    514900  303.4781335515 -176930.3593252916 -179708.4186942297
    515000  303.0433277151 -176939.5214500579 -179713.6005769491
    515100  298.0995468395 -176971.7168886881 -179700.5403109304
    515200  297.3318779401 -176962.1216711294 -179683.9178003235
    515300  304.4954932467 -176958.0369815241 -179745.4093299502
    515400  296.4258976739 -176969.3447139302 -179682.8474384655
    515500  294.4040007050 -176942.1785778015 -179637.1727206747
    515600  308.5289682481 -176880.8393835392 -179705.1344350473
    515700  298.5527754070 -176935.7159506480 -179668.6882578647
    515800  293.7595210949 -176977.9340896858 -179667.0286226002
    515900  302.0903823830 -176996.1637713570 -179761.5195721988
    516000  300.8694233947 -177013.8226926242 -179768.0017522726
    516100  295.0636866816 -177031.8045033088 -179732.8374562491
    516200  296.7021234291 -177000.3102715172 -179716.3415853060
    516300  300.3296450845 -176922.4887803558 -179671.7266728292
    516400  304.4911211289 -176858.3776286373 -179645.7099544015
    516500  302.6068517278 -176897.9650216902 -179668.0486178608
    516600  296.9714564118 -176942.3139224200 -179660.8107285565
    516700  301.5266526829 -176945.2450917296 -179705.4404727528
    516800  300.9825146124 -176964.0357701109 -179719.2500744186
    516900  289.6113068381 -177064.3720302492 -179715.4935291747
    517000  293.3856335851 -177071.2569837044 -179756.9289250561
    517100  296.8073825635 -176974.1699431096 -179691.1648061373
    517200  299.3240597932 -176922.5740607618 -179662.6067574368
    517300  300.6070049153 -176908.9191935522 -179660.6960566844
    517400  308.0037557240 -176897.6848025704 -179717.1720230958
    517500  300.1576575181 -176918.4850229578 -179666.1485296111
    517600  299.6792539638 -176988.0613944053 -179731.3455625519
    517700  291.0494093208 -177038.8330574764 -179703.1190438351
    517800  300.9153632115 -176992.1238434770 -179746.7234393166
    517900  304.8990335462 -176882.5201403985 -179673.5865240314
    518000  301.1102365920 -176874.8047330285 -179631.1882129789
    518100  304.4191417579 -176916.1712284986 -179702.8446502303
    518200  300.8658349400 -176975.8687631007 -179730.0149737923
    518300  292.6858938292 -176999.7298107291 -179678.9962870085
    518400  291.4724697535 -176962.1183899568 -179630.2771001420
    518500  310.7097567476 -176848.0083203958 -179692.2664573885
    518600  304.3436622409 -176909.9187082411 -179695.9011853665
    518700  300.3272180729 -176985.7959202572 -179735.0115957023
    518800  296.5240653694 -177016.8343798126 -179731.2357380752
    518900  299.1548599661 -176972.2396585137 -179710.7234885234
    519000  302.2268432478 -176887.1538316059 -179653.7588044374
    519100  304.8777247115 -176868.9516375022 -179659.8229586205
    519200  297.1353174536 -176897.1889555753 -179617.1857567755
    519300  306.0873804319 -176919.8270144355 -179721.7716058683
    519400  298.7656790216 -176978.8721828886 -179713.7934241989
    519500  295.9084173767 -176969.0692068862 -179677.8348817661
    519600  304.1589528864 -176939.0127806078 -179723.3044158046
    519700  300.3953698541 -176942.6311357268 -179692.4706771884
    519800  300.3439153779 -176919.4493802737 -179668.8179039788
    519900  310.1201748157 -176841.3615757860 -179680.2226398812
    520000  296.5525262728 -176882.7793245580 -179597.4412158555
    520100  293.2928821797 -176968.2226862898 -179653.0455750008
    520200  293.2790997544 -177064.7677873366 -179749.4645107932
    520300  291.3164625472 -177088.8988698511 -179755.6294795139
    520400  296.4880760301 -176948.1507781974 -179662.2226876126
    520500  302.2969862776 -176866.5935959253 -179633.8406627981
    520600  307.7920989588 -176835.4460521776 -179652.9957523522
    520700  304.9260154684 -176922.0202270387 -179713.3336050132
    520800  293.0657689042 -176968.7434440856 -179651.4873225051
    520900  307.0331924339 -176924.4485157167 -179735.0511342125
    521000  297.8473914142 -176910.0984158277 -179636.6135902451
    521100  305.6012066731 -176871.3995317409 -179668.8936556894
    521200  301.3775901303 -176870.1157726892 -179628.9466250196
    521300  298.9327107982 -176911.4685997221 -179647.9188612172
    521400  300.0335654551 -176976.3488979182 -179722.8764574305
    521500  292.5286060388 -177009.8242664620 -179687.6509196656
    521600  296.1107961371 -176941.3685066953 -179651.9867704416
    521700  303.6278276274 -176897.2413678138 -179676.6710464518
    521800  302.1596282761 -176918.9867713063 -179684.9764537386
    521900  296.6746966417 -176969.8830535944 -179685.6633007159
    522000  296.4716886094 -176981.9686554791 -179695.8905533361
    522100  297.5167316248 -176973.9693228887 -179697.4576152205
    522200  303.1508393139 -176925.7378667122 -179700.8011620533
    522300  302.9388552747 -176880.4120788567 -179653.5348579595
    522400  307.0334616779 -176856.5269822885 -179667.1320654620
    522500  297.4716268101 -176951.5384793600 -179674.6138791657
    522600  292.6117869041 -176979.4612006629 -179658.0492971354
    522700  302.5204726713 -176950.2567156479 -179719.5495920903
    522800  301.2889015791 -176958.0810446577 -179716.1000359894
    522900  295.1288932375 -177000.9608871556 -179702.5907453198
    523000  296.5271730955 -177077.0131236489 -179791.4429302459
    523100  288.5618797998 -177096.7690215520 -179738.2839943608
    523200  296.7138917327 -176994.5174742736 -179710.6565159099
    523300  301.2830350437 -176939.5862170141 -179697.5515056840
    523400  304.4978245253 -176908.7534129749 -179696.1471020833
    523500  306.2165941230 -176901.6235949925 -179704.7510172960
    523600  294.8246562826 -176972.1131058216 -179670.9579583157
    523700  297.2027259284 -177059.2099027487 -179779.8237656884
    523800  291.6670332618 -177045.3327309092 -179715.2724886147
    523900  302.6159427092 -176964.0061954356 -179734.1730110642
    524000  296.5738569705 -176949.0417521422 -179663.8989060905
    524100  303.7872152618 -176923.3785505264 -179704.2672743544
    524200  290.2060760568 -176972.3522168292 -179628.9182734267
    524300  297.6615166406 -176988.2763496838 -179713.0900138464
    524400  297.4672537753 -176972.7534608363 -179695.7888295855
    524500  300.6014520036 -176878.9284741801 -179630.6545055822
    524600  300.6487594941 -176837.0872939457 -179589.2463813169
    524700  302.3053190277 -176875.2564495288 -179642.5797949592
    524800  293.5127788195 -176948.6558542514 -179635.4916916820
    524900  299.9484068859 -176954.1399943590 -179699.8880065670
    525000  299.5253828304 -176947.6343396255 -179689.5099610060
    525100  299.2373823292 -176947.9405327693 -179687.1797780740
    525200  304.8454047161 -176884.3200451050 -179674.8955067982
    525300  308.7440323188 -176839.1723559773 -179665.4361185404
    525400  297.1625969908 -176887.5929067857 -179607.8394267156
    525500  294.8806411909 -176937.1539742116 -179636.5113163441
    525600  296.9998852527 -176935.8633709858 -179654.6204166552
    525700  302.3508157841 -176848.6895084269 -179616.4293342443
    525800  308.9250524778 -176807.4907314226 -179635.4115647697
    525900  305.3257313548 -176864.4650062057 -179659.4374104504
    526000  296.8120296752 -176951.7175864486 -179668.7549894514
    526100  300.7850461037 -176975.6846966069 -179729.0913608244
    526200  298.8785364824 -176957.5073052621 -179693.4616514044
    526300  303.7404323045 -176883.4268443187 -179663.8873137903
    526400  299.0354378201 -176897.0169881813 -179634.4076197862
    526500  294.9339225371 -177016.6172316690 -179716.4623148494
    526600  302.2429008642 -177034.2005825325 -179800.9525478713
    526700  303.1875418689 -176994.5617562935 -179769.9610293070
    526800  300.1475817490 -176933.7683015793 -179681.3395739603
    526900  302.0176095526 -176899.9368744478 -179664.6265078759
    527000  303.5709891221 -176913.2108804597 -179692.1202555744
    527100  299.9683436278 -176948.2208189027 -179694.1513333945
    527200  300.7958576923 -176960.4955148918 -179714.0011491231
    527300  300.5930078253 -176959.2912879299 -179710.9400207529
    527400  306.6032217114 -176947.1414093497 -179753.8080467583
    527500  291.6162298309 -176980.5878716833 -179650.0625713445
    527600  300.9704830570 -176934.3031911445 -179689.4073577796
    527700  305.1940435558 -176837.1446944156 -179630.9116196381
    527800  303.7301582791 -176844.2318527550 -179624.5982731027
    527900  304.9963817956 -176902.3631244600 -179694.3206405547
    528000  297.1722135316 -176931.1459696477 -179651.4805200426
    528100  294.1049012745 -176959.3242239976 -179651.5803904462
    528200  299.8546945447 -176933.9253637143 -179678.8155268098
    528300  309.8077637005 -176827.9870784492 -179663.9883100570
    528400  304.6100451136 -176806.9992091617 -179595.4201731290
    528500  304.7469457746 -176846.8071308254 -179636.4812927059
    528600  297.0683299565 -176917.0303197360 -179636.4139128557
    528700  297.5893769958 -176961.7021485084 -179685.8554414812
    528800  298.3398986820 -176955.3506108286 -179686.3742301005
    528900  304.3848596672 -176860.4577073751 -179646.8173085292
    529000  308.5141416644 -176824.6537282995 -179648.8130562579
    529100  301.7708114070 -176871.3530361626 -179633.7834626671
    529200  302.5433171514 -176914.3695735584 -179683.8715699171
    529300  295.2288427926 -176951.5572262704 -179654.1020294256
    529400  301.7412983252 -176938.3234675684 -179700.4837293244
    529500  300.5195132946 -176946.6839865814 -179697.6599454975
    529600  298.8024169968 -176950.2369878693 -179685.4945310905
    529700  296.7950859526 -176923.5945291477 -179640.4768281672
    529800  303.4993194856 -176854.6372994478 -179632.8906058607
    529900  304.6800246833 -176838.2979401376 -179627.3595018208
    530000  307.5666353791 -176872.2155174902 -179687.7013088008
    530100  297.1976108755 -176991.5100545075 -179712.0770939076
    530200  299.9842943202 -176965.2392953162 -179711.3158235259
    530300  293.3627207950 -176907.4363631998 -179592.8985593201
    530400  312.3622706393 -176843.8276494379 -179703.2130104102
    530500  303.3478055104 -176912.4915210553 -179689.3578582868
    530600  297.2044890611 -176975.2354381318 -179695.8654409083
    530700  300.9974664045 -176960.4920708451 -179715.8432448695
    530800  299.7082032571 -176926.9948767555 -179670.5440486917
    530900  297.3652948437 -176904.9192772470 -179627.0213070382
    531000  314.0690586326 -176807.6661948083 -179682.6756085588
    531100  303.6268432782 -176866.3489141949 -179645.7695820338
    531200  299.3481175826 -176934.4104000460 -179674.6633233535
    531300  299.6286203757 -176976.0259969655 -179718.8466618210
    531400  300.4531612700 -177021.9985292814 -179772.3670972742
    531500  298.5740471175 -177021.0246329284 -179754.1916628223
    531600  296.7183074780 -176962.8563607519 -179679.0358244193
    531700  299.5697226755 -176849.5896331251 -179591.8711444475
    531800  305.0359591663 -176843.1848518788 -179635.5046619030
    531900  299.3047482282 -176913.0503186829 -179652.9062359858
    532000  295.8796167007 -176949.5693362891 -179658.0713678322
    532100  301.5890928790 -176932.3290081042 -179693.0959709069
    532200  305.6923653295 -176897.4776862507 -179695.8062827076
    532300  311.5314517939 -176826.0624525697 -179677.8424416146
    532400  313.0584265412 -176856.1047019628 -179721.8627211656
    532500  297.4926144705 -176951.0199974950 -179674.2875197640
    532600  297.2212990593 -176944.0722017470 -179664.8560843840
    532700  299.5050149669 -176928.1392581741 -179669.8284307536
    532800  297.4299891512 -176958.5191985057 -179681.2134443651
    532900  292.7443240636 -177030.9597927846 -179710.7611433830
    533000  294.0101369025 -177050.8916357330 -179742.2803227077
    533100  296.8875762574 -176989.7670175752 -179707.4959791029
    533200  298.1422448694 -176894.0399073421 -179623.2541902395
    533300  303.4310687238 -176879.6790372362 -179657.3075715572
    533400  296.0113101321 -176917.0704579555 -179626.7780200813
    533500  301.0929457663 -176955.1861505907 -179711.4113491533
    533600  292.3520243303 -177034.1450034269 -179710.3552157222
    533700  298.5286845566 -177022.4621488572 -179755.2139267986
    533800  303.1915799463 -176884.7090645627 -179660.1453024098
    533900  300.7598858297 -176901.9956376451 -179655.1719830118
    534000  302.9035771492 -176951.3936822673 -179724.1935230228
    534100  299.7553551832 -177027.3476649196 -179771.3284687778
    534200  297.8581065121 -177033.7516416457 -179760.3649027943
    534300  308.8749613796 -176960.2467434671 -179787.7090395126
    534400  300.8099418503 -176946.6324298146 -179700.2669913811
    534500  301.3826719163 -176933.4525753337 -179692.3299466769
    534600  300.6350029791 -176969.4463602207 -179721.4795195229
    534700  292.0749938059 -177030.3356159023 -179704.0098720321
    534800  296.1685960516 -177000.7445202927 -179711.8918883678
    534900  301.8035918271 -176877.7970045472 -179640.5275052345
    535000  297.1860940829 -176878.2021899271 -179598.6638038282
    535100  302.3140648378 -176924.6413889026 -179692.0447940707
    535200  290.9169056051 -176980.2527418694 -179643.3257802486
    535300  303.2923352487 -176953.6467253434 -179730.0052840464
    535400  301.4288961690 -176943.5768804637 -179702.8773917436
    535500  303.0690577467 -176911.3214750581 -179685.6361364001
    535600  310.8395776619 -176805.3661895384 -179650.8127159645
    535700  306.7353201185 -176803.4748754418 -179611.3507506071
    535800  301.2018838686 -176918.7978685529 -179676.0202938750
    535900  294.8481165320 -176975.2430928643 -179674.3027020686
    536000  295.8111869341 -176981.4911449558 -179689.3667657856
    536100  292.0935457783 -176951.4101315925 -179625.2542137335
    536200  301.0098210207 -176890.8147697220 -179646.2790387386
    536300  304.4903455399 -176880.3134380199 -179667.6386639903
    536400  300.0418796418 -176974.3547403050 -179720.9584084448
    536500  291.6848874491 -177042.7696168494 -179712.8728129932
    536600  296.5965032921 -177022.6944624577 -179737.7589223656
    536700  302.9588696205 -176983.6274880693 -179756.9334798479
    536800  296.1005559150 -176941.2335241988 -179651.7580482595
    536900  298.5224553703 -176879.3383660876 -179612.0331216367
    537000  303.4782886457 -176879.8376358502 -179657.8984245310
    537100  300.9761777760 -176942.9979940666 -179698.1542905450
    537200  296.1814529983 -176982.9221362146 -179694.1871976497
    537300  304.1223117062 -176937.1150422687 -179721.0712616225
    537400  305.0065144807 -176893.5153053439 -179685.5655767237
    537500  297.3060417695 -176980.1241969564 -179701.6838200964
    537600  296.4814782190 -177048.1995992367 -179762.2111118425
    537700  295.5785217767 -177055.5331101197 -179761.2788983561
    537800  291.6115325226 -176992.4931453047 -179661.9248454879
    537900  301.5762728306 -176902.7123538799 -179663.3619610927
    538000  302.4694957187 -176930.9197594702 -179699.7459894393
    538100  298.1634439427 -176944.5895596332 -179673.9979002821
    538200  302.0493839196 -176889.0167490595 -179653.9972471930
    538300  307.3493790687 -176850.5778982476 -179664.0749105924
    538400  303.8391015420 -176915.1966899050 -179696.5603842531
    538500  297.3779743547 -176990.3551048278 -179712.5732037205
    538600  288.3535470860 -176993.9907329238 -179633.5986139734
    538700  303.1224280883 -176906.3477089979 -179681.1509260581
    538800  300.3074496109 -176888.1218302985 -179637.1565439047
    538900  297.1817857726 -176932.0555342146 -179652.4777095516
    539000  296.3164563634 -176945.2629146897 -179657.7638060638
    539100  300.1375374308 -176975.8740046395 -179723.3533306519
    539200  289.4017717061 -177090.1283465654 -179739.3317467147
    539300  299.0805781565 -177050.3467057110 -179788.1505550096
    539400  300.5491777391 -176982.9346147751 -179734.1821240235
    539500  306.5274639755 -176939.6586115867 -179745.6317575547
    539600  300.3302770882 -176944.5872716983 -179693.8309495761
    539700  297.2636722515 -176950.1897192330 -179671.3614889385
    539800  302.6781522163 -176896.3402925153 -179667.0765781815
    539900  300.4923102203 -176819.5797097889 -179570.3066499221
    540000  308.1048047103 -176839.0508251904 -179659.4630549732
    540100  295.1941686011 -176943.8653063745 -179646.0926996348
    540200  303.2872818711 -176969.5087717992 -179745.8210715415
    540300  294.9952867410 -177012.7519301768 -179713.1587454323
    540400  299.5254201043 -177012.8389708544 -179754.7149334427
    540500  301.0531735620 -176953.4328752714 -179709.2939963843
    540600  304.6832219191 -176883.5593265224 -179672.6501559178
    540700  304.6738380760 -176851.7731972531 -179640.7781263142
    540800  299.5954297986 -176921.2527080882 -179663.7695441550
    540900  293.4511883432 -177009.3139279014 -179695.5859619445
    541000  298.5981602515 -177006.8294959857 -179740.2172591397
    541100  297.6373403973 -176960.7171625094 -179685.3095157058
    541200  305.0796472652 -176876.0943621640 -179668.8140960013
    541300  301.3256118979 -176881.8975810490 -179640.2526211233
    541400  301.8054532033 -176925.2290881808 -179687.9766280321
    541500  304.8707020397 -176952.3098409656 -179743.1168760707
    541600  299.6732593640 -176975.5637852561 -179718.7930784309
    541700  296.4816979246 -177002.2000808258 -179716.2136046318
    541800  294.4913291514 -177071.5181596100 -179767.3117129904
    541900  291.8324813627 -177128.3412404934 -179799.7955213095
    542000  295.1507052106 -177054.3420633635 -179756.1715898062
    542100  302.2817330730 -176973.1661155598 -179740.2735535647
    542200  301.8489496236 -176958.2870440382 -179721.4327530642
    542300  295.2639080277 -176957.6309973985 -179660.4967900886
    542400  309.9830004390 -176895.3096682134 -179732.9150287823
    542500  304.5616652640 -176910.8204930994 -179698.7985846494
    542600  294.9730591623 -177030.3165919278 -179730.5199344237
    542700  300.7480514789 -177055.7786461347 -179808.8466590532
    542800  300.5397863392 -177078.6250501136 -179829.7865898513
    542900  299.3936878852 -177048.7760611861 -179789.4461381272
    543000  305.0433038058 -176942.9078306765 -179735.2948740273
    543100  298.5524971341 -176920.4640795020 -179653.4338393896
    543200  304.4054716070 -176926.4555713099 -179713.0038555550
    543300  301.2822632795 -176958.7880027265 -179716.7462266148
    543400  300.6123454168 -177032.5242212547 -179784.3499716987
    543500  291.3659686798 -177098.3144738409 -179765.4982659915
    543600  303.6759654058 -177039.9841222668 -179819.8544573854
    543700  293.8653835916 -177002.1181729628 -179692.1817783352
    543800  300.4579368165 -176962.4274893970 -179712.8397730656
    543900  297.8298332243 -176981.4919423536 -179707.8463879129
    544000  300.6208045047 -176999.4307888066 -179751.3339743133
    544100  296.5295916998 -177012.0221385693 -179726.4740852338
    544200  298.7095267499 -176977.3241423055 -179711.7313619212
    544300  306.2488479272 -176924.9439124730 -179728.3665882829
    544400  309.0687101061 -176914.3800042339 -179743.6158892311
    544500  294.1862845233 -177026.0328462333 -179719.0340004476
    544600  300.4803770587 -177019.7001681345 -179770.3178712993
    544700  301.2096784671 -176986.1300612532 -179743.4238388575
    544800  301.5409972915 -176934.3322675886 -179694.6589601296
    544900  307.6639998067 -176890.4544923124 -179706.8315641811
    545000  301.0402136463 -176964.2661825196 -179720.0086676870
    545100  295.4470595454 -177025.5070136740 -179730.0493877496
    545200  297.2115184680 -177016.5772413877 -179737.2715918306
    545300  299.3070878601 -177016.2964875615 -179756.1738220125
    545400  298.2688694738 -177024.3439142461 -179754.7173273396
    545500  297.9761523211 -176998.1755368968 -179725.8693973681
    545600  305.3973613645 -176937.1986769779 -179732.8267871782
    545700  298.5928813873 -176949.5720371635 -179682.9114772368
    545800  302.1740001223 -176992.6682720782 -179758.7895153638
    545900  295.3074438995 -177082.1324822309 -179785.3968052372
    546000  293.0366591426 -177095.1762738157 -179777.6536795080
    546100  297.1153431864 -177003.6097817988 -179723.4237372057
    546200  302.6162711945 -176961.1794160389 -179731.3492386448
    546300  305.4542740213 -176946.9482750772 -179743.0973675889
    546400  301.7818402338 -176966.6383450085 -179729.1697301397
    546500  295.0839721391 -177014.1378835139 -179715.3565309044
    546600  292.3956623465 -177065.6515748389 -179742.2612524869
    546700  293.1160787489 -177081.2169162322 -179764.4213343741
    546800  305.0374379078 -176977.2881028692 -179769.6214493931
    546900  298.2585810839 -176941.3539608428 -179671.6331933197
    547000  301.2984887426 -176938.9910878420 -179697.0978407170
    547100  301.6407471837 -176915.9261572960 -179677.1659670995
    547200  304.9956226251 -176906.6729182645 -179698.6234848608
    547300  302.1447498985 -176980.9052196069 -179746.7587043641
    547400  297.6369473099 -177059.3782013443 -179783.9669561915
    547500  296.9339187469 -177061.5492947640 -179779.7024785758
    547600  300.7581471046 -176997.8425634319 -179751.0029923916
    547700  302.3269320608 -176964.7634275896 -179732.2846201878
    547800  301.4368247226 -176974.5316766487 -179733.9047664452
    547900  296.5655297008 -177030.7500894613 -179745.5310150192
    548000  296.3404770055 -177059.1234244966 -179771.8442024541
    548100  297.6197470285 -177015.7566489617 -179740.1879512689
    548200  296.3065285765 -176985.2916231728 -179697.7016349134
    548300  295.8665516745 -176970.2890355717 -179678.6714689808
    548400  302.9973858567 -176949.0465521544 -179722.7051241652
    548500  306.0230335499 -176919.0784600348 -179720.4340157558
    548600  304.4326782258 -176905.5223936662 -179692.3197291410
    548700  301.8786207677 -176999.7735820074 -179763.1909026942
    548800  295.1451752396 -177040.8644436890 -179742.6433484026
    548900  300.0256153438 -177011.6387963824 -179758.0935800379
    549000  300.7498347386 -176937.4053280572 -179690.4896650559
    549100  308.6154513848 -176882.6956665937 -179707.7823905875
    549200  305.7912439149 -176935.8063335508 -179735.0400712691
    549300  290.8066996711 -176989.4790399357 -179651.5432457389
    549400  297.4634706032 -176942.9888465906 -179665.9895839270
    549500  304.8206215479 -176904.2740769799 -179694.6226718747
    549600  296.1195319498 -176960.4797938030 -179671.1780257705
    549700  293.8856982038 -177067.3509136749 -179757.6004803825
    549800  299.0008491526 -177081.3091074118 -179818.3831120140
    549900  299.0835827447 -177050.4695362951 -179788.3008897974
    550000  303.3697622245 -177013.8260900332 -179790.8934205112
    550100  301.0521124571 -176970.8836050296 -179726.7350127162
    550200  302.6778845390 -176913.2812737691 -179684.0151090993
    550300  306.9467588759 -176892.8853923069 -179702.6967921638
    550400  291.1500451871 -177028.0817219426 -179693.2889358314
    550500  294.9925562257 -177033.4813902685 -179733.8632102020
    550600  293.7945617835 -176991.9615969178 -179681.3768946666
    550700  299.2725956187 -176905.4763562546 -179645.0379463944
    550800  301.6070535531 -176890.4035123140 -179651.3348883433
    550900  300.6450402592 -176917.8590803193 -179669.9841215627
    551000  301.6732004962 -176947.7560721065 -179709.2929617289
    551100  289.5737978414 -177061.9685362852 -179712.7466753169
    551200  302.7764572371 -177048.4161762370 -179820.0523527153
    551300  293.7557957636 -177075.4117994808 -179764.4722304605
    551400  296.9540306235 -177010.2561764569 -179728.5934657487
    551500  303.1320735811 -176939.6294256156 -179714.5209381694
    551600  299.1358040122 -176969.0027634072 -179707.3121539251
    551700  301.4620010471 -177020.5607079544 -179780.1642635288
    551800  294.8183926790 -177079.8173048427 -179778.6048198857
    551900  299.2840071493 -177035.7408586191 -179775.4069106822
    552000  296.3966882576 -176962.4066650755 -179675.6420046379
    552100  301.7978346449 -176894.3842671773 -179657.0620662292
    552200  301.9807095680 -176915.7871014494 -179680.1389499215
    552300  300.9243727714 -176983.2102021609 -179737.8922721213
    552400  296.6290739611 -177004.9145808037 -179720.2771948200
    552500  302.2093687513 -176950.5814888427 -179717.0264989509
    552600  302.1338114961 -176892.1917974679 -179657.9451513497
    552700  311.1169592327 -176811.5366804155 -179659.5223765097
    552800  297.4001978945 -176879.4343280973 -179601.8558627766
    552900  300.8569041875 -176967.4280431669 -179721.4925011452
    553000  297.3321342125 -176983.9573586109 -179705.7558337403
    553100  300.9033288065 -176988.4207282914 -179742.9101603733
    553200  301.9387983176 -176995.4824990130 -179759.4506890636
    553300  296.3805741567 -177027.9540395851 -179741.0418695772
    553400  293.0189979465 -177034.9071730337 -179717.2229069418
    553500  299.9283940030 -176941.1581338393 -179686.7229467625
    553600  305.0946094521 -176898.5926051419 -179691.4493038507
    553700  294.8274526001 -176927.0692337866 -179625.9396839596
    553800  297.8027196468 -176940.5539409300 -179666.6601869663
    553900  295.1632857952 -176999.8891823887 -179701.8338723538
    554000  288.2952855367 -177054.2823335468 -179693.3568844321
    554100  298.5416332786 -177034.9554830463 -179767.8257944655
    554200  305.2636094851 -176941.1946837388 -179735.5984201846
    554300  299.3003133591 -176914.8023164556 -179654.6176366666
    554400  296.6488551350 -176918.4766133274 -179634.0203055482
    554500  296.4798217060 -176979.0562343534 -179693.0525831269
    554600  291.8455803671 -177068.7875335892 -179740.3617235780
    554700  296.5810727776 -177050.5899547599 -179765.5131626944
    554800  300.6317474562 -176965.4383879204 -179717.4417459456
    554900  300.5671626751 -176968.7653363352 -179720.1774809044
    555000  297.9494526981 -176965.5660496154 -179693.0154999316
    555100  294.5277095637 -176922.8403901544 -179618.9669722913
    555200  308.1173597253 -176820.7526170972 -179641.2797763367
    555300  306.2099031156 -176794.7003828480 -179597.7665552177
    555400  300.1859540017 -176860.2420310197 -179608.1645655983
    555500  304.0652219539 -176922.1745727534 -179705.6081886517
    555600  299.7523181040 -176978.6465396135 -179722.5995418435
    555700  303.5140539428 -177013.6540289987 -179792.0422156290
    555800  286.2098149497 -177034.4272603837 -179654.4112724053
    555900  298.2439871228 -176907.8106543144 -179637.9562926835
    556000  306.5618181511 -176861.8384286207 -179668.1260550366
    556100  306.2936873225 -176874.3586777774 -179678.1918164461
    556200  297.5599267760 -176976.0488194267 -179699.9325230953
    556300  294.8425235885 -177002.5967619045 -179701.6051729259
    556400  300.2522651936 -176962.5118942641 -179711.0414459805
    556500  305.5457297463 -176911.1806608170 -179708.1669452237
    556600  298.9363774748 -176955.6561555291 -179692.1399820301
    556700  289.3069388502 -177059.6482785059 -179707.9835722756
    556800  289.9971484435 -177008.9492769553 -179663.6027960439
    556900  297.9767814765 -176954.0210354511 -179681.7206552541
    557000  300.0963619007 -176938.3706723204 -179685.4730747441
    557100  305.9337909351 -176907.9832728025 -179708.5218955885
    557200  300.7935516022 -176940.4691454501 -179693.9536695765
    557300  297.3295705431 -177019.5115840795 -179741.2865912052
    557400  293.2298153578 -177059.0243212136 -179743.2698919688
    557500  307.5045365917 -177013.7358039511 -179828.6531387604
    557600  305.1292535305 -176908.2619726595 -179701.4358056063
    557700  302.2063027149 -176880.8483330791 -179647.2652764827
    557800  302.6066832640 -176895.6177094981 -179665.6997635392
    557900  301.3892962672 -176945.8611957497 -179704.7992068495
    558000  300.6469785142 -176958.7633256038 -179710.9061097646
    558100  299.6937737762 -176981.2165348576 -179724.6336183499
    558200  298.4488410485 -176984.3525392944 -179716.3734243605
    558300  298.4609194320 -176885.1608389418 -179617.2922903477
    558400  308.1874401232 -176849.7066930814 -179670.8753730256
    558500  300.3359861530 -176880.9130039702 -179630.2089430135
    558600  299.7939516706 -176893.3914571165 -179637.7255758324
    558700  298.4084300072 -177007.8205232467 -179739.4714829059
    558800  302.2604689057 -177028.7288867567 -179795.6416711356
    558900  298.5584092145 -177023.1767820914 -179756.2006615629
    559000  303.8261039330 -176993.6514471492 -179774.8961605045
    559100  298.9050863377 -176950.8235827421 -179687.0209680565
    559200  302.5275426517 -176875.8049901430 -179645.1625856640
    559300  307.5258008044 -176846.7765544728 -179661.8885433240
    559400  304.9752395346 -176954.9036737966 -179746.6676522041
    559500  299.0143818918 -177035.7841831621 -179772.9820673741
    559600  294.0330631414 -177044.9153058553 -179736.5138611725
    559700  293.3962792299 -176996.7419599141 -179682.5113522183
    559800  303.5805270188 -176902.3844996224 -179681.3811852886
    559900  299.4593143855 -176923.1494253111 -179664.4202516761
    560000  298.6077798314 -176983.0718641548 -179716.5476855939
    560100  299.9368342991 -176993.5794633907 -179739.2215393559
    560200  307.7267029179 -176923.7992128336 -179740.7502732250
    560300  301.7069693693 -176872.6648737478 -179634.5108859190
    560400  310.2519501098 -176893.3159983181 -179733.3833423719
    560500  300.3130711466 -176980.6557458084 -179729.7419193324
    560600  297.1301022074 -176993.9563964146 -179713.9054568989
    560700  297.3445636085 -176982.6133580436 -179704.5256127044
    560800  299.2510467562 -176906.8103100836 -179646.1746404777
    560900  296.2482534931 -176893.0050729673 -179604.8816306516
    561000  303.5744551470 -176957.1816154930 -179736.1227188338
    561100  296.6584741949 -177034.4520578388 -179750.0838035844
    561200  290.5140226413 -177019.4708155537 -179678.8558360227
    561300  294.3077810623 -176938.4572400317 -179632.5705817856
    561400  305.8374035944 -176886.7062146789 -179686.3625012270
    561500  294.8106256044 -176916.7518828449 -179615.4682975615
    561600  297.8396403193 -176933.7201396885 -179660.1643600592
    561700  296.0304488077 -176973.2405961104 -179683.1233549670
    561800  303.1055408191 -176982.4839003182 -179757.1325301733
    561900  298.9376840064 -176914.5938138359 -179651.0896004153
    562000  306.8548839404 -176839.2107344469 -179648.1811049283
    562100  297.0876129546 -176870.3646879187 -179589.9247989076
    562200  296.4277210357 -176899.6176227356 -179613.1370384481
    562300  299.0506855527 -176905.3453012667 -179642.8755116476
    562400  302.9992164683 -176961.3394176869 -179735.0147472407
    562500  291.4186699163 -177056.8113149865 -179724.4775378220
    562600  293.3856711522 -177031.2280716833 -179716.9003569261
    562700  301.1678308361 -176942.3805975702 -179699.2912991285
    562800  307.4456054502 -176909.3055478098 -179723.6834229621
    562900  305.8055260806 -176923.2136156641 -179722.5780932934
    563000  292.9855410061 -176999.5932488294 -179681.6027156413
    563100  296.3978901717 -177036.6566472132 -179749.9029891787
    563200  301.7186326208 -176972.3223277358 -179734.2751061008
    563300  298.6045479603 -176893.5730819839 -179627.0193186559
    563400  304.2360492497 -176853.4750967296 -179638.4724772526
    563500  307.8528950360 -176873.5871260049 -179691.6933575844
    563600  300.7530709815 -176980.7113132730 -179733.8252750580
    563700  302.3059262202 -177024.9572811546 -179792.2861848664
    563800  299.2180529036 -177022.9700213520 -179762.0323237870
    563900  298.6849632094 -176961.0151889900 -179695.1975522937
    564000  301.6323984749 -176907.1811365304 -179668.3445216880
    564100  305.4462038769 -176921.0859043236 -179717.1611221868
    564200  304.0382337083 -176950.7704058069 -179733.9569694791
    564300  298.2545755466 -177002.6702228312 -179732.9127883477
    564400  298.8823986365 -177038.4837670017 -179774.4734675643
    564500  296.8066908991 -177036.4619861152 -179753.4505176001
    564600  301.8384045743 -176936.6346707942 -179699.6838497251
    564700  303.3846691076 -176884.7091292176 -179661.9129183126
    564800  302.9160540145 -176893.3738214931 -179666.2878763172
    564900  302.7004802555 -176961.6491258867 -179732.5898039348
    565000  301.1598512198 -177053.7884150112 -179810.6260706222
    565100  291.1142701526 -177054.2210650120 -179719.1007918140
    565200  300.6150082870 -176961.8437747003 -179713.6939012383
    565300  294.1046704259 -176927.0138171205 -179619.2678703655
    565400  307.9685916545 -176882.6326035312 -179701.7979297843
    565500  296.2369982556 -176956.7294905960 -179668.5030170750
    565600  303.1159997225 -177013.9445074738 -179788.6888788385
    565700  296.3683680765 -177023.6613605582 -179736.6374552666
    565800  300.2103122935 -176988.8039077131 -179736.9494197428
    565900  301.5005710192 -176964.0229552204 -179723.9795829290
    566000  297.4081096610 -176983.0510063200 -179705.5449658454
    566100  290.9005469759 -177043.4245012551 -179706.3477916360
    566200  293.8647253087 -177050.4096629781 -179740.4672423846
    566300  300.3780160907 -176980.7956648091 -179730.4763487465
    566400  303.5227822170 -176916.8457380557 -179695.3138238994
    566500  305.0847528424 -176945.5889414563 -179738.3554120932
    566600  296.7201470593 -176982.4477015687 -179698.6440048876
    566700  303.1464361110 -176972.4083468802 -179747.4313350043
    566800  297.6217041871 -176977.0502450493 -179701.4994633194
    566900  302.6168982474 -176923.1836308459 -179693.3591935359
    567000  313.9546501938 -176866.6368931947 -179740.5990043553
    567100  299.7339232498 -176958.3411116680 -179702.1257261577
    567200  304.2702576509 -176967.8823955715 -179753.1929221134
    567300  300.1741544674 -177001.4496521808 -179749.2641730240
    567400  302.4813940464 -177044.7783440786 -179813.7134921439
    567500  291.2059875401 -177113.4680292021 -179779.1873431751
    567600  297.2912814951 -177050.1257724829 -179771.5502790726
    567700  301.9057004500 -176962.6844159611 -179726.3496258922
    567800  302.4420986571 -176948.5689551913 -179717.1443906042
    567900  301.5351279862 -176972.0522576460 -179732.3252221686
    568000  291.4373628594 -177054.8991626851 -179722.7365019869
    568100  298.1488520264 -177048.5258614777 -179777.8006267370
    568200  299.3992027019 -176986.8612254921 -179727.5817854379
    568300  306.9720188543 -176870.6245306992 -179680.6671621079
    568400  308.8679256209 -176893.9736522693 -179721.3715425031
    568500  298.4044018229 -176969.8616273596 -179701.4757127472
    568600  297.3147413411 -177011.3985138528 -179733.0377734603
    568700  300.3396942404 -177016.5673189833 -179765.8972021102
    568800  305.8555025001 -176943.0162031767 -179742.8381683315
    568900  304.0451183579 -176867.9992987789 -179651.2488849997
    569000  307.0708759945 -176876.0324464773 -179686.9800228362
    569100  298.3536128039 -176959.9600169340 -179691.1091762056
    569200  303.4010616039 -176983.7036769972 -179761.0575241123
    569300  295.9459526972 -177014.9197523634 -179724.0290281075
    569400  293.9561019086 -176976.8091356849 -179667.7031826698
    569500  305.3532679119 -176896.0281594136 -179691.2526351652
    569600  303.0384666298 -176907.7734797945 -179681.8081079818
    569700  301.2388892049 -176956.6752435304 -179714.2364182048
    569800  301.6205684317 -176987.8390431521 -179748.8941352945
    569900  298.9223770598 -176996.6432342027 -179732.9988999570
    570000  301.8134934440 -177005.0573766870 -179767.8785174461
    570100  297.8285851410 -177007.5597346400 -179733.9027551601
    570200  306.5785260925 -176902.4234473245 -179708.8640193666
    570300  309.8490725833 -176874.5696010617 -179710.9489769775
    570400  297.3075031180 -176958.4855242404 -179680.0585246639
    570500  294.1643981472 -176984.5790312745 -179677.3798361215
    570600  299.8868694668 -176987.1946501924 -179732.3793447016
    570700  308.2491877155 -177003.6494660383 -179825.3833876202
    570800  293.3385586497 -177113.1515360126 -179798.3925502206
    570900  291.0104806079 -177096.3331186999 -179760.2627489871
    571000  297.5446901226 -177028.4308403458 -179752.1750666582
    571100  303.6451147648 -176979.8803896810 -179759.4683159446
    571200  296.4197132638 -176959.6992639981 -179673.1453760254
    571300  295.8414025495 -176935.0476612170 -179643.1998778345
    571400  306.7649833151 -176890.1086467389 -179698.2560608127
    571500  296.2783698915 -176946.6708332868 -179658.8230785198
    571600  291.4588737746 -176992.5300342316 -179660.5642859062
    571700  301.4958829374 -176958.2945695003 -179718.2082821906
    571800  303.7048189670 -176939.4627101994 -179719.5971727690
    571900  297.6254761694 -177028.2910248739 -179752.7747721245
    572000  300.8080492878 -177064.3564447075 -179817.9736816287
    572100  295.4534042326 -177021.9552637970 -179726.5557175686
    572200  306.7254170826 -176933.7221391600 -179741.5073612645
    572300  295.5358704398 -176954.3753932700 -179659.7307482823
    572400  304.8097111747 -176958.7580513662 -179749.0067719662
    572500  305.5204180665 -176975.1140024823 -179771.8685820592
    572600  292.8562069966 -177080.9479445094 -179761.7734790471
    572700  294.5478470697 -177103.0916186481 -179799.4025408776
    572800  294.9863350022 -177061.2643331967 -179761.5892036292
    572900  300.9064316546 -176977.4629564081 -179731.9807921716
    573000  300.6112443988 -176950.1495952536 -179701.9652669045
    573100  302.9537863348 -176952.9098168371 -179726.1692758749
    573200  303.6436047851 -176975.4822051094 -179755.0563089161
    573300  300.4157335098 -177008.1947556061 -179758.2207073502
    573400  294.2491207259 -177075.9736091924 -179769.5499702574
    573500  293.6368319288 -177114.9700266521 -179802.9414546390
    573600  293.5776197596 -177038.6445795440 -179726.0739753273
    573700  300.1810946853 -176966.0156577701 -179713.8937098381
    573800  296.3530675367 -176957.8932120778 -179670.7292446097
    573900  297.5022195492 -176930.7233179914 -179654.0787658015
    574000  309.4552794221 -176906.2886787129 -179739.0632453853
    574100  293.3414244624 -177022.5192757960 -179707.7865238467
    574200  295.1851735739 -177021.0458877702 -179723.1909399428
    574300  300.2760298580 -176985.6455194669 -179734.3926145291
    574400  298.0756705523 -176921.7170970834 -179650.3219541768
    574500  308.9307535985 -176857.1087223078 -179685.0817441002
    574600  298.3414427076 -176967.7352287466 -179698.7729821328
    574700  301.8889066888 -177007.4019405079 -179770.9134192126
    574800  302.0509016856 -177010.9843846987 -179775.9787765649
    574900  300.7203823412 -177024.1386779935 -179776.9534057531
    575000  301.3379639054 -177017.0178843479 -179775.4859955340
    575100  300.5685649392 -176988.8098145277 -179740.2347955171
    575200  305.3246768303 -176936.3803018397 -179731.3430528956
    575300  302.2937899442 -176974.2956291540 -179741.5134365738
    575400  297.1068478422 -177080.1732841522 -179799.9094726040
    575500  298.9575365843 -177096.0548525533 -179832.7323709744
    575600  296.2000064405 -177045.1360710208 -179756.5709719213
    575700  304.2415890394 -177001.1281316114 -179786.1762237444
    575800  296.8197088995 -177028.7702141231 -179745.8779132645
    575900  296.6557753184 -177021.5258738669 -179737.1329139144
    576000  304.1014426883 -176994.9896725749 -179778.7548555268
    576100  302.0012872195 -177019.8540312307 -179784.3942489169
    576200  293.6072930619 -177059.9098311082 -179747.6108583085
    576300  299.5071300901 -177066.7680218816 -179808.4765564421
    576400  301.9440420057 -177009.5430526423 -179773.5592437685
    576500  298.3542744080 -176928.5012686464 -179659.6564842867
    576600  302.7257888381 -176903.1441870691 -179674.3165415950
    576700  304.2142391681 -176976.2503591731 -179761.0480887333
    576800  299.0253477755 -177051.0207358356 -179788.3190024894
    576900  299.4832285618 -177026.5380509210 -179768.0277892738
    577000  301.6328047560 -176984.1420180060 -179745.3091222887
    577100  305.3918604494 -176993.2308444221 -179788.8085988734
    577200  296.0196975694 -177059.5073189335 -179769.2916602270
    577300  293.4317200423 -177058.4740072363 -179744.5678271354
    577400  305.3904240314 -176951.4963184462 -179747.0609238299
    577500  301.3629445441 -176961.9604369512 -179720.6572225947
    577600  303.3161186953 -176998.8782800100 -179775.4545539919
    577700  292.1221850994 -177048.1529592840 -179722.2592077077
    577800  303.5826287054 -177037.7703999642 -179816.7863246115
    577900  298.5967556879 -177056.9034585744 -179790.2783642581
    578000  300.8517061657 -177028.1533290845 -179782.1702040196
    578100  299.6389028514 -176979.9623166592 -179722.8771079931
    578200  307.0610756442 -176917.4984021646 -179728.3562654543
    578300  296.1328426679 -176981.5364703558 -179692.3565495369
    578400  296.4806664503 -177083.8009040148 -179797.8049856352
    578500  296.3818958321 -177083.2795023989 -179796.3794310975
    578600  305.2726243979 -177010.8735864331 -179805.3598460010
    578700  299.6714990792 -176965.9423261611 -179709.1555055698
    578800  308.1159118451 -176922.0048430084 -179742.5187482546
    578900  302.3308168455 -176999.1675647686 -179766.7243189490
    579000  299.3909896023 -177074.4123271576 -179815.0577038345
    579100  301.0929881859 -177025.9035878130 -179782.1291746872
    579200  299.3959153780 -176989.2301512945 -179729.9206188548
    579300  303.1995961861 -176966.6508760206 -179742.1604950687
    579400  297.0378128736 -176949.6269274577 -179668.7311651352
    579500  307.3085345045 -176862.2711718800 -179675.3942903208
    579600  312.3541087073 -176854.1633652265 -179713.4740113206
    579700  300.6514603266 -176929.5171379774 -179681.7009489526
    579800  301.0515894331 -176967.9632745631 -179723.8098944529
    579900  303.8240962529 -176987.7148290927 -179768.9411640087
    580000  296.3515183559 -177024.3186549869 -179737.1405062129
    580100  296.8137519303 -177108.7790385940 -179825.8322072359
    580200  290.4161684934 -177181.2527805340 -179839.7420375111
    580300  289.0583888809 -177115.4503177424 -179761.5103682748
    580400  295.1869036934 -177016.6109210426 -179718.7718108460
    580500  312.0273443781 -176957.8760028748 -179814.1954261900
    580600  297.7994859895 -177013.0556091741 -179739.1322540921
    580700  307.1076154624 -177038.4671593326 -179849.7510512664
    580800  289.2855887385 -177078.1480413038 -179726.2878947063
    580900  306.2275430889 -177017.1940452335 -179820.4216951116
    581000  307.4051186396 -176959.4467242692 -179773.4539804179
    581100  300.4231548032 -176995.3686575065 -179745.4625442722
    581200  295.9003480206 -177054.3777314207 -179763.0695388697
    581300  298.0762311910 -177067.4113660425 -179796.0213552612
    581400  299.7327005953 -177053.2596992583 -179797.0331214864
    581500  298.9619665081 -177021.0278958968 -179757.7459661402
    581600  299.5421685974 -176979.9950571558 -179722.0243365833
    581700  305.8868093826 -176957.5003000000 -179757.6088504759
    581800  299.1273420135 -177012.0990820431 -179750.3310108522
    581900  294.2138145696 -177090.6828973246 -179783.9360634463
    582000  300.6308267237 -177049.1571075955 -179801.1520371733
    582100  303.2561909412 -176978.1114364305 -179754.1391276964
    582200  302.9786881097 -176962.4435040669 -179735.9309156369
    582300  293.0647965206 -176970.8587005053 -179653.5936776598
    582400  300.9172797285 -176962.4135156771 -179717.0306554431
    582500  295.1467318484 -176946.7845866450 -179648.5777406612
    582600  305.9342321652 -176917.3370991505 -179717.8797609868
    582700  298.3315167682 -176984.4430830490 -179715.3899737142
    582800  298.1106041042 -177045.7107692817 -179774.6354104736
    582900  290.7774429896 -177048.7172659385 -179710.5136540996
    583000  300.4913955252 -176995.3711495000 -179746.0897164525
    583100  307.5464306955 -176881.6526927988 -179696.9535290690
    583200  305.1996616473 -176857.7137071447 -179651.5320607571
    583300  308.6270463610 -176917.1623431022 -179742.3552082923
    583400  304.7198478167 -176973.1679752421 -179762.5940805832
    583500  302.2021432880 -176983.5694619066 -179749.9483296349
    583600  301.3079674812 -176996.8048511269 -179754.9983730169
    583700  300.2992114678 -177028.4206337441 -179777.3799348314
    583800  288.6306392266 -177037.6805642215 -179679.8249654754
    583900  306.6875731871 -176931.6191000177 -179739.0578965427
    584000  295.6366892203 -176945.9728901835 -179652.2511471339
    584100  300.7303332869 -176968.5861867818 -179721.4920061722
    584200  301.9611485030 -176935.7663608411 -179699.9391460013
    584300  310.4344440777 -176855.5722165905 -179697.3101227741
    584400  299.4798493518 -176940.9546743523 -179682.4134791886
    584500  303.0835882485 -176978.4342137428 -179752.8818882815
    584600  298.1700260878 -177030.5029641997 -179759.9715582503
    584700  295.8025964573 -177082.5882130826 -179790.3851961065
    584800  299.1620782233 -177043.2880653865 -179781.8379718105
    584900  301.3338006533 -176989.1956368135 -179747.6256373081
    585000  298.4293913883 -176987.2986128802 -179719.1414544407
    585100  297.1346668317 -176955.3918220137 -179675.3826673773
    585200  302.4621350990 -176927.1190360532 -179695.8778864114
    585300  296.6282237121 -176993.9546439446 -179709.3094747235
    585400  303.0297903423 -177050.7834042358 -179824.7386091008
    585500  288.4035867360 -177098.6597190949 -179738.7256664865
    585600  298.2618678976 -177064.7224628595 -179795.0317830511
    585700  304.5712297135 -176986.5362245638 -179774.6018697316
    585800  302.6222802697 -176947.6198098138 -179717.8446399000
    585900  307.7404276091 -176899.0051046636 -179716.0818018068
    586000  303.6136305703 -176920.2798126868 -179699.5795305031
    586100  297.3487255895 -177036.2924736771 -179758.2428273936
    586200  300.2776526898 -177055.5111422903 -179804.2730928652
    586300  296.9422662768 -177041.2799281666 -179759.5095258319
    586400  302.4051188569 -176947.4586202520 -179715.6955400721
    586500  300.1698232644 -176927.2705072121 -179675.0453799305
    586600  305.7696555114 -176919.8375588044 -179718.8736748159
    586700  299.6146431853 -176976.3990578413 -179719.0917745500
    586800  300.7821087498 -177084.4711223320 -179837.8508978130
    586900  295.9674999191 -177085.5604091944 -179794.8669296653
    587000  301.3734439714 -177012.9129183438 -179771.7058164551
    587100  300.1795086870 -176959.6597697901 -179707.5233035220
    587200  299.2261277776 -176947.4488892267 -179686.5851096048
    587300  297.5418930537 -177007.4455005704 -179731.1641223251
    587400  293.3467216276 -177089.9994753107 -179775.3152139703
    587500  299.8870074572 -177058.0107908050 -179803.1967484880
    587600  300.3913572151 -177007.1734237564 -179756.9762332493
    587700  301.4420060565 -176975.1208557945 -179734.5413758717
    587800  299.6842868629 -176989.9347482274 -179733.2649878735
    587900  298.8830190034 -177048.8905320153 -179784.8859114583
    588000  295.6672991240 -177062.2830305251 -179768.8414926050
    588100  302.7179318936 -176995.3504215506 -179766.4508530746
    588200  305.0025613723 -176985.9305409808 -179777.9446253388
    588300  303.5411015421 -176998.2069561827 -179776.8427383679
    588400  297.2592948525 -177029.4141652969 -179750.5458639955
    588500  295.2053078419 -177102.8901591120 -179805.2195217363
    588600  292.0289844197 -177139.1023291925 -179812.3554122886
    588700  297.9838930158 -177063.5723958730 -179791.3371151881
    588800  293.3071737979 -177037.9502478797 -179722.9039630298
    588900  299.1666910244 -176991.0212097642 -179729.6133420815
    589000  297.7294250139 -176965.3876476698 -179690.8229496768
    589100  298.6828551150 -176972.4519484080 -179706.6150140726
    589200  302.9934828245 -177008.7608742372 -179782.3837176274
    589300  301.5606485633 -177064.7859941145 -179825.2925757265
    589400  292.1395103023 -177106.1421334388 -179780.4069779422
    589500  297.6216257639 -177033.0756246219 -179757.5241250001
    589600  302.5303820700 -176957.4344246555 -179726.8180124038
    589700  302.2788848767 -176970.2994258945 -179737.3807913180
    589800  296.4381397780 -177009.4686619985 -179723.0834515833
    589900  296.3397519882 -177033.8881918533 -179746.6023329531
    590000  302.2246948139 -177014.2510665066 -179780.8363724292
    590100  303.8047218509 -177003.5719171949 -179784.6208975239
    590200  298.0579797655 -177015.9938159254 -179744.4367303595
    590300  301.8693802797 -176980.5936066165 -179743.9263392511
    590400  291.9962658184 -177018.7538879216 -179691.7074627273
    590500  297.7280686876 -177028.2027036205 -179753.6255897251
    590600  300.6067360974 -177009.6603456659 -179761.4347480202
    590700  299.5863614097 -176981.4428545349 -179723.8766779558
    590800  302.5882800542 -176946.3224251525 -179716.2360149656
    590900  302.9585970060 -176939.1860297454 -179712.4895259928
    591000  302.1302035683 -177000.9419541300 -179766.6622807967
    591100  296.6127291943 -177083.5766821462 -179798.7896750612
    591200  302.3136125249 -177097.7756179933 -179865.1748826589
    591300  299.6984992211 -177037.0477853048 -179780.5081258388
    591400  294.1537903211 -177003.8506133412 -179696.5543134304
    591500  297.9717147219 -176997.2935327440 -179724.9467711322
    591600  300.3812444878 -176994.6198195386 -179744.3300564415
    591700  300.6327589182 -176970.1541736100 -179722.1667906267
    591800  298.5590570866 -177003.5147721937 -179736.5445823299
    591900  299.3359067215 -177086.3683533063 -179826.5094975651
    592000  293.9807713632 -177114.0231113279 -179805.1429841691
    592100  300.2513288433 -177055.1141702365 -179803.6351505390
    592200  301.0480675960 -176977.1070494560 -179732.9214302110
    592300  306.0301457204 -176966.0554340534 -179767.4760950637
    592400  300.7887124115 -177011.5504572047 -179764.9906830515
    592500  297.7588933406 -177062.5248897924 -179788.2299468560
    592600  299.6154621424 -177053.6842064407 -179796.3844199381
    592700  302.7867731016 -176942.5401564917 -179714.2707650916
    592800  301.3589026747 -176909.9058032609 -179668.5655893586
    592900  309.1974167202 -176928.2984412248 -179758.7125152767
    593000  301.9415081693 -176966.9376830517 -179730.9306792677
    593100  294.4670434476 -177013.4663998137 -179709.0376402182
    593200  295.2550995510 -177040.2188909494 -179743.0040502479
    593300  300.5299231141 -177023.7947873578 -179774.8660384662
    593400  304.2723435358 -177026.0819759937 -179811.4115968671
    593500  301.8897897504 -177020.8454935619 -179784.3650558718
    593600  299.0953757203 -177018.6917159570 -179756.6310231554
    593700  301.7204275934 -176999.5047539505 -179761.4739636160
    593800  297.9870634297 -177004.2208133916 -179732.0145548894
    593900  297.5369045729 -176990.3076537853 -179713.9806106491
    594000  303.6369674722 -176928.8784429408 -179708.3917883364
    594100  310.7852003744 -176914.5625601943 -179759.5113132513
    594200  293.1567244787 -177018.6286560414 -179702.2051479439
    594300  297.0845305875 -177018.2650699298 -179737.7969647218
    594400  298.3403548543 -176967.4684372617 -179698.4962323651
    594500  301.4291701044 -176946.1681341121 -179705.4711530156
    594600  298.3504533340 -176994.3094100136 -179725.4296472835
    594700  298.1354883967 -177067.8712412440 -179797.0236749329
    594800  302.5504607874 -177076.3584150888 -179845.9258047745
    594900  297.4686009551 -177095.0535133128 -179818.1012142378
    595000  295.4887281178 -177063.9512203799 -179768.8750313865
    595100  303.4495954644 -176987.2965035539 -179765.0946329121
    595200  301.0916658477 -176979.8616120480 -179736.0750941486
    595300  302.6653417511 -177035.1574658160 -179805.7764836168
    595400  293.3341447133 -177152.5939268805 -179837.7945356159
    595500  295.8855497289 -177115.5134169145 -179824.0697597996
    595600  299.2891601641 -177038.8226129606 -179778.5358360703
    595700  295.6557030949 -176995.9932780452 -179702.4455892905
    595800  302.2555213452 -176953.1985502892 -179720.0660443650
    595900  299.9285799616 -176922.7407362115 -179668.3072514121
    596000  303.1797582074 -176968.2825443275 -179743.6105651771
    596100  296.5917010996 -177074.5822809908 -179789.6027813037
    596200  295.9744252590 -177074.1007969016 -179783.4707124031
    596300  306.1499521653 -177016.1749815269 -179818.6923588403
    596400  301.0153304731 -176988.7153507686 -179744.2300536855
    596500  305.1060084573 -177013.1695384620 -179806.1305844357
    596600  293.5573371751 -177116.5016756398 -179803.7454032727
    596700  297.6071072352 -177094.2405082101 -179818.5561049941
    596800  298.4626555781 -177055.5573071581 -179787.7046513624
    596900  306.4854519236 -177010.8015691850 -179816.3901339874
    597000  301.9637598852 -177006.0838753978 -179770.2805653267
    597100  302.7106962894 -177013.1140633866 -179784.1482597005
    597200  298.4477734987 -177031.7798566791 -179763.7909693220
    597300  303.4033308068 -177014.3062627362 -179791.6808822879
    597400  311.4216627397 -176987.1160022388 -179837.8909748530
    597500  296.6854775645 -177056.5073142140 -179772.3862506318
    597600  296.6057047863 -177097.5571243970 -179812.7058154058
    597700  301.0173508840 -177080.5170005547 -179836.0501984489
    597800  298.6644814940 -177020.7516720229 -179754.7465443180
    597900  302.9539486719 -176963.6142625097 -179736.8752075922
    598000  301.9131411821 -176962.5154486272 -179726.2487715232
    598100  301.6903128431 -176998.8496864154 -179760.5432236182
    598200  298.6724079148 -177112.5024017177 -179846.5698330056
    598300  291.8293625230 -177125.4377961534 -179796.8635268997
    598400  296.3672681454 -177041.7686780340 -179754.7347038983
    598500  298.3609945796 -176992.9863051058 -179724.2030376513
    598600  299.5423437569 -176971.0597289798 -179713.0906118292
    598700  310.7231844725 -176911.0666946174 -179755.4477499126
    598800  299.0063733841 -176934.6631106355 -179671.7876844265
    598900  290.5864403661 -177050.6925588539 -179710.7404960755
    599000  298.5353665932 -177033.7755460698 -179766.5884918266
    599100  309.4808697563 -177002.5329327301 -179835.5417550537
    599200  305.3218476594 -177031.9025822373 -179826.8394348714
    599300  288.1304919576 -177135.8336503287 -179773.3996696404
    599400  294.5229362033 -177110.8480528394 -179806.9309393122
    599500  297.9281651331 -177060.2105184325 -179787.4651009380
    599600  302.1899111384 -177032.4727213797 -179798.7396151828
    599700  293.7275985918 -177058.2617289776 -179747.0640411391
    599800  298.4073648235 -177039.8791092269 -179771.5203181232
    599900  298.7634707857 -176958.3413538639 -179693.2423808332
    600000  309.5715753895 -176926.1177535899 -179759.9569014171
    600100  297.3805264112 -177018.6517771245 -179740.8932377147
    600200  302.6241508931 -177033.0922785821 -179803.3342324818
    600300  298.5728047330 -177056.3202546794 -179789.4759117010
    600400  305.7412612433 -177021.0194993040 -179819.7956922647
    600500  303.7384788605 -176947.3991116574 -179727.8416991705
    600600  308.9200766934 -176881.9923685363 -179709.8676532166
    600700  307.7106760731 -176919.5241897828 -179736.3285393525
    600800  303.4525745239 -177025.1671458435 -179802.9925457135
    600900  298.1736712237 -177070.3613741201 -179799.8633359906
    601000  300.2361683377 -177059.5066923326 -179807.8888923407
    601100  301.0867874526 -176995.3566027514 -179751.5254276934
    601200  305.5306235293 -176948.3262664375 -179745.1742675117
    601300  297.5539294375 -177020.8633729115 -179744.6921765379
    601400  295.6851033158 -177084.2102436262 -179790.9316864828
    601500  295.7675525748 -177067.2002184415 -179774.6764073940
    601600  301.5401774160 -177048.9302180871 -179809.2494054325
    601700  297.0612052058 -177037.1480960361 -179756.4664687055
    601800  306.1295495826 -176949.6450625692 -179751.9756732603
    601900  308.6552303780 -176915.1967013027 -179740.6475648917
    602000  298.2523858689 -176982.8091925444 -179713.0317136034
    602100  302.0151239344 -177046.1889112096 -179810.8557911201
    602200  295.3716713030 -177046.2195536102 -179750.0718186136
    602300  306.0864011645 -177025.1606469478 -179827.0962740998
    602400  295.6297348186 -177008.7114548398 -179714.9260507263
    602500  309.5035194353 -176891.6149592165 -179724.8311182344
    602600  300.1694916871 -176926.2321170947 -179674.0039545314
    602700  300.3434587419 -176988.4816599118 -179737.8460035395
    602800  300.4398310685 -177030.5764371156 -179780.8229795423
    602900  299.5891735590 -177051.1877157365 -179793.6472817627
    603000  297.1445939072 -177052.1801116442 -179772.2618301290
    603100  297.5172156350 -177019.5672124743 -179743.0599354681
    603200  299.5135736928 -176993.7011537140 -179735.4686734492
    603300  305.0684309369 -177009.4952678730 -179802.1123266827
    603400  297.7199094648 -177056.4648143393 -179781.8130103658
    603500  299.2296412769 -177072.8143282207 -179811.9827114089
    603600  297.6604434146 -177141.8631787443 -179866.6670185241
    603700  298.0148919191 -177101.5172076734 -179829.5656930468
    603800  301.5392241975 -177017.2113525883 -179777.5218141064
    603900  299.6760297958 -176974.7023361471 -179717.9569900417
    604000  298.1369351190 -176963.5640451271 -179692.7297222096
    604100  298.4946271380 -176922.9114134918 -179655.3514275195
    604200  308.8276743090 -176880.8559807951 -179707.8854077964
    604300  301.9192549202 -176961.5938023778 -179725.3830908461
    604400  299.1947896419 -177022.7071927924 -179761.5565417555
    604500  298.1898802170 -177063.2201742785 -179792.8705143706
    604600  294.0645969490 -177080.0294395803 -179771.9166575064
    604700  298.7678289389 -176993.0407067579 -179727.9816285564
    604800  307.8803088591 -176944.8165222052 -179763.1737017762
    604900  295.1533051218 -177013.4310772471 -179715.2844034522
    605000  300.7696251849 -177017.8241517110 -179771.0896517938
    605100  305.5521275324 -177024.2765050025 -179821.3213551759
    605200  299.4680656207 -177087.9479104791 -179829.2988462438
    605300  290.8882671746 -177110.2026091104 -179773.0134893592
    605400  305.5798039189 -177006.2179654493 -179803.5161671369
    605500  305.6839484523 -176976.8646245791 -179775.1161723722
[truncated: 584,802 more chars]
