# Supplementary material for: Finite-Temperature Evolution of Frenkel Defects in Hybrid Perovskites: Healing and Lead-Methylammonium Antisite Pairs
Source: ACS Appl Mater Interfaces. 2026 Apr 9;18(15):22071–80. doi: 10.1021/acsami.6c02743 (PMC13107386; doi:10.1021/acsami.6c02743)
Supplement: Supplementary file 2 [file am6c02743_si_002.zip › supporting/fig1-3/molecule/dissociation/HILLS]

#! FIELDS time d_com sigma_d_com height biasf
#! SET multivariate false
#! SET kerneltype stretched-gaussian
                1000500    0.05970719434393062                    0.2                      1                     -1
                1001000     0.4009020532954231                    0.2                      1                     -1
                1001500     0.6748340484097701                    0.2                      1                     -1
                1002000     0.1449326713695102                    0.2                      1                     -1
                1002500     0.4531109426277787                    0.2                      1                     -1
                1003000     0.2796749492964949                    0.2                      1                     -1
                1003500     0.7860620846540597                    0.2                      1                     -1
                1004000     0.2807132288396513                    0.2                      1                     -1
                1004500     0.4994470853147459                    0.2                      1                     -1
                1005000     0.8139695093356663                    0.2                      1                     -1
                1005500     0.2112316624993114                    0.2                      1                     -1
                1006000     0.4541282718562508                    0.2                      1                     -1
                1006500     0.7619007701746198                    0.2                      1                     -1
                1007000     0.8858515034106133                    0.2                      1                     -1
                1007500     0.1281227496627335                    0.2                      1                     -1
                1008000      1.156957991407221                    0.2                      1                     -1
                1008500     0.9081360217039081                    0.2                      1                     -1
                1009000      1.086526608536318                    0.2                      1                     -1
                1009500     0.6037206469375646                    0.2                      1                     -1
                1010000    0.09131193386441812                    0.2                      1                     -1
                1010500     0.4269938610002552                    0.2                      1                     -1
                1011000     0.2097443799786698                    0.2                      1                     -1
                1011500     0.8875429068173608                    0.2                      1                     -1
                1012000      1.257806682003203                    0.2                      1                     -1
                1012500     0.1506593533514236                    0.2                      1                     -1
                1013000     0.1517926056810253                    0.2                      1                     -1
                1013500     0.1477344449890511                    0.2                      1                     -1
                1014000    0.09531150521937723                    0.2                      1                     -1
                1014500    0.07912072018569541                    0.2                      1                     -1
                1015000     0.2309309842518023                    0.2                      1                     -1
                1015500    0.09761377267997513                    0.2                      1                     -1
                1016000     0.4446598497000643                    0.2                      1                     -1
                1016500      1.045685515950745                    0.2                      1                     -1
                1017000     0.7871418487375934                    0.2                      1                     -1
                1017500     0.6414575475161767                    0.2                      1                     -1
                1018000      1.134878931818404                    0.2                      1                     -1
                1018500     0.7400381626246991                    0.2                      1                     -1
                1019000     0.8665050886912972                    0.2                      1                     -1
                1019500       1.54265881749538                    0.2                      1                     -1
                1020000       1.25497925602196                    0.2                      1                     -1
                1020500     0.6301949942866559                    0.2                      1                     -1
                1021000     0.4975173891340773                    0.2                      1                     -1
                1021500     0.5581813046973867                    0.2                      1                     -1
                1022000      1.426296307166022                    0.2                      1                     -1
                1022500      1.102960622056287                    0.2                      1                     -1
                1023000      1.405950262204169                    0.2                      1                     -1
                1023500      1.222158177779693                    0.2                      1                     -1
                1024000      1.215310411226592                    0.2                      1                     -1
                1024500     0.9271587736702889                    0.2                      1                     -1
                1025000     0.4088351637059432                    0.2                      1                     -1
                1025500       1.64828690393209                    0.2                      1                     -1
                1026000      1.389336163436078                    0.2                      1                     -1
                1026500      1.602265383155855                    0.2                      1                     -1
                1027000      1.025126471603542                    0.2                      1                     -1
                1027500     0.8807590101186263                    0.2                      1                     -1
                1028000     0.4572275940620133                    0.2                      1                     -1
                1028500     0.1318436158812608                    0.2                      1                     -1
                1029000     0.1152392830704466                    0.2                      1                     -1
                1029500     0.1008718743711915                    0.2                      1                     -1
                1030000     0.5901885499842466                    0.2                      1                     -1
                1030500     0.6247673648677124                    0.2                      1                     -1
                1031000     0.8384396694627273                    0.2                      1                     -1
                1031500     0.3274518054300041                    0.2                      1                     -1
                1032000       1.87415614288128                    0.2                      1                     -1
                1032500      1.697555797383809                    0.2                      1                     -1
                1033000      1.516060179683454                    0.2                      1                     -1
                1033500      1.399995710375935                    0.2                      1                     -1
                1034000     0.2045640153087483                    0.2                      1                     -1
                1034500      1.250258355525938                    0.2                      1                     -1
                1035000      0.989927454331742                    0.2                      1                     -1
                1035500      1.078540027404635                    0.2                      1                     -1
                1036000      1.712692413785001                    0.2                      1                     -1
                1036500      1.637518696534478                    0.2                      1                     -1
                1037000      1.434399377417798                    0.2                      1                     -1
                1037500      1.306805675074923                    0.2                      1                     -1
                1038000    0.05968982026625094                    0.2                      1                     -1
                1038500     0.4663257646907071                    0.2                      1                     -1
                1039000      1.127371393393392                    0.2                      1                     -1
                1039500     0.7011085057969699                    0.2                      1                     -1
                1040000     0.3986216442368948                    0.2                      1                     -1
                1040500     0.2592844640613897                    0.2                      1                     -1
                1041000     0.1611862177781805                    0.2                      1                     -1
                1041500     0.6827482247645988                    0.2                      1                     -1
                1042000      1.911063797722715                    0.2                      1                     -1
                1042500       1.75322772840188                    0.2                      1                     -1
                1043000      1.247297372209632                    0.2                      1                     -1
                1043500     0.8151470407935048                    0.2                      1                     -1
                1044000     0.8343149203931693                    0.2                      1                     -1
                1044500     0.5463641388064542                    0.2                      1                     -1
                1045000    0.07732118444859309                    0.2                      1                     -1
                1045500     0.4048553905585071                    0.2                      1                     -1
                1046000      0.123331329595953                    0.2                      1                     -1
                1046500     0.2655064681251312                    0.2                      1                     -1
                1047000     0.1372365465312301                    0.2                      1                     -1
                1047500    0.03088826908336112                    0.2                      1                     -1
                1048000     0.1507922265013314                    0.2                      1                     -1
                1048500     0.1547157584518686                    0.2                      1                     -1
                1049000    0.07603999959923297                    0.2                      1                     -1
                1049500      0.117235454586026                    0.2                      1                     -1
                1050000     0.1472975680969076                    0.2                      1                     -1
                1050500     0.1182274595558517                    0.2                      1                     -1
                1051000    0.08722009928252331                    0.2                      1                     -1
                1051500      0.116007483882425                    0.2                      1                     -1
                1052000     0.1340305966346263                    0.2                      1                     -1
                1052500      1.151818436540935                    0.2                      1                     -1
                1053000      1.751684575785977                    0.2                      1                     -1
                1053500      1.421311620108316                    0.2                      1                     -1
                1054000       2.16299301750692                    0.2                      1                     -1
                1054500      1.839528141243044                    0.2                      1                     -1
                1055000       1.65499967063232                    0.2                      1                     -1
                1055500      2.035696026281179                    0.2                      1                     -1
                1056000      1.886154294815664                    0.2                      1                     -1
                1056500      1.457025389935466                    0.2                      1                     -1
                1057000     0.8966262053071121                    0.2                      1                     -1
                1057500     0.8061737465945327                    0.2                      1                     -1
                1058000     0.9059428669511121                    0.2                      1                     -1
                1058500     0.7220942693081821                    0.2                      1                     -1
                1059000      1.987105754408025                    0.2                      1                     -1
                1059500      1.211028992459068                    0.2                      1                     -1
                1060000      1.451978835018318                    0.2                      1                     -1
                1060500       2.24478931170326                    0.2                      1                     -1
                1061000      1.800266830919536                    0.2                      1                     -1
                1061500      2.219377175549039                    0.2                      1                     -1
                1062000     0.8492688964363052                    0.2                      1                     -1
                1062500     0.5170170951068918                    0.2                      1                     -1
                1063000      1.224026719980024                    0.2                      1                     -1
                1063500      1.168145987667885                    0.2                      1                     -1
                1064000      1.972432944811071                    0.2                      1                     -1
                1064500      2.352532096216831                    0.2                      1                     -1
                1065000      1.571006142277971                    0.2                      1                     -1
                1065500      2.059118143760386                    0.2                      1                     -1
                1066000      1.655320298003942                    0.2                      1                     -1
                1066500      2.174381147675463                    0.2                      1                     -1
                1067000      2.273059405236799                    0.2                      1                     -1
                1067500      1.078877174945255                    0.2                      1                     -1
                1068000      1.661973106120298                    0.2                      1                     -1
                1068500     0.5419152245219782                    0.2                      1                     -1
                1069000     0.5351883458616911                    0.2                      1                     -1
                1069500      1.266969752933197                    0.2                      1                     -1
                1070000     0.9638925142273758                    0.2                      1                     -1
                1070500      1.943858205649242                    0.2                      1                     -1
                1071000      1.492002429874903                    0.2                      1                     -1
                1071500      1.571818284986712                    0.2                      1                     -1
                1072000      2.104556765996872                    0.2                      1                     -1
                1072500      1.932027946468392                    0.2                      1                     -1
                1073000      2.314820074777844                    0.2                      1                     -1
                1073500      2.415799010794454                    0.2                      1                     -1
                1074000      2.566362101861435                    0.2                      1                     -1
                1074500      2.230210545144374                    0.2                      1                     -1
                1075000      2.325199275152972                    0.2                      1                     -1
                1075500      2.573323836574822                    0.2                      1                     -1
                1076000      2.481018245497052                    0.2                      1                     -1
                1076500      2.382374263903256                    0.2                      1                     -1
                1077000      2.797786282231929                    0.2                      1                     -1
                1077500      2.587856866008272                    0.2                      1                     -1
                1078000      1.157649656054952                    0.2                      1                     -1
                1078500     0.5002862228768706                    0.2                      1                     -1
                1079000      1.300122242664283                    0.2                      1                     -1
                1079500     0.5111416168869578                    0.2                      1                     -1
                1080000     0.6832853125808691                    0.2                      1                     -1
                1080500      0.750025472048711                    0.2                      1                     -1
                1081000     0.8370423026476757                    0.2                      1                     -1
                1081500      1.274561939759407                    0.2                      1                     -1
                1082000     0.4170570468897922                    0.2                      1                     -1
                1082500     0.7474575250343688                    0.2                      1                     -1
                1083000      1.727571656030374                    0.2                      1                     -1
                1083500      1.523060035230957                    0.2                      1                     -1
                1084000       2.01004269297579                    0.2                      1                     -1
                1084500      1.613325510324935                    0.2                      1                     -1
                1085000     0.8807090473475234                    0.2                      1                     -1
                1085500      1.019003168537583                    0.2                      1                     -1
                1086000      1.714570858705231                    0.2                      1                     -1
                1086500      2.587599828254552                    0.2                      1                     -1
                1087000      2.672828173906587                    0.2                      1                     -1
                1087500      2.826562614585522                    0.2                      1                     -1
                1088000      1.663214708685515                    0.2                      1                     -1
                1088500      2.051429221598034                    0.2                      1                     -1
                1089000      0.443362309774522                    0.2                      1                     -1
                1089500     0.6716534202441606                    0.2                      1                     -1
                1090000     0.4760262046120423                    0.2                      1                     -1
                1090500     0.2012906327277299                    0.2                      1                     -1
                1091000       0.09755661709648                    0.2                      1                     -1
                1091500     0.6008690859797897                    0.2                      1                     -1
                1092000      0.676117588307103                    0.2                      1                     -1
                1092500     0.3270542743384648                    0.2                      1                     -1
                1093000      0.249661709486402                    0.2                      1                     -1
                1093500       1.26449006653144                    0.2                      1                     -1
                1094000        1.1108872991187                    0.2                      1                     -1
                1094500      1.361899371283375                    0.2                      1                     -1
                1095000      1.070955540257254                    0.2                      1                     -1
                1095500      1.895110190763911                    0.2                      1                     -1
                1096000      1.949071371170668                    0.2                      1                     -1
                1096500      1.681122251691827                    0.2                      1                     -1
                1097000      1.227662742865807                    0.2                      1                     -1
                1097500     0.9017947928823603                    0.2                      1                     -1
                1098000       2.00160767830513                    0.2                      1                     -1
                1098500      2.556256231195838                    0.2                      1                     -1
                1099000      2.188414909618461                    0.2                      1                     -1
                1099500       1.24679735261284                    0.2                      1                     -1
                1100000      1.502101347082839                    0.2                      1                     -1
                1100500      1.696648232926772                    0.2                      1                     -1
                1101000      2.389012248458571                    0.2                      1                     -1
                1101500      1.941514124446792                    0.2                      1                     -1
                1102000      2.755097650127405                    0.2                      1                     -1
                1102500      1.677566580591312                    0.2                      1                     -1
                1103000     0.8414859043435193                    0.2                      1                     -1
                1103500     0.7707104045115158                    0.2                      1                     -1
                1104000     0.4684105934032775                    0.2                      1                     -1
                1104500     0.2026124080947755                    0.2                      1                     -1
                1105000     0.4765401988787411                    0.2                      1                     -1
                1105500       1.08751097450629                    0.2                      1                     -1
                1106000      1.385363182929401                    0.2                      1                     -1
                1106500      0.616644035126336                    0.2                      1                     -1
                1107000      1.182743428540916                    0.2                      1                     -1
                1107500     0.6548276899976602                    0.2                      1                     -1
                1108000    0.07318045290057605                    0.2                      1                     -1
                1108500     0.1199356010863422                    0.2                      1                     -1
                1109000     0.1639683482691416                    0.2                      1                     -1
                1109500     0.1956163480341132                    0.2                      1                     -1
                1110000      1.103445739669091                    0.2                      1                     -1
                1110500      1.400414573285717                    0.2                      1                     -1
                1111000      2.129102362241746                    0.2                      1                     -1
                1111500      1.495622418755655                    0.2                      1                     -1
                1112000      2.326439321579239                    0.2                      1                     -1
                1112500      2.054894364473982                    0.2                      1                     -1
                1113000     0.5369723704233996                    0.2                      1                     -1
                1113500     0.6499204889351453                    0.2                      1                     -1
                1114000     0.2241664417951013                    0.2                      1                     -1
                1114500     0.5001128270035797                    0.2                      1                     -1
                1115000      1.646421994658353                    0.2                      1                     -1
                1115500      2.852717866393557                    0.2                      1                     -1
                1116000      1.844855664441833                    0.2                      1                     -1
                1116500      2.510824183956493                    0.2                      1                     -1
                1117000      1.861498232215579                    0.2                      1                     -1
                1117500      2.761713133460459                    0.2                      1                     -1
                1118000      2.926536468930621                    0.2                      1                     -1
                1118500      2.864280556426116                    0.2                      1                     -1
                1119000      3.076813972336618                    0.2                      1                     -1
                1119500      2.480251017014925                    0.2                      1                     -1
                1120000      2.518197835873266                    0.2                      1                     -1
                1120500      2.131635389853839                    0.2                      1                     -1
                1121000      1.838279200163924                    0.2                      1                     -1
                1121500      2.249701909089253                    0.2                      1                     -1
                1122000      2.377232790067104                    0.2                      1                     -1
                1122500       2.98296229296438                    0.2                      1                     -1
                1123000      2.065076148179497                    0.2                      1                     -1
                1123500       1.01482847704309                    0.2                      1                     -1
                1124000      1.031136744228184                    0.2                      1                     -1
                1124500      1.052203050523377                    0.2                      1                     -1
                1125000      1.063331866931976                    0.2                      1                     -1
                1125500     0.7888924924187614                    0.2                      1                     -1
                1126000     0.4930588686808558                    0.2                      1                     -1
                1126500     0.1357008042074885                    0.2                      1                     -1
                1127000     0.1483369964667009                    0.2                      1                     -1
                1127500     0.1733464734553207                    0.2                      1                     -1
                1128000     0.2657541951946701                    0.2                      1                     -1
                1128500     0.7216944823105056                    0.2                      1                     -1
                1129000      1.330032892096914                    0.2                      1                     -1
                1129500      2.375130744432275                    0.2                      1                     -1
                1130000      2.910767200905671                    0.2                      1                     -1
                1130500      3.168066219757415                    0.2                      1                     -1
                1131000      3.061062196115907                    0.2                      1                     -1
                1131500      2.777915239801886                    0.2                      1                     -1
                1132000      2.008844772654559                    0.2                      1                     -1
                1132500      1.473751897051937                    0.2                      1                     -1
                1133000      1.443721978471944                    0.2                      1                     -1
                1133500      1.656347089089962                    0.2                      1                     -1
                1134000     0.4933737098215923                    0.2                      1                     -1
                1134500     0.3130972486009932                    0.2                      1                     -1
                1135000      1.619842202881367                    0.2                      1                     -1
                1135500      1.108416826048909                    0.2                      1                     -1
                1136000      1.011708908835571                    0.2                      1                     -1
                1136500      1.045391785769582                    0.2                      1                     -1
                1137000      0.600696055765695                    0.2                      1                     -1
                1137500      1.464437809102302                    0.2                      1                     -1
                1138000      2.694478025716232                    0.2                      1                     -1
                1138500      2.207752263795358                    0.2                      1                     -1
                1139000      1.907596435192108                    0.2                      1                     -1
                1139500      1.659516955579583                    0.2                      1                     -1
                1140000      1.253483455912601                    0.2                      1                     -1
                1140500       2.80689115923797                    0.2                      1                     -1
                1141000      3.288051989465501                    0.2                      1                     -1
                1141500      3.186587070663841                    0.2                      1                     -1
                1142000      3.401020436323839                    0.2                      1                     -1
                1142500      2.191741052975464                    0.2                      1                     -1
                1143000      2.150256334597225                    0.2                      1                     -1
                1143500      2.600193400680038                    0.2                      1                     -1
                1144000      2.016671734715212                    0.2                      1                     -1
                1144500      1.257302563780515                    0.2                      1                     -1
                1145000      1.557729675752124                    0.2                      1                     -1
                1145500      2.673437292753065                    0.2                      1                     -1
                1146000      2.520343010057765                    0.2                      1                     -1
                1146500      1.737854337639591                    0.2                      1                     -1
                1147000        3.3986222848155                    0.2                      1                     -1
                1147500      2.760636701792519                    0.2                      1                     -1
                1148000       3.15342008910979                    0.2                      1                     -1
                1148500      3.255224070316109                    0.2                      1                     -1
                1149000      3.036747930891965                    0.2                      1                     -1
                1149500      2.203092890708418                    0.2                      1                     -1
                1150000      2.393246297121558                    0.2                      1                     -1
                1150500      3.026063920527094                    0.2                      1                     -1
                1151000      3.456406424991087                    0.2                      1                     -1
                1151500      3.341636218118263                    0.2                      1                     -1
                1152000       2.38425852356611                    0.2                      1                     -1
                1152500      3.048389057588144                    0.2                      1                     -1
                1153000      2.466823379857711                    0.2                      1                     -1
                1153500      2.806115958541564                    0.2                      1                     -1
                1154000      3.301843648054644                    0.2                      1                     -1
                1154500      2.962777185810102                    0.2                      1                     -1
                1155000      1.802435849418083                    0.2                      1                     -1
                1155500     0.8457287618896924                    0.2                      1                     -1
                1156000     0.5133704088625288                    0.2                      1                     -1
                1156500     0.6450778354314897                    0.2                      1                     -1
                1157000       1.03294356868632                    0.2                      1                     -1
                1157500     0.8262781071760044                    0.2                      1                     -1
                1158000      0.701314641391478                    0.2                      1                     -1
                1158500     0.3921131758484341                    0.2                      1                     -1
                1159000     0.1904784764903828                    0.2                      1                     -1
                1159500    0.06924007029841793                    0.2                      1                     -1
                1160000    0.09141826263546503                    0.2                      1                     -1
                1160500    0.09539836575499122                    0.2                      1                     -1
                1161000    0.09775816364927188                    0.2                      1                     -1
                1161500     0.6727594785524161                    0.2                      1                     -1
                1162000      1.308409200240596                    0.2                      1                     -1
                1162500      1.745952248854517                    0.2                      1                     -1
                1163000      1.981764629354129                    0.2                      1                     -1
                1163500      2.254055752439468                    0.2                      1                     -1
                1164000      1.422392433943852                    0.2                      1                     -1
                1164500      1.056269275454715                    0.2                      1                     -1
                1165000     0.8394936343256626                    0.2                      1                     -1
                1165500     0.8724681294273653                    0.2                      1                     -1
                1166000      1.477393085524093                    0.2                      1                     -1
                1166500      2.536511158603658                    0.2                      1                     -1
                1167000       2.81937307682945                    0.2                      1                     -1
                1167500      3.183727428397439                    0.2                      1                     -1
                1168000      2.282917041742214                    0.2                      1                     -1
                1168500      2.082437855620152                    0.2                      1                     -1
                1169000      1.418192032317413                    0.2                      1                     -1
                1169500      1.672620516915946                    0.2                      1                     -1
                1170000      1.885334374632765                    0.2                      1                     -1
                1170500      2.580527290774705                    0.2                      1                     -1
                1171000      2.689325415222952                    0.2                      1                     -1
                1171500      1.987893562636261                    0.2                      1                     -1
                1172000      2.483147502797115                    0.2                      1                     -1
                1172500      3.906421720039086                    0.2                      1                     -1
                1173000      3.601675107376647                    0.2                      1                     -1
                1173500      3.628831241399678                    0.2                      1                     -1
                1174000      3.394425942947481                    0.2                      1                     -1
                1174500      3.688552953729089                    0.2                      1                     -1
                1175000      3.627745449928767                    0.2                      1                     -1
                1175500       3.81869653225301                    0.2                      1                     -1
                1176000      4.167438743326465                    0.2                      1                     -1
                1176500        4.7718086391201                    0.2                      1                     -1
                1177000      4.615026143373964                    0.2                      1                     -1
                1177500      4.363997740082357                    0.2                      1                     -1
                1178000      4.708923475699211                    0.2                      1                     -1
                1178500      5.162060388369814                    0.2                      1                     -1
                1179000      3.274483396802872                    0.2                      1                     -1
                1179500      3.536744351749407                    0.2                      1                     -1
                1180000      2.956077918850655                    0.2                      1                     -1
                1180500      1.873766019032673                    0.2                      1                     -1
                1181000      1.826480360604058                    0.2                      1                     -1
                1181500      2.915111273356586                    0.2                      1                     -1
                1182000      3.185892518910363                    0.2                      1                     -1
                1182500       3.58937898278384                    0.2                      1                     -1
                1183000       2.94698246659566                    0.2                      1                     -1
                1183500       2.37099508097974                    0.2                      1                     -1
                1184000      2.331108502822263                    0.2                      1                     -1
                1184500      1.702736468515496                    0.2                      1                     -1
                1185000      1.310112836643312                    0.2                      1                     -1
                1185500     0.8350866117498649                    0.2                      1                     -1
                1186000      1.158246477802615                    0.2                      1                     -1
                1186500     0.8721326784837492                    0.2                      1                     -1
                1187000      1.221178457694333                    0.2                      1                     -1
                1187500       1.19342195569197                    0.2                      1                     -1
                1188000      1.486666187084527                    0.2                      1                     -1
                1188500      1.321684661904614                    0.2                      1                     -1
                1189000     0.6039047995592279                    0.2                      1                     -1
                1189500     0.1593809957912569                    0.2                      1                     -1
                1190000     0.1539483638467365                    0.2                      1                     -1
                1190500     0.1355764779679238                    0.2                      1                     -1
                1191000    0.07749618529358507                    0.2                      1                     -1
                1191500     0.1027806511464131                    0.2                      1                     -1
                1192000      0.419362556565734                    0.2                      1                     -1
                1192500     0.4993422528090888                    0.2                      1                     -1
                1193000     0.6298188122230991                    0.2                      1                     -1
                1193500     0.4408136062314115                    0.2                      1                     -1
                1194000     0.8441627293302881                    0.2                      1                     -1
                1194500      0.926623485277848                    0.2                      1                     -1
                1195000      1.113988961224141                    0.2                      1                     -1
                1195500      2.452216218113156                    0.2                      1                     -1
                1196000      3.195780053509527                    0.2                      1                     -1
                1196500       2.83099394025588                    0.2                      1                     -1
                1197000      1.705684237049479                    0.2                      1                     -1
                1197500       2.19187823145033                    0.2                      1                     -1
                1198000       1.90074133861865                    0.2                      1                     -1
                1198500      1.532288563468494                    0.2                      1                     -1
                1199000      1.324681210275834                    0.2                      1                     -1
                1199500      2.210041926734681                    0.2                      1                     -1
                1200000      2.350929713709873                    0.2                      1                     -1
                1200500      2.770974601229885                    0.2                      1                     -1
                1201000      3.465615247971115                    0.2                      1                     -1
                1201500      4.120181620470272                    0.2                      1                     -1
                1202000      3.804088658097467                    0.2                      1                     -1
                1202500      4.227783881828442                    0.2                      1                     -1
                1203000      3.847248767496075                    0.2                      1                     -1
                1203500      4.079553066227168                    0.2                      1                     -1
                1204000      4.914970971060487                    0.2                      1                     -1
                1204500       4.51426862506921                    0.2                      1                     -1
                1205000      4.848399089483557                    0.2                      1                     -1
                1205500      4.552808569672397                    0.2                      1                     -1
                1206000      4.240733032027623                    0.2                      1                     -1
                1206500      3.843887503859893                    0.2                      1                     -1
                1207000      3.128138848082504                    0.2                      1                     -1
                1207500      2.675535690536386                    0.2                      1                     -1
                1208000      3.555010175233321                    0.2                      1                     -1
                1208500      3.153667997172399                    0.2                      1                     -1
                1209000       2.96055820723251                    0.2                      1                     -1
                1209500      2.134437415405794                    0.2                      1                     -1
                1210000      1.573750028483533                    0.2                      1                     -1
                1210500     0.7452435972251613                    0.2                      1                     -1
                1211000     0.8133355826140569                    0.2                      1                     -1
                1211500     0.4058692408021563                    0.2                      1                     -1
                1212000     0.1310950481443562                    0.2                      1                     -1
                1212500     0.1555703237925118                    0.2                      1                     -1
                1213000     0.1461673266169856                    0.2                      1                     -1
                1213500     0.1188996589645154                    0.2                      1                     -1
                1214000      0.523090353291086                    0.2                      1                     -1
                1214500      1.156751694999374                    0.2                      1                     -1
                1215000      0.478962131869257                    0.2                      1                     -1
                1215500     0.5215753762866997                    0.2                      1                     -1
                1216000      1.090249809768512                    0.2                      1                     -1
                1216500     0.7978605374610037                    0.2                      1                     -1
                1217000     0.9019418947940434                    0.2                      1                     -1
                1217500      1.444064547466455                    0.2                      1                     -1
                1218000      2.012280426692546                    0.2                      1                     -1
                1218500      1.870625723433992                    0.2                      1                     -1
                1219000      1.278845715437477                    0.2                      1                     -1
                1219500      1.760778801808971                    0.2                      1                     -1
                1220000      2.162234513844999                    0.2                      1                     -1
                1220500      1.821583176844048                    0.2                      1                     -1
                1221000      1.251775053076656                    0.2                      1                     -1
                1221500    0.05828779028105784                    0.2                      1                     -1
                1222000    0.03872539939322706                    0.2                      1                     -1
                1222500     0.4617955133640658                    0.2                      1                     -1
                1223000     0.3399837291816145                    0.2                      1                     -1
                1223500     0.9488799413934084                    0.2                      1                     -1
                1224000      2.352387920998698                    0.2                      1                     -1
                1224500      3.160272473606621                    0.2                      1                     -1
                1225000      3.522769434681494                    0.2                      1                     -1
                1225500      3.010747059075953                    0.2                      1                     -1
                1226000       2.67133427490919                    0.2                      1                     -1
                1226500      2.682781678719441                    0.2                      1                     -1
                1227000       2.60185067243822                    0.2                      1                     -1
                1227500      3.283051751038354                    0.2                      1                     -1
                1228000      3.721227504984328                    0.2                      1                     -1
                1228500      4.312228605115482                    0.2                      1                     -1
                1229000      4.481180131734454                    0.2                      1                     -1
                1229500      5.426132462710371                    0.2                      1                     -1
                1230000      5.490940368266216                    0.2                      1                     -1
                1230500      5.133978020677278                    0.2                      1                     -1
                1231000      5.405786963318501                    0.2                      1                     -1
                1231500      5.002905556385452                    0.2                      1                     -1
                1232000       5.20674513476529                    0.2                      1                     -1
                1232500      5.763701999018044                    0.2                      1                     -1
                1233000      6.460009111484753                    0.2                      1                     -1
                1233500       5.83100927943716                    0.2                      1                     -1
                1234000       6.29957093545429                    0.2                      1                     -1
                1234500      6.184144743149076                    0.2                      1                     -1
                1235000      6.171741867594029                    0.2                      1                     -1
                1235500      5.975161183126565                    0.2                      1                     -1
                1236000      5.648820987614305                    0.2                      1                     -1
                1236500      4.902497957520904                    0.2                      1                     -1
                1237000      4.917817468368273                    0.2                      1                     -1
                1237500      5.252070657923861                    0.2                      1                     -1
                1238000      5.309502970935763                    0.2                      1                     -1
                1238500      5.621017721455196                    0.2                      1                     -1
                1239000      4.555952443545483                    0.2                      1                     -1
                1239500      4.024575621947691                    0.2                      1                     -1
                1240000      3.925891050558721                    0.2                      1                     -1
                1240500      4.382439490386139                    0.2                      1                     -1
                1241000       4.05240606207062                    0.2                      1                     -1
                1241500      4.060661122133253                    0.2                      1                     -1
                1242000      4.955789961261836                    0.2                      1                     -1
                1242500      5.452448305412238                    0.2                      1                     -1
                1243000      4.163606121702406                    0.2                      1                     -1
                1243500      4.598401239688583                    0.2                      1                     -1
                1244000      4.355402102461307                    0.2                      1                     -1
                1244500      4.826969860155351                    0.2                      1                     -1
                1245000      4.766153901603841                    0.2                      1                     -1
                1245500       5.11160704353816                    0.2                      1                     -1
                1246000      5.309631100433834                    0.2                      1                     -1
                1246500      5.146487197562803                    0.2                      1                     -1
                1247000      3.837947294811296                    0.2                      1                     -1
                1247500      3.555640804961626                    0.2                      1                     -1
                1248000      3.261968700693305                    0.2                      1                     -1
                1248500      3.712239596455016                    0.2                      1                     -1
                1249000      2.483737552601336                    0.2                      1                     -1
                1249500      2.558042908969897                    0.2                      1                     -1
                1250000      3.425254840816928                    0.2                      1                     -1
                1250500      3.227748094771195                    0.2                      1                     -1
                1251000      3.710474419503682                    0.2                      1                     -1
                1251500      3.552327821900872                    0.2                      1                     -1
                1252000      2.679185034520951                    0.2                      1                     -1
                1252500      2.366750125498766                    0.2                      1                     -1
                1253000      1.429901875500356                    0.2                      1                     -1
                1253500      2.189466872422651                    0.2                      1                     -1
                1254000      2.867476937693582                    0.2                      1                     -1
                1254500      3.142233494694784                    0.2                      1                     -1
                1255000      3.030090403114414                    0.2                      1                     -1
                1255500      1.553719127182265                    0.2                      1                     -1
                1256000      2.095303335727667                    0.2                      1                     -1
                1256500      1.457113158395091                    0.2                      1                     -1
                1257000      1.121848648883508                    0.2                      1                     -1
                1257500      1.523059865244821                    0.2                      1                     -1
                1258000      1.933033266867058                    0.2                      1                     -1
                1258500      1.727142043811917                    0.2                      1                     -1
                1259000       2.21492651266274                    0.2                      1                     -1
                1259500      2.129875739753957                    0.2                      1                     -1
                1260000     0.9159528018980613                    0.2                      1                     -1
                1260500     0.4728276843460322                    0.2                      1                     -1
                1261000      1.028433139309087                    0.2                      1                     -1
                1261500     0.5817495049367449                    0.2                      1                     -1
                1262000     0.1331979408887767                    0.2                      1                     -1
                1262500     0.1327819138851315                    0.2                      1                     -1
                1263000     0.1229062262208753                    0.2                      1                     -1
                1263500     0.1307940174849145                    0.2                      1                     -1
                1264000     0.1421790895363643                    0.2                      1                     -1
                1264500    0.08614467727138178                    0.2                      1                     -1
                1265000     0.2090686111575694                    0.2                      1                     -1
                1265500     0.9710050924133548                    0.2                      1                     -1
                1266000       1.08649141219097                    0.2                      1                     -1
                1266500      1.808340378976278                    0.2                      1                     -1
                1267000      2.701835266943888                    0.2                      1                     -1
                1267500      2.509884717041763                    0.2                      1                     -1
                1268000      2.580010278740954                    0.2                      1                     -1
                1268500      2.543431678652051                    0.2                      1                     -1
                1269000      1.565404586742297                    0.2                      1                     -1
                1269500       1.15650504587389                    0.2                      1                     -1
                1270000        1.5943586912707                    0.2                      1                     -1
                1270500      1.868753171222207                    0.2                      1                     -1
                1271000      1.763223488216852                    0.2                      1                     -1
                1271500      2.047760665975316                    0.2                      1                     -1
                1272000       1.85937857835402                    0.2                      1                     -1
                1272500      1.268032370397448                    0.2                      1                     -1
                1273000     0.7208822344304685                    0.2                      1                     -1
                1273500     0.4425347827814829                    0.2                      1                     -1
                1274000      0.536477816122426                    0.2                      1                     -1
                1274500      0.715843089107823                    0.2                      1                     -1
                1275000      1.533998528134067                    0.2                      1                     -1
                1275500      1.376356943162502                    0.2                      1                     -1
                1276000     0.7814865395044925                    0.2                      1                     -1
                1276500     0.7052789723713059                    0.2                      1                     -1
                1277000     0.4594783632996244                    0.2                      1                     -1
                1277500     0.5508898141990265                    0.2                      1                     -1
                1278000     0.1561158783559908                    0.2                      1                     -1
                1278500     0.1248821237226643                    0.2                      1                     -1
                1279000     0.1538644734304457                    0.2                      1                     -1
                1279500     0.1402204555393948                    0.2                      1                     -1
                1280000      1.179734947031085                    0.2                      1                     -1
                1280500      1.002548311188373                    0.2                      1                     -1
                1281000     0.6701728368409906                    0.2                      1                     -1
                1281500     0.6341956801918173                    0.2                      1                     -1
                1282000      1.359301688657269                    0.2                      1                     -1
                1282500      3.684201489317866                    0.2                      1                     -1
                1283000      3.296231577535532                    0.2                      1                     -1
                1283500      3.535886778127099                    0.2                      1                     -1
                1284000      3.647496206271899                    0.2                      1                     -1
                1284500      3.299499627770538                    0.2                      1                     -1
                1285000       1.99990247993111                    0.2                      1                     -1
                1285500      1.786122856814863                    0.2                      1                     -1
                1286000      3.162156336177023                    0.2                      1                     -1
                1286500      2.948276254006939                    0.2                      1                     -1
                1287000      2.993605680709198                    0.2                      1                     -1
                1287500      2.453149999491585                    0.2                      1                     -1
                1288000      2.488885463752443                    0.2                      1                     -1
                1288500      3.170253237964249                    0.2                      1                     -1
                1289000       3.97835750631186                    0.2                      1                     -1
                1289500      3.872359103822627                    0.2                      1                     -1
                1290000      4.706434069016176                    0.2                      1                     -1
                1290500      4.439932205454152                    0.2                      1                     -1
                1291000      5.507319031358158                    0.2                      1                     -1
                1291500       6.20095739231745                    0.2                      1                     -1
                1292000      6.866766182674408                    0.2                      1                     -1
                1292500      7.180833739867789                    0.2                      1                     -1
                1293000      6.853487889458914                    0.2                      1                     -1
                1293500      7.417206581665527                    0.2                      1                     -1
                1294000      7.067476223233873                    0.2                      1                     -1
                1294500      7.678772444330173                    0.2                      1                     -1
                1295000      7.310434943503598                    0.2                      1                     -1
                1295500      7.657569356045741                    0.2                      1                     -1
                1296000      7.451427717122368                    0.2                      1                     -1
                1296500      6.955215292735931                    0.2                      1                     -1
                1297000      6.803432179801702                    0.2                      1                     -1
                1297500      7.093672323012703                    0.2                      1                     -1
                1298000      7.637953099672522                    0.2                      1                     -1
                1298500      7.587783686149398                    0.2                      1                     -1
                1299000      7.918752987031971                    0.2                      1                     -1
                1299500      8.037906843049544                    0.2                      1                     -1
                1300000      7.675637382570772                    0.2                      1                     -1
                1300500      8.199653687486226                    0.2                      1                     -1
                1301000      7.155485376326167                    0.2                      1                     -1
                1301500       7.23597614934306                    0.2                      1                     -1
                1302000      6.748798080516499                    0.2                      1                     -1
                1302500      6.693706182145471                    0.2                      1                     -1
                1303000       6.67261560526844                    0.2                      1                     -1
                1303500      7.148191867877532                    0.2                      1                     -1
                1304000       7.10654439492838                    0.2                      1                     -1
                1304500      7.731933509129903                    0.2                      1                     -1
                1305000      7.398073978995979                    0.2                      1                     -1
                1305500      6.558848260283576                    0.2                      1                     -1
                1306000       6.50089171739809                    0.2                      1                     -1
                1306500      7.087576309494653                    0.2                      1                     -1
                1307000       6.55093256620457                    0.2                      1                     -1
                1307500      6.201028607016952                    0.2                      1                     -1
                1308000      6.626715827335722                    0.2                      1                     -1
                1308500      7.104130501936783                    0.2                      1                     -1
                1309000      6.454950962741577                    0.2                      1                     -1
                1309500      6.933269236932612                    0.2                      1                     -1
                1310000       6.33849796084543                    0.2                      1                     -1
                1310500      6.540089726961805                    0.2                      1                     -1
                1311000       6.87677228764298                    0.2                      1                     -1
                1311500      7.431921269910065                    0.2                      1                     -1
                1312000      7.939952475440107                    0.2                      1                     -1
                1312500      8.176234622239974                    0.2                      1                     -1
                1313000      7.541363055177148                    0.2                      1                     -1
                1313500      7.952715730874461                    0.2                      1                     -1
                1314000        8.4733678102778                    0.2                      1                     -1
                1314500      8.144736539092246                    0.2                      1                     -1
                1315000      8.137240899242688                    0.2                      1                     -1
                1315500      7.732110370629389                    0.2                      1                     -1
                1316000      7.366510852424729                    0.2                      1                     -1
                1316500      7.295863304138633                    0.2                      1                     -1
                1317000      6.806801646393425                    0.2                      1                     -1
                1317500      6.601297021326999                    0.2                      1                     -1
                1318000      5.993008421986464                    0.2                      1                     -1
                1318500       6.33091741104796                    0.2                      1                     -1
                1319000       6.96531939474374                    0.2                      1                     -1
                1319500      7.888170185940099                    0.2                      1                     -1
                1320000      8.636354078782313                    0.2                      1                     -1
                1320500      8.383649167258937                    0.2                      1                     -1
                1321000      8.301519115474134                    0.2                      1                     -1
                1321500      8.862647160492122                    0.2                      1                     -1
                1322000      8.497866923183672                    0.2                      1                     -1
                1322500      8.339851916814279                    0.2                      1                     -1
                1323000      7.703759436261404                    0.2                      1                     -1
                1323500      7.874392450022942                    0.2                      1                     -1
                1324000      8.683442000806906                    0.2                      1                     -1
                1324500      9.470406009367579                    0.2                      1                     -1
                1325000       11.6122507617703                    0.2                      1                     -1
                1325500       11.5569975331136                    0.2                      1                     -1
                1326000       11.8712369271534                    0.2                      1                     -1
                1326500      12.11308420811974                    0.2                      1                     -1
                1327000      12.06742498952089                    0.2                      1                     -1
                1327500      12.40436880586737                    0.2                      1                     -1
                1328000      12.01462865279168                    0.2                      1                     -1
                1328500      11.29349622091713                    0.2                      1                     -1
                1329000      11.46625153571723                    0.2                      1                     -1
                1329500      11.03202370878511                    0.2                      1                     -1
                1330000      10.92181626882657                    0.2                      1                     -1
                1330500      12.08685585723284                    0.2                      1                     -1
                1331000      12.27372543096745                    0.2                      1                     -1
                1331500      12.16848816036922                    0.2                      1                     -1
                1332000      11.61677825671161                    0.2                      1                     -1
                1332500      10.72675373554118                    0.2                      1                     -1
                1333000      11.15423962559041                    0.2                      1                     -1
                1333500       11.3364263324926                    0.2                      1                     -1
                1334000      10.83101606665919                    0.2                      1                     -1
                1334500      10.31475311447796                    0.2                      1                     -1
                1335000      11.45466359323297                    0.2                      1                     -1
                1335500      10.70298320962658                    0.2                      1                     -1
                1336000      10.16510308717115                    0.2                      1                     -1
                1336500      10.85623532475925                    0.2                      1                     -1
                1337000      11.58537647302668                    0.2                      1                     -1
                1337500      11.84475165516945                    0.2                      1                     -1
                1338000      11.95063047529917                    0.2                      1                     -1
                1338500      11.21405871076075                    0.2                      1                     -1
                1339000       10.4660507247972                    0.2                      1                     -1
                1339500      11.39787348193222                    0.2                      1                     -1
                1340000      11.89673595773606                    0.2                      1                     -1
                1340500      12.84584310555118                    0.2                      1                     -1
                1341000      12.40386900313219                    0.2                      1                     -1
                1341500          12.7281106558                    0.2                      1                     -1
                1342000      12.62620798318516                    0.2                      1                     -1
                1342500      12.31334298773356                    0.2                      1                     -1
                1343000      12.49619243817986                    0.2                      1                     -1
                1343500      12.39414065436273                    0.2                      1                     -1
                1344000      12.61501013863728                    0.2                      1                     -1
                1344500      12.90389211068447                    0.2                      1                     -1
                1345000      13.15507020002347                    0.2                      1                     -1
                1345500      13.16950995137026                    0.2                      1                     -1
                1346000      13.05849830884941                    0.2                      1                     -1
                1346500      12.55048275544272                    0.2                      1                     -1
                1347000      13.03991996247123                    0.2                      1                     -1
                1347500      13.40085902886505                    0.2                      1                     -1
                1348000      13.31354536518933                    0.2                      1                     -1
                1348500      12.82810291767878                    0.2                      1                     -1
                1349000      12.65296669286777                    0.2                      1                     -1
                1349500      12.76577918268964                    0.2                      1                     -1
                1350000      13.43650954236863                    0.2                      1                     -1
                1350500      13.60481594398625                    0.2                      1                     -1
                1351000       13.2807465632533                    0.2                      1                     -1
                1351500        12.749569866956                    0.2                      1                     -1
                1352000      12.66285771703541                    0.2                      1                     -1
                1352500      12.95516929743893                    0.2                      1                     -1
                1353000      13.63388040636034                    0.2                      1                     -1
                1353500      13.92318168903833                    0.2                      1                     -1
                1354000      13.96236022314377                    0.2                      1                     -1
                1354500      13.83307364915887                    0.2                      1                     -1
                1355000      13.92795413825375                    0.2                      1                     -1
                1355500      14.17793000557071                    0.2                      1                     -1
                1356000      13.77164231718236                    0.2                      1                     -1
                1356500       13.4496095972808                    0.2                      1                     -1
                1357000      13.66113449008475                    0.2                      1                     -1
                1357500      14.16427781198479                    0.2                      1                     -1
                1358000      14.05096321854213                    0.2                      1                     -1
                1358500      14.21481323991796                    0.2                      1                     -1
                1359000      14.38601083973497                    0.2                      1                     -1
                1359500      14.50289984831799                    0.2                      1                     -1
                1360000      14.64973482776016                    0.2                      1                     -1
                1360500      14.57900067361787                    0.2                      1                     -1
                1361000      14.22180458004634                    0.2                      1                     -1
                1361500      13.91320762137118                    0.2                      1                     -1
                1362000      13.33788695578547                    0.2                      1                     -1
                1362500      13.39779437923006                    0.2                      1                     -1
                1363000      13.77136759017018                    0.2                      1                     -1
                1363500       13.5692247923601                    0.2                      1                     -1
                1364000       13.5898587642074                    0.2                      1                     -1
                1364500      13.25760741764461                    0.2                      1                     -1
                1365000      13.22973729275047                    0.2                      1                     -1
                1365500      13.84805391832033                    0.2                      1                     -1
                1366000      14.17488142643301                    0.2                      1                     -1
                1366500      14.38813157293417                    0.2                      1                     -1
                1367000      14.83748525605138                    0.2                      1                     -1
                1367500      15.25916885878273                    0.2                      1                     -1
                1368000      15.74997772419798                    0.2                      1                     -1
                1368500      16.44093313368765                    0.2                      1                     -1
                1369000      17.41118482502444                    0.2                      1                     -1
                1369500      17.78405843264082                    0.2                      1                     -1
                1370000      17.18282812229121                    0.2                      1                     -1
                1370500      17.00473011344675                    0.2                      1                     -1
                1371000      17.63103482372786                    0.2                      1                     -1
                1371500      17.99805295263679                    0.2                      1                     -1
                1372000      18.00124260407158                    0.2                      1                     -1
                1372500      18.03430669693806                    0.2                      1                     -1
                1373000      18.39572651272746                    0.2                      1                     -1
                1373500      18.47159767390828                    0.2                      1                     -1
                1374000      18.30728882015562                    0.2                      1                     -1
                1374500      18.59209731804324                    0.2                      1                     -1
                1375000      19.13251804549115                    0.2                      1                     -1
                1375500      19.31255180578768                    0.2                      1                     -1
                1376000      19.34416262566253                    0.2                      1                     -1
                1376500      18.91990924864515                    0.2                      1                     -1
                1377000       18.8469013564966                    0.2                      1                     -1
                1377500      19.27230283112011                    0.2                      1                     -1
                1378000      18.77901049496436                    0.2                      1                     -1
                1378500      18.96231475538975                    0.2                      1                     -1
                1379000      18.37384130093086                    0.2                      1                     -1
                1379500      17.80701271892998                    0.2                      1                     -1
                1380000      17.36858353688113                    0.2                      1                     -1
                1380500      17.32955411741102                    0.2                      1                     -1
                1381000      17.71317006390051                    0.2                      1                     -1
                1381500      17.50054933126886                    0.2                      1                     -1
                1382000      16.92012298342618                    0.2                      1                     -1
                1382500      16.88222228061911                    0.2                      1                     -1
                1383000      17.12899619828203                    0.2                      1                     -1
                1383500      17.92869688790509                    0.2                      1                     -1
                1384000      17.79631742906687                    0.2                      1                     -1
                1384500      17.52968984306908                    0.2                      1                     -1
                1385000      17.23334484565911                    0.2                      1                     -1
                1385500       17.3313467888808                    0.2                      1                     -1
                1386000       18.3313780477578                    0.2                      1                     -1
                1386500      18.89384160409992                    0.2                      1                     -1
                1387000      18.44817603095917                    0.2                      1                     -1
                1387500      18.87448779596014                    0.2                      1                     -1
                1388000      19.70463467304033                    0.2                      1                     -1
                1388500      20.03734536648699                    0.2                      1                     -1
                1389000      19.90678661582195                    0.2                      1                     -1
                1389500      19.62106106287807                    0.2                      1                     -1
                1390000      20.02055785681143                    0.2                      1                     -1
                1390500      20.28234782465038                    0.2                      1                     -1
                1391000      20.02639133742576                    0.2                      1                     -1
                1391500      19.60464748679267                    0.2                      1                     -1
                1392000      19.37808426581373                    0.2                      1                     -1
                1392500      19.48635670098897                    0.2                      1                     -1
                1393000      19.94847023101758                    0.2                      1                     -1
                1393500      20.39530166967901                    0.2                      1                     -1
                1394000      20.39498331106563                    0.2                      1                     -1
                1394500      20.67103753274781                    0.2                      1                     -1
                1395000      20.78022047501239                    0.2                      1                     -1
                1395500      20.88662949923902                    0.2                      1                     -1
                1396000      20.39591700463189                    0.2                      1                     -1
                1396500      20.30468365933204                    0.2                      1                     -1
                1397000      19.21426314828683                    0.2                      1                     -1
                1397500      19.86023574721229                    0.2                      1                     -1
                1398000      19.50551031821693                    0.2                      1                     -1
                1398500      19.06159591702126                    0.2                      1                     -1
                1399000      19.50991874840245                    0.2                      1                     -1
                1399500      20.02785031104253                    0.2                      1                     -1
                1400000      20.97055853609453                    0.2                      1                     -1
                1400500      20.77029693652383                    0.2                      1                     -1
                1401000      19.68603115821766                    0.2                      1                     -1
                1401500      19.79620811732866                    0.2                      1                     -1
                1402000      19.19717551312691                    0.2                      1                     -1
                1402500      19.14208006290052                    0.2                      1                     -1
                1403000      19.63304170758105                    0.2                      1                     -1
                1403500      20.10842731608918                    0.2                      1                     -1
                1404000      20.80230664626405                    0.2                      1                     -1
                1404500        20.260942469122                    0.2                      1                     -1
                1405000      20.49878585244833                    0.2                      1                     -1
                1405500      20.49652406869615                    0.2                      1                     -1
                1406000      19.58243105271011                    0.2                      1                     -1
                1406500      18.81617314002543                    0.2                      1                     -1
                1407000      18.66449526562133                    0.2                      1                     -1
                1407500      19.12050348824906                    0.2                      1                     -1
                1408000      19.92583347409677                    0.2                      1                     -1
                1408500      21.52257590672522                    0.2                      1                     -1
                1409000      21.55735964505995                    0.2                      1                     -1
                1409500      21.09934011511152                    0.2                      1                     -1
                1410000      21.44925065122265                    0.2                      1                     -1
                1410500      21.08923089854817                    0.2                      1                     -1
                1411000       20.9515131587173                    0.2                      1                     -1
                1411500      21.50206352456846                    0.2                      1                     -1
                1412000      20.46541422572451                    0.2                      1                     -1
                1412500      19.95577374989333                    0.2                      1                     -1
                1413000      19.21364639611171                    0.2                      1                     -1
                1413500      18.69256361384454                    0.2                      1                     -1
                1414000      18.71004467401636                    0.2                      1                     -1
                1414500        19.438704554486                    0.2                      1                     -1
                1415000      19.59081956278306                    0.2                      1                     -1
                1415500      18.95416908254178                    0.2                      1                     -1
                1416000      18.98519365126257                    0.2                      1                     -1
                1416500      19.83966863425981                    0.2                      1                     -1
                1417000      20.31788039760951                    0.2                      1                     -1
                1417500      20.26698607568555                    0.2                      1                     -1
                1418000       19.4727875629335                    0.2                      1                     -1
                1418500      19.44284113508064                    0.2                      1                     -1
                1419000      19.19501416955632                    0.2                      1                     -1
                1419500      18.51587370939577                    0.2                      1                     -1
                1420000      18.99260922616152                    0.2                      1                     -1
                1420500      18.65565369304523                    0.2                      1                     -1
                1421000      18.77169016130916                    0.2                      1                     -1
                1421500       19.6527966234547                    0.2                      1                     -1
                1422000      19.98275978577793                    0.2                      1                     -1
                1422500      19.36956092523466                    0.2                      1                     -1
                1423000      19.25449992740044                    0.2                      1                     -1
                1423500      18.47927781586306                    0.2                      1                     -1
                1424000      18.43920657713641                    0.2                      1                     -1
                1424500      18.86595896599414                    0.2                      1                     -1
                1425000      19.97816380356627                    0.2                      1                     -1
                1425500      20.58035268585354                    0.2                      1                     -1
                1426000      20.25316405489679                    0.2                      1                     -1
                1426500      19.75973847347428                    0.2                      1                     -1
                1427000      19.60283852597828                    0.2                      1                     -1
                1427500      19.12274940343841                    0.2                      1                     -1
                1428000      19.49628340155978                    0.2                      1                     -1
                1428500      19.22309125353706                    0.2                      1                     -1
                1429000      18.41690479845311                    0.2                      1                     -1
                1429500      18.21964306220619                    0.2                      1                     -1
                1430000      18.16332646256752                    0.2                      1                     -1
                1430500      18.31332080299988                    0.2                      1                     -1
                1431000      17.85969855292782                    0.2                      1                     -1
                1431500      18.17776460779966                    0.2                      1                     -1
                1432000      18.11124295942736                    0.2                      1                     -1
                1432500      17.34210680558078                    0.2                      1                     -1
                1433000      17.63036635475142                    0.2                      1                     -1
                1433500       17.7364852476557                    0.2                      1                     -1
                1434000      16.77763964513414                    0.2                      1                     -1
                1434500      16.97764839730804                    0.2                      1                     -1
                1435000      16.70732807215067                    0.2                      1                     -1
                1435500      16.79870228568806                    0.2                      1                     -1
                1436000      17.50414518890364                    0.2                      1                     -1
                1436500      17.62501191928781                    0.2                      1                     -1
                1437000      17.29840540458415                    0.2                      1                     -1
                1437500      16.63760188856649                    0.2                      1                     -1
                1438000      16.98158316089404                    0.2                      1                     -1
                1438500      17.88901007601599                    0.2                      1                     -1
                1439000       17.7880418578199                    0.2                      1                     -1
                1439500      17.47899309403893                    0.2                      1                     -1
                1440000      16.59151677577602                    0.2                      1                     -1
                1440500      16.32896970533671                    0.2                      1                     -1
                1441000      16.15758862284901                    0.2                      1                     -1
                1441500       16.2869697968912                    0.2                      1                     -1
                1442000      16.40402614878219                    0.2                      1                     -1
                1442500      14.97271502143455                    0.2                      1                     -1
                1443000      14.81994250560422                    0.2                      1                     -1
                1443500      14.73205601195556                    0.2                      1                     -1
                1444000      14.51227830467672                    0.2                      1                     -1
                1444500      15.39379196338788                    0.2                      1                     -1
                1445000      15.17203472425533                    0.2                      1                     -1
                1445500      15.74334738377306                    0.2                      1                     -1
                1446000      15.49891435579043                    0.2                      1                     -1
                1446500      15.28162289132679                    0.2                      1                     -1
                1447000      14.69327865533072                    0.2                      1                     -1
                1447500      14.97066340755883                    0.2                      1                     -1
                1448000      14.35246295877591                    0.2                      1                     -1
                1448500      14.83593753218377                    0.2                      1                     -1
                1449000      13.85192377401053                    0.2                      1                     -1
                1449500      13.45924827998598                    0.2                      1                     -1
                1450000      14.34937242826983                    0.2                      1                     -1
                1450500      14.50995813244395                    0.2                      1                     -1
                1451000      15.60117687748449                    0.2                      1                     -1
                1451500      16.04484267431087                    0.2                      1                     -1
                1452000      15.84394957467513                    0.2                      1                     -1
                1452500      15.99035237284503                    0.2                      1                     -1
                1453000      16.32520240432216                    0.2                      1                     -1
                1453500      16.74168558753005                    0.2                      1                     -1
                1454000      16.94702512591897                    0.2                      1                     -1
                1454500      17.03596193046657                    0.2                      1                     -1
                1455000      17.35342987797095                    0.2                      1                     -1
                1455500      16.44241998308543                    0.2                      1                     -1
                1456000      16.73097629440119                    0.2                      1                     -1
                1456500      16.72564796367424                    0.2                      1                     -1
                1457000      17.19509346294554                    0.2                      1                     -1
                1457500      17.97114369938085                    0.2                      1                     -1
                1458000      17.77800814516447                    0.2                      1                     -1
                1458500      16.77548890701422                    0.2                      1                     -1
                1459000      16.18100095663214                    0.2                      1                     -1
                1459500      15.61548300286633                    0.2                      1                     -1
                1460000      14.89919984064544                    0.2                      1                     -1
                1460500      14.99674599283397                    0.2                      1                     -1
                1461000      15.20992425258608                    0.2                      1                     -1
                1461500      15.16725446021482                    0.2                      1                     -1
                1462000      15.16548088136304                    0.2                      1                     -1
                1462500      15.91882589685409                    0.2                      1                     -1
                1463000      15.49580048814473                    0.2                      1                     -1
                1463500       15.3823905950605                    0.2                      1                     -1
                1464000      15.37101405336498                    0.2                      1                     -1
                1464500      14.64733246261731                    0.2                      1                     -1
                1465000       13.7727821399337                    0.2                      1                     -1
                1465500      13.35857008607686                    0.2                      1                     -1
                1466000       12.9992269224327                    0.2                      1                     -1
                1466500      12.93719808019052                    0.2                      1                     -1
                1467000      13.29623593967259                    0.2                      1                     -1
                1467500      13.27875030152903                    0.2                      1                     -1
                1468000      12.62478361125024                    0.2                      1                     -1
                1468500      12.37825325939371                    0.2                      1                     -1
                1469000      12.18946993224301                    0.2                      1                     -1
                1469500      12.28779041860479                    0.2                      1                     -1
                1470000      11.84371437494645                    0.2                      1                     -1
                1470500      11.70855312561669                    0.2                      1                     -1
                1471000      12.11062987029672                    0.2                      1                     -1
                1471500      11.58231522327353                    0.2                      1                     -1
                1472000      11.85629674708516                    0.2                      1                     -1
                1472500       11.7631012592469                    0.2                      1                     -1
                1473000      11.94846770411527                    0.2                      1                     -1
                1473500      12.22619450006244                    0.2                      1                     -1
                1474000      12.41311250262104                    0.2                      1                     -1
                1474500      11.75978862188595                    0.2                      1                     -1
                1475000        11.017007005607                    0.2                      1                     -1
                1475500       11.4163391468886                    0.2                      1                     -1
                1476000      11.06436302862711                    0.2                      1                     -1
                1476500      9.933591592953139                    0.2                      1                     -1
                1477000      10.47621189516533                    0.2                      1                     -1
                1477500      10.28057741242679                    0.2                      1                     -1
                1478000      10.85471317633597                    0.2                      1                     -1
                1478500      10.16086168801803                    0.2                      1                     -1
                1479000      9.881297247174112                    0.2                      1                     -1
                1479500      10.11965876405466                    0.2                      1                     -1
                1480000      9.164853708131959                    0.2                      1                     -1
                1480500      9.739540030291165                    0.2                      1                     -1
                1481000      9.621999121094994                    0.2                      1                     -1
                1481500      9.765627078810908                    0.2                      1                     -1
                1482000      9.201260610124393                    0.2                      1                     -1
                1482500      10.28002049320385                    0.2                      1                     -1
                1483000      10.58299621773108                    0.2                      1                     -1
                1483500      9.747904770674886                    0.2                      1                     -1
                1484000      10.81519894880891                    0.2                      1                     -1
                1484500      10.75871945735936                    0.2                      1                     -1
                1485000      10.55876418581136                    0.2                      1                     -1
                1485500      10.25692922874859                    0.2                      1                     -1
                1486000      9.747921830207339                    0.2                      1                     -1
                1486500      9.361544055707581                    0.2                      1                     -1
                1487000      10.09544548026135                    0.2                      1                     -1
                1487500       10.8140446673677                    0.2                      1                     -1
                1488000      10.31520166395928                    0.2                      1                     -1
                1488500      9.110699707665244                    0.2                      1                     -1
                1489000      8.503627042779081                    0.2                      1                     -1
                1489500      8.836245255455385                    0.2                      1                     -1
                1490000      8.753284155163929                    0.2                      1                     -1
                1490500      9.566836862429797                    0.2                      1                     -1
                1491000      9.518114361720919                    0.2                      1                     -1
                1491500      9.076816860959452                    0.2                      1                     -1
                1492000      8.095509193023258                    0.2                      1                     -1
                1492500      7.687354541687153                    0.2                      1                     -1
                1493000      7.484419594094676                    0.2                      1                     -1
                1493500      7.218572825040824                    0.2                      1                     -1
                1494000      6.672390740493739                    0.2                      1                     -1
                1494500      5.988700781303348                    0.2                      1                     -1
                1495000      6.090622412419767                    0.2                      1                     -1
                1495500      6.293100247215626                    0.2                      1                     -1
                1496000      6.138809674842718                    0.2                      1                     -1
                1496500      5.918312896281541                    0.2                      1                     -1
                1497000      5.660815498201692                    0.2                      1                     -1
                1497500      6.210187177881956                    0.2                      1                     -1
                1498000      5.834839598818673                    0.2                      1                     -1
                1498500      5.263812500223185                    0.2                      1                     -1
                1499000      4.600757445595617                    0.2                      1                     -1
                1499500      4.101245589713236                    0.2                      1                     -1
                1500000      4.256341894200856                    0.2                      1                     -1
