# Supplementary material for: Finite-Temperature Evolution of Frenkel Defects in Hybrid Perovskites: Healing and Lead-Methylammonium Antisite Pairs
Source: ACS Appl Mater Interfaces. 2026 Apr 9;18(15):22071–80. doi: 10.1021/acsami.6c02743 (PMC13107386; doi:10.1021/acsami.6c02743)
Supplement: Supplementary file 2 [file am6c02743_si_002.zip › supporting/fig1-3/molecule/healing/plumed.dat]

UNITS LENGTH=A TIME=fs ENERGY=kcal/mol

ma_com: CENTER ATOMS=2249-2256 WEIGHTS=1,1,1,14,12,1,1,1

vacancy: FIXEDATOM AT=18.272,12.865,27.718


d_com: DISTANCE ATOMS=ma_com,vacancy
METAD ARG=d_com SIGMA=0.2 HEIGHT=1.0 PACE=200 FILE=HILLS LABEL=metad_com

# --- Output ---
PRINT ARG=d_com,metad_com.bias FILE=COLVAR STRIDE=100
