# Supplementary material for: Finite-Temperature Evolution of Frenkel Defects in Hybrid Perovskites: Healing and Lead-Methylammonium Antisite Pairs
Source: ACS Appl Mater Interfaces. 2026 Apr 9;18(15):22071–80. doi: 10.1021/acsami.6c02743 (PMC13107386; doi:10.1021/acsami.6c02743)
Supplement: Supplementary file 2 [file am6c02743_si_002.zip › supporting/fig1-3/molecule/healing/memo]

Here you can find the files necessary to rerun the simulation.
You need the dlpoly2lammps.data, dlpoly2lammps.names, dlpoly2lammps.nonbonding. dlpoly2lammps.names and dlpoly2lammps.check are generated via the MYP0 scriptt.

dlpoly2plammps.xyz is used for visualization, as well as the save.vmd that we used to visualize the system. 

You also find the plumed.dat file that is necessary to run the metadynamics. 

You can also check the output files generated by the run: HILLS, COLVAR, out, log.lammps 

You can visualize the VMD script used to analise the molecule COM. 
