# Supplementary material for: Finite-Temperature Evolution of Frenkel Defects in Hybrid Perovskites: Healing and Lead-Methylammonium Antisite Pairs
Source: ACS Appl Mater Interfaces. 2026 Apr 9;18(15):22071–80. doi: 10.1021/acsami.6c02743 (PMC13107386; doi:10.1021/acsami.6c02743)
Supplement: Supplementary file 2 [file am6c02743_si_002.zip › supporting/fig1-3/molecule/healing/log.vmd]

# VMD for LINUXAMD64, version 1.9.4a55 (October 19, 2021)
# Log file 'log.vmd', created by user jgor
# VMD for LINUXAMD64, version 1.9.4a55 (October 19, 2021)
# end of log file.
