# Supplementary material for: Finite-Temperature Evolution of Frenkel Defects in Hybrid Perovskites: Healing and Lead-Methylammonium Antisite Pairs
Source: ACS Appl Mater Interfaces. 2026 Apr 9;18(15):22071–80. doi: 10.1021/acsami.6c02743 (PMC13107386; doi:10.1021/acsami.6c02743)
Supplement: Supplementary file 2 [file am6c02743_si_002.zip › supporting/fig1-3/molecule/healing/calcoloCM_VMD]

set mol top
set sel [atomselect $mol "index 2248 to 2255"]

set frame_metad 10000
set nframes_pre 50
set start [expr {$frame_metad - $nframes_pre}]

set com_list {}

for {set f $start} {$f < $frame_metad} {incr f} {
    $sel frame $f
    lappend com_list [measure center $sel weight mass]
}

set avg_com {0 0 0}
foreach c $com_list {
    set avg_com [vecadd $avg_com $c]
}
set avg_com [vecscale [expr {1.0/[llength $com_list]}] $avg_com]

set out1 [open "cm_pre_metad.dat" w]
puts $out1 "# frame com_x com_y com_z d_com"

set sumd 0
for {set i 0} {$i < [llength $com_list]} {incr i} {
    set c [lindex $com_list $i]
    set d [veclength [vecsub $c $avg_com]]
    set f [expr {$start + $i}]
    puts $out1 "$f [lindex $c 0] [lindex $c 1] [lindex $c 2] $d"
    set sumd [expr {$sumd + $d}]
}
close $out1

set nd [llength $com_list]
set avgd [expr {$sumd / $nd}]

set vard 0
foreach c $com_list {
    set d [veclength [vecsub $c $avg_com]]
    set vard [expr {$vard + ($d-$avgd)*($d-$avgd)}]
}
set stdd [expr {sqrt($vard/$nd)}]

set out2 [open "cm_pre_metad_avg.txt" w]
puts $out2 "[lindex $avg_com 0] [lindex $avg_com 1] [lindex $avg_com 2]"
close $out2

set out3 [open "cm_pre_metad_stats.txt" w]
puts $out3 "# avg_dist std_dist"
puts $out3 "$avgd $stdd"
close $out3
