# Supplementary material for: Finite-Temperature Evolution of Frenkel Defects in Hybrid Perovskites: Healing and Lead-Methylammonium Antisite Pairs
Source: ACS Appl Mater Interfaces. 2026 Apr 9;18(15):22071–80. doi: 10.1021/acsami.6c02743 (PMC13107386; doi:10.1021/acsami.6c02743)
Supplement: Supplementary file 2 [file am6c02743_si_002.zip › supporting/fig1-3/molecule/healing/COLVAR]

#! FIELDS time d_com metad_com.bias
 1000000.000000 0.139827 0.000000
 1000100.000000 0.104866 0.000000
 1000200.000000 0.217339 0.000000
 1000300.000000 0.471674 0.444416
 1000400.000000 0.195911 0.994266
 1000500.000000 0.101190 1.738224
 1000600.000000 0.113438 1.791856
 1000700.000000 0.031505 2.280832
 1000800.000000 0.307403 2.383298
 1000900.000000 0.935757 0.005268
 1001000.000000 0.310053 3.363315
 1001100.000000 0.686574 0.456557
 1001200.000000 0.675606 0.511190
 1001300.000000 0.411928 3.674857
 1001400.000000 0.751794 1.147878
 1001500.000000 0.506757 3.184402
 1001600.000000 0.608053 2.676175
 1001700.000000 0.577491 3.789098
 1001800.000000 0.594914 3.725221
 1001900.000000 0.387298 5.236397
 1002000.000000 0.382686 5.245480
 1002100.000000 0.169455 5.300783
 1002200.000000 0.482608 5.907787
 1002300.000000 1.022805 0.860846
 1002400.000000 0.929661 1.750635
 1002500.000000 0.691675 5.562451
 1002600.000000 1.301284 0.203550
 1002700.000000 0.748977 4.963456
 1002800.000000 0.718787 5.292154
 1002900.000000 0.788269 5.455573
 1003000.000000 0.543928 7.393552
 1003100.000000 0.104548 4.684637
 1003200.000000 0.254240 6.988752
 1003300.000000 0.158271 6.495135
 1003400.000000 0.358033 8.836203
 1003500.000000 0.305353 9.472086
 1003600.000000 0.321785 9.613964
 1003700.000000 0.129767 7.098028
 1003800.000000 0.192376 8.616285
 1003900.000000 0.224579 10.271095
 1004000.000000 0.519121 10.450061
 1004100.000000 0.926125 3.855618
 1004200.000000 0.816391 5.935885
 1004300.000000 1.188841 1.674485
 1004400.000000 0.808360 7.103281
 1004500.000000 1.171137 1.957256
 1004600.000000 1.091730 2.709570
 1004700.000000 0.902511 6.702642
 1004800.000000 1.262617 2.154579
 1004900.000000 1.161203 3.852069
 1005000.000000 1.049113 4.823631
 1005100.000000 0.875397 8.051288
 1005200.000000 1.050750 5.805983
 1005300.000000 0.628550 11.381131
 1005400.000000 0.534272 12.107168
 1005500.000000 0.489087 13.333488
 1005600.000000 0.080524 6.826088
 1005700.000000 0.142032 9.649534
 1005800.000000 0.089780 8.107861
 1005900.000000 0.210456 12.230223
 1006000.000000 0.154772 10.952453
 1006100.000000 0.217644 13.321393
 1006200.000000 0.124201 11.110236
 1006300.000000 0.179500 13.515933
 1006400.000000 0.153602 12.911373
 1006500.000000 0.154495 13.933837
 1006600.000000 0.105529 12.517211
 1006700.000000 0.108598 13.615970
 1006800.000000 0.110125 13.664568
 1006900.000000 0.090682 14.015244
 1007000.000000 0.138770 15.494869
 1007100.000000 0.105113 15.489303
 1007200.000000 0.150556 16.786627
 1007300.000000 0.144334 17.636169
 1007400.000000 0.124277 17.083598
 1007500.000000 0.141265 18.554654
 1007600.000000 0.140405 18.532743
 1007700.000000 0.097188 18.150920
 1007800.000000 0.184643 20.360037
 1007900.000000 0.107980 19.474495
 1008000.000000 0.188972 21.407831
 1008100.000000 0.970144 7.764634
 1008200.000000 0.659798 12.334798
 1008300.000000 0.995907 7.704690
 1008400.000000 1.225413 4.788157
 1008500.000000 1.274092 5.115876
 1008600.000000 0.887701 9.559786
 1008700.000000 1.102172 7.733523
 1008800.000000 1.243800 5.745898
 1008900.000000 1.536453 1.723137
 1009000.000000 1.547996 1.577940
 1009100.000000 1.340547 5.653406
 1009200.000000 1.446630 3.983181
 1009300.000000 0.890376 10.751451
 1009400.000000 0.687664 13.490544
 1009500.000000 1.003623 9.862905
 1009600.000000 0.977340 10.164909
 1009700.000000 0.937205 11.658014
 1009800.000000 0.883858 12.344218
 1009900.000000 0.671195 15.595210
 1010000.000000 0.704126 15.315906
 1010100.000000 1.023855 11.681286
 1010200.000000 1.068146 10.971255
 1010300.000000 1.320976 7.554080
 1010400.000000 1.331924 7.348431
 1010500.000000 1.349767 8.008864
 1010600.000000 1.422893 6.556568
 1010700.000000 1.363992 8.690192
 1010800.000000 1.406777 7.878784
 1010900.000000 1.918455 0.341961
 1011000.000000 1.434655 8.306943
 1011100.000000 1.858154 0.760896
 1011200.000000 1.565148 6.088029
 1011300.000000 1.606903 5.987383
 1011400.000000 1.709140 3.482982
 1011500.000000 1.652384 5.776837
 1011600.000000 1.763959 3.364905
 1011700.000000 1.491501 9.870932
 1011800.000000 1.925815 1.831482
 1011900.000000 1.537240 9.175539
 1012000.000000 1.073124 13.032381
 1012100.000000 0.718485 16.616035
 1012200.000000 0.570095 17.415709
 1012300.000000 0.809867 16.520168
 1012400.000000 0.887657 15.711371
 1012500.000000 0.484677 19.404712
 1012600.000000 0.636640 18.417643
 1012700.000000 0.558826 19.688079
 1012800.000000 0.796921 18.278792
 1012900.000000 0.469936 20.556111
 1013000.000000 0.440308 20.837030
 1013100.000000 0.487796 21.399603
 1013200.000000 0.509062 21.255048
 1013300.000000 0.553814 22.012174
 1013400.000000 0.313648 24.047731
 1013500.000000 0.528646 22.702472
 1013600.000000 0.528769 22.701428
 1013700.000000 0.225509 25.280633
 1013800.000000 0.154373 23.555084
 1013900.000000 0.163390 24.857145
 1014000.000000 0.105170 22.447291
 1014100.000000 0.211366 26.884799
 1014200.000000 0.170153 26.014462
 1014300.000000 0.330335 27.449999
 1014400.000000 0.520066 24.291191
 1014500.000000 0.616308 23.997331
 1014600.000000 0.764252 21.380252
 1014700.000000 1.164885 14.215855
 1014800.000000 1.051556 15.945819
 1014900.000000 1.375941 12.127834
 1015000.000000 1.176840 14.890564
 1015100.000000 1.269689 14.508783
 1015200.000000 1.379776 12.666471
 1015300.000000 1.450368 12.246416
 1015400.000000 1.781159 4.955088
 1015500.000000 1.710815 7.197907
 1015600.000000 1.507582 11.326488
 1015700.000000 1.516201 12.143515
 1015800.000000 1.583433 10.648162
 1015900.000000 1.793123 6.688856
 1016000.000000 1.794637 6.654899
 1016100.000000 1.738684 8.906803
 1016200.000000 1.791428 7.726797
 1016300.000000 1.614981 12.259705
 1016400.000000 1.797711 8.585503
 1016500.000000 1.420842 15.213897
 1016600.000000 0.931845 19.888097
 1016700.000000 1.051091 18.968379
 1016800.000000 0.797050 23.085092
 1016900.000000 0.787952 24.220441
 1017000.000000 1.114432 18.373741
 1017100.000000 0.897778 22.895066
 1017200.000000 0.919968 22.537597
 1017300.000000 1.235020 18.016041
 1017400.000000 1.033355 21.504961
 1017500.000000 1.231039 18.686960
 1017600.000000 1.213645 18.999953
 1017700.000000 1.257140 19.212573
 1017800.000000 1.344407 17.669038
 1017900.000000 1.087390 22.710218
 1018000.000000 1.352859 18.521186
 1018100.000000 1.382775 18.975223
 1018200.000000 1.732467 11.304443
 1018300.000000 1.769228 11.428606
 1018400.000000 1.975510 5.583578
 1018500.000000 2.041987 4.769344
 1018600.000000 2.273280 0.839335
 1018700.000000 1.793231 11.534643
 1018800.000000 1.625357 14.780425
 1018900.000000 2.071691 4.714277
 1019000.000000 1.989538 6.741064
 1019100.000000 1.998368 7.501905
 1019200.000000 1.919870 9.659437
 1019300.000000 1.905372 11.052963
 1019400.000000 2.137877 4.762966
 1019500.000000 2.165231 5.173290
 1019600.000000 1.744245 14.700604
 1019700.000000 1.112791 22.873206
 1019800.000000 1.170455 22.239318
 1019900.000000 0.960836 25.106795
 1020000.000000 0.341673 28.144459
 1020100.000000 0.652681 26.602257
 1020200.000000 0.533526 27.061165
 1020300.000000 0.380476 29.416759
 1020400.000000 0.473172 28.501642
 1020500.000000 0.621397 28.357140
 1020600.000000 0.903117 25.779848
 1020700.000000 0.777022 27.793124
 1020800.000000 0.812855 27.527798
 1020900.000000 0.675963 29.225800
 1021000.000000 0.471962 29.840607
 1021100.000000 0.508064 30.650208
 1021200.000000 0.166905 28.634073
 1021300.000000 0.179021 30.106036
 1021400.000000 0.206458 30.984126
 1021500.000000 0.195206 31.654267
 1021600.000000 0.212841 32.150461
 1021700.000000 0.166955 31.590771
 1021800.000000 0.025987 22.061306
 1021900.000000 0.158266 32.003166
 1022000.000000 0.155648 31.886395
 1022100.000000 0.134163 31.815916
 1022200.000000 0.082425 28.472974
 1022300.000000 0.127519 32.419881
 1022400.000000 0.099155 30.659110
 1022500.000000 0.132632 33.687099
 1022600.000000 0.127794 33.425108
 1022700.000000 0.228707 37.486839
 1022800.000000 0.815942 28.753223
 1022900.000000 1.234128 22.971867
 1023000.000000 1.296099 21.953715
 1023100.000000 0.903984 28.821625
 1023200.000000 0.900426 28.866929
 1023300.000000 1.638282 17.333300
 1023400.000000 1.332503 22.443493
 1023500.000000 0.853662 30.448296
 1023600.000000 0.683500 31.364367
 1023700.000000 0.822509 31.492672
 1023800.000000 1.339402 23.320691
 1023900.000000 1.064208 28.146329
 1024000.000000 1.124430 27.327491
 1024100.000000 0.937016 30.725681
 1024200.000000 0.707485 32.395605
 1024300.000000 0.598816 33.532317
 1024400.000000 0.455457 34.533280
 1024500.000000 0.688634 33.943222
 1024600.000000 0.494921 35.031125
 1024700.000000 0.893183 32.088879
 1024800.000000 1.038872 29.717960
 1024900.000000 0.634173 35.077738
 1025000.000000 0.482150 36.194731
 1025100.000000 0.775631 34.489721
 1025200.000000 1.050697 30.548134
 1025300.000000 0.795092 34.703408
 1025400.000000 0.573254 36.372820
 1025500.000000 1.084553 31.027732
 1025600.000000 1.525584 20.499097
 1025700.000000 1.571790 20.377666
 1025800.000000 1.481543 22.619437
 1025900.000000 1.405317 25.517537
 1026000.000000 1.337231 27.028469
 1026100.000000 1.590247 21.258011
 1026200.000000 1.338083 28.010860
 1026300.000000 1.535989 23.426863
 1026400.000000 1.589977 21.716998
 1026500.000000 2.011613 9.465067
 1026600.000000 1.962763 11.025204
 1026700.000000 2.195040 5.168377
 1026800.000000 2.317465 2.794558
 1026900.000000 2.042333 9.837551
 1027000.000000 1.940594 12.911413
 1027100.000000 2.073558 9.756225
 1027200.000000 2.251216 5.200503
 1027300.000000 2.284071 5.544916
 1027400.000000 1.946175 14.051012
 1027500.000000 1.962989 14.567202
 1027600.000000 1.655985 21.716433
 1027700.000000 1.671153 22.373431
 1027800.000000 1.744609 20.727393
 1027900.000000 1.750390 21.595956
 1028000.000000 1.402385 28.869937
 1028100.000000 1.070321 32.577820
 1028200.000000 0.871980 34.436124
 1028300.000000 0.827637 35.907968
 1028400.000000 0.830041 35.883380
 1028500.000000 0.934610 35.588844
 1028600.000000 0.819685 36.986716
 1028700.000000 0.496287 38.671008
 1028800.000000 0.619941 38.642847
 1028900.000000 0.794466 38.892266
 1029000.000000 0.571156 39.573287
 1029100.000000 0.319729 40.571249
 1029200.000000 0.315819 40.565649
 1029300.000000 0.243541 40.873961
 1029400.000000 0.170585 38.437973
 1029500.000000 0.287593 42.287921
 1029600.000000 0.162384 39.025238
 1029700.000000 0.523449 41.463274
 1029800.000000 0.799682 39.415242
 1029900.000000 1.233515 32.267341
 1030000.000000 1.223226 32.382763
 1030100.000000 1.042882 35.876686
 1030200.000000 1.114410 34.709992
 1030300.000000 1.159286 35.094124
 1030400.000000 1.144782 35.288686
 1030500.000000 0.987126 38.521015
 1030600.000000 1.199886 35.520988
 1030700.000000 1.400960 32.032344
 1030800.000000 2.180778 8.349180
 1030900.000000 2.459591 2.937477
 1031000.000000 2.327969 5.650616
 1031100.000000 2.203212 9.566071
 1031200.000000 2.491637 3.117208
 1031300.000000 2.078139 12.913895
 1031400.000000 2.292421 8.078920
 1031500.000000 2.100955 12.947517
 1031600.000000 2.074561 13.561368
 1031700.000000 2.068005 14.718072
 1031800.000000 1.716537 23.028745
 1031900.000000 1.687078 24.689708
 1032000.000000 1.722493 23.895041
 1032100.000000 1.481609 30.476124
 1032200.000000 1.604616 27.465100
 1032300.000000 1.704007 26.188972
 1032400.000000 1.622467 28.065377
 1032500.000000 2.042680 16.067694
 1032600.000000 2.410771 6.780432
 1032700.000000 2.487694 5.856564
 1032800.000000 1.959575 18.900453
 1032900.000000 2.271108 11.244442
 1033000.000000 2.342587 9.560448
 1033100.000000 2.057614 17.067930
 1033200.000000 2.174565 14.212099
 1033300.000000 2.182802 15.034416
 1033400.000000 2.069619 17.609387
 1033500.000000 1.896515 23.183023
 1033600.000000 1.821605 25.131237
 1033700.000000 2.150492 16.913093
 1033800.000000 2.717409 1.607939
 1033900.000000 2.463531 8.276118
 1034000.000000 2.605208 4.578342
 1034100.000000 2.328941 12.630920
 1034200.000000 2.658577 4.492659
 1034300.000000 2.333746 12.773548
 1034400.000000 2.809193 2.917737
 1034500.000000 2.586654 7.463612
 1034600.000000 2.277131 14.119144
 1034700.000000 2.534603 8.869890
 1034800.000000 2.532429 8.918396
 1034900.000000 2.445150 11.910323
 1035000.000000 2.353938 13.968718
 1035100.000000 1.979623 22.198618
 1035200.000000 2.132976 18.919132
 1035300.000000 1.817439 26.616243
 1035400.000000 1.570939 30.866044
 1035500.000000 0.903279 40.099137
 1035600.000000 0.100134 35.844299
 1035700.000000 0.108253 37.489739
 1035800.000000 0.146932 40.135516
 1035900.000000 0.352785 43.954265
 1036000.000000 0.599285 41.957440
 1036100.000000 0.210607 43.956419
 1036200.000000 0.193403 43.416513
 1036300.000000 0.224116 45.271429
 1036400.000000 0.625917 43.010140
 1036500.000000 0.486458 44.329177
 1036600.000000 0.591164 44.088859
 1036700.000000 0.355867 46.007142
 1036800.000000 0.467635 45.255988
 1036900.000000 0.541370 46.067750
 1037000.000000 0.576531 45.971004
 1037100.000000 0.239475 46.658297
 1037200.000000 0.237685 46.618186
 1037300.000000 0.122431 41.779703
 1037400.000000 0.139876 43.106288
 1037500.000000 0.098945 40.732952
 1037600.000000 0.157323 45.268586
 1037700.000000 0.101084 41.891467
 1037800.000000 0.193548 48.125699
 1037900.000000 0.073706 39.996551
 1038000.000000 0.145941 46.500044
 1038100.000000 0.088622 42.523310
 1038200.000000 0.087946 42.453667
 1038300.000000 0.168896 49.850899
 1038400.000000 0.095664 44.234383
 1038500.000000 0.127295 48.062762
 1038600.000000 0.161132 50.366315
 1038700.000000 0.077507 44.259433
 1038800.000000 0.174981 52.084163
 1038900.000000 0.218236 54.477594
 1039000.000000 0.286504 54.466567
 1039100.000000 1.103928 38.047394
 1039200.000000 0.913235 41.230343
 1039300.000000 0.995936 40.509359
 1039400.000000 1.037156 39.748416
 1039500.000000 1.265059 37.083792
 1039600.000000 1.110805 39.516080
 1039700.000000 1.248666 38.133662
 1039800.000000 1.353820 36.087078
 1039900.000000 1.414993 35.814353
 1040000.000000 0.948961 43.216664
 1040100.000000 1.321218 37.899648
 1040200.000000 1.025990 43.046346
 1040300.000000 1.004730 44.368242
 1040400.000000 1.051445 43.644406
 1040500.000000 1.209138 41.441269
 1040600.000000 1.624429 31.459581
 1040700.000000 1.517404 34.618278
 1040800.000000 1.479328 35.403800
 1040900.000000 1.569263 34.481101
 1041000.000000 1.793365 28.730691
 1041100.000000 1.945159 24.995082
 1041200.000000 1.912503 26.012149
 1041300.000000 2.064920 22.454201
 1041400.000000 1.931036 26.426611
 1041500.000000 2.035366 24.136618
 1041600.000000 1.772307 31.851287
 1041700.000000 1.394622 38.527601
 1041800.000000 0.977617 45.737528
 1041900.000000 0.967415 46.852040
 1042000.000000 0.505695 50.003116
 1042100.000000 0.577210 50.070034
 1042200.000000 0.600599 49.840544
 1042300.000000 0.758966 49.339828
 1042400.000000 0.982638 46.894487
 1042500.000000 0.847680 49.242149
 1042600.000000 0.746363 49.962661
 1042700.000000 1.019453 47.710343
 1042800.000000 1.461612 37.569099
 1042900.000000 1.254056 42.519120
 1043000.000000 1.223525 43.211328
 1043100.000000 1.519093 38.005280
 1043200.000000 1.199624 44.762712
 1043300.000000 0.749522 51.076523
 1043400.000000 0.693327 51.367265
 1043500.000000 0.335159 55.828782
 1043600.000000 0.634568 52.587716
 1043700.000000 0.596978 53.671425
 1043800.000000 0.505867 53.891759
 1043900.000000 0.529413 54.791946
 1044000.000000 0.695441 53.949007
 1044100.000000 0.951304 51.025182
 1044200.000000 0.888270 52.111347
 1044300.000000 1.003435 50.926129
 1044400.000000 1.103616 48.630173
 1044500.000000 1.439353 40.242634
 1044600.000000 1.545624 37.855119
 1044700.000000 1.599141 37.779762
 1044800.000000 1.744116 34.492098
 1044900.000000 2.018675 25.584639
 1045000.000000 2.273678 17.882255
 1045100.000000 2.525830 11.368350
 1045200.000000 2.378556 15.929720
 1045300.000000 2.514175 12.514556
 1045400.000000 2.677609 7.587517
 1045500.000000 2.887431 3.643003
 1045600.000000 2.546968 12.249249
 1045700.000000 2.889366 3.834279
 1045800.000000 2.745933 7.454070
 1045900.000000 2.816645 6.499854
 1046000.000000 2.859649 5.356132
 1046100.000000 2.968131 3.731407
 1046200.000000 2.928847 4.627029
 1046300.000000 2.866136 7.140654
 1046400.000000 2.767724 9.469774
 1046500.000000 2.773624 10.334356
 1046600.000000 2.412365 17.653800
 1046700.000000 2.063762 25.092706
 1046800.000000 2.183137 22.582157
 1046900.000000 2.017099 27.154367
 1047000.000000 2.063881 25.926377
 1047100.000000 1.839920 33.393716
 1047200.000000 2.009059 28.347528
 1047300.000000 2.069562 27.745907
 1047400.000000 2.405412 19.708830
 1047500.000000 2.675860 13.262702
 1047600.000000 2.657698 13.729131
 1047700.000000 2.559517 17.232985
 1047800.000000 2.277388 23.963468
 1047900.000000 1.691948 37.293472
 1048000.000000 1.280973 45.138136
 1048100.000000 1.582418 39.321152
 1048200.000000 1.435353 42.265542
 1048300.000000 1.518021 41.426063
 1048400.000000 1.333280 45.657716
 1048500.000000 1.500939 42.498090
 1048600.000000 1.581642 40.561108
 1048700.000000 1.443926 44.715497
 1048800.000000 1.166518 50.231793
 1048900.000000 0.607426 55.875130
 1049000.000000 0.465683 55.780311
 1049100.000000 0.076068 45.964832
 1049200.000000 0.328889 57.921636
 1049300.000000 0.562817 57.176152
 1049400.000000 0.411359 58.049575
 1049500.000000 0.729955 56.427512
 1049600.000000 0.467261 58.522364
 1049700.000000 0.191075 57.630305
 1049800.000000 0.245458 59.854606
 1049900.000000 0.211810 59.667870
 1050000.000000 0.113446 52.023617
 1050100.000000 0.156903 57.179717
 1050200.000000 0.042648 43.818090
 1050300.000000 0.079230 49.881914
 1050400.000000 0.164033 58.567245
 1050500.000000 0.186897 61.042408
 1050600.000000 0.144027 57.958518
 1050700.000000 0.057813 48.771474
 1050800.000000 0.058525 48.874157
 1050900.000000 0.140451 59.558755
 1051000.000000 0.134907 59.054931
 1051100.000000 0.070453 52.503815
 1051200.000000 0.157486 61.949670
 1051300.000000 0.141047 61.607674
 1051400.000000 0.127982 60.380680
 1051500.000000 0.106194 59.022755
 1051600.000000 0.162191 64.277453
 1051700.000000 0.098698 59.075487
 1051800.000000 0.806229 55.714401
 1051900.000000 0.738841 57.776911
 1052000.000000 0.773995 57.221081
 1052100.000000 0.777071 58.172335
 1052200.000000 1.286290 48.990026
 1052300.000000 1.427380 46.300511
 1052400.000000 1.369155 47.905167
 1052500.000000 1.619287 41.459865
 1052600.000000 2.005167 30.112476
 1052700.000000 1.768350 37.570589
 1052800.000000 1.801825 36.659867
 1052900.000000 2.025146 31.153281
 1053000.000000 1.836599 36.685789
 1053100.000000 2.233246 26.523234
 1053200.000000 2.243100 26.299087
 1053300.000000 2.145572 29.422128
 1053400.000000 1.868603 36.914322
 1053500.000000 2.120567 30.427811
 1053600.000000 2.037267 32.717192
 1053700.000000 2.265853 27.424485
 1053800.000000 2.658424 14.994734
 1053900.000000 2.479601 21.204306
 1054000.000000 2.684719 15.232183
 1054100.000000 3.205829 1.088116
 1054200.000000 3.076758 3.213490
 1054300.000000 3.061765 4.568041
 1054400.000000 2.909755 9.089957
 1054500.000000 3.286134 1.211321
 1054600.000000 2.987922 7.500990
 1054700.000000 3.079718 5.741792
 1054800.000000 3.049768 6.600462
 1054900.000000 3.171074 4.312567
 1055000.000000 2.983886 9.576147
 1055100.000000 2.564579 20.035091
 1055200.000000 2.474642 22.119335
 1055300.000000 2.438192 24.050800
 1055400.000000 1.895855 37.903150
 1055500.000000 2.076224 33.405042
 1055600.000000 2.608166 19.957159
 1055700.000000 2.291876 28.092602
 1055800.000000 1.900161 38.785288
 1055900.000000 1.902296 39.726348
 1056000.000000 2.173132 31.206746
 1056100.000000 2.800684 16.339488
 1056200.000000 2.942043 12.128459
 1056300.000000 3.299904 2.316893
 1056400.000000 3.300876 2.298974
 1056500.000000 3.153950 6.783802
 1056600.000000 2.951852 13.030752
 1056700.000000 3.268689 4.212788
 1056800.000000 3.329205 2.974953
 1056900.000000 3.060750 10.884973
 1057000.000000 3.075346 10.429960
 1057100.000000 3.294633 5.176437
 1057200.000000 3.134292 9.592317
 1057300.000000 2.493011 23.966479
 1057400.000000 2.584249 22.055439
 1057500.000000 2.631552 22.183380
 1057600.000000 2.464963 25.466696
 1057700.000000 2.319737 29.542029
 1057800.000000 1.904254 40.094715
 1057900.000000 1.449992 47.323218
 1058000.000000 1.209329 52.371421
 1058100.000000 0.790495 58.124732
 1058200.000000 0.883142 56.885594
 1058300.000000 0.836165 58.461392
 1058400.000000 0.956452 57.013957
 1058500.000000 0.765227 59.955085
 1058600.000000 0.642392 60.830672
 1058700.000000 0.943005 58.491979
 1058800.000000 0.700438 61.415660
 1058900.000000 0.770251 61.667332
 1059000.000000 0.593009 62.997824
 1059100.000000 0.648285 63.722620
 1059200.000000 0.901702 59.960480
 1059300.000000 1.501129 46.629005
 1059400.000000 1.203351 54.592247
 1059500.000000 1.573212 45.439437
 1059600.000000 1.690405 44.086836
 1059700.000000 1.346386 51.806841
 1059800.000000 1.460948 48.555695
 1059900.000000 1.576986 47.072063
 1060000.000000 1.448375 49.882276
 1060100.000000 1.525709 48.963389
 1060200.000000 1.498807 49.598419
 1060300.000000 1.220129 56.624535
 1060400.000000 1.324278 54.750672
 1060500.000000 1.697005 46.777207
 1060600.000000 1.123610 58.631601
 1060700.000000 1.193025 58.784857
 1060800.000000 1.388275 54.689576
 1060900.000000 1.660416 47.891371
 1061000.000000 1.612162 49.040594
 1061100.000000 2.013256 38.371916
 1061200.000000 2.169355 33.248427
 1061300.000000 2.058630 37.589687
 1061400.000000 2.000737 39.535372
 1061500.000000 2.070054 38.160550
 1061600.000000 2.212177 33.676844
 1061700.000000 2.418372 28.666452
 1061800.000000 2.121120 37.366413
 1061900.000000 2.226379 35.136013
 1062000.000000 2.586665 24.201497
 1062100.000000 2.341581 31.933634
 1062200.000000 2.397480 30.299078
 1062300.000000 2.682857 23.186935
 1062400.000000 3.306978 5.585783
 1062500.000000 3.562722 1.651867
 1062600.000000 3.148080 10.930277
 1062700.000000 3.236080 9.360664
 1062800.000000 3.424444 4.294380
 1062900.000000 3.290546 8.578456
 1063000.000000 3.412641 5.565616
 1063100.000000 3.375520 7.427701
 1063200.000000 3.372744 7.492311
 1063300.000000 2.846412 19.352754
 1063400.000000 2.758502 21.360879
 1063500.000000 2.671092 24.474782
 1063600.000000 2.457569 29.872065
 1063700.000000 2.655414 25.468503
 1063800.000000 2.890061 19.330470
 1063900.000000 2.760176 23.447066
 1064000.000000 2.515205 29.489938
 1064100.000000 2.363983 34.079031
 1064200.000000 1.665020 49.130925
 1064300.000000 1.698243 49.483836
 1064400.000000 1.555493 52.516844
 1064500.000000 1.875550 46.057084
 1064600.000000 2.111411 39.530469
 1064700.000000 1.914373 45.607897
 1064800.000000 1.807985 48.086570
 1064900.000000 1.887797 47.184601
 1065000.000000 2.317505 35.689542
 1065100.000000 1.772461 49.847372
 1065200.000000 1.617484 52.740369
 1065300.000000 1.511433 55.784571
 1065400.000000 1.463364 56.683274
 1065500.000000 0.681472 64.132708
 1065600.000000 0.788879 63.288398
 1065700.000000 1.122913 60.745104
 1065800.000000 0.946181 62.336316
 1065900.000000 1.024118 62.401267
 1066000.000000 0.715583 65.387839
 1066100.000000 0.540160 65.699225
 1066200.000000 0.430440 66.161713
 1066300.000000 0.856526 65.266098
 1066400.000000 0.979729 63.364355
 1066500.000000 1.029787 63.605724
 1066600.000000 0.717246 67.162079
 1066700.000000 0.541540 67.329592
 1066800.000000 1.024280 63.994119
 1066900.000000 1.511759 56.842519
 1067000.000000 1.268539 61.161428
 1067100.000000 1.223409 62.782029
 1067200.000000 1.126594 64.048557
 1067300.000000 1.035147 66.211987
 1067400.000000 0.889079 67.822452
 1067500.000000 1.510366 57.516046
 1067600.000000 2.267289 37.873857
 1067700.000000 2.952216 18.891662
 1067800.000000 3.095424 15.168411
 1067900.000000 2.619063 28.363977
 1068000.000000 2.822128 22.726562
 1068100.000000 2.977939 19.796446
 1068200.000000 2.767395 25.070135
 1068300.000000 2.528836 32.092831
 1068400.000000 2.341917 37.175240
 1068500.000000 1.842010 49.232910
 1068600.000000 2.247859 40.254536
 1068700.000000 2.643668 29.560936
 1068800.000000 3.231963 12.822113
 1068900.000000 2.997054 20.305211
 1069000.000000 2.742279 26.914922
 1069100.000000 2.288057 40.486082
 1069200.000000 1.914384 47.573175
 1069300.000000 2.113696 44.103673
 1069400.000000 1.686777 53.613786
 1069500.000000 1.203927 64.307057
 1069600.000000 0.984087 67.718446
 1069700.000000 0.975550 68.833668
 1069800.000000 1.476326 59.110495
 1069900.000000 1.464233 60.379997
 1070000.000000 1.744561 53.777759
 1070100.000000 2.174987 43.109337
 1070200.000000 2.032179 46.372910
 1070300.000000 2.292552 41.010781
 1070400.000000 1.995044 48.400161
 1070500.000000 2.195475 44.016643
 1070600.000000 2.014733 48.845373
 1070700.000000 2.442935 36.621660
 1070800.000000 2.665433 29.898911
 1070900.000000 2.803833 27.084221
 1071000.000000 2.592204 32.825769
 1071100.000000 1.891447 53.079918
 1071200.000000 1.533553 59.537073
 1071300.000000 1.413830 62.577386
 1071400.000000 1.408976 62.652611
 1071500.000000 1.537747 61.273011
 1071600.000000 1.204547 66.110238
 1071700.000000 1.157755 67.632614
 1071800.000000 1.234516 66.768673
 1071900.000000 1.018587 69.669752
 1072000.000000 0.675117 69.365224
 1072100.000000 0.534267 68.415036
 1072200.000000 0.510045 68.178145
 1072300.000000 0.335599 70.003579
 1072400.000000 0.475121 68.987100
 1072500.000000 0.129059 63.345752
 1072600.000000 0.136096 64.082706
 1072700.000000 0.513724 70.356627
 1072800.000000 0.415144 70.462516
 1072900.000000 0.552596 71.447652
 1073000.000000 0.214076 71.107738
 1073100.000000 0.146457 67.441622
 1073200.000000 0.116574 64.150720
 1073300.000000 0.193070 71.986605
 1073400.000000 0.055584 56.263257
 1073500.000000 0.718485 72.216338
 1073600.000000 0.766112 72.056902
 1073700.000000 0.641817 72.977857
 1073800.000000 0.554825 72.397633
 1073900.000000 0.304577 75.068265
 1074000.000000 0.665019 73.951129
 1074100.000000 1.232265 67.895033
 1074200.000000 1.023802 70.611469
 1074300.000000 1.203065 68.930978
 1074400.000000 1.654167 58.956575
 1074500.000000 1.839777 55.291916
 1074600.000000 2.194852 44.923497
 1074700.000000 2.709963 30.596322
 1074800.000000 3.485401 6.371678
 1074900.000000 3.461581 8.064203
 1075000.000000 2.941582 23.022156
 1075100.000000 2.409265 39.471186
 1075200.000000 2.568195 34.817290
 1075300.000000 3.381284 10.450698
 1075400.000000 3.662081 2.836373
 1075500.000000 3.456994 8.822268
 1075600.000000 3.167782 16.629682
 1075700.000000 3.385972 11.250353
 1075800.000000 3.683630 3.454882
 1075900.000000 3.594699 6.313030
 1076000.000000 3.059717 20.949528
 1076100.000000 3.396023 11.552421
 1076200.000000 3.657347 4.980438
 1076300.000000 3.372381 12.598649
 1076400.000000 3.348466 13.244219
 1076500.000000 3.403241 12.753537
 1076600.000000 3.480201 10.684696
 1076700.000000 3.635122 7.534269
 1076800.000000 3.729159 5.189160
 1076900.000000 3.316216 15.956262
 1077000.000000 3.257272 17.341420
 1077100.000000 3.316116 16.916134
 1077200.000000 3.687862 7.261643
 1077300.000000 4.067305 0.837493
 1077400.000000 3.734563 7.092142
 1077500.000000 3.962339 2.611282
 1077600.000000 3.823412 5.805369
 1077700.000000 4.011422 2.429811
 1077800.000000 4.473221 0.003178
 1077900.000000 4.295201 0.790898
 1078000.000000 3.916505 4.463577
 1078100.000000 4.312475 0.953699
 1078200.000000 4.153752 1.458774
 1078300.000000 4.105964 2.897724
 1078400.000000 4.312502 1.682954
 1078500.000000 4.001982 4.622257
 1078600.000000 4.320614 2.659709
 1078700.000000 4.939713 0.075840
 1078800.000000 4.849393 0.223189
 1078900.000000 4.970883 0.880234
 1079000.000000 4.846198 1.230886
 1079100.000000 4.867480 2.173166
 1079200.000000 5.178135 0.508471
 1079300.000000 5.074222 1.934378
 1079400.000000 5.191977 1.449570
 1079500.000000 5.154824 2.590085
 1079600.000000 5.023453 2.821281
 1079700.000000 4.671214 2.691427
 1079800.000000 4.679995 2.707305
 1079900.000000 4.350340 3.900209
 1080000.000000 3.923540 6.098265
 1080100.000000 4.211915 4.243602
 1080200.000000 4.046711 5.262321
 1080300.000000 4.479350 3.822618
 1080400.000000 4.341206 4.354726
 1080500.000000 4.003186 7.026891
 1080600.000000 4.087978 6.285468
 1080700.000000 4.271465 6.259144
 1080800.000000 4.616080 4.049422
 1080900.000000 4.464076 5.616885
 1081000.000000 4.554721 5.239545
 1081100.000000 4.320112 6.783979
 1081200.000000 4.389800 6.678021
 1081300.000000 3.928339 8.770192
 1081400.000000 3.676739 11.578080
 1081500.000000 3.991367 8.496859
 1081600.000000 4.314843 7.727364
 1081700.000000 4.012016 8.620867
 1081800.000000 4.017240 8.589014
 1081900.000000 4.016068 9.595965
 1082000.000000 3.895724 10.601822
 1082100.000000 4.054463 10.128644
 1082200.000000 4.067654 10.037320
 1082300.000000 3.432768 15.513429
 1082400.000000 2.818660 29.276394
 1082500.000000 3.088904 22.753118
 1082600.000000 3.579725 14.012856
 1082700.000000 2.758047 31.871149
 1082800.000000 2.812448 30.444527
 1082900.000000 3.214537 19.980255
 1083000.000000 3.199780 20.316462
 1083100.000000 3.257694 20.021024
 1083200.000000 2.709394 33.995599
 1083300.000000 2.292551 43.673044
 1083400.000000 2.585263 37.291329
 1083500.000000 1.806548 56.336068
 1083600.000000 2.226707 45.540994
 1083700.000000 2.036833 50.866848
 1083800.000000 2.522585 39.686138
 1083900.000000 3.106362 23.773191
 1084000.000000 3.219539 20.905820
 1084100.000000 2.987202 27.874295
 1084200.000000 3.084964 25.170207
 1084300.000000 2.749663 35.665694
 1084400.000000 2.610653 38.974524
 1084500.000000 2.136758 48.803072
 1084600.000000 2.077891 50.029102
 1084700.000000 2.344259 45.180372
 1084800.000000 2.566443 40.884343
 1084900.000000 2.121312 50.176262
 1085000.000000 1.910184 54.643789
 1085100.000000 1.751228 58.733068
 1085200.000000 1.476694 64.216844
 1085300.000000 1.760206 58.934334
 1085400.000000 2.213910 48.597660
 1085500.000000 2.360055 46.269642
 1085600.000000 1.800156 58.220530
 1085700.000000 1.493351 65.167590
 1085800.000000 1.566518 63.720179
 1085900.000000 1.631356 63.385987
 1086000.000000 1.593241 64.177101
 1086100.000000 1.653330 63.878584
 1086200.000000 1.323357 68.838481
 1086300.000000 0.992817 72.410465
 1086400.000000 0.518763 74.024163
 1086500.000000 0.159152 70.844731
 1086600.000000 0.087267 62.376672
 1086700.000000 0.097597 64.852171
 1086800.000000 0.190632 74.037230
 1086900.000000 0.641677 75.964718
 1087000.000000 1.041531 71.895574
 1087100.000000 0.359609 76.496273
 1087200.000000 0.651782 76.129866
 1087300.000000 0.335863 77.141816
 1087400.000000 0.604726 76.896545
 1087500.000000 0.975636 74.080824
 1087600.000000 0.919505 74.966956
 1087700.000000 1.080654 73.355585
 1087800.000000 1.021687 74.282615
 1087900.000000 1.386260 69.734630
 1088000.000000 1.257982 71.568123
 1088100.000000 1.346168 71.240529
 1088200.000000 1.139897 74.183385
 1088300.000000 1.264476 73.299933
 1088400.000000 0.933208 77.501876
 1088500.000000 0.663909 79.222008
 1088600.000000 0.480535 77.046569
 1088700.000000 0.419731 77.873499
 1088800.000000 0.314399 78.442426
 1088900.000000 0.245920 78.839136
 1089000.000000 0.203882 77.189952
 1089100.000000 0.053062 60.036274
 1089200.000000 0.224276 79.140123
 1089300.000000 0.139885 73.821228
 1089400.000000 0.083360 65.973616
 1089500.000000 0.660190 80.258670
 1089600.000000 0.053135 61.730930
 1089700.000000 0.374514 81.097955
 1089800.000000 0.326350 81.965806
 1089900.000000 0.325035 82.986456
 1090000.000000 0.637281 80.516252
 1090100.000000 0.361252 82.715351
 1090200.000000 0.608288 81.475970
 1090300.000000 0.430233 82.341762
 1090400.000000 0.439270 82.272297
 1090500.000000 0.496701 83.062897
 1090600.000000 0.532826 83.087914
 1090700.000000 0.787795 81.993978
 1090800.000000 1.085940 76.792636
 1090900.000000 1.265148 74.216144
 1091000.000000 1.935072 56.769608
 1091100.000000 2.693414 38.919467
 1091200.000000 3.251261 21.885462
 1091300.000000 3.306088 21.437489
 1091400.000000 2.896037 32.202709
 1091500.000000 3.035047 28.978657
 1091600.000000 3.275371 22.416383
 1091700.000000 3.336888 21.661746
 1091800.000000 3.477888 17.904111
 1091900.000000 3.482366 18.803102
 1092000.000000 3.504978 18.308102
 1092100.000000 3.623250 16.994125
 1092200.000000 2.870310 34.186123
 1092300.000000 2.994920 31.414144
 1092400.000000 3.240512 25.462648
 1092500.000000 2.567726 42.652952
 1092600.000000 1.646930 64.863705
 1092700.000000 2.089118 53.597650
 1092800.000000 2.223984 49.849844
 1092900.000000 2.430083 45.577721
 1093000.000000 2.285485 49.198906
 1093100.000000 2.244176 51.287103
 1093200.000000 2.466483 45.464755
 1093300.000000 2.779101 38.401439
 1093400.000000 3.034577 30.937041
 1093500.000000 2.867565 36.300296
 1093600.000000 2.637872 42.569289
 1093700.000000 2.501340 46.471884
 1093800.000000 2.009326 56.951761
 1093900.000000 2.288914 51.372540
 1094000.000000 2.319867 50.613742
 1094100.000000 2.325145 51.484357
 1094200.000000 1.910224 60.332168
 1094300.000000 1.716527 65.148843
 1094400.000000 1.499803 69.521266
 1094500.000000 1.561056 69.192131
 1094600.000000 2.076473 57.609455
 1094700.000000 2.645931 43.657986
 1094800.000000 3.207675 27.899468
 1094900.000000 3.035550 32.740847
 1095000.000000 2.788004 39.514415
 1095100.000000 3.057402 32.669269
 1095200.000000 3.329935 25.465766
 1095300.000000 3.633330 17.385400
 1095400.000000 3.409813 23.865466
 1095500.000000 3.600174 18.806814
 1095600.000000 3.579929 19.381370
 1095700.000000 3.507233 22.556464
 1095800.000000 3.536723 21.658897
 1095900.000000 3.334926 28.312855
 1096000.000000 3.042343 33.644839
 1096100.000000 2.630743 44.927715
 1096200.000000 2.354946 51.303805
 1096300.000000 2.112450 58.237746
 1096400.000000 1.577310 68.870116
 1096500.000000 1.836269 64.045963
 1096600.000000 1.648805 68.252775
 1096700.000000 1.877476 63.694426
 1096800.000000 2.174505 56.922557
 1096900.000000 2.557829 47.230423
 1097000.000000 3.102369 33.528939
 1097100.000000 3.195391 32.717595
 1097200.000000 2.839429 40.024030
 1097300.000000 2.334810 53.618243
 1097400.000000 2.229546 56.576898
 1097500.000000 3.037414 36.302410
 1097600.000000 3.663745 18.921709
 1097700.000000 3.850076 14.909892
 1097800.000000 3.686121 19.277469
 1097900.000000 3.304209 30.460499
 1098000.000000 2.579348 47.359379
 1098100.000000 2.164823 59.210482
 1098200.000000 1.987459 62.261931
 1098300.000000 1.539908 71.615025
 1098400.000000 1.139685 77.177042
 1098500.000000 0.838791 81.832894
 1098600.000000 0.811858 82.197871
 1098700.000000 0.660682 84.736896
 1098800.000000 1.027767 80.245380
 1098900.000000 1.259233 76.842270
 1099000.000000 1.512488 72.295648
 1099100.000000 1.367562 75.583875
 1099200.000000 1.425482 74.733633
 1099300.000000 1.411375 75.940830
 1099400.000000 1.848633 65.947806
 1099500.000000 1.706963 70.121834
 1099600.000000 2.078364 62.208403
 1099700.000000 2.486838 50.815757
 1099800.000000 2.693294 45.563565
 1099900.000000 3.197898 33.022224
 1100000.000000 3.042545 36.486816
 1100100.000000 2.760653 45.039486
 1100200.000000 2.756316 45.157519
 1100300.000000 3.078754 36.911508
 1100400.000000 3.357611 29.385099
 1100500.000000 3.550846 24.661834
 1100600.000000 4.134527 10.814619
 1100700.000000 4.471138 8.615812
 1100800.000000 4.908114 4.767620
 1100900.000000 5.107851 4.404049
 1101000.000000 5.053888 4.860424
 1101100.000000 5.370005 1.940232
 1101200.000000 5.304102 2.792894
 1101300.000000 5.632689 0.439171
 1101400.000000 5.310428 3.705847
 1101500.000000 5.560737 1.300382
 1101600.000000 5.350417 4.134479
 1101700.000000 5.487715 2.934259
 1101800.000000 5.212301 6.653397
 1101900.000000 5.675324 0.802212
 1102000.000000 5.640306 1.110298
 1102100.000000 5.559532 3.031976
 1102200.000000 5.890828 0.505469
 1102300.000000 5.856634 1.629708
 1102400.000000 5.833930 1.708724
 1102500.000000 5.528984 3.954180
 1102600.000000 5.607070 3.347005
 1102700.000000 5.499171 5.145199
 1102800.000000 5.556314 4.668177
 1102900.000000 5.467537 6.366732
 1103000.000000 5.262854 7.950182
 1103100.000000 4.706777 6.961218
 1103200.000000 4.832685 7.044932
 1103300.000000 4.555580 8.249893
 1103400.000000 4.594537 8.029151
 1103500.000000 4.526639 9.396426
 1103600.000000 4.753191 8.557631
 1103700.000000 4.684774 9.632470
 1103800.000000 4.492758 10.029593
 1103900.000000 4.657264 10.376492
 1104000.000000 4.266751 11.593875
 1104100.000000 3.977874 13.926503
 1104200.000000 4.558397 11.128775
 1104300.000000 4.784384 10.425852
 1104400.000000 4.700903 11.064314
 1104500.000000 4.892211 10.408046
 1104600.000000 4.826208 10.962567
 1104700.000000 4.839915 11.837995
 1104800.000000 5.000134 10.488983
 1104900.000000 5.048207 11.192506
 1105000.000000 5.589429 5.708926
 1105100.000000 5.967644 2.480058
 1105200.000000 5.532773 7.231446
 1105300.000000 5.789123 5.078882
 1105400.000000 5.627456 7.247784
 1105500.000000 5.001221 11.526234
 1105600.000000 5.069698 11.182944
 1105700.000000 4.999859 12.474746
 1105800.000000 5.034050 12.334177
 1105900.000000 4.991896 13.485086
 1106000.000000 5.236445 11.871551
 1106100.000000 5.639693 8.254954
 1106200.000000 5.509390 9.823595
 1106300.000000 5.728237 7.429936
 1106400.000000 5.955240 3.071166
 1106500.000000 6.125383 1.727820
 1106600.000000 6.037778 2.830654
 1106700.000000 6.075714 3.303685
 1106800.000000 5.930884 5.331145
 1106900.000000 5.804756 7.953575
 1107000.000000 6.480891 0.149192
 1107100.000000 6.093200 3.934777
 1107200.000000 6.654439 0.692655
 1107300.000000 6.311633 1.848252
 1107400.000000 6.562873 1.864012
 1107500.000000 6.579928 2.846715
 1107600.000000 6.321770 2.302227
 1107700.000000 6.285244 3.314587
 1107800.000000 6.421757 3.433098
 1107900.000000 6.176104 4.232176
 1108000.000000 6.355187 4.277291
 1108100.000000 6.256022 4.961661
 1108200.000000 6.187660 4.889495
 1108300.000000 5.939499 7.026669
 1108400.000000 6.278744 5.927634
 1108500.000000 5.923616 7.352774
 1108600.000000 6.114893 6.744871
 1108700.000000 6.272979 7.652316
 1108800.000000 6.584394 5.005934
 1108900.000000 6.869037 1.531477
 1109000.000000 6.761188 3.046636
 1109100.000000 6.941710 1.506690
 1109200.000000 6.958130 1.338622
 1109300.000000 7.023272 1.743441
 1109400.000000 7.102319 1.147167
 1109500.000000 7.332686 0.701937
 1109600.000000 7.241008 1.222419
 1109700.000000 7.204887 2.440873
 1109800.000000 7.038462 3.166426
 1109900.000000 6.832395 4.854635
 1110000.000000 7.025897 4.208818
 1110100.000000 6.776464 5.671023
 1110200.000000 6.756790 5.767751
 1110300.000000 6.904891 6.141104
 1110400.000000 6.716530 6.991796
 1110500.000000 6.940852 6.543609
 1110600.000000 6.567173 8.577710
 1110700.000000 6.651194 9.238332
 1110800.000000 6.861480 7.403236
 1110900.000000 7.101040 5.717216
 1111000.000000 6.980174 7.223228
 1111100.000000 7.342089 2.400760
 1111200.000000 7.472518 0.952206
 1111300.000000 7.308103 3.627146
 1111400.000000 7.284504 3.940423
 1111500.000000 7.334665 4.265810
 1111600.000000 7.420011 3.192111
 1111700.000000 7.974356 0.061341
 1111800.000000 7.476215 3.515631
 1111900.000000 7.763779 1.014348
 1112000.000000 7.747901 1.150486
 1112100.000000 7.395786 5.610911
 1112200.000000 7.056881 8.175451
 1112300.000000 7.075805 9.027286
 1112400.000000 6.775055 10.124635
 1112500.000000 6.188472 8.102905
 1112600.000000 6.042056 7.838014
 1112700.000000 6.308862 9.167910
 1112800.000000 6.321432 9.222392
 1112900.000000 6.184419 9.653996
 1113000.000000 5.813832 9.033096
 1113100.000000 6.069581 9.729193
 1113200.000000 5.889761 9.872276
 1113300.000000 5.646834 11.173864
 1113400.000000 5.967991 10.707310
 1113500.000000 6.349053 10.604876
 1113600.000000 6.024114 11.500825
 1113700.000000 6.403552 10.893409
 1113800.000000 6.295995 10.941699
 1113900.000000 6.352443 11.830571
 1114000.000000 6.271615 12.003598
 1114100.000000 6.163633 13.255790
 1114200.000000 6.251981 13.055698
 1114300.000000 6.181943 14.159635
 1114400.000000 5.667614 11.686924
 1114500.000000 5.498618 12.385400
 1114600.000000 5.319185 12.902553
 1114700.000000 5.327413 13.857103
 1114800.000000 5.421159 13.354494
 1114900.000000 5.138582 14.853348
 1115000.000000 4.496589 13.413674
 1115100.000000 3.955722 14.240385
 1115200.000000 3.923654 14.710877
 1115300.000000 4.074806 14.046679
 1115400.000000 4.173047 13.708426
 1115500.000000 4.183736 14.699138
 1115600.000000 3.821034 17.933747
 1115700.000000 3.854009 18.269921
 1115800.000000 4.477608 14.718157
 1115900.000000 4.351954 15.569998
 1116000.000000 3.904511 17.369767
 1116100.000000 4.483023 15.725972
 1116200.000000 4.941909 14.328333
 1116300.000000 4.647475 15.444193
 1116400.000000 4.685875 15.346139
 1116500.000000 4.898353 15.835982
 1116600.000000 4.736613 16.216537
 1116700.000000 4.467247 16.752684
 1116800.000000 3.927007 18.008289
 1116900.000000 4.226507 15.967223
 1117000.000000 4.063653 17.100231
 1117100.000000 4.370354 16.558080
 1117200.000000 4.324489 16.486489
 1117300.000000 4.043996 18.703834
 1117400.000000 4.101908 18.212929
 1117500.000000 3.926570 20.622190
 1117600.000000 4.073044 19.435082
 1117700.000000 4.380017 18.231920
 1117800.000000 4.329880 18.448518
 1117900.000000 4.323130 19.483243
 1118000.000000 4.274345 19.743932
 1118100.000000 4.268216 20.777435
 1118200.000000 4.174889 21.196648
 1118300.000000 4.010336 22.290680
 1118400.000000 3.455347 27.920143
 1118500.000000 3.738948 23.299795
 1118600.000000 4.174955 22.196409
 1118700.000000 4.463890 20.153340
 1118800.000000 4.784187 17.259223
 1118900.000000 5.061443 16.292473
 1119000.000000 5.218401 15.510289
 1119100.000000 5.106856 16.901398
 1119200.000000 5.224494 16.480557
 1119300.000000 5.463159 15.145822
 1119400.000000 5.601662 13.874853
 1119500.000000 5.606741 14.841301
 1119600.000000 5.709222 14.286070
 1119700.000000 5.489318 16.259731
 1119800.000000 5.396497 16.799011
 1119900.000000 5.378153 17.911662
 1120000.000000 5.205034 18.376306
 1120100.000000 5.007559 18.529239
 1120200.000000 4.811060 18.477937
 1120300.000000 4.708837 19.686983
 1120400.000000 4.551159 20.065447
 1120500.000000 4.594762 20.874431
 1120600.000000 4.570132 20.979460
 1120700.000000 4.620628 21.739808
 1120800.000000 4.923181 19.573484
 1120900.000000 4.675667 21.892882
 1121000.000000 4.758677 21.536463
 1121100.000000 5.000320 20.724550
 1121200.000000 5.019886 20.614697
 1121300.000000 5.096746 21.241586
 1121400.000000 5.407548 18.541795
 1121500.000000 5.883658 14.832830
 1121600.000000 5.991488 14.557299
 1121700.000000 5.476411 18.718939
 1121800.000000 5.535599 17.999207
 1121900.000000 5.611311 18.083590
 1122000.000000 5.656234 17.555806
 1122100.000000 5.802490 17.033798
 1122200.000000 5.888484 16.409299
 1122300.000000 5.846995 17.662032
 1122400.000000 5.942974 17.073852
 1122500.000000 5.824423 18.642084
 1122600.000000 6.123870 16.397046
 1122700.000000 6.248043 15.888073
 1122800.000000 6.554176 12.413701
 1122900.000000 6.063554 18.046565
 1123000.000000 5.961970 18.677057
 1123100.000000 6.319643 15.662429
 1123200.000000 6.491159 13.934488
 1123300.000000 6.602827 13.917558
 1123400.000000 6.520192 14.681728
 1123500.000000 6.681490 13.867360
 1123600.000000 6.401026 16.513099
 1123700.000000 6.302296 17.946251
 1123800.000000 6.113398 18.992163
 1123900.000000 6.359183 18.187050
 1124000.000000 6.401131 17.866537
 1124100.000000 6.443914 18.466902
 1124200.000000 6.693697 14.406648
 1124300.000000 6.762989 14.157101
 1124400.000000 7.426456 5.541095
 1124500.000000 7.030587 10.309490
 1124600.000000 7.106403 9.447646
 1124700.000000 7.433711 6.726532
 1124800.000000 7.282611 8.472533
 1124900.000000 7.368438 8.424106
 1125000.000000 7.517773 6.092992
 1125100.000000 7.813919 2.113968
 1125200.000000 7.658749 4.501710
 1125300.000000 7.754243 3.806019
 1125400.000000 8.107952 0.296951
 1125500.000000 7.895541 2.342048
 1125600.000000 8.104395 1.308287
 1125700.000000 7.966588 2.640662
 1125800.000000 8.032358 2.490778
 1125900.000000 8.003247 3.541397
 1126000.000000 7.683526 5.480083
 1126100.000000 7.727112 5.889273
 1126200.000000 7.904595 4.230996
 1126300.000000 7.551044 8.470536
 1126400.000000 7.701234 6.831369
 1126500.000000 7.656060 8.301022
 1126600.000000 7.610422 8.739570
 1126700.000000 6.722004 15.066559
 1126800.000000 7.380088 10.567810
 1126900.000000 6.725244 15.016581
 1127000.000000 6.704146 15.362344
 1127100.000000 6.465767 19.236337
 1127200.000000 6.255086 19.850947
 1127300.000000 6.397299 20.312598
 1127400.000000 6.880322 13.650315
 1127500.000000 6.910473 14.276559
 1127600.000000 7.034649 12.958374
 1127700.000000 7.030049 14.000090
 1127800.000000 6.844328 15.755793
 1127900.000000 6.875364 16.429347
 1128000.000000 7.317984 12.076730
 1128100.000000 6.699413 18.206198
 1128200.000000 7.244263 13.387139
 1128300.000000 6.558095 19.457421
 1128400.000000 6.975597 15.935303
 1128500.000000 6.925370 17.273462
 1128600.000000 7.042108 16.433532
 1128700.000000 6.997300 17.753676
 1128800.000000 7.267907 15.142277
 1128900.000000 7.504818 12.948407
 1129000.000000 7.586542 11.491265
 1129100.000000 7.269136 16.411897
 1129200.000000 7.129995 17.472667
 1129300.000000 6.579636 19.510428
 1129400.000000 6.842280 18.828162
 1129500.000000 7.104935 19.050161
 1129600.000000 7.255773 17.457353
 1129700.000000 7.205815 19.005722
 1129800.000000 7.020353 20.110249
 1129900.000000 6.874071 20.780808
 1130000.000000 6.531928 20.136208
 1130100.000000 6.652561 20.795259
 1130200.000000 6.638463 20.826995
 1130300.000000 6.404778 21.854833
 1130400.000000 6.227965 21.367870
 1130500.000000 6.244190 22.393409
 1130600.000000 6.323239 22.496326
 1130700.000000 6.071913 22.459741
 1130800.000000 6.028150 22.154763
 1130900.000000 6.781155 21.631445
 1131000.000000 6.410373 23.597422
 1131100.000000 6.354923 24.733606
 1131200.000000 6.854192 21.625629
 1131300.000000 6.726253 22.896553
 1131400.000000 6.724985 22.901079
 1131500.000000 7.034207 22.233483
 1131600.000000 7.184640 20.270915
 1131700.000000 7.434206 16.398397
 1131800.000000 8.076088 4.486394
 1131900.000000 7.853510 7.814143
 1132000.000000 7.750623 9.495338
 1132100.000000 7.828867 9.089980
 1132200.000000 7.858691 8.608751
 1132300.000000 7.668927 12.733501
 1132400.000000 7.441476 16.657160
 1132500.000000 7.585371 14.912195
 1132600.000000 7.810219 10.559632
 1132700.000000 7.211993 21.385097
 1132800.000000 7.243813 20.952967
 1132900.000000 7.452853 18.227507
 1133000.000000 7.346075 20.281950
 1133100.000000 7.732786 13.131232
 1133200.000000 7.599771 15.852769
 1133300.000000 7.976324 8.747446
 1133400.000000 8.056503 7.165811
 1133500.000000 8.238170 4.255124
 1133600.000000 8.292763 3.139118
 1133700.000000 8.120414 7.532663
 1133800.000000 7.820099 12.555336
 1133900.000000 7.731215 15.155787
 1134000.000000 7.787444 14.147680
 1134100.000000 7.099003 23.911181
 1134200.000000 6.740538 23.978049
 1134300.000000 6.658608 25.112353
 1134400.000000 6.564832 25.221920
 1134500.000000 6.361938 25.724953
 1134600.000000 6.671652 25.960294
 1134700.000000 6.787307 26.271515
 1134800.000000 6.474935 26.789733
 1134900.000000 5.828694 21.060253
 1135000.000000 5.720082 20.207953
 1135100.000000 6.220640 25.363647
 1135200.000000 5.876605 22.355860
 1135300.000000 5.842538 23.028702
 1135400.000000 5.757186 22.234970
 1135500.000000 5.889818 24.281613
 1135600.000000 5.708292 22.831807
 1135700.000000 5.914443 25.020300
 1135800.000000 6.087774 25.187553
 1135900.000000 6.108241 26.210849
 1136000.000000 6.268052 26.728822
 1136100.000000 6.049860 26.693389
 1136200.000000 6.181224 27.262961
 1136300.000000 6.062687 27.587032
 1136400.000000 5.751335 24.535469
 1136500.000000 6.056878 27.857491
 1136600.000000 6.443825 28.922475
 1136700.000000 6.226279 29.081639
 1136800.000000 6.143285 28.534898
 1136900.000000 6.576444 29.369208
 1137000.000000 6.757463 27.216058
 1137100.000000 6.583099 29.988354
 1137200.000000 7.038681 24.965526
 1137300.000000 6.784050 28.313026
 1137400.000000 7.046491 25.899636
 1137500.000000 7.046093 26.902996
 1137600.000000 6.758203 28.932002
 1137700.000000 6.973829 27.998812
 1137800.000000 6.957627 28.155083
 1137900.000000 7.124912 26.995456
 1138000.000000 7.320699 23.210661
 1138100.000000 6.813300 30.286988
 1138200.000000 6.631417 30.933387
 1138300.000000 6.888368 30.277208
 1138400.000000 6.646952 31.904239
 1138500.000000 6.010093 28.538747
 1138600.000000 5.711119 25.177592
 1138700.000000 6.292610 30.842765
 1138800.000000 6.105364 29.483149
 1138900.000000 6.371773 31.921657
 1139000.000000 6.205443 31.050877
 1139100.000000 6.125326 31.531469
 1139200.000000 5.762586 27.100506
 1139300.000000 5.571908 24.895561
 1139400.000000 5.531255 24.191065
 1139500.000000 5.534451 25.244165
 1139600.000000 5.514530 24.916139
 1139700.000000 5.421691 24.466990
 1139800.000000 5.538768 26.308832
 1139900.000000 5.991253 30.871826
 1140000.000000 6.430782 32.807607
 1140100.000000 6.497847 33.948062
 1140200.000000 5.915490 30.413490
 1140300.000000 6.025187 32.091789
 1140400.000000 5.960797 31.701968
 1140500.000000 6.010597 32.975174
 1140600.000000 6.536335 33.974415
 1140700.000000 7.379119 22.967832
 1140800.000000 7.391335 22.703762
 1140900.000000 7.614675 18.802694
 1141000.000000 7.481941 21.682790
 1141100.000000 7.321307 25.864385
 1141200.000000 7.839733 14.476609
 1141300.000000 7.487221 22.773727
 1141400.000000 7.960939 12.568597
 1141500.000000 8.265411 5.226152
 1141600.000000 8.259404 5.376927
 1141700.000000 8.264656 6.244649
 1141800.000000 8.222770 7.315453
 1141900.000000 8.314895 5.922323
 1142000.000000 8.301092 6.275556
 1142100.000000 8.395254 4.888306
 1142200.000000 8.325209 6.654343
 1142300.000000 7.800091 17.324706
 1142400.000000 8.146102 11.660619
 1142500.000000 7.981295 15.127505
 1142600.000000 7.439180 23.788163
 1142700.000000 7.506555 23.393612
 1142800.000000 6.811394 32.253695
 1142900.000000 7.507198 23.380191
 1143000.000000 7.419436 25.174542
 1143100.000000 7.120310 29.293995
 1143200.000000 7.199172 28.717892
 1143300.000000 6.956874 31.542441
 1143400.000000 7.008174 31.036954
 1143500.000000 6.779629 34.359291
 1143600.000000 7.133445 30.959686
 1143700.000000 6.804288 34.360413
 1143800.000000 7.087988 32.324400
 1143900.000000 6.823432 34.614852
 1144000.000000 6.503280 35.334838
 1144100.000000 6.083293 33.431961
 1144200.000000 6.320072 34.940781
 1144300.000000 5.999521 33.262146
 1144400.000000 6.336478 36.079419
 1144500.000000 6.107011 34.630162
 1144600.000000 6.318136 36.919955
 1144700.000000 5.918947 32.810883
 1144800.000000 5.771996 31.130952
 1144900.000000 5.540449 28.125404
 1145000.000000 5.550390 28.341409
 1145100.000000 5.909701 33.689798
 1145200.000000 5.957395 34.041320
 1145300.000000 6.185977 36.955947
 1145400.000000 5.943287 34.931062
 1145500.000000 5.155263 22.350534
 1145600.000000 5.566204 29.992049
 1145700.000000 5.041216 21.967007
 1145800.000000 5.529625 30.082863
 1145900.000000 5.030761 22.007541
 1146000.000000 5.288283 24.717894
 1146100.000000 5.423674 28.948374
 1146200.000000 5.017925 22.407550
 1146300.000000 5.552223 32.088993
 1146400.000000 5.217104 24.968664
 1146500.000000 5.425601 29.701193
 1146600.000000 5.163445 25.280545
 1146700.000000 5.424960 30.111788
 1146800.000000 5.356535 28.917599
 1146900.000000 5.653381 34.333470
 1147000.000000 5.580451 33.492322
 1147100.000000 5.956814 36.461410
 1147200.000000 6.075120 36.860348
 1147300.000000 5.969461 37.369061
 1147400.000000 6.429505 38.810972
 1147500.000000 6.894209 34.512195
 1147600.000000 6.939200 34.213207
 1147700.000000 6.684885 37.515310
 1147800.000000 6.916763 35.347393
 1147900.000000 6.803898 37.034001
 1148000.000000 7.723225 19.368738
 1148100.000000 7.544250 24.522798
 1148200.000000 7.669513 21.510757
 1148300.000000 7.612026 23.788443
 1148400.000000 7.862604 18.294558
 1148500.000000 7.423031 28.316009
 1148600.000000 7.529271 25.944754
 1148700.000000 7.598737 25.447678
 1148800.000000 7.785833 21.330406
 1148900.000000 7.981261 17.432254
 1149000.000000 7.764424 22.812473
 1149100.000000 7.410373 29.819168
 1149200.000000 7.312064 31.482308
 1149300.000000 7.469940 29.563775
 1149400.000000 7.665304 25.936839
 1149500.000000 7.421612 30.966221
 1149600.000000 7.580357 28.405960
 1149700.000000 7.183136 34.578550
 1149800.000000 7.159269 34.826362
 1149900.000000 7.117568 36.206972
 1150000.000000 6.758278 37.524630
 1150100.000000 6.875473 37.890216
 1150200.000000 6.366510 39.995430
 1150300.000000 5.768148 36.209961
 1150400.000000 5.917691 37.191966
 1150500.000000 6.304591 40.764257
 1150600.000000 6.464913 41.059431
 1150700.000000 6.511909 41.796964
 1150800.000000 6.012047 38.870078
 1150900.000000 5.816640 38.013076
 1151000.000000 5.996327 39.764301
 1151100.000000 5.602545 35.376805
 1151200.000000 5.614425 35.579312
 1151300.000000 5.220285 28.103976
 1151400.000000 5.313716 29.966934
 1151500.000000 4.825648 23.895526
 1151600.000000 5.328866 31.291278
 1151700.000000 5.139261 28.017715
 1151800.000000 5.306035 31.796475
 1151900.000000 5.002298 25.761159
 1152000.000000 5.119280 28.227507
 1152100.000000 4.915709 25.230485
 1152200.000000 4.926975 25.378302
 1152300.000000 5.084130 29.111580
 1152400.000000 5.241140 32.409493
 1152500.000000 5.031394 28.636733
 1152600.000000 5.009193 28.165096
 1152700.000000 5.023103 29.455007
 1152800.000000 5.352742 35.461054
 1152900.000000 5.825215 39.562721
 1153000.000000 5.698981 38.622076
 1153100.000000 6.242026 41.852103
 1153200.000000 6.083278 41.419373
 1153300.000000 6.729135 39.327797
 1153400.000000 7.102290 36.555920
 1153500.000000 7.456106 31.770517
 1153600.000000 7.293904 34.770729
 1153700.000000 6.868004 38.700292
 1153800.000000 6.928460 38.608778
 1153900.000000 7.233800 37.081923
 1154000.000000 7.358466 34.619311
 1154100.000000 7.517670 31.953833
 1154200.000000 7.881237 21.776822
 1154300.000000 7.880764 22.793087
 1154400.000000 8.502650 3.475506
 1154500.000000 8.506757 4.381616
 1154600.000000 8.632748 2.046262
 1154700.000000 8.335223 9.248676
 1154800.000000 8.332034 9.331534
 1154900.000000 8.442999 7.438143
 1155000.000000 8.579139 4.335931
 1155100.000000 8.582019 5.279889
 1155200.000000 8.259821 12.446656
 1155300.000000 8.147205 15.857651
 1155400.000000 8.150789 15.782001
 1155500.000000 8.133775 17.139877
 1155600.000000 8.414933 10.030305
 1155700.000000 8.771424 2.416962
 1155800.000000 8.669109 4.300228
 1155900.000000 8.497382 9.345530
 1156000.000000 8.605268 6.719016
 1156100.000000 8.625269 7.257960
 1156200.000000 8.499332 10.164824
 1156300.000000 8.480687 11.591667
 1156400.000000 8.545272 10.077240
 1156500.000000 8.019949 19.896591
 1156600.000000 8.092253 18.537842
 1156700.000000 7.985186 21.550658
 1156800.000000 8.207527 17.766382
 1156900.000000 7.646260 29.518402
 1157000.000000 7.762751 27.064814
 1157100.000000 7.902163 24.600543
 1157200.000000 7.982006 22.695663
 1157300.000000 8.071622 21.883805
 1157400.000000 7.825520 27.299233
 1157500.000000 7.891783 26.715052
 1157600.000000 8.186527 19.969784
 1157700.000000 8.186060 20.979334
 1157800.000000 8.134395 21.999383
 1157900.000000 7.919733 26.976592
 1158000.000000 7.850614 28.329953
 1158100.000000 7.564056 32.706109
 1158200.000000 7.439148 34.455439
 1158300.000000 7.571090 33.435778
 1158400.000000 7.503823 34.399283
 1158500.000000 7.692047 32.625296
 1158600.000000 7.800437 30.731599
 1158700.000000 8.244369 20.804538
 1158800.000000 8.402705 16.088750
 1158900.000000 8.681153 7.945876
 1159000.000000 8.869832 2.724627
 1159100.000000 8.827732 4.632384
 1159200.000000 8.671789 8.867189
 1159300.000000 8.385934 18.012328
 1159400.000000 8.841948 5.008008
 1159500.000000 8.946163 3.650260
 1159600.000000 8.890386 4.845799
 1159700.000000 8.731517 9.660777
 1159800.000000 8.580061 13.309910
 1159900.000000 8.635587 12.945938
 1160000.000000 8.158578 23.646647
 1160100.000000 8.005937 27.614267
 1160200.000000 7.802969 31.894076
 1160300.000000 7.976144 28.922413
 1160400.000000 8.175425 24.481775
 1160500.000000 8.605561 13.871319
 1160600.000000 8.843949 7.351772
 1160700.000000 8.784773 9.921188
 1160800.000000 9.040620 3.485977
 1160900.000000 8.765646 10.808382
 1161000.000000 8.648538 13.487302
 1161100.000000 8.330691 21.777147
 1161200.000000 7.929330 30.540889
 1161300.000000 7.775771 34.237567
 1161400.000000 7.017846 39.813421
 1161500.000000 6.643375 40.998441
 1161600.000000 6.807299 40.364891
 1161700.000000 6.980625 41.471256
 1161800.000000 6.763547 41.364927
 1161900.000000 6.558035 42.793401
 1162000.000000 6.797541 42.345631
 1162100.000000 6.261962 42.707177
 1162200.000000 6.390466 43.120562
 1162300.000000 6.389435 44.117926
 1162400.000000 6.341647 43.943879
 1162500.000000 6.033865 42.821360
 1162600.000000 6.218347 44.109481
 1162700.000000 5.958765 42.642747
 1162800.000000 5.938757 42.399106
 1162900.000000 5.801768 41.540953
 1163000.000000 6.206831 45.426501
 1163100.000000 6.213909 46.461773
 1163200.000000 6.413842 46.366286
 1163300.000000 6.866446 43.416839
 1163400.000000 6.653917 44.664788
 1163500.000000 6.734964 44.966162
 1163600.000000 6.849465 44.114382
 1163700.000000 7.001504 43.507292
 1163800.000000 7.249208 39.720456
 1163900.000000 7.404745 38.164045
 1164000.000000 7.297585 39.960730
 1164100.000000 7.634063 35.672478
 1164200.000000 7.297730 40.958391
 1164300.000000 7.373318 40.556407
 1164400.000000 7.404470 39.902308
 1164500.000000 7.617369 36.668339
 1164600.000000 7.636727 36.393975
 1164700.000000 7.527340 39.092860
 1164800.000000 7.830258 34.268364
 1164900.000000 8.200467 25.590254
 1165000.000000 8.622476 15.065458
 1165100.000000 8.516281 18.201010
 1165200.000000 8.079132 28.791826
 1165300.000000 8.093116 29.430804
 1165400.000000 8.299807 23.635748
 1165500.000000 8.264128 25.666430
 1165600.000000 8.265492 25.627523
 1165700.000000 7.665691 37.843358
 1165800.000000 6.889508 45.258360
 1165900.000000 6.692783 46.701124
 1166000.000000 6.525546 47.455660
 1166100.000000 6.411769 48.855689
 1166200.000000 5.789328 41.492703
 1166300.000000 5.796430 42.595600
 1166400.000000 5.773001 42.257889
 1166500.000000 5.827629 44.014721
 1166600.000000 5.577295 40.313103
 1166700.000000 5.489062 39.853321
 1166800.000000 5.569975 41.197841
 1166900.000000 6.153631 47.129408
 1167000.000000 5.862883 45.173232
 1167100.000000 6.266306 48.258661
 1167200.000000 5.963701 46.759273
 1167300.000000 6.593456 48.000052
 1167400.000000 6.737840 47.191511
 1167500.000000 6.680408 48.428490
 1167600.000000 7.069486 45.432667
 1167700.000000 7.122597 45.915706
 1167800.000000 7.531962 39.431642
 1167900.000000 7.312073 44.060959
 1168000.000000 6.388619 49.195565
 1168100.000000 6.149139 48.599323
 1168200.000000 6.115508 48.434225
 1168300.000000 6.623844 49.267104
 1168400.000000 6.767995 48.533594
 1168500.000000 6.484530 50.618624
 1168600.000000 5.978910 48.729722
 1168700.000000 6.275217 50.643806
 1168800.000000 6.217852 50.453240
 1168900.000000 6.917827 48.476549
 1169000.000000 7.178435 45.660243
 1169100.000000 7.107063 47.347204
 1169200.000000 7.169772 46.749775
 1169300.000000 7.080189 48.492720
 1169400.000000 6.786772 49.764913
 1169500.000000 6.556557 51.096433
 1169600.000000 6.754107 50.821594
 1169700.000000 7.108259 48.770326
 1169800.000000 6.674519 51.799614
 1169900.000000 6.496545 52.444148
 1170000.000000 6.517176 52.477771
 1170100.000000 6.435977 53.269091
 1170200.000000 6.760123 53.202595
 1170300.000000 6.025870 50.677813
 1170400.000000 5.719375 45.869217
 1170500.000000 6.010154 50.892751
 1170600.000000 6.178412 51.714880
 1170700.000000 6.403362 53.866878
 1170800.000000 6.672002 54.489823
 1170900.000000 7.470288 42.123334
 1171000.000000 7.338272 45.176627
 1171100.000000 7.606605 39.967944
 1171200.000000 7.772887 37.329161
 1171300.000000 7.573449 41.192360
 1171400.000000 7.840910 36.989771
 1171500.000000 8.526195 19.043346
 1171600.000000 9.010805 5.460338
 1171700.000000 9.165320 3.055148
 1171800.000000 8.938136 8.332332
 1171900.000000 8.982000 8.165118
 1172000.000000 9.335731 0.982139
 1172100.000000 8.814371 12.534111
 1172200.000000 8.365276 23.680525
 1172300.000000 8.881636 10.914180
 1172400.000000 8.791308 13.193545
 1172500.000000 8.765144 14.843587
 1172600.000000 8.393086 23.957377
 1172700.000000 8.737846 15.728003
 1172800.000000 9.011900 8.188691
 1172900.000000 9.201340 4.410292
 1173000.000000 8.930895 11.396588
 1173100.000000 8.971184 11.289611
 1173200.000000 9.266666 3.464543
 1173300.000000 9.256497 4.650329
 1173400.000000 9.205568 5.666855
 1173500.000000 9.167786 7.496670
 1173600.000000 8.879884 14.103243
 1173700.000000 8.619588 19.607462
 1173800.000000 8.489695 22.419846
 1173900.000000 8.205446 30.267046
 1174000.000000 8.114280 31.917553
 1174100.000000 7.745010 39.862464
 1174200.000000 7.447019 43.925802
 1174300.000000 7.975851 35.618051
 1174400.000000 7.927951 36.684961
 1174500.000000 8.059148 34.739312
 1174600.000000 7.973825 36.636026
 1174700.000000 7.658892 41.955799
 1174800.000000 7.382673 46.344690
 1174900.000000 7.533380 44.121934
 1175000.000000 7.528995 44.206632
 1175100.000000 7.448222 46.852824
 1175200.000000 7.613280 43.761853
 1175300.000000 7.327228 49.300768
 1175400.000000 6.962885 52.138039
 1175500.000000 7.205242 50.523393
 1175600.000000 7.069026 51.645321
 1175700.000000 7.068270 52.653928
 1175800.000000 7.104011 52.265711
 1175900.000000 7.052649 53.803290
 1176000.000000 7.138066 52.916516
 1176100.000000 7.342711 50.770465
 1176200.000000 7.552570 45.971913
 1176300.000000 7.750984 43.451692
 1176400.000000 7.955673 38.522132
 1176500.000000 8.193802 32.877087
 1176600.000000 8.796252 16.960665
 1176700.000000 9.133472 8.972075
 1176800.000000 9.245934 6.092992
 1176900.000000 9.454504 2.931330
 1177000.000000 8.672319 20.198559
 1177100.000000 8.103387 35.467716
 1177200.000000 8.630710 21.916593
 1177300.000000 8.407098 27.224784
 1177400.000000 8.473976 25.729873
 1177500.000000 7.751629 44.033050
 1177600.000000 7.648539 45.535334
 1177700.000000 7.246564 52.991305
 1177800.000000 6.904315 55.912665
 1177900.000000 6.820899 57.269091
 1178000.000000 6.171678 52.718739
 1178100.000000 6.022229 52.460698
 1178200.000000 6.408853 54.866373
 1178300.000000 5.971059 51.886553
 1178400.000000 5.542882 42.929396
 1178500.000000 5.224605 35.311190
 1178600.000000 5.112813 32.149808
 1178700.000000 4.848669 26.769807
 1178800.000000 4.860978 26.997831
 1178900.000000 5.167616 34.966307
 1179000.000000 5.129054 34.007296
 1179100.000000 4.749493 26.197898
 1179200.000000 4.895556 29.169859
 1179300.000000 4.788546 27.792696
 1179400.000000 5.278742 38.553467
 1179500.000000 5.504721 43.805204
 1179600.000000 5.409808 41.964707
 1179700.000000 4.812404 28.385623
 1179800.000000 4.996002 32.951372
 1179900.000000 4.515784 23.524765
 1180000.000000 4.916415 31.806372
 1180100.000000 4.509767 23.604597
 1180200.000000 4.827416 30.336768
 1180300.000000 4.526405 24.080087
 1180400.000000 4.622637 25.752239
 1180500.000000 4.634111 27.010176
 1180600.000000 5.062599 37.083175
 1180700.000000 5.375726 42.869748
 1180800.000000 5.370180 42.792373
 1180900.000000 5.403924 44.258609
 1181000.000000 5.487116 45.394580
 1181100.000000 5.746553 49.103527
 1181200.000000 5.666177 48.332852
 1181300.000000 5.899183 51.571321
 1181400.000000 5.707693 49.692004
 1181500.000000 5.975782 52.833714
 1181600.000000 6.065537 53.522461
 1181700.000000 5.835584 52.202218
 1181800.000000 5.843109 52.284214
 1181900.000000 5.505712 48.221277
 1182000.000000 4.917677 34.938637
 1182100.000000 4.565535 25.863279
 1182200.000000 4.529996 25.201805
 1182300.000000 4.806146 33.084766
 1182400.000000 4.849436 34.298319
 1182500.000000 4.556377 27.012985
 1182600.000000 4.590598 27.788705
 1182700.000000 4.566429 28.223928
 1182800.000000 4.634032 29.880793
 1182900.000000 4.516463 28.004323
 1183000.000000 4.361599 25.337159
 1183100.000000 5.088988 40.431826
 1183200.000000 4.921781 37.752226
 1183300.000000 4.897595 38.296478
 1183400.000000 4.931376 38.922196
 1183500.000000 4.685183 33.465306
 1183600.000000 4.471511 28.075803
 1183700.000000 4.661844 33.403199
 1183800.000000 4.673000 33.701083
 1183900.000000 4.468606 29.613720
 1184000.000000 4.520805 30.799059
 1184100.000000 4.189960 25.442898
 1184200.000000 4.595591 33.584726
 1184300.000000 4.728730 37.567894
 1184400.000000 4.983432 41.267776
 1184500.000000 5.504475 48.268194
 1184600.000000 5.180215 43.445419
 1184700.000000 5.407744 46.885558
 1184800.000000 5.503734 48.522217
 1184900.000000 5.921571 54.196276
 1185000.000000 5.661345 51.838525
 1185100.000000 5.943115 54.734812
 1185200.000000 5.982630 54.918528
 1185300.000000 6.157859 56.132977
 1185400.000000 6.160043 56.132231
 1185500.000000 6.206595 57.091178
 1185600.000000 6.404619 56.681255
 1185700.000000 6.155934 57.593967
 1185800.000000 5.857390 55.425916
 1185900.000000 5.319442 46.595991
 1186000.000000 5.277082 45.929321
 1186100.000000 5.581757 52.580457
 1186200.000000 5.505535 51.082290
 1186300.000000 5.154417 45.565117
 1186400.000000 5.089603 44.713019
 1186500.000000 5.527264 52.605588
 1186600.000000 5.386132 49.886634
 1186700.000000 5.223103 48.077859
 1186800.000000 5.391714 50.989369
 1186900.000000 5.264130 49.554006
 1187000.000000 5.257235 49.422116
 1187100.000000 4.683431 37.124230
 1187200.000000 4.297550 27.394729
 1187300.000000 4.305120 28.544483
 1187400.000000 4.460537 31.943632
 1187500.000000 4.730909 38.889651
 1187600.000000 4.793276 40.365313
 1187700.000000 4.159592 26.258739
 1187800.000000 4.090735 25.053319
 1187900.000000 4.370140 31.281311
 1188000.000000 4.763018 40.632301
 1188100.000000 5.413782 53.135543
 1188200.000000 5.269647 50.753339
 1188300.000000 5.268669 51.736035
 1188400.000000 5.525633 55.002703
 1188500.000000 5.924182 57.399247
 1188600.000000 6.470291 57.540088
 1188700.000000 6.387835 58.661629
 1188800.000000 6.286230 58.547464
 1188900.000000 6.111645 58.801919
 1189000.000000 6.108536 58.785507
 1189100.000000 6.064202 59.518040
 1189200.000000 6.016342 59.155578
 1189300.000000 5.610295 56.603822
 1189400.000000 5.557095 56.301528
 1189500.000000 5.842487 58.519773
 1189600.000000 5.712975 57.803731
 1189700.000000 6.156646 60.876145
 1189800.000000 6.234774 60.781016
 1189900.000000 6.435755 60.339113
 1190000.000000 6.840447 57.626679
 1190100.000000 6.352225 61.213777
 1190200.000000 6.677663 59.117824
 1190300.000000 7.221365 53.742232
 1190400.000000 6.818146 59.549441
 1190500.000000 6.325443 61.661792
 1190600.000000 6.583837 60.727868
 1190700.000000 6.300869 62.119001
 1190800.000000 6.011108 61.063684
 1190900.000000 5.347043 54.449825
 1191000.000000 5.056128 47.807916
 1191100.000000 5.127347 50.240364
 1191200.000000 5.302270 53.877770
 1191300.000000 4.904342 45.757777
 1191400.000000 4.261637 29.078611
 1191500.000000 4.287136 30.581973
 1191600.000000 4.536664 36.121304
 1191700.000000 4.428044 34.427078
 1191800.000000 4.346656 32.429087
 1191900.000000 3.909818 23.940529
 1192000.000000 4.423349 35.238874
 1192100.000000 5.166165 51.831947
 1192200.000000 4.699015 41.644290
 1192300.000000 4.929992 47.086172
 1192400.000000 5.141540 51.345819
 1192500.000000 5.361041 56.581583
 1192600.000000 5.576347 58.820854
 1192700.000000 5.780674 60.251702
 1192800.000000 5.933670 61.451823
 1192900.000000 6.309973 62.606500
 1193000.000000 6.464733 61.905318
 1193100.000000 6.487031 62.835470
 1193200.000000 6.378939 63.175961
 1193300.000000 6.601593 63.084190
 1193400.000000 6.853529 60.801155
 1193500.000000 7.707642 45.649820
 1193600.000000 7.918862 40.923575
 1193700.000000 7.796222 44.861685
 1193800.000000 7.411407 50.609087
 1193900.000000 7.377365 52.230186
 1194000.000000 7.626885 47.753019
 1194100.000000 7.318795 53.525484
 1194200.000000 7.484785 50.985690
 1194300.000000 7.824155 45.272227
 1194400.000000 7.482030 52.030223
 1194500.000000 6.938890 60.211613
 1194600.000000 7.401604 54.159427
 1194700.000000 6.792839 62.657822
 1194800.000000 6.595520 63.548419
 1194900.000000 6.506689 64.718769
 1195000.000000 6.510403 64.712825
 1195100.000000 6.087653 63.987520
 1195200.000000 6.123456 64.205703
 1195300.000000 6.250991 65.745246
 1195400.000000 6.608009 65.458896
 1195500.000000 7.108031 57.364978
 1195600.000000 7.015752 59.025085
 1195700.000000 7.082323 58.696869
 1195800.000000 7.286581 56.434424
 1195900.000000 7.043891 59.908886
 1196000.000000 6.947245 61.826736
 1196100.000000 7.245980 58.042932
 1196200.000000 7.154745 58.998285
 1196300.000000 7.048723 61.573227
 1196400.000000 7.092174 60.868504
 1196500.000000 7.059907 62.372060
 1196600.000000 6.987705 63.534776
 1196700.000000 7.202651 60.847067
 1196800.000000 7.626358 51.174399
 1196900.000000 7.495344 55.568656
 1197000.000000 7.811582 46.671261
 1197100.000000 8.097990 37.052737
 1197200.000000 8.376249 28.968529
 1197300.000000 8.383422 29.792725
 1197400.000000 8.580167 25.244245
 1197500.000000 8.204874 34.537703
 1197600.000000 8.363175 30.845525
 1197700.000000 8.044109 39.496628
 1197800.000000 8.264413 33.972078
 1197900.000000 8.129220 37.860738
 1198000.000000 8.094998 38.679529
 1198100.000000 8.014920 41.828406
 1198200.000000 8.111013 39.284637
 1198300.000000 7.937405 44.883222
 1198400.000000 8.215413 37.710985
 1198500.000000 8.834626 19.406662
 1198600.000000 9.558111 1.479734
 1198700.000000 9.001144 13.963041
 1198800.000000 9.026080 13.175540
 1198900.000000 9.484332 3.461961
 1199000.000000 9.161106 10.145232
 1199100.000000 9.204516 9.960362
 1199200.000000 9.235488 9.141343
 1199300.000000 9.289695 8.731351
 1199400.000000 9.602389 2.296274
 1199500.000000 9.380418 6.998682
 1199600.000000 9.137797 12.747561
 1199700.000000 8.967935 17.728631
 1199800.000000 8.731496 23.304598
 1199900.000000 8.696015 25.227928
 1200000.000000 8.791174 22.749123
 1200100.000000 8.840692 22.437508
 1200200.000000 8.870873 21.616048
 1200300.000000 9.259275 10.822233
 1200400.000000 9.558815 3.989468
 1200500.000000 9.225801 12.061762
 1200600.000000 9.402701 7.730398
 1200700.000000 9.287627 11.248256
 1200800.000000 9.523150 6.382105
 1200900.000000 9.110615 15.888766
 1201000.000000 9.233759 12.890282
 1201100.000000 9.496124 8.301256
 1201200.000000 9.770781 2.725956
 1201300.000000 9.554330 7.627090
 1201400.000000 9.044192 18.354625
 1201500.000000 8.668835 27.548943
 1201600.000000 8.466415 31.815831
 1201700.000000 8.505687 31.832575
 1201800.000000 8.733402 26.753540
 1201900.000000 9.307144 12.791712
 1202000.000000 9.469621 9.281935
 1202100.000000 9.213421 15.552268
 1202200.000000 9.029160 20.171889
 1202300.000000 8.981174 22.448257
 1202400.000000 8.655995 29.525927
 1202500.000000 8.208235 39.482600
 1202600.000000 8.100158 41.611358
 1202700.000000 8.093168 42.749380
 1202800.000000 8.013575 44.344731
 1202900.000000 7.876436 48.225707
 1203000.000000 7.951518 46.639559
 1203100.000000 8.006589 46.452196
 1203200.000000 8.174515 42.350314
 1203300.000000 8.770707 28.210250
 1203400.000000 9.360855 12.668981
 1203500.000000 9.950854 1.366097
 1203600.000000 9.499049 10.547198
 1203700.000000 9.420513 13.271389
 1203800.000000 9.304234 15.543379
 1203900.000000 8.869381 25.926117
 1204000.000000 9.152473 19.413637
 1204100.000000 9.947688 1.481644
 1204200.000000 9.747107 5.221484
 1204300.000000 10.062476 0.834561
 1204400.000000 9.327050 16.890362
 1204500.000000 8.455374 34.799954
 1204600.000000 8.696657 29.890618
 1204700.000000 8.585726 32.812473
 1204800.000000 8.563022 33.190787
 1204900.000000 9.152215 21.194667
 1205000.000000 8.949939 25.306310
 1205100.000000 8.981612 25.545349
 1205200.000000 9.239798 19.985261
 1205300.000000 9.239760 20.986059
 1205400.000000 8.981885 25.973187
 1205500.000000 8.548707 34.659101
 1205600.000000 8.084480 45.627242
 1205700.000000 8.493519 35.645384
 1205800.000000 8.322148 39.931765
 1205900.000000 8.563161 34.990304
 1206000.000000 7.815754 50.908475
 1206100.000000 7.502561 56.144317
 1206200.000000 7.643803 53.925637
 1206300.000000 7.713632 54.023100
 1206400.000000 7.404806 58.348721
 1206500.000000 7.657289 55.198710
 1206600.000000 7.532416 57.296674
 1206700.000000 7.678508 55.631494
 1206800.000000 7.454974 59.522858
 1206900.000000 7.780088 54.024788
 1207000.000000 7.775066 54.129873
 1207100.000000 8.343515 40.323715
 1207200.000000 8.914550 28.391410
 1207300.000000 8.777279 31.987082
 1207400.000000 8.270118 42.661302
 1207500.000000 8.445042 38.201397
 1207600.000000 8.411168 39.162282
 1207700.000000 8.653033 34.517607
 1207800.000000 8.454229 38.932412
 1207900.000000 8.345856 43.008835
 1208000.000000 8.536575 37.791577
 1208100.000000 8.912844 29.711310
 1208200.000000 9.058117 26.196552
 1208300.000000 9.155963 24.691249
 1208400.000000 9.283620 21.048276
 1208500.000000 10.026015 1.147290
 1208600.000000 9.665624 8.898258
 1208700.000000 9.953438 2.364470
 1208800.000000 9.632626 10.967366
 1208900.000000 10.020858 1.553031
 1209000.000000 9.922823 3.266183
 1209100.000000 9.735675 9.220330
 1209200.000000 9.630436 12.381038
 1209300.000000 9.904534 5.065739
 1209400.000000 10.111716 1.349213
 1209500.000000 9.744826 9.983489
 1209600.000000 10.005556 3.722169
 1209700.000000 9.620278 13.886970
 1209800.000000 9.935684 5.920001
 1209900.000000 9.888665 7.832510
 1210000.000000 9.913189 7.348867
 1210100.000000 9.649122 13.857950
 1210200.000000 9.784325 10.913982
 1210300.000000 10.120889 4.574540
 1210400.000000 10.044325 6.234467
 1210500.000000 10.528308 0.220903
 1210600.000000 10.243203 2.951244
 1210700.000000 10.249688 3.834123
 1210800.000000 9.987356 8.911836
 1210900.000000 10.219544 4.898272
 1211000.000000 10.499933 0.783821
 1211100.000000 10.102693 7.680860
 1211200.000000 9.481822 18.141470
 1211300.000000 8.873380 31.437424
 1211400.000000 8.621165 36.833389
 1211500.000000 8.588812 38.573318
 1211600.000000 8.651078 37.136106
 1211700.000000 8.568583 39.945851
 1211800.000000 8.076338 49.281044
 1211900.000000 7.476467 60.538873
 1212000.000000 7.105941 63.201314
 1212100.000000 7.115747 64.093101
 1212200.000000 7.125467 63.988980
 1212300.000000 7.037957 65.904682
 1212400.000000 6.629370 67.169442
 1212500.000000 6.248846 66.098184
 1212600.000000 5.821603 61.660587
 1212700.000000 5.755893 61.978718
 1212800.000000 5.729815 61.753768
 1212900.000000 5.868059 64.020083
 1213000.000000 5.829744 63.639097
 1213100.000000 6.011776 65.938288
 1213200.000000 6.165906 66.132205
 1213300.000000 6.067573 66.939645
 1213400.000000 6.142608 67.101975
 1213500.000000 6.361017 68.137291
 1213600.000000 6.311103 68.126208
 1213700.000000 6.318010 69.126495
 1213800.000000 6.310883 69.126184
 1213900.000000 6.687109 68.615273
 1214000.000000 6.635291 68.821523
 1214100.000000 6.655656 69.733842
 1214200.000000 7.006254 66.551520
 1214300.000000 7.209250 64.747110
 1214400.000000 7.115871 66.054852
 1214500.000000 7.156198 66.461378
 1214600.000000 7.440109 61.869088
 1214700.000000 7.604266 59.382716
 1214800.000000 7.703801 57.210687
 1214900.000000 7.584112 60.672009
 1215000.000000 7.679429 58.719957
 1215100.000000 7.793468 57.138706
 1215200.000000 7.871862 55.183856
 1215300.000000 7.765945 58.668015
 1215400.000000 7.951504 54.158935
 1215500.000000 8.066723 52.255875
 1215600.000000 8.398712 43.654615
 1215700.000000 8.718769 36.745958
 1215800.000000 9.090265 27.385195
 1215900.000000 9.167935 26.668827
 1216000.000000 9.254796 24.636035
 1216100.000000 9.477701 19.915864
 1216200.000000 9.657493 15.731121
 1216300.000000 9.895390 12.047415
 1216400.000000 9.932841 11.325812
 1216500.000000 9.528033 19.598267
 1216600.000000 9.239252 26.114594
 1216700.000000 9.712085 16.212125
 1216800.000000 10.379384 2.918940
 1216900.000000 10.709567 0.906885
 1217000.000000 10.855920 0.267530
 1217100.000000 11.092592 0.506011
 1217200.000000 11.042604 0.671645
 1217300.000000 10.976513 1.846563
 1217400.000000 11.116064 1.369473
 1217500.000000 11.268269 1.393974
 1217600.000000 11.481897 0.279522
 1217700.000000 11.597259 0.919440
 1217800.000000 11.701259 0.561533
 1217900.000000 11.888912 0.767635
 1218000.000000 11.809890 1.122273
 1218100.000000 11.904922 1.592747
 1218200.000000 11.617399 2.394327
 1218300.000000 11.238870 2.327709
 1218400.000000 11.166664 2.487227
 1218500.000000 11.457538 3.104655
 1218600.000000 11.440814 3.067408
 1218700.000000 11.498066 4.172963
 1218800.000000 11.598743 4.185442
 1218900.000000 11.398156 4.586417
 1219000.000000 11.352148 4.375847
 1219100.000000 11.322902 5.253819
 1219200.000000 11.282085 5.085449
 1219300.000000 11.070992 4.730228
 1219400.000000 10.870016 2.911051
 1219500.000000 11.036261 5.127943
 1219600.000000 10.671852 2.737627
 1219700.000000 10.963224 4.976371
 1219800.000000 10.850396 4.427834
 1219900.000000 10.603832 4.101824
 1220000.000000 11.054514 5.990310
 1220100.000000 10.657947 4.473868
 1220200.000000 10.744121 5.128324
 1220300.000000 10.781449 6.429598
 1220400.000000 10.538521 4.578772
 1220500.000000 10.741018 6.700365
 1220600.000000 10.602360 5.900325
 1220700.000000 10.292522 6.162652
 1220800.000000 10.831190 7.636775
 1220900.000000 11.293875 6.902051
 1221000.000000 11.219501 7.132280
 1221100.000000 11.816791 3.522738
 1221200.000000 11.898760 2.426021
 1221300.000000 11.762378 5.059138
 1221400.000000 11.997703 2.213353
 1221500.000000 11.974531 3.478413
 1221600.000000 12.165309 1.422946
 1221700.000000 12.137240 2.675828
 1221800.000000 12.234114 1.824234
 1221900.000000 12.027081 4.247712
 1222000.000000 12.023939 4.265580
 1222100.000000 11.999996 5.393026
 1222200.000000 11.784601 6.108919
 1222300.000000 11.423564 7.525091
 1222400.000000 11.538560 7.379547
 1222500.000000 11.293747 8.363257
 1222600.000000 11.249835 8.395963
 1222700.000000 11.152900 9.414306
 1222800.000000 11.002923 9.247133
 1222900.000000 11.080453 10.275467
 1223000.000000 10.764398 9.102465
 1223100.000000 10.728746 9.781493
 1223200.000000 10.661175 9.029918
 1223300.000000 10.226950 6.954343
 1223400.000000 10.285644 6.461103
 1223500.000000 10.325394 7.330554
 1223600.000000 10.098357 9.754318
 1223700.000000 10.334593 7.817562
 1223800.000000 10.240701 8.555865
 1223900.000000 10.369834 8.564144
 1224000.000000 10.281084 9.123186
 1224100.000000 10.161026 11.451844
 1224200.000000 9.588554 18.656501
 1224300.000000 8.776073 35.542165
 1224400.000000 8.542578 41.338086
 1224500.000000 8.620900 40.390299
 1224600.000000 8.549667 42.172745
 1224700.000000 7.994561 54.241947
 1224800.000000 7.533872 62.772732
 1224900.000000 7.389856 65.210604
 1225000.000000 7.275566 65.993521
 1225100.000000 7.327646 66.605247
 1225200.000000 7.292609 66.870197
 1225300.000000 7.073233 69.052254
 1225400.000000 6.698244 69.961833
 1225500.000000 6.480315 70.920487
 1225600.000000 6.425240 70.842975
 1225700.000000 6.283737 71.211180
 1225800.000000 5.911472 66.633180
 1225900.000000 5.846838 66.510362
 1226000.000000 5.681018 63.753643
 1226100.000000 5.948801 68.649256
 1226200.000000 6.109177 70.272986
 1226300.000000 5.622264 63.794386
 1226400.000000 5.180696 53.412860
 1226500.000000 5.347530 58.142220
 1226600.000000 5.293968 56.990232
 1226700.000000 5.071216 52.213866
 1226800.000000 4.918575 48.004570
 1226900.000000 4.988397 50.817939
 1227000.000000 5.294068 58.162406
 1227100.000000 5.023868 52.135588
 1227200.000000 5.338521 60.008906
 1227300.000000 5.665851 65.255377
 1227400.000000 5.602057 64.536251
 1227500.000000 5.955357 69.697029
 1227600.000000 5.880600 68.653931
 1227700.000000 6.277765 72.201846
 1227800.000000 5.931139 70.332417
 1227900.000000 6.156759 72.518570
 1228000.000000 6.715534 71.286958
 1228100.000000 6.499244 72.612722
 1228200.000000 6.494729 72.611396
 1228300.000000 6.911217 70.902106
 1228400.000000 6.993910 70.104906
 1228500.000000 7.127022 69.836201
 1228600.000000 6.932972 71.636334
 1228700.000000 7.277578 68.596483
 1228800.000000 7.201482 69.515997
 1228900.000000 6.904478 73.196955
 1229000.000000 6.777789 73.686280
 1229100.000000 6.593408 74.504015
 1229200.000000 6.474434 74.016754
 1229300.000000 6.284105 73.771424
 1229400.000000 6.333047 74.125466
 1229500.000000 6.133142 73.566585
 1229600.000000 6.098340 73.305111
 1229700.000000 6.213382 75.014952
 1229800.000000 6.172614 74.791463
 1229900.000000 6.057759 74.798872
 1230000.000000 6.073463 74.982694
 1230100.000000 6.246033 76.812742
 1230200.000000 6.330582 76.783953
 1230300.000000 6.667802 75.896681
 1230400.000000 6.486893 77.107323
 1230500.000000 6.679946 76.447673
 1230600.000000 6.920714 74.081424
 1230700.000000 6.815745 76.019678
 1230800.000000 7.280306 69.727098
 1230900.000000 7.010248 74.389889
 1231000.000000 7.575919 64.404210
 1231100.000000 8.003889 54.186499
 1231200.000000 8.344908 47.140687
 1231300.000000 8.268120 49.496566
 1231400.000000 7.912477 56.709653
 1231500.000000 8.205012 50.914421
 1231600.000000 8.120291 52.627832
 1231700.000000 8.442859 46.563306
 1231800.000000 8.077972 54.532726
 1231900.000000 8.042832 56.282036
 1232000.000000 7.811822 61.030981
 1232100.000000 7.689505 64.219210
 1232200.000000 7.487574 67.835207
 1232300.000000 7.458689 69.343928
 1232400.000000 7.559384 67.446253
 1232500.000000 7.146333 73.136584
 1232600.000000 7.199382 72.672423
 1232700.000000 7.053887 74.815935
 1232800.000000 6.968736 75.391636
 1232900.000000 7.313591 72.875725
 1233000.000000 7.143746 74.803731
 1233100.000000 6.843208 77.245603
 1233200.000000 6.920221 77.187554
 1233300.000000 6.452818 78.465838
 1233400.000000 6.688241 77.880252
 1233500.000000 6.586228 78.861283
 1233600.000000 6.288308 78.551425
 1233700.000000 6.127898 77.994032
 1233800.000000 5.576980 65.852881
 1233900.000000 5.837931 71.725099
 1234000.000000 5.484397 65.126188
 1234100.000000 5.744217 70.158345
 1234200.000000 5.529861 66.975482
 1234300.000000 5.127925 56.154223
 1234400.000000 4.421187 36.612093
 1234500.000000 3.819817 23.398813
 1234600.000000 4.353235 35.709492
 1234700.000000 3.742758 23.645856
 1234800.000000 4.169509 30.720731
 1234900.000000 4.005868 26.606877
 1235000.000000 4.754848 45.162562
 1235100.000000 4.840650 48.151580
 1235200.000000 4.906968 49.788443
 1235300.000000 4.850478 49.348956
 1235400.000000 4.799356 48.042130
 1235500.000000 4.592760 43.692361
 1235600.000000 5.027402 54.440034
 1235700.000000 5.294396 62.598390
 1235800.000000 5.174497 59.274451
 1235900.000000 4.631446 44.818651
 1236000.000000 4.031913 27.329822
 1236100.000000 4.125255 31.153110
 1236200.000000 4.404093 39.197625
 1236300.000000 5.142801 59.397211
 1236400.000000 4.971248 54.691765
 1236500.000000 4.908637 53.933943
 1236600.000000 4.521216 42.973794
 1236700.000000 4.702236 48.215090
 1236800.000000 4.604393 45.819957
 1236900.000000 4.610640 46.961593
 1237000.000000 3.737167 24.121682
 1237100.000000 4.258004 36.641233
 1237200.000000 3.855033 25.393333
 1237300.000000 4.127029 32.331314
 1237400.000000 3.741531 25.954714
 1237500.000000 4.371935 40.671115
 1237600.000000 3.904718 27.700925
 1237700.000000 4.037731 30.865319
 1237800.000000 4.201463 35.199131
 1237900.000000 3.895009 28.900558
 1238000.000000 4.302509 39.360789
 1238100.000000 3.993641 30.890448
 1238200.000000 4.048154 32.277960
 1238300.000000 3.991479 31.800868
 1238400.000000 4.202288 37.849128
 1238500.000000 4.013080 32.982063
 1238600.000000 4.082478 35.083077
 1238700.000000 3.715431 28.195881
 1238800.000000 4.104471 36.771204
 1238900.000000 3.887070 31.094843
 1239000.000000 3.998242 34.344481
 1239100.000000 3.783312 29.611061
 1239200.000000 4.022475 36.122531
 1239300.000000 3.663792 28.576732
 1239400.000000 4.252279 42.743761
 1239500.000000 4.994546 56.520158
 1239600.000000 4.633681 48.163462
 1239700.000000 5.848766 72.452063
 1239800.000000 5.545494 68.469934
 1239900.000000 5.903735 73.822846
 1240000.000000 5.530269 69.248351
 1240100.000000 5.940603 74.715223
 1240200.000000 5.719307 71.755027
 1240300.000000 5.789205 73.227357
 1240400.000000 6.020445 76.614521
 1240500.000000 5.832949 74.309839
 1240600.000000 5.950861 76.372697
 1240700.000000 5.425103 68.526429
 1240800.000000 4.636765 49.213173
 1240900.000000 4.791698 52.933007
 1241000.000000 4.984750 56.754953
 1241100.000000 4.727423 52.188296
 1241200.000000 4.989634 57.857495
 1241300.000000 4.782813 53.951438
 1241400.000000 4.766261 53.543959
 1241500.000000 4.669463 52.203621
 1241600.000000 4.239882 43.838435
 1241700.000000 4.736486 53.857712
 1241800.000000 4.837231 56.257723
 1241900.000000 4.688243 53.482591
 1242000.000000 4.762957 55.427154
 1242100.000000 4.695480 54.613615
 1242200.000000 5.081243 61.764615
 1242300.000000 5.476567 70.093663
 1242400.000000 4.994631 61.635853
 1242500.000000 5.269028 65.968314
 1242600.000000 5.237118 65.481276
 1242700.000000 5.366051 68.590683
 1242800.000000 5.178558 65.680150
 1242900.000000 5.007664 64.023132
 1243000.000000 5.638520 72.941957
 1243100.000000 5.729740 74.673718
 1243200.000000 5.668497 74.196666
 1243300.000000 5.586554 74.319285
 1243400.000000 5.152486 66.417591
 1243500.000000 5.698278 75.436088
 1243600.000000 5.875821 77.008156
 1243700.000000 5.759583 76.690023
 1243800.000000 5.814689 77.264878
 1243900.000000 5.772992 77.800222
 1244000.000000 5.718150 77.187798
 1244100.000000 5.727246 78.291002
 1244200.000000 5.313931 69.852660
 1244300.000000 4.968774 64.112200
 1244400.000000 4.511194 50.033853
 1244500.000000 4.560794 52.197908
 1244600.000000 4.103396 41.261594
 1244700.000000 3.757168 29.935013
 1244800.000000 3.647426 28.596589
 1244900.000000 3.980396 37.684387
 1245000.000000 3.781129 31.257566
 1245100.000000 3.879565 34.826088
 1245200.000000 3.954196 37.343061
 1245300.000000 3.560262 30.294490
 1245400.000000 3.978344 39.210202
 1245500.000000 3.610000 30.605595
 1245600.000000 3.974507 40.072278
 1245700.000000 3.751263 33.337883
 1245800.000000 4.331608 48.420457
 1245900.000000 4.771308 58.366198
 1246000.000000 4.524144 52.123514
 1246100.000000 4.692236 56.710655
 1246200.000000 4.678880 56.377274
 1246300.000000 4.867035 62.190132
 1246400.000000 4.453489 52.451708
 1246500.000000 4.522972 54.781330
 1246600.000000 5.078339 66.895730
 1246700.000000 5.482378 74.411699
 1246800.000000 5.264053 70.679584
 1246900.000000 5.570468 76.531489
 1247000.000000 5.389240 73.379303
 1247100.000000 5.828921 79.422281
 1247200.000000 6.169871 80.639247
 1247300.000000 6.159050 81.654761
 1247400.000000 6.426530 80.392202
 1247500.000000 6.732366 79.324486
 1247600.000000 6.600794 79.944902
 1247700.000000 6.945204 78.829056
 1247800.000000 6.941206 78.861790
 1247900.000000 6.487466 81.820441
 1248000.000000 6.584969 81.259458
 1248100.000000 6.569432 82.342425
 1248200.000000 6.104747 82.028819
 1248300.000000 5.767549 79.364026
 1248400.000000 5.480620 75.836923
 1248500.000000 5.568247 78.106669
 1248600.000000 5.577157 78.212727
 1248700.000000 5.969328 82.068397
 1248800.000000 5.608393 79.531774
 1248900.000000 5.536961 79.615128
 1249000.000000 5.031919 67.780502
 1249100.000000 4.881734 64.234459
 1249200.000000 4.618272 56.826836
 1249300.000000 4.849466 63.718199
 1249400.000000 4.572733 56.823029
 1249500.000000 4.892701 65.250649
 1249600.000000 4.619144 58.819712
 1249700.000000 5.034889 69.156068
 1249800.000000 4.704664 61.553449
 1249900.000000 5.097174 70.773658
 1250000.000000 4.397524 54.449963
 1250100.000000 3.549917 30.503939
 1250200.000000 3.852269 36.629840
 1250300.000000 3.813407 36.232976
 1250400.000000 3.698989 32.853354
 1250500.000000 3.583465 31.858449
 1250600.000000 3.761357 35.487496
 1250700.000000 3.682936 34.415202
 1250800.000000 3.549344 32.144339
 1250900.000000 3.884024 40.549370
 1251000.000000 3.674369 35.037430
 1251100.000000 3.773533 38.258642
 1251200.000000 3.623428 35.063514
 1251300.000000 3.915914 42.354030
 1251400.000000 3.917129 42.385239
 1251500.000000 3.619681 36.327516
 1251600.000000 3.631116 36.558426
 1251700.000000 3.754428 40.153304
 1251800.000000 3.794147 41.003153
 1251900.000000 4.000895 46.277901
 1252000.000000 4.364399 54.567191
 1252100.000000 4.066673 47.920558
 1252200.000000 4.146819 49.754758
 1252300.000000 4.230634 52.747934
 1252400.000000 4.204918 52.129800
 1252500.000000 4.085224 50.126456
 1252600.000000 3.410263 34.622688
 1252700.000000 3.918709 45.601726
 1252800.000000 3.834409 43.463510
 1252900.000000 3.617150 39.128044
 1253000.000000 3.504193 36.808236
 1253100.000000 4.192083 53.024084
 1253200.000000 4.819918 64.978727
 1253300.000000 5.411490 77.163992
 1253400.000000 5.162912 72.362512
 1253500.000000 5.366181 76.798514
 1253600.000000 5.327424 76.121715
 1253700.000000 5.406965 78.464128
 1253800.000000 5.473512 79.541919
 1253900.000000 6.012100 82.625238
 1254000.000000 5.709701 81.679337
 1254100.000000 6.005072 82.910972
 1254200.000000 5.796859 82.393699
 1254300.000000 5.921534 83.347843
 1254400.000000 6.058505 83.550393
 1254500.000000 6.748915 81.388040
 1254600.000000 6.595741 82.274577
 1254700.000000 6.924285 80.484860
 1254800.000000 6.734165 82.253915
 1254900.000000 6.580659 84.112469
 1255000.000000 7.156574 76.936703
 1255100.000000 7.952832 59.148042
 1255200.000000 8.108916 55.215289
 1255300.000000 8.099083 56.459575
 1255400.000000 8.528365 44.630720
 1255500.000000 8.680515 40.587554
 1255600.000000 9.215337 27.807946
 1255700.000000 8.912115 33.516673
 1255800.000000 8.817288 35.916803
 1255900.000000 8.890491 34.921462
 1256000.000000 8.869477 35.453071
 1256100.000000 8.837378 37.317574
 1256200.000000 8.305608 51.409300
 1256300.000000 8.031958 58.501231
 1256400.000000 7.895608 61.321411
 1256500.000000 7.585225 68.596919
 1256600.000000 7.933302 61.501342
 1256700.000000 7.940545 62.340489
 1256800.000000 8.202098 55.621436
 1256900.000000 8.486550 48.253888
 1257000.000000 9.105310 31.447651
 1257100.000000 8.803972 38.641021
 1257200.000000 9.003450 34.280894
 1257300.000000 9.300874 28.026519
 1257400.000000 9.481625 22.568296
 1257500.000000 9.670897 18.751028
 1257600.000000 9.656600 19.088196
 1257700.000000 9.398188 26.330049
 1257800.000000 9.419693 25.781404
 1257900.000000 9.434387 26.408731
 1258000.000000 9.600318 22.090818
 1258100.000000 9.843446 16.596773
 1258200.000000 9.562191 24.085683
 1258300.000000 9.522437 26.054178
 1258400.000000 9.516793 26.184719
 1258500.000000 9.927396 15.232701
 1258600.000000 9.931601 15.146596
 1258700.000000 9.695541 22.411867
 1258800.000000 10.066535 13.656231
 1258900.000000 10.343717 10.117119
 1259000.000000 10.240224 11.549338
 1259100.000000 10.255326 12.300204
 1259200.000000 10.544383 10.003680
 1259300.000000 10.355607 11.486013
 1259400.000000 10.262731 12.549257
 1259500.000000 10.806542 11.708237
 1259600.000000 11.113717 10.548762
 1259700.000000 11.061259 11.747620
 1259800.000000 11.177540 11.211045
 1259900.000000 11.434089 9.842002
 1260000.000000 11.362822 10.520737
 1260100.000000 11.757118 7.924804
 1260200.000000 12.117726 4.853947
 1260300.000000 11.994916 6.897356
 1260400.000000 12.123276 5.792139
 1260500.000000 11.572822 9.462505
 1260600.000000 11.884220 7.965829
 1260700.000000 11.628895 9.470970
 1260800.000000 11.828113 9.041001
 1260900.000000 11.398181 11.304330
 1261000.000000 11.338312 11.834556
 1261100.000000 11.197085 13.575591
 1261200.000000 10.975548 12.887417
 1261300.000000 11.113931 14.277124
 1261400.000000 11.074240 14.233355
 1261500.000000 10.597769 11.705252
 1261600.000000 10.576230 11.610726
 1261700.000000 10.577581 12.615939
 1261800.000000 10.709943 13.287604
 1261900.000000 10.175616 14.881454
 1262000.000000 9.820153 19.399805
 1262100.000000 10.065429 16.536926
 1262200.000000 9.755750 21.902906
 1262300.000000 10.200616 14.844352
 1262400.000000 10.361175 13.139994
 1262500.000000 9.850410 20.705416
 1262600.000000 8.811996 39.063334
 1262700.000000 8.849772 39.192834
 1262800.000000 8.364539 51.898104
 1262900.000000 8.775105 41.087905
 1263000.000000 9.413830 29.611809
 1263100.000000 8.633426 45.111720
 1263200.000000 8.266992 55.647946
 1263300.000000 7.889817 63.941328
 1263400.000000 7.651167 67.591654
 1263500.000000 7.974139 62.852885
 1263600.000000 7.743573 67.024469
 1263700.000000 7.524225 71.456336
 1263800.000000 7.774890 67.479650
 1263900.000000 8.070343 61.667045
 1264000.000000 8.327697 54.938939
 1264100.000000 9.219621 33.096255
 1264200.000000 9.083656 35.005531
 1264300.000000 8.639328 45.492183
 1264400.000000 8.998656 37.267282
 1264500.000000 8.681535 44.441463
 1264600.000000 8.873416 40.163492
 1264700.000000 8.599370 47.335576
 1264800.000000 8.775693 42.921488
 1264900.000000 8.325924 56.094146
 1265000.000000 8.340638 55.662307
 1265100.000000 8.878147 41.987452
 1265200.000000 8.582774 48.936407
 1265300.000000 8.677971 47.182589
 1265400.000000 8.779603 44.546169
 1265500.000000 9.199244 35.303429
 1265600.000000 9.668934 25.512570
 1265700.000000 10.006043 18.226312
 1265800.000000 9.683372 26.117145
 1265900.000000 10.110217 16.797856
 1266000.000000 9.823894 22.929782
 1266100.000000 9.936037 20.808478
 1266200.000000 10.305097 14.611657
 1266300.000000 9.974077 20.131597
 1266400.000000 10.011877 19.370934
 1266500.000000 9.804012 25.140597
 1266600.000000 10.056364 19.561743
 1266700.000000 9.809606 25.461373
 1266800.000000 9.736210 27.166790
 1266900.000000 8.990606 40.490588
 1267000.000000 8.234103 59.673797
 1267100.000000 7.314185 75.056780
 1267200.000000 7.475297 72.563130
 1267300.000000 7.240952 76.883029
 1267400.000000 7.342206 75.382087
 1267500.000000 6.917110 81.831311
 1267600.000000 6.971832 81.269453
 1267700.000000 7.123983 80.125098
 1267800.000000 7.390411 75.798282
 1267900.000000 6.958691 82.502901
 1268000.000000 6.887935 83.065698
 1268100.000000 7.238544 79.167911
 1268200.000000 7.168923 80.284033
 1268300.000000 7.320660 78.682690
 1268400.000000 7.345593 78.230036
 1268500.000000 7.300935 80.006888
 1268600.000000 7.160177 82.078405
 1268700.000000 6.563117 84.582247
 1268800.000000 6.276787 84.304296
 1268900.000000 6.764676 84.894657
 1269000.000000 6.347522 85.249734
 1269100.000000 6.173679 86.034994
 1269200.000000 6.626034 85.256302
 1269300.000000 6.469469 86.651791
 1269400.000000 6.434002 86.680359
 1269500.000000 6.787775 85.921239
 1269600.000000 7.077705 84.106164
 1269700.000000 6.616244 87.015362
 1269800.000000 6.463401 87.654959
 1269900.000000 6.479519 88.619143
 1270000.000000 6.790877 86.521616
 1270100.000000 6.981522 86.473139
 1270200.000000 7.158561 84.231758
 1270300.000000 7.487924 76.778518
 1270400.000000 7.620196 73.004098
 1270500.000000 7.593875 74.701335
 1270600.000000 7.906442 66.626900
 1270700.000000 8.019908 65.037959
 1270800.000000 7.857899 68.825049
 1270900.000000 7.945185 67.598889
 1271000.000000 7.936036 67.834701
 1271100.000000 8.541621 51.990222
 1271200.000000 8.589022 50.593458
 1271300.000000 8.829167 44.860963
 1271400.000000 8.849097 44.329840
 1271500.000000 8.672063 49.893135
 1271600.000000 9.040955 39.946221
 1271700.000000 9.264934 34.791303
 1271800.000000 9.283279 34.400472
 1271900.000000 8.987446 42.789361
 1272000.000000 8.413163 56.836784
 1272100.000000 8.032388 66.539971
 1272200.000000 8.124350 64.545908
 1272300.000000 7.882803 70.675972
 1272400.000000 7.551302 76.530818
 1272500.000000 7.808303 72.551561
 1272600.000000 7.489159 78.878798
 1272700.000000 7.765921 73.777753
 1272800.000000 7.795958 73.110241
 1272900.000000 8.182373 64.499683
 1273000.000000 7.891556 71.749800
 1273100.000000 8.231281 63.573800
 1273200.000000 8.751315 48.493701
 1273300.000000 9.202933 37.300926
 1273400.000000 9.306893 34.953486
 1273500.000000 9.058511 41.739272
 1273600.000000 9.009347 43.010907
 1273700.000000 9.034596 43.348123
 1273800.000000 9.168310 39.722351
 1273900.000000 9.400106 34.996435
 1274000.000000 9.499370 33.199561
 1274100.000000 8.953489 46.000691
 1274200.000000 8.479680 56.563049
 1274300.000000 8.215256 64.438922
 1274400.000000 8.033615 68.839657
 1274500.000000 7.969432 71.563146
 1274600.000000 8.206904 65.317298
 1274700.000000 8.861218 48.034429
 1274800.000000 8.888256 47.459498
 1274900.000000 8.878139 48.673289
 1275000.000000 8.451087 59.039273
 1275100.000000 8.794947 50.596023
 1275200.000000 9.141304 42.097054
 1275300.000000 9.648646 31.219918
 1275400.000000 9.743276 28.661231
 1275500.000000 10.331774 16.056729
 1275600.000000 10.151226 19.160803
 1275700.000000 9.515216 34.630721
 1275800.000000 9.247224 40.157553
 1275900.000000 9.399637 37.332490
 1276000.000000 9.664577 31.902166
 1276100.000000 10.132614 20.590912
 1276200.000000 10.568025 14.530066
 1276300.000000 10.756712 15.396786
 1276400.000000 10.537164 15.587531
 1276500.000000 10.462804 16.821994
 1276600.000000 10.391322 17.249214
 1276700.000000 10.703704 16.434909
 1276800.000000 10.753701 16.146787
 1276900.000000 10.892364 16.397625
 1277000.000000 10.895069 16.385484
 1277100.000000 11.024618 16.768744
 1277200.000000 11.243058 14.862508
 1277300.000000 11.360659 14.059640
 1277400.000000 11.723483 10.263333
 1277500.000000 11.658905 11.403246
 1277600.000000 11.842821 10.907700
 1277700.000000 12.200212 6.459006
 1277800.000000 12.228113 5.836119
 1277900.000000 12.172640 8.030953
 1278000.000000 12.478043 1.787777
 1278100.000000 12.461530 3.023810
 1278200.000000 12.689190 0.778057
 1278300.000000 12.372445 4.778290
 1278400.000000 12.735033 1.520326
 1278500.000000 12.901806 1.380866
 1278600.000000 12.693509 2.731986
 1278700.000000 12.840892 2.588381
 1278800.000000 13.124282 0.340962
 1278900.000000 13.322923 0.631118
 1279000.000000 12.978402 1.995380
 1279100.000000 13.509763 0.181887
 1279200.000000 13.347721 0.727633
 1279300.000000 13.212683 2.324229
 1279400.000000 12.931282 3.376854
 1279500.000000 12.817381 4.727715
 1279600.000000 12.551016 4.385224
 1279700.000000 12.558443 5.391180
 1279800.000000 12.314887 6.534300
 1279900.000000 12.431213 6.401988
 1280000.000000 12.374073 6.884787
 1280100.000000 12.576767 6.429200
 1280200.000000 12.645211 6.119507
 1280300.000000 12.833330 5.812172
 1280400.000000 13.194774 2.835156
 1280500.000000 13.492464 1.332801
 1280600.000000 13.189749 3.869477
 1280700.000000 13.122973 5.231150
 1280800.000000 12.940629 5.743428
 1280900.000000 12.682302 7.444466
 1281000.000000 12.413121 8.056252
 1281100.000000 12.495011 8.641256
 1281200.000000 12.749705 7.547950
 1281300.000000 12.554520 9.002747
 1281400.000000 12.333770 9.634951
 1281500.000000 12.570832 9.479020
 1281600.000000 12.609005 9.324936
 1281700.000000 12.945081 7.625839
 1281800.000000 12.685480 9.924173
 1281900.000000 12.806807 9.758487
 1282000.000000 13.086110 6.561933
 1282100.000000 12.848363 9.738595
 1282200.000000 13.292167 4.786965
 1282300.000000 13.434986 3.312476
 1282400.000000 13.376785 4.325688
 1282500.000000 13.751748 0.412290
 1282600.000000 13.598510 1.658169
 1282700.000000 13.738000 1.261474
 1282800.000000 13.834332 0.650465
 1282900.000000 13.735035 2.168493
 1283000.000000 13.592074 3.217056
 1283100.000000 13.270568 7.547190
 1283200.000000 13.063703 8.647166
 1283300.000000 12.913500 10.108877
 1283400.000000 12.768008 10.854704
 1283500.000000 12.570696 12.003498
 1283600.000000 12.246003 11.321980
 1283700.000000 12.095617 12.263151
 1283800.000000 11.892149 12.334371
 1283900.000000 11.749321 13.016481
 1284000.000000 11.734690 12.947545
 1284100.000000 11.559934 13.149502
 1284200.000000 11.606978 13.267831
 1284300.000000 11.612182 14.288677
 1284400.000000 11.596519 14.228461
 1284500.000000 11.620482 15.315925
 1284600.000000 11.531161 15.034813
 1284700.000000 11.563813 16.103970
 1284800.000000 11.446718 15.967312
 1284900.000000 11.330418 17.134790
 1285000.000000 11.537234 16.949013
 1285100.000000 11.333059 17.722409
 1285200.000000 11.779200 16.659765
 1285300.000000 12.097551 13.451705
 1285400.000000 12.121320 13.271944
 1285500.000000 12.352856 12.809508
 1285600.000000 12.296422 13.141417
 1285700.000000 12.004845 15.617409
 1285800.000000 11.987577 15.760983
 1285900.000000 11.877315 17.768037
 1286000.000000 11.893114 17.625614
 1286100.000000 11.397498 18.014713
 1286200.000000 11.391757 17.993897
 1286300.000000 11.865661 18.919758
 1286400.000000 11.801617 19.387971
 1286500.000000 11.566881 20.075376
 1286600.000000 11.438647 19.351470
 1286700.000000 10.961067 17.692824
 1286800.000000 11.011198 17.786162
 1286900.000000 10.949434 18.636772
 1287000.000000 11.038811 18.865463
 1287100.000000 11.152082 20.092828
 1287200.000000 11.332720 20.323723
 1287300.000000 11.575901 21.433864
 1287400.000000 11.319816 21.296430
 1287500.000000 11.544050 21.985293
 1287600.000000 11.793243 20.767674
 1287700.000000 11.869360 20.904497
 1287800.000000 12.126883 16.731993
 1287900.000000 12.295929 15.362700
 1288000.000000 12.198837 16.730990
 1288100.000000 11.986078 20.335750
 1288200.000000 12.214914 17.502119
 1288300.000000 12.001572 20.719094
 1288400.000000 11.993031 20.793739
 1288500.000000 11.507597 22.525979
 1288600.000000 11.320201 22.358008
 1288700.000000 10.725623 18.709821
 1288800.000000 10.078776 22.123460
 1288900.000000 10.277462 20.004906
 1289000.000000 10.538779 18.279841
 1289100.000000 10.692156 19.340948
 1289200.000000 10.660390 19.327216
 1289300.000000 10.249941 20.858118
 1289400.000000 10.235308 21.016746
 1289500.000000 10.503149 20.424518
 1289600.000000 10.795032 20.261628
 1289700.000000 11.246692 23.081344
 1289800.000000 10.940161 21.248672
 1289900.000000 10.971842 22.316565
 1290000.000000 11.018266 22.444662
 1290100.000000 11.102230 23.678493
 1290200.000000 11.147422 23.780980
 1290300.000000 11.059199 24.473469
 1290400.000000 11.092373 24.616454
 1290500.000000 11.306497 25.180988
 1290600.000000 11.540257 23.346366
 1290700.000000 11.596470 24.076355
 1290800.000000 11.663860 23.827333
 1290900.000000 11.591210 25.035008
 1291000.000000 11.422872 25.539487
 1291100.000000 11.533099 26.051316
 1291200.000000 11.811506 24.186064
 1291300.000000 11.181172 26.469010
 1291400.000000 11.101696 26.030187
 1291500.000000 11.521763 26.567410
 1291600.000000 11.331163 27.296275
 1291700.000000 10.874207 24.479463
 1291800.000000 10.685942 22.273815
 1291900.000000 10.492931 21.503976
 1292000.000000 10.299017 21.556203
 1292100.000000 10.487876 22.110678
 1292200.000000 10.426267 22.021644
 1292300.000000 10.525134 23.154945
 1292400.000000 10.451156 23.020334
 1292500.000000 10.445868 24.018153
 1292600.000000 10.497105 24.056797
 1292700.000000 10.979100 26.452510
 1292800.000000 10.983706 26.501294
 1292900.000000 10.468102 25.054265
 1293000.000000 10.146493 24.745231
 1293100.000000 9.574913 34.847878
 1293200.000000 9.324026 39.357039
 1293300.000000 9.336173 40.074482
 1293400.000000 9.719915 31.918836
 1293500.000000 10.040285 26.399861
 1293600.000000 9.662700 34.328920
 1293700.000000 9.916301 28.469990
 1293800.000000 9.880227 29.317973
 1293900.000000 9.934953 29.044978
 1294000.000000 10.010288 27.698340
 1294100.000000 9.903017 30.627267
 1294200.000000 9.980667 29.158791
 1294300.000000 9.899968 31.614201
 1294400.000000 10.095722 28.464392
 1294500.000000 9.797167 34.102624
 1294600.000000 9.235427 42.637919
 1294700.000000 8.669660 53.700241
 1294800.000000 8.573439 56.311662
 1294900.000000 8.563078 57.613572
 1295000.000000 8.943518 48.896602
 1295100.000000 8.569023 57.611883
 1295200.000000 8.440127 61.220722
 1295300.000000 8.211983 67.389452
 1295400.000000 8.229115 67.070867
 1295500.000000 8.531979 59.856801
 1295600.000000 8.828204 51.885700
 1295700.000000 8.674979 56.180291
 1295800.000000 8.713298 55.254978
 1295900.000000 7.888519 74.160691
 1296000.000000 7.634866 77.924725
 1296100.000000 7.156758 85.780244
 1296200.000000 6.793123 87.698071
 1296300.000000 6.623597 89.128689
 1296400.000000 6.838109 88.554012
 1296500.000000 6.619887 89.686636
 1296600.000000 6.740071 89.737318
 1296700.000000 6.298366 88.226593
 1296800.000000 5.858526 84.095257
 1296900.000000 6.548384 90.220735
 1297000.000000 6.030161 86.205788
 1297100.000000 5.812515 85.457022
 1297200.000000 6.041182 87.279640
 1297300.000000 6.243075 88.951146
 1297400.000000 6.307154 89.193600
 1297500.000000 6.392918 90.510890
 1297600.000000 6.266664 90.010274
 1297700.000000 6.401607 91.330929
 1297800.000000 6.571570 91.105826
 1297900.000000 6.232535 91.074451
 1298000.000000 6.583287 92.087010
 1298100.000000 6.929225 90.140224
 1298200.000000 7.156856 86.386964
 1298300.000000 7.408933 82.774196
 1298400.000000 7.530932 80.645306
 1298500.000000 7.732072 78.113512
 1298600.000000 8.023775 71.780871
 1298700.000000 7.415081 83.517452
 1298800.000000 7.659593 79.609647
 1298900.000000 7.485193 83.109576
 1299000.000000 7.251144 86.157728
 1299100.000000 6.971629 90.558840
 1299200.000000 6.933744 90.903430
 1299300.000000 6.407875 92.754856
 1299400.000000 6.308955 91.995180
 1299500.000000 6.645616 93.547132
 1299600.000000 6.317588 93.070535
 1299700.000000 5.781088 85.826184
 1299800.000000 6.055143 90.316959
 1299900.000000 5.883646 87.874076
 1300000.000000 5.688284 85.146796
 1300100.000000 5.910471 88.943448
 1300200.000000 5.717821 86.457905
 1300300.000000 5.898665 89.405966
 1300400.000000 5.514410 83.710145
 1300500.000000 5.293251 78.156727
 1300600.000000 5.277212 77.713159
 1300700.000000 5.336559 80.344982
 1300800.000000 5.175885 75.882857
 1300900.000000 4.884224 68.102314
 1301000.000000 4.675039 63.594218
 1301100.000000 4.101574 50.990239
 1301200.000000 4.267310 54.835911
 1301300.000000 4.178130 53.667293
 1301400.000000 4.022307 49.577301
 1301500.000000 3.686567 41.744425
 1301600.000000 3.471826 37.339013
 1301700.000000 4.054115 51.432806
 1301800.000000 4.822635 67.366148
 1301900.000000 4.877196 69.488876
 1302000.000000 4.590601 63.696294
 1302100.000000 5.003366 72.588846
 1302200.000000 4.980269 72.032452
 1302300.000000 5.035543 74.367791
 1302400.000000 5.101271 75.989805
 1302500.000000 5.118019 77.393819
 1302600.000000 5.338513 81.846681
 1302700.000000 4.710596 67.578273
 1302800.000000 5.007304 74.824754
 1302900.000000 4.756154 69.007069
 1303000.000000 5.307145 82.557267
 1303100.000000 5.140985 80.049509
 1303200.000000 4.768565 69.334925
 1303300.000000 4.192911 54.884137
 1303400.000000 3.280243 36.822562
 1303500.000000 4.631447 66.797958
 1303600.000000 4.807339 71.302280
 1303700.000000 4.223224 55.606112
 1303800.000000 4.159632 54.101854
 1303900.000000 4.237239 56.866550
 1304000.000000 4.349905 59.418515
 1304100.000000 4.150366 55.485077
 1304200.000000 3.486835 39.146404
 1304300.000000 3.644858 42.390798
 1304400.000000 3.812175 45.646070
 1304500.000000 3.529958 41.062446
 1304600.000000 3.847142 47.491101
 1304700.000000 3.922545 50.387549
 1304800.000000 4.511119 64.623657
 1304900.000000 4.823008 73.049955
 1305000.000000 4.761491 71.716147
 1305100.000000 5.041186 78.491394
 1305200.000000 4.816319 73.867740
 1305300.000000 4.930892 77.023847
 1305400.000000 5.102403 80.182653
 1305500.000000 5.418580 85.703030
 1305600.000000 5.387170 85.286085
 1305700.000000 5.629284 88.594029
 1305800.000000 5.840664 89.102605
 1305900.000000 5.559970 88.602913
 1306000.000000 5.273861 84.737758
 1306100.000000 5.006185 79.831207
 1306200.000000 4.543027 67.445574
 1306300.000000 3.902417 49.887530
 1306400.000000 3.769861 46.606198
 1306500.000000 3.796120 48.231547
 1306600.000000 3.999404 52.936592
 1306700.000000 3.812427 49.260181
 1306800.000000 3.574485 42.921212
 1306900.000000 3.375471 39.918380
 1307000.000000 3.632171 45.344596
 1307100.000000 3.410720 41.012540
 1307200.000000 3.390084 40.617516
 1307300.000000 3.423814 42.262824
 1307400.000000 4.027815 54.813795
 1307500.000000 4.304933 61.361368
 1307600.000000 4.284017 60.868677
 1307700.000000 4.094698 57.771096
 1307800.000000 4.174818 59.497397
 1307900.000000 4.316426 63.408227
 1308000.000000 4.342847 63.984491
 1308100.000000 3.895080 53.535479
 1308200.000000 3.456365 42.938567
 1308300.000000 3.542680 45.781654
 1308400.000000 4.218767 62.230744
 1308500.000000 4.545008 70.032547
 1308600.000000 4.268828 64.323471
 1308700.000000 4.445909 68.563910
 1308800.000000 4.761389 74.748071
 1308900.000000 4.703620 74.556983
 1309000.000000 5.003145 80.308429
 1309100.000000 5.142381 84.145355
 1309200.000000 5.496940 88.443549
 1309300.000000 5.959224 91.308258
 1309400.000000 5.875480 90.549677
 1309500.000000 5.988188 92.471063
 1309600.000000 5.793342 91.107088
 1309700.000000 6.049734 93.411288
 1309800.000000 5.829481 92.253246
 1309900.000000 6.152168 94.174036
 1310000.000000 6.057979 93.971660
 1310100.000000 6.363798 95.126214
 1310200.000000 6.725638 93.386398
 1310300.000000 6.594736 94.919621
 1310400.000000 6.263875 95.200955
 1310500.000000 6.454808 95.896466
 1310600.000000 6.792012 93.966838
 1310700.000000 6.581660 95.814276
 1310800.000000 5.938352 94.776942
 1310900.000000 6.264297 96.494093
 1311000.000000 6.999038 92.227386
 1311100.000000 6.640944 95.886989
 1311200.000000 6.286433 96.487263
 1311300.000000 6.876658 94.913134
 1311400.000000 6.853919 95.134474
 1311500.000000 6.468828 96.970570
 1311600.000000 6.592256 96.652513
 1311700.000000 6.547082 97.687420
 1311800.000000 6.678447 97.598694
 1311900.000000 6.057549 96.947090
 1312000.000000 6.273480 97.909130
 1312100.000000 6.082913 97.725793
 1312200.000000 6.042967 97.370666
 1312300.000000 6.258544 99.407073
 1312400.000000 6.054431 98.474556
 1312500.000000 5.723020 94.113322
 1312600.000000 5.785180 95.173875
 1312700.000000 6.060235 99.911903
 1312800.000000 6.299175 99.940938
 1312900.000000 6.133095 100.873650
 1313000.000000 5.428349 89.378464
 1313100.000000 5.746527 95.788815
 1313200.000000 5.627152 93.902303
 1313300.000000 5.902311 98.752542
 1313400.000000 5.466125 91.786203
 1313500.000000 5.312622 89.318572
 1313600.000000 5.276116 88.441585
 1313700.000000 5.297481 89.952337
 1313800.000000 5.150516 86.070177
 1313900.000000 5.301062 90.788645
 1314000.000000 4.964000 81.575527
 1314100.000000 4.981322 83.056707
 1314200.000000 4.919514 81.347784
 1314300.000000 5.370828 92.314107
 1314400.000000 5.747799 97.081891
 1314500.000000 5.822093 98.805119
 1314600.000000 5.432013 93.543213
 1314700.000000 5.410266 94.156115
 1314800.000000 5.244155 90.857392
 1314900.000000 4.945369 83.428661
 1315000.000000 5.036993 86.182808
 1315100.000000 4.624345 73.676207
 1315200.000000 4.599599 72.926068
 1315300.000000 4.454544 69.930673
 1315400.000000 4.388341 68.344560
 1315500.000000 4.438532 70.503877
 1315600.000000 4.563881 73.560870
 1315700.000000 4.397256 70.256435
 1315800.000000 4.635533 76.411492
 1315900.000000 4.802254 81.480178
 1316000.000000 5.123007 89.740591
 1316100.000000 5.682158 97.968230
 1316200.000000 6.577717 99.289315
 1316300.000000 6.907532 96.603632
 1316400.000000 7.537529 82.805602
 1316500.000000 7.202237 89.549215
 1316600.000000 7.318005 87.262047
 1316700.000000 7.504136 85.002685
 1316800.000000 8.022974 73.038345
 1316900.000000 7.817754 78.736662
 1317000.000000 8.022601 74.046829
 1317100.000000 7.698648 81.472621
 1317200.000000 7.667250 82.037645
 1317300.000000 7.756619 81.346547
 1317400.000000 7.954563 76.913801
 1317500.000000 8.286303 68.555962
 1317600.000000 9.005276 49.926445
 1317700.000000 9.324228 42.150358
 1317800.000000 9.265550 43.772441
 1317900.000000 9.247807 45.285322
 1318000.000000 9.385517 41.522302
 1318100.000000 9.626978 37.787964
 1318200.000000 9.296159 44.798057
 1318300.000000 9.096331 50.317101
 1318400.000000 8.863189 54.035034
 1318500.000000 8.354549 66.438556
 1318600.000000 8.549673 60.838366
 1318700.000000 8.475134 63.766328
 1318800.000000 8.659054 59.251385
 1318900.000000 9.238565 47.458437
 1319000.000000 9.772748 34.843253
 1319100.000000 9.879516 33.514848
 1319200.000000 9.865731 33.802096
 1319300.000000 9.258378 46.971157
 1319400.000000 8.856199 56.063635
 1319500.000000 8.699427 60.103880
 1319600.000000 8.296481 68.908773
 1319700.000000 7.909190 79.135902
 1319800.000000 8.107545 74.632348
 1319900.000000 8.371975 68.327897
 1320000.000000 8.596104 62.452568
 1320100.000000 8.644200 62.364688
 1320200.000000 8.850912 57.635006
 1320300.000000 9.187151 49.302610
 1320400.000000 9.626880 39.298311
 1320500.000000 8.960971 55.799048
 1320600.000000 8.772909 60.372256
 1320700.000000 9.083074 52.638611
 1320800.000000 9.571953 41.076441
 1320900.000000 9.257458 47.775038
 1321000.000000 9.314398 46.375038
 1321100.000000 9.172108 50.857775
 1321200.000000 9.427942 44.946264
 1321300.000000 9.583194 43.064670
 1321400.000000 9.341232 47.668315
 1321500.000000 9.090632 53.687787
 1321600.000000 9.142738 52.582942
 1321700.000000 8.906239 58.809977
 1321800.000000 8.622022 64.167969
 1321900.000000 8.173146 74.191307
 1322000.000000 7.685414 83.222434
 1322100.000000 7.293501 89.005543
 1322200.000000 7.295795 88.972761
 1322300.000000 7.213899 91.217529
 1322400.000000 7.616242 85.448775
 1322500.000000 7.162040 92.165636
 1322600.000000 7.149965 92.367754
 1322700.000000 7.362427 90.065330
 1322800.000000 7.369737 89.964742
 1322900.000000 7.225355 92.881070
 1323000.000000 7.328835 91.514123
 1323100.000000 7.214396 93.877779
 1323200.000000 7.588039 87.939276
 1323300.000000 7.744286 85.257887
 1323400.000000 8.415025 68.631054
 1323500.000000 8.744522 63.200090
 1323600.000000 9.050179 55.623397
 1323700.000000 8.927756 59.489347
 1323800.000000 8.642549 65.475394
 1323900.000000 8.197977 74.289927
 1324000.000000 7.824620 83.187117
 1324100.000000 8.115887 76.396238
 1324200.000000 8.268784 72.916973
 1324300.000000 8.305271 73.148700
 1324400.000000 8.010114 79.545819
 1324500.000000 8.135522 77.541045
 1324600.000000 8.278815 74.110095
 1324700.000000 8.415514 71.842429
 1324800.000000 8.384030 72.583390
 1324900.000000 8.846294 62.044923
 1325000.000000 9.525789 45.013687
 1325100.000000 10.201794 28.392667
 1325200.000000 10.250948 27.614754
 1325300.000000 9.529037 45.937021
 1325400.000000 9.133770 54.909436
 1325500.000000 9.135016 55.882142
 1325600.000000 9.035535 58.042087
 1325700.000000 9.093944 57.732993
 1325800.000000 9.687208 41.750075
 1325900.000000 10.109157 30.976321
 1326000.000000 10.028705 32.537120
 1326100.000000 10.390314 27.044502
 1326200.000000 10.634494 25.504204
 1326300.000000 10.515504 26.801399
 1326400.000000 10.357376 27.843963
 1326500.000000 10.992131 27.795107
 1326600.000000 10.938443 27.337671
 1326700.000000 11.235462 29.156642
 1326800.000000 11.511376 27.316117
 1326900.000000 11.134050 29.503434
 1327000.000000 11.314769 29.381057
 1327100.000000 10.973320 28.874742
 1327200.000000 10.801383 27.402786
 1327300.000000 10.522228 27.980096
 1327400.000000 10.452929 28.231031
 1327500.000000 10.790068 28.585571
 1327600.000000 10.700713 28.479757
 1327700.000000 10.770888 29.477362
 1327800.000000 10.923777 29.800792
 1327900.000000 10.809828 30.361259
 1328000.000000 10.618303 29.834798
 1328100.000000 10.359523 30.496152
 1328200.000000 10.070246 33.237946
 1328300.000000 10.638125 30.882653
 1328400.000000 10.634789 30.878439
 1328500.000000 10.342549 31.283290
 1328600.000000 9.885610 37.713153
 1328700.000000 9.805054 40.734166
 1328800.000000 9.849337 39.598325
 1328900.000000 10.342820 31.399652
 1329000.000000 9.911092 39.071745
 1329100.000000 9.860186 41.295289
 1329200.000000 9.605801 46.366134
 1329300.000000 9.512935 48.721619
 1329400.000000 9.285883 53.195802
 1329500.000000 9.334108 53.019393
 1329600.000000 9.570801 48.248495
 1329700.000000 9.851131 42.369453
 1329800.000000 10.359503 31.407504
 1329900.000000 10.078378 36.450429
 1330000.000000 10.228010 33.626967
 1330100.000000 9.877412 41.866366
 1330200.000000 9.285072 54.574775
 1330300.000000 8.560320 69.368034
 1330400.000000 8.148220 78.542044
 1330500.000000 7.973541 82.538663
 1330600.000000 7.620137 89.011993
 1330700.000000 7.764920 87.170667
 1330800.000000 7.817462 86.030027
 1330900.000000 8.042265 82.007316
 1331000.000000 8.043878 81.973635
 1331100.000000 8.545283 69.900749
 1331200.000000 8.752930 65.079817
 1331300.000000 8.712513 66.927276
 1331400.000000 8.616337 68.937701
 1331500.000000 8.911024 63.104449
 1331600.000000 8.999285 61.192933
 1331700.000000 9.093678 60.286197
 1331800.000000 8.857262 65.141583
 1331900.000000 8.271537 77.852253
 1332000.000000 8.258598 78.173060
 1332100.000000 8.352595 76.733360
 1332200.000000 8.302651 78.048599
 1332300.000000 8.321490 78.549152
 1332400.000000 8.235622 80.673850
 1332500.000000 7.796059 88.148485
 1332600.000000 7.948976 85.795464
 1332700.000000 7.418680 92.788828
 1332800.000000 7.262685 93.834244
 1332900.000000 6.895432 97.877826
 1333000.000000 6.945098 97.317220
 1333100.000000 7.061935 97.068563
 1333200.000000 6.908368 98.712012
 1333300.000000 6.773574 100.672714
 1333400.000000 6.533289 100.777424
 1333500.000000 6.872635 100.296282
 1333600.000000 7.081882 97.568993
 1333700.000000 7.403924 94.056459
 1333800.000000 7.542939 92.237341
 1333900.000000 7.341256 95.499176
 1334000.000000 7.559883 93.010019
 1334100.000000 7.754421 90.673940
 1334200.000000 7.795958 89.868038
 1334300.000000 7.542988 94.681421
 1334400.000000 7.151656 97.860389
 1334500.000000 7.115931 99.264182
 1334600.000000 6.987270 100.498164
 1334700.000000 7.333818 97.053322
 1334800.000000 7.336673 97.019850
 1334900.000000 7.016923 101.519518
 1335000.000000 7.396453 97.319451
 1335100.000000 7.586562 95.404748
 1335200.000000 7.800521 90.976991
 1335300.000000 8.102173 85.325330
 1335400.000000 8.549179 72.836598
 1335500.000000 8.463891 76.118213
 1335600.000000 8.579252 73.082597
 1335700.000000 8.236381 82.713230
 1335800.000000 8.529684 75.306892
 1335900.000000 8.924327 65.223261
 1336000.000000 9.366226 53.993002
 1336100.000000 9.321895 56.087378
 1336200.000000 9.400577 54.152180
 1336300.000000 8.870917 66.801008
 1336400.000000 8.628642 73.739055
 1336500.000000 9.027917 63.032875
 1336600.000000 8.946503 65.079965
 1336700.000000 9.184316 60.363988
 1336800.000000 8.958102 65.763743
 1336900.000000 9.171989 61.199720
 1337000.000000 9.502760 52.676877
 1337100.000000 10.088453 37.020145
 1337200.000000 9.991819 39.100533
 1337300.000000 10.036072 39.078754
 1337400.000000 9.965981 40.716979
 1337500.000000 10.042451 39.863498
 1337600.000000 10.254567 35.040298
 1337700.000000 10.615108 32.644393
 1337800.000000 10.940752 31.453181
 1337900.000000 11.029464 32.248370
 1338000.000000 10.792360 32.609792
 1338100.000000 11.151408 31.896562
 1338200.000000 11.449799 29.614468
 1338300.000000 11.086425 32.549104
 1338400.000000 11.072225 32.624716
 1338500.000000 11.115937 33.372746
 1338600.000000 11.316698 32.034544
 1338700.000000 11.760485 26.624733
 1338800.000000 12.166786 20.074536
 1338900.000000 12.674282 12.637290
 1339000.000000 12.501601 14.108053
 1339100.000000 12.648670 13.561668
 1339200.000000 12.550067 14.518494
 1339300.000000 12.686317 14.005455
 1339400.000000 12.897989 11.352035
 1339500.000000 13.123594 10.142600
 1339600.000000 12.898976 12.341645
 1339700.000000 13.344468 7.389988
 1339800.000000 13.475135 5.560937
 1339900.000000 13.286721 8.916298
 1340000.000000 13.609843 4.867497
 1340100.000000 13.160022 10.535528
 1340200.000000 13.381744 8.252077
 1340300.000000 13.618275 6.258122
 1340400.000000 14.021638 0.996654
 1340500.000000 14.075308 1.630986
 1340600.000000 14.122700 1.329251
 1340700.000000 14.142091 2.206763
 1340800.000000 14.125141 2.314157
 1340900.000000 14.537828 0.265591
 1341000.000000 14.448094 0.643223
 1341100.000000 14.569181 1.018159
 1341200.000000 14.551669 1.101892
 1341300.000000 14.579787 1.958658
 1341400.000000 14.686245 1.324889
 1341500.000000 14.709902 2.171464
 1341600.000000 14.852048 1.159430
 1341700.000000 14.933184 1.597905
 1341800.000000 15.217344 0.216606
 1341900.000000 14.997391 1.712429
 1342000.000000 14.388582 3.103540
 1342100.000000 14.616005 3.724701
 1342200.000000 14.390036 4.103652
 1342300.000000 13.992054 4.183449
 1342400.000000 14.267603 4.924122
 1342500.000000 14.410268 5.873652
 1342600.000000 14.292556 5.972249
 1342700.000000 14.326621 6.987919
 1342800.000000 14.436872 6.540115
 1342900.000000 14.642650 5.031406
 1343000.000000 15.116022 1.414193
 1343100.000000 14.741898 3.905424
 1343200.000000 14.913831 2.773318
 1343300.000000 14.815842 4.155078
 1343400.000000 14.641913 5.495816
 1343500.000000 14.904133 4.227919
 1343600.000000 14.816066 4.837849
 1343700.000000 14.712929 6.634053
 1343800.000000 15.060692 3.848111
 1343900.000000 14.790420 6.437913
 1344000.000000 15.041458 5.001243
 1344100.000000 15.267851 3.242871
 1344200.000000 15.168979 4.638901
 1344300.000000 15.414798 1.857411
 1344400.000000 15.468801 1.238201
 1344500.000000 15.091961 6.644330
 1344600.000000 14.820724 7.051532
 1344700.000000 15.121007 6.746830
 1344800.000000 15.619848 1.030306
 1344900.000000 15.220202 5.626903
 1345000.000000 15.645777 1.871136
 1345100.000000 15.381224 4.147572
 1345200.000000 15.736603 2.208177
 1345300.000000 15.311802 4.833783
 1345400.000000 15.455866 4.097515
 1345500.000000 15.022324 7.694884
 1345600.000000 15.129524 7.005396
 1345700.000000 14.929108 8.597731
 1345800.000000 15.044585 8.494220
 1345900.000000 14.831970 8.954533
 1346000.000000 14.438902 8.532129
 1346100.000000 14.007008 5.198223
 1346200.000000 13.322181 9.786509
 1346300.000000 13.355683 10.481720
 1346400.000000 13.214063 11.514504
 1346500.000000 13.026710 13.182701
 1346600.000000 13.148988 12.798871
 1346700.000000 13.819013 4.606750
 1346800.000000 13.570205 7.874530
 1346900.000000 13.835043 4.960961
 1347000.000000 13.751133 5.764144
 1347100.000000 13.765095 6.587431
 1347200.000000 13.332098 12.798806
 1347300.000000 13.717291 7.384645
 1347400.000000 13.521979 10.931692
 1347500.000000 13.763038 7.191908
 1347600.000000 13.778757 6.942929
 1347700.000000 13.768444 8.102950
 1347800.000000 13.827349 7.264690
 1347900.000000 13.962450 7.081988
 1348000.000000 13.738359 9.500744
 1348100.000000 13.886727 8.366541
 1348200.000000 13.778831 9.892442
 1348300.000000 13.183430 14.856169
 1348400.000000 12.709058 15.142031
 1348500.000000 12.881867 15.088396
 1348600.000000 12.990421 14.694568
 1348700.000000 12.979827 15.709877
 1348800.000000 13.169544 15.562116
 1348900.000000 13.346415 15.597390
 1349000.000000 13.547930 13.660632
 1349100.000000 13.924436 8.879179
 1349200.000000 13.879714 9.585451
 1349300.000000 13.973023 9.165638
 1349400.000000 13.814679 11.701722
 1349500.000000 14.085646 8.681280
 1349600.000000 13.907906 11.013593
 1349700.000000 14.008077 10.278490
 1349800.000000 13.248405 16.654751
 1349900.000000 12.547517 16.795083
 1350000.000000 12.894002 16.506772
 1350100.000000 12.566029 17.006273
 1350200.000000 12.615752 17.052379
 1350300.000000 13.071524 17.994806
 1350400.000000 13.077115 18.003654
 1350500.000000 12.876069 18.513228
 1350600.000000 13.121823 19.033758
 1350700.000000 12.872105 18.965078
 1350800.000000 12.386949 18.679853
 1350900.000000 12.825369 18.877217
 1351000.000000 12.670065 18.699061
 1351100.000000 13.433521 17.090509
 1351200.000000 13.807475 13.722941
 1351300.000000 13.988451 11.250005
 1351400.000000 13.990341 11.213625
 1351500.000000 14.062480 10.954228
 1351600.000000 13.973936 12.532083
 1351700.000000 14.128512 10.885746
 1351800.000000 14.090580 11.405149
 1351900.000000 14.008191 13.780294
 1352000.000000 13.236774 19.518001
 1352100.000000 13.038122 20.633140
 1352200.000000 12.828488 19.737473
 1352300.000000 13.122729 21.297041
 1352400.000000 13.466989 17.547864
 1352500.000000 13.465321 18.565262
 1352600.000000 13.512071 18.127178
 1352700.000000 13.407053 20.109208
 1352800.000000 13.690157 17.981352
 1352900.000000 14.005764 14.179600
 1353000.000000 14.135581 11.866834
 1353100.000000 14.149056 12.686460
 1353200.000000 14.013746 14.845322
 1353300.000000 14.111702 14.094870
 1353400.000000 14.153432 13.413061
 1353500.000000 14.444621 10.679397
 1353600.000000 14.248368 13.026986
 1353700.000000 14.200146 14.677707
 1353800.000000 14.097687 16.050967
 1353900.000000 13.979402 18.379858
 1354000.000000 13.248649 21.567173
 1354100.000000 13.465263 20.653383
 1354200.000000 13.390655 21.382706
 1354300.000000 13.658416 20.086844
 1354400.000000 13.544173 20.821280
 1354500.000000 13.407538 22.997156
 1354600.000000 13.400168 23.054765
 1354700.000000 13.217786 24.277314
 1354800.000000 12.555487 19.956439
 1354900.000000 12.673721 21.312379
 1355000.000000 12.912209 21.428581
 1355100.000000 12.671119 21.791246
 1355200.000000 12.507645 20.923703
 1355300.000000 12.425820 21.702853
 1355400.000000 12.816989 22.473142
 1355500.000000 13.020462 23.741438
 1355600.000000 12.679799 23.308115
 1355700.000000 12.624170 23.988202
 1355800.000000 12.810960 24.283221
 1355900.000000 13.065330 24.572808
 1356000.000000 13.105115 24.645736
 1356100.000000 13.604565 21.965811
 1356200.000000 13.534964 22.799996
 1356300.000000 13.529685 23.865823
 1356400.000000 13.588004 23.121893
 1356500.000000 13.781961 21.355569
 1356600.000000 13.786695 21.288106
 1356700.000000 14.095069 17.466241
 1356800.000000 14.185227 15.939452
 1356900.000000 14.323533 14.337947
 1357000.000000 14.538535 10.375691
 1357100.000000 14.426555 13.147274
 1357200.000000 14.408736 13.448038
 1357300.000000 14.303296 16.109415
 1357400.000000 13.931123 20.624784
 1357500.000000 14.006106 20.682896
 1357600.000000 13.827780 22.780863
 1357700.000000 14.068400 20.320507
 1357800.000000 14.085725 20.025901
 1357900.000000 13.685781 25.061192
 1358000.000000 13.418231 26.135106
 1358100.000000 12.906810 25.514030
 1358200.000000 13.131900 26.264538
 1358300.000000 12.703817 25.479605
 1358400.000000 12.397651 22.284725
 1358500.000000 12.532408 24.350392
 1358600.000000 12.478977 23.841337
 1358700.000000 12.213325 23.448154
 1358800.000000 12.260026 23.557434
 1358900.000000 12.347469 24.816696
 1359000.000000 12.608169 26.136804
 1359100.000000 12.324486 25.109851
 1359200.000000 12.171484 24.397226
 1359300.000000 12.283803 25.747017
 1359400.000000 12.731122 27.252820
 1359500.000000 13.345028 27.800149
 1359600.000000 12.945947 27.038109
 1359700.000000 12.003554 25.073370
 1359800.000000 12.377253 26.240727
 1359900.000000 12.377209 27.240475
 1360000.000000 12.215378 26.301207
 1360100.000000 11.968404 25.755814
 1360200.000000 12.023460 25.889666
 1360300.000000 11.985675 26.755919
 1360400.000000 12.122605 27.459265
 1360500.000000 12.670257 29.129875
 1360600.000000 13.065404 27.969723
 1360700.000000 12.854299 29.042731
 1360800.000000 12.963792 28.885749
 1360900.000000 12.524646 28.827541
 1361000.000000 12.527706 28.842015
 1361100.000000 12.538829 29.895583
 1361200.000000 12.498797 29.708710
 1361300.000000 12.560618 30.954729
 1361400.000000 12.601540 31.059962
 1361500.000000 13.118558 29.810797
 1361600.000000 12.962698 30.238317
 1361700.000000 12.998078 31.110014
 1361800.000000 13.332063 28.757260
 1361900.000000 13.419454 28.806403
 1362000.000000 12.523162 31.826507
 1362100.000000 12.094927 28.639309
 1362200.000000 12.126035 28.981020
 1362300.000000 12.372252 31.938145
 1362400.000000 12.608351 33.243340
 1362500.000000 12.424074 32.951900
 1362600.000000 12.425708 32.968522
 1362700.000000 12.117502 30.236671
 1362800.000000 12.163130 30.877963
 1362900.000000 11.804166 27.870146
 1363000.000000 12.188944 32.217795
 1363100.000000 11.889748 28.508719
 1363200.000000 11.913111 28.752902
 1363300.000000 11.914911 29.773660
 1363400.000000 11.917076 29.798864
 1363500.000000 12.037346 32.351306
 1363600.000000 11.865152 30.241649
 1363700.000000 12.065362 33.325646
 1363800.000000 12.839210 32.718914
 1363900.000000 13.020435 32.154899
 1364000.000000 12.598572 35.619318
 1364100.000000 12.591966 36.623527
 1364200.000000 13.108016 31.639674
 1364300.000000 13.548674 27.312025
 1364400.000000 13.548860 27.309571
 1364500.000000 13.679315 26.589513
 1364600.000000 13.805005 25.034605
 1364700.000000 13.660861 27.599052
 1364800.000000 13.843752 25.544908
 1364900.000000 13.695400 28.003656
 1365000.000000 13.510293 29.396898
 1365100.000000 13.152360 32.656179
 1365200.000000 12.926587 33.797346
 1365300.000000 13.194663 32.850995
 1365400.000000 13.043224 33.984795
 1365500.000000 13.300971 32.452820
 1365600.000000 13.433907 31.169189
 1365700.000000 13.314370 33.149853
 1365800.000000 12.891238 35.843294
 1365900.000000 13.057615 35.757466
 1366000.000000 13.261765 33.738558
 1366100.000000 12.921727 36.923198
 1366200.000000 12.743225 37.494091
 1366300.000000 12.274685 34.933820
 1366400.000000 12.295383 35.061271
 1366500.000000 11.948972 32.326899
 1366600.000000 11.961524 32.487022
 1366700.000000 12.152274 35.553130
 1366800.000000 12.239555 36.066209
 1366900.000000 12.163931 36.569602
 1367000.000000 12.196183 36.821325
 1367100.000000 11.592271 30.598517
 1367200.000000 11.938165 33.938269
 1367300.000000 11.655268 30.847836
 1367400.000000 11.911102 34.439027
 1367500.000000 11.804575 33.384300
 1367600.000000 11.922658 35.651484
 1367700.000000 11.902785 36.278609
 1367800.000000 11.726461 32.669494
 1367900.000000 11.853971 36.102445
 1368000.000000 11.710424 33.398628
 1368100.000000 11.878685 37.250647
 1368200.000000 11.750185 35.078733
 1368300.000000 11.611366 33.921615
 1368400.000000 11.667046 34.666621
 1368500.000000 11.594684 34.683548
 1368600.000000 11.675762 35.801509
 1368700.000000 11.789154 38.434832
 1368800.000000 11.711352 37.355044
 1368900.000000 11.572009 36.100276
 1369000.000000 11.557094 35.883718
 1369100.000000 11.588037 37.331771
 1369200.000000 11.851244 40.165453
 1369300.000000 12.774154 38.494222
 1369400.000000 13.349780 33.861925
 1369500.000000 13.237770 35.863297
 1369600.000000 12.900827 37.812641
 1369700.000000 12.995852 38.204924
 1369800.000000 13.225605 36.217849
 1369900.000000 12.770313 39.407512
 1370000.000000 12.433935 38.419062
 1370100.000000 12.350435 39.474710
 1370200.000000 12.486637 39.512770
 1370300.000000 12.667738 40.514998
 1370400.000000 12.964465 38.934982
 1370500.000000 13.100957 38.968369
 1370600.000000 13.251503 37.320424
 1370700.000000 13.629029 30.813374
 1370800.000000 14.070074 22.286791
 1370900.000000 14.203234 20.002350
 1371000.000000 14.076700 23.132235
 1371100.000000 14.557452 12.038373
 1371200.000000 14.293881 18.295533
 1371300.000000 14.530280 13.059332
 1371400.000000 14.361742 17.429947
 1371500.000000 14.541108 13.482234
 1371600.000000 14.348982 18.778644
 1371700.000000 14.310728 20.783197
 1371800.000000 14.096273 25.138227
 1371900.000000 13.951383 27.839113
 1372000.000000 13.392392 35.994024
 1372100.000000 13.928605 28.046931
 1372200.000000 13.787405 29.187261
 1372300.000000 14.001578 27.942984
 1372400.000000 13.839062 29.701560
 1372500.000000 13.633638 32.779649
 1372600.000000 13.539023 34.382483
 1372700.000000 14.087631 27.078362
 1372800.000000 14.773486 9.912842
 1372900.000000 14.552556 14.405436
 1373000.000000 14.498681 15.877028
 1373100.000000 14.493471 17.027193
 1373200.000000 14.326031 21.749069
 1373300.000000 14.559777 15.681173
 1373400.000000 14.630378 13.775794
 1373500.000000 14.584623 15.941483
 1373600.000000 14.862479 11.303186
 1373700.000000 14.455290 19.754242
 1373800.000000 14.595093 16.071941
 1373900.000000 14.588698 17.222885
 1374000.000000 14.792551 13.483876
 1374100.000000 14.437554 21.178164
 1374200.000000 14.544305 18.765653
 1374300.000000 14.522799 20.237591
 1374400.000000 14.406903 22.649544
 1374500.000000 14.392909 23.913383
 1374600.000000 13.833126 31.156192
 1374700.000000 13.670619 33.818663
 1374800.000000 13.455028 37.121671
 1374900.000000 13.669868 34.388248
 1375000.000000 13.964274 30.511374
 1375100.000000 13.784934 33.568596
 1375200.000000 13.665256 34.782799
 1375300.000000 13.217458 40.282317
 1375400.000000 13.201572 40.304110
 1375500.000000 13.044906 41.147690
 1375600.000000 12.631367 40.882723
 1375700.000000 12.931221 41.194369
 1375800.000000 12.827502 41.375075
 1375900.000000 12.836027 42.348538
 1376000.000000 13.035373 41.835111
 1376100.000000 12.895613 42.949484
 1376200.000000 12.865979 42.954007
 1376300.000000 12.533601 42.227620
 1376400.000000 12.242181 40.482025
 1376500.000000 12.652135 43.405504
 1376600.000000 12.579603 42.921330
 1376700.000000 12.334499 42.041825
 1376800.000000 12.608525 44.117436
 1376900.000000 12.268536 42.030849
 1377000.000000 12.426102 43.266877
 1377100.000000 12.439056 44.407997
 1377200.000000 12.579772 45.656182
 1377300.000000 12.577384 46.643420
 1377400.000000 12.286880 43.253682
 1377500.000000 12.452180 46.076156
 1377600.000000 13.224959 42.260262
 1377700.000000 13.741855 34.944880
 1377800.000000 13.644108 36.256054
 1377900.000000 13.542118 38.945375
 1378000.000000 13.486391 39.922512
 1378100.000000 13.948502 32.493942
 1378200.000000 13.940523 32.656616
 1378300.000000 14.286875 26.161226
 1378400.000000 14.072427 30.693579
 1378500.000000 14.236316 27.839199
 1378600.000000 14.375492 24.776886
 1378700.000000 14.782313 15.399392
 1378800.000000 14.880336 13.784213
 1378900.000000 14.621623 19.570419
 1379000.000000 14.713884 17.515041
 1379100.000000 14.769605 17.459998
 1379200.000000 14.631475 20.247502
 1379300.000000 14.406479 25.950505
 1379400.000000 13.969412 34.055479
 1379500.000000 14.305846 27.893981
 1379600.000000 14.594841 22.073659
 1379700.000000 14.772546 18.858832
 1379800.000000 14.772745 18.854042
 1379900.000000 14.895625 16.780675
 1380000.000000 15.069908 12.220825
 1380100.000000 15.047819 13.786975
 1380200.000000 15.148678 11.170437
 1380300.000000 14.740144 21.002933
 1380400.000000 14.318359 28.121057
 1380500.000000 13.914079 36.068246
 1380600.000000 13.273737 43.510806
 1380700.000000 13.094623 44.966071
 1380800.000000 12.976970 45.082716
 1380900.000000 12.683227 47.198783
 1381000.000000 13.008909 46.015270
 1381100.000000 12.724518 47.416879
 1381200.000000 13.007644 47.017880
 1381300.000000 14.043400 33.969808
 1381400.000000 14.247023 30.204600
 1381500.000000 14.527729 25.958066
 1381600.000000 14.613473 23.996322
 1381700.000000 14.926308 17.593417
 1381800.000000 15.451832 6.007477
 1381900.000000 14.812929 20.229675
 1382000.000000 14.248026 31.375462
 1382100.000000 14.050304 35.082932
 1382200.000000 14.069432 34.832630
 1382300.000000 14.010674 36.534268
 1382400.000000 13.893645 37.415902
 1382500.000000 13.580641 40.259818
 1382600.000000 13.721871 38.903677
 1382700.000000 13.422180 43.468625
 1382800.000000 13.220335 46.439189
 1382900.000000 13.454597 43.434118
 1383000.000000 14.288507 32.494715
 1383100.000000 14.141874 36.120868
 1383200.000000 14.049301 37.577490
 1383300.000000 13.583646 41.257016
 1383400.000000 13.667122 40.450742
 1383500.000000 13.709285 41.234667
 1383600.000000 13.507194 43.186537
 1383700.000000 13.683491 42.033876
 1383800.000000 13.759054 41.512819
 1383900.000000 13.758128 42.518228
 1384000.000000 13.566185 43.963326
 1384100.000000 13.634776 44.263375
 1384200.000000 13.513551 45.527060
 1384300.000000 13.166926 48.634827
 1384400.000000 12.541561 47.053415
 1384500.000000 11.997067 41.905084
 1384600.000000 12.194456 43.506280
 1384700.000000 12.878181 48.451180
 1384800.000000 12.756865 48.454715
 1384900.000000 13.106151 48.981162
 1385000.000000 12.942582 49.253927
 1385100.000000 12.582881 49.370717
 1385200.000000 12.052290 42.945473
 1385300.000000 12.374677 47.057453
 1385400.000000 12.340705 46.693768
 1385500.000000 12.363221 47.925551
 1385600.000000 12.492956 49.219515
 1385700.000000 12.424693 49.498946
 1385800.000000 11.905184 42.868706
 1385900.000000 11.512468 36.688446
 1386000.000000 11.631693 39.056077
 1386100.000000 12.058180 45.305691
 1386200.000000 12.518163 50.435039
 1386300.000000 12.338553 49.174597
 1386400.000000 11.974527 44.717622
 1386500.000000 12.276015 48.543304
 1386600.000000 12.100288 46.636050
 1386700.000000 12.031267 47.035447
 1386800.000000 12.119344 47.802363
 1386900.000000 12.193059 49.389510
 1387000.000000 12.240533 49.717494
 1387100.000000 11.965527 47.585770
 1387200.000000 11.544402 38.289674
 1387300.000000 11.654255 41.850485
 1387400.000000 11.320120 35.387471
 1387500.000000 11.565905 40.242373
 1387600.000000 11.463414 38.389528
 1387700.000000 11.534712 40.575954
 1387800.000000 11.294110 36.795164
 1387900.000000 11.260441 37.342996
 1388000.000000 11.614100 42.263331
 1388100.000000 11.694131 44.531188
 1388200.000000 11.409092 39.956145
 1388300.000000 11.425989 41.229629
 1388400.000000 11.842702 46.662071
 1388500.000000 12.361083 51.440755
 1388600.000000 12.896564 50.562021
 1388700.000000 13.200592 49.367319
 1388800.000000 13.071563 50.609216
 1388900.000000 13.362096 48.315620
 1389000.000000 13.698617 44.327846
 1389100.000000 12.980443 52.153386
 1389200.000000 12.635345 52.426037
 1389300.000000 12.097306 49.923644
 1389400.000000 12.047558 49.494065
 1389500.000000 12.387280 52.303276
 1389600.000000 12.512054 53.140421
 1389700.000000 12.001729 50.113693
 1389800.000000 12.029847 50.389718
 1389900.000000 12.352505 53.098402
 1390000.000000 12.440466 53.723150
 1390100.000000 12.590414 55.130526
 1390200.000000 12.978031 52.479176
 1390300.000000 13.561985 46.838570
 1390400.000000 13.516320 47.284725
 1390500.000000 13.572557 47.691986
 1390600.000000 13.792335 44.494614
 1390700.000000 14.473273 29.363225
 1390800.000000 14.252564 34.920948
 1390900.000000 14.599014 26.109153
 1391000.000000 14.384732 32.511391
 1391100.000000 14.727647 22.708445
 1391200.000000 15.053151 14.767698
 1391300.000000 14.628494 25.823067
 1391400.000000 15.171376 12.809095
 1391500.000000 15.494172 6.964877
 1391600.000000 14.852028 20.294818
 1391700.000000 15.036966 17.585308
 1391800.000000 15.435322 7.766743
 1391900.000000 15.321062 10.827947
 1392000.000000 15.385269 9.580542
 1392100.000000 15.036113 17.955822
 1392200.000000 14.640978 26.041213
 1392300.000000 14.822299 22.559872
 1392400.000000 14.821339 22.581332
 1392500.000000 14.622617 28.148508
 1392600.000000 14.802111 24.010707
 1392700.000000 14.845854 24.009010
 1392800.000000 14.476398 32.096499
 1392900.000000 14.346222 35.867083
 1393000.000000 14.227601 37.841732
 1393100.000000 14.112377 40.531160
 1393200.000000 13.308834 49.935104
 1393300.000000 12.937846 53.868714
 1393400.000000 13.474203 49.640743
 1393500.000000 14.035006 41.728525
 1393600.000000 13.568299 49.602649
 1393700.000000 13.760287 47.191605
 1393800.000000 14.157102 39.896075
 1393900.000000 13.253467 52.251279
 1394000.000000 13.398909 51.869672
 1394100.000000 13.922726 44.392511
 1394200.000000 13.844465 45.828762
 1394300.000000 14.415127 35.574232
 1394400.000000 14.882871 23.249917
 1394500.000000 15.097159 18.072330
 1394600.000000 15.301495 12.382901
 1394700.000000 15.175871 16.532556
 1394800.000000 15.048667 19.994391
 1394900.000000 15.447795 10.458242
 1395000.000000 15.377619 11.980825
 1395100.000000 15.556308 8.927471
 1395200.000000 15.637642 7.034113
 1395300.000000 15.781486 4.660013
 1395400.000000 15.730689 5.828902
 1395500.000000 15.866636 3.718747
 1395600.000000 15.900497 3.045254
 1395700.000000 15.781983 6.455209
 1395800.000000 15.563855 10.633362
 1395900.000000 14.824659 26.298420
 1396000.000000 14.745717 27.816679
 1396100.000000 14.945128 24.358682
 1396200.000000 15.324916 15.136802
 1396300.000000 15.020706 22.679326
 1396400.000000 14.702847 29.629911
 1396500.000000 14.299653 38.701142
 1396600.000000 14.478150 34.870754
 1396700.000000 14.627089 32.745005
 1396800.000000 14.371349 38.076830
 1396900.000000 14.197566 41.608282
 1397000.000000 13.921894 45.431868
 1397100.000000 14.040885 44.341756
 1397200.000000 13.740107 49.483199
 1397300.000000 13.441445 53.203911
 1397400.000000 13.229588 53.099301
 1397500.000000 13.195468 54.148482
 1397600.000000 13.538509 53.125427
 1397700.000000 12.650087 55.061189
 1397800.000000 12.458206 54.883741
 1397900.000000 12.294559 54.283415
 1398000.000000 12.102692 52.431924
 1398100.000000 11.633574 45.002144
 1398200.000000 11.690291 46.144321
 1398300.000000 11.524193 43.733612
 1398400.000000 11.626559 45.817031
 1398500.000000 11.507202 44.231755
 1398600.000000 11.161573 36.811765
 1398700.000000 11.514360 44.601443
 1398800.000000 11.494691 44.199386
 1398900.000000 11.366696 42.398240
 1399000.000000 11.879304 51.305723
 1399100.000000 12.353172 55.404167
 1399200.000000 12.366896 55.498555
 1399300.000000 12.682622 55.703954
 1399400.000000 13.297851 54.523676
 1399500.000000 12.759474 54.928877
 1399600.000000 12.102485 54.564527
 1399700.000000 12.139322 55.840078
 1399800.000000 12.256920 56.445444
 1399900.000000 12.245976 57.397281
 1400000.000000 12.011081 55.123596
 1400100.000000 11.684006 49.649738
 1400200.000000 11.459890 44.606673
 1400300.000000 11.223067 39.708211
 1400400.000000 11.277067 41.022061
 1400500.000000 11.216718 40.517244
 1400600.000000 11.069997 37.409723
 1400700.000000 11.305335 43.234684
 1400800.000000 11.094349 38.846057
 1400900.000000 11.492484 47.134776
 1401000.000000 11.521955 47.610217
 1401100.000000 11.058635 39.262577
 1401200.000000 11.214529 42.373778
 1401300.000000 10.900788 36.751254
 1401400.000000 11.168396 42.387092
 1401500.000000 10.986963 39.112625
 1401600.000000 10.929318 37.769863
 1401700.000000 11.092258 42.381872
 1401800.000000 11.098775 42.516149
 1401900.000000 11.367969 47.574230
 1402000.000000 11.563013 49.679415
 1402100.000000 11.841596 53.944161
 1402200.000000 11.804623 53.444497
 1402300.000000 12.120317 57.673635
 1402400.000000 12.380322 57.991218
 1402500.000000 12.984370 54.734884
 1402600.000000 12.810481 54.720480
 1402700.000000 13.056020 55.400353
 1402800.000000 13.113083 55.376772
 1402900.000000 13.012610 56.297124
 1403000.000000 12.869182 55.967382
 1403100.000000 13.016380 57.066763
 1403200.000000 12.807474 57.001453
 1403300.000000 12.775404 58.088693
 1403400.000000 12.637553 58.801238
 1403500.000000 12.592305 60.030715
 1403600.000000 12.746574 59.057207
 1403700.000000 13.135980 57.227506
 1403800.000000 12.971585 58.565228
 1403900.000000 13.132602 57.975101
 1404000.000000 13.430093 55.869576
 1404100.000000 13.773196 50.760443
 1404200.000000 14.052992 44.474349
 1404300.000000 13.989766 46.726919
 1404400.000000 14.016233 46.196171
 1404500.000000 14.105359 45.389417
 1404600.000000 14.076223 45.985243
 1404700.000000 14.307739 41.654671
 1404800.000000 14.188158 44.548144
 1404900.000000 14.038117 48.494043
 1405000.000000 14.192461 45.448871
 1405100.000000 14.348189 42.063123
 1405200.000000 14.707099 31.388129
 1405300.000000 15.012922 23.508537
 1405400.000000 15.219361 18.188886
 1405500.000000 15.561128 12.405671
 1405600.000000 16.144034 0.843608
 1405700.000000 16.293724 0.941717
 1405800.000000 15.716508 8.852810
 1405900.000000 16.372417 0.591119
 1406000.000000 16.662184 0.033008
 1406100.000000 15.894693 5.556099
 1406200.000000 16.324094 1.040688
 1406300.000000 16.568505 1.474101
 1406400.000000 16.661558 1.272683
 1406500.000000 16.791439 1.687464
 1406600.000000 16.697912 2.160181
 1406700.000000 16.000183 3.867090
 1406800.000000 16.075161 3.097522
 1406900.000000 16.193470 3.377750
 1407000.000000 16.024750 4.539578
 1407100.000000 15.904296 6.986591
 1407200.000000 16.290975 3.404838
 1407300.000000 15.855377 7.842368
 1407400.000000 15.953836 6.561940
 1407500.000000 16.157773 5.756393
 1407600.000000 15.745571 10.388888
 1407700.000000 15.915410 8.676173
 1407800.000000 16.499617 3.705590
 1407900.000000 16.122862 6.388357
 1408000.000000 15.877344 9.250022
 1408100.000000 16.340345 5.098981
 1408200.000000 15.932908 9.406248
 1408300.000000 15.733732 12.963152
 1408400.000000 15.495408 15.110965
 1408500.000000 15.128914 21.412669
 1408600.000000 15.219189 19.652264
 1408700.000000 15.077995 23.323781
 1408800.000000 14.939781 26.506454
 1408900.000000 15.406923 17.715837
 1409000.000000 15.515084 16.266674
 1409100.000000 15.085004 24.045768
 1409200.000000 14.984373 26.406810
 1409300.000000 14.546999 36.592623
 1409400.000000 14.368185 41.669589
 1409500.000000 14.429099 40.773089
 1409600.000000 14.486692 38.991181
 1409700.000000 14.592304 36.966826
 1409800.000000 14.721896 33.785883
 1409900.000000 14.841704 31.841578
 1410000.000000 14.490618 40.384481
 1410100.000000 14.667230 36.708696
 1410200.000000 14.503037 41.047772
 1410300.000000 14.381347 45.061284
 1410400.000000 13.990373 50.118050
 1410500.000000 13.588801 55.079182
 1410600.000000 13.384314 57.168307
 1410700.000000 13.009757 59.527436
 1410800.000000 13.160136 58.632568
 1410900.000000 12.677063 60.870788
 1411000.000000 12.817488 60.582339
 1411100.000000 13.083828 60.380287
 1411200.000000 13.090983 60.327988
 1411300.000000 12.383619 59.986773
 1411400.000000 12.333285 59.598510
 1411500.000000 12.518507 61.752166
 1411600.000000 12.598945 61.965253
 1411700.000000 12.429388 61.964076
 1411800.000000 12.083525 58.301790
 1411900.000000 11.979745 57.770582
 1412000.000000 11.583321 51.483439
 1412100.000000 11.719777 54.296823
 1412200.000000 11.648532 53.375364
 1412300.000000 11.760652 55.679492
 1412400.000000 11.884768 57.017405
 1412500.000000 11.848304 57.595454
 1412600.000000 11.839498 57.490958
 1412700.000000 11.933386 59.455081
 1412800.000000 12.296214 61.404158
 1412900.000000 12.345426 62.634267
 1413000.000000 12.448903 63.103903
 1413100.000000 13.051364 61.685557
 1413200.000000 13.131957 61.046002
 1413300.000000 12.598869 64.097607
 1413400.000000 12.570677 64.195102
 1413500.000000 13.022960 62.822095
 1413600.000000 13.052992 62.651232
 1413700.000000 12.787784 64.123356
 1413800.000000 12.935347 63.992767
 1413900.000000 12.780785 64.889706
 1414000.000000 12.715847 65.021419
 1414100.000000 12.835730 65.731338
 1414200.000000 12.695897 66.082914
 1414300.000000 13.046278 65.016677
 1414400.000000 13.534191 57.052285
 1414500.000000 13.627612 56.027329
 1414600.000000 13.781301 53.254872
 1414700.000000 13.742506 54.806049
 1414800.000000 13.391142 60.649965
 1414900.000000 13.154907 64.116970
 1415000.000000 13.674626 56.275864
 1415100.000000 13.481833 60.930207
 1415200.000000 13.569247 59.417394
 1415300.000000 14.057983 51.105795
 1415400.000000 13.966286 52.564341
 1415500.000000 13.631912 59.349108
 1415600.000000 13.569067 60.558366
 1415700.000000 13.777577 57.134297
 1415800.000000 13.763668 57.421246
 1415900.000000 13.738297 58.950896
 1416000.000000 13.888117 55.884400
 1416100.000000 13.928737 56.041574
 1416200.000000 13.629881 61.577093
 1416300.000000 13.166080 64.364985
 1416400.000000 12.910776 66.234192
 1416500.000000 13.418260 64.157644
 1416600.000000 13.297861 64.080828
 1416700.000000 13.059150 66.508203
 1416800.000000 12.903944 67.405082
 1416900.000000 12.612740 67.839567
 1417000.000000 12.137238 61.930243
 1417100.000000 12.753646 68.388995
 1417200.000000 12.911727 68.382698
 1417300.000000 13.274938 65.482450
 1417400.000000 12.875065 69.443824
 1417500.000000 12.791577 70.197319
 1417600.000000 12.263341 64.211540
 1417700.000000 11.883900 59.729303
 1417800.000000 11.983463 61.351983
 1417900.000000 11.767623 58.344109
 1418000.000000 11.852492 60.024027
 1418100.000000 11.539032 53.613373
 1418200.000000 11.528825 53.352502
 1418300.000000 11.587388 55.809903
 1418400.000000 11.206626 46.179580
 1418500.000000 11.415018 51.921916
 1418600.000000 11.275059 48.699913
 1418700.000000 11.482097 54.106907
 1418800.000000 11.106886 45.524971
 1418900.000000 10.944737 41.276297
 1419000.000000 10.966934 42.028366
 1419100.000000 10.782972 37.305001
 1419200.000000 10.829494 38.551655
 1419300.000000 10.643971 35.418157
 1419400.000000 10.860925 40.484441
 1419500.000000 10.704084 37.207229
 1419600.000000 10.742321 38.126524
 1419700.000000 10.603244 36.087261
 1419800.000000 10.808825 40.881594
 1419900.000000 10.535339 35.496113
 1420000.000000 10.614351 36.907078
 1420100.000000 10.558811 36.816438
 1420200.000000 11.252881 50.699938
 1420300.000000 11.727521 59.115469
 1420400.000000 11.445398 54.287497
 1420500.000000 11.771355 60.178671
 1420600.000000 12.071676 64.266081
 1420700.000000 12.566393 68.466011
 1420800.000000 12.279689 66.389273
 1420900.000000 12.267912 67.349229
 1421000.000000 12.478590 68.241615
 1421100.000000 12.650566 70.084753
 1421200.000000 12.493815 69.334060
 1421300.000000 12.162903 67.343721
 1421400.000000 12.152559 67.216360
 1421500.000000 12.395744 70.072126
 1421600.000000 12.473964 70.481539
 1421700.000000 11.706275 59.432076
 1421800.000000 11.702490 59.362087
 1421900.000000 11.467599 56.122584
 1422000.000000 11.537395 57.364855
 1422100.000000 11.718801 61.325461
 1422200.000000 11.582121 59.144074
 1422300.000000 11.298990 54.049780
 1422400.000000 10.805958 42.519341
 1422500.000000 10.421464 35.447061
 1422600.000000 10.932345 46.545942
 1422700.000000 11.340023 55.138147
 1422800.000000 11.236363 53.076734
 1422900.000000 11.431575 57.776281
 1423000.000000 11.870674 64.136702
 1423100.000000 11.524564 59.678837
 1423200.000000 11.689303 62.470986
 1423300.000000 12.113632 68.618216
 1423400.000000 12.486998 71.542541
 1423500.000000 12.655505 72.226505
 1423600.000000 13.366714 65.236686
 1423700.000000 13.328767 66.332991
 1423800.000000 12.743583 71.727145
 1423900.000000 12.680243 73.031117
 1424000.000000 12.889353 71.769359
 1424100.000000 13.785772 59.735838
 1424200.000000 14.002863 54.572069
 1424300.000000 14.185852 50.690738
 1424400.000000 15.226313 21.754349
 1424500.000000 15.205564 23.196541
 1424600.000000 15.014374 27.674909
 1424700.000000 14.868757 32.436219
 1424800.000000 15.544726 17.215988
 1424900.000000 15.950903 10.423440
 1425000.000000 16.535369 4.663497
 1425100.000000 16.343208 5.836059
 1425200.000000 16.087236 8.148028
 1425300.000000 16.382000 6.100751
 1425400.000000 16.834846 2.794018
 1425500.000000 17.159785 0.428060
 1425600.000000 16.750097 4.894667
 1425700.000000 16.991557 2.188061
 1425800.000000 17.301269 0.101518
 1425900.000000 17.042055 1.970931
 1426000.000000 16.934141 3.247513
 1426100.000000 17.212217 1.596838
 1426200.000000 17.136647 1.999651
 1426300.000000 17.157141 2.865696
 1426400.000000 17.022801 3.906226
 1426500.000000 17.015526 4.975283
 1426600.000000 17.152772 3.703027
 1426700.000000 17.334443 2.750926
 1426800.000000 17.019072 5.740971
 1426900.000000 17.202092 4.883969
 1427000.000000 17.447020 1.648965
 1427100.000000 17.514877 1.971799
 1427200.000000 17.560298 1.565258
 1427300.000000 17.996356 0.112657
 1427400.000000 17.733622 1.160704
 1427500.000000 17.559224 3.257460
 1427600.000000 17.708944 2.332578
 1427700.000000 18.053560 0.555979
 1427800.000000 18.010742 0.795010
 1427900.000000 18.057537 1.509564
 1428000.000000 17.802526 3.149504
 1428100.000000 17.769287 4.331880
 1428200.000000 17.622937 4.621290
 1428300.000000 16.668947 7.518526
 1428400.000000 16.089948 9.109905
 1428500.000000 16.214508 8.254206
 1428600.000000 16.282430 7.416451
 1428700.000000 16.012073 11.613792
 1428800.000000 16.305745 8.183212
 1428900.000000 16.624416 7.883716
 1429000.000000 16.203560 10.210689
 1429100.000000 15.665362 16.327792
 1429200.000000 16.038974 12.442776
 1429300.000000 16.550017 8.169680
 1429400.000000 15.921562 13.949177
 1429500.000000 15.248890 23.119863
 1429600.000000 15.157265 25.185668
 1429700.000000 15.391330 21.058695
 1429800.000000 15.786383 15.713840
 1429900.000000 15.622603 18.251026
 1430000.000000 14.785554 34.756509
 1430100.000000 13.927905 57.342163
 1430200.000000 13.979403 56.148642
 1430300.000000 13.701989 62.365013
 1430400.000000 13.634408 63.558497
 1430500.000000 13.882579 59.676650
 1430600.000000 13.886899 59.582111
 1430700.000000 14.049363 56.152456
 1430800.000000 15.251948 24.039969
 1430900.000000 15.863882 16.152347
 1431000.000000 15.758607 16.978743
 1431100.000000 15.675076 18.734308
 1431200.000000 15.431949 21.495316
 1431300.000000 15.514124 21.284997
 1431400.000000 15.591153 20.255991
 1431500.000000 15.648955 20.487991
 1431600.000000 15.610502 21.004330
 1431700.000000 15.479140 23.442564
 1431800.000000 15.009075 30.735012
 1431900.000000 14.299497 48.148843
 1432000.000000 14.626540 39.682689
 1432100.000000 14.732704 38.300717
 1432200.000000 14.421151 45.378489
 1432300.000000 14.247428 50.538811
 1432400.000000 14.458033 45.491979
 1432500.000000 14.391961 48.013331
 1432600.000000 14.321033 49.516865
 1432700.000000 14.551274 44.589572
 1432800.000000 15.212946 27.436226
 1432900.000000 14.682719 40.603624
 1433000.000000 14.941857 33.918625
 1433100.000000 14.971638 34.275568
 1433200.000000 15.198979 29.158822
 1433300.000000 15.363660 26.396427
 1433400.000000 15.251729 28.913681
 1433500.000000 14.966338 35.257278
 1433600.000000 14.640393 42.218784
 1433700.000000 15.035208 34.306657
 1433800.000000 14.615761 43.895973
 1433900.000000 15.000327 35.070263
 1434000.000000 14.756548 40.894992
 1434100.000000 15.003253 35.480874
 1434200.000000 14.771728 41.465115
 1434300.000000 15.395771 26.542492
 1434400.000000 15.448884 25.427400
 1434500.000000 14.954829 37.281169
 1434600.000000 15.188957 32.014758
 1434700.000000 14.714692 44.086566
 1434800.000000 15.118866 34.451489
 1434900.000000 15.413336 28.014696
 1435000.000000 15.797567 19.317860
 1435100.000000 15.443301 27.457241
 1435200.000000 15.240467 32.705387
 1435300.000000 14.310931 51.450908
 1435400.000000 14.444748 49.550798
 1435500.000000 14.919838 39.562977
 1435600.000000 14.435298 50.692614
 1435700.000000 14.646217 46.993611
 1435800.000000 14.845991 41.336631
 1435900.000000 15.018267 38.548549
 1436000.000000 14.844901 42.364551
 1436100.000000 14.046763 57.241176
 1436200.000000 13.540178 66.158132
 1436300.000000 13.661447 65.436134
 1436400.000000 13.909413 60.483971
 1436500.000000 14.001888 59.242539
 1436600.000000 14.150461 55.572324
 1436700.000000 14.070650 58.373032
 1436800.000000 14.171287 56.151650
 1436900.000000 14.231193 56.047962
 1437000.000000 14.073857 59.184701
 1437100.000000 13.698525 65.631633
 1437200.000000 13.722439 65.331624
 1437300.000000 13.805505 65.266714
 1437400.000000 13.739618 66.116033
 1437500.000000 13.857935 65.384427
 1437600.000000 14.635027 48.589100
 1437700.000000 15.007713 39.637878
 1437800.000000 15.172460 35.828906
 1437900.000000 15.204732 35.973350
 1438000.000000 15.639538 23.623072
 1438100.000000 15.691443 23.486346
 1438200.000000 15.328627 32.405236
 1438300.000000 15.820565 20.594402
 1438400.000000 15.906673 18.650137
 1438500.000000 15.725598 23.519630
 1438600.000000 15.410730 30.936391
 1438700.000000 15.518746 28.897811
 1438800.000000 15.653773 25.505494
 1438900.000000 15.856704 21.408313
 1439000.000000 15.610340 27.535553
 1439100.000000 15.357857 34.274148
 1439200.000000 15.666074 27.171573
 1439300.000000 16.217232 12.721106
 1439400.000000 16.308811 10.805641
 1439500.000000 15.945734 19.977227
 1439600.000000 16.034843 17.658628
 1439700.000000 16.000271 19.508154
 1439800.000000 16.299447 12.398805
 1439900.000000 16.274627 13.943049
 1440000.000000 16.071220 18.297508
 1440100.000000 15.704741 27.598473
 1440200.000000 16.131617 17.980630
 1440300.000000 16.595001 8.861800
 1440400.000000 16.349406 13.260600
 1440500.000000 16.438724 12.022141
 1440600.000000 16.433692 12.138385
 1440700.000000 16.436823 13.065732
 1440800.000000 16.655062 9.288602
 1440900.000000 16.411237 14.143693
 1441000.000000 16.138575 19.764785
 1441100.000000 16.361726 15.748871
 1441200.000000 16.632454 10.592608
 1441300.000000 16.488211 13.627981
 1441400.000000 17.000717 7.391183
 1441500.000000 17.473291 5.310460
 1441600.000000 17.222930 6.175373
 1441700.000000 17.715046 5.478219
 1441800.000000 17.517177 5.760362
 1441900.000000 17.421097 6.738896
 1442000.000000 17.439382 6.734546
 1442100.000000 17.317581 7.800203
 1442200.000000 17.568842 7.556342
 1442300.000000 17.313432 8.248822
 1442400.000000 17.317063 8.252778
 1442500.000000 17.218031 9.185450
 1442600.000000 17.096585 9.230848
 1442700.000000 16.741285 10.960934
 1442800.000000 16.590566 12.285359
 1442900.000000 16.701703 12.108800
 1443000.000000 16.917791 10.529462
 1443100.000000 17.213057 10.369470
 1443200.000000 17.136788 10.753833
 1443300.000000 17.319726 10.580154
 1443400.000000 17.382351 10.227865
 1443500.000000 17.676059 8.311548
 1443600.000000 17.998259 2.840458
 1443700.000000 17.717378 7.977274
 1443800.000000 18.393325 0.313511
 1443900.000000 18.207429 2.091323
 1444000.000000 18.153680 2.457949
 1444100.000000 18.081907 4.018427
 1444200.000000 18.128499 3.651737
 1444300.000000 18.468192 1.590899
 1444400.000000 18.306561 3.030526
 1444500.000000 18.511575 1.864973
 1444600.000000 18.607567 1.030230
 1444700.000000 18.365109 3.909219
 1444800.000000 18.338530 4.113444
 1444900.000000 18.176790 5.881701
 1445000.000000 17.882264 6.534813
 1445100.000000 17.906693 7.379902
 1445200.000000 17.778284 8.353238
 1445300.000000 17.878507 8.441690
 1445400.000000 17.824086 8.936605
 1445500.000000 18.072444 7.431488
 1445600.000000 17.941909 8.737604
 1445700.000000 18.186223 6.963729
 1445800.000000 18.065355 8.322316
 1445900.000000 18.245262 7.011587
 1446000.000000 18.286900 6.455936
 1446100.000000 18.089883 9.643432
 1446200.000000 18.323478 6.952217
 1446300.000000 18.442766 5.978299
 1446400.000000 18.456301 5.731309
 1446500.000000 18.713445 2.159750
 1446600.000000 18.536052 5.204814
 1446700.000000 18.608110 4.775736
 1446800.000000 18.558090 5.771624
 1446900.000000 18.969287 0.467479
 1447000.000000 18.649748 4.866726
 1447100.000000 18.788752 3.043273
 1447200.000000 18.794032 2.948360
 1447300.000000 18.924127 1.941244
 1447400.000000 18.901110 2.242606
 1447500.000000 18.937722 2.758761
 1447600.000000 18.942247 2.701268
 1447700.000000 18.920657 3.974445
 1447800.000000 18.550778 8.636103
 1447900.000000 18.231682 10.570289
 1448000.000000 17.771343 11.468815
 1448100.000000 17.820917 12.350206
 1448200.000000 17.414268 11.677198
 1448300.000000 17.487235 12.738472
 1448400.000000 17.587493 12.821134
 1448500.000000 16.936118 12.216461
 1448600.000000 16.736465 12.560368
 1448700.000000 16.661590 13.952668
 1448800.000000 16.758016 13.449282
 1448900.000000 17.085722 13.061944
 1449000.000000 17.168254 12.960064
 1449100.000000 17.076442 13.978273
 1449200.000000 17.079113 13.978893
 1449300.000000 16.880550 14.729399
 1449400.000000 16.487694 15.528450
 1449500.000000 16.249234 19.500988
 1449600.000000 16.550972 16.157841
 1449700.000000 16.546941 17.177636
 1449800.000000 15.735626 27.132830
 1449900.000000 14.810129 45.178574
 1450000.000000 14.149924 58.779156
 1450100.000000 14.370303 55.139721
 1450200.000000 14.740230 47.034014
 1450300.000000 15.298654 35.973728
 1450400.000000 15.000913 41.313257
 1450500.000000 14.832969 46.180689
 1450600.000000 14.996396 42.402428
 1450700.000000 14.926323 44.840010
 1450800.000000 14.682535 50.042216
 1450900.000000 14.441322 54.631444
 1451000.000000 14.405751 55.118289
 1451100.000000 14.047604 62.403023
 1451200.000000 13.810599 66.383606
 1451300.000000 13.676683 68.691724
 1451400.000000 13.313860 67.588497
 1451500.000000 13.246432 68.475140
 1451600.000000 13.256000 68.465247
 1451700.000000 13.127330 70.241355
 1451800.000000 13.164734 69.867900
 1451900.000000 13.275068 70.327860
 1452000.000000 13.408218 70.379491
 1452100.000000 14.181909 59.797367
 1452200.000000 13.939328 65.323319
 1452300.000000 14.233189 59.120812
 1452400.000000 14.104527 62.250848
 1452500.000000 14.680995 51.471857
 1452600.000000 14.883910 46.419665
 1452700.000000 15.193849 39.619535
 1452800.000000 15.379612 34.690540
 1452900.000000 15.195358 40.232427
 1453000.000000 15.044393 43.628059
 1453100.000000 15.003433 45.531820
 1453200.000000 14.356500 57.413827
 1453300.000000 14.030272 65.410520
 1453400.000000 14.228686 60.858010
 1453500.000000 14.160095 63.331624
 1453600.000000 14.248865 61.434394
 1453700.000000 14.135691 64.711542
 1453800.000000 14.036976 66.464414
 1453900.000000 13.934129 68.729559
 1454000.000000 13.547599 71.069539
 1454100.000000 13.401645 72.170170
 1454200.000000 12.952446 73.178626
 1454300.000000 13.361921 72.098065
 1454400.000000 13.001879 73.770782
 1454500.000000 13.284136 72.181929
 1454600.000000 13.179462 72.647301
 1454700.000000 13.300742 73.016459
 1454800.000000 13.253703 73.158298
 1454900.000000 13.610090 71.912777
 1455000.000000 13.620834 71.787004
 1455100.000000 13.850192 70.140536
 1455200.000000 13.573676 73.308899
 1455300.000000 13.051014 75.662093
 1455400.000000 13.298688 74.654747
 1455500.000000 12.534377 73.601311
 1455600.000000 12.812484 75.356821
 1455700.000000 12.851474 76.655260
 1455800.000000 12.483831 73.440753
 1455900.000000 12.058628 68.196250
 1456000.000000 12.294383 71.655660
 1456100.000000 12.017079 68.005790
 1456200.000000 12.060165 68.720617
 1456300.000000 12.014877 68.945218
 1456400.000000 11.996687 68.634229
 1456500.000000 12.438547 74.886591
 1456600.000000 12.249768 73.027566
 1456700.000000 12.157630 72.910803
 1456800.000000 12.234200 73.862097
 1456900.000000 11.802159 66.275258
 1457000.000000 11.328370 56.008958
 1457100.000000 11.629430 63.095478
 1457200.000000 11.495287 60.508979
 1457300.000000 11.467242 60.927422
 1457400.000000 11.322912 57.581751
 1457500.000000 11.268254 57.219849
 1457600.000000 11.373581 59.770410
 1457700.000000 11.805240 66.843420
 1457800.000000 11.582715 64.136628
 1457900.000000 12.040728 71.662675
 1458000.000000 11.724297 66.485385
 1458100.000000 12.051511 72.148649
 1458200.000000 11.856270 68.915510
 1458300.000000 12.029337 72.422356
 1458400.000000 12.053764 72.803948
 1458500.000000 12.729865 76.295604
 1458600.000000 13.253512 75.679902
 1458700.000000 12.931199 77.354901
 1458800.000000 12.155889 75.126538
 1458900.000000 12.374228 76.759051
 1459000.000000 12.707048 76.268994
 1459100.000000 12.886543 77.861410
 1459200.000000 13.318886 76.687259
 1459300.000000 12.935468 78.041802
 1459400.000000 12.696009 77.248274
 1459500.000000 12.727131 78.324198
 1459600.000000 12.690924 78.236373
 1459700.000000 12.895707 79.178276
 1459800.000000 13.142926 77.793809
 1459900.000000 12.931253 79.593691
 1460000.000000 12.893947 79.644364
 1460100.000000 13.187680 79.009950
 1460200.000000 12.828415 80.571164
 1460300.000000 12.716772 80.922204
 1460400.000000 12.687528 80.667676
 1460500.000000 12.374020 77.961140
 1460600.000000 12.400163 78.207595
 1460700.000000 11.966574 73.099597
 1460800.000000 11.891853 71.561294
 1460900.000000 11.786069 70.498505
 1461000.000000 11.623849 67.481801
 1461100.000000 11.405932 63.104200
 1461200.000000 10.760874 43.150725
 1461300.000000 10.487314 36.522664
 1461400.000000 10.529003 37.343241
 1461500.000000 10.758047 44.582643
 1461600.000000 10.938049 49.215729
 1461700.000000 10.884142 48.837445
 1461800.000000 11.187148 56.571747
 1461900.000000 10.676683 42.742671
 1462000.000000 10.538127 38.687201
 1462100.000000 10.573473 40.593857
 1462200.000000 10.663664 43.147417
 1462300.000000 10.842312 48.916021
 1462400.000000 10.729732 46.024116
 1462500.000000 11.021081 53.563703
 1462600.000000 11.065088 54.578682
 1462700.000000 10.836094 50.150636
 1462800.000000 10.428160 38.370843
 1462900.000000 10.571417 42.987540
 1463000.000000 10.456792 39.956054
 1463100.000000 11.001879 54.125180
 1463200.000000 10.933201 52.578232
 1463300.000000 11.217140 59.607583
 1463400.000000 11.364668 63.030828
 1463500.000000 10.881085 52.449044
 1463600.000000 10.770072 49.667901
 1463700.000000 10.396872 39.993141
 1463800.000000 10.639275 46.808711
 1463900.000000 10.302697 39.061946
 1464000.000000 10.539355 44.518558
 1464100.000000 10.487051 43.817221
 1464200.000000 11.389081 64.612397
 1464300.000000 11.706642 70.486946
 1464400.000000 11.867472 72.652698
 1464500.000000 11.915596 74.396426
 1464600.000000 12.090238 76.833475
 1464700.000000 11.608543 69.825251
 1464800.000000 11.284299 62.975238
 1464900.000000 10.752304 51.640076
 1465000.000000 10.663574 49.400175
 1465100.000000 10.940611 55.680532
 1465200.000000 10.970159 56.191344
 1465300.000000 10.222907 39.212092
 1465400.000000 10.489865 44.646032
 1465500.000000 10.647805 50.946625
 1465600.000000 11.150273 60.941594
 1465700.000000 10.944847 57.406089
 1465800.000000 11.218648 63.569271
 1465900.000000 11.243867 65.149928
 1466000.000000 11.429658 68.378615
 1466100.000000 11.650969 71.348594
 1466200.000000 11.751219 72.477745
 1466300.000000 11.702982 72.853115
 1466400.000000 11.765741 73.673657
 1466500.000000 11.934550 76.823336
 1466600.000000 12.393912 79.539508
 1466700.000000 12.293881 79.986782
 1466800.000000 11.735456 74.260009
 1466900.000000 11.740209 75.325903
 1467000.000000 11.931619 77.474177
 1467100.000000 12.190404 79.946670
 1467200.000000 12.462282 81.037949
 1467300.000000 12.284669 80.845077
 1467400.000000 12.546108 82.526434
 1467500.000000 12.308849 81.481955
 1467600.000000 12.076062 79.731202
 1467700.000000 12.315002 82.026799
 1467800.000000 12.160613 81.253403
 1467900.000000 11.927203 79.727670
 1468000.000000 12.093741 81.804220
 1468100.000000 12.490177 83.692379
 1468200.000000 12.477330 83.654686
 1468300.000000 12.239825 83.804202
 1468400.000000 12.374199 84.245630
 1468500.000000 12.721011 84.320353
 1468600.000000 13.240982 78.925825
 1468700.000000 13.005484 81.815768
 1468800.000000 13.138777 80.545340
 1468900.000000 13.118406 81.699246
 1469000.000000 13.628234 74.642330
 1469100.000000 14.404777 59.158178
 1469200.000000 14.342436 60.721499
 1469300.000000 14.213635 64.679391
 1469400.000000 14.445712 58.997629
 1469500.000000 14.712975 52.609232
 1469600.000000 14.661754 53.945119
 1469700.000000 15.040293 44.895429
 1469800.000000 15.173032 41.609952
 1469900.000000 15.561176 32.218339
 1470000.000000 15.238086 40.775958
 1470100.000000 15.409019 36.407470
 1470200.000000 15.401478 36.632131
 1470300.000000 15.527821 34.086761
 1470400.000000 15.483530 35.275363
 1470500.000000 15.777139 27.911929
 1470600.000000 15.563515 34.076932
 1470700.000000 15.076707 46.075034
 1470800.000000 14.431796 60.892333
 1470900.000000 14.442264 61.637684
 1471000.000000 14.866074 49.972675
 1471100.000000 14.762936 53.527021
 1471200.000000 14.527272 59.614463
 1471300.000000 15.125931 45.762445
 1471400.000000 15.298470 41.929776
 1471500.000000 15.737100 29.825899
 1471600.000000 15.863705 26.047758
 1471700.000000 15.734594 30.720286
 1471800.000000 16.052282 23.197398
 1471900.000000 16.244682 20.708828
 1472000.000000 16.187344 21.778248
 1472100.000000 16.383686 19.145923
 1472200.000000 16.227171 22.012625
 1472300.000000 15.666684 32.999765
 1472400.000000 15.922182 27.199827
 1472500.000000 15.822616 29.854237
 1472600.000000 15.698160 32.652049
 1472700.000000 15.155004 45.994113
 1472800.000000 14.548521 60.054049
 1472900.000000 15.063982 47.447585
 1473000.000000 15.494621 38.431332
 1473100.000000 15.233388 44.956763
 1473200.000000 14.691190 56.845124
 1473300.000000 14.955801 49.840015
 1473400.000000 14.996582 48.944717
 1473500.000000 15.049561 48.924692
 1473600.000000 14.601508 60.612537
 1473700.000000 14.659192 60.021353
 1473800.000000 15.080651 48.420885
 1473900.000000 14.921129 52.645846
 1474000.000000 14.917789 52.726507
 1474100.000000 14.834696 55.852249
 1474200.000000 14.937396 53.257549
 1474300.000000 14.773898 58.214303
 1474400.000000 14.387299 65.390152
 1474500.000000 13.710851 73.832625
 1474600.000000 14.151095 67.626457
 1474700.000000 13.475179 78.643482
 1474800.000000 14.014128 69.766463
 1474900.000000 13.495368 78.347295
 1475000.000000 14.259622 68.387668
 1475100.000000 14.401679 67.643473
 1475200.000000 14.139110 70.370858
 1475300.000000 13.507395 78.149826
 1475400.000000 13.864383 72.642344
 1475500.000000 13.302919 80.563648
 1475600.000000 13.100415 81.867903
 1475700.000000 13.303540 81.155518
 1475800.000000 14.007901 72.853483
 1475900.000000 14.199665 71.727662
 1476000.000000 13.957957 74.109425
 1476100.000000 13.456517 79.333456
 1476200.000000 13.612495 77.026471
 1476300.000000 13.369745 80.924092
 1476400.000000 13.495644 79.613793
 1476500.000000 13.605087 78.990320
 1476600.000000 13.142651 82.816023
 1476700.000000 12.647917 85.079126
 1476800.000000 12.993178 84.387771
 1476900.000000 13.312646 83.021981
 1477000.000000 13.464661 81.300499
 1477100.000000 13.857505 76.126390
 1477200.000000 13.392001 83.127051
 1477300.000000 12.894999 85.418204
 1477400.000000 13.183488 85.178359
 1477500.000000 13.773663 77.088909
 1477600.000000 13.612853 80.331169
 1477700.000000 13.927930 75.968677
 1477800.000000 13.415589 85.006613
 1477900.000000 13.779930 77.896657
 1478000.000000 13.688556 79.914888
 1478100.000000 13.610206 82.943050
 1478200.000000 13.961413 76.068829
 1478300.000000 14.243580 71.821192
 1478400.000000 14.051835 75.724701
 1478500.000000 13.682373 81.629390
 1478600.000000 13.823918 79.292886
 1478700.000000 13.760567 81.101408
 1478800.000000 13.634310 83.334314
 1478900.000000 13.848117 80.593641
 1479000.000000 13.829793 80.846665
 1479100.000000 13.868624 81.300693
 1479200.000000 14.399448 68.703174
 1479300.000000 14.777846 58.472494
 1479400.000000 15.440241 41.002185
 1479500.000000 15.824078 31.058683
 1479600.000000 15.817767 31.221807
 1479700.000000 15.822285 32.104479
 1479800.000000 15.386894 43.479463
 1479900.000000 14.839334 56.823158
 1480000.000000 14.927068 54.661356
 1480100.000000 14.788530 58.972373
 1480200.000000 14.783762 59.090974
 1480300.000000 14.620835 64.202388
 1480400.000000 14.900225 57.130388
 1480500.000000 15.461102 42.643593
 1480600.000000 15.177470 50.408381
 1480700.000000 15.049645 54.852487
 1480800.000000 14.997938 56.159369
 1480900.000000 14.907890 59.236765
 1481000.000000 14.916706 59.047234
 1481100.000000 14.536190 66.849335
 1481200.000000 14.445594 68.922333
 1481300.000000 14.425672 70.374491
 1481400.000000 14.996511 58.138737
 1481500.000000 15.932885 29.556601
 1481600.000000 15.750709 34.244458
 1481700.000000 15.754926 35.118177
 1481800.000000 16.023363 28.167088
 1481900.000000 16.098045 27.473928
 1482000.000000 15.832910 33.470213
 1482100.000000 15.574661 40.879290
 1482200.000000 15.495233 42.820561
 1482300.000000 15.733257 37.491023
 1482400.000000 16.549450 17.709023
 1482500.000000 16.122366 27.339281
 1482600.000000 15.814607 35.211677
 1482700.000000 16.008371 30.855507
 1482800.000000 16.355412 21.467959
 1482900.000000 16.457139 20.625890
 1483000.000000 16.215761 25.757447
 1483100.000000 16.389362 22.479291
 1483200.000000 16.476934 20.752770
 1483300.000000 16.477586 21.741371
 1483400.000000 16.538877 20.694218
 1483500.000000 16.566231 21.223844
 1483600.000000 17.190348 14.810243
 1483700.000000 17.518385 14.270354
 1483800.000000 17.503567 14.308323
 1483900.000000 17.303836 15.821807
 1484000.000000 16.773873 17.350913
 1484100.000000 16.948349 16.511940
 1484200.000000 16.882534 16.931567
 1484300.000000 17.056515 17.037108
 1484400.000000 17.177289 16.581688
 1484500.000000 16.800929 19.013964
 1484600.000000 16.567216 22.092743
 1484700.000000 16.941011 18.170130
 1484800.000000 17.234767 17.258443
 1484900.000000 17.524443 15.823076
 1485000.000000 17.911867 12.330700
 1485100.000000 18.139761 11.240330
 1485200.000000 18.178330 11.063745
 1485300.000000 17.820214 14.393387
 1485400.000000 18.426023 11.064245
 1485500.000000 18.039632 12.944983
 1485600.000000 18.098005 12.690216
 1485700.000000 18.253895 13.245890
 1485800.000000 18.250348 13.256021
 1485900.000000 18.649287 9.075119
 1486000.000000 18.891573 4.643480
 1486100.000000 19.139383 1.901079
 1486200.000000 19.190543 1.323724
 1486300.000000 19.114154 3.157168
 1486400.000000 19.214414 2.088960
 1486500.000000 18.939231 5.737324
 1486600.000000 19.069107 4.465104
 1486700.000000 18.941828 6.526999
 1486800.000000 19.104844 5.110827
 1486900.000000 18.888651 7.493090
 1487000.000000 18.911480 7.384956
 1487100.000000 19.328006 3.093002
 1487200.000000 19.181070 5.593041
 1487300.000000 19.368269 3.113478
 1487400.000000 19.337356 3.679389
 1487500.000000 19.697917 0.334745
 1487600.000000 19.608239 0.819544
 1487700.000000 19.647125 1.549195
 1487800.000000 19.434425 3.614581
 1487900.000000 19.774886 1.071049
 1488000.000000 19.528115 3.406042
 1488100.000000 19.724679 2.054409
 1488200.000000 19.504466 4.689250
 1488300.000000 19.754474 2.195998
 1488400.000000 19.440432 6.391066
 1488500.000000 19.667295 3.954339
 1488600.000000 19.698372 3.407753
 1488700.000000 19.847733 2.035153
 1488800.000000 19.915365 1.256916
 1488900.000000 19.931550 2.102605
 1489000.000000 20.050375 1.159765
 1489100.000000 19.835818 3.681259
 1489200.000000 19.995039 2.521031
 1489300.000000 19.478197 7.657263
 1489400.000000 19.607713 6.456291
 1489500.000000 19.701236 6.372380
 1489600.000000 19.133413 8.979895
 1489700.000000 19.053193 9.948065
 1489800.000000 18.835016 9.327739
 1489900.000000 18.881228 10.386028
 1490000.000000 18.771505 10.344088
 1490100.000000 18.786053 11.323798
 1490200.000000 18.795858 11.312112
 1490300.000000 18.975472 11.776991
 1490400.000000 18.919762 12.032426
 1490500.000000 18.803939 13.148189
 1490600.000000 19.111265 11.530038
 1490700.000000 18.791713 13.408629
 1490800.000000 18.862463 13.625882
 1490900.000000 19.147818 12.500866
 1491000.000000 19.231519 11.373795
 1491100.000000 19.396780 10.322635
 1491200.000000 19.241181 12.248867
 1491300.000000 19.491408 9.672113
 1491400.000000 19.526041 9.155708
 1491500.000000 19.704774 7.150841
 1491600.000000 19.594036 9.066162
 1491700.000000 19.793655 6.387946
 1491800.000000 19.878546 5.147656
 1491900.000000 19.832421 6.752974
 1492000.000000 20.003797 4.600568
 1492100.000000 20.186913 2.870644
 1492200.000000 19.992238 5.744261
 1492300.000000 19.660960 9.885676
 1492400.000000 19.734822 9.046918
 1492500.000000 19.454471 12.462041
 1492600.000000 19.396354 12.798160
 1492700.000000 19.385093 13.863293
 1492800.000000 19.150440 15.022312
 1492900.000000 19.231283 15.579118
 1493000.000000 19.432185 13.944506
 1493100.000000 19.313119 15.802854
 1493200.000000 19.293764 15.905954
 1493300.000000 19.563402 13.756125
 1493400.000000 19.290620 16.921802
 1493500.000000 19.297989 17.883248
 1493600.000000 19.255885 18.051232
 1493700.000000 18.708589 14.038781
 1493800.000000 18.523228 13.458320
 1493900.000000 18.708399 14.687931
 1494000.000000 18.299173 14.774171
 1494100.000000 18.176837 15.458770
 1494200.000000 18.353556 15.736268
 1494300.000000 18.987601 17.279502
 1494400.000000 18.605376 15.146266
 1494500.000000 18.774507 16.000305
 1494600.000000 18.992973 17.488518
 1494700.000000 18.606890 16.292750
 1494800.000000 18.746379 16.394570
 1494900.000000 18.367196 17.364243
 1495000.000000 18.527258 17.195678
 1495100.000000 18.597453 18.021728
 1495200.000000 18.628405 17.956071
 1495300.000000 18.921944 18.966548
 1495400.000000 18.589031 19.022630
 1495500.000000 18.878184 19.212105
 1495600.000000 18.584681 20.028791
 1495700.000000 17.726244 15.169202
 1495800.000000 18.210843 17.260379
 1495900.000000 17.944402 15.373959
 1496000.000000 18.136139 17.196167
 1496100.000000 17.891026 15.653293
 1496200.000000 17.643182 15.500109
 1496300.000000 17.822540 16.066710
 1496400.000000 17.689291 16.365561
 1496500.000000 17.595367 17.530490
 1496600.000000 18.048433 17.381136
 1496700.000000 17.693349 17.558639
 1496800.000000 18.167100 19.539840
 1496900.000000 18.040639 19.130531
 1497000.000000 17.518902 17.581822
 1497100.000000 17.427500 18.538520
 1497200.000000 17.480673 18.561069
 1497300.000000 17.197823 19.235859
 1497400.000000 16.850993 19.034441
 1497500.000000 16.897695 19.662408
 1497600.000000 17.168359 19.457431
 1497700.000000 16.862817 20.236601
 1497800.000000 17.037877 20.158432
 1497900.000000 16.979677 20.958069
 1498000.000000 16.587803 23.350048
 1498100.000000 16.518502 24.865217
 1498200.000000 16.441196 25.328802
 1498300.000000 16.662358 24.102496
 1498400.000000 16.973403 21.120707
 1498500.000000 16.852924 22.320954
 1498600.000000 16.983349 22.131540
 1498700.000000 16.865233 23.098008
 1498800.000000 16.930880 23.068040
 1498900.000000 17.455485 20.156884
 1499000.000000 17.252381 21.970824
 1499100.000000 17.306773 22.266742
 1499200.000000 17.526494 20.250764
 1499300.000000 17.316193 22.723457
 1499400.000000 17.831085 18.470496
 1499500.000000 17.695731 20.460969
 1499600.000000 17.941452 19.302503
 1499700.000000 17.668111 21.076942
 1499800.000000 17.733198 20.732189
 1499900.000000 17.375335 22.510201
 1500000.000000 17.464287 22.284016
