# Supplementary material for: Finite-Temperature Evolution of Frenkel Defects in Hybrid Perovskites: Healing and Lead-Methylammonium Antisite Pairs
Source: ACS Appl Mater Interfaces. 2026 Apr 9;18(15):22071–80. doi: 10.1021/acsami.6c02743 (PMC13107386; doi:10.1021/acsami.6c02743)
Supplement: Supplementary file 2 [file am6c02743_si_002.zip › supporting/fig1-3/molecule/healing/log.lammps]

LAMMPS (2 Aug 2023 - Update 3)
  using 1 OpenMP thread(s) per MPI task
#######  control_lammps_header

#unita' di misura
units       real

#condizioni periodiche
boundary p p p

#considera sia i contributi bonding che non bonding nel potenziale
atom_style  full

#usa un potenziale ibrido: lennard jones e coulombiano e buckingham
# cutoff
# vari contributi bonding

pair_style   hybrid lj/charmm/coul/long 9.9 10. buck/coul/long 9.9 10.
bond_style      harmonic
angle_style     harmonic
special_bonds   amber
dihedral_style  charmm

#uso la particle-particle particle-mesh per risolvere lo spazio K
kspace_style pppm 1.0e-4
kspace_modify diff ad

#leggo le posizioni e i valori iniziali dal data o da un restart
read_data    dlpoly2lammps.data
Reading data file ...
  orthogonal box = (0 0 0) to (36.3576 34.1482 49.2956)
  4 by 2 by 5 MPI processor grid
  reading atoms ...
  3072 atoms
  scanning bonds ...
  4 = max bonds/atom
  scanning angles ...
  6 = max angles/atom
  scanning dihedrals ...
  9 = max dihedrals/atom
  reading bonds ...
  1792 bonds
  reading angles ...
  3072 angles
  reading dihedrals ...
  2304 dihedrals
Finding 1-2 1-3 1-4 neighbors ...
  special bond factors lj:    0        0        0.5     
  special bond factors coul:  0        0        0.8333333333333334
     4 = max # of 1-2 neighbors
     3 = max # of 1-3 neighbors
     6 = max # of 1-4 neighbors
     7 = max # of special neighbors
  special bonds CPU = 0.006 seconds
  read_data CPU = 0.042 seconds

#read data from a  restart file
#read_restart  restart

#read nonbonding from a file
include dlpoly2lammps.nonbonding
 pair_coeff           1           3 lj/charmm/coul/long   1.4000000000000000E-002   2.2645400000000002
 pair_coeff           2           3 lj/charmm/coul/long   5.7400000000000000E-002   2.7500000000000000
 pair_coeff           3           3 lj/charmm/coul/long   1.5699999999999999E-002   1.0690999999999999
 pair_coeff           3           4 lj/charmm/coul/long   5.1700000000000003E-002   2.1595000000000000
 pair_coeff           4           4 lj/charmm/coul/long  0.17000000000000001        3.2500000000000000
 pair_coeff           3           5 lj/charmm/coul/long   4.1399999999999999E-002   2.2343999999999999
 pair_coeff           4           5 lj/charmm/coul/long  0.13639999999999999        3.3248000000000002
 pair_coeff           5           5 lj/charmm/coul/long  0.10940000000000000        3.3997000000000002
 pair_coeff           1           6 lj/charmm/coul/long   1.4000000000000000E-002   2.7099899999999999
 pair_coeff           2           6 lj/charmm/coul/long   5.7400000000000000E-002   3.1000000000000001
 pair_coeff           3           6 lj/charmm/coul/long   1.5699999999999999E-002   1.5145000000000000
 pair_coeff           4           6 lj/charmm/coul/long   5.1700000000000003E-002   2.6050000000000000
 pair_coeff           5           6 lj/charmm/coul/long   4.1399999999999999E-002   2.6798000000000002
 pair_coeff           6           6 lj/charmm/coul/long   1.5699999999999999E-002   1.9600000000000000
 pair_coeff           1           1 buck/coul/long   70359906.629702002       0.13125800000000001        0.0000000000000000
 pair_coeff           1           2 buck/coul/long   103496.13301000001       0.32173700000000000        0.0000000000000000
 pair_coeff           2           2 buck/coul/long   22793.338582000000       0.48221700000000001        696.94954199999995
 pair_coeff           1           4 buck/coul/long   32690390.937995002       0.15094700000000000        0.0000000000000000
 pair_coeff           2           4 buck/coul/long   112936.71421300001       0.34242600000000001        0.0000000000000000
 pair_coeff           1           5 buck/coul/long   32690390.937995002       0.15094700000000000        0.0000000000000000
 pair_coeff           2           5 buck/coul/long   112936.71421300001       0.34242600000000001        0.0000000000000000

#example
#pair_coeff  4 6   lj/charmm/coul/long    0.0574     3.10000
#pair_coeff  1 5   buck/coul/long    32690390.937995   0.150947     0.000000

# definisco il time step
timestep    1

#definisco quali informazioni sull'energia stampare in output (multi mette di tutto un po')
#thermo_style    multi
thermo_style custom step temp etotal pe
thermo_modify format float %.10f

#decido ogni quanti step stampare le informazioni sull-energia
thermo      1000

#decido ogni quanto e dove salvare il restart (cosi alterno i restart su due file)  ###################
restart 1000 restart.a restart.b


group frozen id 0 #blocks the first atom otherwise modify it
0 atoms in group frozen
group free   subtract all frozen
3072 atoms in group free

velocity frozen set 0. 0. 0.
fix 0 frozen setforce 0. 0. 0.
fix 00 all momentum 1 linear 1 1 1 angular
dump 1 all dcd 100 trajcg.dcd
dump_modify 1 unwrap yes

fix 000 free npt temp 1.0 300 100 iso 1.0 1.0 500
run 500000 #run 0.2 ns
PPPM initialization ...
  using 12-bit tables for long-range coulomb (../kspace.cpp:342)
  G vector (1/distance) = 0.2721894
  grid = 24 24 32
  stencil order = 5
  estimated absolute RMS force accuracy = 0.035722058
  estimated relative force accuracy = 0.00010757592
  using single precision MKL FFT
  3d grid and FFT values/proc = 3211 504
Generated 0 of 15 mixed pair_coeff terms from geometric mixing rule
Neighbor list info ...
  update: every = 1 steps, delay = 0 steps, check = yes
  max neighbors/atom: 2000, page size: 100000
  master list distance cutoff = 12
  ghost atom cutoff = 12
  binsize = 6, bins = 7 6 9
  3 neighbor lists, perpetual/occasional/extra = 3 0 0
  (1) pair lj/charmm/coul/long, perpetual, skip from (3)
      attributes: half, newton on
      pair build: skip
      stencil: none
      bin: none
  (2) pair buck/coul/long, perpetual, skip from (3)
      attributes: half, newton on
      pair build: skip
      stencil: none
      bin: none
  (3) neighbor class addition, perpetual
      attributes: half, newton on
      pair build: half/bin/newton
      stencil: half/bin/3d
      bin: standard
Per MPI rank memory allocation (min/avg/max) = 13.1 | 13.1 | 13.11 Mbytes
   Step          Temp          TotEng         PotEng    
         0  0.0000000000 -183096.8381203788 -183096.8381203788
      1000  0.9832610951 -183081.3786158082 -183090.3794544039
      2000  2.6603639661 -183058.5369459710 -183082.8900977261
      3000  2.3437138618 -183050.9756024103 -183072.4301176852
      4000  3.2817146335 -183038.8828476215 -183068.9238854288
      5000  3.6980433898 -183030.4005230478 -183064.2526624611
      6000  3.5522303412 -183017.5097691592 -183050.0271260588
      7000  5.4619566686 -183005.3649029739 -183055.3640238939
      8000  6.6317001503 -182994.5853687483 -183055.2924006488
      9000  5.9634508293 -182989.5082522416 -183044.0980846408
     10000  6.5100450324 -182976.0008348907 -183035.5942276099
     11000  7.7004340866 -182955.2342481958 -183025.7245428633
     12000  7.8522789077 -182955.7135427564 -183027.5938351909
     13000  8.3114037510 -182941.5795856350 -183017.6627379503
     14000  11.7074933966 -182923.5043739461 -183030.6755606688
     15000  10.4696422929 -182914.9733337843 -183010.8131477464
     16000  10.4021724653 -182907.6730763085 -183002.8952669035
     17000  10.6801554760 -182897.5764296870 -182995.3432955715
     18000  11.1839229552 -182884.9955161156 -182987.3739035919
     19000  12.7961653831 -182877.2786916856 -182994.4156554367
     20000  14.3594456912 -182852.3282962546 -182983.7756337233
     21000  14.3985081479 -182854.7881646176 -182986.5930824575
     22000  15.0979132360 -182838.9182695199 -182977.1255888609
     23000  16.2216492745 -182823.2074463694 -182971.7015214424
     24000  14.1249504244 -182826.2037684834 -182955.5045204123
     25000  15.4210245508 -182804.8077784200 -182945.9728805989
     26000  16.6899720578 -182796.7526415155 -182949.5337750356
     27000  18.0444900708 -182773.8208339309 -182939.0013169933
     28000  18.3148465125 -182773.8168581881 -182941.4722024112
     29000  18.2217114821 -182765.1623645092 -182931.9651443619
     30000  19.2355641881 -182753.2813940597 -182929.3650501837
     31000  20.9269823722 -182734.6319886539 -182926.1990012830
     32000  19.4638598386 -182724.9790858048 -182903.1525757609
     33000  21.4307592517 -182718.4382366112 -182914.6168568824
     34000  20.4469039973 -182704.2338200280 -182891.4061627297
     35000  21.6154211137 -182696.9834464743 -182894.8524739248
     36000  22.3157448300 -182682.1869656303 -182886.4668037667
     37000  22.0132398539 -182681.6176735132 -182883.1283606300
     38000  24.0273424224 -182664.2269389375 -182884.1748572474
     39000  23.8120070111 -182653.7799396148 -182871.7566629992
     40000  25.0446020934 -182643.4389705163 -182872.6989526859
     41000  24.6969361746 -182636.5852201267 -182862.6626449516
     42000  26.6805149328 -182620.3147521543 -182864.5499911471
     43000  26.9257524590 -182603.3445919330 -182849.8247518349
     44000  27.3565897274 -182597.1520407940 -182847.5761142027
     45000  26.7465287744 -182591.1646585295 -182836.0041926956
     46000  28.5552470935 -182581.3771831081 -182842.7738471518
     47000  29.4964751472 -182560.4771529835 -182830.4898823175
     48000  29.1986886352 -182550.7656467316 -182818.0524181854
     49000  31.4279472524 -182535.0911747587 -182822.7847304339
     50000  30.3919565822 -182532.5924064436 -182810.8024334246
     51000  31.5166376416 -182515.8238760289 -182804.3293095277
     52000  31.5748554245 -182506.5554756798 -182795.5938387021
     53000  32.8775243074 -182494.2666960770 -182795.2297781971
     54000  33.5369424277 -182482.5894464513 -182789.5888866628
     55000  33.1276753252 -182476.4911305727 -182779.7441120353
     56000  34.0011054447 -182460.5062983111 -182771.7547181876
     57000  35.6541094844 -182446.7051510863 -182773.0852817899
     58000  36.3602148993 -182433.3254741478 -182766.1693415972
     59000  36.9881840223 -182431.5260566396 -182770.1183959315
     60000  35.9414014148 -182415.4901727632 -182744.5001932372
     61000  37.0013289899 -182408.6142523482 -182747.3269215634
     62000  39.9441951759 -182394.6455320455 -182760.2973974515
     63000  39.5909130319 -182390.0716565269 -182752.4895532823
     64000  40.4764656291 -182369.4098090504 -182739.9341142005
     65000  39.5075593474 -182375.4300509356 -182737.0849224233
     66000  43.1068627363 -182344.9221934019 -182739.5253316535
     67000  41.5165403116 -182340.7774847201 -182720.8227038887
     68000  42.7287333417 -182315.5901820519 -182706.7318982393
     69000  41.5289995837 -182323.5771587545 -182703.7364309430
     70000  41.7718935823 -182305.1964837172 -182687.5792240041
     71000  43.2142276768 -182289.8465281572 -182685.4324923388
     72000  43.7465327931 -182281.8612926540 -182682.3200138875
     73000  43.3188309098 -182282.0389289055 -182678.5824381595
     74000  44.9700307156 -182252.4282925344 -182664.0869965368
     75000  46.1076021355 -182243.1018748095 -182665.1739845622
     76000  47.7318075119 -182239.5981377478 -182676.5383334152
     77000  47.0140278227 -182211.3325257979 -182641.7021176229
     78000  46.2841586536 -182238.9345324547 -182662.6228525201
     79000  49.2605454626 -182205.4735719926 -182656.4079383007
     80000  48.7665268730 -182189.5976241793 -182636.0097108913
     81000  49.9865954455 -182177.1699940359 -182634.7506710142
     82000  50.4505139938 -182176.6649699860 -182638.4923887463
     83000  51.1034317821 -182160.3174023891 -182628.1216747625
     84000  52.0129607191 -182141.8531206938 -182617.9832824984
     85000  51.7403841814 -182156.2422413685 -182629.8772191035
     86000  52.3703366588 -182127.8876164823 -182607.2892218195
     87000  54.0887678832 -182111.3576973212 -182606.4899383622
     88000  52.7968930429 -182091.7828348683 -182575.0891662083
     89000  52.7458312202 -182105.0535147785 -182587.8924227380
     90000  53.8674528707 -182102.3378898883 -182595.4441983295
     91000  55.1055314206 -182089.5787849238 -182594.0185481842
     92000  55.9814758793 -182056.2437648807 -182568.7019829855
     93000  56.4567366117 -182060.6419219197 -182577.4507089262
     94000  57.7571843014 -182014.5855470674 -182543.2987202183
     95000  57.3983045077 -182029.8074729563 -182555.2354361927
     96000  57.4784912603 -182034.0002427592 -182560.1622409550
     97000  57.4254251119 -182008.4105989161 -182534.0868259989
     98000  59.5301043886 -181992.3213489224 -182537.2639525136
     99000  58.5849978762 -181989.0249110452 -182525.3159456725
    100000  62.4023873145 -181953.0853122404 -182524.3209880845
    101000  61.1662792575 -181972.5146738977 -182532.4349329487
    102000  60.3246092765 -181964.3263934944 -182516.5419485884
    103000  62.7856122339 -181928.1226940725 -182502.8664367589
    104000  63.4134485971 -181923.6603303014 -182504.1513295386
    105000  64.1671560053 -181884.8614005351 -182472.2518883853
    106000  62.7017835033 -181922.9646728954 -182496.9410417097
    107000  64.5095833051 -181882.4125905243 -182472.9376810470
    108000  64.3144974573 -181889.1935765531 -182477.9328380246
    109000  65.0124003061 -181887.6829086863 -182482.8108200586
    110000  67.4548679166 -181857.4117423847 -182474.8981675290
    111000  67.8383300551 -181839.1685211991 -182460.1651847056
    112000  66.4331841980 -181836.6552079044 -182444.7890711580
    113000  66.6980464626 -181840.9503277285 -182451.5087580736
    114000  69.5259548639 -181803.3692518936 -182439.8145470906
    115000  70.5051497880 -181774.7718147670 -182420.1807265548
    116000  69.2347147665 -181809.9436104346 -182443.7228740738
    117000  71.3358630425 -181766.7958745223 -182419.8091916515
    118000  73.5755966958 -181734.5507770782 -182408.0667676179
    119000  72.1648860542 -181745.6398051461 -182406.2420550190
    120000  70.7391979226 -181769.8823627373 -182417.4337669864
    121000  73.0091650884 -181735.7876564892 -182404.1184937679
    122000  75.1140245619 -181705.9621112561 -182393.5609745777
    123000  75.3683315879 -181683.2201079983 -182373.1469150431
    124000  76.2945822069 -181688.4802843092 -182386.8860521931
    125000  76.1363852016 -181687.8427273383 -182384.8003491315
    126000  76.0999630655 -181677.6884823833 -182374.3126934784
    127000  76.1780446780 -181664.7427110841 -182362.0816865436
    128000  76.6579560800 -181656.4325367080 -182358.1646536140
    129000  76.8704702055 -181655.8189994286 -182359.4964850182
    130000  79.0015487429 -181636.8752037277 -182360.0607264454
    131000  78.7249252694 -181621.1118848441 -182341.7651775678
    132000  78.9822080576 -181599.7878443286 -182322.7963211042
    133000  80.8996878795 -181591.8535217035 -182332.4147385129
    134000  82.0801538700 -181593.4254600477 -182344.7927424086
    135000  81.3185451279 -181569.4450376556 -182313.8405020579
    136000  83.1709053139 -181567.2613981378 -182328.6134930196
    137000  84.8091484855 -181516.2161970385 -182292.5648807633
    138000  83.8630063987 -181542.2311734158 -182309.9188084584
    139000  83.9724917134 -181519.0673238894 -182287.7571949110
    140000  84.5856607816 -181519.0998108081 -182293.4026729690
    141000  83.2752688207 -181495.4294610329 -182257.7369065176
    142000  87.3510618113 -181482.4330691033 -182282.0505994073
    143000  85.7131298491 -181478.6473242580 -182263.2711145512
    144000  89.2817404323 -181443.7401181862 -182261.0312112228
    145000  88.0584303605 -181470.5411795377 -182276.6340094034
    146000  87.6248749112 -181442.8767885767 -182245.0008225241
    147000  88.3436341426 -181440.7007608283 -182249.4043654140
    148000  91.7933078786 -181413.2759644517 -182253.5581158333
    149000  88.6909725587 -181413.6653114368 -182225.5484753856
    150000  92.6521171798 -181376.3366723559 -182224.4804221905
    151000  90.1310545825 -181409.5589489104 -182234.6247211455
    152000  95.5845592649 -181350.1747845146 -182225.1623076163
    153000  92.2171899276 -181385.7040680719 -182229.8664644117
    154000  92.7607498467 -181361.5940670966 -182210.7322477151
    155000  95.4097253772 -181341.0165729602 -182214.4036548238
    156000  92.7034241676 -181338.1488029588 -182186.7622204314
    157000  93.8960340719 -181322.0938407806 -182181.6244900142
    158000  95.1321149224 -181323.6702443851 -182194.5160613616
    159000  93.9343909197 -181305.2210769747 -182165.1028473885
    160000  95.9916927649 -181303.0815865332 -182181.7960372417
    161000  96.4459178683 -181268.5225241953 -182151.3949822350
    162000  96.8950714707 -181279.1330790045 -182166.1171195121
    163000  99.1092366325 -181260.0051020853 -182167.2577603018
    164000  99.8669326424 -181224.1344800738 -182138.3231388335
    165000  99.2460315410 -181241.4424148284 -182149.9473028936
    166000  100.5919391996 -181215.5590511237 -182136.3844689649
    167000  103.2375406327 -181192.1125673830 -182137.1559997528
    168000  103.3789754550 -181190.0738468151 -182136.4119831187
    169000  95.6173088256 -181253.4385935542 -182128.7259083504
    170000  100.0266404719 -181184.7208681311 -182100.3715031684
    171000  104.3703656461 -181164.8850898599 -182120.2984790541
    172000  104.2659815070 -181154.0783372686 -182108.5361869897
    173000  100.6669082673 -181177.9342962754 -182099.4459860346
    174000  103.2359648315 -181147.8046496420 -182092.8336570214
    175000  106.0254628946 -181127.9370938759 -182098.5013552718
    176000  105.7707104329 -181129.8186754412 -182098.0509155657
    177000  109.3139638906 -181077.3729277075 -182078.0403497328
    178000  106.8942069399 -181094.3592498267 -182072.8760529961
    179000  109.1106205000 -181056.1482274763 -182054.9542303449
    180000  109.4026286478 -181038.7073897728 -182040.1864549848
    181000  107.2908403539 -181072.3080023459 -182054.4556146243
    182000  108.5331237765 -181034.5557186300 -182028.0752774168
    183000  109.7239639945 -181020.5612665920 -182024.9818573109
    184000  110.3934404104 -181034.8657112860 -182045.4147344147
    185000  115.9621338551 -180963.5515793603 -182025.0767990795
    186000  110.1972958445 -180984.5649828455 -181993.3184853464
    187000  112.1113135364 -180977.3595481632 -182003.6340981251
    188000  112.3412700185 -180958.3091568348 -181986.6887439934
    189000  115.1301954388 -180972.4901874244 -182026.3997865887
    190000  116.7368792462 -180885.2638996242 -181953.8811910756
    191000  114.2326746315 -180927.1761452896 -181972.8697782543
    192000  113.0946929438 -180933.2355256876 -181968.5119972838
    193000  118.3295338088 -180895.6693702188 -181978.8659293011
    194000  116.5897937191 -180898.9101994288 -181966.1810600128
    195000  116.3953383176 -180913.0692956116 -181978.5600982925
    196000  118.5810941481 -180851.6184643115 -181937.1178237609
    197000  119.5229287036 -180884.6875765200 -181978.8085532185
    198000  120.9674524657 -180811.4109507763 -181918.7551957344
    199000  125.0288430244 -180800.6706858515 -181945.1931747926
    200000  123.1675626042 -180814.1086920883 -181941.5928941215
    201000  124.0936258874 -180781.1216359771 -181917.0830839659
    202000  120.1114010260 -180842.4601500126 -181941.9680421681
    203000  122.8593758654 -180757.0308545748 -181881.6938943484
    204000  125.9271255432 -180741.7620322659 -181894.5074601644
    205000  121.7981158821 -180762.6806002352 -181877.6287943128
    206000  125.3151188020 -180707.4238930399 -181854.5669698190
    207000  128.2037686803 -180687.6343247007 -181861.2202979222
    208000  123.7743450994 -180724.3146958622 -181857.3534259138
    209000  128.0877898824 -180659.0846842970 -181831.6089797552
    210000  130.5636891440 -180671.2379871584 -181866.4268319850
    211000  128.2924955242 -180648.1240889487 -181822.5222737028
    212000  131.2243554576 -180638.1399692351 -181839.3765981994
    213000  129.8095214017 -180636.2529434137 -181824.5380856977
    214000  127.8337302399 -180695.5353448377 -181865.7339611373
    215000  127.7883272256 -180632.5035651983 -181802.2865592337
    216000  129.3984152476 -180623.8431104184 -181808.3649591516
    217000  132.9949274691 -180618.0059645392 -181835.4505295007
    218000  127.4686647516 -180640.5669392083 -181807.4237213269
    219000  133.8895203468 -180535.0801341227 -181760.7138628173
    220000  133.0588354758 -180593.4307716014 -181811.4603547796
    221000  135.9636100456 -180522.0076168480 -181766.6277029856
    222000  134.9137084877 -180578.4462423088 -181813.4554585458
    223000  133.1848266901 -180550.1789516578 -181769.3618669375
    224000  138.5104805967 -180497.9733851078 -181765.9076966007
    225000  134.8481182227 -180505.4492108175 -181739.8580093302
    226000  138.9440173895 -180492.9076437224 -181764.8105803514
    227000  133.2950489747 -180495.1259859121 -181715.3178834425
    228000  132.2091392946 -180506.4597317840 -181716.7111386269
    229000  139.1668555779 -180471.6444190023 -181745.5872314856
    230000  139.9617827744 -180433.1140856082 -181714.3337154361
    231000  139.7045251991 -180438.7820443481 -181717.6467209250
    232000  137.3050483287 -180465.7166421777 -181722.6163451259
    233000  141.5863920381 -180412.5961162674 -181708.6875292219
    234000  136.9815368235 -180438.8502322759 -181692.7884890157
    235000  139.6845767223 -180389.0438794031 -181667.7259462735
    236000  140.6801643321 -180399.5473817060 -181687.3431249218
    237000  141.8651371296 -180373.4050475007 -181672.0481118837
    238000  143.3578619135 -180376.6394483167 -181688.9470163746
    239000  145.0629638928 -180346.3595152544 -181674.2757022046
    240000  142.9975897567 -180375.1823634407 -181684.1919757986
    241000  149.9081459745 -180303.6688954297 -181675.9382069980
    242000  146.5245195291 -180314.5836713634 -181655.8790375019
    243000  149.1426886060 -180315.8096941403 -181681.0719571637
    244000  146.0742301819 -180302.2094198966 -181639.3828068826
    245000  145.7613089346 -180287.2572950189 -181621.5661797340
    246000  146.9166672904 -180287.9112030231 -181632.7963163024
    247000  147.0141572856 -180274.5103543172 -181620.2878976098
    248000  151.7945618289 -180232.4746219130 -181622.0123118538
    249000  148.0361945201 -180253.4899048110 -181608.6232461022
    250000  149.3408201085 -180232.6823190755 -181599.7582912787
    251000  152.6322977213 -180180.7143351925 -181577.9207161767
    252000  150.2563780634 -180208.7463816723 -181584.2034333443
    253000  153.8934556096 -180195.6614279891 -181604.4125336165
    254000  155.5504185313 -180124.2881185013 -181548.2071748305
    255000  153.7135027437 -180171.8469399586 -181578.9507448758
    256000  152.2078197229 -180158.9518381381 -181552.2725188031
    257000  156.2413364308 -180171.5260828657 -181601.7698483965
    258000  157.0998339365 -180113.4846014771 -181551.5871112645
    259000  152.6464191736 -180142.6235763681 -181539.9592260820
    260000  153.8554041787 -180130.6214363836 -181539.0242166387
    261000  155.5347537870 -180086.4094434526 -181510.1851036522
    262000  157.7004785188 -180093.4679285801 -181537.0687795155
    263000  159.7895086173 -180065.5664002625 -181528.2903740711
    264000  154.3176020500 -180099.5972805325 -181512.2310513753
    265000  156.9822418710 -180089.6637080388 -181526.6897721015
    266000  164.6028041247 -180008.7844763653 -181515.5696829325
    267000  157.3264725234 -180043.1829032292 -181483.3600779757
    268000  160.7355921887 -180010.2085229474 -181481.5930097836
    269000  160.1675693148 -179994.9953804546 -181461.1801474687
    270000  164.1350693490 -179949.6651567329 -181452.1686875153
    271000  162.4038629943 -179949.5723789739 -181436.2283296458
    272000  163.5505043204 -179984.1893762026 -181481.3417591589
    273000  162.2173503392 -179921.4737397744 -181406.4223409810
    274000  165.6384761976 -179931.2203932501 -181447.4862120503
    275000  162.5836478394 -179956.1704460621 -181444.4721593708
    276000  165.8950000949 -179865.0156201066 -181383.6296760200
    277000  161.9397712451 -179891.4845257733 -181373.8921491712
    278000  172.6690434817 -179867.4765446752 -181448.1006521071
    279000  171.1753521021 -179863.5653017201 -181430.5160571944
    280000  168.7012398642 -179878.4747048447 -181422.7772694864
    281000  165.1125158705 -179905.5145894096 -181416.9657317872
    282000  166.2834087704 -179839.8999154264 -181362.0694906367
    283000  166.1115694615 -179852.4435286181 -181373.0400751672
    284000  169.3731520116 -179837.3691435480 -181387.8224374508
    285000  169.6900930444 -179814.9425392466 -181368.2971328088
    286000  167.9707916454 -179813.7096363524 -181351.3256285747
    287000  176.6702795647 -179746.6831589415 -181363.9348522151
    288000  176.2175368557 -179781.6548542678 -181394.7621101494
    289000  171.9151477486 -179712.7429444132 -181286.4658392927
    290000  175.8231017081 -179672.5305987832 -181282.0271686340
    291000  177.5217264168 -179697.2403361046 -181322.2862314740
    292000  175.1397146659 -179655.2494058470 -181258.4902044732
    293000  175.5625302612 -179705.0123453928 -181312.1236265880
    294000  176.8729024480 -179621.7856156030 -181240.8921324605
    295000  180.6800549976 -179617.1652207887 -181271.1226696911
    296000  174.9469706207 -179659.1914624003 -181260.6678689956
    297000  181.9032226292 -179535.6558903239 -181200.8102984893
    298000  183.0188893666 -179560.7967331541 -181236.1640301239
    299000  180.0966818591 -179608.9139791096 -181257.5311908288
    300000  177.4840169993 -179659.5132193682 -181284.2139201783
    301000  180.6167617603 -179579.6950177031 -181233.0730760284
    302000  184.7839967469 -179559.3143237122 -181250.8395330746
    303000  183.5406950475 -179520.2544414006 -181200.3983828806
    304000  180.7202532528 -179549.8006579572 -181204.1260844075
    305000  185.2249407491 -179479.0177840018 -181174.5794245966
    306000  183.8396216626 -179510.6742986686 -181193.5546346093
    307000  187.4498720314 -179487.0150020457 -181202.9438141449
    308000  182.1556426287 -179546.3570966321 -181213.8221745524
    309000  187.0094529088 -179404.1727939673 -181116.0699796177
    310000  185.1882741397 -179485.9492604614 -181181.1752524320
    311000  188.2943132847 -179412.4242631320 -181136.0831476016
    312000  185.3724056027 -179421.1271009672 -181118.0386448094
    313000  188.5857122761 -179383.5825983963 -181109.9089689509
    314000  190.0394498549 -179417.8773846750 -181157.5113673909
    315000  189.4023699604 -179416.5988835793 -181150.4009938337
    316000  188.2890823246 -179438.0663483446 -181161.6773482520
    317000  190.7964227197 -179362.1440797535 -181108.7074432929
    318000  187.1238891953 -179396.2371898755 -181109.1819330364
    319000  195.1685526118 -179269.6474279372 -181056.2335643430
    320000  188.2228423489 -179332.1119863619 -181055.1166210492
    321000  194.9200701764 -179268.6261836693 -181052.9376950476
    322000  193.1812545236 -179294.5089889161 -181062.9032641542
    323000  189.5829825169 -179319.5800515625 -181055.0355013799
    324000  195.9268573623 -179255.6541789364 -181049.1818883377
    325000  198.6227939673 -179198.7716304595 -181016.9781259600
    326000  198.1204630357 -179265.5182448726 -181079.1263690353
    327000  199.4585014057 -179226.7362022382 -181052.5928201763
    328000  201.0732343990 -179206.0123108803 -181046.6503038973
    329000  201.8004425678 -179143.7373545438 -180991.0322603440
    330000  201.0514799272 -179196.2748648926 -181036.7137160033
    331000  195.5076516486 -179175.8458500463 -180965.5361219794
    332000  198.3726327798 -179210.5754187937 -181026.4919218569
    333000  196.2603293903 -179203.7317613117 -181000.3120962208
    334000  201.4720501432 -179127.0831687343 -180971.3719480592
    335000  203.0064209630 -179137.6128669308 -180995.9473805616
    336000  198.0898709146 -179201.4250179341 -181014.7530997501
    337000  196.0655362428 -179170.5175844223 -180965.3147696795
    338000  200.9002783031 -179051.2371012830 -180890.2918424955
    339000  202.9222454215 -179087.3155741555 -180944.8795391833
    340000  201.1776554483 -179083.0929044911 -180924.6867748591
    341000  199.0200402474 -179086.1769178530 -180908.0198326804
    342000  205.1435638044 -179086.1180658853 -180964.0161296929
    343000  201.3006939201 -179081.8377077934 -180924.5578806579
    344000  206.9350818159 -179019.5827451476 -180913.8804860525
    345000  204.8954543427 -179045.0030497334 -180920.6299027404
    346000  208.8395342234 -179001.4100125843 -180913.1412396891
    347000  207.1674457381 -179010.3548680742 -180906.7796840459
    348000  215.0389107654 -178976.4583763494 -180944.9391157924
    349000  214.0216021896 -178930.1238188857 -180889.2920467903
    350000  208.0806167350 -178964.7116589637 -180869.4957040289
    351000  212.0061009101 -178924.6046579350 -180865.3228507517
    352000  212.5684273396 -178904.9638378940 -180850.8296048951
    353000  214.8863089276 -178856.1107608992 -180823.1945727929
    354000  210.6870043324 -178938.3658773598 -180867.0089708492
    355000  217.4024096262 -178772.1735583057 -180762.2899262430
    356000  218.4064236517 -178874.6881637419 -180873.9953440037
    357000  208.1468365987 -178843.6708671435 -180749.0610933217
    358000  216.5230452355 -178792.6295948101 -180774.6962016142
    359000  217.2296722111 -178806.4021856740 -180794.9373036250
    360000  208.3390429501 -178920.1859444459 -180827.3356405706
    361000  219.5380530088 -178790.9679898925 -180800.6341818591
    362000  216.1464652610 -178892.2398741145 -180870.8592423506
    363000  221.8089977105 -178719.8225191034 -180750.2770925296
    364000  219.5126858326 -178749.6206967562 -180759.0546758756
    365000  216.8753287566 -178859.0870933530 -180844.3785273455
    366000  213.4029943074 -178796.3353207980 -180749.8407702926
    367000  222.6725891968 -178718.3709813333 -180756.7309296586
    368000  217.5363588039 -178718.5073818718 -180709.8499296452
    369000  222.0466148956 -178738.1994528758 -180770.8291900923
    370000  222.5793344444 -178684.9724903442 -180722.4787783565
    371000  225.3478559254 -178632.6276665206 -180695.4771874979
    372000  224.9923955146 -178627.5214571714 -180687.1170694964
    373000  215.3928667502 -178736.8829141847 -180708.6037906620
    374000  225.8308184337 -178653.4925896359 -180720.7631820931
    375000  220.0004926868 -178665.3779224027 -180679.2773184721
    376000  225.4180443904 -178619.4084205070 -180682.9004514416
    377000  219.3314923021 -178623.8244962545 -180631.5998175353
    378000  221.6774842079 -178618.7889889499 -180648.0396788744
    379000  231.1873400933 -178534.3536374737 -180650.6581916441
    380000  227.2257290756 -178494.8931888320 -180574.9328876896
    381000  227.4783883885 -178496.6067535360 -180578.9593128395
    382000  227.6485881355 -178589.8798531195 -180673.7904324233
    383000  231.6719412559 -178590.2168160266 -180710.9574420287
    384000  228.5158624218 -178486.0065215030 -180577.8561883064
    385000  229.0796662721 -178452.4246141626 -180549.4353795609
    386000  231.2539742666 -178520.2862235868 -180637.2007514885
    387000  231.9192812843 -178499.3052933734 -180622.3100867321
    388000  229.3212558507 -178498.1372057189 -180597.3594984665
    389000  229.5024072431 -178474.1838344178 -180575.0643992685
    390000  233.6475866774 -178408.3939172522 -180547.2197351221
    391000  234.1622928492 -178430.4534417772 -180573.9909147708
    392000  236.5711013798 -178448.8401090292 -180614.4279783009
    393000  234.3817434222 -178342.8681625824 -180488.4145009703
    394000  231.4935033240 -178443.5201686197 -180562.6273617197
    395000  236.7401970175 -178358.9447312526 -180526.0805134329
    396000  242.2581676038 -178352.4469452859 -180570.0946035784
    397000  238.2614901072 -178312.3544427546 -180493.4162448141
    398000  236.7816006657 -178350.9202773950 -180518.4350713726
    399000  241.9713523524 -178327.1347875899 -180542.1569196646
    400000  237.2758723936 -178310.6571270276 -180482.6965178467
    401000  240.2415482965 -178285.4557654524 -180484.6431541542
    402000  238.0600202795 -178317.1890801466 -180496.4066137715
    403000  242.0884750491 -178173.8785442852 -180389.9728254502
    404000  241.5581894066 -178252.1988166415 -180463.4388271543
    405000  240.1351170881 -178258.1223664484 -180456.3354766674
    406000  241.2538384990 -178237.4789080947 -180445.9328698061
    407000  242.9785469459 -178225.3476415042 -180449.5897010383
    408000  240.2177420869 -178191.6213071215 -180390.5907721706
    409000  247.0220317579 -178139.2048721997 -180400.4612652987
    410000  238.5262265351 -178243.0753934805 -180426.5606107140
    411000  246.3061616983 -178100.4933997641 -180355.1966698995
    412000  249.1013054158 -178062.6806206149 -180342.9708254700
    413000  243.7680192836 -178214.1421199251 -180445.6110626564
    414000  243.2713413218 -178158.4807063190 -180385.4030253817
    415000  251.3756548061 -178069.6983410835 -180370.8080941481
    416000  257.3131936451 -178074.4716204236 -180429.9340057747
    417000  241.5189166809 -178227.5274061838 -180438.4079115079
    418000  249.6273636185 -178088.7830758758 -180373.8888531134
    419000  253.5368976613 -178048.9773386059 -180369.8712550044
    420000  250.2074980521 -178073.5981204993 -180364.0144875962
    421000  250.5378929721 -178033.0939314477 -180326.5347559977
    422000  254.9778072662 -178042.2315549265 -180376.3156553445
    423000  250.0172024840 -178056.5322176406 -180345.2066062309
    424000  252.2649902315 -178010.9416324914 -180320.1924222156
    425000  259.4631470712 -177918.2354944418 -180293.3786989288
    426000  254.0472073676 -178039.2125602783 -180364.7778862571
    427000  257.1524355183 -177927.2502029648 -180281.2409975459
    428000  261.9999072303 -177863.8875655264 -180262.2524441566
    429000  265.4781079599 -177839.7907747499 -180269.9953382057
    430000  258.2380839267 -177876.7797498711 -180240.7086434420
    431000  259.9144762466 -177801.3426732786 -180180.6173755761
    432000  254.0043721282 -177888.4787407950 -180213.6519500940
    433000  254.6018120038 -177842.5171831175 -180173.1593974628
    434000  267.0523228389 -177857.8028234039 -180302.4178563796
    435000  264.5402860361 -177750.8424214695 -180172.4620995790
    436000  262.5693391182 -177743.0871289638 -180146.6646256251
    437000  266.7962903841 -177713.7726844934 -180156.0439790533
    438000  261.7645487037 -177849.7106394735 -180245.9210302258
    439000  258.9787705243 -177820.2063292083 -180190.9155180107
    440000  262.2781028022 -177772.5899975238 -180173.5014972431
    441000  267.2862898607 -177711.8376723282 -180158.5944552522
    442000  270.3993066193 -177765.2557054296 -180240.5092544000
    443000  271.8337163776 -177692.1588603601 -180180.5430933146
    444000  260.7663977051 -177792.2584268889 -180179.3316758612
    445000  265.0928451371 -177765.0413978314 -180191.7192393392
    446000  263.0956956265 -177714.3074043850 -180122.7032041387
    447000  260.6172087447 -177793.2571347581 -180178.9646978921
    448000  275.1522925121 -177693.0873938695 -180211.8500973065
    449000  273.5771190883 -177696.3277633472 -180200.6712226809
    450000  271.1945798799 -177533.9546868808 -180016.4882210893
    451000  270.4817037465 -177631.5583364965 -180107.5661543444
    452000  277.4453075889 -177602.6909347603 -180142.4440533634
    453000  270.7772027148 -177611.1312873580 -180089.8441227562
    454000  272.0887155491 -177556.1145882875 -180046.8331009127
    455000  277.9877438380 -177598.9748760174 -180143.6934927478
    456000  271.7485925480 -177573.2767671151 -180060.8817707738
    457000  278.6484283089 -177586.0691215055 -180136.8356885874
    458000  269.7697035835 -177611.4804545222 -180080.9705747018
    459000  277.7881813719 -177471.3452718764 -180014.2370802890
    460000  275.9544658399 -177507.2405747286 -180033.3464270854
    461000  272.1549480006 -177590.3467931356 -180081.6716021032
    462000  280.3715476324 -177475.2975654528 -180041.8376834140
    463000  278.1581680421 -177420.6665630864 -179966.9452545129
    464000  280.9305419754 -177442.5823654711 -180014.2395554714
    465000  277.9364776847 -177485.6804847471 -180029.9298076415
    466000  285.2629046597 -177263.9774279300 -179875.2933590859
    467000  286.4240818403 -177333.0403357177 -179954.9857613536
    468000  286.2549157696 -177269.2459516365 -179889.6428196154
    469000  281.3985555995 -177305.0559855946 -179880.9974039780
    470000  284.9523952313 -177394.9761104686 -180003.4496173067
    471000  286.1768920420 -177301.6956269401 -179921.3782604367
    472000  276.2634031451 -177389.0255523652 -179917.9594377181
    473000  277.9851799117 -177365.2299037745 -179909.9250501501
    474000  284.0771375414 -177306.8196301121 -179907.2809688337
    475000  286.3324697495 -177232.4461436788 -179853.5529460367
    476000  285.2674332663 -177186.0351395077 -179797.3925258347
    477000  285.4389616824 -177280.2470144751 -179893.1745835290
    478000  283.4021602773 -177220.2491780552 -179814.5317292294
    479000  289.9348776479 -177166.3403893907 -179820.4238774023
    480000  278.4949191540 -177335.3803629286 -179884.7416968193
    481000  291.5109016918 -177225.6296631749 -179894.1401819242
    482000  288.9367081493 -177193.1891137452 -179838.1352906274
    483000  294.0391448219 -177154.6585918503 -179846.3128192826
    484000  288.4797392779 -177131.0188300174 -179771.7818829309
    485000  289.1969055312 -177138.9648307768 -179786.2928720983
    486000  287.2485562776 -177207.4636102429 -179836.9563306653
    487000  291.6683070793 -177146.3307334946 -179816.2821518115
    488000  288.9224144691 -177140.9776839309 -179785.7930154968
    489000  292.3863934658 -177077.5045459054 -179754.0293755924
    490000  287.9187826782 -177109.8471297195 -179745.4751479629
    491000  291.9619807057 -177075.0322120561 -179747.6719386203
    492000  297.0873857477 -177071.5290553456 -179791.0870864670
    493000  297.7442585962 -177027.5142355725 -179753.0853251957
    494000  296.2127826555 -177109.4419142340 -179820.9937694713
    495000  300.1475145044 -176999.4941570044 -179747.0648138237
    496000  300.6111774980 -176988.9534407592 -179740.7684999952
    497000  300.1675997808 -177028.7673570211 -179776.5218758204
    498000  289.6387904954 -177084.2375241028 -179735.6106102866
    499000  298.0121914042 -177034.2311012319 -179762.2548659085
    500000  309.0465722514 -176892.1460679102 -179721.1793014873
Loop time of 184.347 on 40 procs for 500000 steps with 3072 atoms

Performance: 234.340 ns/day, 0.102 hours/ns, 2712.273 timesteps/s, 8.332 Matom-step/s
99.7% CPU use with 40 MPI tasks x 1 OpenMP threads

MPI task timing breakdown:
Section |  min time  |  avg time  |  max time  |%varavg| %total
---------------------------------------------------------------
Pair    | 49.971     | 58.011     | 66.256     |  78.2 | 31.47
Bond    | 1.5089     | 2.3149     | 2.904      |  40.5 |  1.26
Kspace  | 60.717     | 69.512     | 78.472     |  79.2 | 37.71
Neigh   | 5.3965     | 5.4256     | 5.4604     |   0.6 |  2.94
Comm    | 16.989     | 18.456     | 19.757     |  13.4 | 10.01
Output  | 1.7084     | 1.8526     | 2.2965     |   8.4 |  1.00
Modify  | 25.78      | 26.499     | 27.472     |   7.9 | 14.37
Other   |            | 2.277      |            |       |  1.24

Nlocal:           76.8 ave          87 max          61 min
Histogram: 2 4 2 4 4 0 3 3 10 8
Nghost:        2095.32 ave        2192 max        2041 min
Histogram: 8 8 6 9 1 0 0 0 0 8
Neighs:              0 ave           0 max           0 min
Histogram: 40 0 0 0 0 0 0 0 0 0

Total # of neighbors = 0
Ave neighs/atom = 0
Ave special neighs/atom = 4.6666667
Neighbor list builds = 12921
Dangerous builds = 0
unfix 000

fix 000 free npt temp 300 300 100 iso 1.0 1.0 500
run 500000 #run 0.05 ns equilibration
PPPM initialization ...
  using 12-bit tables for long-range coulomb (../kspace.cpp:342)
  G vector (1/distance) = 0.27127851
  grid = 24 24 32
  stencil order = 5
  estimated absolute RMS force accuracy = 0.036782147
  estimated relative force accuracy = 0.00011076834
  using single precision MKL FFT
  3d grid and FFT values/proc = 3211 504
Generated 0 of 15 mixed pair_coeff terms from geometric mixing rule
Per MPI rank memory allocation (min/avg/max) = 13.1 | 13.38 | 13.57 Mbytes
   Step          Temp          TotEng         PotEng    
    500000  309.0465722514 -176892.6319071975 -179721.6651407746
    501000  296.9913513923 -176997.3015126497 -179715.9804387841
    502000  300.2985682369 -176977.5106846890 -179726.4640975966
    503000  301.3061646360 -176920.9482635204 -179679.1252820429
    504000  298.0280205891 -177025.5523682027 -179753.7210343097
    505000  305.0478606250 -176860.4048021456 -179652.8335589283
    506000  303.0710727284 -176995.3322670199 -179769.6653736405
    507000  301.2134181607 -176879.7568150937 -179637.0848261056
    508000  305.9536237931 -176912.4712303337 -179713.1914044442
    509000  300.4980547693 -176846.7008324552 -179597.4803585782
    510000  302.0240816583 -176942.4629937185 -179707.2118732399
    511000  304.4693097520 -176873.7405803942 -179660.8732433381
    512000  296.5693453409 -177076.7194103697 -179791.5352645550
    513000  297.4099305025 -176996.1171518695 -179718.6277795012
    514000  297.8662558587 -176999.6017192382 -179726.2895800573
    515000  307.1822980521 -176949.1965964346 -179761.1641378484
    516000  298.4839580885 -176971.2684267177 -179703.6107755439
    517000  293.8802566368 -177014.0556473088 -179704.2554015434
    518000  305.6324307579 -176890.8928434876 -179688.6727948209
    519000  296.7190970177 -177017.8374346669 -179734.0241258347
    520000  307.1701536426 -176838.4236245062 -179650.2799951740
    521000  300.8743781918 -177013.3492431723 -179767.5736593686
    522000  301.4911589253 -176953.9043880435 -179713.7748568075
    523000  301.3619178613 -176826.7417344814 -179585.4291218006
    524000  299.3259359093 -177073.4392194172 -179813.4890901860
    525000  300.2193289817 -177003.1238989665 -179751.3519503707
    526000  308.1300494851 -176925.6372931834 -179746.2806153427
    527000  300.0556132302 -176992.7852059374 -179739.5145922745
    528000  297.4873794203 -176897.4761771270 -179620.6957773923
    529000  303.2299910445 -176838.6741677999 -179614.4620234393
    530000  291.7522483480 -177060.5863378534 -179731.3061602242
    531000  296.1895342612 -177000.1973991752 -179711.5364370373
    532000  297.4634867630 -176940.7962988968 -179663.7971841611
    533000  302.0336719957 -177017.6614978594 -179782.4981679785
    534000  293.8274100426 -176973.9443357333 -179663.6603286692
    535000  303.4369427128 -176972.8374664146 -179750.5197716288
    536000  295.3865082727 -176913.2055994731 -179617.1936831013
    537000  303.3760716944 -176907.9627216206 -179685.0878094134
    538000  302.3021758609 -176953.0709112884 -179720.3654839578
    539000  294.9411596118 -177021.5879720043 -179721.4993038565
    540000  293.6916680949 -177061.9629174126 -179750.4363193742
    541000  297.3518343183 -176948.4729706222 -179670.4517818525
    542000  295.6923353158 -176962.5917764194 -179669.3794214930
    543000  299.9663703240 -177010.3289321907 -179756.2413829259
    544000  299.6287338793 -176952.8714749046 -179695.6931787793
    545000  296.2130432328 -177095.7450665799 -179807.2993071589
    546000  298.8703281193 -176968.6300805404 -179704.5092867721
    547000  311.2949005773 -176886.5725688632 -179736.1871520656
    548000  306.6011896708 -176877.5560282526 -179684.2040642242
    549000  285.9982747440 -177153.6331036371 -179771.6806623025
    550000  299.7100347007 -176977.9904164705 -179721.5563535652
    551000  293.7502007499 -177011.7441394562 -179700.7533533024
    552000  304.7722805779 -176917.8933254991 -179707.7994038837
    553000  303.0755100292 -176997.2864119466 -179771.6601379192
    554000  296.0054571539 -177023.8416253561 -179733.4956089234
    555000  304.5317798787 -177063.6336763098 -179851.3381950208
    556000  305.0918730925 -176967.0351341394 -179759.8667840277
    557000  297.3515606312 -177038.6699909507 -179760.6462968313
    558000  294.2370457560 -177012.9918334153 -179706.4576593891
    559000  303.6408373637 -176915.5348364424 -179695.0836070866
    560000  294.1608725027 -177126.4713104236 -179819.2398412824
    561000  298.0203095805 -176956.7367359104 -179684.8348149221
    562000  295.9252794122 -177056.0233928684 -179764.9434239625
    563000  289.7986830736 -177074.6729241691 -179727.5096778328
    564000  299.3721463145 -176985.9825263348 -179726.4554102796
    565000  301.0248407534 -176833.8325453214 -179589.4343059874
    566000  299.7804137140 -176988.6013129072 -179732.8115042520
    567000  298.5765013006 -176923.1528421593 -179656.3423378112
    568000  296.7022619784 -177027.2020139197 -179743.2345959982
    569000  300.7951960222 -176998.6268438018 -179752.1264210601
    570000  302.8200510578 -176934.3226106506 -179706.3578479130
    571000  291.7809796633 -177070.2753373860 -179741.2581681604
    572000  298.0071266183 -177053.9231901590 -179781.9005914435
    573000  300.4394405012 -177050.5569498613 -179800.7999170087
    574000  297.8528111128 -177010.6713836007 -179737.2361703055
    575000  296.8538415772 -177009.4271565449 -179726.8473085277
    576000  290.8302961186 -177116.0233566714 -179778.3035659514
    577000  298.9038626721 -177029.4980286706 -179765.6842124675
    578000  302.2900106198 -176941.9093013989 -179709.0925126277
    579000  294.1205684127 -177058.5755669419 -179750.9751514336
    580000  303.6165249149 -176975.3798046590 -179754.7060175021
    581000  293.2103342313 -177089.2771817379 -179773.3444209431
    582000  298.6405384567 -176946.6207165852 -179680.3964126969
    583000  305.9502383949 -176944.2106745059 -179744.8998584522
    584000  296.3512661911 -177123.4530695736 -179836.2726124658
    585000  298.0460074918 -177038.5904444885 -179766.9237639195
    586000  289.5066244981 -177098.0395829356 -179748.2028126371
    587000  293.0480129008 -176959.5013880596 -179642.0827268222
    588000  294.5418313161 -176987.4970669012 -179683.7529205149
    589000  297.2282665841 -177039.1511475528 -179759.9988113834
    590000  301.3320896953 -176988.3156913293 -179746.7300295992
    591000  302.1732067592 -176979.0619022124 -179745.1758829982
    592000  295.8438037814 -177016.8550057535 -179725.0292034101
    593000  303.4314413136 -176937.4684564664 -179715.1004015000
    594000  299.4602421918 -176968.4489758398 -179709.7282954062
    595000  302.1612648643 -176984.8004506566 -179750.8051145280
    596000  301.3305317579 -176964.2229575430 -179722.6230343487
    597000  304.5565451681 -176937.8786946202 -179725.8099164657
    598000  307.8539245666 -176951.6318458696 -179769.7475018420
    599000  295.7108908004 -177031.9925416475 -179738.9500448831
    600000  305.7904865543 -176947.1770842019 -179746.4038889901
    601000  295.5302307267 -177124.1826745532 -179829.4864032495
    602000  298.9739355620 -177026.0363581622 -179762.8639939342
    603000  305.8204343936 -176932.9453054789 -179732.4462548139
    604000  305.1074485101 -176982.0604002679 -179775.0346285822
    605000  292.0627948640 -177092.7945614727 -179766.3571476636
    606000  291.8247857393 -177158.5529092104 -179829.9367437688
    607000  293.0018722459 -177021.1807029841 -179703.3396670702
    608000  304.6240988511 -176988.4699127333 -179777.0195255644
    609000  297.7289807783 -177063.2060684542 -179788.6373038988
    610000  296.2006395711 -177007.6951856749 -179719.1358822956
    611000  305.5761542776 -176977.5432173339 -179774.8080099584
    612000  296.4314547169 -177072.1951518518 -179785.7487459345
    613000  293.5802959743 -177040.4244693004 -179727.8783633338
    614000  303.5620067246 -177017.8855341651 -179796.7126838051
    615000  296.7565950547 -176995.9934013786 -179712.5233521137
    616000  297.4910939141 -177084.4238662882 -179807.6774692813
    617000  301.6440125289 -177031.7711721081 -179793.0408731023
    618000  300.1795008486 -177136.0288597460 -179883.8923217246
    619000  301.1157123213 -177095.2442518913 -179851.6778570387
    620000  298.7897545907 -177129.5910460458 -179864.7326767448
    621000  299.7757076050 -177069.2467679397 -179813.4138792444
    622000  303.7952178031 -177154.3391035828 -179935.3010832149
    623000  303.4080702749 -177109.8304568368 -179887.2484618000
    624000  307.2811888115 -176999.7463316820 -179812.6191257985
    625000  294.2190817639 -177176.2067454125 -179869.5081277866
    626000  298.9632782332 -177056.2562794347 -179792.9863572982
    627000  308.2762342916 -177053.5313985873 -179875.5129063565
    628000  294.8688599932 -177120.4349276105 -179819.6844238622
    629000  306.4686070666 -176984.8465935743 -179790.2809594160
    630000  304.9912432170 -176992.1521338843 -179784.0626110825
    631000  298.3971591265 -177089.8883492885 -179821.4361345434
    632000  299.3712519119 -177071.4276597709 -179811.8923562939
    633000  304.7220754702 -177027.9785679059 -179817.4250653373
    634000  295.3172244583 -177105.9459102807 -179809.2997651842
    635000  304.8806267256 -176927.9650466922 -179718.8629330437
    636000  307.6711936105 -176907.3989982012 -179723.8419226366
    637000  293.0819343909 -177102.2310180149 -179785.1228763931
    638000  300.3177015632 -176973.4289234010 -179722.5574840722
    639000  292.0582892590 -177117.0445725995 -179790.5659141772
    640000  299.7912633882 -177025.3176449809 -179769.6271549776
    641000  302.0736796360 -177049.6952394371 -179814.8981422027
    642000  300.6637304351 -177076.7489267686 -179829.0450591467
    643000  298.5909599085 -177022.5178620980 -179755.8397128249
    644000  297.7179753263 -176990.1200110897 -179715.4505018815
    645000  300.4343560987 -177051.5411419705 -179801.7375661535
    646000  300.0031724671 -176979.5123876696 -179725.7617277130
    647000  294.0671586441 -177091.1485199215 -179783.0591877779
    648000  297.5317069776 -177073.9140969677 -179797.5394746920
    649000  299.5777539202 -177065.0035190664 -179807.3585489462
    650000  306.0708007983 -176962.2550722942 -179764.0478926385
    651000  298.6591912064 -176987.0979375636 -179721.0443822082
    652000  300.9023468811 -177055.7000453783 -179810.1804888484
    653000  297.6374237467 -177022.1443562270 -179746.7374724091
    654000  296.3419841796 -177073.0797473722 -179785.8143221025
    655000  297.8581760920 -177088.7733308861 -179815.3872289735
    656000  300.1700785134 -177061.5735527398 -179809.3507620244
    657000  304.5381059614 -176920.0300990644 -179707.7925271647
    658000  304.9001463864 -177038.0086531243 -179829.0852237717
    659000  299.5606874670 -177073.4648674371 -179815.6636698495
    660000  302.5307835044 -177043.2993481956 -179812.6866107020
    661000  301.4181764701 -177050.7296302996 -179809.9320127310
    662000  299.7830359930 -177125.7507736861 -179869.9849695500
    663000  303.8273087714 -176865.3428484659 -179646.5985909933
    664000  294.7331564310 -177070.4740196701 -179768.4812763307
    665000  292.5988483912 -177209.4740470348 -179887.9437034847
    666000  299.1395145980 -177048.1527546067 -179786.4961120786
    667000  307.5714054085 -176985.1743394323 -179800.7037959149
    668000  310.9466647410 -176907.9440218206 -179754.3708306154
    669000  296.3780326667 -177031.4377845220 -179744.5023495428
    670000  305.4683727708 -176913.5520287203 -179709.8301821386
    671000  299.9242760599 -177082.0562755632 -179827.5833925570
    672000  298.4901099025 -177071.3552826992 -179803.7539456470
    673000  301.2184978721 -177062.0351468071 -179819.4096578408
    674000  301.4310518530 -177031.8350349246 -179791.1552794817
    675000  304.9079730650 -177003.4796888608 -179794.6279054538
    676000  295.5346451460 -177005.5929689876 -179710.9371075777
    677000  300.9063082117 -177118.6027836039 -179873.1194893633
    678000  300.6761739370 -176991.9926122689 -179744.4026533053
    679000  304.2152209518 -176984.5657178255 -179769.3724346997
    680000  299.4594352878 -177025.8310182031 -179767.1029513160
    681000  310.4161192430 -176913.3401602762 -179754.9103196835
    682000  308.6025383216 -176961.3746250937 -179786.3431420333
    683000  299.4746824577 -177029.8891585508 -179771.3006652888
    684000  309.6452952176 -176941.6379653527 -179776.1519494750
    685000  291.7562511556 -177120.4108562720 -179791.1673206138
    686000  300.5868895458 -177029.4495761450 -179781.0423018231
    687000  296.6400795304 -177096.3906801227 -179811.8540398653
    688000  304.6360834058 -176958.9167011536 -179747.5760214089
    689000  297.1773988819 -177077.0578777588 -179797.4398952017
    690000  295.8495737836 -177138.0713538433 -179846.2983704907
    691000  294.5570431483 -177058.4260986739 -179754.8212024283
    692000  292.8034256356 -177089.0538902669 -179769.3962606545
    693000  293.1077564578 -177121.1114056040 -179804.2396409304
    694000  304.1577838368 -177064.6884537041 -179848.9693873417
    695000  306.7589240210 -176932.6824094063 -179740.7743562920
    696000  299.4761193442 -177065.4124028173 -179806.8370629112
    697000  300.3501407152 -177091.1245005706 -179840.5500114338
    698000  304.8687963132 -176938.1493362557 -179728.9389262121
    699000  289.7406794581 -177068.7410252165 -179721.0468098590
    700000  300.8393157929 -177021.0271143572 -179774.9305669811
    701000  301.2810750027 -176983.6355684813 -179741.5829148034
    702000  302.0715067007 -176989.1946250368 -179754.3776366056
    703000  304.0619792281 -177082.7380905465 -179866.1420223131
    704000  307.8358253750 -176940.9381158312 -179758.8880905791
    705000  305.9602714452 -176970.2785650128 -179771.0595921803
    706000  298.9721209651 -177019.7673172373 -179756.5783420667
    707000  304.3397378624 -176949.3411523486 -179735.2877054484
    708000  298.6433392841 -176964.9483673640 -179698.7497024394
    709000  297.1828282333 -176965.7462643575 -179686.1779824499
    710000  299.9732771694 -176901.1251737275 -179647.1008501932
    711000  298.3866666631 -176984.2063865592 -179715.6581230947
    712000  306.0088409255 -176877.6251071310 -179678.8507426078
    713000  297.2845657780 -177008.0547414225 -179729.4177718830
    714000  301.9194761741 -176970.5329914698 -179734.3243053106
    715000  299.4526497385 -176964.1110690018 -179705.3208867369
    716000  300.8547458858 -176930.7226515444 -179684.7673522828
    717000  298.7361454610 -176941.1904192129 -179675.8413083110
    718000  304.1195310475 -176973.8050003838 -179757.7357653995
    719000  301.5100995797 -176850.1002862437 -179610.1441390400
    720000  308.8071605827 -176898.4377257252 -179725.2793686875
    721000  301.5956136177 -176962.9089113602 -179723.7355654468
    722000  294.8307879402 -177046.8678343983 -179745.7688165006
    723000  303.0287894314 -177018.9333173865 -179792.8793598454
    724000  303.4894668197 -176953.9062089626 -179732.0693234048
    725000  297.6223909442 -177041.8279106140 -179766.2834155044
    726000  301.7200953168 -177032.2890136354 -179794.2551816179
    727000  293.3664221090 -176978.3158032154 -179663.8118814146
    728000  294.0531080637 -177079.0449998823 -179770.8270477749
    729000  299.6929848897 -176977.0812836972 -179720.4911456691
    730000  301.7883123436 -177025.4358072257 -179788.0264384877
    731000  301.7263059345 -176959.7443091056 -179721.7673295028
    732000  292.4371615995 -177041.6365939799 -179718.6261585982
    733000  303.0810367220 -176913.9735237874 -179688.3978414793
    734000  306.0695252793 -176865.0261151142 -179666.8072592714
    735000  300.3127924880 -176961.6657349438 -179710.7493576084
    736000  302.6007105983 -177004.5506615858 -179774.5780414407
    737000  295.1300959918 -176996.0441287408 -179697.6849969995
    738000  298.4506871950 -177072.0380904202 -179804.0758752363
    739000  299.8780777865 -176958.0017896261 -179703.1060044986
    740000  311.0017333613 -176858.7872713048 -179705.7181819752
    741000  300.0063481348 -176971.9183157958 -179718.1967261167
    742000  299.5417448140 -177075.3813569716 -179817.4067570571
    743000  300.3929191552 -177099.3000456250 -179849.1171532228
    744000  303.4037876714 -176950.3949078278 -179727.7737095493
    745000  302.7341413238 -177038.1631672993 -179809.4119810439
    746000  295.9836822461 -177092.8011682772 -179802.2558228649
    747000  303.2667216180 -176994.3403341885 -179770.4644239825
    748000  294.9539156052 -177111.6769492193 -179811.7050502986
    749000  301.3277459459 -176998.0718108380 -179756.4463861318
    750000  301.4443217819 -177067.8195328907 -179827.2612512751
    751000  303.3282639919 -177024.8139607215 -179801.5014135702
    752000  299.5825884283 -176999.4543850092 -179741.8536703036
    753000  296.3883089494 -177091.5413953555 -179804.7000301636
    754000  304.7505909753 -177036.0162737033 -179825.7238039984
    755000  299.3803300150 -177043.5234388745 -179784.0712369680
    756000  298.9122121079 -177079.0562942218 -179815.3189093192
    757000  297.7059283382 -177097.6585548477 -179822.8787666957
    758000  292.5128515654 -177143.2100632996 -179820.8924989876
    759000  302.2621330389 -177151.2328490105 -179918.1608669776
    760000  295.2515734502 -177173.2912400904 -179876.0441212234
    761000  299.6138972669 -177082.0002704294 -179824.6861589503
    762000  296.4346101045 -177092.3830668601 -179805.9655455746
    763000  295.6055888223 -177089.6422421675 -179795.6358039702
    764000  300.3508295406 -177054.7953252027 -179804.2271416206
    765000  308.7157415623 -177066.1966662107 -179892.2014532747
    766000  308.4348825422 -177103.1998695265 -179926.6336541165
    767000  302.6227297429 -177104.3084118067 -179874.5373564018
    768000  294.5759621340 -177022.1751282797 -179718.7434177093
    769000  303.6815601866 -177081.3099654955 -179861.2315156159
    770000  300.1370567257 -177067.1221277020 -179814.5970533077
    771000  311.8895984595 -177017.2143190448 -179872.2728069006
    772000  306.2446307604 -176967.8092364766 -179771.1933080560
    773000  300.4599127881 -177096.5940820274 -179847.0244538737
    774000  305.3234498931 -176985.3847116927 -179780.3362312823
    775000  299.6808893123 -177143.4846209508 -179886.7837591880
    776000  310.5568539328 -176857.8647724741 -179700.7232267540
    777000  295.7066865339 -177114.2718371144 -179821.1908542095
    778000  307.4706251984 -176954.6857848937 -179769.2926925141
    779000  298.4383951104 -177108.2868740291 -179840.2121362709
    780000  301.5052279686 -177135.5167539166 -179895.5160116550
    781000  294.3602121732 -177087.3002447964 -179781.8935444868
    782000  298.9541753672 -177112.8035465959 -179849.4502962077
    783000  290.8348256832 -177205.6658709659 -179867.9875441866
    784000  295.6767210757 -177039.9079191885 -179746.5526304520
    785000  290.1436795175 -177210.6259293247 -179866.6208037797
    786000  301.3690969615 -177072.4537213326 -179831.2068266208
    787000  301.6102058098 -177063.1239582346 -179824.0841902345
    788000  304.7142593755 -177065.8456778326 -179855.2206262040
    789000  297.7655444407 -177136.1554214764 -179861.9213631607
    790000  308.3260459809 -177051.9800953229 -179874.4175826670
    791000  301.1684749614 -177065.5535782962 -179822.4701762212
    792000  306.2191448696 -176969.5334556610 -179772.6842276721
    793000  307.7545384386 -177107.8230505796 -179925.0289192111
    794000  300.2257067612 -177046.0252689464 -179794.3117029753
    795000  291.9791801887 -177174.4758057523 -179847.2729775474
    796000  301.6054907143 -177081.7532517186 -179842.6703214154
    797000  300.5962348430 -177030.2899433410 -179781.9682165026
    798000  301.0842737910 -177025.0945165143 -179781.2403312279
    799000  298.2793169691 -177194.3194401861 -179924.7884903583
    800000  299.5649461368 -177048.3552074723 -179790.5929940362
    801000  305.1475407033 -176941.5562513414 -179734.8974863050
    802000  304.0058909928 -176962.4862168099 -179745.3767130755
    803000  305.7278180818 -176931.5324687104 -179730.1856020608
    804000  296.8473207461 -177022.8503513212 -179740.2108111744
    805000  295.0263399226 -177072.1905412241 -179772.8816194055
    806000  303.3029688489 -177037.9901244947 -179814.4460238929
    807000  308.4034151229 -176985.0660774787 -179808.2118071838
    808000  301.6157525821 -177068.4546467235 -179829.4656542531
    809000  299.0750646203 -177094.7762923362 -179832.5296703512
    810000  302.6955189225 -177076.8803510848 -179847.7756127544
    811000  300.8013768093 -177079.0161719046 -179832.5723285059
    812000  304.8833694693 -177118.6045452189 -179909.5275388323
    813000  297.6244711979 -177044.5100691315 -179768.9846168052
    814000  297.3687941462 -177132.1184153209 -179854.2524779632
    815000  295.5071837965 -177152.6066757159 -179857.6994312540
    816000  298.2768602565 -177039.5321757668 -179769.9787370259
    817000  292.7246500297 -177125.1253347444 -179804.7465879055
    818000  297.5291684565 -177108.3821787576 -179831.9843186878
    819000  295.6226611099 -177155.0251007451 -179861.1749434238
    820000  295.4932748860 -177158.8184446254 -179863.7838770555
    821000  303.0530041721 -177051.0334939492 -179825.2011997830
    822000  305.8779232543 -177051.9119230552 -179851.9391293112
    823000  305.8158884181 -177070.0813190504 -179869.5406542181
    824000  296.6320090720 -177116.2887778434 -179831.6782600634
    825000  298.6904130654 -177103.2282747396 -179837.4605263940
    826000  308.1516881700 -176992.0963834066 -179812.9377875521
    827000  294.5475330228 -177137.1985669316 -179833.5066143540
    828000  292.1468634574 -177055.5680842189 -179729.9002400019
    829000  303.4988373989 -177004.1938136342 -179782.4427069922
    830000  295.0633865798 -177118.1270410011 -179819.1572467891
    831000  292.2479502684 -177146.3718410616 -179821.6293523528
    832000  300.6414433219 -177059.5550618820 -179811.6471765180
    833000  306.8705890518 -177064.3774402247 -179873.4915763587
    834000  303.4432804687 -177093.3453266700 -179871.0856481301
    835000  302.6890914771 -177061.1810931111 -179832.0175175110
    836000  294.1979337963 -177169.3882351499 -179862.4960275982
    837000  313.0705451204 -176992.2903667796 -179858.1593202763
    838000  293.5771286479 -177123.6964725502 -179811.1213726635
    839000  301.5904516891 -177045.5139494413 -179806.2933508844
    840000  298.8127265803 -177099.8616112609 -179835.2135291065
    841000  300.4568292817 -177118.1866473705 -179868.5887925910
    842000  302.0825215550 -177118.6876463376 -179883.9714886279
    843000  297.1133054836 -177077.5996453488 -179797.3949474868
    844000  300.5441598256 -177053.1262079036 -179804.3277828317
    845000  300.6397503952 -177029.3462880029 -179781.4229054736
    846000  297.4840335997 -177047.4904241838 -179770.6793965808
    847000  303.7390551698 -177113.2157306160 -179893.6635937030
    848000  298.7236640851 -177193.1384445288 -179927.6750782669
    849000  295.8364115140 -177052.1890958225 -179760.2956241635
    850000  292.2079221076 -177187.0109199352 -179861.9020107335
    851000  300.9677727191 -177075.2852604007 -179830.3646164188
    852000  299.6956710579 -177141.6143582450 -179885.0488095816
    853000  298.4509894711 -177124.8811483379 -179856.9217002093
    854000  296.8069652891 -177059.6286058417 -179776.6196491113
    855000  307.2324074550 -177064.7255424279 -179877.1517887067
    856000  294.4907180503 -177182.3013808637 -179878.0893401836
    857000  306.3724419237 -177053.6529326612 -179858.2069962778
    858000  311.5211549826 -177027.2894815910 -179878.9752129285
    859000  299.8842878682 -176988.5425986676 -179733.7036610490
    860000  297.0608099614 -177128.2874256488 -179847.6021802242
    861000  298.6202761973 -176973.7992005401 -179707.3894145585
    862000  300.9924398776 -177118.6245596250 -179873.9297204813
    863000  307.0211167727 -177012.2040751848 -179822.6961522609
    864000  296.7717591882 -177122.1775789933 -179838.8463432326
    865000  298.4552353929 -177136.3041099077 -179868.3835292352
    866000  295.8252767816 -177098.3067854462 -179806.3113856935
    867000  301.7437286916 -176980.1192069996 -179742.3017164942
    868000  301.9580538542 -177155.6263698677 -179919.7708264025
    869000  300.7410425036 -177112.2158929785 -179865.2197452632
    870000  295.3721539106 -177181.6899903294 -179885.5466731559
    871000  294.6791512663 -177146.4881014570 -179844.0009911858
    872000  298.7579706599 -177119.7133742563 -179854.5640527019
    873000  299.6597068892 -177186.4805717329 -179929.5858046365
    874000  300.3524974664 -177170.8193766663 -179920.2664613903
    875000  294.1011165044 -177150.1862135239 -179842.4077339309
    876000  299.0714767761 -177081.5647175283 -179819.2852521746
    877000  299.9635558866 -177055.3627288943 -179801.2494160790
    878000  301.6858904535 -177068.8188138395 -179830.4718681892
    879000  297.1144453919 -177220.4090298137 -179940.2147667492
    880000  297.2261403649 -177065.6941253905 -179786.5223256667
    881000  293.1594757930 -177149.9636470563 -179833.5653246760
    882000  303.6710238689 -177036.3650695809 -179816.1901695360
    883000  300.8433821267 -177084.5431655397 -179838.4838416588
    884000  299.6518455590 -177037.8479406488 -179780.8812104032
    885000  300.3013835379 -177104.1866301391 -179853.1658145023
    886000  295.9127141657 -177203.3699488745 -179912.1749568520
    887000  307.3026151410 -177077.9646387038 -179891.0335708902
    888000  296.3432795702 -177256.2770839051 -179969.0235167288
    889000  304.9627808502 -177083.5155902077 -179875.1655209748
    890000  291.9483057196 -177253.7612877071 -179926.2758325229
    891000  302.6219210141 -177071.4334096510 -179841.6549510878
    892000  302.2238314269 -177105.7182932936 -179872.2956957131
    893000  300.6837071831 -177121.1008419629 -179873.5798428444
    894000  305.7188256203 -177136.5012652215 -179935.0720809704
    895000  296.1146015299 -177147.0773303374 -179857.7304289072
    896000  304.4120861563 -177112.0691257477 -179898.6779600248
    897000  307.6359544717 -177053.7889410600 -179869.9092840349
    898000  305.5500043605 -177118.5708807868 -179915.5962953004
    899000  299.6945729278 -177107.5583310903 -179850.9827300699
    900000  297.0319091227 -177124.1921691851 -179843.2423635277
    901000  304.6653449141 -177028.8256848925 -179817.7528669747
    902000  297.1390278557 -177169.5154346041 -179889.5462010765
    903000  296.3174521534 -177125.4392359008 -179837.9492428040
    904000  297.4592865841 -177099.5860929239 -179822.5485294659
    905000  304.5197601697 -177052.4400914520 -179840.0345809337
    906000  295.5329002284 -177167.9951588235 -179873.3233243194
    907000  305.7929785303 -177112.8514329749 -179912.1010494801
    908000  301.8522626562 -177126.1757133052 -179889.3517500557
    909000  295.6826445698 -177114.6605438608 -179821.3594791899
    910000  300.3026310149 -177070.2012809343 -179819.1918847871
    911000  302.8795513644 -177072.7147945325 -179845.2947016280
    912000  294.5048397478 -177153.6394504268 -179849.5566807213
    913000  297.3744720331 -177057.9433964827 -179780.1294348859
    914000  304.9792582062 -177122.6936273911 -179914.4943929900
    915000  296.7827850353 -177166.2349971264 -179883.0046927164
    916000  296.8745467982 -177132.3795757343 -179849.9892647107
    917000  300.5557017525 -177032.8196089496 -179784.1268394580
    918000  298.5306398597 -177077.6191950577 -179810.3888719760
    919000  301.7072486791 -177030.1768557408 -179792.0254247327
    920000  300.1791352699 -177145.7364219962 -179893.5965374425
    921000  289.9091146225 -177242.7335286891 -179896.5811802237
    922000  303.5255052280 -177057.7703245273 -179836.2633369980
    923000  305.3490464264 -177050.6212478010 -179845.8070797892
    924000  302.9184651610 -177131.9002209458 -179904.8363475682
    925000  300.2857450255 -177121.3723782869 -179870.2084066499
    926000  309.3572905660 -177119.2927833569 -179951.1703534106
    927000  300.1949238957 -177045.7745278209 -179793.7791734163
    928000  305.0327475663 -177079.2022558128 -179871.4926666332
    929000  299.3716461476 -177149.7540873358 -179890.2223927196
    930000  299.1277125838 -177136.7680727110 -179875.0033937459
    931000  299.1986272457 -177092.6560417993 -179831.5405204476
    932000  297.7102925222 -177220.0390947907 -179945.2992566744
    933000  298.8137560485 -177154.0645820371 -179889.4259237043
    934000  300.2412998502 -177045.2392458050 -179793.6684200256
    935000  306.6870670123 -177094.0888213109 -179901.5229842770
    936000  298.8575080192 -177114.0630665436 -179849.8249167111
    937000  301.1313415579 -177223.6660878583 -179980.2427640944
    938000  309.3601965390 -177098.7626085763 -179930.6667801039
    939000  300.2984761858 -177158.1668733016 -179907.1194435676
    940000  303.3234295356 -177111.9496370247 -179888.5928349334
    941000  304.8927251651 -177104.2039732782 -179895.2126095633
    942000  301.0776175792 -177174.3434744146 -179930.4283577149
    943000  301.2061157940 -177028.0202735339 -179785.2814381874
    944000  302.8651085642 -177134.4570291682 -179906.9047258931
    945000  293.5663957690 -177098.6612670310 -179785.9879176448
    946000  303.6170919796 -177102.8253353362 -179882.1567391281
    947000  293.9743027785 -177099.6060027513 -179790.6666617309
    948000  297.5995276166 -177146.8943351754 -179871.1405476184
    949000  310.1793939467 -177021.9197945961 -179861.3229546233
    950000  296.1444039152 -177160.5001182016 -179871.4260298234
    951000  301.0517217805 -177166.6403332605 -179922.4881646676
    952000  311.3477217620 -177030.3109159939 -179880.4090278952
    953000  299.6450320755 -177116.0471176762 -179859.0180163424
    954000  300.5940460665 -177131.1414477068 -179882.7996846599
    955000  301.5781407569 -177199.1647216213 -179959.8314279577
    956000  297.9647988934 -177116.2867591255 -179843.8766895513
    957000  299.7971209184 -177129.2511461596 -179873.6142763838
    958000  302.5903196785 -177106.2888907497 -179876.2211514221
    959000  297.8278720891 -177094.8437135704 -179821.1802067654
    960000  298.9841058232 -177164.0461472851 -179900.9668823169
    961000  304.6430487490 -177058.8514521488 -179847.5745336275
    962000  294.2101287918 -177164.9037197214 -179858.1231459831
    963000  302.4143178303 -177077.8785767012 -179846.1997045463
    964000  296.2102949939 -177111.8370744671 -179823.3661574810
    965000  301.6825123245 -177144.4137547571 -179906.0358854854
    966000  301.0881618181 -177126.0320182729 -179882.2134242500
    967000  301.7867802226 -177103.0028395528 -179865.5794456757
    968000  297.1328612364 -177199.6786357986 -179919.6529526205
    969000  293.8343607356 -177173.6111712236 -179863.3907912736
    970000  305.5287936759 -176969.6894005063 -179766.5206509781
    971000  297.0289023205 -177102.7593364824 -179821.7820063542
    972000  291.4733827591 -177242.6013780067 -179910.7684459076
    973000  290.9378871209 -177193.8456143449 -179857.1107189397
    974000  292.9350113565 -177062.7282590044 -179744.2751739846
    975000  298.6029028709 -177125.9956701839 -179859.4268475964
    976000  297.8446719703 -177160.6768326671 -179887.1671131115
    977000  306.1105690068 -177029.5007671186 -179831.6576283345
    978000  298.7753364875 -177167.1362695090 -179902.1459159152
    979000  303.5415673921 -177102.5291112021 -179881.1691578097
    980000  297.1015053638 -177172.5206575823 -179892.2079406251
    981000  302.4318830839 -177091.6532870066 -179860.1352083712
    982000  305.0297365190 -177084.5713689142 -179876.8342164039
    983000  304.5815302552 -177008.8311650603 -179796.9911020836
    984000  294.0818037947 -177182.7087458574 -179874.7534764133
    985000  301.3244022223 -177120.1432421085 -179878.4872087299
    986000  309.5929741453 -177080.1293205639 -179914.1643540495
    987000  298.9221007233 -177126.9612749275 -179863.3144110789
    988000  304.4676748530 -177107.8915108902 -179895.0092078587
    989000  296.0035241625 -177235.8034626307 -179945.4397514634
    990000  307.1592763443 -177150.0041332751 -179961.7609324174
    991000  299.8708630134 -177129.1844432986 -179874.2226136505
    992000  300.0536302124 -177142.1165539272 -179888.8277875854
    993000  296.8316209196 -177190.5753699286 -179907.7921125076
    994000  299.0946097372 -177156.1843102229 -179894.1166055600
    995000  297.6355257794 -177111.0260420535 -179835.6017841142
    996000  301.2820031912 -177153.9292697520 -179911.8851127741
    997000  298.9091821577 -177230.5146179840 -179966.7494967121
    998000  301.4626217414 -177132.9893330635 -179892.5985705159
    999000  295.0109948644 -177150.1657954250 -179850.7164039051
   1000000  305.4957261965 -177119.5856886950 -179916.1142372229
Loop time of 189.456 on 40 procs for 500000 steps with 3072 atoms

Performance: 228.022 ns/day, 0.105 hours/ns, 2639.138 timesteps/s, 8.107 Matom-step/s
99.7% CPU use with 40 MPI tasks x 1 OpenMP threads

MPI task timing breakdown:
Section |  min time  |  avg time  |  max time  |%varavg| %total
---------------------------------------------------------------
Pair    | 50.932     | 59.392     | 67.515     |  76.7 | 31.35
Bond    | 1.554      | 2.3208     | 2.9305     |  37.0 |  1.23
Kspace  | 62.021     | 70.625     | 79.94      |  77.2 | 37.28
Neigh   | 7.7301     | 7.7845     | 7.8435     |   0.9 |  4.11
Comm    | 17.225     | 18.707     | 20.035     |  13.3 |  9.87
Output  | 1.6566     | 1.8032     | 2.3058     |   9.0 |  0.95
Modify  | 25.75      | 26.518     | 27.513     |   8.0 | 14.00
Other   |            | 2.305      |            |       |  1.22

Nlocal:           76.8 ave          90 max          62 min
Histogram: 2 10 2 1 0 3 6 9 4 3
Nghost:        2108.55 ave        2195 max        2052 min
Histogram: 13 3 0 4 11 1 0 0 2 6
Neighs:              0 ave           0 max           0 min
Histogram: 40 0 0 0 0 0 0 0 0 0

Total # of neighbors = 0
Ave neighs/atom = 0
Ave special neighs/atom = 4.6666667
Neighbor list builds = 18398
Dangerous builds = 0
unfix 000

fix plumed all plumed plumedfile plumed.dat outfile p.log
fix 000 free npt temp 300 300 100 iso 1.0 1.0 500  #box/relax aniso 1.0
	run 500000
PPPM initialization ...
  using 12-bit tables for long-range coulomb (../kspace.cpp:342)
  G vector (1/distance) = 0.27146168
  grid = 24 24 32
  stencil order = 5
  estimated absolute RMS force accuracy = 0.036521052
  estimated relative force accuracy = 0.00010998206
  using single precision MKL FFT
  3d grid and FFT values/proc = 3211 504
Generated 0 of 15 mixed pair_coeff terms from geometric mixing rule
Per MPI rank memory allocation (min/avg/max) = 13.11 | 13.39 | 13.58 Mbytes
   Step          Temp          TotEng         PotEng    
   1000000  305.4957261965 -177119.4888579269 -179916.0174064547
   1001000  291.8941475380 -177198.3924763682 -179870.4112535251
   1002000  296.8830645386 -177255.3927495808 -179973.0804105296
   1003000  305.3995249421 -177150.1946984600 -179945.8426141963
   1004000  301.1331963815 -177145.5874780178 -179902.1811334353
   1005000  296.7942755240 -177231.8398326993 -179948.7147129999
   1006000  309.2545259295 -177064.3431884657 -179895.2800440836
   1007000  303.0336947765 -177140.9886103655 -179914.9795566856
   1008000  302.4410731479 -177117.6647094650 -179886.2307572972
   1009000  301.8952591291 -177235.2550248674 -179998.8246542403
   1010000  297.7022094229 -177097.3904702133 -179822.5766388591
   1011000  299.1982131844 -177100.4617339801 -179839.3424222835
   1012000  295.8738215942 -177095.1437690224 -179803.5927517689
   1013000  294.7834664424 -177203.8395993280 -179902.3073972380
   1014000  300.1972193960 -177112.4636725733 -179860.4893313340
   1015000  299.2578349514 -177112.5465677502 -179851.9730377430
   1016000  296.4511334870 -177183.3442274302 -179897.0779623059
   1017000  305.2097872392 -177066.4801958399 -179860.3912398055
   1018000  303.2056933753 -177141.9859678573 -179917.5514009886
   1019000  301.9823902019 -177076.1193410280 -179840.4865741363
   1020000  303.8458403917 -177035.1915864713 -179816.6169687051
   1021000  289.5372595629 -177307.1886191260 -179957.6322842838
   1022000  305.4402808657 -177121.5862918960 -179917.6072901142
   1023000  304.1691236215 -177053.3257787579 -179837.7105175520
   1024000  293.1416570786 -177167.4558020378 -179850.8943659406
   1025000  299.1841853849 -177223.4430551785 -179962.1953320562
   1026000  295.2090865130 -177111.8853898051 -179814.2493426400
   1027000  300.6141906677 -177057.8636355030 -179809.7062774983
   1028000  301.6325522968 -177082.9992523654 -179844.1640456195
   1029000  298.9339874572 -177148.5748101711 -179885.0367582894
   1030000  304.0020955418 -176976.7370177737 -179759.5927702239
   1031000  298.7366662334 -177063.7841796403 -179798.4398359244
   1032000  306.5240712747 -176995.7621641500 -179801.7042531052
   1033000  300.6018983314 -177078.7420741354 -179830.4721912527
   1034000  304.3201248687 -177039.5318097151 -179825.2988241429
   1035000  303.7118985890 -177032.8632550294 -179813.0625249382
   1036000  299.4119816773 -177146.8334467514 -179887.6709863029
   1037000  296.4088164967 -177103.0630468629 -179816.4094091465
   1038000  302.0491126980 -177022.3905703567 -179787.3685857093
   1039000  294.3877594168 -177009.5314505571 -179704.3769195791
   1040000  294.6381860957 -177132.9006862941 -179830.0385780796
   1041000  300.9892665833 -177003.2023749138 -179758.4784872196
   1042000  296.4522134505 -177045.3733275141 -179759.1169484494
   1043000  309.3522738600 -176955.7809834596 -179787.6126302474
   1044000  302.9779789190 -177019.5509085660 -179793.0318281558
   1045000  293.5751197100 -177073.1313577876 -179760.5378679476
   1046000  297.0338010047 -177033.7634268622 -179752.8309396204
   1047000  297.3161074631 -177091.1437407369 -179812.7955059170
   1048000  299.2076525561 -177093.3189716373 -179832.2860685882
   1049000  297.6719675836 -177021.9740190399 -179746.8833518423
   1050000  296.4369334925 -177113.1988858895 -179826.8026330555
   1051000  298.2199816006 -177088.5374978666 -179818.4633880614
   1052000  308.6602522709 -176889.0381778194 -179714.5350121552
   1053000  297.3841425383 -177068.5598384732 -179790.8344013361
   1054000  302.7695361051 -176986.5782607493 -179758.1510807169
   1055000  302.7742823824 -176984.1485073050 -179755.7647750161
   1056000  300.5971981278 -177090.8359493349 -179842.5230404708
   1057000  299.2503159966 -176910.0506714282 -179649.4083123994
   1058000  296.4728246487 -176992.5717065364 -179706.5040037744
   1059000  305.2497280432 -176924.3991904627 -179718.6758552501
   1060000  292.7338964007 -177009.6867838071 -179689.3926788734
   1061000  299.1386601420 -177056.7158768880 -179795.0514126111
   1062000  299.1449322011 -176972.0207654824 -179710.4137160594
   1063000  301.9186625588 -177045.8872264209 -179809.6710923726
   1064000  292.4995759834 -177122.6606184156 -179800.2215285270
   1065000  311.2564815279 -176877.1785784661 -179726.4414710910
   1066000  296.7239313128 -177104.0705265664 -179820.3014711986
   1067000  291.1953993668 -177119.2796188342 -179784.9020079520
   1068000  299.4935345422 -177014.1189422246 -179755.7030222194
   1069000  303.1343530530 -177005.2432785645 -179780.1556575582
   1070000  300.1569000506 -177107.0846316651 -179854.7412044095
   1071000  300.4413821872 -177113.2705166156 -179863.5312580880
   1072000  298.2343792013 -177101.9609879455 -179832.0186747511
   1073000  296.2687425727 -177061.3059389530 -179773.3700550580
   1074000  298.4532602094 -177032.3573556345 -179764.4186939981
   1075000  298.9063196434 -177147.6296258346 -179883.8383009131
   1076000  296.8646967811 -176987.0169950051 -179704.5365162588
   1077000  297.3374789969 -177071.8766520601 -179793.7240537070
   1078000  302.3226285437 -176970.0548551572 -179737.5366530684
   1079000  298.6008201427 -177036.4873249154 -179769.8994368935
   1080000  299.7115566374 -176946.6194235247 -179690.1992925309
   1081000  298.4564841569 -176972.7257120866 -179704.8165626839
   1082000  294.8440616859 -177006.5855020662 -179705.6079929346
   1083000  300.3930609596 -176990.5947761706 -179740.4131818557
   1084000  299.8719809891 -176925.2557357382 -179670.3041401157
   1085000  294.7107381359 -177029.7558785938 -179727.5579166646
   1086000  298.1882561383 -177051.1475096143 -179780.7829827801
   1087000  302.6209186370 -176986.9757555745 -179757.1881211835
   1088000  307.9787304938 -176974.7810900771 -179794.0392279518
   1089000  295.0478561117 -177087.0924965535 -179787.9805353856
   1090000  303.3117429030 -176989.9127099571 -179766.4489276409
   1091000  300.3591003451 -176950.5866817315 -179700.0942096538
   1092000  296.1574332807 -176983.9983449452 -179695.0435282596
   1093000  297.2460581502 -177039.2121342625 -179760.2226632927
   1094000  299.4397636831 -176977.1339675944 -179718.2258255074
   1095000  304.2929736306 -176901.2248843179 -179686.7433544752
   1096000  305.4922288531 -176973.4534167474 -179769.9499503569
   1097000  288.6313307147 -177088.2751655823 -179730.4258967650
   1098000  296.1963085000 -177129.4814580764 -179840.8825077789
   1099000  297.3647304061 -177002.2220410489 -179724.3189039400
   1100000  311.1463081803 -176875.9989249447 -179724.2532832906
   1101000  292.3520238523 -176986.1571139310 -179662.3673218510
   1102000  295.9437584894 -176979.2795420747 -179688.3687318918
   1103000  294.9461742653 -176990.4733074365 -179690.4305437661
   1104000  298.7558708783 -176948.5017629571 -179683.3332198603
   1105000  299.3997171100 -176909.5807220526 -179650.3059909248
   1106000  303.8065292369 -176935.3110065346 -179716.3765317970
   1107000  304.8257111229 -176851.9288107920 -179642.3239960006
   1108000  300.0314321503 -177000.4129598947 -179746.9209909906
   1109000  301.1538104541 -176963.3013513169 -179720.0837093497
   1110000  299.5100601597 -176954.1872852856 -179695.9226419011
   1111000  300.1535893349 -176897.6499790793 -179645.2762453082
   1112000  299.7000214515 -176858.7154871467 -179602.1897622814
   1113000  302.3172292770 -176962.5950020381 -179730.0273746963
   1114000  299.4434916352 -177015.7926686220 -179756.9186524600
   1115000  294.8512751963 -177031.8851185567 -179730.9736423880
   1116000  305.5031947048 -176906.3748737971 -179702.9717895559
   1117000  305.3581882144 -176931.7665102743 -179727.0360268078
   1118000  292.4597163928 -177053.1220026919 -179730.3180354141
   1119000  302.5362101466 -176931.3248680603 -179700.7618064162
   1120000  296.9536187296 -176950.7014567423 -179669.0349755289
   1121000  295.1447536468 -177040.8911351376 -179742.6661805617
   1122000  300.4856534707 -176995.6804620363 -179746.3464658327
   1123000  297.5087906200 -177067.1019328608 -179790.5175326969
   1124000  302.7300623721 -176932.7933418938 -179704.0048166382
   1125000  300.9189140651 -176930.5835596075 -179685.2156602012
   1126000  301.2474244980 -176898.4437301746 -179656.0830374990
   1127000  304.2067554492 -177033.6419036168 -179818.3711267079
   1128000  303.0897134043 -177054.7127660808 -179829.2165107100
   1129000  298.5073154850 -177043.8834738641 -179776.4396378782
   1130000  300.0113262657 -177015.1152343454 -179761.4392148129
   1131000  308.0568479853 -176922.1160153829 -179742.0892460604
   1132000  300.1667128188 -177064.4772431881 -179812.2236426769
   1133000  304.9294837829 -176963.8181354441 -179755.1632626043
   1134000  300.6049159821 -177032.6604336487 -179784.4181745447
   1135000  301.5103224045 -177018.9884604984 -179779.0343530480
   1136000  301.2956500527 -177036.4227046542 -179794.5034719702
   1137000  295.9569620372 -177162.5268391531 -179871.7368951403
   1138000  296.6545905231 -177061.2255571779 -179776.8217515289
   1139000  295.8551020679 -177073.1151210646 -179781.3927440008
   1140000  293.0163124244 -177049.5429799229 -179731.8341303796
   1141000  302.9911941348 -177061.4635222034 -179835.0654147735
   1142000  312.4948014819 -176953.6838830443 -179814.2824403168
   1143000  304.2703430708 -177099.3056950598 -179884.6170035410
   1144000  311.8331567823 -176871.2792730626 -179725.8210899858
   1145000  295.6456901999 -177152.9383113187 -179859.2989638458
   1146000  301.2668435519 -177137.0173649656 -179894.8344356237
   1147000  302.5337657970 -177016.5467931344 -179785.9613557486
   1148000  302.5624753411 -176964.5715975394 -179734.2489692631
   1149000  300.7671521111 -177020.2187631850 -179773.4616245834
   1150000  296.6059030492 -177043.7487493929 -179758.8992553141
   1151000  304.5083555594 -176994.1581046613 -179781.6481955687
   1152000  299.8510097743 -176982.8599860431 -179727.7164185007
   1153000  301.2868024691 -176991.9517608560 -179749.9515367928
   1154000  295.7862542378 -177086.8034546759 -179794.4508399171
   1155000  293.1287637491 -177089.8989745039 -179773.2195119956
   1156000  302.2400643917 -176956.0481927084 -179722.7741927861
   1157000  301.0167937398 -177071.4600058273 -179826.9881035865
   1158000  297.2723917994 -176984.1602480947 -179705.4118371317
   1159000  299.1758429017 -177012.9767171891 -179751.6526264110
   1160000  298.8658098819 -176997.4294159671 -179733.2672619481
   1161000  304.0763718262 -176991.0142268970 -179774.5499094810
   1162000  297.5153990731 -177029.2135886377 -179752.6896827012
   1163000  301.8706666329 -176993.2601478845 -179756.6046558828
   1164000  300.6243795094 -177009.7646214852 -179761.7005328267
   1165000  297.8467845315 -177024.4987314043 -179751.0083503762
   1166000  297.2761983478 -177048.9942197806 -179770.2806542191
   1167000  291.9880396502 -177050.9449690770 -179723.8232409826
   1168000  301.7391393907 -176993.0677960767 -179755.2082948009
   1169000  313.2905379918 -176952.8883961511 -179820.7711792777
   1170000  301.0996456589 -176985.3944572782 -179741.6809871108
   1171000  300.2765789131 -176943.1125149278 -179691.8646360778
   1172000  300.3721453203 -177006.0801158942 -179755.7070584015
   1173000  304.3112771945 -176891.1235255579 -179676.8095477775
   1174000  303.8584928370 -176930.1554760083 -179711.6966795821
   1175000  302.4392727274 -176959.2114401794 -179727.7610068409
   1176000  294.5230993260 -176966.3035618153 -179662.3879415242
   1177000  303.2149856844 -176983.3306057427 -179758.9811013000
   1178000  298.7545271681 -176993.7657580099 -179728.5849144988
   1179000  304.3052238782 -176918.1417487437 -179703.7723584968
   1180000  296.9406167666 -177019.1576894451 -179737.3721873830
   1181000  303.0474152963 -176928.9551215983 -179703.0716664842
   1182000  291.3456524090 -177186.0854752407 -179853.0832908735
   1183000  303.2280614372 -176902.7521988722 -179678.5223907554
   1184000  297.0416509665 -176981.6721693854 -179700.8115412250
   1185000  299.8545593667 -176984.2997273800 -179729.1886530464
   1186000  301.3076439120 -176906.8611076705 -179665.0516675856
   1187000  297.4100538242 -176992.4561891446 -179714.9679456710
   1188000  300.4696458964 -176975.4287593344 -179725.9482287129
   1189000  297.6887090848 -176965.9779882225 -179691.0405738592
   1190000  305.2569337947 -176949.9371780472 -179744.2798047716
   1191000  306.8138916630 -176969.7133644243 -179778.3084888246
   1192000  299.0587054674 -176897.4120728103 -179635.0156980329
   1193000  298.4080754812 -177019.9812171204 -179751.6289314251
   1194000  297.8295413163 -176922.9411655057 -179649.2929389195
   1195000  298.6392363858 -176964.2194334322 -179697.9832102984
   1196000  296.9581243963 -177055.4865633086 -179773.8613272731
   1197000  301.8953491994 -176898.9779959181 -179662.5484498006
   1198000  295.9381581210 -177070.5462673838 -179779.5841910496
   1199000  300.0324116726 -176959.8089554963 -179706.3259532052
   1200000  293.4286985126 -177124.6517270525 -179810.7178876645
   1201000  299.4489793467 -176954.4878506571 -179695.6640693781
   1202000  298.2446908624 -176967.8704961872 -179698.0225766362
   1203000  300.7137877338 -176964.1686922770 -179716.9230525550
   1204000  301.1687618480 -176969.2007985455 -179726.1200226497
   1205000  297.9877683642 -177051.8560913311 -179779.6562858477
   1206000  302.6196113840 -176939.4219657288 -179709.6223646550
   1207000  308.9770947598 -176941.2095283385 -179769.6067602573
   1208000  305.4930103904 -176821.5664912855 -179618.0701791412
   1209000  304.3105699263 -176998.8224015249 -179784.5019493640
   1210000  291.9225013615 -177006.9985926816 -179679.2769226576
   1211000  306.6370392490 -176940.6585513797 -179747.6347568159
   1212000  298.6655370184 -177004.0231147841 -179738.0276494213
   1213000  304.5021496854 -176849.4362027570 -179636.8694846732
   1214000  303.9732267467 -177006.1047155919 -179788.6962011391
   1215000  298.6528995666 -177021.4437415031 -179755.3325920508
   1216000  306.4608739653 -176903.7798922357 -179709.1434687444
   1217000  299.5795452540 -176935.1361566979 -179677.5075845687
   1218000  297.3693612081 -176917.0708179510 -179639.2100715165
   1219000  302.3645722554 -176955.1758421483 -179723.0415956344
   1220000  305.7228678955 -176841.6685669284 -179640.2763859388
   1221000  306.3929642244 -176949.2824758388 -179754.0244019844
   1222000  295.3022347623 -176945.2355844681 -179648.4522226795
   1223000  302.8110171374 -176977.1748389009 -179749.1273790450
   1224000  304.6243915616 -176911.5962003216 -179700.1484926444
   1225000  297.9234529968 -176956.0463053816 -179683.2577526730
   1226000  301.4054685765 -176878.6502111837 -179637.7362646970
   1227000  302.1225745668 -176961.4391749876 -179727.0896652580
   1228000  296.9893507482 -176992.8477065254 -179711.5083186279
   1229000  302.3785694088 -176907.5147246111 -179675.5086089867
   1230000  295.9417576126 -176913.0645426383 -179622.1354162936
   1231000  298.8192243528 -176894.7046120966 -179630.1160109918
   1232000  303.1456471374 -176881.6882787407 -179656.7040445475
   1233000  300.6527794492 -176910.6278172719 -179662.8237035839
   1234000  306.1821780566 -176913.4677975270 -179716.2801728298
   1235000  298.8087253856 -176907.8026814508 -179643.1179720901
   1236000  298.1594593206 -176830.7129907265 -179560.0848558745
   1237000  304.2141699864 -176969.5525094542 -179754.3496057200
   1238000  291.8977744735 -177075.7467978936 -179747.7987762641
   1239000  303.1321940842 -176931.9378007579 -179706.8304164048
   1240000  295.3416319631 -177019.7035706403 -179723.2808534936
   1241000  304.1177201595 -176934.8105388061 -179718.7247268304
   1242000  305.0748770209 -176872.8030582146 -179665.4791249135
   1243000  295.4343549038 -177023.3391851698 -179727.7652600966
   1244000  303.6660596107 -176884.9374545480 -179664.7171113478
   1245000  302.1187199796 -176867.3966103637 -179633.0118154817
   1246000  298.0738935966 -176935.2886303876 -179663.8772211084
   1247000  298.8354201108 -176943.1504851335 -179678.7101410934
   1248000  303.5262122378 -176933.7172887642 -179712.2167732497
   1249000  295.8450607654 -177031.8487731435 -179740.0344773166
   1250000  295.8967180087 -176906.5616460430 -179615.2202241166
   1251000  290.3618724075 -176983.1748030394 -179641.1670299723
   1252000  302.8087534678 -176834.5300391990 -179606.4618575588
   1253000  299.5458552588 -176783.3216290261 -179525.3846564008
   1254000  302.2417346147 -176929.7517266756 -179696.4930160877
   1255000  306.9876374283 -176935.2631927385 -179745.4487976301
   1256000  298.4178449576 -176950.9049896964 -179682.6421344492
   1257000  308.0517927125 -176883.5438204472 -179703.4707748150
   1258000  303.2435624822 -176872.8683016399 -179648.7803911376
   1259000  295.5945551335 -176833.0440729108 -179538.9366315795
   1260000  296.4175230886 -176865.7075237890 -179579.1335868037
   1261000  296.9423574946 -176896.2957827717 -179614.5262154513
   1262000  300.7448013814 -176897.8942259508 -179650.9324872575
   1263000  297.0200898057 -176995.1036192189 -179714.0456187338
   1264000  291.7223681155 -176952.4385602108 -179622.8848569109
   1265000  289.3752057294 -176956.2335648649 -179605.1937782651
   1266000  304.4447660947 -176856.0957901449 -179643.0037787891
   1267000  299.6916703652 -176882.2823048810 -179625.6801336060
   1268000  297.3294686150 -176904.7513434582 -179626.5254175271
   1269000  305.6986941042 -176848.5321667100 -179646.9186971991
   1270000  300.5155049150 -176902.7648085426 -179653.7040744803
   1271000  296.3300391294 -176915.8943488046 -179628.5195777380
   1272000  299.4201313216 -176889.0835302200 -179629.9956721674
   1273000  306.1215792956 -176901.9322605991 -179704.1899107438
   1274000  303.8532873749 -176899.7023378884 -179681.1958903100
   1275000  298.8197522961 -176959.3343782505 -179694.7506099743
   1276000  304.4837832572 -176896.0180630808 -179683.2832174709
   1277000  299.4399629029 -176951.7065408982 -179692.8002224826
   1278000  299.3632988191 -176877.6552876050 -179618.0471809781
   1279000  299.3949652116 -176873.9392765657 -179614.6210462390
   1280000  298.0486809081 -176889.8215121160 -179618.1793041807
   1281000  298.6565178844 -176888.1114784286 -179622.0334513024
   1282000  293.4224132445 -176879.4492032412 -179565.4578280835
   1283000  299.5893039697 -176874.5173062132 -179616.9780660274
   1284000  303.4378289518 -176815.8892447418 -179593.5796626470
   1285000  303.0770036245 -176825.5184624461 -179599.9058608904
   1286000  297.8930934704 -176890.4507500111 -179617.3842841436
   1287000  293.4835462726 -176920.5454781878 -179607.1137189060
   1288000  295.6106816618 -177014.0196777633 -179720.0598597634
   1289000  309.7601976523 -176863.5079184932 -179699.0737272766
   1290000  297.8000778809 -176941.1429880820 -179667.2250512141
   1291000  296.2463547621 -176916.9354742059 -179628.7946507779
   1292000  298.1137932439 -176935.6936081164 -179664.6474429086
   1293000  297.7830411920 -176937.2795571964 -179663.2056653254
   1294000  294.3682494757 -176937.2628340026 -179631.9297077043
   1295000  302.6275153507 -176776.9648197827 -179547.2375721550
   1296000  300.5602520403 -177001.7508344390 -179753.0997185898
   1297000  303.8875187880 -176840.2519314593 -179622.0588405527
   1298000  298.8695174560 -176915.6942263940 -179651.5660117585
   1299000  300.5530195470 -176927.6747332924 -179678.9574107096
   1300000  310.0144154125 -176762.1292074398 -179600.0221428013
   1301000  298.6327740165 -176994.8133496259 -179728.5179695262
   1302000  305.7017945354 -176861.0142904516 -179659.4292024976
   1303000  305.4090743798 -176886.7028391869 -179682.4381711215
   1304000  299.8401424555 -176858.5480879574 -179603.3050402436
   1305000  298.9504875661 -176985.5059322746 -179722.1189235058
   1306000  299.2731273170 -176869.6676830681 -179609.2341404097
   1307000  297.5299885728 -176972.1975211035 -179695.8071684339
   1308000  306.2395596108 -176931.2903747363 -179734.6280246696
   1309000  295.9009687814 -176986.9155346277 -179695.6130245624
   1310000  291.1743600833 -177017.2143955665 -179682.6441896599
   1311000  309.1945332441 -176867.9317689485 -179698.3194474644
   1312000  287.5737659967 -177063.5683167689 -179696.0380289642
   1313000  310.5773328147 -176839.4069480897 -179682.4528674407
   1314000  294.5592051053 -176929.3867862603 -179625.8016807153
   1315000  301.3216054155 -176897.7911160740 -179656.1094805371
   1316000  300.9834429359 -176864.5611749842 -179619.7839772276
   1317000  296.1081708983 -176889.9712206806 -179600.5654528134
   1318000  303.0644532694 -176874.8157427371 -179649.0882543816
   1319000  300.4639869893 -176904.4071199734 -179654.8747873337
   1320000  303.0929033512 -176928.0492878818 -179702.5822335008
   1321000  300.9614557557 -176766.5082551803 -179521.5297852886
   1322000  299.3247780039 -176909.4449028810 -179649.4841741059
   1323000  300.8809034675 -176854.8621763065 -179609.1463253181
   1324000  302.8827776541 -176805.7513173667 -179578.3607581367
   1325000  297.9632818331 -176904.9574209188 -179632.5334640724
   1326000  299.2944041567 -176873.3504491388 -179613.1116761114
   1327000  301.7414761232 -176837.6394975077 -179599.8013868393
   1328000  299.9843354559 -176894.5965082384 -179640.6734130068
   1329000  303.5550388085 -176751.5984644449 -179530.3618293095
   1330000  306.7058112389 -176761.4027087611 -179569.0084576463
   1331000  295.4234818299 -176848.6802535959 -179553.0067956681
   1332000  293.1251623147 -176932.9246075611 -179616.2121772790
   1333000  305.1216247570 -176753.9613484525 -179547.0653470908
   1334000  300.6652711531 -176815.5911207935 -179567.9013570081
   1335000  297.0770530613 -176909.7741172656 -179629.2375622768
   1336000  299.6524163068 -176770.3932508301 -179513.4317452491
   1337000  302.8330636000 -176931.7595808873 -179703.9139358417
   1338000  304.2690616732 -176775.9211499946 -179561.2207284759
   1339000  300.1560039040 -176884.3615728236 -179632.0099421815
   1340000  297.0779127898 -176920.2489776366 -179639.7202926605
   1341000  303.8386430140 -176842.3488964589 -179623.7083934098
   1342000  303.9268578881 -176884.3669329862 -179666.5339548643
   1343000  297.0480359233 -176950.3892956419 -179669.5871158084
   1344000  299.3173976365 -176897.8127418135 -179637.7844526553
   1345000  303.4855348141 -176827.5515901825 -179605.6787107798
   1346000  298.1756537853 -176929.5854929242 -179659.1056032978
   1347000  301.6463628270 -177042.3655871439 -179803.6568029260
   1348000  297.1864987921 -176983.1527153882 -179703.6180340247
   1349000  299.4367236799 -176931.4782752169 -179672.5423047345
   1350000  304.2654525043 -176947.5041628654 -179732.7707027707
   1351000  299.9483102412 -176967.9453800415 -179713.6925075567
   1352000  301.6662579214 -176906.3311544380 -179667.8044912607
   1353000  313.5023941530 -176850.0118926774 -179719.8340214390
   1354000  299.9057992671 -176874.8920947410 -179620.2500739233
   1355000  299.4449813227 -176917.3623315920 -179658.5019521308
   1356000  286.8229553951 -177046.2686098981 -179671.8653510438
   1357000  301.0005848286 -177012.0176497245 -179767.3973700134
   1358000  301.4366094434 -177040.4065479246 -179799.7776670405
   1359000  309.2263069340 -176896.5565216861 -179727.2350587097
   1360000  311.0975016680 -176891.4637758218 -179739.2713560522
   1361000  298.2780196186 -176934.0764481669 -179664.5336223050
   1362000  302.4138847676 -176969.1887228814 -179737.5058864407
   1363000  297.1963085900 -177045.2650772656 -179765.8201954558
   1364000  293.2324136452 -177023.3590496912 -179707.6284053457
   1365000  307.3682272456 -176869.0009189454 -179682.6704687770
   1366000  293.4986692801 -176981.6783024670 -179668.3849802192
   1367000  291.7090271330 -177004.9257896763 -179675.2499621203
   1368000  300.5261236705 -176895.7603359518 -179646.7968066956
   1369000  306.1304590721 -176858.2619391550 -179660.6008753744
   1370000  298.4247404296 -176956.9616534883 -179688.7619198582
   1371000  300.2171806126 -176877.7153263408 -179625.9237114283
   1372000  299.0743232215 -176952.6575905404 -179690.4041817409
   1373000  299.1290811155 -176994.8132683840 -179733.0611170505
   1374000  300.0352410782 -176975.8721001954 -179722.4149984746
   1375000  295.9238818708 -176961.3614021223 -179670.2686400281
   1376000  295.7835072511 -176972.6058863232 -179680.2281254621
   1377000  300.2315965280 -176913.9551995538 -179662.2955489068
   1378000  297.4221315215 -176965.6106830380 -179688.2329996231
   1379000  304.4256933135 -176884.7945303762 -179671.5279254912
   1380000  309.6024928529 -176869.0125527283 -179703.1347211079
   1381000  298.7144166932 -176884.8167187946 -179619.2687012815
   1382000  303.0116984529 -176917.9552675104 -179691.7448579953
   1383000  301.3463346480 -176941.5290820502 -179700.0738195812
   1384000  301.2335511207 -176945.8972825585 -179703.4095920486
   1385000  301.8426196292 -176899.3745520582 -179662.4623158872
   1386000  297.5697405359 -176967.1457992112 -179691.1193387021
   1387000  304.0467058162 -176951.5331330739 -179734.7972509947
   1388000  306.0651842865 -176829.5626820471 -179631.3040884623
   1389000  299.7777141031 -176928.5470442457 -179672.7325231700
   1390000  295.9220612059 -176884.1604425195 -179593.0510139359
   1391000  303.3179643705 -176976.1975312570 -179752.7907006744
   1392000  303.2323893580 -176929.4760615525 -179705.2858715156
   1393000  301.0769722134 -176997.4613657769 -179753.5403413548
   1394000  295.4786015732 -176993.8189195353 -179698.6500314675
   1395000  302.9643872520 -176875.5111334548 -179648.8676340053
   1396000  293.8460167665 -176925.0224298977 -179614.9087500432
   1397000  297.9969325795 -176901.2308798240 -179629.1149641866
   1398000  304.7078914603 -176787.6424453030 -179576.9591013482
   1399000  298.5449497623 -176852.1105658352 -179585.0112365708
   1400000  307.2289273132 -176843.4898396923 -179655.8842285169
   1401000  292.3998184214 -176952.6081139814 -179629.2558366210
   1402000  300.0963901362 -176904.4051462369 -179651.5078071309
   1403000  302.2693762962 -176840.6116693779 -179607.6059926126
   1404000  296.1829054457 -176906.5932260431 -179617.8715832794
   1405000  295.7389603125 -176891.6493279938 -179598.8637814422
   1406000  296.7843003847 -176923.7167589072 -179640.5003261084
   1407000  298.7336439238 -176893.2487841527 -179627.8767740104
   1408000  301.8067221805 -176898.3770308023 -179661.1361869566
   1409000  295.6782912253 -176955.5019386365 -179662.1610231556
   1410000  300.3481408581 -176928.3661811146 -179677.7733851507
   1411000  299.7723573692 -176870.8620703308 -179614.9985133504
   1412000  297.9539069614 -176876.6786219456 -179604.1688468897
   1413000  299.2096673769 -176922.3419916810 -179661.3275324377
   1414000  298.3245146984 -176916.4204900960 -179647.3032833408
   1415000  296.9039694738 -176858.0805116093 -179575.9595377489
   1416000  301.0510154679 -176936.0872546454 -179691.9286204188
   1417000  299.1840649126 -176915.0598489802 -179653.8110230463
   1418000  306.8128320473 -176846.0906772719 -179654.6761018784
   1419000  303.6720874605 -176872.1754123420 -179652.0102484872
   1420000  304.7628852595 -176812.3937637052 -179602.2138367093
   1421000  297.8675053800 -176841.2129719232 -179567.9122709446
   1422000  297.0405520867 -176929.5627817403 -179648.6920943602
   1423000  298.2415695462 -176876.0469234467 -179606.1704311556
   1424000  295.4837861566 -176908.6592947779 -179613.5378667378
   1425000  302.1846939709 -176826.4523178964 -179592.6714533948
   1426000  297.7518671988 -176915.5311344918 -179641.1718737779
   1427000  300.1206728235 -176951.7994413784 -179699.1243876347
   1428000  299.4152321396 -176882.7912517044 -179623.6585462078
   1429000  294.5654093117 -176962.2004003874 -179658.6720885678
   1430000  301.5287528894 -176818.8684234238 -179579.0830298795
   1431000  301.4167287444 -176805.3471327541 -179564.5362626062
   1432000  295.0415623828 -176929.7672150255 -179630.5976406374
   1433000  304.3895835619 -176846.7160202400 -179633.1188642457
   1434000  298.2804559823 -176966.6710642035 -179697.1505409796
   1435000  302.6971979259 -176859.6925555238 -179630.6031869045
   1436000  300.5586674112 -176868.9728714278 -179620.3072497759
   1437000  305.4330753305 -176751.9451255989 -179547.9001638604
   1438000  295.6669802468 -176793.9562682624 -179500.5118113187
   1439000  294.6254338317 -176915.2526953221 -179612.2738520202
   1440000  290.7621093179 -176958.7908057638 -179620.4468284565
   1441000  295.4980911622 -176821.7923105255 -179526.8018314738
   1442000  298.9734408933 -176905.4529978311 -179642.2761053728
   1443000  300.1279048594 -176853.1999389298 -179600.5910877325
   1444000  297.6715136405 -176767.7252670816 -179492.6304444580
   1445000  298.7390226431 -176987.2581948089 -179721.9354218266
   1446000  306.3022405624 -176762.4592847959 -179566.3707204015
   1447000  303.4438608388 -176822.7165046868 -179600.4621388940
   1448000  295.9765039327 -176961.1052717452 -179670.4942155663
   1449000  297.9842294047 -176892.0421942868 -179619.8099929281
   1450000  302.1547602689 -176867.9325103291 -179633.8776306945
   1451000  298.5943900452 -176934.4892834381 -179667.8425338684
   1452000  307.8185165224 -176748.8320243896 -179566.6235527295
   1453000  307.1303852767 -176806.0363478317 -179617.5286761872
   1454000  300.8303763368 -176822.6021290195 -179576.4237492581
   1455000  300.3436050759 -176892.3655723757 -179641.7312555550
   1456000  301.7329967717 -176908.8940279934 -179670.9782967676
   1457000  297.6581945399 -176869.2080995136 -179593.9913529417
   1458000  304.6358819410 -176735.0646590322 -179523.7221350657
   1459000  302.5927102606 -176849.1975306535 -179619.1516748765
   1460000  302.4847111616 -176873.9011115206 -179642.8666246832
   1461000  297.7036745593 -176864.3031163251 -179589.5026969287
   1462000  293.8262121605 -176853.0963478336 -179542.8013752751
   1463000  306.0115584403 -176841.8750526928 -179643.1255644834
   1464000  300.2012441997 -176768.2978146123 -179516.3603166986
   1465000  306.4098601805 -176837.4709537902 -179642.3675466611
   1466000  294.0760353979 -176932.8694238897 -179624.8613501510
   1467000  298.5286692273 -176881.7548011431 -179614.5064387595
   1468000  298.1184495775 -176950.4413963625 -179679.4378555473
   1469000  305.8002806075 -176810.5934433795 -179609.9099035933
   1470000  295.3582233641 -176954.0781994562 -179657.8073611171
   1471000  308.2338825522 -176815.3327451037 -179636.9265621849
   1472000  304.7276730886 -176848.0437822551 -179637.5415206643
   1473000  304.3580680069 -176867.2611870384 -179653.3755355207
   1474000  304.8693424310 -176856.7126802916 -179647.5072694473
   1475000  306.2542419760 -176853.1305402158 -179656.6025935129
   1476000  301.5910665060 -176780.1144498629 -179540.8994793814
   1477000  300.3411634920 -176873.4823880477 -179622.8257208031
   1478000  302.7933731435 -176881.8181425934 -179653.6091684234
   1479000  296.8022722355 -176876.4024405289 -179593.3505232680
   1480000  304.5445542858 -176815.7201677919 -179603.5416242899
   1481000  296.5366542382 -176958.0812994126 -179672.5978970314
   1482000  293.2019191424 -176936.8173187354 -179620.8075256474
   1483000  302.8083324621 -176911.9649534254 -179683.8929178699
   1484000  300.3496640570 -176919.8432391358 -179669.2643866377
   1485000  301.3273014360 -176911.7773849075 -179670.1478911273
   1486000  300.3911425917 -176854.7696759948 -179604.5705208104
   1487000  297.0409662114 -176933.0469410316 -179652.1800445768
   1488000  301.0381693870 -176898.1616359071 -179653.8854077873
   1489000  296.0384563110 -176941.4825896669 -179651.4386497505
   1490000  298.3311278910 -176861.1582767020 -179592.1016075593
   1491000  299.9001990719 -176846.2975600577 -179591.6042746741
   1492000  301.5447030052 -176840.6485911560 -179601.0092060507
   1493000  309.4015997743 -176770.2353389905 -179602.5185185346
   1494000  298.4129609944 -176909.4378606434 -179641.1302972665
   1495000  299.0683410856 -176783.6103901917 -179521.3022205149
   1496000  301.1728537374 -176902.6363147192 -179659.5929962557
   1497000  302.5695583840 -176824.8957393115 -179594.6379496888
   1498000  306.6376462073 -176807.1083514698 -179614.0901130433
   1499000  300.2219718554 -176918.9777202180 -179667.2299646664
   1500000  299.3331367617 -176849.6326868211 -179589.7484746806
Loop time of 242.505 on 40 procs for 500000 steps with 3072 atoms

Performance: 178.141 ns/day, 0.135 hours/ns, 2061.815 timesteps/s, 6.334 Matom-step/s
99.7% CPU use with 40 MPI tasks x 1 OpenMP threads

MPI task timing breakdown:
Section |  min time  |  avg time  |  max time  |%varavg| %total
---------------------------------------------------------------
Pair    | 75.039     | 87.654     | 99.483     |  92.5 | 36.15
Bond    | 1.622      | 2.428      | 3.0343     |  37.8 |  1.00
Kspace  | 65.385     | 77.666     | 91.076     | 105.0 | 32.03
Neigh   | 7.7866     | 7.8931     | 7.9671     |   1.7 |  3.25
Comm    | 17.07      | 18.9       | 20.347     |  16.6 |  7.79
Output  | 1.6978     | 1.8559     | 2.4359     |   9.8 |  0.77
Modify  | 42.818     | 43.689     | 44.745     |   6.4 | 18.02
Other   |            | 2.419      |            |       |  1.00

Nlocal:           76.8 ave          90 max          61 min
Histogram: 3 2 9 1 1 3 4 10 4 3
Nghost:         2101.7 ave        2186 max        2058 min
Histogram: 15 1 3 11 2 0 0 0 1 7
Neighs:              0 ave           0 max           0 min
Histogram: 40 0 0 0 0 0 0 0 0 0

Total # of neighbors = 0
Ave neighs/atom = 0
Ave special neighs/atom = 4.6666667
Neighbor list builds = 18567
Dangerous builds = 0
unfix 000
unfix plumed

undump 1
unfix 00
unfix 0


Total wall time: 0:10:17
