# Supplementary material for: Finite-Temperature Evolution of Frenkel Defects in Hybrid Perovskites: Healing and Lead-Methylammonium Antisite Pairs
Source: ACS Appl Mater Interfaces. 2026 Apr 9;18(15):22071–80. doi: 10.1021/acsami.6c02743 (PMC13107386; doi:10.1021/acsami.6c02743)
Supplement: Supplementary file 2 [file am6c02743_si_002.zip › supporting/fig1-3/molecule/healing/HILLS]

#! FIELDS time d_com sigma_d_com height biasf
#! SET multivariate false
#! SET kerneltype stretched-gaussian
                1000200     0.2173385052812429                    0.2                      1                     -1
                1000400     0.1959110810252244                    0.2                      1                     -1
                1000600     0.1134377150356954                    0.2                      1                     -1
                1000800     0.3074034303683877                    0.2                      1                     -1
                1001000     0.3100528013757993                    0.2                      1                     -1
                1001200     0.6756064792479581                    0.2                      1                     -1
                1001400      0.751793566116045                    0.2                      1                     -1
                1001600     0.6080527228111896                    0.2                      1                     -1
                1001800     0.5949144795986885                    0.2                      1                     -1
                1002000     0.3826864389991089                    0.2                      1                     -1
                1002200     0.4826081725042978                    0.2                      1                     -1
                1002400     0.9296605441895411                    0.2                      1                     -1
                1002600      1.301283720973477                    0.2                      1                     -1
                1002800     0.7187871907393956                    0.2                      1                     -1
                1003000     0.5439276250635443                    0.2                      1                     -1
                1003200      0.254239659443442                    0.2                      1                     -1
                1003400     0.3580326169310598                    0.2                      1                     -1
                1003600     0.3217845819578428                    0.2                      1                     -1
                1003800     0.1923764454069957                    0.2                      1                     -1
                1004000     0.5191211672936177                    0.2                      1                     -1
                1004200     0.8163909451951511                    0.2                      1                     -1
                1004400     0.8083600765228377                    0.2                      1                     -1
                1004600      1.091729951802373                    0.2                      1                     -1
                1004800      1.262617342889463                    0.2                      1                     -1
                1005000      1.049113377719093                    0.2                      1                     -1
                1005200      1.050749697465879                    0.2                      1                     -1
                1005400     0.5342715294124333                    0.2                      1                     -1
                1005600    0.08052418230940343                    0.2                      1                     -1
                1005800    0.08978040005647364                    0.2                      1                     -1
                1006000     0.1547722369322025                    0.2                      1                     -1
                1006200     0.1242008806837684                    0.2                      1                     -1
                1006400     0.1536021167829985                    0.2                      1                     -1
                1006600     0.1055289105148046                    0.2                      1                     -1
                1006800     0.1101248792353161                    0.2                      1                     -1
                1007000     0.1387700431847756                    0.2                      1                     -1
                1007200     0.1505562251785652                    0.2                      1                     -1
                1007400     0.1242767659655617                    0.2                      1                     -1
                1007600      0.140405152883791                    0.2                      1                     -1
                1007800      0.184643399198272                    0.2                      1                     -1
                1008000     0.1889724573164298                    0.2                      1                     -1
                1008200     0.6597975031792004                    0.2                      1                     -1
                1008400      1.225413252071499                    0.2                      1                     -1
                1008600     0.8877014736289499                    0.2                      1                     -1
                1008800      1.243799673432188                    0.2                      1                     -1
                1009000      1.547996493420074                    0.2                      1                     -1
                1009200      1.446629820645309                    0.2                      1                     -1
                1009400     0.6876635709714138                    0.2                      1                     -1
                1009600     0.9773404294524538                    0.2                      1                     -1
                1009800     0.8838584730906565                    0.2                      1                     -1
                1010000     0.7041260655466297                    0.2                      1                     -1
                1010200      1.068146260190896                    0.2                      1                     -1
                1010400      1.331923877391764                    0.2                      1                     -1
                1010600      1.422892848753708                    0.2                      1                     -1
                1010800      1.406776808037855                    0.2                      1                     -1
                1011000      1.434655426481463                    0.2                      1                     -1
                1011200      1.565148265749511                    0.2                      1                     -1
                1011400      1.709139537333708                    0.2                      1                     -1
                1011600      1.763958841607696                    0.2                      1                     -1
                1011800      1.925814528669938                    0.2                      1                     -1
                1012000       1.07312415520407                    0.2                      1                     -1
                1012200      0.570094867243558                    0.2                      1                     -1
                1012400     0.8876574792315322                    0.2                      1                     -1
                1012600     0.6366403832543812                    0.2                      1                     -1
                1012800     0.7969210236394999                    0.2                      1                     -1
                1013000     0.4403078527405431                    0.2                      1                     -1
                1013200     0.5090615406218988                    0.2                      1                     -1
                1013400     0.3136477442722111                    0.2                      1                     -1
                1013600     0.5287689854944194                    0.2                      1                     -1
                1013800     0.1543726251604155                    0.2                      1                     -1
                1014000     0.1051695987944906                    0.2                      1                     -1
                1014200     0.1701529419871667                    0.2                      1                     -1
                1014400     0.5200656294142316                    0.2                      1                     -1
                1014600     0.7642524629361093                    0.2                      1                     -1
                1014800      1.051555866392697                    0.2                      1                     -1
                1015000      1.176840244940784                    0.2                      1                     -1
                1015200      1.379776158705613                    0.2                      1                     -1
                1015400       1.78115903023125                    0.2                      1                     -1
                1015600      1.507581561729047                    0.2                      1                     -1
                1015800      1.583432922859851                    0.2                      1                     -1
                1016000       1.79463710088318                    0.2                      1                     -1
                1016200      1.791428418983969                    0.2                      1                     -1
                1016400      1.797711038661996                    0.2                      1                     -1
                1016600     0.9318450238051272                    0.2                      1                     -1
                1016800     0.7970495485000334                    0.2                      1                     -1
                1017000      1.114432007416663                    0.2                      1                     -1
                1017200     0.9199681412927583                    0.2                      1                     -1
                1017400      1.033354872354902                    0.2                      1                     -1
                1017600      1.213645300171465                    0.2                      1                     -1
                1017800      1.344406880860836                    0.2                      1                     -1
                1018000      1.352859435951735                    0.2                      1                     -1
                1018200      1.732466555118782                    0.2                      1                     -1
                1018400      1.975510014416096                    0.2                      1                     -1
                1018600      2.273279886403896                    0.2                      1                     -1
                1018800      1.625356943964486                    0.2                      1                     -1
                1019000      1.989538374243612                    0.2                      1                     -1
                1019200      1.919870213894451                    0.2                      1                     -1
                1019400      2.137877176026364                    0.2                      1                     -1
                1019600      1.744244895604298                    0.2                      1                     -1
                1019800      1.170454779653925                    0.2                      1                     -1
                1020000     0.3416732544878001                    0.2                      1                     -1
                1020200     0.5335259529911184                    0.2                      1                     -1
                1020400     0.4731716907381079                    0.2                      1                     -1
                1020600     0.9031171691918293                    0.2                      1                     -1
                1020800     0.8128548726148735                    0.2                      1                     -1
                1021000     0.4719618180411261                    0.2                      1                     -1
                1021200     0.1669049840914001                    0.2                      1                     -1
                1021400     0.2064584008113808                    0.2                      1                     -1
                1021600      0.212840816261555                    0.2                      1                     -1
                1021800    0.02598711376003824                    0.2                      1                     -1
                1022000     0.1556484965513222                    0.2                      1                     -1
                1022200    0.08242526008394481                    0.2                      1                     -1
                1022400    0.09915545767714874                    0.2                      1                     -1
                1022600     0.1277942254734502                    0.2                      1                     -1
                1022800      0.815942427947623                    0.2                      1                     -1
                1023000      1.296099424737745                    0.2                      1                     -1
                1023200     0.9004263619113898                    0.2                      1                     -1
                1023400      1.332503402974615                    0.2                      1                     -1
                1023600     0.6835001024425561                    0.2                      1                     -1
                1023800      1.339401740087766                    0.2                      1                     -1
                1024000      1.124430018004926                    0.2                      1                     -1
                1024200     0.7074846724449215                    0.2                      1                     -1
                1024400     0.4554570742145462                    0.2                      1                     -1
                1024600     0.4949205343101784                    0.2                      1                     -1
                1024800      1.038872257604996                    0.2                      1                     -1
                1025000     0.4821495724939099                    0.2                      1                     -1
                1025200      1.050697035827724                    0.2                      1                     -1
                1025400     0.5732544657368303                    0.2                      1                     -1
                1025600      1.525583785171952                    0.2                      1                     -1
                1025800      1.481542699148168                    0.2                      1                     -1
                1026000      1.337230577289978                    0.2                      1                     -1
                1026200      1.338083465912383                    0.2                      1                     -1
                1026400      1.589976966196127                    0.2                      1                     -1
                1026600      1.962763481029614                    0.2                      1                     -1
                1026800      2.317464597381441                    0.2                      1                     -1
                1027000      1.940594277508364                    0.2                      1                     -1
                1027200      2.251216250836518                    0.2                      1                     -1
                1027400      1.946175306874906                    0.2                      1                     -1
                1027600      1.655984965375757                    0.2                      1                     -1
                1027800      1.744609046086452                    0.2                      1                     -1
                1028000       1.40238469904516                    0.2                      1                     -1
                1028200     0.8719803374777459                    0.2                      1                     -1
                1028400     0.8300414195236545                    0.2                      1                     -1
                1028600     0.8196845384599774                    0.2                      1                     -1
                1028800     0.6199405480647631                    0.2                      1                     -1
                1029000     0.5711557114860948                    0.2                      1                     -1
                1029200     0.3158188084230218                    0.2                      1                     -1
                1029400     0.1705850444457269                    0.2                      1                     -1
                1029600     0.1623839018498068                    0.2                      1                     -1
                1029800     0.7996820435955617                    0.2                      1                     -1
                1030000      1.223226349434212                    0.2                      1                     -1
                1030200      1.114409828691074                    0.2                      1                     -1
                1030400      1.144782024042978                    0.2                      1                     -1
                1030600      1.199886308312126                    0.2                      1                     -1
                1030800      2.180778010978546                    0.2                      1                     -1
                1031000      2.327968563927169                    0.2                      1                     -1
                1031200      2.491636508631165                    0.2                      1                     -1
                1031400      2.292421007575961                    0.2                      1                     -1
                1031600      2.074561255228964                    0.2                      1                     -1
                1031800      1.716537005526277                    0.2                      1                     -1
                1032000      1.722493146953199                    0.2                      1                     -1
                1032200      1.604616005930818                    0.2                      1                     -1
                1032400      1.622466868205211                    0.2                      1                     -1
                1032600      2.410770876324391                    0.2                      1                     -1
                1032800      1.959574838644312                    0.2                      1                     -1
                1033000      2.342586662057049                    0.2                      1                     -1
                1033200      2.174564723031607                    0.2                      1                     -1
                1033400      2.069619241092993                    0.2                      1                     -1
                1033600      1.821605454424049                    0.2                      1                     -1
                1033800      2.717409200422699                    0.2                      1                     -1
                1034000       2.60520785804341                    0.2                      1                     -1
                1034200      2.658576600533732                    0.2                      1                     -1
                1034400      2.809192787397943                    0.2                      1                     -1
                1034600      2.277131438836508                    0.2                      1                     -1
                1034800      2.532428675702283                    0.2                      1                     -1
                1035000      2.353937521695779                    0.2                      1                     -1
                1035200      2.132975512259667                    0.2                      1                     -1
                1035400       1.57093901663531                    0.2                      1                     -1
                1035600     0.1001341242883692                    0.2                      1                     -1
                1035800     0.1469322958495761                    0.2                      1                     -1
                1036000     0.5992853275324957                    0.2                      1                     -1
                1036200     0.1934026953365621                    0.2                      1                     -1
                1036400     0.6259173283674873                    0.2                      1                     -1
                1036600     0.5911643741817165                    0.2                      1                     -1
                1036800     0.4676352524166236                    0.2                      1                     -1
                1037000     0.5765307921025321                    0.2                      1                     -1
                1037200     0.2376854125510899                    0.2                      1                     -1
                1037400     0.1398757274724718                    0.2                      1                     -1
                1037600     0.1573231729406484                    0.2                      1                     -1
                1037800     0.1935477991726559                    0.2                      1                     -1
                1038000     0.1459413517359695                    0.2                      1                     -1
                1038200    0.08794626129828793                    0.2                      1                     -1
                1038400    0.09566381822768574                    0.2                      1                     -1
                1038600     0.1611315567324542                    0.2                      1                     -1
                1038800     0.1749805832152775                    0.2                      1                     -1
                1039000     0.2865041873257592                    0.2                      1                     -1
                1039200     0.9132352248395352                    0.2                      1                     -1
                1039400      1.037156493067871                    0.2                      1                     -1
                1039600       1.11080541723815                    0.2                      1                     -1
                1039800      1.353820120879126                    0.2                      1                     -1
                1040000      0.948961266045859                    0.2                      1                     -1
                1040200      1.025989508118001                    0.2                      1                     -1
                1040400      1.051445439778042                    0.2                      1                     -1
                1040600      1.624429036671632                    0.2                      1                     -1
                1040800      1.479328031832669                    0.2                      1                     -1
                1041000      1.793365032713992                    0.2                      1                     -1
                1041200      1.912502926162668                    0.2                      1                     -1
                1041400      1.931035978699805                    0.2                      1                     -1
                1041600      1.772307441200712                    0.2                      1                     -1
                1041800     0.9776174816258543                    0.2                      1                     -1
                1042000     0.5056952143147446                    0.2                      1                     -1
                1042200     0.6005986060235492                    0.2                      1                     -1
                1042400     0.9826379554229033                    0.2                      1                     -1
                1042600     0.7463629064425062                    0.2                      1                     -1
                1042800      1.461611609521648                    0.2                      1                     -1
                1043000      1.223524666228875                    0.2                      1                     -1
                1043200      1.199623670386755                    0.2                      1                     -1
                1043400     0.6933274898146692                    0.2                      1                     -1
                1043600     0.6345682964795599                    0.2                      1                     -1
                1043800      0.505866690728682                    0.2                      1                     -1
                1044000     0.6954413875196674                    0.2                      1                     -1
                1044200     0.8882701261327811                    0.2                      1                     -1
                1044400      1.103616045999695                    0.2                      1                     -1
                1044600      1.545623560100426                    0.2                      1                     -1
                1044800      1.744116120810404                    0.2                      1                     -1
                1045000      2.273677574420491                    0.2                      1                     -1
                1045200      2.378556160733299                    0.2                      1                     -1
                1045400      2.677608996013108                    0.2                      1                     -1
                1045600       2.54696797712727                    0.2                      1                     -1
                1045800      2.745932779572342                    0.2                      1                     -1
                1046000      2.859649251679742                    0.2                      1                     -1
                1046200      2.928846908270866                    0.2                      1                     -1
                1046400      2.767724328876837                    0.2                      1                     -1
                1046600      2.412364767411829                    0.2                      1                     -1
                1046800      2.183136528406375                    0.2                      1                     -1
                1047000      2.063880707902091                    0.2                      1                     -1
                1047200      2.009059157088491                    0.2                      1                     -1
                1047400      2.405411590763936                    0.2                      1                     -1
                1047600      2.657697540965129                    0.2                      1                     -1
                1047800      2.277387851939257                    0.2                      1                     -1
                1048000      1.280972931653454                    0.2                      1                     -1
                1048200      1.435352723963047                    0.2                      1                     -1
                1048400      1.333280476896948                    0.2                      1                     -1
                1048600      1.581642268992254                    0.2                      1                     -1
                1048800      1.166518468653074                    0.2                      1                     -1
                1049000     0.4656834070995682                    0.2                      1                     -1
                1049200      0.328889094196683                    0.2                      1                     -1
                1049400     0.4113587863083393                    0.2                      1                     -1
                1049600     0.4672614803074105                    0.2                      1                     -1
                1049800     0.2454575146273608                    0.2                      1                     -1
                1050000     0.1134462289078883                    0.2                      1                     -1
                1050200     0.0426477988870873                    0.2                      1                     -1
                1050400     0.1640328921395947                    0.2                      1                     -1
                1050600     0.1440268386809214                    0.2                      1                     -1
                1050800    0.05852530146208702                    0.2                      1                     -1
                1051000     0.1349069830019242                    0.2                      1                     -1
                1051200     0.1574862244207922                    0.2                      1                     -1
                1051400     0.1279821957512463                    0.2                      1                     -1
                1051600     0.1621907913796389                    0.2                      1                     -1
                1051800     0.8062286063952062                    0.2                      1                     -1
                1052000     0.7739946435458179                    0.2                      1                     -1
                1052200       1.28629003331328                    0.2                      1                     -1
                1052400      1.369154896534466                    0.2                      1                     -1
                1052600      2.005167323683931                    0.2                      1                     -1
                1052800      1.801825329438818                    0.2                      1                     -1
                1053000       1.83659876062555                    0.2                      1                     -1
                1053200      2.243099583025077                    0.2                      1                     -1
                1053400      1.868602970244268                    0.2                      1                     -1
                1053600      2.037266516069268                    0.2                      1                     -1
                1053800      2.658424284113181                    0.2                      1                     -1
                1054000      2.684718839115999                    0.2                      1                     -1
                1054200      3.076758335623677                    0.2                      1                     -1
                1054400      2.909754543498817                    0.2                      1                     -1
                1054600      2.987921827169857                    0.2                      1                     -1
                1054800      3.049768022164792                    0.2                      1                     -1
                1055000      2.983886300806091                    0.2                      1                     -1
                1055200      2.474641729357939                    0.2                      1                     -1
                1055400      1.895854625766077                    0.2                      1                     -1
                1055600      2.608165559777929                    0.2                      1                     -1
                1055800      1.900161184131687                    0.2                      1                     -1
                1056000      2.173132285368356                    0.2                      1                     -1
                1056200      2.942043447885295                    0.2                      1                     -1
                1056400       3.30087631130425                    0.2                      1                     -1
                1056600      2.951852152029373                    0.2                      1                     -1
                1056800      3.329204746435368                    0.2                      1                     -1
                1057000      3.075345981847119                    0.2                      1                     -1
                1057200       3.13429238524929                    0.2                      1                     -1
                1057400      2.584248671090426                    0.2                      1                     -1
                1057600      2.464963294283813                    0.2                      1                     -1
                1057800      1.904253692264052                    0.2                      1                     -1
                1058000      1.209328676458147                    0.2                      1                     -1
                1058200     0.8831421140672213                    0.2                      1                     -1
                1058400     0.9564517197498559                    0.2                      1                     -1
                1058600     0.6423922324267934                    0.2                      1                     -1
                1058800     0.7004381654975153                    0.2                      1                     -1
                1059000     0.5930091910002253                    0.2                      1                     -1
                1059200     0.9017019787574996                    0.2                      1                     -1
                1059400      1.203350547500221                    0.2                      1                     -1
                1059600      1.690404554893524                    0.2                      1                     -1
                1059800      1.460948358213508                    0.2                      1                     -1
                1060000      1.448374951399395                    0.2                      1                     -1
                1060200       1.49880675954273                    0.2                      1                     -1
                1060400      1.324277909255457                    0.2                      1                     -1
                1060600       1.12360985547617                    0.2                      1                     -1
                1060800       1.38827473674749                    0.2                      1                     -1
                1061000      1.612161942958769                    0.2                      1                     -1
                1061200      2.169355200604314                    0.2                      1                     -1
                1061400      2.000737161256806                    0.2                      1                     -1
                1061600      2.212176664653215                    0.2                      1                     -1
                1061800       2.12112016621196                    0.2                      1                     -1
                1062000      2.586664987470308                    0.2                      1                     -1
                1062200      2.397480243417279                    0.2                      1                     -1
                1062400      3.306978025566638                    0.2                      1                     -1
                1062600      3.148080254213268                    0.2                      1                     -1
                1062800      3.424444004195545                    0.2                      1                     -1
                1063000      3.412640525547999                    0.2                      1                     -1
                1063200      3.372744174762205                    0.2                      1                     -1
                1063400      2.758501737348907                    0.2                      1                     -1
                1063600      2.457569282268664                    0.2                      1                     -1
                1063800      2.890060886115955                    0.2                      1                     -1
                1064000      2.515205140735599                    0.2                      1                     -1
                1064200      1.665019569641114                    0.2                      1                     -1
                1064400      1.555492540295572                    0.2                      1                     -1
                1064600      2.111411277309335                    0.2                      1                     -1
                1064800      1.807984762112687                    0.2                      1                     -1
                1065000      2.317504807144395                    0.2                      1                     -1
                1065200       1.61748425972386                    0.2                      1                     -1
                1065400       1.46336437148411                    0.2                      1                     -1
                1065600     0.7888790330888333                    0.2                      1                     -1
                1065800     0.9461812541799397                    0.2                      1                     -1
                1066000     0.7155829067941152                    0.2                      1                     -1
                1066200     0.4304402081380922                    0.2                      1                     -1
                1066400     0.9797291747660102                    0.2                      1                     -1
                1066600     0.7172464724979623                    0.2                      1                     -1
                1066800      1.024279633185244                    0.2                      1                     -1
                1067000      1.268539130040499                    0.2                      1                     -1
                1067200      1.126593694691291                    0.2                      1                     -1
                1067400     0.8890785735225701                    0.2                      1                     -1
                1067600      2.267288594780219                    0.2                      1                     -1
                1067800      3.095424397049013                    0.2                      1                     -1
                1068000      2.822128162434543                    0.2                      1                     -1
                1068200      2.767394715308434                    0.2                      1                     -1
                1068400      2.341917028439291                    0.2                      1                     -1
                1068600      2.247859118034201                    0.2                      1                     -1
                1068800      3.231962860524407                    0.2                      1                     -1
                1069000      2.742278683115687                    0.2                      1                     -1
                1069200      1.914384406568197                    0.2                      1                     -1
                1069400      1.686776929553228                    0.2                      1                     -1
                1069600     0.9840871702462383                    0.2                      1                     -1
                1069800      1.476325727515812                    0.2                      1                     -1
                1070000      1.744561254534658                    0.2                      1                     -1
                1070200      2.032179303442601                    0.2                      1                     -1
                1070400      1.995044113623248                    0.2                      1                     -1
                1070600       2.01473348347477                    0.2                      1                     -1
                1070800      2.665433109781628                    0.2                      1                     -1
                1071000      2.592204119087675                    0.2                      1                     -1
                1071200      1.533553182965114                    0.2                      1                     -1
                1071400      1.408975977358557                    0.2                      1                     -1
                1071600      1.204546784329108                    0.2                      1                     -1
                1071800      1.234515774738862                    0.2                      1                     -1
                1072000     0.6751168262488501                    0.2                      1                     -1
                1072200     0.5100454439390329                    0.2                      1                     -1
                1072400     0.4751211446057104                    0.2                      1                     -1
                1072600     0.1360961193754243                    0.2                      1                     -1
                1072800     0.4151444347738559                    0.2                      1                     -1
                1073000      0.214076105132759                    0.2                      1                     -1
                1073200     0.1165743602933397                    0.2                      1                     -1
                1073400    0.05558431257573249                    0.2                      1                     -1
                1073600     0.7661123232813672                    0.2                      1                     -1
                1073800     0.5548252561557543                    0.2                      1                     -1
                1074000     0.6650187357773739                    0.2                      1                     -1
                1074200      1.023802404591742                    0.2                      1                     -1
                1074400      1.654166566144019                    0.2                      1                     -1
                1074600      2.194851538250212                    0.2                      1                     -1
                1074800      3.485401388979854                    0.2                      1                     -1
                1075000      2.941582228579889                    0.2                      1                     -1
                1075200      2.568194607017573                    0.2                      1                     -1
                1075400      3.662081218547612                    0.2                      1                     -1
                1075600      3.167781633528298                    0.2                      1                     -1
                1075800      3.683630080512568                    0.2                      1                     -1
                1076000      3.059717286923508                    0.2                      1                     -1
                1076200      3.657346506754544                    0.2                      1                     -1
                1076400      3.348466038006144                    0.2                      1                     -1
                1076600      3.480200634734684                    0.2                      1                     -1
                1076800      3.729158681877059                    0.2                      1                     -1
                1077000      3.257271772198145                    0.2                      1                     -1
                1077200      3.687862338540489                    0.2                      1                     -1
                1077400      3.734563477492962                    0.2                      1                     -1
                1077600      3.823411953777984                    0.2                      1                     -1
                1077800      4.473221483026045                    0.2                      1                     -1
                1078000      3.916505139959364                    0.2                      1                     -1
                1078200      4.153752204736406                    0.2                      1                     -1
                1078400      4.312502057869814                    0.2                      1                     -1
                1078600      4.320613617148413                    0.2                      1                     -1
                1078800      4.849392760661305                    0.2                      1                     -1
                1079000      4.846197597773392                    0.2                      1                     -1
                1079200      5.178134513302419                    0.2                      1                     -1
                1079400      5.191977268356112                    0.2                      1                     -1
                1079600      5.023452831193004                    0.2                      1                     -1
                1079800       4.67999507204655                    0.2                      1                     -1
                1080000      3.923539879634711                    0.2                      1                     -1
                1080200      4.046710888947008                    0.2                      1                     -1
                1080400      4.341205931301603                    0.2                      1                     -1
                1080600       4.08797761409433                    0.2                      1                     -1
                1080800      4.616079695637084                    0.2                      1                     -1
                1081000      4.554721368530877                    0.2                      1                     -1
                1081200      4.389799807505159                    0.2                      1                     -1
                1081400      3.676739308888544                    0.2                      1                     -1
                1081600      4.314842695406662                    0.2                      1                     -1
                1081800      4.017239553428949                    0.2                      1                     -1
                1082000      3.895724119531004                    0.2                      1                     -1
                1082200      4.067653827736067                    0.2                      1                     -1
                1082400      2.818659717527741                    0.2                      1                     -1
                1082600      3.579725292396335                    0.2                      1                     -1
                1082800      2.812448083550917                    0.2                      1                     -1
                1083000      3.199780159811304                    0.2                      1                     -1
                1083200      2.709394010718561                    0.2                      1                     -1
                1083400      2.585262551617612                    0.2                      1                     -1
                1083600      2.226707170466206                    0.2                      1                     -1
                1083800       2.52258503588633                    0.2                      1                     -1
                1084000      3.219539073823098                    0.2                      1                     -1
                1084200      3.084963765346235                    0.2                      1                     -1
                1084400      2.610652765219746                    0.2                      1                     -1
                1084600      2.077890687473797                    0.2                      1                     -1
                1084800      2.566443411570686                    0.2                      1                     -1
                1085000      1.910183545931084                    0.2                      1                     -1
                1085200      1.476693723676648                    0.2                      1                     -1
                1085400      2.213910485610795                    0.2                      1                     -1
                1085600      1.800155831424752                    0.2                      1                     -1
                1085800      1.566518200378922                    0.2                      1                     -1
                1086000      1.593240868033113                    0.2                      1                     -1
                1086200      1.323356791694937                    0.2                      1                     -1
                1086400     0.5187631325205165                    0.2                      1                     -1
                1086600    0.08726681870301563                    0.2                      1                     -1
                1086800     0.1906324672995566                    0.2                      1                     -1
                1087000      1.041530776493801                    0.2                      1                     -1
                1087200     0.6517818969057059                    0.2                      1                     -1
                1087400     0.6047255650699762                    0.2                      1                     -1
                1087600      0.919505481860703                    0.2                      1                     -1
                1087800      1.021686915880783                    0.2                      1                     -1
                1088000      1.257981683292453                    0.2                      1                     -1
                1088200      1.139897036398621                    0.2                      1                     -1
                1088400     0.9332078020647767                    0.2                      1                     -1
                1088600     0.4805350893108626                    0.2                      1                     -1
                1088800     0.3143985721521017                    0.2                      1                     -1
                1089000     0.2038822219665558                    0.2                      1                     -1
                1089200     0.2242757138455398                    0.2                      1                     -1
                1089400    0.08336041090378135                    0.2                      1                     -1
                1089600     0.0531349863379874                    0.2                      1                     -1
                1089800     0.3263497674726712                    0.2                      1                     -1
                1090000     0.6372807626661575                    0.2                      1                     -1
                1090200      0.608288211380092                    0.2                      1                     -1
                1090400     0.4392697735298045                    0.2                      1                     -1
                1090600       0.53282571492168                    0.2                      1                     -1
                1090800      1.085940043878272                    0.2                      1                     -1
                1091000      1.935071635436582                    0.2                      1                     -1
                1091200      3.251261008205695                    0.2                      1                     -1
                1091400      2.896036728816564                    0.2                      1                     -1
                1091600      3.275371492728602                    0.2                      1                     -1
                1091800      3.477887658212208                    0.2                      1                     -1
                1092000      3.504978108821105                    0.2                      1                     -1
                1092200      2.870310342493344                    0.2                      1                     -1
                1092400      3.240511663018366                    0.2                      1                     -1
                1092600      1.646929614186161                    0.2                      1                     -1
                1092800      2.223984024481052                    0.2                      1                     -1
                1093000       2.28548470115822                    0.2                      1                     -1
                1093200      2.466482790250146                    0.2                      1                     -1
                1093400      3.034576598376156                    0.2                      1                     -1
                1093600      2.637871655647956                    0.2                      1                     -1
                1093800      2.009326034437966                    0.2                      1                     -1
                1094000      2.319866811673579                    0.2                      1                     -1
                1094200      1.910223748146758                    0.2                      1                     -1
                1094400      1.499803382877242                    0.2                      1                     -1
                1094600      2.076473243992701                    0.2                      1                     -1
                1094800      3.207675385300025                    0.2                      1                     -1
                1095000      2.788003522563411                    0.2                      1                     -1
                1095200      3.329934781312416                    0.2                      1                     -1
                1095400      3.409812917234687                    0.2                      1                     -1
                1095600      3.579928602766957                    0.2                      1                     -1
                1095800      3.536722560633863                    0.2                      1                     -1
                1096000      3.042342996274593                    0.2                      1                     -1
                1096200      2.354945548148493                    0.2                      1                     -1
                1096400      1.577309894330474                    0.2                      1                     -1
                1096600      1.648804998238821                    0.2                      1                     -1
                1096800       2.17450502922472                    0.2                      1                     -1
                1097000      3.102368885328371                    0.2                      1                     -1
                1097200      2.839429103554851                    0.2                      1                     -1
                1097400      2.229545595990986                    0.2                      1                     -1
                1097600      3.663745116554516                    0.2                      1                     -1
                1097800      3.686121016663069                    0.2                      1                     -1
                1098000      2.579348415273976                    0.2                      1                     -1
                1098200      1.987458772992739                    0.2                      1                     -1
                1098400      1.139684845021102                    0.2                      1                     -1
                1098600     0.8118579301565401                    0.2                      1                     -1
                1098800      1.027766637459715                    0.2                      1                     -1
                1099000      1.512488002581622                    0.2                      1                     -1
                1099200      1.425481512312299                    0.2                      1                     -1
                1099400      1.848632847763483                    0.2                      1                     -1
                1099600      2.078364379891883                    0.2                      1                     -1
                1099800      2.693294108143286                    0.2                      1                     -1
                1100000      3.042544813325017                    0.2                      1                     -1
                1100200      2.756315845856161                    0.2                      1                     -1
                1100400      3.357610634333243                    0.2                      1                     -1
                1100600      4.134526856294396                    0.2                      1                     -1
                1100800      4.908113672618433                    0.2                      1                     -1
                1101000      5.053888206985715                    0.2                      1                     -1
                1101200      5.304102108387913                    0.2                      1                     -1
                1101400      5.310428017184116                    0.2                      1                     -1
                1101600      5.350417138406324                    0.2                      1                     -1
                1101800      5.212300679367709                    0.2                      1                     -1
                1102000      5.640305808924561                    0.2                      1                     -1
                1102200       5.89082832659208                    0.2                      1                     -1
                1102400      5.833929572782495                    0.2                      1                     -1
                1102600      5.607070428161097                    0.2                      1                     -1
                1102800      5.556314058857998                    0.2                      1                     -1
                1103000      5.262853606697715                    0.2                      1                     -1
                1103200      4.832685086918675                    0.2                      1                     -1
                1103400      4.594536520393776                    0.2                      1                     -1
                1103600      4.753190734958285                    0.2                      1                     -1
                1103800      4.492758382664528                    0.2                      1                     -1
                1104000       4.26675079755363                    0.2                      1                     -1
                1104200      4.558397046567713                    0.2                      1                     -1
                1104400      4.700902885039678                    0.2                      1                     -1
                1104600      4.826207962872002                    0.2                      1                     -1
                1104800      5.000133803937075                    0.2                      1                     -1
                1105000      5.589428919844505                    0.2                      1                     -1
                1105200      5.532773471196051                    0.2                      1                     -1
                1105400      5.627455762413859                    0.2                      1                     -1
                1105600       5.06969790789937                    0.2                      1                     -1
                1105800      5.034049901734686                    0.2                      1                     -1
                1106000      5.236444611484409                    0.2                      1                     -1
                1106200      5.509390384886027                    0.2                      1                     -1
                1106400      5.955239882714133                    0.2                      1                     -1
                1106600      6.037778344695277                    0.2                      1                     -1
                1106800      5.930884154608843                    0.2                      1                     -1
                1107000      6.480890541858352                    0.2                      1                     -1
                1107200      6.654438570132832                    0.2                      1                     -1
                1107400      6.562873287325365                    0.2                      1                     -1
                1107600      6.321769845755336                    0.2                      1                     -1
                1107800      6.421757331945524                    0.2                      1                     -1
                1108000      6.355187022140795                    0.2                      1                     -1
                1108200       6.18766009912075                    0.2                      1                     -1
                1108400      6.278743741393597                    0.2                      1                     -1
                1108600      6.114892970564835                    0.2                      1                     -1
                1108800      6.584394330880695                    0.2                      1                     -1
                1109000      6.761187893166882                    0.2                      1                     -1
                1109200      6.958129890325522                    0.2                      1                     -1
                1109400      7.102319214788232                    0.2                      1                     -1
                1109600      7.241008109981755                    0.2                      1                     -1
                1109800      7.038461921490494                    0.2                      1                     -1
                1110000      7.025896999316932                    0.2                      1                     -1
                1110200      6.756790189036376                    0.2                      1                     -1
                1110400      6.716530148166437                    0.2                      1                     -1
                1110600      6.567173037372573                    0.2                      1                     -1
                1110800      6.861480063402191                    0.2                      1                     -1
                1111000      6.980174045014914                    0.2                      1                     -1
                1111200      7.472517669190147                    0.2                      1                     -1
                1111400      7.284504017189439                    0.2                      1                     -1
                1111600      7.420011391556003                    0.2                      1                     -1
                1111800      7.476215012972907                    0.2                      1                     -1
                1112000      7.747900698257731                    0.2                      1                     -1
                1112200      7.056881021498894                    0.2                      1                     -1
                1112400      6.775054886980655                    0.2                      1                     -1
                1112600      6.042056367035529                    0.2                      1                     -1
                1112800       6.32143205561911                    0.2                      1                     -1
                1113000      5.813832223984293                    0.2                      1                     -1
                1113200      5.889761497633791                    0.2                      1                     -1
                1113400      5.967991382646495                    0.2                      1                     -1
                1113600       6.02411387878097                    0.2                      1                     -1
                1113800      6.295995450569857                    0.2                      1                     -1
                1114000      6.271615390461056                    0.2                      1                     -1
                1114200      6.251980634947355                    0.2                      1                     -1
                1114400      5.667614004134602                    0.2                      1                     -1
                1114600      5.319185371257447                    0.2                      1                     -1
                1114800       5.42115866582085                    0.2                      1                     -1
                1115000      4.496589375180839                    0.2                      1                     -1
                1115200      3.923654029603792                    0.2                      1                     -1
                1115400      4.173046518190779                    0.2                      1                     -1
                1115600      3.821033786232689                    0.2                      1                     -1
                1115800      4.477607858860116                    0.2                      1                     -1
                1116000      3.904511310134985                    0.2                      1                     -1
                1116200      4.941909298265523                    0.2                      1                     -1
                1116400      4.685874861463812                    0.2                      1                     -1
                1116600      4.736613311052048                    0.2                      1                     -1
                1116800      3.927007424561575                    0.2                      1                     -1
                1117000      4.063653478178971                    0.2                      1                     -1
                1117200      4.324488671579552                    0.2                      1                     -1
                1117400      4.101908447619618                    0.2                      1                     -1
                1117600      4.073043903296695                    0.2                      1                     -1
                1117800      4.329879772881121                    0.2                      1                     -1
                1118000      4.274345295683791                    0.2                      1                     -1
                1118200      4.174889247298426                    0.2                      1                     -1
                1118400      3.455347311880046                    0.2                      1                     -1
                1118600      4.174954839391624                    0.2                      1                     -1
                1118800      4.784187373409826                    0.2                      1                     -1
                1119000       5.21840079883057                    0.2                      1                     -1
                1119200      5.224494407066284                    0.2                      1                     -1
                1119400      5.601662054636301                    0.2                      1                     -1
                1119600      5.709222089846723                    0.2                      1                     -1
                1119800      5.396497147041372                    0.2                      1                     -1
                1120000      5.205034273325216                    0.2                      1                     -1
                1120200      4.811060294832084                    0.2                      1                     -1
                1120400      4.551158538751963                    0.2                      1                     -1
                1120600      4.570132168103511                    0.2                      1                     -1
                1120800      4.923181305268773                    0.2                      1                     -1
                1121000      4.758677155639442                    0.2                      1                     -1
                1121200      5.019886184634802                    0.2                      1                     -1
                1121400      5.407547825998687                    0.2                      1                     -1
                1121600      5.991488228406727                    0.2                      1                     -1
                1121800      5.535598836883444                    0.2                      1                     -1
                1122000      5.656233678479625                    0.2                      1                     -1
                1122200      5.888483665499287                    0.2                      1                     -1
                1122400      5.942973787130156                    0.2                      1                     -1
                1122600      6.123869985594597                    0.2                      1                     -1
                1122800      6.554176223597099                    0.2                      1                     -1
                1123000      5.961969704205533                    0.2                      1                     -1
                1123200      6.491159205151155                    0.2                      1                     -1
                1123400      6.520192489635002                    0.2                      1                     -1
                1123600      6.401026359811977                    0.2                      1                     -1
                1123800      6.113398440743214                    0.2                      1                     -1
                1124000      6.401131345000728                    0.2                      1                     -1
                1124200      6.693697082635667                    0.2                      1                     -1
                1124400      7.426456371472896                    0.2                      1                     -1
                1124600      7.106403100852481                    0.2                      1                     -1
                1124800       7.28261125661154                    0.2                      1                     -1
                1125000      7.517773055242435                    0.2                      1                     -1
                1125200      7.658749409974694                    0.2                      1                     -1
                1125400      8.107951631971648                    0.2                      1                     -1
                1125600      8.104395430895281                    0.2                      1                     -1
                1125800      8.032357744911774                    0.2                      1                     -1
                1126000      7.683525942803632                    0.2                      1                     -1
                1126200      7.904595307511479                    0.2                      1                     -1
                1126400       7.70123412009011                    0.2                      1                     -1
                1126600      7.610421979963705                    0.2                      1                     -1
                1126800      7.380088155114096                    0.2                      1                     -1
                1127000      6.704145813616332                    0.2                      1                     -1
                1127200      6.255086445603138                    0.2                      1                     -1
                1127400      6.880321822776165                    0.2                      1                     -1
                1127600      7.034649172237983                    0.2                      1                     -1
                1127800      6.844328160509223                    0.2                      1                     -1
                1128000      7.317983630239206                    0.2                      1                     -1
                1128200      7.244263144367195                    0.2                      1                     -1
                1128400      6.975596666352438                    0.2                      1                     -1
                1128600      7.042108326840409                    0.2                      1                     -1
                1128800      7.267907428436231                    0.2                      1                     -1
                1129000      7.586542265006871                    0.2                      1                     -1
                1129200      7.129994998932733                    0.2                      1                     -1
                1129400      6.842279841837716                    0.2                      1                     -1
                1129600      7.255773105744583                    0.2                      1                     -1
                1129800      7.020352677849321                    0.2                      1                     -1
                1130000      6.531927963623664                    0.2                      1                     -1
                1130200      6.638462671755302                    0.2                      1                     -1
                1130400      6.227965204772691                    0.2                      1                     -1
                1130600      6.323238973184026                    0.2                      1                     -1
                1130800      6.028150028160312                    0.2                      1                     -1
                1131000      6.410372844304839                    0.2                      1                     -1
                1131200       6.85419247328867                    0.2                      1                     -1
                1131400      6.724984564420632                    0.2                      1                     -1
                1131600      7.184639779827641                    0.2                      1                     -1
                1131800      8.076088084781007                    0.2                      1                     -1
                1132000       7.75062301526665                    0.2                      1                     -1
                1132200      7.858690515354401                    0.2                      1                     -1
                1132400      7.441476270129329                    0.2                      1                     -1
                1132600      7.810219398866136                    0.2                      1                     -1
                1132800      7.243812672023345                    0.2                      1                     -1
                1133000      7.346074867406387                    0.2                      1                     -1
                1133200      7.599771426673792                    0.2                      1                     -1
                1133400      8.056503203360178                    0.2                      1                     -1
                1133600      8.292762500418918                    0.2                      1                     -1
                1133800      7.820099040822628                    0.2                      1                     -1
                1134000      7.787444367713397                    0.2                      1                     -1
                1134200       6.74053826907619                    0.2                      1                     -1
                1134400      6.564832209744797                    0.2                      1                     -1
                1134600      6.671651992492291                    0.2                      1                     -1
                1134800      6.474935452083121                    0.2                      1                     -1
                1135000      5.720081779867324                    0.2                      1                     -1
                1135200      5.876605106668096                    0.2                      1                     -1
                1135400       5.75718641313539                    0.2                      1                     -1
                1135600      5.708291727214315                    0.2                      1                     -1
                1135800      6.087773536950904                    0.2                      1                     -1
                1136000       6.26805176185214                    0.2                      1                     -1
                1136200       6.18122356983495                    0.2                      1                     -1
                1136400      5.751334956951758                    0.2                      1                     -1
                1136600      6.443824576472505                    0.2                      1                     -1
                1136800      6.143285480753507                    0.2                      1                     -1
                1137000       6.75746349041375                    0.2                      1                     -1
                1137200      7.038681476836021                    0.2                      1                     -1
                1137400      7.046490727968871                    0.2                      1                     -1
                1137600      6.758202937986444                    0.2                      1                     -1
                1137800       6.95762739577921                    0.2                      1                     -1
                1138000      7.320699474334707                    0.2                      1                     -1
                1138200      6.631416604146699                    0.2                      1                     -1
                1138400      6.646952035140099                    0.2                      1                     -1
                1138600      5.711119020624272                    0.2                      1                     -1
                1138800      6.105364475020267                    0.2                      1                     -1
                1139000      6.205443054060964                    0.2                      1                     -1
                1139200       5.76258582341516                    0.2                      1                     -1
                1139400      5.531255451960998                    0.2                      1                     -1
                1139600      5.514530487432048                    0.2                      1                     -1
                1139800      5.538767550384335                    0.2                      1                     -1
                1140000      6.430781838016813                    0.2                      1                     -1
                1140200      5.915490130454168                    0.2                      1                     -1
                1140400      5.960797230629491                    0.2                      1                     -1
                1140600      6.536334767639605                    0.2                      1                     -1
                1140800      7.391334667194576                    0.2                      1                     -1
                1141000      7.481940590462377                    0.2                      1                     -1
                1141200      7.839732697326326                    0.2                      1                     -1
                1141400      7.960938734094437                    0.2                      1                     -1
                1141600      8.259403753649504                    0.2                      1                     -1
                1141800      8.222769629475621                    0.2                      1                     -1
                1142000      8.301092471161509                    0.2                      1                     -1
                1142200      8.325208957964781                    0.2                      1                     -1
                1142400      8.146101687951946                    0.2                      1                     -1
                1142600      7.439179967754809                    0.2                      1                     -1
                1142800      6.811393831749748                    0.2                      1                     -1
                1143000      7.419436016133844                    0.2                      1                     -1
                1143200      7.199171780466522                    0.2                      1                     -1
                1143400      7.008174174025904                    0.2                      1                     -1
                1143600      7.133444806740575                    0.2                      1                     -1
                1143800      7.087987627339947                    0.2                      1                     -1
                1144000      6.503279977612076                    0.2                      1                     -1
                1144200      6.320071753804746                    0.2                      1                     -1
                1144400      6.336478108089588                    0.2                      1                     -1
                1144600      6.318136352074339                    0.2                      1                     -1
                1144800      5.771995900910757                    0.2                      1                     -1
                1145000      5.550390275580492                    0.2                      1                     -1
                1145200      5.957394913659733                    0.2                      1                     -1
                1145400       5.94328665682419                    0.2                      1                     -1
                1145600      5.566203971844784                    0.2                      1                     -1
                1145800      5.529625310970443                    0.2                      1                     -1
                1146000      5.288283188571322                    0.2                      1                     -1
                1146200      5.017925063044084                    0.2                      1                     -1
                1146400      5.217104044967809                    0.2                      1                     -1
                1146600      5.163445483663524                    0.2                      1                     -1
                1146800      5.356535242092555                    0.2                      1                     -1
                1147000      5.580450882268114                    0.2                      1                     -1
                1147200      6.075119652873219                    0.2                      1                     -1
                1147400      6.429504991609059                    0.2                      1                     -1
                1147600      6.939199508771073                    0.2                      1                     -1
                1147800      6.916762925911399                    0.2                      1                     -1
                1148000      7.723225121792862                    0.2                      1                     -1
                1148200      7.669512999245191                    0.2                      1                     -1
                1148400      7.862603901569947                    0.2                      1                     -1
                1148600      7.529270503076416                    0.2                      1                     -1
                1148800       7.78583337692535                    0.2                      1                     -1
                1149000      7.764424137925989                    0.2                      1                     -1
                1149200      7.312063794202304                    0.2                      1                     -1
                1149400      7.665304078702937                    0.2                      1                     -1
                1149600      7.580357482175726                    0.2                      1                     -1
                1149800      7.159268528349783                    0.2                      1                     -1
                1150000      6.758277709355665                    0.2                      1                     -1
                1150200      6.366510292575573                    0.2                      1                     -1
                1150400      5.917691061636643                    0.2                      1                     -1
                1150600      6.464913311728817                    0.2                      1                     -1
                1150800      6.012046879598342                    0.2                      1                     -1
                1151000      5.996326803074804                    0.2                      1                     -1
                1151200      5.614425476387229                    0.2                      1                     -1
                1151400      5.313716192730428                    0.2                      1                     -1
                1151600      5.328865589217791                    0.2                      1                     -1
                1151800      5.306034973378558                    0.2                      1                     -1
                1152000      5.119280031914371                    0.2                      1                     -1
                1152200       4.92697539108584                    0.2                      1                     -1
                1152400      5.241139666073351                    0.2                      1                     -1
                1152600      5.009192867993848                    0.2                      1                     -1
                1152800      5.352741779398096                    0.2                      1                     -1
                1153000      5.698980865171168                    0.2                      1                     -1
                1153200      6.083277654647164                    0.2                      1                     -1
                1153400      7.102289833242502                    0.2                      1                     -1
                1153600      7.293904374593357                    0.2                      1                     -1
                1153800      6.928459769925817                    0.2                      1                     -1
                1154000      7.358465708824954                    0.2                      1                     -1
                1154200      7.881237326536053                    0.2                      1                     -1
                1154400      8.502649653298807                    0.2                      1                     -1
                1154600       8.63274785881735                    0.2                      1                     -1
                1154800      8.332033897474206                    0.2                      1                     -1
                1155000      8.579138812349949                    0.2                      1                     -1
                1155200      8.259820596979424                    0.2                      1                     -1
                1155400      8.150788589013668                    0.2                      1                     -1
                1155600      8.414933427356727                    0.2                      1                     -1
                1155800      8.669108601755234                    0.2                      1                     -1
                1156000      8.605267833769489                    0.2                      1                     -1
                1156200      8.499331893524371                    0.2                      1                     -1
                1156400      8.545271718519048                    0.2                      1                     -1
                1156600      8.092252664247562                    0.2                      1                     -1
                1156800      8.207526536430777                    0.2                      1                     -1
                1157000      7.762750547205507                    0.2                      1                     -1
                1157200      7.982006369928686                    0.2                      1                     -1
                1157400      7.825520154491599                    0.2                      1                     -1
                1157600      8.186526600677063                    0.2                      1                     -1
                1157800      8.134395265530703                    0.2                      1                     -1
                1158000      7.850613614062233                    0.2                      1                     -1
                1158200      7.439148378223123                    0.2                      1                     -1
                1158400      7.503823185379931                    0.2                      1                     -1
                1158600       7.80043653977453                    0.2                      1                     -1
                1158800      8.402705452081822                    0.2                      1                     -1
                1159000      8.869831794951361                    0.2                      1                     -1
                1159200       8.67178908212032                    0.2                      1                     -1
                1159400      8.841948291078985                    0.2                      1                     -1
                1159600      8.890385816781349                    0.2                      1                     -1
                1159800      8.580061422296993                    0.2                      1                     -1
                1160000      8.158578179378635                    0.2                      1                     -1
                1160200      7.802968879052735                    0.2                      1                     -1
                1160400      8.175425471099633                    0.2                      1                     -1
                1160600      8.843949048335864                    0.2                      1                     -1
                1160800      9.040620304348906                    0.2                      1                     -1
                1161000      8.648538253987196                    0.2                      1                     -1
                1161200      7.929329554869899                    0.2                      1                     -1
                1161400      7.017846322238938                    0.2                      1                     -1
                1161600      6.807299463037384                    0.2                      1                     -1
                1161800      6.763547242205835                    0.2                      1                     -1
                1162000      6.797541378845675                    0.2                      1                     -1
                1162200      6.390466009170855                    0.2                      1                     -1
                1162400      6.341647457236074                    0.2                      1                     -1
                1162600      6.218346928428648                    0.2                      1                     -1
                1162800      5.938757390768372                    0.2                      1                     -1
                1163000      6.206831323882898                    0.2                      1                     -1
                1163200      6.413841725160942                    0.2                      1                     -1
                1163400        6.6539169035956                    0.2                      1                     -1
                1163600      6.849464935650471                    0.2                      1                     -1
                1163800      7.249208136933497                    0.2                      1                     -1
                1164000      7.297585420198311                    0.2                      1                     -1
                1164200      7.297730269537992                    0.2                      1                     -1
                1164400      7.404470403534306                    0.2                      1                     -1
                1164600      7.636726890761476                    0.2                      1                     -1
                1164800      7.830257975828114                    0.2                      1                     -1
                1165000      8.622476226405043                    0.2                      1                     -1
                1165200      8.079131858497959                    0.2                      1                     -1
                1165400      8.299806502234956                    0.2                      1                     -1
                1165600      8.265491566997191                    0.2                      1                     -1
                1165800      6.889507961143625                    0.2                      1                     -1
                1166000      6.525545962654236                    0.2                      1                     -1
                1166200      5.789327921224757                    0.2                      1                     -1
                1166400      5.773000692137296                    0.2                      1                     -1
                1166600      5.577294912913293                    0.2                      1                     -1
                1166800      5.569974752437542                    0.2                      1                     -1
                1167000      5.862883335075629                    0.2                      1                     -1
                1167200       5.96370123961278                    0.2                      1                     -1
                1167400      6.737839724061965                    0.2                      1                     -1
                1167600      7.069485948901423                    0.2                      1                     -1
                1167800       7.53196180912185                    0.2                      1                     -1
                1168000      6.388618676509345                    0.2                      1                     -1
                1168200      6.115507913094813                    0.2                      1                     -1
                1168400      6.767994827186223                    0.2                      1                     -1
                1168600      5.978909747218548                    0.2                      1                     -1
                1168800      6.217851782852373                    0.2                      1                     -1
                1169000      7.178434946611657                    0.2                      1                     -1
                1169200      7.169771812873713                    0.2                      1                     -1
                1169400      6.786772142562583                    0.2                      1                     -1
                1169600      6.754107454387644                    0.2                      1                     -1
                1169800      6.674518642442763                    0.2                      1                     -1
                1170000      6.517175716800399                    0.2                      1                     -1
                1170200      6.760123196869985                    0.2                      1                     -1
                1170400      5.719375042577983                    0.2                      1                     -1
                1170600      6.178412378581736                    0.2                      1                     -1
                1170800      6.672001853825628                    0.2                      1                     -1
                1171000      7.338272303318997                    0.2                      1                     -1
                1171200      7.772887379667441                    0.2                      1                     -1
                1171400      7.840910330034958                    0.2                      1                     -1
                1171600      9.010804523277335                    0.2                      1                     -1
                1171800      8.938135519818758                    0.2                      1                     -1
                1172000      9.335730882102697                    0.2                      1                     -1
                1172200      8.365276308053231                    0.2                      1                     -1
                1172400      8.791308292445411                    0.2                      1                     -1
                1172600      8.393086271567839                    0.2                      1                     -1
                1172800      9.011899657313093                    0.2                      1                     -1
                1173000      8.930894755373581                    0.2                      1                     -1
                1173200      9.266665540872641                    0.2                      1                     -1
                1173400      9.205567984151681                    0.2                      1                     -1
                1173600      8.879883826206125                    0.2                      1                     -1
                1173800      8.489694663048114                    0.2                      1                     -1
                1174000      8.114279783224831                    0.2                      1                     -1
                1174200      7.447019048658467                    0.2                      1                     -1
                1174400       7.92795077842809                    0.2                      1                     -1
                1174600      7.973824533798103                    0.2                      1                     -1
                1174800      7.382673211372853                    0.2                      1                     -1
                1175000      7.528994546265078                    0.2                      1                     -1
                1175200      7.613279870023536                    0.2                      1                     -1
                1175400      6.962884909958586                    0.2                      1                     -1
                1175600      7.069025848042918                    0.2                      1                     -1
                1175800      7.104011349648739                    0.2                      1                     -1
                1176000      7.138066289098923                    0.2                      1                     -1
                1176200      7.552569689498122                    0.2                      1                     -1
                1176400      7.955672537264735                    0.2                      1                     -1
                1176600       8.79625229320237                    0.2                      1                     -1
                1176800      9.245934333530473                    0.2                      1                     -1
                1177000      8.672318756248309                    0.2                      1                     -1
                1177200      8.630710307215285                    0.2                      1                     -1
                1177400      8.473976218836519                    0.2                      1                     -1
                1177600      7.648538713451964                    0.2                      1                     -1
                1177800      6.904315491762386                    0.2                      1                     -1
                1178000      6.171678223050354                    0.2                      1                     -1
                1178200      6.408852645000579                    0.2                      1                     -1
                1178400      5.542881596353471                    0.2                      1                     -1
                1178600      5.112812503419915                    0.2                      1                     -1
                1178800      4.860977672682573                    0.2                      1                     -1
                1179000      5.129053559064739                    0.2                      1                     -1
                1179200      4.895556461882724                    0.2                      1                     -1
                1179400      5.278741642819049                    0.2                      1                     -1
                1179600      5.409808100476118                    0.2                      1                     -1
                1179800      4.996002476808848                    0.2                      1                     -1
                1180000      4.916414980194979                    0.2                      1                     -1
                1180200      4.827415814230704                    0.2                      1                     -1
                1180400      4.622636745334384                    0.2                      1                     -1
                1180600       5.06259867439606                    0.2                      1                     -1
                1180800      5.370179829635071                    0.2                      1                     -1
                1181000      5.487116011513243                    0.2                      1                     -1
                1181200      5.666177231257428                    0.2                      1                     -1
                1181400      5.707692900378116                    0.2                      1                     -1
                1181600      6.065536993789348                    0.2                      1                     -1
                1181800      5.843109201060606                    0.2                      1                     -1
                1182000      4.917676962714194                    0.2                      1                     -1
                1182200      4.529996383390173                    0.2                      1                     -1
                1182400      4.849436177924959                    0.2                      1                     -1
                1182600      4.590597902803571                    0.2                      1                     -1
                1182800       4.63403233215314                    0.2                      1                     -1
                1183000      4.361599051203537                    0.2                      1                     -1
                1183200      4.921781013606117                    0.2                      1                     -1
                1183400      4.931376002840253                    0.2                      1                     -1
                1183600      4.471510731693629                    0.2                      1                     -1
                1183800       4.67299982293832                    0.2                      1                     -1
                1184000      4.520804549416166                    0.2                      1                     -1
                1184200      4.595590624911944                    0.2                      1                     -1
                1184400      4.983431959201912                    0.2                      1                     -1
                1184600      5.180214682212752                    0.2                      1                     -1
                1184800      5.503733999637116                    0.2                      1                     -1
                1185000      5.661344542952902                    0.2                      1                     -1
                1185200      5.982629828779288                    0.2                      1                     -1
                1185400      6.160043146401518                    0.2                      1                     -1
                1185600      6.404618877285618                    0.2                      1                     -1
                1185800      5.857390124638661                    0.2                      1                     -1
                1186000      5.277081609988814                    0.2                      1                     -1
                1186200      5.505534838285841                    0.2                      1                     -1
                1186400      5.089602537122135                    0.2                      1                     -1
                1186600       5.38613183970608                    0.2                      1                     -1
                1186800      5.391714099323073                    0.2                      1                     -1
                1187000      5.257234920360816                    0.2                      1                     -1
                1187200      4.297550067115418                    0.2                      1                     -1
                1187400       4.46053671757019                    0.2                      1                     -1
                1187600      4.793275855331625                    0.2                      1                     -1
                1187800      4.090735206624151                    0.2                      1                     -1
                1188000      4.763017634155112                    0.2                      1                     -1
                1188200      5.269646771964465                    0.2                      1                     -1
                1188400      5.525633019751323                    0.2                      1                     -1
                1188600      6.470290958557651                    0.2                      1                     -1
                1188800      6.286229573887808                    0.2                      1                     -1
                1189000      6.108536200640724                    0.2                      1                     -1
                1189200      6.016342181617156                    0.2                      1                     -1
                1189400      5.557094992888698                    0.2                      1                     -1
                1189600       5.71297545617922                    0.2                      1                     -1
                1189800      6.234774481861086                    0.2                      1                     -1
                1190000      6.840446942074962                    0.2                      1                     -1
                1190200      6.677662530472856                    0.2                      1                     -1
                1190400      6.818146429683354                    0.2                      1                     -1
                1190600      6.583837466172611                    0.2                      1                     -1
                1190800      6.011108423288742                    0.2                      1                     -1
                1191000      5.056128297617536                    0.2                      1                     -1
                1191200      5.302270014272546                    0.2                      1                     -1
                1191400      4.261636726112786                    0.2                      1                     -1
                1191600      4.536664411094522                    0.2                      1                     -1
                1191800      4.346656208659928                    0.2                      1                     -1
                1192000      4.423348867480748                    0.2                      1                     -1
                1192200      4.699014523933897                    0.2                      1                     -1
                1192400      5.141540006443575                    0.2                      1                     -1
                1192600      5.576346635876686                    0.2                      1                     -1
                1192800      5.933670182896685                    0.2                      1                     -1
                1193000      6.464733057341074                    0.2                      1                     -1
                1193200      6.378939318686069                    0.2                      1                     -1
                1193400      6.853529332125079                    0.2                      1                     -1
                1193600       7.91886179792128                    0.2                      1                     -1
                1193800      7.411406568877575                    0.2                      1                     -1
                1194000      7.626884749673892                    0.2                      1                     -1
                1194200      7.484784639195101                    0.2                      1                     -1
                1194400      7.482029977398098                    0.2                      1                     -1
                1194600       7.40160379440174                    0.2                      1                     -1
                1194800      6.595520033013851                    0.2                      1                     -1
                1195000      6.510402854268311                    0.2                      1                     -1
                1195200      6.123456027063556                    0.2                      1                     -1
                1195400      6.608009351288117                    0.2                      1                     -1
                1195600      7.015752139743027                    0.2                      1                     -1
                1195800      7.286580587255172                    0.2                      1                     -1
                1196000      6.947244827735898                    0.2                      1                     -1
                1196200      7.154744623130431                    0.2                      1                     -1
                1196400      7.092174051824869                    0.2                      1                     -1
                1196600      6.987704576135599                    0.2                      1                     -1
                1196800      7.626358072122827                    0.2                      1                     -1
                1197000       7.81158198800628                    0.2                      1                     -1
                1197200      8.376249365208944                    0.2                      1                     -1
                1197400      8.580166896096662                    0.2                      1                     -1
                1197600      8.363175339783893                    0.2                      1                     -1
                1197800      8.264412541776128                    0.2                      1                     -1
                1198000      8.094998203408288                    0.2                      1                     -1
                1198200      8.111013258216211                    0.2                      1                     -1
                1198400      8.215413365452735                    0.2                      1                     -1
                1198600      9.558111251797543                    0.2                      1                     -1
                1198800      9.026079846412244                    0.2                      1                     -1
                1199000      9.161106174531133                    0.2                      1                     -1
                1199200      9.235488269769291                    0.2                      1                     -1
                1199400       9.60238889989818                    0.2                      1                     -1
                1199600      9.137797135140204                    0.2                      1                     -1
                1199800      8.731496240965951                    0.2                      1                     -1
                1200000      8.791174124573111                    0.2                      1                     -1
                1200200      8.870873018097903                    0.2                      1                     -1
                1200400      9.558814803927801                    0.2                      1                     -1
                1200600      9.402700620164685                    0.2                      1                     -1
                1200800      9.523150083617818                    0.2                      1                     -1
                1201000      9.233758970655121                    0.2                      1                     -1
                1201200       9.77078091714748                    0.2                      1                     -1
                1201400      9.044192262350679                    0.2                      1                     -1
                1201600       8.46641487453333                    0.2                      1                     -1
                1201800      8.733401888806023                    0.2                      1                     -1
                1202000       9.46962147105044                    0.2                      1                     -1
                1202200      9.029160138456598                    0.2                      1                     -1
                1202400      8.655994990615623                    0.2                      1                     -1
                1202600      8.100157647920826                    0.2                      1                     -1
                1202800       8.01357487501595                    0.2                      1                     -1
                1203000      7.951517952352542                    0.2                      1                     -1
                1203200      8.174515121285175                    0.2                      1                     -1
                1203400      9.360854851088819                    0.2                      1                     -1
                1203600      9.499049177198334                    0.2                      1                     -1
                1203800      9.304233632434196                    0.2                      1                     -1
                1204000      9.152472622886716                    0.2                      1                     -1
                1204200      9.747106508428937                    0.2                      1                     -1
                1204400      9.327049560345543                    0.2                      1                     -1
                1204600      8.696657440212521                    0.2                      1                     -1
                1204800      8.563022381456342                    0.2                      1                     -1
                1205000      8.949939217839429                    0.2                      1                     -1
                1205200      9.239797521297604                    0.2                      1                     -1
                1205400      8.981884768283166                    0.2                      1                     -1
                1205600      8.084480266147461                    0.2                      1                     -1
                1205800       8.32214768641219                    0.2                      1                     -1
                1206000      7.815753979386836                    0.2                      1                     -1
                1206200      7.643802807653882                    0.2                      1                     -1
                1206400      7.404805587470777                    0.2                      1                     -1
                1206600       7.53241602310604                    0.2                      1                     -1
                1206800       7.45497415857036                    0.2                      1                     -1
                1207000      7.775065882219049                    0.2                      1                     -1
                1207200      8.914549910170146                    0.2                      1                     -1
                1207400      8.270117784915712                    0.2                      1                     -1
                1207600      8.411167529404702                    0.2                      1                     -1
                1207800      8.454229457668436                    0.2                      1                     -1
                1208000      8.536575345728455                    0.2                      1                     -1
                1208200      9.058116889580251                    0.2                      1                     -1
                1208400      9.283619737758594                    0.2                      1                     -1
                1208600      9.665623653084916                    0.2                      1                     -1
                1208800      9.632625982359729                    0.2                      1                     -1
                1209000      9.922823478195093                    0.2                      1                     -1
                1209200      9.630435925056315                    0.2                      1                     -1
                1209400      10.11171593384979                    0.2                      1                     -1
                1209600      10.00555590256922                    0.2                      1                     -1
                1209800      9.935683857929956                    0.2                      1                     -1
                1210000      9.913189256050069                    0.2                      1                     -1
                1210200      9.784324554479467                    0.2                      1                     -1
                1210400      10.04432496805667                    0.2                      1                     -1
                1210600      10.24320345502106                    0.2                      1                     -1
                1210800      9.987355939563505                    0.2                      1                     -1
                1211000      10.49993271237315                    0.2                      1                     -1
                1211200      9.481821985189599                    0.2                      1                     -1
                1211400      8.621165054189882                    0.2                      1                     -1
                1211600      8.651078026904605                    0.2                      1                     -1
                1211800      8.076337795693879                    0.2                      1                     -1
                1212000      7.105941089921975                    0.2                      1                     -1
                1212200      7.125466600883652                    0.2                      1                     -1
                1212400      6.629369503819364                    0.2                      1                     -1
                1212600      5.821603207243897                    0.2                      1                     -1
                1212800       5.72981466329895                    0.2                      1                     -1
                1213000      5.829744309408349                    0.2                      1                     -1
                1213200      6.165906350483492                    0.2                      1                     -1
                1213400      6.142608083484334                    0.2                      1                     -1
                1213600      6.311102919691817                    0.2                      1                     -1
                1213800      6.310882718545387                    0.2                      1                     -1
                1214000       6.63529072673227                    0.2                      1                     -1
                1214200      7.006253529041547                    0.2                      1                     -1
                1214400      7.115870523932055                    0.2                      1                     -1
                1214600      7.440108524950509                    0.2                      1                     -1
                1214800      7.703800810085678                    0.2                      1                     -1
                1215000      7.679428608247915                    0.2                      1                     -1
                1215200      7.871861717752411                    0.2                      1                     -1
                1215400      7.951504109736074                    0.2                      1                     -1
                1215600      8.398712003207176                    0.2                      1                     -1
                1215800      9.090265142850159                    0.2                      1                     -1
                1216000      9.254796107336686                    0.2                      1                     -1
                1216200      9.657492578297635                    0.2                      1                     -1
                1216400      9.932840528274102                    0.2                      1                     -1
                1216600      9.239251875548502                    0.2                      1                     -1
                1216800      10.37938378004526                    0.2                      1                     -1
                1217000      10.85591999643472                    0.2                      1                     -1
                1217200      11.04260428771334                    0.2                      1                     -1
                1217400      11.11606373122343                    0.2                      1                     -1
                1217600      11.48189704186033                    0.2                      1                     -1
                1217800      11.70125878320141                    0.2                      1                     -1
                1218000      11.80988981386838                    0.2                      1                     -1
                1218200      11.61739913774749                    0.2                      1                     -1
                1218400      11.16666392789664                    0.2                      1                     -1
                1218600      11.44081414493579                    0.2                      1                     -1
                1218800      11.59874262656066                    0.2                      1                     -1
                1219000      11.35214782566168                    0.2                      1                     -1
                1219200      11.28208462961132                    0.2                      1                     -1
                1219400      10.87001570220734                    0.2                      1                     -1
                1219600      10.67185181859121                    0.2                      1                     -1
                1219800      10.85039562205673                    0.2                      1                     -1
                1220000      11.05451397722546                    0.2                      1                     -1
                1220200      10.74412138641196                    0.2                      1                     -1
                1220400      10.53852079172062                    0.2                      1                     -1
                1220600       10.6023603946474                    0.2                      1                     -1
                1220800      10.83118983662897                    0.2                      1                     -1
                1221000      11.21950061547736                    0.2                      1                     -1
                1221200      11.89875973304644                    0.2                      1                     -1
                1221400      11.99770255267554                    0.2                      1                     -1
                1221600       12.1653085043451                    0.2                      1                     -1
                1221800      12.23411355402061                    0.2                      1                     -1
                1222000      12.02393868567431                    0.2                      1                     -1
                1222200      11.78460069168321                    0.2                      1                     -1
                1222400      11.53856038837954                    0.2                      1                     -1
                1222600      11.24983481342043                    0.2                      1                     -1
                1222800      11.00292328175229                    0.2                      1                     -1
                1223000      10.76439830912064                    0.2                      1                     -1
                1223200      10.66117495137552                    0.2                      1                     -1
                1223400      10.28564378501851                    0.2                      1                     -1
                1223600      10.09835675882195                    0.2                      1                     -1
                1223800      10.24070109733009                    0.2                      1                     -1
                1224000      10.28108442375832                    0.2                      1                     -1
                1224200      9.588553931701872                    0.2                      1                     -1
                1224400      8.542578395272907                    0.2                      1                     -1
                1224600      8.549666957948096                    0.2                      1                     -1
                1224800       7.53387222393781                    0.2                      1                     -1
                1225000      7.275565551032996                    0.2                      1                     -1
                1225200      7.292608871684666                    0.2                      1                     -1
                1225400      6.698243616141583                    0.2                      1                     -1
                1225600       6.42524024533026                    0.2                      1                     -1
                1225800      5.911471585646902                    0.2                      1                     -1
                1226000      5.681018272787038                    0.2                      1                     -1
                1226200      6.109177262558396                    0.2                      1                     -1
                1226400      5.180695538328937                    0.2                      1                     -1
                1226600      5.293968447460177                    0.2                      1                     -1
                1226800      4.918574644619662                    0.2                      1                     -1
                1227000      5.294067588737239                    0.2                      1                     -1
                1227200      5.338520666781752                    0.2                      1                     -1
                1227400      5.602057110931349                    0.2                      1                     -1
                1227600      5.880600098808334                    0.2                      1                     -1
                1227800      5.931138679147437                    0.2                      1                     -1
                1228000        6.7155336271815                    0.2                      1                     -1
                1228200      6.494728649012544                    0.2                      1                     -1
                1228400      6.993909774161875                    0.2                      1                     -1
                1228600      6.932971762095255                    0.2                      1                     -1
                1228800      7.201481953871102                    0.2                      1                     -1
                1229000      6.777789267369893                    0.2                      1                     -1
                1229200      6.474434338330239                    0.2                      1                     -1
                1229400      6.333047210351784                    0.2                      1                     -1
                1229600      6.098340007787383                    0.2                      1                     -1
                1229800      6.172614036821217                    0.2                      1                     -1
                1230000      6.073463357279532                    0.2                      1                     -1
                1230200      6.330581556655988                    0.2                      1                     -1
                1230400      6.486892593335845                    0.2                      1                     -1
                1230600       6.92071443104372                    0.2                      1                     -1
                1230800       7.28030584871014                    0.2                      1                     -1
                1231000      7.575919107572624                    0.2                      1                     -1
                1231200       8.34490842176694                    0.2                      1                     -1
                1231400      7.912476996174603                    0.2                      1                     -1
                1231600      8.120290511321787                    0.2                      1                     -1
                1231800      8.077972473059139                    0.2                      1                     -1
                1232000      7.811822382919453                    0.2                      1                     -1
                1232200      7.487574439081435                    0.2                      1                     -1
                1232400      7.559383693149682                    0.2                      1                     -1
                1232600      7.199382034248991                    0.2                      1                     -1
                1232800      6.968736144560346                    0.2                      1                     -1
                1233000      7.143746491154637                    0.2                      1                     -1
                1233200      6.920220793363072                    0.2                      1                     -1
                1233400      6.688241291703424                    0.2                      1                     -1
                1233600      6.288307793565415                    0.2                      1                     -1
                1233800      5.576979508282848                    0.2                      1                     -1
                1234000      5.484397377079434                    0.2                      1                     -1
                1234200      5.529860660781933                    0.2                      1                     -1
                1234400      4.421186991598465                    0.2                      1                     -1
                1234600      4.353234963858089                    0.2                      1                     -1
                1234800      4.169509017324468                    0.2                      1                     -1
                1235000       4.75484769747364                    0.2                      1                     -1
                1235200      4.906968281660033                    0.2                      1                     -1
                1235400      4.799356238782216                    0.2                      1                     -1
                1235600       5.02740179688162                    0.2                      1                     -1
                1235800      5.174497197575121                    0.2                      1                     -1
                1236000      4.031912889465017                    0.2                      1                     -1
                1236200      4.404093144293969                    0.2                      1                     -1
                1236400      4.971247521637448                    0.2                      1                     -1
                1236600      4.521215790242231                    0.2                      1                     -1
                1236800      4.604393413775734                    0.2                      1                     -1
                1237000      3.737166558525251                    0.2                      1                     -1
                1237200      3.855033304447515                    0.2                      1                     -1
                1237400      3.741531011714192                    0.2                      1                     -1
                1237600      3.904717537486825                    0.2                      1                     -1
                1237800      4.201462877265879                    0.2                      1                     -1
                1238000      4.302508863349403                    0.2                      1                     -1
                1238200      4.048154251341958                    0.2                      1                     -1
                1238400      4.202288487370542                    0.2                      1                     -1
                1238600      4.082477859021076                    0.2                      1                     -1
                1238800      4.104470532212192                    0.2                      1                     -1
                1239000      3.998242354346117                    0.2                      1                     -1
                1239200      4.022474836777486                    0.2                      1                     -1
                1239400      4.252278717177565                    0.2                      1                     -1
                1239600      4.633681460691683                    0.2                      1                     -1
                1239800      5.545493547685775                    0.2                      1                     -1
                1240000      5.530269084768605                    0.2                      1                     -1
                1240200      5.719306606349792                    0.2                      1                     -1
                1240400      6.020445085035563                    0.2                      1                     -1
                1240600      5.950860590202943                    0.2                      1                     -1
                1240800      4.636764567686691                    0.2                      1                     -1
                1241000      4.984749723370407                    0.2                      1                     -1
                1241200      4.989633807891224                    0.2                      1                     -1
                1241400      4.766260763999356                    0.2                      1                     -1
                1241600      4.239882048000235                    0.2                      1                     -1
                1241800      4.837230760151202                    0.2                      1                     -1
                1242000      4.762957425052037                    0.2                      1                     -1
                1242200      5.081242910663979                    0.2                      1                     -1
                1242400      4.994630656335864                    0.2                      1                     -1
                1242600      5.237117675535385                    0.2                      1                     -1
                1242800      5.178558296973248                    0.2                      1                     -1
                1243000      5.638519605997366                    0.2                      1                     -1
                1243200       5.66849725399635                    0.2                      1                     -1
                1243400      5.152485904150261                    0.2                      1                     -1
                1243600      5.875821486871502                    0.2                      1                     -1
                1243800       5.81468897467559                    0.2                      1                     -1
                1244000      5.718149635844216                    0.2                      1                     -1
                1244200      5.313930616187443                    0.2                      1                     -1
                1244400      4.511193885533641                    0.2                      1                     -1
                1244600      4.103396056822396                    0.2                      1                     -1
                1244800      3.647425849164771                    0.2                      1                     -1
                1245000      3.781129064002179                    0.2                      1                     -1
                1245200      3.954195595866144                    0.2                      1                     -1
                1245400      3.978344361578371                    0.2                      1                     -1
                1245600      3.974506945190039                    0.2                      1                     -1
                1245800      4.331608390802219                    0.2                      1                     -1
                1246000      4.524144258734851                    0.2                      1                     -1
                1246200      4.678879536929918                    0.2                      1                     -1
                1246400      4.453488973534834                    0.2                      1                     -1
                1246600      5.078338750854878                    0.2                      1                     -1
                1246800      5.264052865765681                    0.2                      1                     -1
                1247000      5.389240418115999                    0.2                      1                     -1
                1247200      6.169870820215769                    0.2                      1                     -1
                1247400      6.426530310284742                    0.2                      1                     -1
                1247600      6.600793539041659                    0.2                      1                     -1
                1247800      6.941205684586997                    0.2                      1                     -1
                1248000      6.584969431844185                    0.2                      1                     -1
                1248200      6.104747126340894                    0.2                      1                     -1
                1248400      5.480619698465789                    0.2                      1                     -1
                1248600      5.577156972389161                    0.2                      1                     -1
                1248800      5.608393193693071                    0.2                      1                     -1
                1249000      5.031918707257669                    0.2                      1                     -1
                1249200      4.618272180006351                    0.2                      1                     -1
                1249400      4.572732762248789                    0.2                      1                     -1
                1249600      4.619144157523434                    0.2                      1                     -1
                1249800      4.704663991514012                    0.2                      1                     -1
                1250000      4.397524349785146                    0.2                      1                     -1
                1250200      3.852268763302618                    0.2                      1                     -1
                1250400       3.69898914175282                    0.2                      1                     -1
                1250600       3.76135668440572                    0.2                      1                     -1
                1250800      3.549343728065723                    0.2                      1                     -1
                1251000      3.674368953803137                    0.2                      1                     -1
                1251200      3.623427943576987                    0.2                      1                     -1
                1251400      3.917129279003494                    0.2                      1                     -1
                1251600      3.631116289894477                    0.2                      1                     -1
                1251800      3.794146513811728                    0.2                      1                     -1
                1252000      4.364399204580704                    0.2                      1                     -1
                1252200      4.146818820679813                    0.2                      1                     -1
                1252400      4.204918428485161                    0.2                      1                     -1
                1252600      3.410262747915807                    0.2                      1                     -1
                1252800       3.83440922712266                    0.2                      1                     -1
                1253000      3.504192615494513                    0.2                      1                     -1
                1253200      4.819917964931876                    0.2                      1                     -1
                1253400      5.162911794586706                    0.2                      1                     -1
                1253600      5.327423940499449                    0.2                      1                     -1
                1253800      5.473511770900963                    0.2                      1                     -1
                1254000      5.709700853968592                    0.2                      1                     -1
                1254200      5.796859119411835                    0.2                      1                     -1
                1254400       6.05850544701662                    0.2                      1                     -1
                1254600      6.595741159921196                    0.2                      1                     -1
                1254800      6.734164729273532                    0.2                      1                     -1
                1255000      7.156574490568518                    0.2                      1                     -1
                1255200      8.108915856892533                    0.2                      1                     -1
                1255400      8.528365486188862                    0.2                      1                     -1
                1255600      9.215337488349725                    0.2                      1                     -1
                1255800      8.817288210983293                    0.2                      1                     -1
                1256000      8.869477240430204                    0.2                      1                     -1
                1256200      8.305608235468732                    0.2                      1                     -1
                1256400      7.895607611934721                    0.2                      1                     -1
                1256600      7.933302232331301                    0.2                      1                     -1
                1256800      8.202097770771207                    0.2                      1                     -1
                1257000      9.105309605817968                    0.2                      1                     -1
                1257200      9.003450391486902                    0.2                      1                     -1
                1257400      9.481624500942756                    0.2                      1                     -1
                1257600      9.656600488248319                    0.2                      1                     -1
                1257800      9.419692720714099                    0.2                      1                     -1
                1258000      9.600318188519614                    0.2                      1                     -1
                1258200       9.56219148949838                    0.2                      1                     -1
                1258400      9.516792999706336                    0.2                      1                     -1
                1258600      9.931601235754144                    0.2                      1                     -1
                1258800      10.06653470422709                    0.2                      1                     -1
                1259000      10.24022438171401                    0.2                      1                     -1
                1259200      10.54438297527482                    0.2                      1                     -1
                1259400      10.26273102042569                    0.2                      1                     -1
                1259600      11.11371723695026                    0.2                      1                     -1
                1259800      11.17753966715375                    0.2                      1                     -1
                1260000      11.36282196686157                    0.2                      1                     -1
                1260200       12.1177259829329                    0.2                      1                     -1
                1260400      12.12327596483304                    0.2                      1                     -1
                1260600      11.88422009852659                    0.2                      1                     -1
                1260800      11.82811299921716                    0.2                      1                     -1
                1261000      11.33831151303069                    0.2                      1                     -1
                1261200      10.97554831782655                    0.2                      1                     -1
                1261400      11.07423986114568                    0.2                      1                     -1
                1261600      10.57623021175873                    0.2                      1                     -1
                1261800      10.70994313224402                    0.2                      1                     -1
                1262000      9.820152552861614                    0.2                      1                     -1
                1262200      9.755749793033857                    0.2                      1                     -1
                1262400      10.36117537718822                    0.2                      1                     -1
                1262600      8.811996264131251                    0.2                      1                     -1
                1262800      8.364538921566409                    0.2                      1                     -1
                1263000      9.413830289030798                    0.2                      1                     -1
                1263200      8.266992481401296                    0.2                      1                     -1
                1263400      7.651166764976245                    0.2                      1                     -1
                1263600      7.743572595163791                    0.2                      1                     -1
                1263800      7.774889990882554                    0.2                      1                     -1
                1264000      8.327697350529395                    0.2                      1                     -1
                1264200      9.083656158065926                    0.2                      1                     -1
                1264400      8.998656388827222                    0.2                      1                     -1
                1264600      8.873416445484153                    0.2                      1                     -1
                1264800      8.775692871211158                    0.2                      1                     -1
                1265000       8.34063820409718                    0.2                      1                     -1
                1265200       8.58277398778154                    0.2                      1                     -1
                1265400      8.779603373072348                    0.2                      1                     -1
                1265600      9.668933971867688                    0.2                      1                     -1
                1265800      9.683372467256827                    0.2                      1                     -1
                1266000      9.823893840503827                    0.2                      1                     -1
                1266200      10.30509659022535                    0.2                      1                     -1
                1266400      10.01187701415224                    0.2                      1                     -1
                1266600      10.05636355375207                    0.2                      1                     -1
                1266800      9.736210030714021                    0.2                      1                     -1
                1267000      8.234103385313814                    0.2                      1                     -1
                1267200      7.475297004196655                    0.2                      1                     -1
                1267400      7.342205561820644                    0.2                      1                     -1
                1267600      6.971831920373355                    0.2                      1                     -1
                1267800      7.390410551410048                    0.2                      1                     -1
                1268000      6.887934889262581                    0.2                      1                     -1
                1268200      7.168923274465537                    0.2                      1                     -1
                1268400      7.345592885195145                    0.2                      1                     -1
                1268600       7.16017687846605                    0.2                      1                     -1
                1268800       6.27678665540144                    0.2                      1                     -1
                1269000      6.347521864641342                    0.2                      1                     -1
                1269200      6.626033594817141                    0.2                      1                     -1
                1269400      6.434001832601497                    0.2                      1                     -1
                1269600      7.077704790893132                    0.2                      1                     -1
                1269800      6.463401376657942                    0.2                      1                     -1
                1270000      6.790877112562375                    0.2                      1                     -1
                1270200      7.158560830451981                    0.2                      1                     -1
                1270400      7.620195525388564                    0.2                      1                     -1
                1270600      7.906441798987843                    0.2                      1                     -1
                1270800      7.857899267947087                    0.2                      1                     -1
                1271000        7.9360355787907                    0.2                      1                     -1
                1271200      8.589022435715563                    0.2                      1                     -1
                1271400      8.849096744899509                    0.2                      1                     -1
                1271600      9.040954873138734                    0.2                      1                     -1
                1271800      9.283279061193674                    0.2                      1                     -1
                1272000      8.413162831496654                    0.2                      1                     -1
                1272200      8.124350293134063                    0.2                      1                     -1
                1272400       7.55130182623054                    0.2                      1                     -1
                1272600      7.489158504586531                    0.2                      1                     -1
                1272800      7.795958354802226                    0.2                      1                     -1
                1273000      7.891556428706922                    0.2                      1                     -1
                1273200      8.751315026596188                    0.2                      1                     -1
                1273400      9.306893223398905                    0.2                      1                     -1
                1273600      9.009347242513961                    0.2                      1                     -1
                1273800      9.168309607703618                    0.2                      1                     -1
                1274000      9.499370435142843                    0.2                      1                     -1
                1274200      8.479679884702596                    0.2                      1                     -1
                1274400      8.033615404089391                    0.2                      1                     -1
                1274600      8.206904172732184                    0.2                      1                     -1
                1274800      8.888255736533587                    0.2                      1                     -1
                1275000      8.451087399558029                    0.2                      1                     -1
                1275200      9.141303765304029                    0.2                      1                     -1
                1275400      9.743275782890635                    0.2                      1                     -1
                1275600      10.15122594025287                    0.2                      1                     -1
                1275800      9.247224083688787                    0.2                      1                     -1
                1276000      9.664577295886298                    0.2                      1                     -1
                1276200      10.56802522938292                    0.2                      1                     -1
                1276400      10.53716432251494                    0.2                      1                     -1
                1276600      10.39132225921433                    0.2                      1                     -1
                1276800      10.75370122258233                    0.2                      1                     -1
                1277000      10.89506893021467                    0.2                      1                     -1
                1277200      11.24305844511285                    0.2                      1                     -1
                1277400      11.72348327197003                    0.2                      1                     -1
                1277600      11.84282136372921                    0.2                      1                     -1
                1277800      12.22811297903275                    0.2                      1                     -1
                1278000      12.47804306835484                    0.2                      1                     -1
                1278200      12.68918989752843                    0.2                      1                     -1
                1278400      12.73503269872174                    0.2                      1                     -1
                1278600      12.69350918444913                    0.2                      1                     -1
                1278800      13.12428218905373                    0.2                      1                     -1
                1279000      12.97840165234701                    0.2                      1                     -1
                1279200      13.34772112872275                    0.2                      1                     -1
                1279400       12.9312818707809                    0.2                      1                     -1
                1279600      12.55101628631257                    0.2                      1                     -1
                1279800      12.31488655801626                    0.2                      1                     -1
                1280000      12.37407305874444                    0.2                      1                     -1
                1280200      12.64521143821807                    0.2                      1                     -1
                1280400      13.19477429609739                    0.2                      1                     -1
                1280600      13.18974851404455                    0.2                      1                     -1
                1280800      12.94062880890034                    0.2                      1                     -1
                1281000      12.41312087213459                    0.2                      1                     -1
                1281200      12.74970515962217                    0.2                      1                     -1
                1281400       12.3337698656602                    0.2                      1                     -1
                1281600      12.60900533290624                    0.2                      1                     -1
                1281800        12.685480414941                    0.2                      1                     -1
                1282000      13.08611038166679                    0.2                      1                     -1
                1282200      13.29216725060811                    0.2                      1                     -1
                1282400      13.37678494108755                    0.2                      1                     -1
                1282600      13.59850998689596                    0.2                      1                     -1
                1282800      13.83433246418441                    0.2                      1                     -1
                1283000      13.59207383474876                    0.2                      1                     -1
                1283200      13.06370261739977                    0.2                      1                     -1
                1283400      12.76800800352603                    0.2                      1                     -1
                1283600      12.24600346787907                    0.2                      1                     -1
                1283800      11.89214933813805                    0.2                      1                     -1
                1284000      11.73469012887047                    0.2                      1                     -1
                1284200      11.60697777746496                    0.2                      1                     -1
                1284400      11.59651938957943                    0.2                      1                     -1
                1284600      11.53116060714724                    0.2                      1                     -1
                1284800      11.44671818551237                    0.2                      1                     -1
                1285000      11.53723412384377                    0.2                      1                     -1
                1285200       11.7791995051046                    0.2                      1                     -1
                1285400      12.12131998562862                    0.2                      1                     -1
                1285600      12.29642172997839                    0.2                      1                     -1
                1285800      11.98757739403629                    0.2                      1                     -1
                1286000      11.89311353828647                    0.2                      1                     -1
                1286200      11.39175660760271                    0.2                      1                     -1
                1286400      11.80161727325358                    0.2                      1                     -1
                1286600      11.43864660908966                    0.2                      1                     -1
                1286800      11.01119780476248                    0.2                      1                     -1
                1287000      11.03881072037098                    0.2                      1                     -1
                1287200      11.33271988618283                    0.2                      1                     -1
                1287400      11.31981637272366                    0.2                      1                     -1
                1287600      11.79324292887134                    0.2                      1                     -1
                1287800      12.12688302761262                    0.2                      1                     -1
                1288000      12.19883672097456                    0.2                      1                     -1
                1288200      12.21491411883681                    0.2                      1                     -1
                1288400      11.99303091841105                    0.2                      1                     -1
                1288600      11.32020057412679                    0.2                      1                     -1
                1288800      10.07877620535469                    0.2                      1                     -1
                1289000      10.53877938883761                    0.2                      1                     -1
                1289200      10.66038988915084                    0.2                      1                     -1
                1289400      10.23530815210715                    0.2                      1                     -1
                1289600      10.79503169278869                    0.2                      1                     -1
                1289800      10.94016077633193                    0.2                      1                     -1
                1290000      11.01826568892471                    0.2                      1                     -1
                1290200      11.14742233054472                    0.2                      1                     -1
                1290400      11.09237301811013                    0.2                      1                     -1
                1290600      11.54025666096584                    0.2                      1                     -1
                1290800      11.66386022335181                    0.2                      1                     -1
                1291000      11.42287237768488                    0.2                      1                     -1
                1291200      11.81150608088605                    0.2                      1                     -1
                1291400       11.1016963415765                    0.2                      1                     -1
                1291600      11.33116317062641                    0.2                      1                     -1
                1291800      10.68594195958496                    0.2                      1                     -1
                1292000      10.29901675938226                    0.2                      1                     -1
                1292200      10.42626718927657                    0.2                      1                     -1
                1292400      10.45115643920035                    0.2                      1                     -1
                1292600      10.49710453506252                    0.2                      1                     -1
                1292800      10.98370567217212                    0.2                      1                     -1
                1293000      10.14649265114068                    0.2                      1                     -1
                1293200       9.32402571010541                    0.2                      1                     -1
                1293400      9.719914731141877                    0.2                      1                     -1
                1293600      9.662700218825387                    0.2                      1                     -1
                1293800      9.880226685163514                    0.2                      1                     -1
                1294000      10.01028754882212                    0.2                      1                     -1
                1294200      9.980666716923343                    0.2                      1                     -1
                1294400      10.09572200598173                    0.2                      1                     -1
                1294600      9.235426737948782                    0.2                      1                     -1
                1294800      8.573438826331811                    0.2                      1                     -1
                1295000      8.943517808778362                    0.2                      1                     -1
                1295200      8.440126942337255                    0.2                      1                     -1
                1295400      8.229114911526585                    0.2                      1                     -1
                1295600      8.828203511139622                    0.2                      1                     -1
                1295800      8.713297946889554                    0.2                      1                     -1
                1296000      7.634866034275538                    0.2                      1                     -1
                1296200      6.793123016058941                    0.2                      1                     -1
                1296400      6.838109391202002                    0.2                      1                     -1
                1296600      6.740070902026361                    0.2                      1                     -1
                1296800       5.85852617069629                    0.2                      1                     -1
                1297000       6.03016051723854                    0.2                      1                     -1
                1297200       6.04118180317166                    0.2                      1                     -1
                1297400       6.30715370628201                    0.2                      1                     -1
                1297600      6.266663616561824                    0.2                      1                     -1
                1297800      6.571569626417643                    0.2                      1                     -1
                1298000      6.583287294683487                    0.2                      1                     -1
                1298200       7.15685571002505                    0.2                      1                     -1
                1298400      7.530931682426791                    0.2                      1                     -1
                1298600      8.023775237907266                    0.2                      1                     -1
                1298800      7.659593495645186                    0.2                      1                     -1
                1299000      7.251144390386855                    0.2                      1                     -1
                1299200      6.933743726425382                    0.2                      1                     -1
                1299400      6.308954905074785                    0.2                      1                     -1
                1299600      6.317587742445971                    0.2                      1                     -1
                1299800      6.055142744093205                    0.2                      1                     -1
                1300000      5.688284161905322                    0.2                      1                     -1
                1300200      5.717821174733063                    0.2                      1                     -1
                1300400      5.514410044035571                    0.2                      1                     -1
                1300600      5.277212078174778                    0.2                      1                     -1
                1300800      5.175884732756779                    0.2                      1                     -1
                1301000      4.675038838226073                    0.2                      1                     -1
                1301200      4.267309918765314                    0.2                      1                     -1
                1301400      4.022306836302875                    0.2                      1                     -1
                1301600      3.471826115273847                    0.2                      1                     -1
                1301800       4.82263499741864                    0.2                      1                     -1
                1302000      4.590600752827798                    0.2                      1                     -1
                1302200      4.980268890760949                    0.2                      1                     -1
                1302400       5.10127149607071                    0.2                      1                     -1
                1302600      5.338512948288721                    0.2                      1                     -1
                1302800        5.0073042428262                    0.2                      1                     -1
                1303000      5.307145281193491                    0.2                      1                     -1
                1303200      4.768564827188854                    0.2                      1                     -1
                1303400      3.280243343421108                    0.2                      1                     -1
                1303600      4.807339434126982                    0.2                      1                     -1
                1303800      4.159632156140233                    0.2                      1                     -1
                1304000       4.34990522372418                    0.2                      1                     -1
                1304200      3.486835212635791                    0.2                      1                     -1
                1304400      3.812174628409223                    0.2                      1                     -1
                1304600      3.847141900652573                    0.2                      1                     -1
                1304800      4.511119056075688                    0.2                      1                     -1
                1305000      4.761491429448338                    0.2                      1                     -1
                1305200      4.816319188315063                    0.2                      1                     -1
                1305400      5.102402684395744                    0.2                      1                     -1
                1305600      5.387169820567317                    0.2                      1                     -1
                1305800      5.840664208070631                    0.2                      1                     -1
                1306000      5.273861173782449                    0.2                      1                     -1
                1306200      4.543026935240314                    0.2                      1                     -1
                1306400      3.769861203757551                    0.2                      1                     -1
                1306600      3.999403871019533                    0.2                      1                     -1
                1306800      3.574485094690909                    0.2                      1                     -1
                1307000      3.632171330324149                    0.2                      1                     -1
                1307200      3.390083724102749                    0.2                      1                     -1
                1307400      4.027814896578842                    0.2                      1                     -1
                1307600      4.284017077351757                    0.2                      1                     -1
                1307800      4.174817663640948                    0.2                      1                     -1
                1308000      4.342846511697442                    0.2                      1                     -1
                1308200      3.456364644367738                    0.2                      1                     -1
                1308400      4.218767209715437                    0.2                      1                     -1
                1308600      4.268828022301457                    0.2                      1                     -1
                1308800      4.761388662138385                    0.2                      1                     -1
                1309000      5.003145081892604                    0.2                      1                     -1
                1309200      5.496939988208926                    0.2                      1                     -1
                1309400      5.875480191616641                    0.2                      1                     -1
                1309600      5.793341909634606                    0.2                      1                     -1
                1309800      5.829480797702696                    0.2                      1                     -1
                1310000       6.05797939958341                    0.2                      1                     -1
                1310200      6.725638265242765                    0.2                      1                     -1
                1310400      6.263875177651134                    0.2                      1                     -1
                1310600      6.792012299705299                    0.2                      1                     -1
                1310800      5.938351567909077                    0.2                      1                     -1
                1311000      6.999037741915014                    0.2                      1                     -1
                1311200      6.286433052168016                    0.2                      1                     -1
                1311400      6.853918541877598                    0.2                      1                     -1
                1311600      6.592255647581275                    0.2                      1                     -1
                1311800      6.678446772084207                    0.2                      1                     -1
                1312000      6.273479693936686                    0.2                      1                     -1
                1312200      6.042967183320544                    0.2                      1                     -1
                1312400      6.054430727342201                    0.2                      1                     -1
                1312600      5.785180187029873                    0.2                      1                     -1
                1312800      6.299174861825708                    0.2                      1                     -1
                1313000      5.428349435951238                    0.2                      1                     -1
                1313200      5.627151788084396                    0.2                      1                     -1
                1313400      5.466124561264129                    0.2                      1                     -1
                1313600      5.276116239371117                    0.2                      1                     -1
                1313800      5.150516242754078                    0.2                      1                     -1
                1314000      4.963999983757277                    0.2                      1                     -1
                1314200      4.919514030877628                    0.2                      1                     -1
                1314400      5.747798774688738                    0.2                      1                     -1
                1314600      5.432012551423204                    0.2                      1                     -1
                1314800       5.24415491019633                    0.2                      1                     -1
                1315000      5.036993404132491                    0.2                      1                     -1
                1315200      4.599599271811807                    0.2                      1                     -1
                1315400      4.388341116194571                    0.2                      1                     -1
                1315600      4.563880527380975                    0.2                      1                     -1
                1315800      4.635533028400746                    0.2                      1                     -1
                1316000      5.123007259075791                    0.2                      1                     -1
                1316200      6.577716762829323                    0.2                      1                     -1
                1316400      7.537529395105521                    0.2                      1                     -1
                1316600      7.318005296474054                    0.2                      1                     -1
                1316800      8.022973907472977                    0.2                      1                     -1
                1317000      8.022601040533026                    0.2                      1                     -1
                1317200      7.667250375478648                    0.2                      1                     -1
                1317400      7.954563172779219                    0.2                      1                     -1
                1317600      9.005276173617283                    0.2                      1                     -1
                1317800      9.265550296707266                    0.2                      1                     -1
                1318000      9.385517481257695                    0.2                      1                     -1
                1318200      9.296159306809141                    0.2                      1                     -1
                1318400      8.863188704864537                    0.2                      1                     -1
                1318600      8.549673048107675                    0.2                      1                     -1
                1318800      8.659054053366813                    0.2                      1                     -1
                1319000      9.772748274072399                    0.2                      1                     -1
                1319200      9.865731160944996                    0.2                      1                     -1
                1319400       8.85619904763529                    0.2                      1                     -1
                1319600      8.296481242871669                    0.2                      1                     -1
                1319800      8.107544953899408                    0.2                      1                     -1
                1320000      8.596104341963802                    0.2                      1                     -1
                1320200       8.85091209083566                    0.2                      1                     -1
                1320400      9.626880083165494                    0.2                      1                     -1
                1320600      8.772908517111484                    0.2                      1                     -1
                1320800      9.571953080743777                    0.2                      1                     -1
                1321000      9.314397674771188                    0.2                      1                     -1
                1321200      9.427942155690724                    0.2                      1                     -1
                1321400      9.341231603715618                    0.2                      1                     -1
                1321600      9.142738098487419                    0.2                      1                     -1
                1321800      8.622022459470664                    0.2                      1                     -1
                1322000      7.685413850479832                    0.2                      1                     -1
                1322200      7.295794973107419                    0.2                      1                     -1
                1322400      7.616241867457426                    0.2                      1                     -1
                1322600      7.149964609173344                    0.2                      1                     -1
                1322800      7.369736711102984                    0.2                      1                     -1
                1323000      7.328835013583849                    0.2                      1                     -1
                1323200      7.588038502444915                    0.2                      1                     -1
                1323400      8.415025136050867                    0.2                      1                     -1
                1323600      9.050179480858729                    0.2                      1                     -1
                1323800      8.642548963415129                    0.2                      1                     -1
                1324000      7.824620145938047                    0.2                      1                     -1
                1324200      8.268783882854468                    0.2                      1                     -1
                1324400      8.010113792769699                    0.2                      1                     -1
                1324600      8.278815484205268                    0.2                      1                     -1
                1324800      8.384029848528922                    0.2                      1                     -1
                1325000      9.525789227726593                    0.2                      1                     -1
                1325200      10.25094796543694                    0.2                      1                     -1
                1325400       9.13377017884617                    0.2                      1                     -1
                1325600      9.035535112751235                    0.2                      1                     -1
                1325800      9.687207582235105                    0.2                      1                     -1
                1326000      10.02870488158677                    0.2                      1                     -1
                1326200      10.63449391643465                    0.2                      1                     -1
                1326400      10.35737606955399                    0.2                      1                     -1
                1326600      10.93844295253357                    0.2                      1                     -1
                1326800         11.51137627999                    0.2                      1                     -1
                1327000      11.31476880030838                    0.2                      1                     -1
                1327200       10.8013828573018                    0.2                      1                     -1
                1327400      10.45292924278624                    0.2                      1                     -1
                1327600      10.70071324918309                    0.2                      1                     -1
                1327800      10.92377653452508                    0.2                      1                     -1
                1328000      10.61830305398636                    0.2                      1                     -1
                1328200      10.07024604602029                    0.2                      1                     -1
                1328400      10.63478878860723                    0.2                      1                     -1
                1328600        9.8856100362457                    0.2                      1                     -1
                1328800      9.849336673588013                    0.2                      1                     -1
                1329000        9.9110917001387                    0.2                      1                     -1
                1329200      9.605800592106501                    0.2                      1                     -1
                1329400      9.285882839359196                    0.2                      1                     -1
                1329600      9.570801130061415                    0.2                      1                     -1
                1329800      10.35950260219218                    0.2                      1                     -1
                1330000      10.22800988166299                    0.2                      1                     -1
                1330200      9.285071697743373                    0.2                      1                     -1
                1330400      8.148219931414035                    0.2                      1                     -1
                1330600      7.620137306208692                    0.2                      1                     -1
                1330800      7.817461818067073                    0.2                      1                     -1
                1331000      8.043878332903351                    0.2                      1                     -1
                1331200      8.752930256144516                    0.2                      1                     -1
                1331400      8.616336791304922                    0.2                      1                     -1
                1331600      8.999285476679546                    0.2                      1                     -1
                1331800      8.857262233216758                    0.2                      1                     -1
                1332000      8.258598434117216                    0.2                      1                     -1
                1332200      8.302651062862175                    0.2                      1                     -1
                1332400      8.235621502947696                    0.2                      1                     -1
                1332600       7.94897642055207                    0.2                      1                     -1
                1332800      7.262685139259497                    0.2                      1                     -1
                1333000      6.945097668870189                    0.2                      1                     -1
                1333200      6.908368167687703                    0.2                      1                     -1
                1333400       6.53328865312907                    0.2                      1                     -1
                1333600      7.081882271840994                    0.2                      1                     -1
                1333800       7.54293897178067                    0.2                      1                     -1
                1334000      7.559883059029191                    0.2                      1                     -1
                1334200      7.795957721797648                    0.2                      1                     -1
                1334400      7.151656285387211                    0.2                      1                     -1
                1334600      6.987269629602324                    0.2                      1                     -1
                1334800      7.336672582146242                    0.2                      1                     -1
                1335000      7.396453290330954                    0.2                      1                     -1
                1335200      7.800521494230882                    0.2                      1                     -1
                1335400      8.549179340021825                    0.2                      1                     -1
                1335600      8.579252490421668                    0.2                      1                     -1
                1335800        8.5296842308103                    0.2                      1                     -1
                1336000      9.366225556699856                    0.2                      1                     -1
                1336200      9.400576840284545                    0.2                      1                     -1
                1336400       8.62864211112579                    0.2                      1                     -1
                1336600      8.946503431855536                    0.2                      1                     -1
                1336800      8.958102339545363                    0.2                      1                     -1
                1337000      9.502759979793645                    0.2                      1                     -1
                1337200      9.991819172917817                    0.2                      1                     -1
                1337400      9.965980862375133                    0.2                      1                     -1
                1337600      10.25456726185882                    0.2                      1                     -1
                1337800      10.94075156946777                    0.2                      1                     -1
                1338000      10.79235956451604                    0.2                      1                     -1
                1338200       11.4497993928596                    0.2                      1                     -1
                1338400      11.07222496332825                    0.2                      1                     -1
                1338600      11.31669807535947                    0.2                      1                     -1
                1338800      12.16678647007043                    0.2                      1                     -1
                1339000      12.50160093535265                    0.2                      1                     -1
                1339200      12.55006717400831                    0.2                      1                     -1
                1339400      12.89798888588222                    0.2                      1                     -1
                1339600      12.89897629701084                    0.2                      1                     -1
                1339800      13.47513505275804                    0.2                      1                     -1
                1340000      13.60984287154035                    0.2                      1                     -1
                1340200       13.3817442830722                    0.2                      1                     -1
                1340400      14.02163807829912                    0.2                      1                     -1
                1340600      14.12270047416037                    0.2                      1                     -1
                1340800      14.12514098124452                    0.2                      1                     -1
                1341000      14.44809384550329                    0.2                      1                     -1
                1341200      14.55166864507632                    0.2                      1                     -1
                1341400      14.68624542137019                    0.2                      1                     -1
                1341600      14.85204802830648                    0.2                      1                     -1
                1341800      15.21734418228008                    0.2                      1                     -1
                1342000      14.38858218698286                    0.2                      1                     -1
                1342200      14.39003642500829                    0.2                      1                     -1
                1342400      14.26760340969392                    0.2                      1                     -1
                1342600      14.29255578584023                    0.2                      1                     -1
                1342800      14.43687249302932                    0.2                      1                     -1
                1343000      15.11602156430964                    0.2                      1                     -1
                1343200      14.91383133346901                    0.2                      1                     -1
                1343400      14.64191274490623                    0.2                      1                     -1
                1343600      14.81606579589554                    0.2                      1                     -1
                1343800      15.06069209592476                    0.2                      1                     -1
                1344000      15.04145772231827                    0.2                      1                     -1
                1344200      15.16897914573343                    0.2                      1                     -1
                1344400      15.46880116579825                    0.2                      1                     -1
                1344600      14.82072388321384                    0.2                      1                     -1
                1344800      15.61984797248429                    0.2                      1                     -1
                1345000      15.64577680686501                    0.2                      1                     -1
                1345200      15.73660331435282                    0.2                      1                     -1
                1345400      15.45586615033501                    0.2                      1                     -1
                1345600      15.12952361741644                    0.2                      1                     -1
                1345800      15.04458456216349                    0.2                      1                     -1
                1346000      14.43890171248948                    0.2                      1                     -1
                1346200      13.32218086214833                    0.2                      1                     -1
                1346400       13.2140625458926                    0.2                      1                     -1
                1346600      13.14898777413476                    0.2                      1                     -1
                1346800      13.57020526573857                    0.2                      1                     -1
                1347000       13.7511332640028                    0.2                      1                     -1
                1347200      13.33209827880851                    0.2                      1                     -1
                1347400      13.52197890797236                    0.2                      1                     -1
                1347600      13.77875733847101                    0.2                      1                     -1
                1347800      13.82734949333051                    0.2                      1                     -1
                1348000      13.73835947234127                    0.2                      1                     -1
                1348200      13.77883124673902                    0.2                      1                     -1
                1348400       12.7090581087517                    0.2                      1                     -1
                1348600      12.99042086312388                    0.2                      1                     -1
                1348800      13.16954418404927                    0.2                      1                     -1
                1349000       13.5479300466713                    0.2                      1                     -1
                1349200      13.87971404386196                    0.2                      1                     -1
                1349400      13.81467851473299                    0.2                      1                     -1
                1349600       13.9079056592434                    0.2                      1                     -1
                1349800      13.24840460583346                    0.2                      1                     -1
                1350000       12.8940016985704                    0.2                      1                     -1
                1350200       12.6157523893423                    0.2                      1                     -1
                1350400      13.07711538802562                    0.2                      1                     -1
                1350600      13.12182339782252                    0.2                      1                     -1
                1350800      12.38694892722675                    0.2                      1                     -1
                1351000      12.67006545968974                    0.2                      1                     -1
                1351200      13.80747526894529                    0.2                      1                     -1
                1351400       13.9903406067086                    0.2                      1                     -1
                1351600      13.97393575617831                    0.2                      1                     -1
                1351800      14.09058031832256                    0.2                      1                     -1
                1352000      13.23677355536334                    0.2                      1                     -1
                1352200      12.82848808150435                    0.2                      1                     -1
                1352400      13.46698897321886                    0.2                      1                     -1
                1352600      13.51207147352186                    0.2                      1                     -1
                1352800      13.69015709204195                    0.2                      1                     -1
                1353000      14.13558142029939                    0.2                      1                     -1
                1353200      14.01374580331001                    0.2                      1                     -1
                1353400      14.15343176251975                    0.2                      1                     -1
                1353600      14.24836828906856                    0.2                      1                     -1
                1353800      14.09768729019513                    0.2                      1                     -1
                1354000       13.2486491717318                    0.2                      1                     -1
                1354200      13.39065537980125                    0.2                      1                     -1
                1354400      13.54417318602919                    0.2                      1                     -1
                1354600      13.40016791590491                    0.2                      1                     -1
                1354800      12.55548677012474                    0.2                      1                     -1
                1355000      12.91220931055327                    0.2                      1                     -1
                1355200      12.50764457582429                    0.2                      1                     -1
                1355400       12.8169893802364                    0.2                      1                     -1
                1355600      12.67979916202799                    0.2                      1                     -1
                1355800       12.8109601905118                    0.2                      1                     -1
                1356000      13.10511495745372                    0.2                      1                     -1
                1356200      13.53496412460252                    0.2                      1                     -1
                1356400      13.58800445587704                    0.2                      1                     -1
                1356600      13.78669504666399                    0.2                      1                     -1
                1356800      14.18522713772022                    0.2                      1                     -1
                1357000       14.5385347633254                    0.2                      1                     -1
                1357200      14.40873611151819                    0.2                      1                     -1
                1357400      13.93112311844842                    0.2                      1                     -1
                1357600      13.82778008577723                    0.2                      1                     -1
                1357800      14.08572491932407                    0.2                      1                     -1
                1358000      13.41823119327813                    0.2                      1                     -1
                1358200      13.13190003034212                    0.2                      1                     -1
                1358400      12.39765142591134                    0.2                      1                     -1
                1358600      12.47897732677044                    0.2                      1                     -1
                1358800        12.260025900818                    0.2                      1                     -1
                1359000      12.60816899050951                    0.2                      1                     -1
                1359200      12.17148424576598                    0.2                      1                     -1
                1359400      12.73112151997913                    0.2                      1                     -1
                1359600      12.94594720606136                    0.2                      1                     -1
                1359800       12.3772533278414                    0.2                      1                     -1
                1360000      12.21537839966338                    0.2                      1                     -1
                1360200      12.02345983433236                    0.2                      1                     -1
                1360400      12.12260471519883                    0.2                      1                     -1
                1360600      13.06540444076474                    0.2                      1                     -1
                1360800      12.96379166838622                    0.2                      1                     -1
                1361000      12.52770571835187                    0.2                      1                     -1
                1361200      12.49879722565325                    0.2                      1                     -1
                1361400      12.60153956734158                    0.2                      1                     -1
                1361600      12.96269760772505                    0.2                      1                     -1
                1361800      13.33206296133146                    0.2                      1                     -1
                1362000      12.52316180845835                    0.2                      1                     -1
                1362200      12.12603482073707                    0.2                      1                     -1
                1362400      12.60835105522215                    0.2                      1                     -1
                1362600        12.425707862593                    0.2                      1                     -1
                1362800      12.16312985319013                    0.2                      1                     -1
                1363000      12.18894411476499                    0.2                      1                     -1
                1363200      11.91311060581144                    0.2                      1                     -1
                1363400      11.91707575337966                    0.2                      1                     -1
                1363600      11.86515229670061                    0.2                      1                     -1
                1363800      12.83920961571906                    0.2                      1                     -1
                1364000      12.59857217520465                    0.2                      1                     -1
                1364200      13.10801634542993                    0.2                      1                     -1
                1364400      13.54885996372268                    0.2                      1                     -1
                1364600      13.80500529328691                    0.2                      1                     -1
                1364800      13.84375172434576                    0.2                      1                     -1
                1365000      13.51029307183551                    0.2                      1                     -1
                1365200      12.92658696623817                    0.2                      1                     -1
                1365400      13.04322352761825                    0.2                      1                     -1
                1365600      13.43390741171733                    0.2                      1                     -1
                1365800      12.89123785394546                    0.2                      1                     -1
                1366000      13.26176527949735                    0.2                      1                     -1
                1366200      12.74322477404145                    0.2                      1                     -1
                1366400      12.29538272761513                    0.2                      1                     -1
                1366600      11.96152358648531                    0.2                      1                     -1
                1366800      12.23955454631528                    0.2                      1                     -1
                1367000      12.19618269673415                    0.2                      1                     -1
                1367200      11.93816478204807                    0.2                      1                     -1
                1367400      11.91110243154972                    0.2                      1                     -1
                1367600      11.92265802396397                    0.2                      1                     -1
                1367800      11.72646122079189                    0.2                      1                     -1
                1368000       11.7104242080583                    0.2                      1                     -1
                1368200      11.75018514895618                    0.2                      1                     -1
                1368400      11.66704645101679                    0.2                      1                     -1
                1368600      11.67576193659469                    0.2                      1                     -1
                1368800      11.71135152009636                    0.2                      1                     -1
                1369000      11.55709448377645                    0.2                      1                     -1
                1369200      11.85124382934746                    0.2                      1                     -1
                1369400      13.34978009766658                    0.2                      1                     -1
                1369600      12.90082679861747                    0.2                      1                     -1
                1369800      13.22560543386571                    0.2                      1                     -1
                1370000      12.43393485590616                    0.2                      1                     -1
                1370200      12.48663721080333                    0.2                      1                     -1
                1370400      12.96446453696628                    0.2                      1                     -1
                1370600      13.25150341930259                    0.2                      1                     -1
                1370800      14.07007380932883                    0.2                      1                     -1
                1371000      14.07670006975433                    0.2                      1                     -1
                1371200      14.29388099821687                    0.2                      1                     -1
                1371400      14.36174196989702                    0.2                      1                     -1
                1371600      14.34898195524893                    0.2                      1                     -1
                1371800      14.09627264823018                    0.2                      1                     -1
                1372000      13.39239237390418                    0.2                      1                     -1
                1372200      13.78740518664068                    0.2                      1                     -1
                1372400      13.83906217598348                    0.2                      1                     -1
                1372600       13.5390230360971                    0.2                      1                     -1
                1372800      14.77348629192532                    0.2                      1                     -1
                1373000      14.49868146365217                    0.2                      1                     -1
                1373200      14.32603144380387                    0.2                      1                     -1
                1373400      14.63037786602771                    0.2                      1                     -1
                1373600      14.86247939150549                    0.2                      1                     -1
                1373800      14.59509316480428                    0.2                      1                     -1
                1374000      14.79255130288833                    0.2                      1                     -1
                1374200      14.54430490071715                    0.2                      1                     -1
                1374400      14.40690277315145                    0.2                      1                     -1
                1374600      13.83312562097815                    0.2                      1                     -1
                1374800      13.45502782187143                    0.2                      1                     -1
                1375000      13.96427427001574                    0.2                      1                     -1
                1375200      13.66525626484148                    0.2                      1                     -1
                1375400      13.20157249775518                    0.2                      1                     -1
                1375600      12.63136690971401                    0.2                      1                     -1
                1375800      12.82750233868142                    0.2                      1                     -1
                1376000      13.03537334442998                    0.2                      1                     -1
                1376200       12.8659789898209                    0.2                      1                     -1
                1376400      12.24218075784243                    0.2                      1                     -1
                1376600      12.57960270560431                    0.2                      1                     -1
                1376800       12.6085250798089                    0.2                      1                     -1
                1377000      12.42610189435927                    0.2                      1                     -1
                1377200       12.5797722223079                    0.2                      1                     -1
                1377400      12.28687991641177                    0.2                      1                     -1
                1377600      13.22495896833825                    0.2                      1                     -1
                1377800      13.64410798843394                    0.2                      1                     -1
                1378000      13.48639061848349                    0.2                      1                     -1
                1378200      13.94052301495945                    0.2                      1                     -1
                1378400      14.07242747783885                    0.2                      1                     -1
                1378600      14.37549200271213                    0.2                      1                     -1
                1378800      14.88033565789097                    0.2                      1                     -1
                1379000      14.71388419115728                    0.2                      1                     -1
                1379200      14.63147514593495                    0.2                      1                     -1
                1379400      13.96941199119142                    0.2                      1                     -1
                1379600      14.59484119949629                    0.2                      1                     -1
                1379800      14.77274528952544                    0.2                      1                     -1
                1380000      15.06990812421798                    0.2                      1                     -1
                1380200      15.14867828293722                    0.2                      1                     -1
                1380400      14.31835930091416                    0.2                      1                     -1
                1380600      13.27373677120585                    0.2                      1                     -1
                1380800      12.97696966050241                    0.2                      1                     -1
                1381000      13.00890896756317                    0.2                      1                     -1
                1381200      13.00764399476705                    0.2                      1                     -1
                1381400       14.2470233150501                    0.2                      1                     -1
                1381600      14.61347308874042                    0.2                      1                     -1
                1381800      15.45183183228584                    0.2                      1                     -1
                1382000      14.24802551056139                    0.2                      1                     -1
                1382200      14.06943228039239                    0.2                      1                     -1
                1382400      13.89364533430629                    0.2                      1                     -1
                1382600      13.72187073080826                    0.2                      1                     -1
                1382800      13.22033469819404                    0.2                      1                     -1
                1383000      14.28850714868516                    0.2                      1                     -1
                1383200      14.04930120200642                    0.2                      1                     -1
                1383400      13.66712221072497                    0.2                      1                     -1
                1383600      13.50719381291844                    0.2                      1                     -1
                1383800      13.75905443301257                    0.2                      1                     -1
                1384000      13.56618536392037                    0.2                      1                     -1
                1384200      13.51355109340212                    0.2                      1                     -1
                1384400      12.54156078441494                    0.2                      1                     -1
                1384600      12.19445579871979                    0.2                      1                     -1
                1384800      12.75686518241434                    0.2                      1                     -1
                1385000      12.94258190849837                    0.2                      1                     -1
                1385200       12.0522904130812                    0.2                      1                     -1
                1385400      12.34070547072577                    0.2                      1                     -1
                1385600      12.49295621303629                    0.2                      1                     -1
                1385800      11.90518362401425                    0.2                      1                     -1
                1386000      11.63169319318801                    0.2                      1                     -1
                1386200      12.51816270874867                    0.2                      1                     -1
                1386400       11.9745271860863                    0.2                      1                     -1
                1386600      12.10028756694521                    0.2                      1                     -1
                1386800      12.11934366618017                    0.2                      1                     -1
                1387000      12.24053324227666                    0.2                      1                     -1
                1387200      11.54440246231039                    0.2                      1                     -1
                1387400      11.32012001988815                    0.2                      1                     -1
                1387600       11.4634139492321                    0.2                      1                     -1
                1387800      11.29411022820123                    0.2                      1                     -1
                1388000      11.61410011763251                    0.2                      1                     -1
                1388200      11.40909246392009                    0.2                      1                     -1
                1388400      11.84270229538408                    0.2                      1                     -1
                1388600       12.8965644607782                    0.2                      1                     -1
                1388800      13.07156308218598                    0.2                      1                     -1
                1389000      13.69861660642817                    0.2                      1                     -1
                1389200      12.63534543638517                    0.2                      1                     -1
                1389400      12.04755752889153                    0.2                      1                     -1
                1389600      12.51205388086026                    0.2                      1                     -1
                1389800      12.02984741375336                    0.2                      1                     -1
                1390000      12.44046618690134                    0.2                      1                     -1
                1390200      12.97803139182612                    0.2                      1                     -1
                1390400       13.5163202856066                    0.2                      1                     -1
                1390600      13.79233496878406                    0.2                      1                     -1
                1390800      14.25256384860431                    0.2                      1                     -1
                1391000      14.38473226590786                    0.2                      1                     -1
                1391200      15.05315109234162                    0.2                      1                     -1
                1391400      15.17137576765819                    0.2                      1                     -1
                1391600       14.8520278527906                    0.2                      1                     -1
                1391800      15.43532188973641                    0.2                      1                     -1
                1392000      15.38526851480625                    0.2                      1                     -1
                1392200       14.6409777331436                    0.2                      1                     -1
                1392400      14.82133898847232                    0.2                      1                     -1
                1392600      14.80211119485306                    0.2                      1                     -1
                1392800      14.47639819595352                    0.2                      1                     -1
                1393000       14.2276006576438                    0.2                      1                     -1
                1393200      13.30883376569696                    0.2                      1                     -1
                1393400      13.47420250268985                    0.2                      1                     -1
                1393600       13.5682994182685                    0.2                      1                     -1
                1393800      14.15710245660228                    0.2                      1                     -1
                1394000       13.3989087266521                    0.2                      1                     -1
                1394200      13.84446468319326                    0.2                      1                     -1
                1394400      14.88287113362486                    0.2                      1                     -1
                1394600      15.30149483287651                    0.2                      1                     -1
                1394800      15.04866671680092                    0.2                      1                     -1
                1395000      15.37761914322833                    0.2                      1                     -1
                1395200      15.63764235688773                    0.2                      1                     -1
                1395400      15.73068877745072                    0.2                      1                     -1
                1395600      15.90049696054374                    0.2                      1                     -1
                1395800      15.56385492578318                    0.2                      1                     -1
                1396000      14.74571721538379                    0.2                      1                     -1
                1396200      15.32491612525775                    0.2                      1                     -1
                1396400       14.7028470718925                    0.2                      1                     -1
                1396600       14.4781503859727                    0.2                      1                     -1
                1396800      14.37134906453004                    0.2                      1                     -1
                1397000      13.92189435622858                    0.2                      1                     -1
                1397200      13.74010703245602                    0.2                      1                     -1
                1397400      13.22958752030477                    0.2                      1                     -1
                1397600      13.53850887808045                    0.2                      1                     -1
                1397800      12.45820634636956                    0.2                      1                     -1
                1398000      12.10269197191232                    0.2                      1                     -1
                1398200      11.69029104730209                    0.2                      1                     -1
                1398400      11.62655871182108                    0.2                      1                     -1
                1398600      11.16157305565323                    0.2                      1                     -1
                1398800      11.49469086872293                    0.2                      1                     -1
                1399000      11.87930377672258                    0.2                      1                     -1
                1399200      12.36689641667786                    0.2                      1                     -1
                1399400      13.29785074076329                    0.2                      1                     -1
                1399600       12.1024848217207                    0.2                      1                     -1
                1399800      12.25692013895889                    0.2                      1                     -1
                1400000       12.0110807073527                    0.2                      1                     -1
                1400200      11.45989007033744                    0.2                      1                     -1
                1400400      11.27706652214578                    0.2                      1                     -1
                1400600      11.06999694319653                    0.2                      1                     -1
                1400800      11.09434883898764                    0.2                      1                     -1
                1401000      11.52195494829816                    0.2                      1                     -1
                1401200      11.21452880764278                    0.2                      1                     -1
                1401400       11.1683961853794                    0.2                      1                     -1
                1401600      10.92931751784321                    0.2                      1                     -1
                1401800       11.0987748178421                    0.2                      1                     -1
                1402000      11.56301313769717                    0.2                      1                     -1
                1402200      11.80462259871566                    0.2                      1                     -1
                1402400      12.38032223273223                    0.2                      1                     -1
                1402600      12.81048062400509                    0.2                      1                     -1
                1402800      13.11308347527042                    0.2                      1                     -1
                1403000      12.86918216708539                    0.2                      1                     -1
                1403200      12.80747446035105                    0.2                      1                     -1
                1403400      12.63755276284987                    0.2                      1                     -1
                1403600      12.74657447316777                    0.2                      1                     -1
                1403800       12.9715849652306                    0.2                      1                     -1
                1404000      13.43009324084865                    0.2                      1                     -1
                1404200      14.05299157979072                    0.2                      1                     -1
                1404400      14.01623262325963                    0.2                      1                     -1
                1404600      14.07622255693622                    0.2                      1                     -1
                1404800      14.18815779178526                    0.2                      1                     -1
                1405000      14.19246114863103                    0.2                      1                     -1
                1405200      14.70709860505994                    0.2                      1                     -1
                1405400       15.2193613772145                    0.2                      1                     -1
                1405600      16.14403375084707                    0.2                      1                     -1
                1405800      15.71650753243863                    0.2                      1                     -1
                1406000      16.66218370122006                    0.2                      1                     -1
                1406200       16.3240935990984                    0.2                      1                     -1
                1406400      16.66155750921657                    0.2                      1                     -1
                1406600       16.6979116390023                    0.2                      1                     -1
                1406800      16.07516137979915                    0.2                      1                     -1
                1407000      16.02474968542182                    0.2                      1                     -1
                1407200      16.29097530684577                    0.2                      1                     -1
                1407400      15.95383550453486                    0.2                      1                     -1
                1407600       15.7455709955098                    0.2                      1                     -1
                1407800       16.4996168088649                    0.2                      1                     -1
                1408000      15.87734389646591                    0.2                      1                     -1
                1408200      15.93290829069658                    0.2                      1                     -1
                1408400      15.49540781258091                    0.2                      1                     -1
                1408600      15.21918901654566                    0.2                      1                     -1
                1408800      14.93978091065259                    0.2                      1                     -1
                1409000      15.51508373169116                    0.2                      1                     -1
                1409200      14.98437259758732                    0.2                      1                     -1
                1409400      14.36818506537486                    0.2                      1                     -1
                1409600      14.48669162696241                    0.2                      1                     -1
                1409800      14.72189635301596                    0.2                      1                     -1
                1410000      14.49061840006995                    0.2                      1                     -1
                1410200      14.50303712023462                    0.2                      1                     -1
                1410400      13.99037269199368                    0.2                      1                     -1
                1410600      13.38431354958297                    0.2                      1                     -1
                1410800      13.16013583377581                    0.2                      1                     -1
                1411000      12.81748841766094                    0.2                      1                     -1
                1411200      13.09098337742666                    0.2                      1                     -1
                1411400       12.3332849218128                    0.2                      1                     -1
                1411600       12.5989445766017                    0.2                      1                     -1
                1411800      12.08352455894714                    0.2                      1                     -1
                1412000       11.5833209840352                    0.2                      1                     -1
                1412200      11.64853225781248                    0.2                      1                     -1
                1412400      11.88476780212297                    0.2                      1                     -1
                1412600       11.8394984487978                    0.2                      1                     -1
                1412800      12.29621373813284                    0.2                      1                     -1
                1413000      12.44890261140999                    0.2                      1                     -1
                1413200      13.13195701180639                    0.2                      1                     -1
                1413400      12.57067667754419                    0.2                      1                     -1
                1413600      13.05299170764952                    0.2                      1                     -1
                1413800      12.93534714039918                    0.2                      1                     -1
                1414000      12.71584704224254                    0.2                      1                     -1
                1414200      12.69589709365798                    0.2                      1                     -1
                1414400      13.53419098334216                    0.2                      1                     -1
                1414600      13.78130096048393                    0.2                      1                     -1
                1414800      13.39114224467125                    0.2                      1                     -1
                1415000      13.67462647711613                    0.2                      1                     -1
                1415200      13.56924710070215                    0.2                      1                     -1
                1415400      13.96628587224323                    0.2                      1                     -1
                1415600      13.56906732537144                    0.2                      1                     -1
                1415800      13.76366823025032                    0.2                      1                     -1
                1416000      13.88811664638799                    0.2                      1                     -1
                1416200      13.62988071088773                    0.2                      1                     -1
                1416400      12.91077592868834                    0.2                      1                     -1
                1416600      13.29786093172002                    0.2                      1                     -1
                1416800      12.90394405063454                    0.2                      1                     -1
                1417000      12.13723785659881                    0.2                      1                     -1
                1417200      12.91172728483611                    0.2                      1                     -1
                1417400      12.87506505749166                    0.2                      1                     -1
                1417600      12.26334116483715                    0.2                      1                     -1
                1417800      11.98346340387499                    0.2                      1                     -1
                1418000      11.85249183085321                    0.2                      1                     -1
                1418200      11.52882543837292                    0.2                      1                     -1
                1418400      11.20662609717399                    0.2                      1                     -1
                1418600      11.27505897453508                    0.2                      1                     -1
                1418800      11.10688628371856                    0.2                      1                     -1
                1419000      10.96693367549413                    0.2                      1                     -1
                1419200      10.82949395763518                    0.2                      1                     -1
                1419400      10.86092456659704                    0.2                      1                     -1
                1419600      10.74232061483881                    0.2                      1                     -1
                1419800      10.80882485616515                    0.2                      1                     -1
                1420000      10.61435067654733                    0.2                      1                     -1
                1420200      11.25288097512228                    0.2                      1                     -1
                1420400      11.44539843715343                    0.2                      1                     -1
                1420600      12.07167620964282                    0.2                      1                     -1
                1420800      12.27968939801362                    0.2                      1                     -1
                1421000      12.47859035241491                    0.2                      1                     -1
                1421200      12.49381467424897                    0.2                      1                     -1
                1421400      12.15255858884417                    0.2                      1                     -1
                1421600      12.47396392413702                    0.2                      1                     -1
                1421800      11.70249016881287                    0.2                      1                     -1
                1422000      11.53739478034576                    0.2                      1                     -1
                1422200      11.58212118076892                    0.2                      1                     -1
                1422400       10.8059581535976                    0.2                      1                     -1
                1422600      10.93234459532145                    0.2                      1                     -1
                1422800      11.23636252719871                    0.2                      1                     -1
                1423000      11.87067350336271                    0.2                      1                     -1
                1423200      11.68930300790698                    0.2                      1                     -1
                1423400      12.48699777465444                    0.2                      1                     -1
                1423600      13.36671357811613                    0.2                      1                     -1
                1423800      12.74358338270858                    0.2                      1                     -1
                1424000      12.88935345523571                    0.2                      1                     -1
                1424200      14.00286326536089                    0.2                      1                     -1
                1424400      15.22631314871675                    0.2                      1                     -1
                1424600      15.01437385179776                    0.2                      1                     -1
                1424800      15.54472603749813                    0.2                      1                     -1
                1425000      16.53536931723983                    0.2                      1                     -1
                1425200      16.08723582121286                    0.2                      1                     -1
                1425400       16.8348461243213                    0.2                      1                     -1
                1425600      16.75009707007461                    0.2                      1                     -1
                1425800      17.30126948739268                    0.2                      1                     -1
                1426000      16.93414099423124                    0.2                      1                     -1
                1426200      17.13664650793632                    0.2                      1                     -1
                1426400      17.02280075637905                    0.2                      1                     -1
                1426600      17.15277227397397                    0.2                      1                     -1
                1426800       17.0190723146335                    0.2                      1                     -1
                1427000      17.44702040937077                    0.2                      1                     -1
                1427200      17.56029782048986                    0.2                      1                     -1
                1427400      17.73362232909897                    0.2                      1                     -1
                1427600       17.7089436173871                    0.2                      1                     -1
                1427800      18.01074232658229                    0.2                      1                     -1
                1428000      17.80252550161799                    0.2                      1                     -1
                1428200      17.62293695139495                    0.2                      1                     -1
                1428400      16.08994782977126                    0.2                      1                     -1
                1428600      16.28242982210487                    0.2                      1                     -1
                1428800      16.30574520792258                    0.2                      1                     -1
                1429000      16.20356008851759                    0.2                      1                     -1
                1429200      16.03897367242936                    0.2                      1                     -1
                1429400      15.92156247476664                    0.2                      1                     -1
                1429600      15.15726524503989                    0.2                      1                     -1
                1429800      15.78638297839919                    0.2                      1                     -1
                1430000      14.78555439929626                    0.2                      1                     -1
                1430200      13.97940323575263                    0.2                      1                     -1
                1430400       13.6344075180882                    0.2                      1                     -1
                1430600      13.88689866484773                    0.2                      1                     -1
                1430800      15.25194804511452                    0.2                      1                     -1
                1431000      15.75860698180786                    0.2                      1                     -1
                1431200      15.43194930197679                    0.2                      1                     -1
                1431400      15.59115304942551                    0.2                      1                     -1
                1431600      15.61050217001629                    0.2                      1                     -1
                1431800      15.00907500215603                    0.2                      1                     -1
                1432000      14.62653983224778                    0.2                      1                     -1
                1432200      14.42115127462121                    0.2                      1                     -1
                1432400      14.45803313930264                    0.2                      1                     -1
                1432600       14.3210332732979                    0.2                      1                     -1
                1432800      15.21294566812971                    0.2                      1                     -1
                1433000      14.94185729947462                    0.2                      1                     -1
                1433200      15.19897934796294                    0.2                      1                     -1
                1433400      15.25172853758073                    0.2                      1                     -1
                1433600      14.64039250249243                    0.2                      1                     -1
                1433800      14.61576082874106                    0.2                      1                     -1
                1434000      14.75654781409633                    0.2                      1                     -1
                1434200      14.77172760127164                    0.2                      1                     -1
                1434400      15.44888360890323                    0.2                      1                     -1
                1434600      15.18895677605927                    0.2                      1                     -1
                1434800      15.11886564396662                    0.2                      1                     -1
                1435000      15.79756728480574                    0.2                      1                     -1
                1435200      15.24046698250566                    0.2                      1                     -1
                1435400      14.44474831275931                    0.2                      1                     -1
                1435600       14.4352975422209                    0.2                      1                     -1
                1435800       14.8459907048834                    0.2                      1                     -1
                1436000      14.84490114167748                    0.2                      1                     -1
                1436200      13.54017759208558                    0.2                      1                     -1
                1436400      13.90941274459896                    0.2                      1                     -1
                1436600      14.15046104576597                    0.2                      1                     -1
                1436800      14.17128690999153                    0.2                      1                     -1
                1437000      14.07385728162721                    0.2                      1                     -1
                1437200       13.7224394978305                    0.2                      1                     -1
                1437400      13.73961796200556                    0.2                      1                     -1
                1437600      14.63502662664574                    0.2                      1                     -1
                1437800      15.17246026983604                    0.2                      1                     -1
                1438000      15.63953785855976                    0.2                      1                     -1
                1438200      15.32862749414468                    0.2                      1                     -1
                1438400      15.90667273518876                    0.2                      1                     -1
                1438600      15.41073007769773                    0.2                      1                     -1
                1438800      15.65377320546528                    0.2                      1                     -1
                1439000      15.61034002954056                    0.2                      1                     -1
                1439200      15.66607386939227                    0.2                      1                     -1
                1439400      16.30881066564971                    0.2                      1                     -1
                1439600      16.03484324294184                    0.2                      1                     -1
                1439800      16.29944721580988                    0.2                      1                     -1
                1440000      16.07121988947948                    0.2                      1                     -1
                1440200      16.13161731424206                    0.2                      1                     -1
                1440400      16.34940596151329                    0.2                      1                     -1
                1440600      16.43369193752076                    0.2                      1                     -1
                1440800      16.65506210409965                    0.2                      1                     -1
                1441000      16.13857539329653                    0.2                      1                     -1
                1441200      16.63245425578328                    0.2                      1                     -1
                1441400      17.00071683034618                    0.2                      1                     -1
                1441600      17.22292957270539                    0.2                      1                     -1
                1441800      17.51717670058444                    0.2                      1                     -1
                1442000      17.43938237609537                    0.2                      1                     -1
                1442200      17.56884223756008                    0.2                      1                     -1
                1442400      17.31706260654495                    0.2                      1                     -1
                1442600       17.0965847144585                    0.2                      1                     -1
                1442800      16.59056601174975                    0.2                      1                     -1
                1443000       16.9177914480093                    0.2                      1                     -1
                1443200      17.13678831284837                    0.2                      1                     -1
                1443400       17.3823508796082                    0.2                      1                     -1
                1443600      17.99825937550483                    0.2                      1                     -1
                1443800      18.39332483672916                    0.2                      1                     -1
                1444000      18.15367991604211                    0.2                      1                     -1
                1444200      18.12849889999308                    0.2                      1                     -1
                1444400      18.30656061753609                    0.2                      1                     -1
                1444600      18.60756714523795                    0.2                      1                     -1
                1444800      18.33853025930514                    0.2                      1                     -1
                1445000      17.88226422865393                    0.2                      1                     -1
                1445200       17.7782841787816                    0.2                      1                     -1
                1445400       17.8240863815656                    0.2                      1                     -1
                1445600      17.94190878379787                    0.2                      1                     -1
                1445800      18.06535460082459                    0.2                      1                     -1
                1446000      18.28690018530011                    0.2                      1                     -1
                1446200       18.3234776828027                    0.2                      1                     -1
                1446400       18.4563007408007                    0.2                      1                     -1
                1446600      18.53605184724186                    0.2                      1                     -1
                1446800      18.55809017312176                    0.2                      1                     -1
                1447000      18.64974756124892                    0.2                      1                     -1
                1447200      18.79403248918641                    0.2                      1                     -1
                1447400      18.90110974630899                    0.2                      1                     -1
                1447600      18.94224716806682                    0.2                      1                     -1
                1447800      18.55077801376379                    0.2                      1                     -1
                1448000      17.77134261160072                    0.2                      1                     -1
                1448200      17.41426757034127                    0.2                      1                     -1
                1448400       17.5874934274239                    0.2                      1                     -1
                1448600      16.73646487957014                    0.2                      1                     -1
                1448800      16.75801569699532                    0.2                      1                     -1
                1449000       17.1682541564883                    0.2                      1                     -1
                1449200       17.0791130414705                    0.2                      1                     -1
                1449400      16.48769419145333                    0.2                      1                     -1
                1449600      16.55097188608848                    0.2                      1                     -1
                1449800      15.73562573544407                    0.2                      1                     -1
                1450000      14.14992437471009                    0.2                      1                     -1
                1450200      14.74023032186992                    0.2                      1                     -1
                1450400      15.00091282892456                    0.2                      1                     -1
                1450600      14.99639622937577                    0.2                      1                     -1
                1450800      14.68253518487229                    0.2                      1                     -1
                1451000       14.4057513525276                    0.2                      1                     -1
                1451200       13.8105987221313                    0.2                      1                     -1
                1451400      13.31386000965993                    0.2                      1                     -1
                1451600      13.25600003053511                    0.2                      1                     -1
                1451800      13.16473365070222                    0.2                      1                     -1
                1452000      13.40821839386788                    0.2                      1                     -1
                1452200       13.9393278326407                    0.2                      1                     -1
                1452400      14.10452667920907                    0.2                      1                     -1
                1452600      14.88390986974558                    0.2                      1                     -1
                1452800      15.37961184948141                    0.2                      1                     -1
                1453000      15.04439277331888                    0.2                      1                     -1
                1453200      14.35650009631483                    0.2                      1                     -1
                1453400       14.2286856494357                    0.2                      1                     -1
                1453600      14.24886543535272                    0.2                      1                     -1
                1453800      14.03697578831155                    0.2                      1                     -1
                1454000      13.54759887395988                    0.2                      1                     -1
                1454200      12.95244636304006                    0.2                      1                     -1
                1454400      13.00187881244912                    0.2                      1                     -1
                1454600      13.17946183117478                    0.2                      1                     -1
                1454800      13.25370288786206                    0.2                      1                     -1
                1455000      13.62083402070969                    0.2                      1                     -1
                1455200       13.5736757615801                    0.2                      1                     -1
                1455400      13.29868759853172                    0.2                      1                     -1
                1455600      12.81248356850232                    0.2                      1                     -1
                1455800      12.48383103338891                    0.2                      1                     -1
                1456000      12.29438293824673                    0.2                      1                     -1
                1456200      12.06016476527948                    0.2                      1                     -1
                1456400      11.99668656737755                    0.2                      1                     -1
                1456600      12.24976799434164                    0.2                      1                     -1
                1456800      12.23420040411627                    0.2                      1                     -1
                1457000       11.3283700522961                    0.2                      1                     -1
                1457200      11.49528664956335                    0.2                      1                     -1
                1457400      11.32291238531641                    0.2                      1                     -1
                1457600      11.37358066484592                    0.2                      1                     -1
                1457800      11.58271489778468                    0.2                      1                     -1
                1458000      11.72429660588661                    0.2                      1                     -1
                1458200      11.85626981662375                    0.2                      1                     -1
                1458400      12.05376401484248                    0.2                      1                     -1
                1458600      13.25351171791424                    0.2                      1                     -1
                1458800        12.155889185131                    0.2                      1                     -1
                1459000      12.70704804361808                    0.2                      1                     -1
                1459200      13.31888552810355                    0.2                      1                     -1
                1459400      12.69600918743768                    0.2                      1                     -1
                1459600      12.69092400877517                    0.2                      1                     -1
                1459800      13.14292590698479                    0.2                      1                     -1
                1460000       12.8939472248819                    0.2                      1                     -1
                1460200      12.82841531755057                    0.2                      1                     -1
                1460400      12.68752755185631                    0.2                      1                     -1
                1460600      12.40016314985271                    0.2                      1                     -1
                1460800      11.89185265645454                    0.2                      1                     -1
                1461000      11.62384911411346                    0.2                      1                     -1
                1461200      10.76087377821387                    0.2                      1                     -1
                1461400       10.5290031249722                    0.2                      1                     -1
                1461600      10.93804932272515                    0.2                      1                     -1
                1461800      11.18714751095255                    0.2                      1                     -1
                1462000      10.53812715049526                    0.2                      1                     -1
                1462200      10.66366359803596                    0.2                      1                     -1
                1462400      10.72973196864769                    0.2                      1                     -1
                1462600      11.06508837769543                    0.2                      1                     -1
                1462800      10.42816043711884                    0.2                      1                     -1
                1463000      10.45679216959325                    0.2                      1                     -1
                1463200      10.93320070060234                    0.2                      1                     -1
                1463400      11.36466817481011                    0.2                      1                     -1
                1463600      10.77007210896638                    0.2                      1                     -1
                1463800      10.63927463835133                    0.2                      1                     -1
                1464000      10.53935515546367                    0.2                      1                     -1
                1464200      11.38908091502962                    0.2                      1                     -1
                1464400      11.86747244809298                    0.2                      1                     -1
                1464600      12.09023777560279                    0.2                      1                     -1
                1464800      11.28429934414311                    0.2                      1                     -1
                1465000      10.66357352388819                    0.2                      1                     -1
                1465200      10.97015912488118                    0.2                      1                     -1
                1465400      10.48986472275057                    0.2                      1                     -1
                1465600      11.15027299986952                    0.2                      1                     -1
                1465800      11.21864822094229                    0.2                      1                     -1
                1466000      11.42965779425005                    0.2                      1                     -1
                1466200      11.75121930259436                    0.2                      1                     -1
                1466400      11.76574113532435                    0.2                      1                     -1
                1466600       12.3939122231557                    0.2                      1                     -1
                1466800       11.7354557482745                    0.2                      1                     -1
                1467000      11.93161881858872                    0.2                      1                     -1
                1467200      12.46228209450383                    0.2                      1                     -1
                1467400      12.54610760327205                    0.2                      1                     -1
                1467600      12.07606151375134                    0.2                      1                     -1
                1467800      12.16061308931544                    0.2                      1                     -1
                1468000      12.09374092800337                    0.2                      1                     -1
                1468200      12.47733033909118                    0.2                      1                     -1
                1468400      12.37419898951779                    0.2                      1                     -1
                1468600       13.2409815212439                    0.2                      1                     -1
                1468800      13.13877710591153                    0.2                      1                     -1
                1469000      13.62823357431955                    0.2                      1                     -1
                1469200      14.34243551952141                    0.2                      1                     -1
                1469400      14.44571219113152                    0.2                      1                     -1
                1469600      14.66175447447052                    0.2                      1                     -1
                1469800      15.17303159140442                    0.2                      1                     -1
                1470000      15.23808627623396                    0.2                      1                     -1
                1470200      15.40147840208742                    0.2                      1                     -1
                1470400      15.48353001096117                    0.2                      1                     -1
                1470600      15.56351501956464                    0.2                      1                     -1
                1470800      14.43179560946854                    0.2                      1                     -1
                1471000      14.86607393515503                    0.2                      1                     -1
                1471200      14.52727206836016                    0.2                      1                     -1
                1471400      15.29846951344963                    0.2                      1                     -1
                1471600      15.86370526196034                    0.2                      1                     -1
                1471800      16.05228179617451                    0.2                      1                     -1
                1472000      16.18734350503856                    0.2                      1                     -1
                1472200      16.22717116574571                    0.2                      1                     -1
                1472400      15.92218243345385                    0.2                      1                     -1
                1472600      15.69816023361179                    0.2                      1                     -1
                1472800      14.54852055874925                    0.2                      1                     -1
                1473000      15.49462070478376                    0.2                      1                     -1
                1473200      14.69119015765437                    0.2                      1                     -1
                1473400      14.99658153629199                    0.2                      1                     -1
                1473600      14.60150798265648                    0.2                      1                     -1
                1473800      15.08065058826019                    0.2                      1                     -1
                1474000      14.91778943093097                    0.2                      1                     -1
                1474200      14.93739574360698                    0.2                      1                     -1
                1474400      14.38729906207455                    0.2                      1                     -1
                1474600      14.15109490879561                    0.2                      1                     -1
                1474800      14.01412794838577                    0.2                      1                     -1
                1475000      14.25962227703918                    0.2                      1                     -1
                1475200      14.13911048807353                    0.2                      1                     -1
                1475400      13.86438256123819                    0.2                      1                     -1
                1475600      13.10041462601321                    0.2                      1                     -1
                1475800      14.00790104231064                    0.2                      1                     -1
                1476000      13.95795654875968                    0.2                      1                     -1
                1476200      13.61249475010642                    0.2                      1                     -1
                1476400       13.4956438251401                    0.2                      1                     -1
                1476600      13.14265078226754                    0.2                      1                     -1
                1476800      12.99317818508284                    0.2                      1                     -1
                1477000      13.46466074482193                    0.2                      1                     -1
                1477200      13.39200091748479                    0.2                      1                     -1
                1477400      13.18348768569287                    0.2                      1                     -1
                1477600      13.61285252839927                    0.2                      1                     -1
                1477800      13.41558925082503                    0.2                      1                     -1
                1478000      13.68855585208748                    0.2                      1                     -1
                1478200      13.96141259592589                    0.2                      1                     -1
                1478400      14.05183467189418                    0.2                      1                     -1
                1478600       13.8239175984043                    0.2                      1                     -1
                1478800      13.63431017036083                    0.2                      1                     -1
                1479000      13.82979283305908                    0.2                      1                     -1
                1479200      14.39944766246396                    0.2                      1                     -1
                1479400      15.44024064542887                    0.2                      1                     -1
                1479600      15.81776663350742                    0.2                      1                     -1
                1479800      15.38689429283333                    0.2                      1                     -1
                1480000      14.92706783629397                    0.2                      1                     -1
                1480200      14.78376234133759                    0.2                      1                     -1
                1480400      14.90022478617928                    0.2                      1                     -1
                1480600      15.17746970164771                    0.2                      1                     -1
                1480800       14.9979376853196                    0.2                      1                     -1
                1481000       14.9167058318447                    0.2                      1                     -1
                1481200      14.44559437017204                    0.2                      1                     -1
                1481400      14.99651148788829                    0.2                      1                     -1
                1481600      15.75070915409039                    0.2                      1                     -1
                1481800      16.02336283329589                    0.2                      1                     -1
                1482000      15.83291009561257                    0.2                      1                     -1
                1482200      15.49523263147481                    0.2                      1                     -1
                1482400      16.54945019305184                    0.2                      1                     -1
                1482600      15.81460691717947                    0.2                      1                     -1
                1482800      16.35541219298613                    0.2                      1                     -1
                1483000      16.21576069000274                    0.2                      1                     -1
                1483200      16.47693396712727                    0.2                      1                     -1
                1483400      16.53887688271429                    0.2                      1                     -1
                1483600      17.19034788332154                    0.2                      1                     -1
                1483800      17.50356650601341                    0.2                      1                     -1
                1484000      16.77387342012582                    0.2                      1                     -1
                1484200      16.88253356781319                    0.2                      1                     -1
                1484400      17.17728911092019                    0.2                      1                     -1
                1484600      16.56721568682613                    0.2                      1                     -1
                1484800      17.23476743987029                    0.2                      1                     -1
                1485000      17.91186696927923                    0.2                      1                     -1
                1485200       18.1783303806005                    0.2                      1                     -1
                1485400      18.42602291356341                    0.2                      1                     -1
                1485600      18.09800471576035                    0.2                      1                     -1
                1485800        18.250347550224                    0.2                      1                     -1
                1486000      18.89157314999004                    0.2                      1                     -1
                1486200      19.19054258249712                    0.2                      1                     -1
                1486400       19.2144144198745                    0.2                      1                     -1
                1486600      19.06910734085765                    0.2                      1                     -1
                1486800      19.10484352520775                    0.2                      1                     -1
                1487000      18.91147954284788                    0.2                      1                     -1
                1487200      19.18107044434864                    0.2                      1                     -1
                1487400      19.33735635879635                    0.2                      1                     -1
                1487600       19.6082394342337                    0.2                      1                     -1
                1487800      19.43442494510287                    0.2                      1                     -1
                1488000      19.52811494375916                    0.2                      1                     -1
                1488200      19.50446567131878                    0.2                      1                     -1
                1488400      19.44043179797411                    0.2                      1                     -1
                1488600      19.69837215135297                    0.2                      1                     -1
                1488800      19.91536519854032                    0.2                      1                     -1
                1489000      20.05037500989093                    0.2                      1                     -1
                1489200      19.99503933781222                    0.2                      1                     -1
                1489400      19.60771268707121                    0.2                      1                     -1
                1489600      19.13341348001207                    0.2                      1                     -1
                1489800      18.83501635714806                    0.2                      1                     -1
                1490000       18.7715054903879                    0.2                      1                     -1
                1490200      18.79585822760449                    0.2                      1                     -1
                1490400      18.91976232960183                    0.2                      1                     -1
                1490600      19.11126466115361                    0.2                      1                     -1
                1490800      18.86246318566271                    0.2                      1                     -1
                1491000      19.23151883429576                    0.2                      1                     -1
                1491200      19.24118079129245                    0.2                      1                     -1
                1491400      19.52604074802127                    0.2                      1                     -1
                1491600      19.59403620468998                    0.2                      1                     -1
                1491800      19.87854611918429                    0.2                      1                     -1
                1492000      20.00379713943806                    0.2                      1                     -1
                1492200      19.99223800515476                    0.2                      1                     -1
                1492400      19.73482160309637                    0.2                      1                     -1
                1492600      19.39635436368996                    0.2                      1                     -1
                1492800      19.15043993790276                    0.2                      1                     -1
                1493000      19.43218479007876                    0.2                      1                     -1
                1493200      19.29376409145618                    0.2                      1                     -1
                1493400      19.29061970820576                    0.2                      1                     -1
                1493600      19.25588488251005                    0.2                      1                     -1
                1493800      18.52322787871925                    0.2                      1                     -1
                1494000      18.29917266117704                    0.2                      1                     -1
                1494200      18.35355580445012                    0.2                      1                     -1
                1494400      18.60537585432107                    0.2                      1                     -1
                1494600      18.99297336768135                    0.2                      1                     -1
                1494800      18.74637930035794                    0.2                      1                     -1
                1495000      18.52725787634871                    0.2                      1                     -1
                1495200      18.62840474941374                    0.2                      1                     -1
                1495400      18.58903085677034                    0.2                      1                     -1
                1495600      18.58468092225303                    0.2                      1                     -1
                1495800      18.21084333255359                    0.2                      1                     -1
                1496000      18.13613923927456                    0.2                      1                     -1
                1496200      17.64318232183708                    0.2                      1                     -1
                1496400      17.68929088211656                    0.2                      1                     -1
                1496600      18.04843312500613                    0.2                      1                     -1
                1496800      18.16709950432418                    0.2                      1                     -1
                1497000      17.51890209401123                    0.2                      1                     -1
                1497200      17.48067280276051                    0.2                      1                     -1
                1497400      16.85099346602761                    0.2                      1                     -1
                1497600      17.16835915788009                    0.2                      1                     -1
                1497800      17.03787673646404                    0.2                      1                     -1
                1498000      16.58780317802062                    0.2                      1                     -1
                1498200      16.44119597436402                    0.2                      1                     -1
                1498400      16.97340282498245                    0.2                      1                     -1
                1498600      16.98334905815113                    0.2                      1                     -1
                1498800      16.93088009737821                    0.2                      1                     -1
                1499000      17.25238052167364                    0.2                      1                     -1
                1499200      17.52649413974873                    0.2                      1                     -1
                1499400      17.83108517557736                    0.2                      1                     -1
                1499600      17.94145228450537                    0.2                      1                     -1
                1499800      17.73319817698294                    0.2                      1                     -1
                1500000      17.46428709411909                    0.2                      1                     -1
