# Supplementary material for: Finite-Temperature Evolution of Frenkel Defects in Hybrid Perovskites: Healing and Lead-Methylammonium Antisite Pairs
Source: ACS Appl Mater Interfaces. 2026 Apr 9;18(15):22071–80. doi: 10.1021/acsami.6c02743 (PMC13107386; doi:10.1021/acsami.6c02743)
Supplement: Supplementary file 2 [file am6c02743_si_002.zip › supporting/fig4/PB_MA/5.1/out]

LAMMPS (22 Dec 2022)
WARNING: Using I/O redirection is unreliable with parallel runs. Better to use the -in switch to read input files. (../lammps.cpp:529)
Reading data file ...
  orthogonal box = (0 0 0) to (90.894 85.37 24.648)
  4 by 3 by 1 MPI processor grid
  reading atoms ...
  9600 atoms
  scanning bonds ...
  4 = max bonds/atom
  scanning angles ...
  6 = max angles/atom
  scanning dihedrals ...
  9 = max dihedrals/atom
  reading bonds ...
  5600 bonds
  reading angles ...
  9600 angles
  reading dihedrals ...
  7200 dihedrals
Finding 1-2 1-3 1-4 neighbors ...
  special bond factors lj:    0        0        0.5     
  special bond factors coul:  0        0        0.8333333333333334
     4 = max # of 1-2 neighbors
     3 = max # of 1-3 neighbors
     6 = max # of 1-4 neighbors
     7 = max # of special neighbors
  special bonds CPU = 0.002 seconds
  read_data CPU = 0.116 seconds
PPPM initialization ...
  using 12-bit tables for long-range coulomb (../kspace.cpp:342)
  G vector (1/distance) = 0.26834356
  grid = 60 54 15
  stencil order = 5
  estimated absolute RMS force accuracy = 0.043980773
  estimated relative force accuracy = 0.00013244679
  using double precision KISS FFT
  3d grid and FFT values/proc = 12100 6480
Generated 0 of 15 mixed pair_coeff terms from geometric mixing rule
Neighbor list info ...
  update: every = 1 steps, delay = 0 steps, check = yes
  max neighbors/atom: 2000, page size: 100000
  master list distance cutoff = 12
  ghost atom cutoff = 12
  binsize = 6, bins = 16 15 5
  3 neighbor lists, perpetual/occasional/extra = 3 0 0
  (1) pair lj/charmm/coul/long, perpetual, skip from (3)
      attributes: half, newton on
      pair build: skip
      stencil: none
      bin: none
  (2) pair buck/coul/long, perpetual, skip from (3)
      attributes: half, newton on
      pair build: skip
      stencil: none
      bin: none
  (3) neighbor class addition, perpetual
      attributes: half, newton on
      pair build: half/bin/newton
      stencil: half/bin/3d
      bin: standard
Setting up Verlet run ...
  Unit style    : real
  Current step  : 0
  Time step     : 0.001
Per MPI rank memory allocation (min/avg/max) = 14.76 | 14.82 | 15 Mbytes
   Step          Temp          TotEng         Cella          Cellb          Cellc          S/CPU         CPULeft    
         0   0             -548254.04      90.894         85.37          24.648         0              0            
       100   767.17868     -548261         90.894         85.37          24.648         701.29321      1.2833456    
       200   812.3965      -548299.78      90.894         85.37          24.648         684.83945      1.1544543    
       300   809.89055     -548374.67      90.894         85.37          24.648         662.00377      1.0258969    
       400   808.86427     -548477.01      90.894         85.37          24.648         661.6913       0.88619694   
       500   805.57537     -548590.07      90.894         85.37          24.648         656.71632      0.74307075   
       600   798.88031     -548697.57      90.894         85.37          24.648         669.36327      0.59497761   
       700   788.54386     -548795.48      90.894         85.37          24.648         661.67142      0.44725666   
       800   774.2685      -548889.17      90.894         85.37          24.648         616.67964      0.30143941   
       900   755.80043     -548984.55      90.894         85.37          24.648         623.56207      0.15179184   
      1000   733.17758     -549084.09      90.894         85.37          24.648         603.45448      0            
Loop time of 1.53185 on 12 procs for 1000 steps with 9600 atoms

Performance: 0.056 ns/day, 425.514 hours/ns, 652.806 timesteps/s, 6.267 Matom-step/s
99.9% CPU use with 12 MPI tasks x no OpenMP threads

MPI task timing breakdown:
Section |  min time  |  avg time  |  max time  |%varavg| %total
---------------------------------------------------------------
Pair    | 0.8014     | 0.82749    | 0.8483     |   1.7 | 54.02
Bond    | 0.027706   | 0.029105   | 0.030705   |   0.6 |  1.90
Kspace  | 0.56167    | 0.57946    | 0.60378    |   1.9 | 37.83
Neigh   | 0.013402   | 0.013412   | 0.013423   |   0.0 |  0.88
Comm    | 0.042445   | 0.046713   | 0.049565   |   1.1 |  3.05
Output  | 0.0048494  | 0.0048603  | 0.0049486  |   0.0 |  0.32
Modify  | 0.025588   | 0.026581   | 0.027378   |   0.3 |  1.74
Other   |            | 0.004221   |            |       |  0.28

Nlocal:            800 ave         822 max         784 min
Histogram: 3 1 2 2 0 0 0 1 1 2
Nghost:        5159.33 ave        5293 max        5078 min
Histogram: 4 4 0 0 0 0 0 0 0 4
Neighs:              0 ave           0 max           0 min
Histogram: 12 0 0 0 0 0 0 0 0 0

Total # of neighbors = 0
Ave neighs/atom = 0
Ave special neighs/atom = 4.6666667
Neighbor list builds = 5
Dangerous builds = 0
PPPM initialization ...
  using 12-bit tables for long-range coulomb (../kspace.cpp:342)
  G vector (1/distance) = 0.26834356
  grid = 60 54 15
  stencil order = 5
  estimated absolute RMS force accuracy = 0.043980773
  estimated relative force accuracy = 0.00013244679
  using double precision KISS FFT
  3d grid and FFT values/proc = 12100 6480
Generated 0 of 15 mixed pair_coeff terms from geometric mixing rule
Neighbor list info ...
  update: every = 1 steps, delay = 0 steps, check = yes
  max neighbors/atom: 2000, page size: 100000
  master list distance cutoff = 12
  ghost atom cutoff = 12
  binsize = 6, bins = 16 15 5
  3 neighbor lists, perpetual/occasional/extra = 3 0 0
  (1) pair lj/charmm/coul/long, perpetual, skip from (3)
      attributes: half, newton on
      pair build: skip
      stencil: none
      bin: none
  (2) pair buck/coul/long, perpetual, skip from (3)
      attributes: half, newton on
      pair build: skip
      stencil: none
      bin: none
  (3) neighbor class addition, perpetual
      attributes: half, newton on
      pair build: half/bin/newton
      stencil: half/bin/3d
      bin: standard
Setting up Verlet run ...
  Unit style    : real
  Current step  : 1000
  Time step     : 0.005
Per MPI rank memory allocation (min/avg/max) = 14.76 | 14.82 | 15 Mbytes
   Step          Temp          TotEng         Cella          Cellb          Cellc          S/CPU         CPULeft    
      1000   733.17758     -549084.09      90.894         85.37          24.648         0              0            
      1100   507.70135     -549554.95      90.894         85.37          24.648         620.00637      1.4515995    
      1200   620.02736     -550003.58      90.894         85.37          24.648         600.62254      1.3111312    
      1300   604.48706     -550531.09      90.894         85.37          24.648         600.22268      1.1535711    
      1400   408.78396     -550991.16      90.894         85.37          24.648         608.23767      0.9881955    
      1500   595.55295     -551483.34      90.894         85.37          24.648         608.08818      0.82324692   
      1600   562.26734     -551978.31      90.894         85.37          24.648         597.12009      0.66047825   
      1700   501.8338      -552553.38      90.894         85.37          24.648         608.18696      0.49506023   
      1800   621.3278      -553108.48      90.894         85.37          24.648         624.08143      0.328844     
      1900   566.66728     -553716.62      90.894         85.37          24.648         541.11895      0.16668648   
      2000   512.19656     -554267.92      90.894         85.37          24.648         606.03459      0            
Loop time of 1.6652 on 12 procs for 1000 steps with 9600 atoms

Performance: 0.259 ns/day, 92.511 hours/ns, 600.529 timesteps/s, 5.765 Matom-step/s
99.9% CPU use with 12 MPI tasks x no OpenMP threads

MPI task timing breakdown:
Section |  min time  |  avg time  |  max time  |%varavg| %total
---------------------------------------------------------------
Pair    | 0.86093    | 0.89427    | 0.93012    |   2.3 | 53.70
Bond    | 0.029702   | 0.031231   | 0.032979   |   0.7 |  1.88
Kspace  | 0.58824    | 0.62166    | 0.65342    |   2.6 | 37.33
Neigh   | 0.040347   | 0.040387   | 0.040417   |   0.0 |  2.43
Comm    | 0.041112   | 0.045291   | 0.048362   |   1.1 |  2.72
Output  | 0.0010218  | 0.0010296  | 0.0010853  |   0.1 |  0.06
Modify  | 0.026508   | 0.026844   | 0.02711    |   0.1 |  1.61
Other   |            | 0.004483   |            |       |  0.27

Nlocal:            800 ave         822 max         784 min
Histogram: 3 1 2 2 0 0 0 1 1 2
Nghost:        5159.33 ave        5293 max        5078 min
Histogram: 4 4 0 0 0 0 0 0 0 4
Neighs:              0 ave           0 max           0 min
Histogram: 12 0 0 0 0 0 0 0 0 0

Total # of neighbors = 0
Ave neighs/atom = 0
Ave special neighs/atom = 4.6666667
Neighbor list builds = 14
Dangerous builds = 0
PPPM initialization ...
  using 12-bit tables for long-range coulomb (../kspace.cpp:342)
  G vector (1/distance) = 0.26834356
  grid = 60 54 15
  stencil order = 5
  estimated absolute RMS force accuracy = 0.043980773
  estimated relative force accuracy = 0.00013244679
  using double precision KISS FFT
  3d grid and FFT values/proc = 12100 6480
Generated 0 of 15 mixed pair_coeff terms from geometric mixing rule
Setting up Verlet run ...
  Unit style    : real
  Current step  : 2000
  Time step     : 0.01
Per MPI rank memory allocation (min/avg/max) = 14.76 | 14.82 | 15 Mbytes
   Step          Temp          TotEng         Cella          Cellb          Cellc          S/CPU         CPULeft    
      2000   512.19656     -554267.92      90.894         85.37          24.648         0              0            
      2100   309.43358     -555068.31      90.894         85.37          24.648         604.20421      1.4895649    
      2200   170.12243     -555450.22      90.894         85.37          24.648         610.17885      1.3175742    
      2300   226.79011     -555699.78      90.894         85.37          24.648         639.74222      1.1333153    
      2400   386.52128     -556209.35      90.894         85.37          24.648         623.76514      0.96903488   
      2500   454.10599     -557051.97      90.894         85.37          24.648         604.57375      0.81142908   
      2600   406.65763     -557949.97      90.894         85.37          24.648         612.6575       0.64976831   
      2700   275.32708     -558628.62      90.894         85.37          24.648         595.84222      0.48963518   
      2800   139.1568      -558980.64      90.894         85.37          24.648         593.0713       0.32777398   
      2900   141.3374      -559164.68      90.894         85.37          24.648         600.68313      0.16417477   
      3000   239.032       -559447.38      90.894         85.37          24.648         581.90155      0            
Loop time of 1.64943 on 12 procs for 1000 steps with 9600 atoms

Performance: 0.524 ns/day, 45.818 hours/ns, 606.269 timesteps/s, 5.820 Matom-step/s
99.9% CPU use with 12 MPI tasks x no OpenMP threads

MPI task timing breakdown:
Section |  min time  |  avg time  |  max time  |%varavg| %total
---------------------------------------------------------------
Pair    | 0.84184    | 0.87611    | 0.90591    |   2.1 | 53.12
Bond    | 0.029753   | 0.031159   | 0.032618   |   0.6 |  1.89
Kspace  | 0.59441    | 0.62353    | 0.65556    |   2.3 | 37.80
Neigh   | 0.037441   | 0.037492   | 0.037555   |   0.0 |  2.27
Comm    | 0.044195   | 0.048753   | 0.051867   |   1.1 |  2.96
Output  | 0.00094225 | 0.00095033 | 0.0010132  |   0.0 |  0.06
Modify  | 0.026623   | 0.027224   | 0.027913   |   0.3 |  1.65
Other   |            | 0.004218   |            |       |  0.26

Nlocal:            800 ave         822 max         784 min
Histogram: 3 0 3 2 0 0 0 1 1 2
Nghost:           5159 ave        5293 max        5078 min
Histogram: 4 4 0 0 0 0 0 0 0 4
Neighs:              0 ave           0 max           0 min
Histogram: 12 0 0 0 0 0 0 0 0 0

Total # of neighbors = 0
Ave neighs/atom = 0
Ave special neighs/atom = 4.6666667
Neighbor list builds = 14
Dangerous builds = 0
PPPM initialization ...
  using 12-bit tables for long-range coulomb (../kspace.cpp:342)
  G vector (1/distance) = 0.26834356
  grid = 60 54 15
  stencil order = 5
  estimated absolute RMS force accuracy = 0.043980773
  estimated relative force accuracy = 0.00013244679
  using double precision KISS FFT
  3d grid and FFT values/proc = 12100 6480
Generated 0 of 15 mixed pair_coeff terms from geometric mixing rule
Setting up Verlet run ...
  Unit style    : real
  Current step  : 3000
  Time step     : 0.1
Per MPI rank memory allocation (min/avg/max) = 14.76 | 14.82 | 15 Mbytes
   Step          Temp          TotEng         Cella          Cellb          Cellc          S/CPU         CPULeft    
      3000   239.032       -559447.38      90.894         85.37          24.648         0              0            
      3100   164.03842     -563574.51      90.894         85.37          24.648         496.61104      1.8122861    
      3200   127.67237     -566159.4       90.894         85.37          24.648         540.74466      1.5451808    
      3300   105.19992     -567724.55      90.894         85.37          24.648         559.78217      1.3181844    
      3400   62.279061     -568798.84      90.894         85.37          24.648         551.00846      1.1196324    
      3500   38.113091     -569465.38      90.894         85.37          24.648         564.63308      0.92352771   
      3600   45.184771     -569971.63      90.894         85.37          24.648         576.65582      0.73129425   
      3700   34.863675     -570335.06      90.894         85.37          24.648         577.7141       0.54430173   
      3800   23.432926     -570612.47      90.894         85.37          24.648         595.77388      0.35947157   
      3900   21.718308     -570815.51      90.894         85.37          24.648         602.69601      0.17820082   
      4000   19.53258      -570976.16      90.894         85.37          24.648         576.7574       0            
Loop time of 1.7772 on 12 procs for 1000 steps with 9600 atoms

Performance: 4.862 ns/day, 4.937 hours/ns, 562.682 timesteps/s, 5.402 Matom-step/s
99.9% CPU use with 12 MPI tasks x no OpenMP threads

MPI task timing breakdown:
Section |  min time  |  avg time  |  max time  |%varavg| %total
---------------------------------------------------------------
Pair    | 0.84508    | 0.8931     | 0.92234    |   2.3 | 50.25
Bond    | 0.029434   | 0.030886   | 0.032418   |   0.6 |  1.74
Kspace  | 0.5774     | 0.60476    | 0.65024    |   2.7 | 34.03
Neigh   | 0.16558    | 0.16573    | 0.16596    |   0.0 |  9.33
Comm    | 0.046599   | 0.050476   | 0.05387    |   1.1 |  2.84
Output  | 0.00092429 | 0.00093676 | 0.00099975 |   0.0 |  0.05
Modify  | 0.026161   | 0.026795   | 0.027641   |   0.3 |  1.51
Other   |            | 0.004513   |            |       |  0.25

Nlocal:            800 ave         823 max         784 min
Histogram: 3 0 3 2 0 0 1 0 1 2
Nghost:        5159.67 ave        5293 max        5078 min
Histogram: 4 4 0 0 0 0 0 0 0 4
Neighs:              0 ave           0 max           0 min
Histogram: 12 0 0 0 0 0 0 0 0 0

Total # of neighbors = 0
Ave neighs/atom = 0
Ave special neighs/atom = 4.6666667
Neighbor list builds = 63
Dangerous builds = 0
PPPM initialization ...
  using 12-bit tables for long-range coulomb (../kspace.cpp:342)
  G vector (1/distance) = 0.26834356
  grid = 60 54 15
  stencil order = 5
  estimated absolute RMS force accuracy = 0.043980773
  estimated relative force accuracy = 0.00013244679
  using double precision KISS FFT
  3d grid and FFT values/proc = 12100 6480
Generated 0 of 15 mixed pair_coeff terms from geometric mixing rule
Setting up Verlet run ...
  Unit style    : real
  Current step  : 4000
  Time step     : 1
Per MPI rank memory allocation (min/avg/max) = 14.76 | 14.82 | 15 Mbytes
   Step          Temp          TotEng         Cella          Cellb          Cellc          S/CPU         CPULeft    
      4000   19.53258      -570976.16      90.894         85.37          24.648         0              0            
      4100   1.4940392     -571968.87      90.894         85.37          24.648         561.84431      3.3817245    
      4200   0.63615702    -572067.95      90.894         85.37          24.648         610.93077      3.0750311    
      4300   0.47476198    -572099.84      90.894         85.37          24.648         621.76198      2.8475196    
      4400   0.4538387     -572109.83      90.894         85.37          24.648         633.91174      2.6410163    
      4500   0.64866501    -572104.27      90.894         85.37          24.648         626.69616      2.4594631    
      4600   0.98898817    -572081.58      90.894         85.37          24.648         621.03636      2.2886319    
      4700   1.4082514     -572049.7       90.894         85.37          24.648         618.28453      2.1219344    
      4800   1.3416274     -572039.04      90.894         85.37          24.648         630.08217      1.9519343    
      4900   1.0581132     -572050.61      90.894         85.37          24.648         621.98692      1.7869678    
      5000   0.98662218    -572064.69      90.894         85.37          24.648         592.01826      1.6309783    
      5100   0.98638715    -572077.59      90.894         85.37          24.648         625.04232      1.465337     
      5200   0.86514949    -572087.18      90.894         85.37          24.648         609.6534       1.3033301    
      5300   0.81362756    -572089.72      90.894         85.37          24.648         603.59516      1.1418987    
      5400   0.91125546    -572084.2       90.894         85.37          24.648         593.93092      0.98101668   
      5500   1.0485001     -572072.96      90.894         85.37          24.648         619.31984      0.81683543   
      5600   1.084067      -572062.68      90.894         85.37          24.648         626.64691      0.65252144   
      5700   1.0761161     -572059.28      90.894         85.37          24.648         613.8222       0.48935283   
      5800   1.0990399     -572060.23      90.894         85.37          24.648         610.02438      0.32632525   
      5900   1.0931893     -572066.01      90.894         85.37          24.648         618.62558      0.16308294   
      6000   0.99474186    -572075.56      90.894         85.37          24.648         602.02974      0            
Loop time of 3.26469 on 12 procs for 2000 steps with 9600 atoms

Performance: 52.930 ns/day, 0.453 hours/ns, 612.615 timesteps/s, 5.881 Matom-step/s
99.9% CPU use with 12 MPI tasks x no OpenMP threads

MPI task timing breakdown:
Section |  min time  |  avg time  |  max time  |%varavg| %total
---------------------------------------------------------------
Pair    | 1.6831     | 1.7818     | 1.8521     |   3.8 | 54.58
Bond    | 0.058622   | 0.062112   | 0.065325   |   0.9 |  1.90
Kspace  | 1.1588     | 1.2259     | 1.3194     |   4.5 | 37.55
Neigh   | 0.037425   | 0.03748    | 0.03754    |   0.0 |  1.15
Comm    | 0.084612   | 0.093806   | 0.099634   |   1.5 |  2.87
Output  | 0.0019152  | 0.0019365  | 0.0020865  |   0.1 |  0.06
Modify  | 0.052706   | 0.053642   | 0.054974   |   0.3 |  1.64
Other   |            | 0.008068   |            |       |  0.25

Nlocal:            800 ave         822 max         784 min
Histogram: 2 3 1 2 0 0 0 1 1 2
Nghost:           5158 ave        5285 max        5077 min
Histogram: 3 5 0 0 0 0 0 0 0 4
Neighs:              0 ave           0 max           0 min
Histogram: 12 0 0 0 0 0 0 0 0 0

Total # of neighbors = 0
Ave neighs/atom = 0
Ave special neighs/atom = 4.6666667
Neighbor list builds = 14
Dangerous builds = 0
PPPM initialization ...
  using 12-bit tables for long-range coulomb (../kspace.cpp:342)
  G vector (1/distance) = 0.26834356
  grid = 60 54 15
  stencil order = 5
  estimated absolute RMS force accuracy = 0.043980773
  estimated relative force accuracy = 0.00013244679
  using double precision KISS FFT
  3d grid and FFT values/proc = 12100 6480
Generated 0 of 15 mixed pair_coeff terms from geometric mixing rule
Setting up Verlet run ...
  Unit style    : real
  Current step  : 6000
  Time step     : 1
Per MPI rank memory allocation (min/avg/max) = 14.76 | 14.82 | 15 Mbytes
   Step          Temp          TotEng         Cella          Cellb          Cellc          S/CPU         CPULeft    
      6000   0.99474186    -572075.56      90.894         85.37          24.648         0              0            
      6100   0.90600664    -572084.4       90.894         85.37          24.648         617.81978      0.647439     
      6200   0.83735081    -572087.74      90.894         85.37          24.648         612.37784      0.48773644   
      6300   0.88289554    -572081.98      90.894         85.37          24.648         625.82857      0.32329717   
      6400   1.0268374     -572070.02      90.894         85.37          24.648         624.62896      0.1612602    
      6500   1.1115558     -572060.68      90.894         85.37          24.648         624.86966      0            
Loop time of 0.805088 on 12 procs for 500 steps with 9600 atoms

Performance: 53.659 ns/day, 0.447 hours/ns, 621.050 timesteps/s, 5.962 Matom-step/s
99.9% CPU use with 12 MPI tasks x no OpenMP threads

MPI task timing breakdown:
Section |  min time  |  avg time  |  max time  |%varavg| %total
---------------------------------------------------------------
Pair    | 0.41628    | 0.44612    | 0.47172    |   2.2 | 55.41
Bond    | 0.014677   | 0.015417   | 0.016241   |   0.4 |  1.91
Kspace  | 0.28062    | 0.30559    | 0.33396    |   2.6 | 37.96
Neigh   | 0          | 0          | 0          |   0.0 |  0.00
Comm    | 0.020285   | 0.022637   | 0.024397   |   0.8 |  2.81
Output  | 3.9375e-05 | 4.5816e-05 | 8.6167e-05 |   0.0 |  0.01
Modify  | 0.013018   | 0.013241   | 0.013543   |   0.1 |  1.64
Other   |            | 0.002036   |            |       |  0.25

Nlocal:            800 ave         822 max         784 min
Histogram: 2 3 1 2 0 0 0 1 1 2
Nghost:           5158 ave        5285 max        5077 min
Histogram: 3 5 0 0 0 0 0 0 0 4
Neighs:              0 ave           0 max           0 min
Histogram: 12 0 0 0 0 0 0 0 0 0

Total # of neighbors = 0
Ave neighs/atom = 0
Ave special neighs/atom = 4.6666667
Neighbor list builds = 0
Dangerous builds = 0
PPPM initialization ...
  using 12-bit tables for long-range coulomb (../kspace.cpp:342)
  G vector (1/distance) = 0.26834356
  grid = 60 54 15
  stencil order = 5
  estimated absolute RMS force accuracy = 0.043980773
  estimated relative force accuracy = 0.00013244679
  using double precision KISS FFT
  3d grid and FFT values/proc = 12100 6480
Generated 0 of 15 mixed pair_coeff terms from geometric mixing rule
Setting up cg style minimization ...
  Unit style    : real
  Current step  : 6500
Per MPI rank memory allocation (min/avg/max) = 15.89 | 15.95 | 16.12 Mbytes
   Step          Temp          TotEng         Cella          Cellb          Cellc          S/CPU         CPULeft    
      6500   1.1115558     -572060.68      90.894         85.37          24.648         0              0            
      6518   1.1115558     -572093.95      90.894         85.37          24.648         198.34465      25.117964    
Loop time of 0.0907659 on 12 procs for 18 steps with 9600 atoms

99.9% CPU use with 12 MPI tasks x no OpenMP threads

Minimization stats:
  Stopping criterion = energy tolerance
  Energy initial, next-to-last, final = 
     -572092.487524446   -572125.31886522  -572125.755626013
  Force two-norm initial, final = 80.2753 22.829592
  Force max component initial, final = 20.081955 5.9718797
  Final line search alpha, max atom move = 0.013122252 0.078364508
  Iterations, force evaluations = 18 36

MPI task timing breakdown:
Section |  min time  |  avg time  |  max time  |%varavg| %total
---------------------------------------------------------------
Pair    | 0.056807   | 0.059453   | 0.062673   |   0.9 | 65.50
Bond    | 0.0012309  | 0.0012885  | 0.0013537  |   0.1 |  1.42
Kspace  | 0.020798   | 0.024093   | 0.026754   |   1.4 | 26.54
Neigh   | 0.0027075  | 0.0027103  | 0.0027156  |   0.0 |  2.99
Comm    | 0.0016022  | 0.0016479  | 0.0016862  |   0.1 |  1.82
Output  | 0          | 0          | 0          |   0.0 |  0.00
Modify  | 0          | 0          | 0          |   0.0 |  0.00
Other   |            | 0.001573   |            |       |  1.73

Nlocal:            800 ave         823 max         784 min
Histogram: 2 2 3 1 0 0 1 0 1 2
Nghost:        5158.67 ave        5293 max        5078 min
Histogram: 3 5 0 0 0 0 0 0 0 4
Neighs:              0 ave           0 max           0 min
Histogram: 12 0 0 0 0 0 0 0 0 0

Total # of neighbors = 0
Ave neighs/atom = 0
Ave special neighs/atom = 4.6666667
Neighbor list builds = 1
Dangerous builds = 0
PPPM initialization ...
  using 12-bit tables for long-range coulomb (../kspace.cpp:342)
  G vector (1/distance) = 0.26834356
  grid = 60 54 15
  stencil order = 5
  estimated absolute RMS force accuracy = 0.043980773
  estimated relative force accuracy = 0.00013244679
  using double precision KISS FFT
  3d grid and FFT values/proc = 12100 6480
Generated 0 of 15 mixed pair_coeff terms from geometric mixing rule
Setting up Verlet run ...
  Unit style    : real
  Current step  : 6518
  Time step     : 1
Per MPI rank memory allocation (min/avg/max) = 14.76 | 14.82 | 15 Mbytes
   Step          Temp          TotEng         Cella          Cellb          Cellc          S/CPU         CPULeft    
      6518   1.1115558     -572093.95      90.894         85.37          24.648         0              0            
      6600   0.73284693    -572091.04      90.907978      85.340415      24.669118      547.9362       5.3254479    
      6700   0.55521788    -572087.04      90.901141      85.344192      24.676774      546.08739      5.1525046    
      6800   0.66106021    -572084.82      90.906552      85.348864      24.675393      545.34622      4.9747432    
      6900   0.81737694    -572080.85      90.914439      85.356189      24.660827      545.12883      4.794546     
      7000   0.92712973    -572077.97      90.912894      85.344793      24.666969      535.5498       4.6301436    
      7100   1.002066      -572074.4       90.920626      85.33852       24.665548      542.14279      4.4486355    
      7200   0.95330749    -572072.86      90.906346      85.345044      24.669925      546.38191      4.2614003    
      7300   0.94617546    -572070.31      90.899309      85.351685      24.678208      546.46463      4.0751639    
      7400   0.97543355    -572067.26      90.909597      85.343621      24.66976       545.74292      3.8902438    
      7500   1.0263352     -572066.07      90.905003      85.354547      24.66929       546.79369      3.7049428    
      7600   1.0625887     -572065.68      90.917717      85.357718      24.663125      546.6039       3.5202013    
      7700   1.0388678     -572068.57      90.915947      85.349982      24.666858      546.45132      3.3358417    
      7800   1.0384786     -572071.32      90.899672      85.350085      24.669633      546.58112      3.1516362    
      7900   1.0426316     -572075.3       90.898564      85.345659      24.673375      546.95021      2.9674671    
      8000   0.96441286    -572074.98      90.908123      85.338343      24.668872      535.90293      2.7873389    
      8100   0.95788609    -572074.78      90.901741      85.339607      24.673131      539.61566      2.6052416    
      8200   0.99611303    -572071.33      90.908772      85.351653      24.66556       544.12626      2.4215578    
      8300   0.99133329    -572071.37      90.903424      85.340198      24.673319      540.91077      2.2386098    
      8400   1.0092393     -572068.64      90.902332      85.366231      24.66672       544.67739      2.0546976    
      8500   1.007092      -572069.04      90.901692      85.351507      24.666916      543.56418      1.8710106    
      8600   0.96760177    -572068.75      90.911916      85.343457      24.669771      543.7425       1.6872698    
      8700   0.95428031    -572069.13      90.909372      85.346106      24.668574      544.49636      1.5034179    
      8800   1.0869266     -572065.95      90.915769      85.352823      24.667487      544.83826      1.3195469    
      8900   1.1008029     -572069.85      90.908828      85.331771      24.676034      545.48728      1.1356471    
      9000   1.0240184     -572073.01      90.900337      85.357011      24.667538      535.10023      0.95253639   
      9100   0.93571463    -572074.69      90.899124      85.345257      24.667077      539.5732       0.76888289   
      9200   0.97862583    -572071.9       90.914926      85.342379      24.668803      542.46066      0.58498726   
      9300   1.0843165     -572070.68      90.917359      85.357385      24.662599      543.13314      0.40104143   
      9400   0.98594393    -572071.46      90.90975       85.345954      24.670653      543.30958      0.21708129   
      9500   0.96339704    -572071.05      90.907772      85.344557      24.67459       542.7962       0.033115688  
      9518   0.98302231    -572071.17      90.909133      85.358103      24.667294      528.66541      0            
Loop time of 5.52022 on 12 procs for 3000 steps with 9600 atoms

Performance: 46.955 ns/day, 0.511 hours/ns, 543.456 timesteps/s, 5.217 Matom-step/s
99.9% CPU use with 12 MPI tasks x no OpenMP threads

MPI task timing breakdown:
Section |  min time  |  avg time  |  max time  |%varavg| %total
---------------------------------------------------------------
Pair    | 2.5738     | 2.7126     | 2.8677     |   5.0 | 49.14
Bond    | 0.11543    | 0.12064    | 0.12639    |   1.1 |  2.19
Kspace  | 1.7398     | 1.9011     | 2.0383     |   6.1 | 34.44
Neigh   | 0.0081772  | 0.0082004  | 0.0082135  |   0.0 |  0.15
Comm    | 0.12542    | 0.12859    | 0.13151    |   0.5 |  2.33
Output  | 0.0026901  | 0.0027148  | 0.0029031  |   0.1 |  0.05
Modify  | 0.6304     | 0.63158    | 0.6325     |   0.1 | 11.44
Other   |            | 0.01479    |            |       |  0.27

Nlocal:            800 ave         826 max         785 min
Histogram: 4 1 3 0 0 0 1 1 0 2
Nghost:           5158 ave        5294 max        5079 min
Histogram: 5 3 0 0 0 0 0 0 1 3
Neighs:              0 ave           0 max           0 min
Histogram: 12 0 0 0 0 0 0 0 0 0

Total # of neighbors = 0
Ave neighs/atom = 0
Ave special neighs/atom = 4.6666667
Neighbor list builds = 3
Dangerous builds = 0
PPPM initialization ...
  using 12-bit tables for long-range coulomb (../kspace.cpp:342)
  G vector (1/distance) = 0.26831849
  grid = 60 54 15
  stencil order = 5
  estimated absolute RMS force accuracy = 0.044022168
  estimated relative force accuracy = 0.00013257145
  using double precision KISS FFT
  3d grid and FFT values/proc = 12100 6480
Generated 0 of 15 mixed pair_coeff terms from geometric mixing rule
Setting up cg style minimization ...
  Unit style    : real
  Current step  : 9518
Per MPI rank memory allocation (min/avg/max) = 15.89 | 15.95 | 16.12 Mbytes
   Step          Temp          TotEng         Cella          Cellb          Cellc          S/CPU         CPULeft    
      9518   0.98302231    -572071.18      90.909133      85.358103      24.667294      0              0            
      9529   0.98302231    -572091.44      90.909133      85.358103      24.667294      189.2583       26.360931    
Loop time of 0.0581311 on 12 procs for 11 steps with 9600 atoms

99.8% CPU use with 12 MPI tasks x no OpenMP threads

Minimization stats:
  Stopping criterion = energy tolerance
  Energy initial, next-to-last, final = 
     -572099.307435404  -572119.213322704  -572119.564663965
  Force two-norm initial, final = 75.316103 22.811133
  Force max component initial, final = 18.178676 3.9395843
  Final line search alpha, max atom move = 0.013985722 0.05509793
  Iterations, force evaluations = 11 22

MPI task timing breakdown:
Section |  min time  |  avg time  |  max time  |%varavg| %total
---------------------------------------------------------------
Pair    | 0.035242   | 0.03637    | 0.037584   |   0.4 | 62.57
Bond    | 0.00076883 | 0.00082061 | 0.00091683 |   0.0 |  1.41
Kspace  | 0.014588   | 0.015834   | 0.016958   |   0.6 | 27.24
Neigh   | 0.0027433  | 0.0027471  | 0.0027539  |   0.0 |  4.73
Comm    | 0.0010483  | 0.0010894  | 0.0011127  |   0.0 |  1.87
Output  | 0          | 0          | 0          |   0.0 |  0.00
Modify  | 0          | 0          | 0          |   0.0 |  0.00
Other   |            | 0.00127    |            |       |  2.19

Nlocal:            800 ave         823 max         782 min
Histogram: 2 2 2 1 1 0 1 0 1 2
Nghost:           5158 ave        5291 max        5078 min
Histogram: 6 2 0 0 0 0 0 0 0 4
Neighs:              0 ave           0 max           0 min
Histogram: 12 0 0 0 0 0 0 0 0 0

Total # of neighbors = 0
Ave neighs/atom = 0
Ave special neighs/atom = 4.6666667
Neighbor list builds = 1
Dangerous builds = 0
System init for write_restart ...
PPPM initialization ...
  using 12-bit tables for long-range coulomb (../kspace.cpp:342)
  G vector (1/distance) = 0.26831849
  grid = 60 54 15
  stencil order = 5
  estimated absolute RMS force accuracy = 0.044022168
  estimated relative force accuracy = 0.00013257145
  using double precision KISS FFT
  3d grid and FFT values/proc = 12100 6480
Generated 0 of 15 mixed pair_coeff terms from geometric mixing rule
System init for write_data ...
PPPM initialization ...
  using 12-bit tables for long-range coulomb (../kspace.cpp:342)
  G vector (1/distance) = 0.26831849
  grid = 60 54 15
  stencil order = 5
  estimated absolute RMS force accuracy = 0.044022168
  estimated relative force accuracy = 0.00013257145
  using double precision KISS FFT
  3d grid and FFT values/proc = 12100 6480
Generated 0 of 15 mixed pair_coeff terms from geometric mixing rule
Total wall time: 0:00:17
