# Supplementary material for: Finite-Temperature Evolution of Frenkel Defects in Hybrid Perovskites: Healing and Lead-Methylammonium Antisite Pairs
Source: ACS Appl Mater Interfaces. 2026 Apr 9;18(15):22071–80. doi: 10.1021/acsami.6c02743 (PMC13107386; doi:10.1021/acsami.6c02743)
Supplement: Supplementary file 2 [file am6c02743_si_002.zip › supporting/fig4/PB_MA/5.1/nonbonding]

 pair_coeff           1           3 lj/charmm/coul/long              1.4000000000000000E-002   2.2645400000000002     
 pair_coeff           1           6 lj/charmm/coul/long              1.4000000000000000E-002   2.7099899999999999     
 pair_coeff           2           3 lj/charmm/coul/long              5.7400000000000000E-002   2.7500000000000000     
 pair_coeff           2           6 lj/charmm/coul/long              5.7400000000000000E-002   3.1000000000000001     
 pair_coeff           4           4 lj/charmm/coul/long             0.17000000000000001        3.2500000000000000     
 pair_coeff           4           3 lj/charmm/coul/long              5.1700000000000003E-002   2.1595000000000000     
 pair_coeff           4           5 lj/charmm/coul/long             0.13639999999999999        3.3248000000000002     
 pair_coeff           4           6 lj/charmm/coul/long              5.1700000000000003E-002   2.6050000000000000     
 pair_coeff           3           3 lj/charmm/coul/long              1.5699999999999999E-002   1.0690999999999999     
 pair_coeff           3           5 lj/charmm/coul/long              4.1399999999999999E-002   2.2343999999999999     
 pair_coeff           3           6 lj/charmm/coul/long              1.5699999999999999E-002   1.5145000000000000     
 pair_coeff           5           5 lj/charmm/coul/long             0.10940000000000000        3.3997000000000002     
 pair_coeff           5           6 lj/charmm/coul/long              4.1399999999999999E-002   2.6798000000000002     
 pair_coeff           6           6 lj/charmm/coul/long              1.5699999999999999E-002   1.9600000000000000     
 pair_coeff           1           1 buck/coul/long                   70359906.629702002       0.13125800000000001        0.0000000000000000     
 pair_coeff           1           2 buck/coul/long                   103496.13301000001       0.32173700000000000        0.0000000000000000     
 pair_coeff           2           2 buck/coul/long                   22793.338582000000       0.48221700000000001        696.94954199999995     
 pair_coeff           1           4 buck/coul/long                   32690390.937995002       0.15094700000000000        0.0000000000000000     
 pair_coeff           1           5 buck/coul/long                   32690390.937995002       0.15094700000000000        0.0000000000000000     
 pair_coeff           2           4 buck/coul/long                   112936.71421300000       0.34242600000000001        0.0000000000000000     
 pair_coeff           2           5 buck/coul/long                   112936.71421300000       0.34242600000000001        0.0000000000000000     
