# Supplementary material for: Finite-Temperature Evolution of Frenkel Defects in Hybrid Perovskites: Healing and Lead-Methylammonium Antisite Pairs
Source: ACS Appl Mater Interfaces. 2026 Apr 9;18(15):22071–80. doi: 10.1021/acsami.6c02743 (PMC13107386; doi:10.1021/acsami.6c02743)
Supplement: Supplementary file 2 [file am6c02743_si_002.zip › supporting/fig4/PB_MA/5.1/field]

# copy of field molecules number fromfirst.xyz
UNITS kcal
MOLECULES       3
Lead                          
nummol     800
atoms       1
Pb           207.200        2.03000
 FINISH
Iodine                        
nummol    2400
atoms       1
I            126.900       -1.13000
 FINISH
methylammonium                
nummol     800
atoms       8
H              1.008        0.54000
H              1.008        0.54000
H              1.008        0.54000
N             14.010       -1.10000
C             12.010        0.77100
H3             1.008        0.02300
H3             1.008        0.02300
H3             1.008        0.02300
bonds       7
harm       5       6     677.400       1.091
harm       5       7     677.400       1.091
harm       5       8     677.400       1.091
harm       4       1     738.000       1.033
harm       4       2     738.000       1.033
harm       4       3     738.000       1.033
harm       4       5     587.200       1.499
angles      12
harm       7       5       8      78.000     110.7
harm       6       5       7      78.000     110.7
harm       6       5       8      78.000     110.7
harm       3       4       5      92.400     110.1
harm       2       4       3      81.000     108.1
harm       2       4       5      92.400     110.1
harm       1       4       2      81.000     108.1
harm       1       4       3      81.000     108.1
harm       1       4       5      92.400     110.1
harm       4       5       6      98.000     107.9
harm       4       5       7      98.000     107.9
harm       4       5       8      98.000     107.9
dihedrals       9
cos       3       4       5       6       0.156         0.0         3.0       0.833       0.500
cos       3       4       5       7       0.156         0.0         3.0       0.833       0.500
cos       3       4       5       8       0.156         0.0         3.0       0.833       0.500
cos       2       4       5       6       0.156         0.0         3.0       0.833       0.500
cos       2       4       5       7       0.156         0.0         3.0       0.833       0.500
cos       2       4       5       8       0.156         0.0         3.0       0.833       0.500
cos       1       4       5       6       0.156         0.0         3.0       0.833       0.500
cos       1       4       5       7       0.156         0.0         3.0       0.833       0.500
cos       1       4       5       8       0.156         0.0         3.0       0.833       0.500
 FINISH
 vdw          21
Pb        Pb        buck              70359906.62970               0.13126               0.00000
Pb        I         buck                103496.13301               0.32174               0.00000
I         I         buck                 22793.33858               0.48222             696.94954
Pb        N         buck              32690390.93800               0.15095               0.00000
Pb        H         lj                       0.01400               2.26454
Pb        C         buck              32690390.93800               0.15095               0.00000
Pb        H3        lj                       0.01400               2.70999
I         N         buck                112936.71421               0.34243               0.00000
I         H         lj                       0.05740               2.75000
I         C         buck                112936.71421               0.34243               0.00000
I         H3        lj                       0.05740               3.10000
N         N         lj                       0.17000               3.25000
N         H         lj                       0.05170               2.15950
N         C         lj                       0.13640               3.32480
N         H3        lj                       0.05170               2.60500
H         H         lj                       0.01570               1.06910
H         C         lj                       0.04140               2.23440
H         H3        lj                       0.01570               1.51450
C         C         lj                       0.10940               3.39970
C         H3        lj                       0.04140               2.67980
H3        H3        lj                       0.01570               1.96000
