# Supplementary material for: Finite-Temperature Evolution of Frenkel Defects in Hybrid Perovskites: Healing and Lead-Methylammonium Antisite Pairs
Source: ACS Appl Mater Interfaces. 2026 Apr 9;18(15):22071–80. doi: 10.1021/acsami.6c02743 (PMC13107386; doi:10.1021/acsami.6c02743)
Supplement: Supplementary file 2 [file am6c02743_si_002.zip › supporting/fig4/PB_MA/5.1/field.backup]

# Mattoni et al. JPCC 2015, 119, 17421
UNITS kcal
MOLECULES 3
Lead
 nummol  256
 atoms  1
 Pb           207.2      2.03 
FINISH
Iodine
 nummol 768
 atoms  1
 I           126.90      -1.13
FINISH
methylammonium                                                                
nummol 256
 ATOMS            8
H 1.0080 0.54
H 1.0080 0.54
H 1.0080 0.54
N 14.0100 -1.1
C 12.0100 0.771
H3 1.0080 0.023
H3 1.0080 0.023
H3 1.0080 0.023
 bonds           7
harm        5        6    677.4000      1.0910
harm        5        7    677.4000      1.0910
harm        5        8    677.4000      1.0910
harm        4        1    738.0000      1.0330
harm        4        2    738.0000      1.0330
harm        4        3    738.0000      1.0330
harm        4        5    587.2000      1.4990
 angles          12
harm        7        5        8     78.0000    110.7400
harm        6        5        7     78.0000    110.7400
harm        6        5        8     78.0000    110.7400
harm        3        4        5     92.4000    110.1100
harm        2        4        3     81.0000    108.1100
harm        2        4        5     92.4000    110.1100
harm        1        4        2     81.0000    108.1100
harm        1        4        3     81.0000    108.1100
harm        1        4        5     92.4000    110.1100
harm        4        5        6     98.0000    107.9100
harm        4        5        7     98.0000    107.9100
harm        4        5        8     98.0000    107.9100
 dihedrals           9
 cos        3        4        5        6      0.1556      0.0000      3.0000 0.833 0.500
 cos        3        4        5        7      0.1556      0.0000      3.0000 0.833 0.500
 cos        3        4        5        8      0.1556      0.0000      3.0000 0.833 0.500
 cos        2        4        5        6      0.1556      0.0000      3.0000 0.833 0.500
 cos        2        4        5        7      0.1556      0.0000      3.0000 0.833 0.500
 cos        2        4        5        8      0.1556      0.0000      3.0000 0.833 0.500
 cos        1        4        5        6      0.1556      0.0000      3.0000 0.833 0.500
 cos        1        4        5        7      0.1556      0.0000      3.0000 0.833 0.500
 cos        1        4        5        8      0.1556      0.0000      3.0000 0.833 0.500
 FINISH
vdw 21
Pb      Pb       buck    70359906.629702        0.131258        0.000000
Pb      I        buck      103496.133010        0.321737        0.000000
I       I        buck       22793.338582        0.482217      696.949542
Pb      N        buck    32690390.937995        0.150947        0.000000
Pb      H        lj        0.0140     2.26454
Pb      C        buck    32690390.937995        0.150947        0.000000
Pb      H3       lj        0.0140     2.70999
I       N        buck      112936.714213        0.342426        0.000000
I       H        lj        0.0574     2.75000
I       C        buck      112936.714213        0.342426        0.000000
I       H3       lj        0.0574     3.10000
N       N        lj        0.1700     3.25000
N       H        lj        0.0517     2.15950
N       C        lj        0.1364     3.32480
N       H3       lj        0.0517     2.60500
H       H        lj        0.0157     1.06910
H       C        lj        0.0414     2.23440
H       H3       lj        0.0157     1.51450
C       C        lj        0.1094     3.39970
C       H3       lj        0.0414     2.67980
H3      H3       lj        0.0157     1.96000
CLOSE
