# Supplementary material for: Finite-Temperature Evolution of Frenkel Defects in Hybrid Perovskites: Healing and Lead-Methylammonium Antisite Pairs
Source: ACS Appl Mater Interfaces. 2026 Apr 9;18(15):22071–80. doi: 10.1021/acsami.6c02743 (PMC13107386; doi:10.1021/acsami.6c02743)
Supplement: Supplementary file 2 [file am6c02743_si_002.zip › supporting/fig4/PB_MA/5.1/input.rerun.temp]

 units       real 
 boundary p p p    
 atom_style  full  
 bond_style      harmonic 
 angle_style     harmonic 
 special_bonds   amber 
 dihedral_style  charmm 
 kspace_style pppm 1.0e-4
 kspace_modify diff ad
 read_data data                                              
 pair_style   hybrid  lj/charmm/coul/long 9.9 10. buck/coul/long 9.9 10. 
 
 include nonbonding                                        
 # kcal/mol -> eV/atomo
 variable conv equal "0.043364104"
 variable etote equal "etotal*v_conv"
 variable fxe atom "fx*v_conv" 
 variable fye atom "fx*v_conv" 
 variable fze atom "fx*v_conv" 
 
 thermo_style custom step temp v_etote etotal cella cellb cellc  #spcpu cpuremain
 thermo      1
 
 # RERUN
 dump 1 all custom 1 output.lammpstrj id type xu yu zu  v_fxe v_fye v_fze 
 dump_modify 1 sort id 
  rerun input.lammpstrj dump x y z box yes
 undump 1
