# Supplementary material for: Finite-Temperature Evolution of Frenkel Defects in Hybrid Perovskites: Healing and Lead-Methylammonium Antisite Pairs
Source: ACS Appl Mater Interfaces. 2026 Apr 9;18(15):22071–80. doi: 10.1021/acsami.6c02743 (PMC13107386; doi:10.1021/acsami.6c02743)
Supplement: Supplementary file 2 [file am6c02743_si_002.zip › supporting/fig4/PB_MA/5.1/input.temp]

 units       real 
 boundary p p p    
 atom_style  full  
 bond_style      harmonic 
 angle_style     harmonic 
 special_bonds   amber 
 dihedral_style  charmm 
 kspace_style pppm 1.0e-4
 kspace_modify diff ad
 read_data data                                              
 pair_style   hybrid  lj/charmm/coul/long 9.9 10. buck/coul/long 9.9 10. 
 include nonbonding                                        
 thermo_style custom step temp etotal cella cellb cellc  spcpu cpuremain
 thermo      1
 restart 1000 restart.a restart.b 
 fix 00 all momentum 1 linear 1 1 1 angular
  dump 1 all dcd 100 traj.dcd
  dump_modify 1 unwrap yes 
   fix 000 all nvt temp 0.1 0.1 100 
      run 1000 
   unfix 000 
  undump 1 
  unfix 00 
